# Supplementary material for: In Silico Prediction and Prioritization of Novel Selective Antimicrobial Drug Targets in Escherichia coli
Source: Antibiotics (Basel). 2021 May 25;10(6):632. doi: 10.3390/antibiotics10060632 (PMC8229198; doi:10.3390/antibiotics10060632)
Supplement: Supplementary file 1 [file antibiotics-10-00632-s001.zip]

Archive with 10 entries (10 files):
- Suppl Mat/Suppl Mat 1 Escherichia coli ST131 BLAST results.xlsx
- Suppl Mat/Suppl Mat 10 Klebsiella pneumoniae BLAST results.xlsx
- Suppl Mat/Suppl Mat 2 Human BLAST results.xlsx
- Suppl Mat/Suppl Mat 3 Faecalibacterium BLAST results.xlsx
- Suppl Mat/Suppl Mat 4 Prevotella BLAST results.xlsx
- Suppl Mat/Suppl Mat 5 Ruminococcus BLAST results.xlsx
- Suppl Mat/Suppl Mat 6 Bacteroides BLAST results.xlsx
- Suppl Mat/Suppl Mat 7 Lachnospiraceae BLAST results.xlsx
- Suppl Mat/Suppl Mat 8 Lactobacillus BLAST results.xlsx
- Suppl Mat/Suppl Mat 9 Bifidobacterium BLAST results.xlsx
