# Supplementary material for: In Silico Prediction and Prioritization of Novel Selective Antimicrobial Drug Targets in Escherichia coli
Source: Antibiotics (Basel). 2021 May 25;10(6):632. doi: 10.3390/antibiotics10060632 (PMC8229198; doi:10.3390/antibiotics10060632)
Supplement: Supplementary file 1 [file antibiotics-10-00632-s001.zip › Suppl Mat/Suppl Mat 1 Escherichia coli ST131 BLAST results.xlsx]

## Sheet: Over cut-off
	% alignment	bitscore	evalue	gapopen	length	mismatch	% id	prot length	qend	qseqid	qstart	send	sseqid	sstart
0	100	648	0	0	319	0	100	319	319	accA	1	319	WP_000055741.1	1
11	100	311	4.52e-111	0	156	0	100	156	156	accB	1	156	WP_000354622.1	1
27	100	922	0	0	449	1	99.777	449	449	accC	1	449	WP_000884645.1	1
28	41.6481	67.8	3.38e-12	4	187	110	25.668	449	322	accC	149	875	WP_001126342.1	705
43	100	622	0	0	304	0	100	304	304	accD	1	304	WP_000118404.1	1
52	100	1236	0	0	630	1	99.841	630	630	aceF	1	630	WP_000963539.1	1
53	64.4444	172	4.7e-48	9	406	249	31.281	630	630	aceF	227	403	WP_000099866.1	26
56	64.4444	172	6.18e-48	9	406	249	31.281	630	630	aceF	227	403	WP_200141994.1	26
59	64.4444	157	1.21e-42	8	406	233	29.557	630	630	aceF	229	382	WP_000570223.1	26
64	100	154	1.78e-51	0	78	0	100	78	78	acpP	1	78	WP_000103754.1	1
69	100	250	5.23e-88	0	126	3	97.619	126	126	acpS	1	126	WP_000986038.1	1
74	100	432	2.46e-157	0	214	0	100	214	214	adk	1	214	WP_001220233.1	1
85	100	1796	0	0	876	5	99.429	876	876	alaS	1	876	WP_000047157.1	1
88	100	1194	0	0	577	1	99.827	577	577	argS	1	577	WP_001025326.1	1
89	100	1192	0	0	577	2	99.653	577	577	argS	1	577	WP_113224151.1	1
90	97.5737	1166	0	0	563	1	99.822	577	577	argS	15	563	WP_139497981.1	1
99	100	752	0	0	367	1	99.728	367	367	asd	1	367	WP_000799949.1	1
104	100	962	0	0	466	1	99.785	466	466	asnS	1	466	WP_000117888.1	1
105	100	959	0	0	466	2	99.571	466	466	asnS	1	466	WP_200116854.1	1
106	102.146	68.9	1.02e-12	21	476	296	22.899	466	458	asnS	15	499	WP_000003806.1	63
107	101.288	63.9	4.97e-11	18	472	308	21.398	466	458	asnS	15	499	WP_000003071.1	63
108	23.8197	63.5	6.62e-11	2	111	69	33.333	466	466	asnS	360	563	WP_001258676.1	454
115	100	1210	0	0	590	4	99.322	590	590	aspS	1	590	WP_001258676.1	1
116	51.5254	94.7	1.04e-20	12	304	183	28.289	590	298	aspS	11	345	WP_000003071.1	61
117	24.9153	57.4	8.67e-09	3	147	103	26.531	590	555	aspS	413	499	WP_000003071.1	354
118	51.3559	90.9	1.85e-19	10	303	190	26.403	590	298	aspS	11	345	WP_000003806.1	61
119	25.0847	60.1	1.22e-09	3	148	100	27.703	590	555	aspS	413	499	WP_000003806.1	354
120	18.8136	63.5	8.83e-11	2	111	69	33.333	590	563	aspS	454	466	WP_000117888.1	360
122	18.8136	63.5	9.31e-11	2	111	69	33.333	590	563	aspS	454	466	WP_200116854.1	360
124	17.4576	52.8	1.25e-07	2	103	62	31.068	590	233	aspS	138	116	WP_000004771.1	16
128	100	1664	0	0	810	0	100	810	810	bamA	1	810	WP_001240896.1	1
135	100	507	0	0	245	0	100	245	245	bamD	1	245	WP_000197686.1	1
145	100	636	0	0	321	5	98.442	321	321	birA	1	321	WP_000654592.1	1
151	100	457	8.38e-167	0	220	0	100	220	220	can	1	220	WP_000651599.1	1
157	100	839	0	0	412	5	98.786	412	412	cca	1	412	WP_000708473.1	1
158	99.0291	830	0	0	408	4	99.02	412	412	cca	5	408	WP_207132701.1	1
159	99.0291	828	0	0	408	6	98.529	412	412	cca	5	408	WP_152770532.1	1
160	78.3981	75.9	3.91e-15	12	323	192	27.864	412	299	cca	4	371	WP_203401281.1	63
161	78.3981	75.9	4.48e-15	12	323	192	27.864	412	299	cca	4	378	WP_000174644.1	70
168	100	558	0	0	285	3	98.947	285	285	cdsA	1	285	WP_000922441.1	1
169	40.7018	92.8	8.56e-24	2	116	64	42.241	285	274	cdsA	160	115	WP_200145872.1	2
177	100	652	0	0	316	0	100	316	316	coaA	1	316	WP_000023081.1	1
178	64.557	55.8	2.33e-09	5	204	127	25.49	316	245	coaA	42	190	WP_000687745.1	12
179	64.557	55.8	2.35e-09	5	204	127	25.49	316	245	coaA	42	186	WP_152768479.1	8
180	64.557	54.7	5.67e-09	5	204	127	25.49	316	245	coaA	42	186	WP_207188832.1	8
181	64.557	53.1	1.9e-08	5	204	128	25	316	245	coaA	42	186	WP_152770622.1	8
190	100	323	1.01e-115	0	159	3	98.113	159	159	coaD	1	159	WP_001171854.1	1
202	100	418	1.05e-151	0	206	0	100	206	206	coaE	1	206	WP_001269520.1	1
212	100	468	6.26e-171	0	224	1	99.554	224	224	cohE	1	224	WP_000859462.1	1
213	55.8036	85.5	9.09e-21	2	125	66	41.6	224	211	cohE	92	201	WP_000450737.1	79
214	65.1786	68.9	1.95e-14	6	146	77	34.932	224	211	cohE	76	210	WP_000981537.1	73
215	55.8036	65.9	2.15e-13	4	125	73	35.2	224	212	cohE	93	211	WP_000838344.1	90
216	76.3393	60.5	2.46e-11	4	171	110	29.24	224	169	cohE	5	169	WP_001331795.1	4
217	62.0536	55.1	1.65e-09	5	139	70	34.532	224	219	cohE	93	228	WP_104460248.1	99
234	100	122	2.95e-39	0	61	0	100	61	61	csrA	1	61	WP_000906486.1	1
242	100	1066	0	0	522	0	100	522	522	cydA	1	522	WP_000884361.1	1
243	100	1065	0	0	522	1	99.808	522	522	cydA	1	522	WP_200145804.1	1
244	96.9349	664	0	0	506	193	61.858	522	506	cydA	1	506	WP_000263563.1	1
248	100	765	0	0	379	0	100	379	379	cydB	1	379	WP_000568275.1	1
249	100	450	9.67e-159	1	379	160	57.52	379	379	cydB	1	378	WP_000460803.1	1
252	100	1132	0	0	573	6	98.953	573	573	cydC	1	573	WP_001202204.1	1
253	86.2129	201	2.22e-57	8	494	330	28.543	573	571	cydC	90	577	WP_000551259.1	95
254	86.2129	201	3.34e-57	8	494	330	28.543	573	571	cydC	90	577	WP_059329694.1	95
255	88.8307	171	1.92e-46	14	509	310	29.47	573	572	cydC	84	579	WP_001304269.1	100
256	88.8307	171	2.6e-46	14	509	310	29.47	573	572	cydC	84	579	WP_000654452.1	100
257	105.585	169	6.05e-46	13	605	369	27.107	573	571	cydC	4	572	WP_194332771.1	3
258	105.585	169	9.16e-46	13	605	369	27.107	573	571	cydC	4	572	WP_001235630.1	3
259	60.733	165	9.63e-44	7	348	217	31.609	573	569	cydC	233	700	WP_000376545.1	363
260	90.925	157	1.09e-41	14	521	349	29.175	573	571	cydC	62	547	WP_001296192.1	36
261	90.925	156	2.22e-41	14	521	349	29.175	573	571	cydC	62	547	WP_001327262.1	36
262	93.7173	139	3.29e-35	11	537	364	26.629	573	571	cydC	43	573	WP_001256214.1	59
263	90.4014	138	2e-34	15	518	312	28.571	573	562	cydC	76	571	WP_001111199.1	81
264	88.8307	129	1.29e-31	18	509	301	27.898	573	566	cydC	92	1194	WP_001111199.1	718
265	90.4014	138	2.63e-34	15	518	312	28.571	573	562	cydC	76	571	WP_001389363.1	81
266	101.222	132	1.59e-32	14	580	384	25.69	573	566	cydC	9	1194	WP_001389363.1	640
267	87.4346	134	9.88e-34	15	501	317	28.343	573	566	cydC	93	577	WP_001043561.1	92
268	87.4346	134	1.37e-33	15	501	317	28.343	573	566	cydC	93	577	WP_200777514.1	92
269	39.0925	110	2.18e-27	7	224	119	35.268	573	552	cydC	346	232	WP_000173684.1	18
270	62.3037	114	6.12e-27	8	357	240	24.93	573	563	cydC	219	569	WP_001513513.1	229
271	31.9372	105	8.41e-26	4	183	105	36.066	573	531	cydC	355	201	WP_000117262.1	25
272	37.8709	105	6.02e-25	7	217	127	35.945	573	562	cydC	354	231	WP_044068242.1	19
273	40.1396	102	1.63e-24	6	230	144	33.043	573	561	cydC	339	227	WP_000175457.1	1
274	37.8709	102	4.99e-24	7	217	128	35.484	573	562	cydC	354	231	WP_000593994.1	19
275	40.4887	99.4	1.13e-23	8	232	132	34.914	573	569	cydC	353	243	WP_001273000.1	16
276	42.4084	96.7	1.31e-22	7	243	147	30.453	573	565	cydC	338	245	WP_000063125.1	10
277	38.918	100	2.79e-22	5	223	139	32.735	573	553	cydC	339	224	WP_000188152.1	5
278	40.3141	92.8	1.45e-21	7	231	129	33.766	573	550	cydC	335	223	WP_001033695.1	2
279	39.7906	92.4	4.49e-21	5	228	153	29.825	573	560	cydC	338	236	WP_001295786.1	11
280	38.5689	95.5	8.29e-21	5	221	138	32.579	573	551	cydC	339	222	WP_000733250.1	5
281	39.0925	88.2	8.97e-20	11	224	120	33.482	573	561	cydC	354	236	WP_000078344.1	26
282	34.3805	87	2.03e-19	8	197	101	35.025	573	553	cydC	372	217	WP_000631387.1	33
283	36.8237	86.3	2.68e-19	5	211	114	35.545	573	553	cydC	356	227	WP_001110573.1	26
284	37.6963	86.3	3.88e-19	7	216	126	32.87	573	554	cydC	352	223	WP_000027205.1	14
285	39.7906	87	5.83e-19	5	228	151	31.14	573	562	cydC	337	226	WP_000150638.1	3
286	63.8743	88.6	1.14e-18	13	366	219	26.776	573	552	cydC	207	529	WP_000422200.1	193
287	33.8569	83.6	1.92e-18	6	194	111	35.567	573	538	cydC	353	202	WP_000617723.1	15
288	40.6632	84.3	2.02e-18	6	233	144	28.326	573	564	cydC	346	230	WP_000622316.1	7
289	36.4747	84	2.38e-18	6	209	133	30.144	573	554	cydC	354	218	WP_000569080.1	15
290	40.1396	85.5	2.92e-18	6	230	149	29.13	573	567	cydC	349	257	WP_000103571.1	31
291	39.7906	83.6	3.34e-18	6	228	142	28.509	573	554	cydC	339	223	WP_001136232.1	5
292	36.4747	83.6	4.65e-18	6	209	134	29.665	573	554	cydC	354	247	WP_152768483.1	44
293	34.2059	82.4	5.74e-18	4	196	122	30.612	573	545	cydC	356	210	WP_001157551.1	23
294	36.1257	82.4	6.27e-18	6	207	131	31.401	573	561	cydC	360	219	WP_000916271.1	19
295	81.8499	85.9	9.78e-18	14	469	300	25.16	573	543	cydC	100	702	WP_114080013.1	260
296	39.0925	82	1.27e-17	6	224	131	31.696	573	550	cydC	332	211	WP_001090493.1	5
297	37.6963	83.6	1.66e-17	6	216	132	30.556	573	560	cydC	353	219	WP_033549814.1	14
298	37.6963	82.4	3.32e-17	6	216	133	30.093	573	560	cydC	353	219	WP_000950177.1	14
299	39.9651	83.6	4.2e-17	7	229	134	30.131	573	567	cydC	356	521	WP_000194884.1	302
300	43.4555	75.9	1.13e-14	8	249	148	29.317	573	570	cydC	344	255	WP_000194884.1	13
301	39.4415	80.9	4.46e-17	4	226	154	28.761	573	560	cydC	341	232	WP_000140634.1	8
302	39.4415	82.4	5.73e-17	8	226	136	29.646	573	567	cydC	356	260	WP_000985509.1	44
303	41.8848	79.3	6.97e-17	8	240	145	29.583	573	563	cydC	335	228	WP_000416895.1	2
304	39.7906	79.7	1.04e-16	8	228	140	28.509	573	561	cydC	348	240	WP_000573407.1	22
305	50.6108	82.4	1.38e-16	10	290	186	28.276	573	564	cydC	287	499	WP_000972087.1	220
306	37.6963	70.9	6.33e-13	7	216	139	27.315	573	559	cydC	355	235	WP_000972087.1	27
307	50.6108	82.4	1.55e-16	10	290	186	28.276	573	564	cydC	287	499	WP_200141981.1	220
308	37.6963	70.9	6.55e-13	7	216	139	27.315	573	559	cydC	355	235	WP_200141981.1	27
309	44.6771	80.1	1.79e-16	10	256	142	26.563	573	559	cydC	333	252	WP_000994905.1	14
310	38.2199	78.6	2.07e-16	7	219	129	29.224	573	557	cydC	356	225	WP_207190669.1	16
311	41.7103	80.1	2.2e-16	9	239	151	30.544	573	559	cydC	327	237	WP_000996007.1	8
312	38.2199	78.6	2.28e-16	7	219	129	29.224	573	557	cydC	356	225	WP_201751715.1	16
313	38.2199	78.2	2.52e-16	7	219	129	29.224	573	557	cydC	356	225	WP_049092672.1	16
314	38.2199	77.8	3.74e-16	7	219	129	29.224	573	557	cydC	356	234	WP_000940874.1	25
315	36.8237	77	5.38e-16	5	211	138	29.384	573	554	cydC	354	228	WP_001075531.1	19
316	37.5218	76.3	1.27e-15	6	215	134	29.302	573	557	cydC	356	225	WP_152931821.1	16
317	39.267	76.6	1.6e-15	6	225	144	26.667	573	555	cydC	344	218	WP_000569347.1	2
318	39.6161	77	2.6e-15	9	227	143	30.396	573	559	cydC	339	222	WP_032143158.1	5
319	38.918	75.1	2.74e-15	10	223	125	30.493	573	555	cydC	339	203	WP_000202996.1	5
320	45.5497	75.1	2.77e-15	9	261	146	29.885	573	572	cydC	338	254	WP_001293592.1	5
321	36.9983	76.6	2.92e-15	7	212	129	30.189	573	559	cydC	357	221	WP_000179165.1	20
322	40.1396	76.3	3.58e-15	9	230	133	27.826	573	553	cydC	339	215	WP_000068009.1	4
323	34.555	74.7	4.1e-15	5	198	129	31.313	573	532	cydC	339	198	WP_000173310.1	4
324	39.7906	74.3	4.15e-15	7	228	149	30.263	573	560	cydC	338	225	WP_000224099.1	3
325	34.555	74.3	5.27e-15	5	198	129	31.313	573	532	cydC	339	196	WP_152770578.1	2
326	40.1396	73.9	9.15e-15	7	230	139	27.826	573	554	cydC	339	223	WP_001576746.1	7
327	40.1396	73.9	9.77e-15	7	230	139	27.826	573	554	cydC	339	223	WP_000983716.1	7
328	37.1728	72.4	1.39e-14	6	213	134	30.516	573	545	cydC	339	206	WP_001296116.1	2
329	40.1396	73.2	1.59e-14	7	230	139	27.826	573	554	cydC	339	223	WP_000983710.1	7
330	39.4415	74.7	2.69e-14	7	226	149	27.876	573	556	cydC	339	227	WP_001187827.1	8
332	32.9843	71.2	5.6e-14	6	189	103	32.275	573	533	cydC	355	189	WP_000939359.1	16
333	39.0925	71.2	5.65e-14	7	224	139	28.571	573	559	cydC	355	241	WP_000082099.1	20
334	39.0925	71.2	6.21e-14	7	224	139	28.571	573	559	cydC	355	241	WP_000082101.1	20
335	37.6963	72.4	6.61e-14	9	216	136	30.093	573	562	cydC	354	225	WP_000907823.1	18
336	37.8709	72.4	7.76e-14	7	217	132	29.493	573	559	cydC	353	235	WP_000531594.1	30
337	38.2199	72.8	1.28e-13	5	219	154	26.027	573	554	cydC	339	219	WP_000996111.1	6
338	38.0454	62.4	2.37e-10	5	218	148	27.523	573	568	cydC	355	555	WP_000996111.1	344
339	37.6963	71.2	1.58e-13	9	216	136	30.093	573	562	cydC	354	225	WP_200777511.1	18
340	31.4136	68.6	2.99e-13	5	180	100	30.556	573	519	cydC	356	194	WP_000611411.1	24
341	35.7766	67.8	6.09e-13	10	205	110	35.122	573	531	cydC	339	197	WP_000156927.1	4
342	39.4415	69.3	1.46e-12	8	226	148	27.434	573	553	cydC	337	234	WP_000937457.1	16
343	38.0454	55.8	2.53e-08	7	218	134	23.394	573	550	cydC	356	492	WP_000937457.1	285
344	38.0454	69.3	1.69e-12	6	218	128	29.358	573	554	cydC	354	546	WP_001295896.1	338
345	41.5358	61.2	5.44e-10	7	238	148	25.63	573	555	cydC	343	252	WP_001295896.1	19
346	41.1867	67.8	2.15e-12	7	236	144	29.661	573	555	cydC	339	252	WP_000110940.1	20
347	37.8709	67.8	2.59e-12	7	217	138	30.876	573	563	cydC	354	227	WP_000021034.1	16
348	36.1257	67.4	5.75e-12	8	207	127	31.884	573	551	cydC	354	224	WP_000205840.1	23
350	56.8935	67.4	6.21e-12	12	326	218	22.086	573	531	cydC	216	509	WP_001009226.1	210
351	36.1257	67	7.15e-12	8	207	127	31.884	573	551	cydC	354	224	WP_000205813.1	23
353	37.1728	65.9	8.64e-12	5	213	144	28.169	573	562	cydC	354	225	WP_000220422.1	18
354	39.267	64.3	1.27e-11	9	225	131	28.889	573	572	cydC	366	243	WP_000016205.1	30
355	36.1257	63.2	1.79e-11	5	207	129	27.053	573	551	cydC	349	202	WP_000590243.1	14
356	36.4747	65.5	2e-11	5	209	143	27.751	573	554	cydC	354	227	WP_200145807.1	19
358	36.4747	65.5	2.14e-11	5	209	143	27.751	573	554	cydC	354	227	WP_000235245.1	19
360	40.1396	65.1	2.65e-11	4	230	148	27.826	573	560	cydC	340	223	WP_000096849.1	3
361	48.5166	55.8	2.16e-08	11	278	161	28.058	573	532	cydC	280	461	WP_000096849.1	198
362	39.7906	62.4	3.36e-11	7	228	140	25.877	573	566	cydC	349	222	WP_001604847.1	14
363	38.5689	64.7	4.11e-11	11	221	123	30.769	573	558	cydC	354	225	WP_200145718.1	19
365	38.5689	64.3	4.89e-11	11	221	123	30.769	573	558	cydC	354	225	WP_000132912.1	19
367	39.7906	61.6	5.73e-11	7	228	141	25.439	573	566	cydC	349	222	WP_000590241.1	14
368	42.4084	61.6	1.08e-10	7	243	158	30.041	573	573	cydC	339	247	WP_000438245.1	9
369	39.7906	60.5	2.37e-10	7	228	137	25.439	573	555	cydC	353	236	WP_001193415.1	17
370	38.3944	59.7	2.78e-10	7	220	145	27.273	573	550	cydC	339	214	WP_000956881.1	2
371	36.1257	59.7	3.04e-10	5	207	132	25.604	573	551	cydC	349	202	WP_020232951.1	14
372	38.3944	60.8	5.58e-10	7	220	151	26.818	573	551	cydC	339	221	WP_001146503.1	5
373	37.5218	52.4	2.46e-07	6	215	135	24.186	573	550	cydC	356	483	WP_001146503.1	277
374	34.3805	58.9	5.73e-10	4	197	124	26.396	573	542	cydC	349	192	WP_000590253.1	14
375	34.904	58.5	7.8e-10	4	200	128	25.5	573	545	cydC	349	195	WP_000590239.1	14
376	17.2775	58.5	1.63e-09	3	99	56	39.394	573	568	cydC	474	251	WP_001196477.1	153
377	30.541	55.8	4.68e-09	2	175	115	29.143	573	530	cydC	356	182	WP_000888560.1	17
378	18.1501	53.1	5.47e-09	1	104	70	30.769	573	513	cydC	412	104	WP_200145961.1	1
379	36.6492	57.8	5.89e-09	7	210	135	28.571	573	559	cydC	356	227	WP_001178466.1	27
381	41.7103	57.8	6.01e-09	7	239	152	22.594	573	559	cydC	339	228	WP_000387762.1	5
383	43.63	55.8	1.29e-08	9	250	155	25.2	573	567	cydC	344	254	WP_001128858.1	11
384	36.1257	56.2	1.65e-08	6	207	137	26.57	573	550	cydC	355	227	WP_200778286.1	25
386	21.1169	55.1	2e-08	5	121	69	34.711	573	553	cydC	443	230	WP_000132446.1	110
387	36.1257	55.8	2.6e-08	6	207	137	26.57	573	550	cydC	355	227	WP_000493440.1	25
389	36.1257	55.8	2.62e-08	6	207	137	26.57	573	550	cydC	355	227	WP_185159930.1	25
391	35.0785	55.5	2.95e-08	8	201	107	31.841	573	531	cydC	356	217	WP_000046754.1	22
393	35.0785	55.1	4e-08	8	201	107	31.841	573	531	cydC	356	210	WP_207122121.1	15
395	35.0785	55.1	4.52e-08	8	201	107	31.841	573	531	cydC	356	210	WP_001304515.1	15
397	36.9983	52.4	1.19e-07	7	212	137	26.415	573	560	cydC	359	221	WP_000029460.1	19
398	36.9983	51.6	2.02e-07	7	212	137	26.415	573	560	cydC	359	221	WP_200483503.1	19
400	39.4415	51.6	4.71e-07	10	226	145	25.221	573	551	cydC	339	228	WP_000255034.1	14
401	41.8848	50.1	1.41e-06	9	240	156	23.333	573	548	cydC	326	482	WP_000255034.1	254
402	35.6021	50.1	4.92e-07	7	204	128	23.039	573	545	cydC	349	195	WP_019842683.1	14
403	32.9843	51.2	5.12e-07	5	189	115	30.159	573	550	cydC	370	207	WP_000891663.1	28
404	38.918	50.8	8.9e-07	9	223	131	25.112	573	551	cydC	356	232	WP_000053085.1	19
408	17.9756	50.1	1.98e-06	3	103	62	34.951	573	554	cydC	457	852	WP_012561117.1	750
457	100	1171	0	0	588	4	99.32	588	588	cydD	1	588	WP_001043561.1	1
458	100	1169	0	0	588	5	99.15	588	588	cydD	1	588	WP_200777514.1	1
459	89.6259	176	3.92e-48	9	527	350	28.273	588	586	cydD	69	551	WP_001296192.1	44
460	89.6259	174	1.07e-47	9	527	350	28.273	588	586	cydD	69	551	WP_001327262.1	44
461	73.4694	166	1.5e-44	9	432	294	27.083	588	580	cydD	156	575	WP_059329694.1	158
462	73.4694	164	3.82e-44	9	432	295	26.852	588	580	cydD	156	575	WP_000551259.1	158
463	88.7755	160	1.39e-41	12	522	354	27.586	588	580	cydD	68	1197	WP_001389363.1	691
464	87.7551	103	6.02e-23	17	516	325	25.388	588	581	cydD	94	579	WP_001389363.1	96
465	85.3741	155	5.55e-41	7	502	341	27.291	588	577	cydD	87	568	WP_001256214.1	80
466	84.1837	151	2.57e-39	14	495	314	28.283	588	580	cydD	98	576	WP_000654452.1	111
467	87.7551	153	4.01e-39	12	516	352	27.132	588	580	cydD	74	1197	WP_001111199.1	697
468	87.7551	102	7.5e-23	17	516	325	25.388	588	581	cydD	94	579	WP_001111199.1	96
469	84.1837	150	4.03e-39	14	495	314	28.283	588	580	cydD	98	576	WP_001304269.1	111
470	84.6939	141	6.6e-36	15	498	323	27.912	588	577	cydD	92	566	WP_001202204.1	93
471	36.7347	130	3.92e-32	1	216	141	34.259	588	570	cydD	356	690	WP_000376545.1	475
472	37.415	129	9.62e-32	1	220	143	34.545	588	587	cydD	369	574	WP_194332771.1	355
473	37.415	129	9.98e-32	1	220	143	34.545	588	587	cydD	369	574	WP_001235630.1	355
474	57.9932	113	1.23e-26	7	341	221	25.22	588	574	cydD	248	569	WP_001513513.1	249
475	36.3946	82.4	7.29e-18	7	214	123	32.243	588	570	cydD	368	217	WP_000916271.1	15
476	36.0544	84.3	3.22e-17	3	212	154	25.472	588	551	cydD	342	699	WP_114080013.1	490
477	32.9932	79.7	5.21e-17	5	194	121	30.928	588	557	cydD	369	211	WP_001157551.1	26
478	35.3741	82.4	1.3e-16	6	208	129	31.25	588	562	cydD	363	222	WP_000733250.1	21
479	36.2245	78.2	9.13e-16	6	213	128	30.986	588	570	cydD	369	228	WP_044068242.1	24
480	34.5238	74.3	3.95e-15	8	203	122	30.542	588	562	cydD	369	221	WP_000117262.1	29
481	42.0068	77	5.01e-15	9	247	162	27.935	588	572	cydD	332	242	WP_000937457.1	6
483	35.5442	75.1	8.71e-15	6	209	125	31.1	588	570	cydD	373	228	WP_000593994.1	28
484	36.0544	75.1	9.21e-15	8	212	129	31.604	588	565	cydD	361	214	WP_000950177.1	12
485	38.2653	73.6	1.02e-14	11	225	123	30.222	588	565	cydD	362	226	WP_001273000.1	15
486	36.0544	73.6	1.02e-14	9	212	119	30.66	588	565	cydD	369	229	WP_000078344.1	31
487	34.6939	75.9	1.47e-14	7	204	123	30.882	588	562	cydD	369	222	WP_000188152.1	27
488	37.0748	71.6	3.17e-14	8	218	122	32.11	588	574	cydD	369	231	WP_001033695.1	28
489	36.9048	71.2	6.81e-14	9	217	114	33.18	588	564	cydD	362	212	WP_000939359.1	13
490	36.0544	72.4	7.54e-14	8	212	130	31.132	588	565	cydD	361	214	WP_033549814.1	12
491	36.5646	71.2	2.22e-13	7	215	134	32.093	588	570	cydD	361	235	WP_000531594.1	28
492	36.0544	68.9	3.03e-13	8	212	121	31.604	588	565	cydD	369	223	WP_000027205.1	21
493	38.9456	68.9	4.37e-13	7	229	142	27.074	588	565	cydD	350	223	WP_000983710.1	7
494	38.9456	68.9	4.46e-13	7	229	142	27.074	588	565	cydD	350	223	WP_001576746.1	7
495	38.9456	68.2	8.06e-13	7	229	142	27.074	588	565	cydD	350	223	WP_000983716.1	7
496	35.034	67.8	8.25e-13	6	206	104	31.553	588	561	cydD	369	211	WP_001090493.1	30
497	34.0136	68.6	1.05e-12	7	200	120	32	588	561	cydD	369	213	WP_000220422.1	23
498	38.2653	68.6	1.24e-12	7	225	136	30.667	588	565	cydD	358	251	WP_000110940.1	30
499	38.4354	69.3	1.28e-12	9	226	120	31.416	588	573	cydD	369	516	WP_000194884.1	305
500	39.6259	62	3.03e-10	9	233	132	28.326	588	570	cydD	363	244	WP_000194884.1	22
501	42.1769	68.6	1.3e-12	10	248	146	29.839	588	587	cydD	359	251	WP_032143158.1	13
502	42.1769	68.2	1.86e-12	10	248	146	29.839	588	587	cydD	359	266	WP_000996007.1	28
503	36.5646	66.6	2.04e-12	7	215	130	27.442	588	562	cydD	363	216	WP_207190669.1	13
504	36.5646	66.6	2.28e-12	7	215	130	27.442	588	562	cydD	363	216	WP_201751715.1	13
505	36.5646	66.6	2.36e-12	7	215	130	27.442	588	562	cydD	363	216	WP_049092672.1	13
506	36.5646	66.2	3.04e-12	7	215	130	27.442	588	562	cydD	363	225	WP_000940874.1	22
507	35.7143	68.2	3.41e-12	8	210	133	29.048	588	572	cydD	369	229	WP_001178466.1	30
509	34.1837	67.4	3.66e-12	9	201	121	32.836	588	561	cydD	369	215	WP_000021034.1	21
510	36.9048	65.9	4.23e-12	7	217	140	29.954	588	570	cydD	362	235	WP_001295786.1	23
511	32.483	65.1	6.76e-12	8	191	116	30.89	588	563	cydD	382	216	WP_000631387.1	33
512	36.7347	67	7.23e-12	9	216	129	31.019	588	563	cydD	362	223	WP_001187827.1	14
514	32.483	64.3	8.89e-12	9	191	104	31.414	588	545	cydD	369	198	WP_000617723.1	21
515	35.2041	65.1	1.08e-11	9	207	126	29.952	588	565	cydD	369	217	WP_000569347.1	20
516	37.0748	64.3	1.26e-11	7	218	131	29.817	588	570	cydD	364	220	WP_000029460.1	14
517	36.5646	63.5	2.62e-11	7	215	131	26.977	588	562	cydD	363	216	WP_152931821.1	13
518	33.6735	62.8	2.82e-11	8	198	121	27.273	588	562	cydD	369	202	WP_020232951.1	24
519	33.6735	62.4	3.41e-11	8	198	120	27.778	588	562	cydD	369	202	WP_000590243.1	24
520	18.0272	59.3	3.8e-11	0	106	72	32.075	588	527	cydD	422	107	WP_200145961.1	2
521	37.0748	62.4	4.72e-11	7	218	132	29.358	588	570	cydD	364	220	WP_200483503.1	14
522	34.8639	64.3	5.89e-11	8	205	128	29.268	588	562	cydD	369	221	WP_001146503.1	23
524	35.2041	62	6.63e-11	8	207	131	28.019	588	565	cydD	369	218	WP_000569080.1	20
525	36.2245	63.2	6.92e-11	7	213	127	29.108	588	570	cydD	369	221	WP_000179165.1	22
526	32.8231	62.4	1.2e-10	10	193	113	31.606	588	564	cydD	380	215	WP_000068009.1	34
527	14.4558	57.4	1.29e-10	1	85	48	41.176	588	544	cydD	462	86	WP_200146030.1	2
528	32.9932	60.8	1.37e-10	8	194	117	27.835	588	558	cydD	369	198	WP_000590241.1	24
529	32.9932	60.8	1.39e-10	8	194	117	27.835	588	558	cydD	369	198	WP_000590239.1	24
530	32.9932	60.5	1.43e-10	8	194	117	27.835	588	558	cydD	369	198	WP_001604847.1	24
531	34.5238	60.8	1.47e-10	7	203	116	30.542	588	564	cydD	376	227	WP_001110573.1	36
532	35.2041	61.2	1.48e-10	8	207	131	28.019	588	565	cydD	369	247	WP_152768483.1	49
533	38.9456	60.8	1.53e-10	10	229	110	32.314	588	558	cydD	350	207	WP_000156927.1	4
534	42.1769	61.2	1.62e-10	11	248	151	27.823	588	581	cydD	353	247	WP_000132446.1	9
535	40.1361	60.8	1.82e-10	8	236	152	28.814	588	574	cydD	348	229	WP_000175457.1	1
536	39.966	60.5	2.26e-10	11	235	136	28.085	588	566	cydD	350	221	WP_000622316.1	2
537	41.3265	61.6	2.49e-10	9	243	143	29.218	588	584	cydD	361	246	WP_000907823.1	14
538	41.3265	61.2	3.23e-10	9	243	143	29.218	588	584	cydD	361	246	WP_200777511.1	14
539	33.8435	59.3	6.23e-10	5	199	128	29.146	588	565	cydD	372	216	WP_000016205.1	26
540	35.7143	60.1	6.88e-10	6	210	129	28.095	588	570	cydD	376	252	WP_000994905.1	50
541	36.7347	58.9	7.28e-10	9	216	121	28.704	588	565	cydD	369	223	WP_001136232.1	22
542	33.3333	58.5	8.26e-10	8	196	119	27.551	588	550	cydD	359	189	WP_001405893.1	13
543	35.2041	58.5	1.25e-09	8	207	125	31.401	588	563	cydD	369	232	WP_000173684.1	31
544	36.3946	59.3	1.5e-09	9	214	131	28.505	588	570	cydD	370	252	WP_000985509.1	48
545	37.2449	57.4	2.12e-09	9	219	137	26.484	588	573	cydD	359	211	WP_019842683.1	13
546	35.7143	57	2.19e-09	9	210	117	30	588	549	cydD	350	191	WP_000888560.1	2
547	34.6939	57.4	2.59e-09	8	204	130	29.412	588	563	cydD	369	220	WP_000173310.1	22
548	40.8163	59.3	2.66e-09	10	240	146	27.5	588	570	cydD	347	235	WP_000972087.1	8
550	40.8163	59.3	2.9e-09	10	240	146	27.5	588	570	cydD	347	235	WP_200141981.1	8
552	36.7347	57	3.06e-09	10	216	123	29.167	588	565	cydD	369	228	WP_001075531.1	24
553	34.6939	57	3.17e-09	8	204	130	29.412	588	563	cydD	369	218	WP_152770578.1	20
554	32.8231	56.6	3.74e-09	8	193	79	33.161	588	534	cydD	370	198	WP_000611411.1	28
555	31.4626	56.6	3.77e-09	7	185	113	27.027	588	550	cydD	369	189	WP_000590253.1	24
556	36.3946	57	4.15e-09	7	214	137	27.57	588	570	cydD	368	238	WP_000573407.1	32
557	36.9048	58.2	4.31e-09	9	217	134	27.189	588	561	cydD	364	473	WP_000387762.1	262
558	38.2653	50.4	1.06e-06	11	225	143	26.222	588	571	cydD	360	229	WP_000387762.1	15
559	37.0748	58.2	4.64e-09	5	218	143	28.44	588	563	cydD	349	529	WP_000422200.1	322
561	42.0068	56.6	5.56e-09	9	247	132	27.53	588	565	cydD	350	235	WP_001193415.1	5
562	34.5238	57.8	5.99e-09	7	203	132	27.586	588	562	cydD	369	224	WP_000205840.1	28
563	43.8776	55.1	3.65e-08	13	258	146	28.295	588	572	cydD	336	491	WP_000205840.1	252
564	36.3946	56.2	6.19e-09	7	214	126	27.57	588	563	cydD	369	232	WP_000063125.1	29
565	34.3537	55.5	6.63e-09	9	202	108	31.683	588	547	cydD	360	197	WP_001296116.1	12
566	36.3946	56.6	9.95e-09	8	214	120	31.776	588	570	cydD	369	216	WP_000891663.1	17
567	35.034	56.6	1.31e-08	6	206	144	25.728	588	571	cydD	369	547	WP_000996111.1	348
569	37.9252	55.5	1.53e-08	6	223	144	25.561	588	573	cydD	364	234	WP_000140634.1	21
570	34.5238	56.2	1.99e-08	7	203	133	27.094	588	562	cydD	369	224	WP_000205813.1	28
571	44.5578	54.7	4.87e-08	14	262	142	27.863	588	572	cydD	336	491	WP_000205813.1	252
572	35.7143	54.3	8.1e-08	6	210	154	23.333	588	571	cydD	369	233	WP_000235245.1	24
574	35.7143	53.9	8.83e-08	6	210	154	23.333	588	571	cydD	369	233	WP_200145807.1	24
576	35.7143	53.9	9.05e-08	7	210	124	27.619	588	561	cydD	369	227	WP_200778286.1	29
577	35.7143	52	3.96e-07	8	210	129	24.762	588	559	cydD	369	480	WP_200778286.1	281
578	27.0408	53.9	9.65e-08	8	159	89	33.962	588	517	cydD	369	495	WP_001295896.1	343
580	35.7143	53.5	1.24e-07	7	210	124	27.619	588	561	cydD	369	227	WP_000493440.1	29
581	35.7143	51.6	4.71e-07	8	210	129	24.762	588	559	cydD	369	480	WP_000493440.1	281
582	35.7143	53.5	1.26e-07	7	210	124	27.619	588	561	cydD	369	227	WP_185159930.1	29
583	35.7143	51.6	5.27e-07	8	210	129	24.762	588	559	cydD	369	480	WP_185159930.1	281
584	43.3673	52.8	1.39e-07	10	255	134	28.235	588	570	cydD	348	246	WP_001128858.1	9
585	31.2925	51.6	2.09e-07	8	184	102	27.717	588	545	cydD	369	182	WP_000202996.1	23
586	37.7551	52	2.49e-07	11	222	128	27.928	588	565	cydD	363	244	WP_000103571.1	36
587	37.9252	52	2.76e-07	10	223	125	26.906	588	565	cydD	369	236	WP_001196477.1	26
588	37.0748	51.2	5.81e-07	9	218	136	29.358	588	570	cydD	361	222	WP_000096849.1	15
590	40.3061	51.2	7.65e-07	12	237	134	27.426	588	567	cydD	341	519	WP_000053085.1	311
652	100	77	7.08e-22	0	37	0	100	37	37	cydX	1	37	WP_000270282.1	1
655	100	962	0	0	461	2	99.566	461	461	cysS	1	461	WP_000912352.1	1
670	100	600	0	0	292	1	99.658	292	292	dapA	1	292	WP_001295469.1	1
671	100.342	150	9.61e-44	4	293	196	30.717	292	288	dapA	2	296	WP_001545174.1	5
672	101.712	138	4.63e-39	5	297	200	30.303	292	292	dapA	2	299	WP_000714563.1	4
673	89.0411	115	1.01e-30	3	260	171	32.692	292	260	dapA	4	265	WP_001126959.1	7
674	82.5342	100	4e-25	3	241	167	28.216	292	243	dapA	4	242	WP_000224714.1	7
675	94.5205	97.4	8.94e-24	2	276	205	25	292	276	dapA	2	279	WP_001149834.1	5
676	79.1096	86.3	8.61e-20	3	231	162	27.273	292	228	dapA	2	235	WP_001077068.1	7
677	80.137	51.2	1.29e-07	6	234	170	23.504	292	230	dapA	4	237	WP_000848327.1	6
680	100	547	0	0	273	1	99.634	273	273	dapB	1	273	WP_000543585.1	1
686	100	559	0	0	274	1	99.635	274	274	dapD	1	274	WP_001186656.1	1
707	100	775	0	0	375	2	99.467	375	375	dapE	1	375	WP_001277795.1	1
708	69.0667	79.3	1.68e-16	9	259	155	28.958	375	245	dapE	4	253	WP_001296627.1	7
709	102.667	72.4	3.92e-14	12	385	256	23.117	375	369	dapE	10	395	WP_001107125.1	26
713	100	565	0	0	274	1	99.635	274	274	dapF	1	274	WP_001160648.1	1
714	100	561	0	0	274	2	99.27	274	274	dapF	1	274	WP_200770658.1	1
716	100	390	4.9e-141	0	193	1	99.482	193	193	dcd	1	193	WP_001234767.1	1
733	100	337	6e-121	0	169	0	100	169	169	def	1	169	WP_000114984.1	1
743	100	996	0	0	490	2	99.592	490	490	der	1	490	WP_001296291.1	1
744	18.5714	70.9	2.94e-13	1	91	51	40.659	490	293	der	203	304	WP_001282361.1	217
745	33.4694	64.7	2.33e-11	5	164	87	34.756	490	158	der	5	372	WP_001282361.1	219
746	31.2245	59.7	4.71e-10	3	153	101	29.412	490	151	der	5	162	WP_000020737.1	11
747	37.1429	56.6	5.55e-09	4	182	123	28.571	490	385	der	205	186	WP_000020737.1	11
795	100	822	0	0	406	2	99.507	406	406	dfp	1	406	WP_000050112.1	1
800	97.037	173	3.25e-57	1	131	46	63.359	135	132	dicA	4	132	WP_000787428.1	2
801	51.8519	66.2	2.52e-14	0	70	32	54.286	135	76	dicA	7	87	WP_000103687.1	18
802	69.6296	65.5	3.62e-14	2	94	57	36.17	135	98	dicA	6	93	WP_000981537.1	2
803	60.7407	52.8	9.94e-10	2	82	48	35.366	135	82	dicA	1	137	WP_000608402.1	61
804	89.6296	51.2	2.97e-09	3	121	78	30.579	135	119	dicA	3	123	WP_001296165.1	5
826	100	968	0	0	467	0	100	467	467	dnaA	1	467	WP_000059111.1	1
827	97.4304	941	0	0	455	1	99.78	467	467	dnaA	13	455	WP_152768522.1	1
828	52.4625	81.3	1.24e-17	7	245	160	26.939	467	364	dnaA	123	232	WP_001307333.1	4
829	53.5332	81.3	1.53e-17	9	250	158	27.6	467	364	dnaA	119	247	WP_000247065.1	17
848	100	951	0	0	471	4	99.151	471	471	dnaB	1	471	WP_001296639.1	1
849	93.2059	278	1.38e-88	8	439	248	39.18	471	449	dnaB	27	443	WP_044342126.1	8
850	90.2335	249	8.4e-78	8	425	262	36	471	448	dnaB	29	428	WP_000609322.1	9
851	91.2951	213	6.24e-64	11	430	267	33.023	471	457	dnaB	34	429	WP_029700958.1	15
857	100	510	0	0	245	0	100	245	245	dnaC	1	245	WP_000799911.1	1
858	100	508	0	0	245	1	99.592	245	245	dnaC	1	245	WP_194332770.1	1
859	99.1837	248	2.22e-83	2	243	123	48.148	245	241	dnaC	1	242	WP_000788950.1	1
860	84.4898	111	2.06e-29	3	207	137	31.401	245	242	dnaC	41	296	WP_000988266.1	90
890	100	2382	0	0	1160	2	99.828	1160	1160	dnaE	1	1160	WP_001294788.1	1
891	85.2586	369	2e-109	25	989	551	30.131	1160	893	dnaE	9	956	WP_024269777.1	4
892	85.2586	367	1.38e-108	25	989	552	30.03	1160	893	dnaE	9	956	WP_032335082.1	4
904	100	1202	0	0	581	0	100	581	581	dnaG	1	581	WP_000918827.1	1
905	100	1201	0	0	581	1	99.828	581	581	dnaG	1	581	WP_000918810.1	1
910	100	753	0	0	366	0	100	366	366	dnaN	1	366	WP_000673464.1	1
924	100	363	5.72e-131	0	179	0	100	179	179	dnaT	1	179	WP_000098818.1	1
925	100	359	1.92e-129	0	179	3	98.324	179	179	dnaT	1	179	WP_001298056.1	1
926	48.0447	87	2.49e-21	0	86	46	46.512	179	171	dnaT	86	266	WP_000086398.1	181
927	48.0447	84.3	3.03e-20	0	86	47	45.349	179	171	dnaT	86	266	WP_021529124.1	181
928	44.1341	80.1	1.07e-18	2	79	34	53.165	179	157	dnaT	82	250	WP_000168729.1	172
929	46.3687	78.2	1.15e-17	2	83	33	51.807	179	153	dnaT	78	266	WP_021562672.1	184
936	100	1300	0	0	643	4	99.378	643	643	dnaX	1	643	WP_000122044.1	1
937	100	1298	0	0	643	5	99.222	643	643	dnaX	1	643	WP_200141988.1	1
938	21.6174	62.4	1.29e-10	1	139	93	30.935	643	170	dnaX	35	159	WP_001267919.1	21
939	30.7932	60.5	8.19e-10	6	198	115	25.253	643	194	dnaX	2	181	WP_000067797.1	12
940	29.3935	55.5	2.84e-08	6	189	109	24.868	643	194	dnaX	11	162	WP_001331923.1	2
952	100	307	1.32e-109	0	151	1	99.338	151	151	dut	1	152	WP_000976070.1	2
957	100	823	0	0	398	1	99.749	398	398	dxr	1	398	WP_000811939.1	1
960	100	1274	0	0	620	2	99.677	620	620	dxs	1	620	WP_000006816.1	1
961	44.0323	102	3.95e-24	6	273	179	30.769	620	619	dxs	355	311	WP_001246063.1	41
962	30.6452	52.8	2.62e-07	3	190	138	24.737	620	535	dxs	351	580	WP_000087313.1	391
963	30.6452	52.8	2.74e-07	3	190	138	24.737	620	535	dxs	351	580	WP_200141995.1	391
964	34.1935	51.6	5.53e-07	6	212	150	25.472	620	554	dxs	350	601	WP_000098615.1	391
969	100	871	0	0	432	0	100	432	432	eno	1	432	WP_000036723.1	1
976	100	617	0	0	301	1	99.668	301	301	era	1	301	WP_000020737.1	1
977	50.8306	60.8	1.24e-10	4	153	99	30.719	301	162	era	11	151	WP_001296291.1	5
978	60.4651	56.6	3.41e-09	4	182	123	28.571	301	186	era	11	385	WP_001296291.1	205
979	55.4817	57.4	1.86e-09	6	167	102	32.335	301	176	era	11	375	WP_001282361.1	219
1017	100	233	2.39e-81	0	114	0	100	114	114	erpA	1	114	WP_001295564.1	1
1018	96.4912	74.3	7.32e-19	4	110	61	40	114	114	erpA	7	107	WP_000028953.1	1
1019	93.8596	55.5	2.46e-11	3	107	70	31.776	114	114	erpA	9	122	WP_000367158.1	18
1031	100	349	9.82e-126	0	172	1	99.419	172	172	fabA	1	172	WP_000227926.1	1
1033	100	834	0	0	406	0	100	406	406	fabB	1	406	WP_000817178.1	1
1034	101.97	224	1.87e-69	8	414	247	36.715	406	404	fabB	2	413	WP_000044679.1	4
1035	99.7537	211	1.42e-64	8	405	244	36.049	406	404	fabB	11	401	WP_000951022.1	1
1036	86.4532	102	1.45e-23	12	351	213	26.496	406	406	fabB	81	452	WP_200141942.1	122
1037	86.4532	102	1.45e-23	12	351	213	26.496	406	406	fabB	81	452	WP_000369500.1	122
1044	100	630	0	0	309	0	100	309	309	fabD	1	309	WP_000191372.1	1
1045	93.5275	63.9	2.15e-11	9	289	196	25.606	309	287	fabD	6	828	WP_200141942.1	552
1046	93.5275	63.5	2.55e-11	9	289	196	25.606	309	287	fabD	6	828	WP_000369500.1	552
1050	100	484	6.13e-177	0	244	0	100	244	244	fabG	1	244	WP_001008535.1	1
1051	106.967	158	4.89e-48	5	261	150	35.249	244	243	fabG	2	264	WP_001189480.1	4
1052	106.967	157	2.11e-47	5	261	151	34.866	244	243	fabG	2	264	WP_001189481.1	4
1053	102.869	153	4.39e-46	5	251	148	35.857	244	240	fabG	2	252	WP_000517443.1	3
1054	100.82	146	2.24e-43	5	246	151	35.366	244	240	fabG	1	249	WP_000603518.1	6
1055	101.639	145	7.75e-43	4	248	159	33.871	244	244	fabG	1	260	WP_000021342.1	14
1056	101.639	140	8.3e-41	4	248	151	36.29	244	241	fabG	1	258	WP_000560684.1	11
1057	99.5902	137	9.95e-40	1	243	161	32.51	244	240	fabG	1	246	WP_000991076.1	4
1058	102.459	131	1.03e-37	6	250	142	36.4	244	240	fabG	1	243	WP_000347643.1	1
1059	111.066	122	6.48e-34	7	271	138	33.579	244	240	fabG	1	264	WP_001195410.1	5
1060	99.5902	117	2.44e-32	3	243	157	33.333	244	243	fabG	6	245	WP_113468925.1	3
1061	99.5902	116	8.44e-32	3	243	158	32.922	244	243	fabG	6	245	WP_000079537.1	3
1062	97.9508	111	4.39e-30	6	239	142	35.983	244	239	fabG	3	233	WP_000500696.1	4
1063	100.41	105	1.24e-27	4	245	157	33.061	244	240	fabG	1	243	WP_152900148.1	1
1064	80.3279	103	5.14e-27	2	196	125	34.184	244	198	fabG	7	197	WP_001296081.1	2
1065	100	103	7.82e-27	4	244	157	32.787	244	239	fabG	1	242	WP_152770541.1	1
1066	100	101	3.31e-26	4	244	158	32.377	244	239	fabG	1	248	WP_000483357.1	7
1067	104.918	97.1	2.03e-24	6	256	163	29.297	244	243	fabG	6	258	WP_001077354.1	3
1068	100.82	93.2	1.04e-22	6	246	158	30.081	244	243	fabG	8	293	WP_000018760.1	52
1069	100.82	91.7	4.15e-22	6	246	159	29.675	244	243	fabG	8	293	WP_000018758.1	52
1070	99.1803	84.7	8.02e-20	5	242	159	27.686	244	240	fabG	6	245	WP_000559273.1	13
1071	105.328	76.6	8.43e-17	6	257	164	28.016	244	243	fabG	6	260	WP_000843394.1	6
1072	78.6885	67.4	1.56e-13	3	192	137	26.563	244	196	fabG	6	204	WP_185161616.1	16
1073	78.6885	67.4	1.61e-13	3	192	137	26.563	244	196	fabG	6	204	WP_000148965.1	16
1074	53.6885	56.2	2.12e-09	1	131	98	24.427	244	188	fabG	58	414	WP_001546116.1	285
1075	80.7377	53.9	6.53e-09	6	197	133	25.888	244	194	fabG	6	193	WP_200141906.1	2
1076	102.459	52	3.15e-08	8	250	170	25.2	244	241	fabG	5	251	WP_000506492.1	6
1092	100	649	0	0	317	1	99.685	317	317	fabH	1	317	WP_000288138.1	1
1093	99.6845	114	1.93e-29	6	316	215	28.165	317	309	fabH	4	329	WP_152770581.1	16
1094	99.6845	114	2.11e-29	6	316	215	28.165	317	309	fabH	4	327	WP_001296007.1	14
1098	100	536	0	0	262	1	99.618	262	262	fabI	1	262	WP_000506492.1	1
1099	98.0916	74.3	6.58e-16	8	257	158	28.405	262	250	fabI	4	243	WP_152900148.1	3
1100	97.7099	72	3.47e-15	8	256	158	28.125	262	249	fabI	4	242	WP_152770541.1	3
1101	97.7099	72	3.87e-15	8	256	158	28.125	262	249	fabI	4	248	WP_000483357.1	9
1102	100.382	62.4	1.33e-11	5	263	175	26.616	262	253	fabI	1	255	WP_000517443.1	1
1103	98.855	60.1	9.53e-11	6	259	169	25.869	262	250	fabI	2	290	WP_000018758.1	45
1104	98.855	60.1	9.62e-11	6	259	169	25.869	262	250	fabI	2	290	WP_000018760.1	45
1105	96.9466	58.9	1.48e-10	8	254	166	25.984	262	251	fabI	1	235	WP_000500696.1	1
1106	100.382	57	6.69e-10	13	263	151	28.137	262	250	fabI	4	246	WP_000991076.1	6
1107	95.4198	53.9	8.44e-09	8	250	169	25.6	262	251	fabI	6	241	WP_001008535.1	5
1108	102.29	50.8	9.92e-08	9	268	180	21.642	262	251	fabI	4	262	WP_001189480.1	5
1122	100	307	1.14e-109	0	151	0	100	151	151	fabZ	1	151	WP_000210739.1	1
1132	100	747	0	0	359	0	100	359	359	fbaA	1	359	WP_000034372.1	1
1133	90.2507	86.7	1.56e-19	10	324	180	25	359	342	fbaA	19	267	WP_000289802.1	7
1134	85.7939	81.6	9.39e-18	9	308	184	24.026	359	326	fbaA	19	264	WP_000275542.1	7
1135	89.6936	81.3	1.31e-17	12	322	176	25.776	359	342	fbaA	21	267	WP_000022771.1	9
1136	79.1086	79.7	3.92e-17	8	284	169	24.296	359	300	fbaA	18	243	WP_000961378.1	5
1137	76.8802	76.6	5.01e-16	12	276	143	29.348	359	288	fbaA	17	231	WP_000457122.1	4
1138	76.0446	68.2	3.14e-13	9	273	148	24.542	359	291	fbaA	25	232	WP_000878890.1	12
1139	65.1811	64.7	6.41e-12	8	234	130	28.632	359	322	fbaA	94	267	WP_001131793.1	66
1147	100	226	5.34e-79	0	111	1	99.099	111	111	fdx	1	111	WP_001124471.1	1
1148	78.3784	53.1	8.21e-11	3	87	50	36.782	111	85	fdx	1	84	WP_200144214.1	1
1151	100	911	0	0	453	0	100	453	453	ffh	1	453	WP_000460035.1	1
1152	58.4989	151	8.37e-41	3	265	166	33.208	453	299	ffh	41	498	WP_001040681.1	239
1161	100	361	2.97e-130	0	176	0	100	176	176	fldA	1	176	WP_001018618.1	1
1162	93.75	150	7.42e-47	1	165	92	43.636	176	168	fldA	5	168	WP_001055874.1	4
1170	99.6825	630	0	0	314	7	97.771	315	314	fmt	1	314	WP_000004421.1	1
1171	93.6508	139	5.32e-37	4	295	200	29.831	315	300	fmt	7	292	WP_000860311.1	4
1177	100	333	1.12e-119	0	159	0	100	159	159	folA	1	159	WP_000624375.1	1
1178	96.2264	99.4	2.45e-27	3	153	91	36.601	159	150	folA	2	158	WP_001083725.1	8
1179	79.8742	86.7	1.89e-22	3	127	73	37.795	159	126	folA	2	123	WP_014962281.1	1
1180	78.6164	86.3	2.49e-22	3	125	71	38.4	159	126	folA	4	121	WP_160378288.1	1
1181	100.629	80.5	4.82e-20	5	160	102	30.625	159	158	folA	2	156	WP_001389366.1	3
1185	100	246	1.96e-86	0	122	0	100	122	122	folB	1	122	WP_001295541.1	1
1186	90.1639	52.4	4.41e-10	0	110	83	24.545	122	112	folB	3	116	WP_000068458.1	7
1192	100	854	0	0	422	3	99.289	422	422	folC	1	422	WP_000584587.1	1
1197	100	581	0	0	288	2	99.306	288	288	folD	1	288	WP_000729155.1	1
1200	100	460	7.58e-168	0	222	0	100	222	222	folE	1	222	WP_001139613.1	1
1205	100	577	0	0	282	2	99.291	282	282	folP	1	282	WP_000764749.1	1
1206	95.0355	126	4.04e-35	6	268	170	33.209	282	280	folP	17	269	WP_001043265.1	7
1207	95.0355	125	9.21e-35	6	268	170	33.209	282	280	folP	17	269	WP_001043260.1	7
1208	87.234	118	8.88e-32	4	246	163	31.301	282	257	folP	17	248	WP_000259031.1	4
1209	62.4113	97.1	1.04e-24	2	176	118	31.25	282	190	folP	17	178	WP_087497498.1	4
1210	42.5532	55.5	4.44e-10	3	120	70	36.667	282	280	folP	164	124	WP_181711709.1	8
1219	100	367	1.78e-132	0	185	0	100	185	185	frr	1	185	WP_000622418.1	1
1220	93.5135	346	4.76e-124	0	173	0	100	185	185	frr	13	173	WP_001379469.1	1
1224	100	855	0	0	420	0	100	420	420	ftsA	1	420	WP_000588474.1	1
1240	100	210	8.46e-73	0	103	1	99.029	103	103	ftsB	1	103	WP_000517479.1	1
1248	100	1316	0	0	644	0	100	644	644	ftsH	1	644	WP_001107467.1	1
1282	100	1199	0	0	588	2	99.66	588	588	ftsI	1	588	WP_000642208.1	1
1283	100	1197	0	0	588	3	99.49	588	588	ftsI	1	588	WP_200483488.1	1
1284	108.163	139	4.35e-35	22	636	370	25	588	574	ftsI	15	617	WP_200138615.1	13
1285	108.163	139	6.2e-35	22	636	370	25	588	574	ftsI	15	617	WP_000776191.1	13
1286	108.163	138	7.13e-35	22	636	370	25	588	574	ftsI	15	617	WP_200116879.1	13
1297	100	246	1.98e-86	0	121	0	100	121	121	ftsL	1	121	WP_000625658.1	1
1302	100	564	0	0	276	1	99.638	276	276	ftsQ	1	276	WP_000075744.1	1
1309	100	823	0	0	414	0	100	414	414	ftsW	1	414	WP_001295532.1	1
1310	76.57	157	1.35e-44	5	317	206	31.861	414	403	ftsW	91	365	WP_000131717.1	55
1313	100.201	955	0	1	498	8	98.193	497	497	ftsY	1	498	WP_001040681.1	1
1314	62.5755	159	7.86e-44	6	311	189	32.797	497	497	ftsY	195	299	WP_000460035.1	1
1336	100	763	0	0	383	0	100	383	383	ftsZ	1	383	WP_000462776.1	1
1337	100	760	0	0	383	1	99.739	383	383	ftsZ	1	383	WP_200777521.1	1
1339	100	1451	0	0	704	0	100	704	704	fusA	1	704	WP_000124700.1	1
1340	70.0284	150	4.61e-39	12	493	306	25.963	704	481	fusA	7	461	WP_000175943.1	10
1341	49.0057	104	2.05e-23	10	345	200	28.696	704	331	fusA	7	320	WP_000570668.1	2
1342	35.2273	70.5	9.86e-13	8	248	139	27.016	704	505	fusA	278	411	WP_000570668.1	186
1344	48.4375	102	8.05e-23	10	341	197	28.739	704	331	fusA	11	316	WP_152768563.1	2
1345	35.2273	70.5	1.05e-12	8	248	139	27.016	704	505	fusA	278	407	WP_152768563.1	182
1347	22.017	89.7	9.33e-19	2	155	95	35.484	704	165	fusA	11	154	WP_000790159.1	5
1350	22.017	89.4	1e-18	2	155	95	35.484	704	165	fusA	11	154	WP_001531895.1	5
1353	21.0227	54.7	6.12e-08	6	148	84	29.054	704	145	fusA	3	139	WP_000031783.1	8
1354	21.0227	54.7	6.4e-08	6	148	84	29.054	704	145	fusA	3	139	WP_000031784.1	8
1362	100	677	0	0	331	0	100	331	331	gapA	1	331	WP_000153502.1	1
1363	100.604	279	3.79e-93	6	333	171	46.246	331	331	gapA	4	332	WP_000048688.1	3
1364	99.3958	261	8.38e-86	4	329	185	41.945	331	324	gapA	1	328	WP_000218480.1	1
1367	100	902	0	0	445	1	99.775	445	445	glmM	1	445	WP_000071137.1	1
1368	102.697	102	7.88e-24	15	457	302	25.821	445	433	glmM	1	444	WP_001607655.1	1
1369	103.371	100	5.85e-23	15	460	297	26.087	445	433	glmM	1	444	WP_001296216.1	1
1373	100	1243	0	0	609	1	99.836	609	609	glmS	1	609	WP_000334086.1	1
1374	100	1241	0	0	609	2	99.672	609	609	glmS	1	609	WP_200770710.1	1
1375	35.3038	73.2	9.42e-14	7	215	132	29.767	609	197	glmS	1	214	WP_000334229.1	1
1385	100	929	0	0	456	1	99.781	456	456	glmU	1	456	WP_000933735.1	1
1426	100	1158	0	0	554	2	99.639	554	554	glnS	1	554	WP_001287134.1	1
1427	100	1156	0	0	554	3	99.458	554	554	glnS	1	554	WP_200121794.1	1
1428	22.0217	70.5	4.17e-13	0	122	87	28.689	554	149	glnS	28	124	WP_000695662.1	3
1434	100	985	0	0	471	2	99.575	471	471	gltX	1	471	WP_000695662.1	1
1435	63.482	138	1.76e-37	7	299	180	33.445	471	300	gltX	6	302	WP_000937399.1	19
1436	63.482	136	1.3e-36	7	299	181	33.11	471	300	gltX	6	302	WP_200773434.1	19
1437	25.9023	69.3	9.52e-13	0	122	88	27.869	471	124	gltX	3	149	WP_200121794.1	28
1438	25.9023	69.3	9.95e-13	0	122	88	27.869	471	124	gltX	3	149	WP_001287134.1	28
1442	100	861	0	0	417	0	100	417	417	glyA	1	417	WP_000919159.1	1
1453	100	632	0	0	303	1	99.67	303	303	glyQ	1	303	WP_001168544.1	1
1456	100	1399	0	0	689	3	99.565	689	689	glyS	1	689	WP_001291788.1	1
1457	11.9013	163	3.16e-48	0	82	2	97.561	689	321	glyS	240	82	WP_200116955.1	1
1461	100	428	1.21e-155	0	207	0	100	207	207	gmk	1	207	WP_001295237.1	1
1462	97.5845	50.4	4.36e-08	7	202	123	27.723	207	201	gmk	4	185	WP_000147011.1	3
1484	100	694	0	0	339	0	100	339	339	gpsA	1	339	WP_001076194.1	1
1506	100	1079	0	0	548	0	100	548	548	groL	1	548	WP_000729117.1	1
1509	100	188	2.54e-64	0	97	0	100	97	97	groS	1	97	WP_001026276.1	1
1514	100	392	5.27e-142	0	197	1	99.492	197	197	grpE	1	197	WP_001296310.1	1
1517	100	1082	0	0	525	1	99.81	525	525	guaA	1	525	WP_000138282.1	1
1518	36.381	58.5	3.94e-10	2	191	134	26.178	525	199	guaA	10	186	WP_000601853.1	2
1530	100	1769	0	0	875	1	99.886	875	875	gyrA	1	875	WP_001281247.1	1
1531	100	1765	0	0	875	3	99.657	875	875	gyrA	1	875	WP_001281226.1	1
1532	85.9429	399	5.81e-127	19	752	408	34.973	875	743	gyrA	1	680	WP_001281890.1	1
1533	85.9429	393	7.09e-125	19	752	409	34.84	875	743	gyrA	1	680	WP_001281848.1	1
1534	85.9429	392	1.12e-124	19	752	409	34.84	875	743	gyrA	1	680	WP_044068643.1	1
1539	100	1665	0	0	804	1	99.876	804	804	gyrB	1	804	WP_000072072.1	1
1540	69.0299	392	9.7e-127	11	555	308	41.261	804	550	gyrB	1	542	WP_000195275.1	1
1541	8.20896	54.3	1.17e-07	2	66	28	43.939	804	794	gyrB	735	621	WP_000195275.1	559
1542	69.0299	390	4.89e-126	11	555	310	40.901	804	550	gyrB	1	542	WP_059339236.1	1
1543	8.20896	54.3	1.15e-07	2	66	28	43.939	804	794	gyrB	735	621	WP_059339236.1	559
1548	100	473	9.1e-173	0	233	0	100	233	233	hda	1	233	WP_001307333.1	1
1549	100	473	2.85e-172	0	233	1	99.571	233	233	hda	1	248	WP_000247065.1	16
1550	105.15	81.3	4.95e-18	7	245	160	26.939	233	232	hda	4	352	WP_152768522.1	111
1551	105.15	81.3	6.17e-18	7	245	160	26.939	233	232	hda	4	364	WP_000059111.1	123
1559	100	838	0	0	418	6	98.565	418	418	hemA	1	418	WP_001296006.1	1
1570	100	667	0	0	324	0	100	324	324	hemB	1	324	WP_001295337.1	1
1578	100	621	0	0	313	2	99.361	313	313	hemC	1	313	WP_012896879.1	1
1585	100	485	4.66e-177	0	246	7	97.154	246	246	hemD	1	246	WP_000026072.1	1
1589	100	733	0	0	354	1	99.718	354	354	hemE	1	354	WP_000137653.1	1
1592	100	382	2.73e-138	0	181	0	100	181	181	hemG	1	181	WP_000853959.1	1
1601	100	656	0	0	320	3	99.063	320	320	hemH	1	320	WP_001250114.1	1
1602	100	654	0	0	320	4	98.75	320	320	hemH	1	320	WP_059338857.1	1
1606	100	863	0	0	426	4	99.061	426	426	hemL	1	426	WP_000045296.1	1
1607	96.4789	157	5.99e-44	11	411	246	31.144	426	392	hemL	1	393	WP_000625041.1	1
1608	73.2394	133	4.83e-35	10	312	183	32.692	426	331	hemL	33	319	WP_000082031.1	22
1609	74.4131	132	7.91e-35	11	317	185	31.861	426	341	hemL	38	328	WP_000963794.1	30
1610	78.4038	125	8.68e-32	12	334	212	29.341	426	363	hemL	44	399	WP_001297164.1	76
1611	69.0141	92	2.08e-20	12	294	181	27.211	426	303	hemL	36	315	WP_072001102.1	29
1612	69.0141	91.7	2.6e-20	12	294	181	27.211	426	303	hemL	36	315	WP_001295886.1	29
1616	100	280	3.21e-99	0	138	1	99.275	138	138	higA	1	138	WP_000560269.1	1
1617	97.1014	132	9.45e-41	1	134	71	46.269	138	137	higA	5	139	WP_000126294.1	6
1627	100	176	8.87e-60	0	88	3	96.591	88	88	hipB	1	88	WP_001296076.1	1
1646	100	870	0	0	424	1	99.764	424	424	hisS	1	424	WP_001107179.1	1
1647	97.6415	850	0	0	414	1	99.758	424	424	hisS	11	414	WP_152770563.1	1
1652	100	684	0	0	343	2	99.417	343	343	holA	1	343	WP_000620539.1	1
1657	100	663	0	0	334	8	97.605	334	334	holB	1	334	WP_001267919.1	1
1658	41.6168	76.6	1.34e-15	1	139	92	31.655	334	159	holB	21	170	WP_200141988.1	35
1659	41.6168	76.6	1.38e-15	1	139	92	31.655	334	159	holB	21	170	WP_000122044.1	35
1669	100	270	1.98e-95	0	137	4	97.08	137	137	holD	1	137	WP_000204031.1	1
1676	100	1231	0	0	616	0	100	616	616	hscA	1	616	WP_001196613.1	1
1677	100	1230	0	0	616	1	99.838	616	616	hscA	1	616	WP_200116847.1	1
1678	96.2662	436	3.08e-146	8	593	320	41.99	616	593	hscA	23	596	WP_000516135.1	6
1679	90.4221	266	1.1e-81	10	557	326	31.957	616	550	hscA	20	535	WP_000367903.1	6
1680	40.0974	58.9	1.97e-09	7	247	145	24.291	616	267	hscA	24	222	WP_000913396.1	15
1688	100	199	9.18e-69	0	99	0	100	99	99	ihfA	1	99	WP_001229265.1	1
1689	90.9091	65.1	1.55e-15	0	90	57	36.667	99	92	ihfA	3	90	WP_001044513.1	1
1690	84.8485	63.2	6.59e-15	1	84	49	36.905	99	91	ihfA	12	89	WP_001043542.1	6
1691	84.8485	62.4	1.17e-14	1	84	50	35.714	99	91	ihfA	12	84	WP_001377288.1	1
1692	90.9091	58.5	5.17e-13	1	90	60	32.222	99	91	ihfA	3	90	WP_000167336.1	1
1697	100	1934	0	0	938	7	99.254	938	938	ileS	1	938	WP_001286823.1	1
1698	86.887	142	6.93e-35	21	815	470	21.84	938	775	ileS	46	762	WP_000416407.1	30
1699	87.5267	142	1.2e-34	20	821	464	21.681	938	775	ileS	46	762	WP_000416385.1	30
1700	72.1748	75.1	6.97e-14	24	677	362	20.384	938	629	ileS	58	646	WP_001157896.1	42
1701	5.4371	52	7.88e-07	0	51	29	43.137	938	108	ileS	58	65	WP_032335025.1	15
1702	5.4371	52	8.02e-07	0	51	29	43.137	938	108	ileS	58	65	WP_024269801.1	15
1703	5.4371	52	8.44e-07	0	51	29	43.137	938	108	ileS	58	65	WP_001296226.1	15
1713	100	149	1.88e-49	0	72	0	100	72	72	infA	1	72	WP_001040187.1	1
1715	100	1793	0	0	890	1	99.888	890	890	infB	1	890	WP_000133040.1	1
1716	25.7303	85.9	2.32e-17	6	229	121	29.258	890	595	infB	394	221	WP_000790159.1	7
1717	25.7303	85.5	2.74e-17	6	229	121	29.258	890	595	infB	394	221	WP_001531895.1	7
1718	28.2022	80.9	8.83e-16	10	251	147	32.669	890	630	infB	393	243	WP_000587626.1	2
1719	18.427	71.2	8.66e-13	2	164	96	31.707	890	541	infB	394	171	WP_000570668.1	8
1720	18.427	70.9	9.79e-13	2	164	96	31.707	890	541	infB	394	167	WP_152768563.1	4
1721	14.8315	61.6	4.36e-10	4	132	66	36.364	890	501	infB	387	139	WP_000031784.1	9
1722	14.8315	61.6	4.36e-10	4	132	66	36.364	890	501	infB	387	139	WP_000031783.1	9
1723	12.809	53.5	1.23e-08	5	114	47	40.351	890	483	infB	388	120	WP_047050242.1	10
1724	17.4157	55.1	6.81e-08	4	155	85	27.742	890	524	infB	396	171	WP_000175943.1	18
1725	9.32584	51.6	6.16e-07	1	83	50	38.554	890	501	infB	420	94	WP_000407797.1	12
1749	100	360	1.49e-129	0	180	0	100	180	180	infC	1	180	WP_001700733.1	1
1755	100	149	2.34e-48	0	107	41	61.682	107	107	iraM	1	107	WP_023281677.1	1
1756	100	149	2.58e-48	0	107	41	61.682	107	107	iraM	1	107	WP_000871291.1	1
1757	76.6355	108	7.75e-33	0	82	36	56.098	107	106	iraM	25	83	WP_200116951.1	2
1764	100	837	0	0	404	0	100	404	404	iscS	1	404	WP_001295373.1	1
1765	55.6931	97.4	2.12e-22	6	225	138	32	404	219	iscS	3	239	WP_000144583.1	22
1766	53.2178	91.3	1.95e-20	3	215	146	30.233	404	217	iscS	5	233	WP_200772569.1	21
1767	53.2178	90.9	2.64e-20	3	215	146	30.233	404	217	iscS	5	233	WP_001296332.1	21
1773	100	262	1.2e-92	0	128	0	100	128	128	iscU	1	128	WP_000331707.1	1
1778	100	599	0	0	299	2	99.331	299	299	ispA	1	299	WP_000347219.1	1
1779	84.9498	94	2.16e-22	7	254	151	29.921	299	290	ispA	43	275	WP_001047336.1	43
1782	100	662	0	0	323	0	100	323	323	ispB	1	323	WP_001047336.1	1
1783	78.6378	79.7	3.34e-17	7	254	153	29.134	323	275	ispB	43	290	WP_000347219.1	43
1796	100	481	7.21e-176	0	236	2	99.153	236	236	ispD	1	236	WP_000246149.1	1
1797	95.339	65.5	1.65e-12	8	225	153	26.222	236	224	ispD	10	226	WP_001546116.1	5
1813	100	575	0	0	283	3	98.94	283	283	ispE	1	283	WP_001260309.1	1
1819	100	319	4.19e-114	0	159	1	99.371	159	159	ispF	1	159	WP_001219237.1	1
1825	100	753	0	0	372	0	100	372	372	ispG	1	372	WP_000551807.1	1
1837	100	645	0	0	316	0	100	316	316	ispH	1	316	WP_001166395.1	1
1840	99.6047	523	0	0	252	0	100	253	253	ispU	2	252	WP_001295562.1	1
1843	100	580	0	0	284	0	100	284	284	kdsA	1	284	WP_000811065.1	1
1844	100	501	0	0	248	3	98.79	248	248	kdsB	1	248	WP_000011610.1	1
1845	100.403	181	4.31e-57	8	249	114	46.185	248	247	kdsB	4	238	WP_001578967.1	5
1846	100.403	179	2.6e-56	8	249	114	46.185	248	247	kdsB	4	238	WP_001554265.1	5
1847	99.5968	177	2.02e-55	8	247	113	46.154	248	245	kdsB	4	236	WP_001327873.1	5
1848	100.403	176	3.21e-55	8	249	115	45.783	248	247	kdsB	4	238	WP_200145792.1	5
1849	100.403	176	5.7e-55	8	249	115	45.783	248	247	kdsB	4	238	WP_000030749.1	5
1850	100.403	176	6.49e-55	8	249	115	45.783	248	247	kdsB	4	238	WP_000030748.1	5
1857	100	669	0	0	324	1	99.691	324	324	lepB	1	324	WP_000002542.1	1
1862	100	1789	0	0	860	3	99.651	860	860	leuS	1	860	WP_001157896.1	1
1863	46.2791	116	1.06e-26	9	398	193	26.633	860	379	leuS	1	318	WP_000416407.1	1
1865	46.2791	116	1.19e-26	9	398	193	26.633	860	379	leuS	1	318	WP_000416385.1	1
1867	78.7209	73.2	2.4e-13	25	677	360	20.679	860	646	leuS	42	629	WP_001286823.1	58
1868	17.093	54.3	1.34e-07	2	147	108	24.49	860	179	leuS	33	149	WP_032335025.1	6
1869	17.093	54.3	1.46e-07	2	147	108	24.49	860	179	leuS	33	149	WP_024269801.1	6
1870	17.3256	53.5	2.61e-07	2	149	111	23.49	860	181	leuS	33	151	WP_001296226.1	6
1886	100	407	9.85e-148	0	202	0	100	202	202	lexA	1	202	WP_000646078.1	1
1887	44.5545	72.4	5.25e-17	1	90	47	43.333	202	86	lexA	1	90	WP_061103966.1	1
1888	44.5545	72	6.84e-17	1	90	47	43.333	202	86	lexA	1	90	WP_000210155.1	1
1889	44.5545	71.6	1.01e-16	1	90	47	43.333	202	86	lexA	1	90	WP_000210187.1	1
1890	57.9208	65.1	7.38e-14	3	117	76	32.479	202	197	lexA	82	136	WP_000897376.1	22
1891	66.3366	64.7	1.14e-13	4	134	76	35.075	202	191	lexA	60	133	WP_000861760.1	9
1892	59.901	60.5	4.18e-12	3	121	75	33.058	202	196	lexA	78	138	WP_000109071.1	22
1893	52.4752	52.4	3.73e-09	3	106	64	36.792	202	180	lexA	77	122	WP_004152352.1	18
1902	100	581	0	0	291	0	100	291	291	lgt	1	291	WP_000204658.1	1
1906	100	1356	0	0	671	6	99.106	671	671	ligA	1	671	WP_000443709.1	1
1907	77.1982	102	7.5e-23	14	518	338	23.359	671	517	ligA	5	494	WP_001296534.1	31
1918	100	669	0	0	321	0	100	321	321	lipA	1	321	WP_000042632.1	1
1926	100	1018	0	0	512	10	98.047	512	512	lnt	1	512	WP_000853068.1	1
1929	100	418	8.03e-152	0	203	0	100	203	203	lolA	1	203	WP_001295343.1	1
1937	100	422	1.69e-153	0	207	2	99.034	207	207	lolB	1	207	WP_000174480.1	1
1938	37.1981	160	8.84e-52	0	77	1	98.701	207	103	lolB	27	77	WP_200146115.1	1
1946	100	795	0	0	399	0	100	399	399	lolC	1	399	WP_000284714.1	1
1947	104.01	139	1.71e-37	7	415	281	26.747	399	396	lolC	1	411	WP_001251354.1	1
1948	104.01	139	2.44e-37	7	415	281	26.747	399	396	lolC	1	411	WP_200141955.1	1
1960	100	472	2.12e-172	0	233	1	99.571	233	233	lolD	1	233	WP_001033695.1	1
1961	95.279	187	5.38e-60	0	222	122	45.045	233	226	lolD	5	227	WP_001110573.1	6
1962	96.1373	193	5.1e-58	1	224	129	41.964	233	226	lolD	3	224	WP_000733250.1	2
1963	94.4206	181	1.71e-53	1	220	125	42.727	233	224	lolD	5	222	WP_000188152.1	4
1964	96.1373	163	1.5e-50	4	224	126	40.179	233	226	lolD	3	223	WP_000117262.1	8
1965	94.4206	163	2.09e-50	4	220	120	42.727	233	223	lolD	5	215	WP_000617723.1	1
1966	89.2704	159	1.22e-47	1	208	125	39.423	233	212	lolD	5	207	WP_044068242.1	1
1967	89.2704	159	1.23e-47	1	208	125	39.423	233	212	lolD	5	207	WP_000593994.1	1
1968	96.1373	146	1.09e-43	5	224	130	37.946	233	226	lolD	5	217	WP_000569080.1	1
1969	96.1373	145	5.11e-43	5	224	130	37.946	233	226	lolD	5	246	WP_152768483.1	30
1970	86.6953	136	1.31e-38	2	202	118	38.119	233	223	lolD	23	226	WP_000531594.1	31
1971	101.288	133	2.97e-38	5	236	136	38.136	233	231	lolD	5	237	WP_000173684.1	3
1972	84.5494	130	2.83e-36	3	197	115	36.548	233	213	lolD	21	204	WP_000021034.1	14
1973	90.1288	128	1.64e-35	5	210	120	37.143	233	213	lolD	5	202	WP_032143158.1	4
1974	90.1288	128	2.33e-35	5	210	120	37.143	233	213	lolD	5	217	WP_000996007.1	19
1975	98.2833	125	2.61e-35	7	229	135	34.498	233	226	lolD	6	225	WP_001273000.1	4
1976	52.7897	120	5.75e-35	0	123	66	46.341	233	162	lolD	40	123	WP_200145918.1	1
1977	96.5665	120	1.29e-33	4	225	124	36	233	229	lolD	6	217	WP_001090493.1	12
1978	95.279	122	2.09e-33	6	222	124	36.486	233	223	lolD	6	213	WP_000220422.1	5
1979	86.2661	121	8.11e-33	1	201	129	35.323	233	224	lolD	25	244	WP_000985509.1	44
1980	95.279	118	1.19e-31	2	222	139	32.883	233	227	lolD	6	215	WP_000179165.1	4
1981	93.133	116	4.2e-31	3	217	137	32.258	233	221	lolD	5	207	WP_033549814.1	1
1982	93.133	116	4.86e-31	3	217	137	32.258	233	221	lolD	5	207	WP_000950177.1	1
1983	84.1202	115	6.59e-31	2	196	116	35.714	233	212	lolD	21	205	WP_200777511.1	16
1984	84.1202	115	6.8e-31	2	196	116	35.714	233	212	lolD	21	205	WP_000907823.1	16
1985	96.1373	110	5.16e-30	6	224	140	33.482	233	226	lolD	5	217	WP_000631387.1	1
1986	100	111	5.52e-30	7	233	134	35.193	233	224	lolD	1	225	WP_001075531.1	1
1987	84.1202	112	1.01e-29	4	196	121	35.714	233	216	lolD	25	232	WP_000103571.1	38
1988	100.858	110	1.76e-29	6	235	138	33.191	233	223	lolD	3	231	WP_001193415.1	2
1989	97.8541	109	1.9e-29	5	228	143	30.702	233	220	lolD	1	221	WP_000078344.1	1
1990	95.7082	114	2.49e-29	5	223	133	34.978	233	216	lolD	5	534	WP_001295896.1	313
1991	100.429	83.6	1.1e-18	6	234	146	30.342	233	221	lolD	5	245	WP_001295896.1	12
1992	84.5494	110	3e-29	3	197	125	34.01	233	220	lolD	25	209	WP_000569347.1	17
1993	97.8541	108	4.48e-29	9	228	124	37.719	233	226	lolD	6	219	WP_000175457.1	3
1994	91.8455	107	5.1e-29	5	214	127	32.71	233	221	lolD	15	212	WP_000956881.1	9
1995	90.1288	112	8.59e-29	4	210	128	35.238	233	230	lolD	25	228	WP_001187827.1	23
1997	96.9957	108	9.48e-29	7	226	140	31.416	233	216	lolD	1	221	WP_000573407.1	1
1998	94.4206	107	1.1e-28	5	220	139	32.727	233	216	lolD	5	219	WP_000611411.1	1
1999	91.4163	111	1.73e-28	7	213	126	33.333	233	226	lolD	24	507	WP_000194884.1	301
2000	100.858	102	2.64e-25	7	235	140	34.468	233	222	lolD	1	234	WP_000194884.1	1
2001	87.9828	106	1.86e-28	6	205	119	36.098	233	205	lolD	2	197	WP_001157551.1	4
2002	96.1373	106	3.58e-28	6	224	127	36.161	233	213	lolD	1	219	WP_001293592.1	1
2003	86.6953	108	5.39e-28	2	202	130	32.178	233	221	lolD	21	211	WP_000068009.1	16
2004	82.4034	103	3.98e-27	1	192	117	34.375	233	216	lolD	25	199	WP_000939359.1	17
2005	90.1288	103	8.26e-27	4	210	126	33.81	233	226	lolD	24	225	WP_000140634.1	22
2006	88.412	102	9.04e-27	4	206	138	30.583	233	226	lolD	25	222	WP_000027205.1	18
2007	78.97	102	2.15e-26	2	184	115	36.413	233	206	lolD	24	205	WP_000438245.1	23
2008	96.5665	102	3.63e-26	7	225	133	33.778	233	216	lolD	5	224	WP_001196477.1	3
2009	98.2833	100	2.54e-25	5	229	144	30.568	233	218	lolD	5	231	WP_001128858.1	3
2010	87.9828	102	3.3e-25	4	205	127	32.195	233	221	lolD	25	221	WP_200145807.1	21
2011	96.9957	77.8	8.8e-17	9	226	129	27.876	233	228	lolD	25	492	WP_200145807.1	279
2012	87.9828	102	3.56e-25	4	205	127	32.195	233	221	lolD	25	221	WP_000235245.1	21
2013	96.9957	80.5	1.05e-17	9	226	128	28.319	233	228	lolD	25	492	WP_000235245.1	279
2014	84.5494	97.4	6.78e-25	3	197	119	37.563	233	223	lolD	29	217	WP_000156927.1	23
2015	85.4077	97.4	6.86e-25	2	199	128	32.161	233	226	lolD	29	211	WP_000916271.1	19
2016	89.2704	97.8	2.93e-24	5	208	122	36.538	233	222	lolD	25	246	WP_000110940.1	39
2017	81.9742	97.1	4.98e-24	4	191	120	34.031	233	213	lolD	28	232	WP_000994905.1	43
2018	93.9914	94.4	8.82e-24	6	219	130	31.05	233	211	lolD	1	206	WP_000416895.1	1
2019	100.858	95.5	8.96e-24	9	235	130	35.319	233	227	lolD	6	231	WP_000132446.1	6
2020	81.9742	94	1.92e-23	4	191	119	32.984	233	204	lolD	18	195	WP_152770578.1	10
2021	81.9742	94	2.03e-23	4	191	119	32.984	233	204	lolD	18	197	WP_000173310.1	12
2022	89.6996	92	1.16e-22	5	209	131	32.057	233	226	lolD	24	229	WP_001295786.1	26
2023	89.6996	94.7	1.5e-22	6	209	126	33.014	233	226	lolD	24	684	WP_000376545.1	484
2024	86.2661	94	2.04e-22	4	201	130	31.343	233	221	lolD	25	221	WP_000205840.1	25
2025	91.4163	65.9	1.17e-12	7	213	136	26.761	233	229	lolD	30	486	WP_000205840.1	281
2026	86.2661	94	2.41e-22	4	201	130	31.343	233	221	lolD	25	221	WP_000205813.1	25
2027	91.4163	65.5	1.38e-12	8	213	135	27.23	233	229	lolD	30	486	WP_000205813.1	281
2028	82.4034	90.9	3.04e-22	3	192	105	31.771	233	209	lolD	21	184	WP_000202996.1	16
2029	100.858	93.2	4.09e-22	8	235	153	28.085	233	232	lolD	4	240	WP_000937457.1	16
2030	93.133	76.6	2.58e-16	7	217	133	29.954	233	227	lolD	25	496	WP_000937457.1	285
2031	95.7082	92.8	7.02e-22	3	223	152	27.803	233	225	lolD	3	487	WP_200141981.1	274
2032	90.1288	68.9	1.06e-13	5	210	143	27.143	233	225	lolD	21	228	WP_200141981.1	24
2033	95.7082	92.8	7.09e-22	3	223	152	27.803	233	225	lolD	3	487	WP_000972087.1	274
2034	90.1288	68.9	1.1e-13	5	210	143	27.143	233	225	lolD	21	228	WP_000972087.1	24
2035	89.6996	89.4	1.28e-21	5	209	120	33.493	233	225	lolD	27	218	WP_000622316.1	19
2036	95.7082	91.7	1.42e-21	7	223	140	31.39	233	229	lolD	13	233	WP_185159930.1	18
2037	83.691	62.8	1.08e-11	6	195	130	23.59	233	207	lolD	25	465	WP_185159930.1	278
2038	85.8369	89	1.45e-21	5	200	124	33	233	209	lolD	15	200	WP_207190669.1	6
2039	95.7082	91.7	1.49e-21	7	223	140	31.39	233	229	lolD	13	233	WP_000493440.1	18
2040	83.691	62.8	1.28e-11	6	195	130	23.59	233	207	lolD	25	465	WP_000493440.1	278
2041	88.412	89	1.77e-21	6	206	124	33.01	233	209	lolD	9	200	WP_201751715.1	4
2042	88.412	89	1.9e-21	6	206	124	33.01	233	209	lolD	9	200	WP_049092672.1	4
2043	99.1416	91.3	2.21e-21	8	231	128	34.199	233	223	lolD	2	550	WP_001202204.1	335
2044	100	88.6	2.43e-21	6	233	146	26.18	233	216	lolD	1	224	WP_000082099.1	1
2045	100	88.6	2.45e-21	6	233	146	26.18	233	216	lolD	1	224	WP_000082101.1	1
2046	88.412	88.6	2.88e-21	6	206	124	33.01	233	209	lolD	9	209	WP_000940874.1	13
2047	86.2661	87	4.6e-21	4	201	127	31.841	233	218	lolD	21	206	WP_001296116.1	13
2048	81.9742	87.8	4.99e-21	5	191	105	34.555	233	206	lolD	25	202	WP_001576746.1	23
2049	88.412	87.4	5.5e-21	6	206	124	33.01	233	209	lolD	9	200	WP_152931821.1	4
2050	81.9742	87.4	6.78e-21	5	191	105	34.555	233	206	lolD	25	202	WP_000983716.1	23
2051	95.7082	89	1.16e-20	7	223	141	30.942	233	229	lolD	13	233	WP_200778286.1	18
2052	83.691	62.8	1.2e-11	6	195	130	23.59	233	207	lolD	25	465	WP_200778286.1	278
2053	81.9742	86.7	1.31e-20	5	191	105	34.555	233	206	lolD	25	202	WP_000983710.1	23
2054	91.4163	87	1.81e-20	4	213	136	31.925	233	216	lolD	4	206	WP_000150638.1	3
2055	93.5622	88.2	2.48e-20	5	218	141	29.358	233	221	lolD	5	216	WP_001178466.1	11
2056	86.2661	65.1	1.73e-12	6	201	127	27.363	233	216	lolD	27	473	WP_001178466.1	281
2057	92.2747	87.4	5.86e-20	6	215	133	32.558	233	212	lolD	6	551	WP_001111199.1	341
2058	82.4034	73.6	2.94e-15	4	192	123	30.729	233	211	lolD	25	1166	WP_001111199.1	980
2059	92.2747	85.9	2e-19	6	215	134	32.093	233	212	lolD	6	551	WP_001389363.1	341
2060	82.4034	75.9	4.57e-16	4	192	122	31.25	233	211	lolD	25	1166	WP_001389363.1	980
2061	96.9957	84.7	4.36e-19	5	226	148	28.319	233	226	lolD	6	560	WP_001304269.1	344
2062	96.9957	84.3	5.68e-19	5	226	148	28.319	233	226	lolD	6	560	WP_000654452.1	344
2063	86.6953	81.6	6.95e-19	7	202	113	32.673	233	213	lolD	24	208	WP_001136232.1	18
2064	87.1245	81.3	9.31e-19	4	203	133	30.049	233	207	lolD	6	198	WP_000224099.1	4
2065	88.8412	83.6	1.03e-18	4	207	141	27.536	233	226	lolD	25	222	WP_000387762.1	20
2066	106.438	71.2	1.76e-14	9	248	133	27.016	233	228	lolD	4	478	WP_000387762.1	256
2067	96.1373	82.8	1.75e-18	7	224	144	29.464	233	222	lolD	5	219	WP_001146503.1	4
2068	95.279	62.8	1.04e-11	8	222	134	26.126	233	227	lolD	25	487	WP_001146503.1	277
2069	94.8498	80.1	2.48e-18	7	221	139	30.317	233	223	lolD	6	212	WP_000016205.1	4
2070	95.7082	80.5	1.24e-17	4	223	152	27.354	233	225	lolD	3	539	WP_000996111.1	327
2071	95.7082	65.1	1.79e-12	3	223	156	26.457	233	223	lolD	1	215	WP_000996111.1	1
2072	85.4077	78.2	1.56e-17	6	199	128	28.141	233	213	lolD	25	219	WP_000063125.1	26
2073	90.1288	79.3	2.67e-17	5	210	134	29.524	233	223	lolD	21	548	WP_001235630.1	346
2074	90.1288	79.3	2.74e-17	5	210	134	29.524	233	223	lolD	21	548	WP_194332771.1	346
2075	89.6996	77.8	9.16e-17	7	209	122	31.1	233	206	lolD	6	535	WP_001256214.1	341
2076	95.279	77.8	9.29e-17	4	222	144	26.577	233	224	lolD	6	528	WP_000422200.1	323
2077	87.9828	75.9	5.09e-16	6	205	125	30.732	233	221	lolD	25	554	WP_000551259.1	359
2078	87.9828	75.5	5.6e-16	6	205	125	30.732	233	221	lolD	25	554	WP_059329694.1	359
2079	98.2833	75.1	6.87e-16	6	229	158	25.764	233	225	lolD	1	221	WP_200145718.1	1
2080	94.4206	54.7	5.85e-09	8	220	130	25	233	227	lolD	28	480	WP_200145718.1	276
2081	98.2833	75.1	6.94e-16	6	229	158	25.764	233	225	lolD	1	221	WP_000132912.1	1
2082	91.4163	54.3	8.8e-09	7	213	138	25.352	233	227	lolD	28	480	WP_000132912.1	276
2083	93.9914	72.4	6.68e-15	5	219	101	26.484	233	205	lolD	24	203	WP_001310661.1	8
2084	95.279	60.8	4.75e-11	8	222	131	26.577	233	223	lolD	6	505	WP_001310661.1	312
2085	93.9914	72.4	7.25e-15	5	219	101	26.484	233	205	lolD	24	211	WP_000961458.1	16
2086	95.279	60.8	4.82e-11	8	222	131	26.577	233	223	lolD	6	513	WP_000961458.1	320
2087	90.9871	69.7	8.81e-15	3	212	135	28.774	233	222	lolD	11	203	WP_000888560.1	8
2088	89.2704	71.6	1.07e-14	7	208	125	30.288	233	223	lolD	25	526	WP_001296192.1	330
2089	89.2704	70.9	2.52e-14	7	208	125	30.288	233	223	lolD	25	526	WP_001327262.1	330
2090	91.8455	70.1	4.58e-14	7	214	124	29.439	233	216	lolD	5	504	WP_001304515.1	316
2091	111.588	66.6	6.75e-13	10	260	111	28.462	233	228	lolD	24	253	WP_001304515.1	14
2092	91.8455	69.7	4.91e-14	7	214	124	29.439	233	216	lolD	5	511	WP_000046754.1	323
2093	111.588	66.6	6.72e-13	10	260	111	28.462	233	228	lolD	24	260	WP_000046754.1	21
2094	36.0515	63.9	9.7e-14	4	84	40	45.238	233	165	lolD	86	85	WP_200146065.1	4
2095	90.1288	67	1.58e-13	9	210	118	30.952	233	225	lolD	28	213	WP_000029460.1	19
2096	91.8455	68.2	1.62e-13	7	214	145	25.701	233	231	lolD	25	235	WP_000255034.1	29
2097	99.1416	60.5	6.81e-11	8	231	155	22.944	233	221	lolD	3	482	WP_000255034.1	263
2098	80.2575	67.8	2.8e-13	5	187	113	27.273	233	184	lolD	10	519	WP_001513513.1	344
2099	88.412	65.9	3.64e-13	7	206	125	30.097	233	225	lolD	28	213	WP_200483503.1	19
2100	83.2618	67	4.2e-13	6	194	120	29.897	233	205	lolD	24	205	WP_200146449.1	16
2101	90.5579	63.9	5.19e-12	6	211	121	25.592	233	223	lolD	24	512	WP_200146449.1	327
2102	83.2618	67	4.57e-13	6	194	120	29.897	233	205	lolD	24	205	WP_000634830.1	16
2103	90.5579	63.9	5.75e-12	6	211	121	25.592	233	223	lolD	24	512	WP_000634830.1	327
2104	91.8455	66.6	5.97e-13	7	214	125	28.972	233	216	lolD	5	504	WP_207122121.1	316
2105	111.588	66.6	6.08e-13	10	260	111	28.462	233	228	lolD	24	253	WP_207122121.1	14
2106	81.5451	65.9	7.43e-13	3	190	128	28.947	233	225	lolD	37	209	WP_000891663.1	26
2107	82.4034	65.1	1.76e-12	8	192	114	31.771	233	204	lolD	24	460	WP_000096849.1	275
2108	82.4034	50.1	1.93e-07	6	192	114	27.083	233	202	lolD	22	192	WP_000096849.1	16
2109	94.8498	63.5	2.95e-12	7	221	139	30.317	233	223	lolD	6	212	WP_000016207.1	4
2110	96.5665	64.3	3.53e-12	10	225	130	28	233	225	lolD	24	233	WP_000053085.1	18
2111	90.1288	58.2	5.27e-10	9	210	116	30	233	208	lolD	3	499	WP_000053085.1	317
2112	104.721	63.2	9.21e-12	9	244	141	30.328	233	231	lolD	2	574	WP_001043561.1	346
2113	104.721	62.8	1.27e-11	9	244	141	30.328	233	231	lolD	2	574	WP_200777514.1	346
2114	89.2704	60.8	2.12e-11	4	208	136	25.481	233	212	lolD	5	189	WP_000590243.1	1
2115	89.2704	60.5	2.18e-11	4	208	136	25.481	233	212	lolD	5	189	WP_000590253.1	1
2116	89.2704	60.5	2.42e-11	4	208	136	25.481	233	212	lolD	5	189	WP_001604847.1	1
2117	89.2704	60.5	2.44e-11	4	208	136	25.481	233	212	lolD	5	189	WP_020232951.1	1
2118	89.2704	60.5	2.59e-11	4	208	136	25.481	233	212	lolD	5	189	WP_000590241.1	1
2119	80.2575	60.1	1.1e-10	5	187	117	28.877	233	180	lolD	1	670	WP_114080013.1	493
2120	89.2704	58.5	1.22e-10	4	208	137	25	233	212	lolD	5	189	WP_000590239.1	1
2121	42.0601	53.9	5.21e-10	3	98	57	31.633	233	140	lolD	47	92	WP_200146010.1	1
2122	36.0515	51.2	4.3e-09	0	84	57	32.143	233	211	lolD	128	86	WP_200773458.1	3
2123	86.6953	53.9	5.05e-09	10	202	117	29.703	233	223	lolD	37	221	WP_000256973.1	30
2124	86.6953	53.9	5.35e-09	10	202	117	29.703	233	223	lolD	37	221	WP_200146452.1	30
2125	27.897	53.5	6.62e-09	0	65	40	38.462	233	69	lolD	5	65	WP_001554269.1	1
2126	88.8412	52.4	1.77e-08	6	207	127	25.604	233	207	lolD	5	184	WP_019842683.1	1
2159	100	828	0	0	414	3	99.275	414	414	lolE	1	414	WP_001251354.1	1
2160	100	827	0	0	414	4	99.034	414	414	lolE	1	414	WP_200141955.1	1
2161	100.242	136	2.52e-36	7	415	281	26.747	414	411	lolE	1	396	WP_000284714.1	1
2162	75.1208	64.3	2.01e-11	10	311	175	23.794	414	414	lolE	133	427	WP_000964653.1	150
2163	71.4976	58.9	9.82e-10	10	296	166	21.622	414	414	lolE	137	376	WP_000729220.1	129
2164	71.4976	58.9	1.05e-09	10	296	166	21.622	414	414	lolE	137	376	WP_000729219.1	129
2165	71.4976	58.9	1.07e-09	10	296	166	21.622	414	414	lolE	137	376	WP_000729218.1	129
2179	100	957	0	0	474	0	100	474	474	lpd	1	474	WP_000102485.1	1
2180	96.6245	283	9.35e-91	6	458	270	38.428	474	456	lpd	9	462	WP_000103921.1	7
2181	88.3966	266	2.29e-84	5	419	251	38.663	474	456	lpd	42	442	WP_074170155.1	26
2182	98.5232	186	6.08e-54	10	467	319	27.409	474	456	lpd	1	458	WP_001120810.1	1
2183	95.9916	180	1.15e-51	9	455	296	28.352	474	453	lpd	6	434	WP_001046304.1	3
2184	95.9916	179	1.54e-51	9	455	296	28.352	474	453	lpd	6	434	WP_061090155.1	3
2185	99.1561	177	7.32e-50	9	470	315	28.723	474	466	lpd	8	559	WP_000105636.1	99
2186	92.1941	145	5.74e-39	11	437	291	27.918	474	450	lpd	24	444	WP_000160794.1	22
2208	100	375	1.17e-135	0	185	0	100	185	185	lptA	1	185	WP_000669785.1	1
2216	100	485	4.4e-177	0	241	0	100	241	241	lptB	1	241	WP_000224099.1	1
2217	97.5104	133	1.41e-38	3	235	152	32.766	241	236	lptB	4	236	WP_000416895.1	6
2218	103.32	133	3.05e-38	3	249	156	31.325	241	237	lptB	4	254	WP_000082099.1	6
2219	103.32	132	3.86e-38	3	249	156	31.325	241	237	lptB	4	254	WP_000082101.1	6
2220	99.5851	135	4.38e-38	5	240	153	32.5	241	241	lptB	8	243	WP_000021034.1	7
2221	100	128	1.94e-35	5	241	141	33.61	241	237	lptB	4	233	WP_032143158.1	5
2222	100	128	2.56e-35	5	241	141	33.61	241	237	lptB	4	248	WP_000996007.1	20
2223	98.3402	119	5.86e-33	4	237	153	32.068	241	234	lptB	3	235	WP_000175457.1	2
2224	91.7012	119	2.53e-32	4	221	147	31.674	241	225	lptB	7	223	WP_000569347.1	5
2225	98.3402	113	1.17e-30	3	237	159	31.224	241	234	lptB	1	236	WP_000173310.1	1
2226	97.0954	111	4.84e-30	3	234	157	31.197	241	234	lptB	4	234	WP_152770578.1	2
2227	90.8714	116	5.16e-30	3	219	146	31.507	241	224	lptB	6	546	WP_000996111.1	332
2228	95.0207	110	7.36e-28	6	229	148	31.004	241	226	lptB	2	226	WP_000996111.1	4
2229	90.4564	114	5.44e-30	3	218	148	29.817	241	227	lptB	11	238	WP_000531594.1	25
2230	98.7552	110	1.17e-29	5	238	150	31.933	241	240	lptB	4	228	WP_000939359.1	2
2231	99.1701	110	1.89e-29	1	239	161	29.707	241	232	lptB	1	239	WP_001273000.1	1
2232	94.6058	111	2.73e-29	6	228	142	31.579	241	225	lptB	8	229	WP_044068242.1	6
2233	95.4357	107	2.56e-28	6	230	149	30.435	241	225	lptB	2	235	WP_000078344.1	11
2234	94.6058	109	3.36e-28	4	228	150	29.386	241	224	lptB	1	221	WP_000179165.1	1
2235	94.6058	108	3.78e-28	6	228	143	31.14	241	225	lptB	8	229	WP_000593994.1	6
2236	93.7759	108	5.9e-28	4	226	144	27.876	241	221	lptB	4	216	WP_000950177.1	2
2237	93.7759	105	7.07e-27	4	226	145	27.434	241	221	lptB	4	216	WP_033549814.1	2
2238	98.7552	103	8.29e-27	6	238	155	30.252	241	234	lptB	1	231	WP_000016205.1	1
2239	89.2116	101	1.68e-26	3	215	146	29.767	241	236	lptB	23	229	WP_000916271.1	19
2240	95.0207	101	3.11e-26	3	229	164	27.074	241	233	lptB	7	232	WP_000569080.1	5
2241	95.0207	101	4.69e-26	3	229	164	27.074	241	233	lptB	7	261	WP_152768483.1	34
2242	93.361	101	5.37e-26	5	225	140	32.444	241	233	lptB	16	240	WP_000438245.1	21
2243	92.1162	104	7.12e-26	4	222	151	29.73	241	226	lptB	6	496	WP_200141981.1	279
2244	95.0207	82.4	3.92e-18	8	229	151	27.948	241	229	lptB	9	240	WP_200141981.1	18
2245	92.1162	104	7.62e-26	4	222	151	29.73	241	226	lptB	6	496	WP_000972087.1	279
2246	95.0207	82	4.11e-18	8	229	151	27.948	241	229	lptB	9	240	WP_000972087.1	18
2247	98.7552	100	1.18e-25	5	238	159	29.412	241	234	lptB	3	245	WP_001295786.1	11
2248	91.7012	99.8	1.35e-25	6	221	129	32.579	241	221	lptB	2	204	WP_000202996.1	3
2249	97.5104	100	1.57e-25	6	235	141	31.915	241	224	lptB	7	240	WP_001193415.1	8
2250	83.4025	98.6	1.77e-25	5	201	125	32.338	241	199	lptB	4	196	WP_001296116.1	2
2251	90.4564	100	2.22e-25	3	218	150	28.899	241	224	lptB	8	222	WP_000220422.1	9
2252	95.4357	99.8	4.84e-25	6	230	147	28.261	241	225	lptB	4	224	WP_000150638.1	5
2253	95.8506	100	6.37e-25	5	231	148	29.004	241	238	lptB	19	269	WP_000985509.1	44
2254	87.9668	96.3	2.35e-24	3	212	142	30.66	241	219	lptB	13	223	WP_000027205.1	12
2255	96.6805	99.4	4.12e-24	1	233	172	24.893	241	231	lptB	2	235	WP_000387762.1	3
2256	91.7012	88.2	2.77e-20	5	221	144	28.054	241	227	lptB	19	485	WP_000387762.1	268
2257	101.245	94.4	1.55e-23	6	244	153	27.869	241	234	lptB	4	235	WP_000622316.1	2
2258	90.8714	93.2	3.89e-23	4	219	141	30.594	241	216	lptB	4	215	WP_000631387.1	2
2259	94.6058	95.1	4.75e-23	4	228	159	27.632	241	226	lptB	1	224	WP_000907823.1	1
2260	94.6058	94.7	6.7e-23	4	228	159	27.632	241	226	lptB	1	224	WP_200777511.1	1
2261	98.7552	92.8	7.8e-23	3	238	167	27.731	241	234	lptB	1	241	WP_000140634.1	5
2262	95.8506	92.4	8.39e-23	7	231	144	27.273	241	216	lptB	2	231	WP_000063125.1	9
2263	99.1701	92.4	1.35e-22	5	239	155	28.452	241	236	lptB	3	240	WP_001576746.1	13
2264	99.1701	92.4	1.35e-22	5	239	155	28.452	241	236	lptB	3	240	WP_000983716.1	13
2265	95.8506	94.4	2.24e-22	4	231	158	28.571	241	233	lptB	4	236	WP_001178466.1	12
2266	85.4772	87.4	5.64e-20	3	206	126	29.126	241	213	lptB	21	479	WP_001178466.1	281
2267	90.4564	93.6	3.99e-22	2	218	154	27.523	241	217	lptB	4	222	WP_001146503.1	5
2268	87.1369	83.6	1.29e-18	3	210	142	27.619	241	218	lptB	19	486	WP_001146503.1	277
2269	84.2324	90.1	4.43e-22	4	203	132	30.542	241	198	lptB	4	207	WP_001033695.1	6
2270	94.1909	92.4	4.45e-22	6	227	156	27.753	241	224	lptB	1	222	WP_000068009.1	1
2271	93.361	93.2	4.99e-22	4	225	153	25.333	241	217	lptB	4	494	WP_000937457.1	274
2272	88.3817	86.7	9.23e-20	1	213	158	24.883	241	218	lptB	8	234	WP_000937457.1	22
2273	99.1701	93.2	5.94e-22	4	239	165	28.87	241	239	lptB	4	246	WP_000205840.1	10
2274	86.3071	87.8	4.26e-20	3	208	139	29.327	241	210	lptB	11	475	WP_000205840.1	268
2275	99.1701	92.4	9e-22	4	239	165	28.87	241	239	lptB	4	246	WP_000205813.1	10
2276	86.3071	90.5	5.15e-21	3	208	138	29.808	241	210	lptB	11	475	WP_000205813.1	268
2277	99.1701	89.7	1.24e-21	5	239	156	28.033	241	236	lptB	3	240	WP_000983710.1	13
2278	90.4564	90.5	4.19e-21	2	218	154	26.606	241	217	lptB	4	229	WP_000255034.1	14
2279	85.0622	67.8	3.14e-13	5	205	142	25.366	241	213	lptB	19	482	WP_000255034.1	279
2280	94.6058	90.1	7.02e-21	7	228	148	28.509	241	233	lptB	18	525	WP_000194884.1	301
2281	99.1701	61.6	3.16e-11	9	239	140	27.197	241	216	lptB	4	236	WP_000194884.1	6
2282	90.8714	85.5	1.66e-20	5	219	139	31.05	241	219	lptB	7	217	WP_000617723.1	5
2283	103.32	87.8	4.3e-20	5	249	169	27.711	241	240	lptB	1	247	WP_000235245.1	1
2284	94.6058	85.5	2.43e-19	5	228	151	27.632	241	230	lptB	16	502	WP_000235245.1	276
2285	103.32	87.8	4.3e-20	5	249	169	27.711	241	240	lptB	1	247	WP_200145807.1	1
2286	94.6058	82.4	2.66e-18	5	228	152	27.193	241	230	lptB	16	502	WP_200145807.1	276
2287	91.2863	87.4	4.91e-20	4	220	127	30.455	241	213	lptB	11	480	WP_185159930.1	270
2288	101.245	77.4	1.66e-16	5	244	169	26.639	241	238	lptB	1	249	WP_185159930.1	10
2289	91.2863	87.4	5.84e-20	4	220	127	30.455	241	213	lptB	11	480	WP_000493440.1	270
2290	101.245	77.4	1.62e-16	5	244	169	26.639	241	238	lptB	1	249	WP_000493440.1	10
2291	91.2863	87.4	6.06e-20	4	220	127	30.455	241	213	lptB	11	480	WP_200778286.1	270
2292	101.245	77.4	1.34e-16	5	244	169	26.639	241	238	lptB	1	249	WP_200778286.1	10
2293	98.7552	83.2	2.39e-19	6	238	155	30.252	241	234	lptB	1	231	WP_000016207.1	1
2294	87.1369	82.4	6.19e-19	4	210	145	28.095	241	216	lptB	13	231	WP_000173684.1	22
2295	95.0207	81.6	8.18e-19	9	229	130	30.131	241	240	lptB	26	235	WP_200483503.1	23
2296	95.0207	81.3	1.05e-18	9	229	130	30.131	241	240	lptB	26	235	WP_000029460.1	23
2297	83.8174	82.8	2.22e-18	3	202	137	29.703	241	216	lptB	18	222	WP_000188152.1	23
2298	100	81.3	6.32e-18	3	241	174	24.481	241	239	lptB	4	245	WP_001187827.1	8
2299	91.7012	72.4	7.16e-15	5	221	132	28.959	241	215	lptB	12	477	WP_001187827.1	265
2300	83.4025	78.6	6.99e-18	7	201	134	26.866	241	199	lptB	4	200	WP_001157551.1	8
2301	94.1909	81.3	8.06e-18	6	227	154	28.634	241	225	lptB	3	560	WP_001202204.1	338
2302	99.5851	80.9	1.25e-17	7	240	160	27.5	241	235	lptB	4	701	WP_000376545.1	468
2303	90.0415	80.1	1.65e-17	3	217	155	26.728	241	217	lptB	4	221	WP_200145718.1	6
2304	90.4564	65.5	1.49e-12	4	218	153	23.394	241	210	lptB	2	472	WP_200145718.1	260
2305	90.0415	80.1	1.87e-17	3	217	155	26.728	241	217	lptB	4	221	WP_000132912.1	6
2306	90.4564	65.1	2.43e-12	4	218	153	23.394	241	210	lptB	2	472	WP_000132912.1	260
2307	98.7552	77.8	2.23e-17	5	238	152	28.151	241	234	lptB	8	234	WP_152931821.1	5
2308	97.9253	77	5.31e-17	5	236	154	28.39	241	234	lptB	8	234	WP_207190669.1	5
2309	99.5851	77	6.36e-17	5	240	157	28.333	241	234	lptB	4	243	WP_000940874.1	10
2310	97.9253	76.6	6.44e-17	5	236	154	28.39	241	234	lptB	8	234	WP_201751715.1	5
2311	97.9253	76.6	6.5e-17	5	236	154	28.39	241	234	lptB	8	234	WP_049092672.1	5
2312	86.3071	75.9	1.27e-16	3	208	140	25.962	241	215	lptB	9	211	WP_001090493.1	17
2313	81.3278	75.1	1.9e-16	2	196	138	26.02	241	196	lptB	4	202	WP_000117262.1	11
2314	83.8174	74.7	2e-16	4	202	142	26.733	241	215	lptB	18	224	WP_001110573.1	25
2315	86.722	77	2.15e-16	7	209	135	30.622	241	219	lptB	19	546	WP_001295896.1	340
2316	104.149	60.5	9.86e-11	7	251	160	23.108	241	225	lptB	3	257	WP_001295896.1	12
2317	97.9253	74.3	4.11e-16	5	236	161	26.271	241	229	lptB	4	238	WP_001075531.1	6
2318	82.5726	75.5	8.33e-16	4	199	132	29.648	241	198	lptB	7	205	WP_000733250.1	8
2319	102.905	73.6	9.05e-16	5	248	161	25.806	241	233	lptB	4	248	WP_001293592.1	6
2320	92.1162	74.7	1.44e-15	6	222	140	27.477	241	224	lptB	16	568	WP_001389363.1	355
2321	96.2656	57	1.48e-09	7	232	124	25.862	241	225	lptB	19	1188	WP_001389363.1	980
2322	103.32	72	3.07e-15	6	249	172	24.096	241	236	lptB	4	253	WP_000573407.1	6
2323	91.2863	72.8	3.19e-15	6	220	153	24.091	241	225	lptB	19	257	WP_000110940.1	39
2324	92.1162	73.2	5.2e-15	6	222	141	27.027	241	224	lptB	16	568	WP_001111199.1	355
2325	96.2656	54.7	9.14e-09	7	232	125	25.431	241	225	lptB	19	1188	WP_001111199.1	980
2326	91.7012	70.9	1.46e-14	6	221	158	25.339	241	227	lptB	14	255	WP_000994905.1	35
2327	92.5311	71.2	2.06e-14	7	223	132	27.803	241	215	lptB	12	481	WP_000096849.1	269
2328	87.1369	56.2	1.83e-09	1	210	158	23.81	241	233	lptB	24	231	WP_000096849.1	24
2329	105.394	70.5	2.19e-14	10	254	155	27.953	241	229	lptB	1	251	WP_001128858.1	1
2330	80.9129	68.2	4.61e-14	5	195	127	29.231	241	202	lptB	18	216	WP_000611411.1	23
2331	97.5104	70.1	4.63e-14	7	235	152	25.106	241	225	lptB	3	562	WP_001256214.1	340
2332	88.3817	68.2	2.11e-13	7	213	132	29.577	241	225	lptB	22	567	WP_001304269.1	364
2333	74.6888	66.2	2.2e-13	1	180	129	27.778	241	200	lptB	21	199	WP_000956881.1	21
2334	88.3817	67.8	2.74e-13	7	213	132	29.577	241	225	lptB	22	567	WP_000654452.1	364
2335	95.4357	65.9	1.21e-12	10	230	140	26.957	241	219	lptB	4	560	WP_001513513.1	345
2336	84.6473	63.2	2.66e-12	7	204	124	29.412	241	200	lptB	4	192	WP_000888560.1	2
2337	96.6805	63.2	9.83e-12	7	233	158	25.751	241	230	lptB	7	571	WP_059329694.1	345
2338	96.6805	63.2	1.03e-11	7	233	158	25.751	241	230	lptB	7	571	WP_000551259.1	345
2339	86.722	61.6	2.37e-11	4	209	129	29.187	241	225	lptB	25	217	WP_000891663.1	20
2340	90.4564	61.2	3.75e-11	5	218	157	24.312	241	227	lptB	17	252	WP_000103571.1	36
2341	71.3693	60.8	6.15e-11	4	172	97	29.07	241	169	lptB	4	469	WP_001304515.1	317
2342	84.2324	59.3	1.79e-10	8	203	87	30.542	241	180	lptB	16	198	WP_001304515.1	12
2343	71.3693	60.8	6.72e-11	4	172	97	29.07	241	169	lptB	4	476	WP_000046754.1	324
2344	84.2324	59.3	1.96e-10	8	203	87	30.542	241	180	lptB	16	205	WP_000046754.1	19
2345	90.8714	59.3	7.06e-11	5	219	154	26.941	241	215	lptB	1	217	WP_000156927.1	1
2346	93.361	59.7	8.27e-11	8	225	152	26.222	241	216	lptB	4	228	WP_000132446.1	6
2347	84.2324	59.7	1.63e-10	8	203	87	30.542	241	180	lptB	16	198	WP_207122121.1	12
2348	71.3693	58.2	5.61e-10	4	172	98	28.488	241	169	lptB	4	469	WP_207122121.1	317
2349	45.2282	57	2.3e-10	0	109	80	26.606	241	240	lptB	132	161	WP_200145867.1	53
2350	90.0415	57	5.05e-10	5	217	148	23.963	241	229	lptB	18	226	WP_000155032.1	22
2351	93.361	57.8	6.94e-10	7	225	147	24.889	241	232	lptB	19	565	WP_194332771.1	352
2352	93.361	57.8	7.54e-10	7	225	147	24.889	241	232	lptB	19	565	WP_001235630.1	352
2353	102.075	56.2	1.1e-09	5	246	170	25.61	241	237	lptB	4	246	WP_000948882.1	2
2354	65.5602	56.2	2.06e-09	5	158	95	27.848	241	169	lptB	15	472	WP_000053085.1	331
2355	74.2739	50.4	2.06e-07	7	179	102	29.609	241	175	lptB	18	193	WP_000053085.1	18
2356	91.2863	55.1	2.63e-09	7	220	141	24.091	241	219	lptB	15	223	WP_001136232.1	15
2357	102.905	55.1	4.98e-09	8	248	129	25.806	241	215	lptB	4	230	WP_000961458.1	2
2359	74.6888	54.7	6.56e-09	6	180	110	29.444	241	170	lptB	2	483	WP_001296192.1	310
2360	90.0415	54.3	6.87e-09	6	217	153	22.581	241	219	lptB	17	236	WP_001196477.1	21
2361	74.6888	54.3	9.75e-09	6	180	110	29.444	241	170	lptB	2	483	WP_001327262.1	310
2362	80.4979	53.9	1.38e-08	4	194	111	24.742	241	188	lptB	18	695	WP_114080013.1	514
2363	73.8589	52.8	2.96e-08	6	178	103	26.966	241	170	lptB	3	482	WP_000422200.1	322
2365	99.1701	51.2	8.86e-08	8	239	122	25.941	241	215	lptB	13	222	WP_001310661.1	3
2416	100	1617	0	0	784	7	99.107	784	784	lptD	1	784	WP_000746171.1	1
2417	100	1613	0	0	784	8	98.98	784	784	lptD	1	784	WP_001553956.1	1
2418	11.352	184	1.03e-55	0	89	1	98.876	784	540	lptD	452	89	WP_200528049.1	1
2419	9.94898	144	4.18e-41	0	78	13	83.333	784	467	lptD	390	78	WP_200116962.1	1
2430	100	395	2.12e-143	0	193	0	100	193	193	lptE	1	193	WP_001269673.1	1
2431	98.4456	387	3.7e-140	0	190	1	99.474	193	193	lptE	4	190	WP_152768604.1	1
2435	100	739	0	0	366	0	100	366	366	lptF	1	366	WP_000584114.1	1
2436	98.3607	725	0	0	360	1	99.722	366	366	lptF	7	360	WP_152768593.1	1
2437	92.8962	91.3	9.81e-21	8	340	223	28.235	366	331	lptF	2	331	WP_000779633.1	3
2438	93.1694	90.9	1.5e-20	9	341	220	28.739	366	331	lptF	2	331	WP_077516393.1	3
2444	100	726	0	0	360	1	99.722	360	360	lptG	1	360	WP_001296697.1	1
2445	100	726	0	0	360	1	99.722	360	360	lptG	1	360	WP_001523844.1	1
2446	89.1667	144	3.03e-40	3	321	227	28.349	360	353	lptG	34	349	WP_001296409.1	31
2447	89.1667	144	4.69e-40	3	321	227	28.349	360	353	lptG	34	349	WP_001301055.1	31
2459	100	533	0	0	262	0	100	262	262	lpxA	1	262	WP_000565966.1	1
2460	82.8244	61.2	4.59e-11	6	217	135	27.65	262	210	lpxA	12	334	WP_001139282.1	122
2474	100	774	0	0	382	4	98.953	382	382	lpxB	1	382	WP_000139678.1	1
2475	100	771	0	0	382	5	98.691	382	382	lpxB	1	382	WP_029700980.1	1
2478	100	634	0	0	305	0	100	305	305	lpxC	1	305	WP_000595482.1	1
2481	100	692	0	0	341	1	99.707	341	341	lpxD	1	341	WP_001139282.1	1
2482	63.6364	61.2	6.37e-11	6	217	135	27.65	341	334	lpxD	122	210	WP_000565966.1	12
2512	100	493	2.19e-180	0	240	2	99.167	240	240	lpxH	1	240	WP_000212244.1	1
2520	100	650	0	0	328	6	98.171	328	328	lpxK	1	328	WP_000570547.1	1
2523	100	630	0	0	306	1	99.673	306	306	lpxL	1	306	WP_001295958.1	1
2524	98.366	362	1.49e-126	1	301	135	54.817	306	306	lpxL	6	305	WP_000484018.1	6
2525	100.98	123	3.37e-33	9	309	195	30.097	306	301	lpxL	4	309	WP_200141946.1	11
2526	100.98	122	1.21e-32	9	309	196	29.773	306	301	lpxL	4	309	WP_001296141.1	11
2529	100	326	9.02e-117	0	164	3	98.171	164	164	lspA	1	164	WP_000083380.1	1
2536	100	1038	0	0	505	0	100	505	505	lysS	1	505	WP_000003071.1	1
2537	100	937	0	0	505	58	88.515	505	505	lysS	1	505	WP_000003806.1	1
2538	63.5644	140	8.58e-38	9	321	195	30.53	505	498	lysS	187	320	WP_000004771.1	19
2539	60.198	94.7	1.03e-20	12	304	183	28.289	505	345	lysS	61	298	WP_001258676.1	11
2540	29.1089	57.4	7.42e-09	3	147	103	26.531	505	499	lysS	354	555	WP_001258676.1	413
2541	94.6535	63.5	6.83e-11	20	478	301	21.339	505	499	lysS	63	458	WP_000117888.1	15
2542	94.6535	62.8	9.72e-11	20	478	301	21.339	505	499	lysS	63	458	WP_200116854.1	15
2546	100	544	0	0	264	0	100	264	264	map	1	264	WP_001018194.1	1
2547	78.4091	73.2	4.24e-15	7	207	137	25.604	264	205	map	5	322	WP_000173255.1	127
2548	78.4091	71.2	1.92e-14	7	207	138	25.121	264	205	map	5	322	WP_113224138.1	127
2549	104.924	60.8	8.31e-11	8	277	175	23.827	264	261	map	5	436	WP_075674435.1	176
2550	104.924	60.1	1.65e-10	8	277	175	23.827	264	261	map	5	436	WP_001280386.1	176
2556	100	1416	0	0	677	3	99.557	677	677	metG	1	677	WP_001296226.1	1
2557	100	1414	0	0	677	4	99.409	677	677	metG	1	677	WP_024269801.1	1
2558	100	1407	0	0	677	9	98.671	677	677	metG	1	677	WP_032335025.1	1
2559	14.771	51.2	3.12e-08	2	100	68	30	677	667	metG	569	100	WP_000450588.1	2
2560	22.0089	53.5	1.97e-07	2	149	111	23.49	677	151	metG	6	181	WP_001157896.1	33
2561	7.53323	51.6	8.08e-07	0	51	30	41.176	677	65	metG	15	108	WP_001286823.1	58
2572	100	795	0	0	384	0	100	384	384	metK	1	384	WP_001062128.1	1
2578	100	760	0	0	368	2	99.457	368	368	mnmA	1	368	WP_001295972.1	1
2587	100	717	0	0	360	0	100	360	360	mraY	1	360	WP_000964131.1	1
2595	100	1306	0	0	633	0	100	633	633	mrdA	1	633	WP_000776191.1	1
2596	100	1303	0	0	633	1	99.842	633	633	mrdA	1	633	WP_200116879.1	1
2597	100	1303	0	0	633	1	99.842	633	633	mrdA	1	633	WP_200138615.1	1
2598	100.474	140	1.77e-35	22	636	369	25.157	633	617	mrdA	13	574	WP_200483488.1	15
2599	100.474	139	5.39e-35	22	636	370	25	633	617	mrdA	13	574	WP_000642208.1	15
2604	100	728	0	0	370	1	99.73	370	370	mrdB	1	370	WP_000131717.1	1
2605	85.6757	166	7.93e-48	5	317	206	31.861	370	365	mrdB	55	403	WP_001295532.1	91
2608	100	696	0	0	347	0	100	347	347	mreB	1	347	WP_000913396.1	1
2609	97.9827	65.5	8.09e-12	12	340	219	25.588	347	330	mreB	15	339	WP_000367903.1	10
2610	71.1816	58.9	9.88e-10	7	247	145	24.291	347	222	mreB	15	267	WP_001196613.1	24
2611	71.1816	58.9	1.06e-09	7	247	145	24.291	347	222	mreB	15	267	WP_200116847.1	24
2612	46.1095	53.9	4.31e-08	4	160	92	25.625	347	229	mreB	95	280	WP_000516135.1	123
2617	100	733	0	0	367	2	99.455	367	367	mreC	1	367	WP_000802518.1	1
2621	100	310	1.03e-110	0	162	0	100	162	162	mreD	1	162	WP_000179409.1	1
2631	100	1189	0	0	582	2	99.656	582	582	msbA	1	582	WP_000551259.1	1
2632	100	1188	0	0	582	3	99.485	582	582	msbA	1	582	WP_059329694.1	1
2633	93.6426	268	2.23e-81	10	545	341	33.394	582	579	msbA	43	705	WP_000376545.1	175
2634	99.3127	253	1.66e-76	8	578	373	30.623	582	579	msbA	13	571	WP_001235630.1	11
2635	99.3127	249	5.06e-75	8	578	374	30.45	582	579	msbA	13	571	WP_194332771.1	11
2636	100.344	249	5.19e-75	8	584	392	29.281	582	581	msbA	11	577	WP_001256214.1	2
2637	96.9072	240	1.45e-68	3	564	403	27.837	582	575	msbA	14	1197	WP_001389363.1	636
2638	88.8316	189	2.74e-51	12	517	324	31.528	582	565	msbA	67	568	WP_001389363.1	64
2639	41.4089	225	5.31e-66	1	241	125	47.718	582	581	msbA	341	582	WP_001304269.1	343
2640	41.4089	224	7.54e-66	1	241	125	47.718	582	581	msbA	341	582	WP_000654452.1	343
2641	96.9072	231	2.42e-65	3	564	404	27.66	582	575	msbA	14	1197	WP_001111199.1	636
2642	88.8316	191	7.04e-52	12	517	323	31.721	582	565	msbA	67	568	WP_001111199.1	64
2643	92.9553	216	5.71e-63	10	541	337	29.76	582	577	msbA	59	547	WP_001327262.1	28
2644	92.9553	214	2.41e-62	10	541	338	29.575	582	577	msbA	59	547	WP_001296192.1	28
2645	85.3952	201	2.3e-57	10	497	323	29.175	582	577	msbA	95	571	WP_001202204.1	90
2646	91.2371	155	1.58e-40	14	531	344	26.742	582	551	msbA	45	704	WP_114080013.1	195
2647	74.2268	154	2.3e-40	9	432	295	26.852	582	575	msbA	158	580	WP_001043561.1	156
2648	74.2268	152	9.66e-40	9	432	296	26.62	582	575	msbA	158	580	WP_200777514.1	156
2649	40.7216	110	1.18e-26	8	237	146	31.224	582	568	msbA	342	231	WP_044068242.1	2
2650	38.8316	113	1.27e-26	3	226	151	31.858	582	566	msbA	341	566	WP_001513513.1	344
2651	41.7526	106	5.39e-26	8	243	152	31.276	582	566	msbA	334	240	WP_000063125.1	3
2652	40.7216	107	1.47e-25	8	237	147	30.802	582	568	msbA	342	231	WP_000593994.1	2
2653	40.5498	101	3.19e-24	7	236	137	30.932	582	566	msbA	344	236	WP_001295786.1	14
2654	38.8316	98.6	1.75e-23	8	226	139	31.416	582	560	msbA	342	218	WP_000569080.1	2
2655	38.1443	97.8	4.33e-23	9	222	126	32.432	582	568	msbA	359	237	WP_000078344.1	28
2656	38.8316	98.2	5.27e-23	8	226	139	31.416	582	560	msbA	342	247	WP_152768483.1	31
2657	39.8625	94.4	4.89e-22	9	232	132	33.621	582	566	msbA	342	218	WP_000916271.1	2
2658	40.0344	95.5	7.07e-22	8	233	147	30.472	582	568	msbA	342	225	WP_000569347.1	2
2659	39.1753	98.6	8.43e-22	8	228	132	32.456	582	557	msbA	342	222	WP_000733250.1	5
2660	35.3952	93.6	9.17e-22	7	206	120	34.466	582	554	msbA	355	218	WP_000117262.1	22
2661	40.8935	94	2.45e-21	7	238	152	30.252	582	579	msbA	342	228	WP_000150638.1	5
2662	36.0825	92.4	1.7e-20	8	210	131	30.952	582	560	msbA	356	217	WP_000068009.1	17
2663	41.4089	91.3	2.83e-20	7	241	139	29.876	582	574	msbA	352	259	WP_000103571.1	31
2664	38.488	93.6	3.77e-20	8	224	140	31.25	582	557	msbA	342	222	WP_000188152.1	5
2665	35.0515	88.2	6.52e-20	4	204	135	29.412	582	552	msbA	351	211	WP_001157551.1	15
2666	37.6289	90.5	7.46e-20	7	219	134	34.247	582	556	msbA	342	215	WP_000021034.1	3
2667	39.1753	91.7	1.17e-19	10	228	137	31.14	582	559	msbA	342	235	WP_000937457.1	18
2669	36.4261	87.8	1.83e-19	6	212	126	31.604	582	558	msbA	359	232	WP_000173684.1	28
2670	37.6289	89	3.8e-19	6	219	135	31.963	582	568	msbA	358	255	WP_000985509.1	43
2671	18.5567	82	4.1e-19	1	108	55	48.148	582	522	msbA	415	107	WP_200145961.1	1
2672	39.1753	86.3	4.22e-19	8	228	149	28.07	582	566	msbA	346	226	WP_000175457.1	7
2673	41.2371	86.3	4.38e-19	7	240	154	27.5	582	571	msbA	342	231	WP_000622316.1	2
2674	32.646	85.1	8.33e-19	7	190	116	32.632	582	558	msbA	375	216	WP_000631387.1	33
2675	39.6907	87	1.12e-18	8	231	148	29.87	582	568	msbA	342	225	WP_032143158.1	5
2676	39.6907	87	1.43e-18	8	231	148	29.87	582	568	msbA	342	240	WP_000996007.1	20
2677	40.5498	84.7	1.51e-18	7	236	144	31.356	582	566	msbA	342	232	WP_001273000.1	4
2678	40.0344	87	1.52e-18	9	233	142	31.33	582	568	msbA	342	238	WP_000531594.1	18
2679	36.7698	84.3	1.65e-18	7	214	128	31.776	582	560	msbA	358	223	WP_000027205.1	17
2680	37.1134	83.2	6.78e-18	6	216	136	28.704	582	566	msbA	361	232	WP_000140634.1	25
2681	39.1753	84	8.92e-18	7	228	142	31.579	582	565	msbA	342	222	WP_000220422.1	5
2682	41.4089	85.5	1e-17	8	241	151	31.12	582	568	msbA	335	233	WP_001187827.1	1
2684	34.7079	80.9	2.86e-17	5	202	119	30.693	582	556	msbA	359	211	WP_001090493.1	27
2685	39.3471	82.4	4.1e-17	9	229	134	30.131	582	560	msbA	342	214	WP_000950177.1	2
2686	37.457	82.8	7.52e-17	7	218	123	31.193	582	560	msbA	359	508	WP_000194884.1	302
2687	38.6598	76.6	5.98e-15	8	225	110	33.778	582	559	msbA	361	238	WP_000194884.1	27
2688	41.0653	83.2	8.91e-17	10	239	155	29.289	582	570	msbA	336	499	WP_000972087.1	271
2689	37.457	73.6	1.1e-13	8	218	136	28.899	582	565	msbA	358	235	WP_000972087.1	27
2690	38.488	82.8	9.56e-17	5	224	141	31.25	582	568	msbA	354	554	WP_001295896.1	335
2691	42.0962	71.6	3.01e-13	9	245	139	30.204	582	561	msbA	342	252	WP_001295896.1	15
2692	41.0653	83.2	9.71e-17	10	239	155	29.289	582	570	msbA	336	499	WP_200141981.1	271
2693	37.457	73.2	1.14e-13	8	218	136	28.899	582	565	msbA	358	235	WP_200141981.1	27
2694	35.9107	78.6	1.01e-16	7	209	132	30.144	582	544	msbA	342	202	WP_000617723.1	2
2695	40.378	80.5	1.5e-16	10	235	137	30.213	582	566	msbA	342	219	WP_033549814.1	2
2696	44.1581	79	4.1e-16	11	257	142	29.961	582	581	msbA	347	267	WP_000110940.1	27
2697	35.7388	77	5.99e-16	7	208	127	30.769	582	554	msbA	351	205	WP_000939359.1	11
2698	40.378	78.2	9.07e-16	7	235	149	26.809	582	567	msbA	342	224	WP_000907823.1	4
2699	43.4708	77.8	9.24e-16	11	253	156	29.249	582	565	msbA	330	252	WP_000994905.1	6
2700	43.4708	76.3	1.26e-15	8	253	141	25.692	582	566	msbA	342	239	WP_000573407.1	6
2701	40.378	77.8	1.31e-15	7	235	149	26.809	582	567	msbA	342	224	WP_200777511.1	4
2702	35.9107	76.3	1.35e-15	6	209	125	28.708	582	557	msbA	362	216	WP_207190669.1	19
2703	35.9107	76.3	1.4e-15	5	209	133	30.144	582	560	msbA	358	223	WP_001576746.1	22
2704	35.9107	76.3	1.45e-15	6	209	125	28.708	582	557	msbA	362	216	WP_049092672.1	19
2705	36.0825	75.9	1.54e-15	6	210	126	28.571	582	557	msbA	361	216	WP_201751715.1	18
2706	38.6598	78.2	1.84e-15	7	225	137	28.889	582	554	msbA	342	218	WP_001146503.1	5
2707	41.2371	57.4	8.73e-09	10	240	149	24.583	582	554	msbA	337	481	WP_001146503.1	252
2708	35.9107	75.9	1.92e-15	5	209	133	30.144	582	560	msbA	358	223	WP_000983716.1	22
2709	35.9107	75.9	1.93e-15	6	209	125	28.708	582	557	msbA	362	225	WP_000940874.1	28
2710	41.0653	76.6	3.17e-15	8	239	141	28.452	582	568	msbA	342	224	WP_000179165.1	4
2711	37.6289	77.8	3.26e-15	4	219	141	29.224	582	558	msbA	342	529	WP_000422200.1	323
2712	37.1134	75.1	4.4e-15	6	216	126	29.167	582	560	msbA	358	223	WP_000983710.1	22
2713	36.0825	74.7	4.44e-15	6	210	126	28.571	582	557	msbA	361	216	WP_152931821.1	18
2714	35.2234	73.9	5.15e-15	6	205	126	30.244	582	554	msbA	359	221	WP_001033695.1	25
2715	40.7216	77	5.49e-15	5	237	160	27.004	582	565	msbA	333	546	WP_000996111.1	319
2716	36.9416	61.2	5.46e-10	7	215	145	25.581	582	560	msbA	351	219	WP_000996111.1	15
2717	39.1753	76.3	8.54e-15	9	228	141	29.825	582	559	msbA	342	223	WP_000387762.1	5
2718	39.8625	62.8	1.41e-10	7	232	160	21.983	582	554	msbA	335	471	WP_000387762.1	249
2719	39.0034	75.9	1.27e-14	8	227	132	33.04	582	565	msbA	345	227	WP_001178466.1	15
2721	39.1753	71.2	5.78e-14	7	228	128	28.947	582	561	msbA	358	237	WP_000082099.1	20
2722	38.8316	70.9	6.74e-14	8	226	149	27.876	582	560	msbA	342	223	WP_001136232.1	5
2723	39.1753	70.9	8.32e-14	7	228	128	28.947	582	561	msbA	358	237	WP_000082101.1	20
2724	36.9416	71.6	2.23e-13	7	215	135	29.302	582	557	msbA	351	224	WP_000205840.1	19
2726	37.8007	71.6	2.79e-13	9	220	143	28.182	582	554	msbA	342	225	WP_000255034.1	14
2727	40.378	50.4	1.03e-06	7	235	160	22.553	582	556	msbA	336	484	WP_000255034.1	258
2728	38.488	68.2	6.5e-13	9	224	127	27.232	582	557	msbA	342	200	WP_000202996.1	5
2729	36.9416	70.1	8.01e-13	7	215	136	28.837	582	557	msbA	351	224	WP_000205813.1	19
2731	35.2234	68.9	1.71e-12	7	205	133	29.756	582	554	msbA	356	217	WP_000132912.1	18
2733	35.2234	68.9	1.99e-12	7	205	133	29.756	582	554	msbA	356	217	WP_200145718.1	18
2735	14.7766	62	2.85e-12	1	86	51	38.372	582	544	msbA	461	91	WP_200146030.1	6
2736	39.0034	65.5	6.51e-12	6	227	147	29.075	582	561	msbA	342	228	WP_000438245.1	9
2737	38.8316	65.1	7.28e-12	8	226	130	29.204	582	561	msbA	358	236	WP_001193415.1	19
2738	38.3162	63.5	1.88e-11	8	223	145	27.354	582	571	msbA	356	230	WP_000416895.1	18
2739	29.8969	62.8	2.12e-11	7	174	100	31.609	582	512	msbA	345	165	WP_001296116.1	5
2740	35.9107	62.4	3.5e-11	6	209	128	27.751	582	534	msbA	342	203	WP_000611411.1	2
2741	38.488	64.3	4.47e-11	8	224	141	26.786	582	565	msbA	356	232	WP_000235245.1	18
2742	42.4399	52.8	2.34e-07	9	247	165	23.077	582	573	msbA	343	504	WP_000235245.1	267
2743	38.488	64.3	4.54e-11	8	224	141	26.786	582	565	msbA	356	232	WP_200145807.1	18
2745	38.488	64.3	5.79e-11	9	224	133	28.571	582	557	msbA	355	232	WP_000053085.1	15
2746	33.8488	55.1	4.64e-08	7	197	120	26.904	582	537	msbA	343	495	WP_000053085.1	321
2747	35.3952	61.6	6.75e-11	6	206	136	28.641	582	558	msbA	359	226	WP_001110573.1	26
2748	35.3952	61.2	1.35e-10	4	206	146	26.214	582	558	msbA	357	220	WP_000173310.1	17
2749	35.3952	61.2	1.41e-10	4	206	146	26.214	582	558	msbA	357	218	WP_152770578.1	15
2750	39.6907	60.5	1.48e-10	7	231	155	24.242	582	565	msbA	344	223	WP_000956881.1	4
2751	39.6907	60.1	1.91e-10	7	231	145	25.541	582	567	msbA	342	210	WP_020232951.1	2
2752	38.6598	60.1	3.51e-10	7	225	139	28.444	582	566	msbA	359	240	WP_001293592.1	21
2753	36.7698	58.5	7.92e-10	5	214	137	24.766	582	551	msbA	342	195	WP_001604847.1	2
2754	40.7216	58.5	8.22e-10	9	237	142	29.536	582	562	msbA	342	231	WP_000156927.1	4
2755	36.7698	58.2	1.03e-09	5	214	138	24.299	582	551	msbA	342	195	WP_000590243.1	2
2756	36.7698	57.8	1.29e-09	5	214	138	24.299	582	551	msbA	342	195	WP_000590239.1	2
2757	38.1443	59.7	1.41e-09	9	222	129	28.378	582	556	msbA	351	227	WP_200778286.1	20
2759	35.7388	58.9	1.84e-09	7	208	117	29.327	582	556	msbA	362	207	WP_000891663.1	17
2760	36.7698	57.4	1.91e-09	5	214	138	24.299	582	551	msbA	342	195	WP_000590241.1	2
2761	40.5498	58.5	2.13e-09	11	236	139	30.508	582	574	msbA	358	251	WP_001196477.1	22
2762	36.5979	56.2	4.28e-09	5	213	137	24.413	582	550	msbA	342	194	WP_000590253.1	2
2763	38.1443	58.2	4.56e-09	9	222	130	27.928	582	556	msbA	351	227	WP_185159930.1	20
2765	37.8007	58.2	4.6e-09	9	220	128	28.182	582	554	msbA	351	225	WP_000493440.1	20
2767	34.1924	57	9.75e-09	5	199	132	26.131	582	555	msbA	361	530	WP_001009226.1	343
2768	42.9553	55.1	1.31e-08	10	250	133	26	582	567	msbA	346	235	WP_001075531.1	10
2769	34.7079	55.1	1.56e-08	6	202	135	23.762	582	560	msbA	366	216	WP_000016205.1	27
2770	33.8488	53.1	4.88e-08	6	197	126	26.904	582	556	msbA	372	221	WP_000256973.1	31
2771	39.3471	52.8	8.7e-08	7	229	155	25.764	582	567	msbA	345	226	WP_000224099.1	7
2772	42.6117	52.4	9.74e-08	8	248	154	24.597	582	579	msbA	354	248	WP_000948882.1	12
2773	32.8179	53.9	1.06e-07	8	191	87	30.366	582	537	msbA	361	499	WP_000046754.1	341
2775	32.8179	53.5	1.21e-07	8	191	87	30.366	582	537	msbA	361	492	WP_001304515.1	334
2777	33.8488	51.6	1.53e-07	6	197	127	26.396	582	556	msbA	372	221	WP_200146452.1	31
2778	39.1753	51.6	2.33e-07	9	228	141	26.316	582	580	msbA	365	234	WP_200483503.1	22
2780	39.1753	50.8	3.38e-07	9	228	141	26.316	582	580	msbA	365	234	WP_000029460.1	22
2781	38.488	52	4.35e-07	9	224	134	24.107	582	571	msbA	357	529	WP_000961458.1	333
2782	38.3162	50.4	1.05e-06	9	223	118	25.112	582	537	msbA	346	210	WP_000961458.1	6
2783	38.488	51.6	4.51e-07	9	224	134	24.107	582	571	msbA	357	521	WP_001310661.1	325
2785	32.8179	50.4	1.08e-06	8	191	88	29.843	582	537	msbA	361	492	WP_207122121.1	334
2821	100	3012	0	0	1486	5	99.664	1486	1486	mukB	1	1486	WP_000572654.1	1
2822	100	3008	0	0	1486	6	99.596	1486	1486	mukB	1	1486	WP_000572714.1	1
2823	100	3006	0	0	1486	7	99.529	1486	1486	mukB	1	1486	WP_103818118.1	1
2838	100	477	4.46e-174	0	234	1	99.573	234	234	mukE	1	234	WP_001295931.1	1
2846	100	897	0	0	440	1	99.773	440	440	mukF	1	440	WP_001288856.1	1
2853	100	852	0	0	419	0	100	419	419	murA	1	419	WP_000357259.1	1
2854	100	849	0	0	419	1	99.761	419	419	murA	1	419	WP_200778288.1	1
2855	75.4177	55.8	1.13e-08	13	316	200	27.532	419	390	murA	96	405	WP_000445240.1	98
2859	100	696	0	0	342	7	97.953	342	342	murB	1	342	WP_001016671.1	1
2864	100	1003	0	0	491	1	99.796	491	491	murC	1	491	WP_001096048.1	1
2865	97.556	146	4.37e-39	16	479	284	27.975	491	475	murC	22	445	WP_001219792.1	3
2866	55.3971	54.3	4.39e-08	7	272	168	25.368	491	333	murC	74	309	WP_000796460.1	61
2874	100	896	0	0	438	2	99.543	438	438	murD	1	438	WP_000796460.1	1
2889	100	999	0	0	495	7	98.586	495	495	murE	1	495	WP_000775098.1	1
2890	98.9899	989	0	0	490	8	98.367	495	495	murE	6	490	WP_152770484.1	1
2891	98.9899	987	0	0	490	9	98.163	495	495	murE	6	490	WP_207129667.1	1
2906	100	904	0	0	452	6	98.673	452	452	murF	1	452	WP_000626694.1	1
2907	100	902	0	0	452	7	98.451	452	452	murF	1	452	WP_001576525.1	1
2917	100	709	0	0	355	3	99.155	355	355	murG	1	355	WP_000016567.1	1
2921	99.6491	570	0	0	284	3	98.944	285	284	murI	1	284	WP_001312258.1	1
2923	100	1008	0	0	511	1	99.804	511	511	murJ	1	511	WP_001050672.1	1
2926	100	439	4.89e-160	0	213	1	99.531	213	213	nadD	1	213	WP_000838881.1	1
2927	100	437	3.76e-159	0	213	2	99.061	213	213	nadD	1	213	WP_185159922.1	1
2931	100	561	0	0	275	5	98.182	275	275	nadE	1	275	WP_000175016.1	1
2933	100	605	0	0	292	1	99.658	292	292	nadK	1	292	WP_001059176.1	1
2941	100	1586	0	0	761	2	99.737	761	761	nrdA	1	761	WP_001075170.1	1
2942	101.051	969	0	4	769	271	62.809	761	761	nrdA	7	771	WP_016607527.1	4
2943	101.051	969	0	4	769	271	62.809	761	761	nrdA	7	771	WP_024269815.1	4
2944	76.4783	151	3.05e-38	15	582	382	25.601	761	758	nrdA	203	713	WP_000246582.1	157
2945	100	783	0	0	376	1	99.734	376	376	nrdB	1	376	WP_000332036.1	1
2946	100.266	459	3.01e-162	3	377	146	60.477	376	374	nrdB	1	377	WP_016607528.1	1
2947	100.266	456	2.04e-161	3	377	147	60.212	376	374	nrdB	1	377	WP_021512293.1	1
2948	67.0213	70.5	9.82e-14	6	252	145	26.984	376	289	nrdB	46	248	WP_000777934.1	28
2957	100	994	0	0	495	0	100	495	495	nusA	1	495	WP_001031057.1	1
2959	100	281	5.47e-100	0	139	0	100	139	139	nusB	1	139	WP_000801125.1	1
2967	100	366	3.93e-132	0	181	1	99.448	181	181	nusG	1	181	WP_001287521.1	1
2968	100	365	1.4e-131	0	181	2	98.895	181	181	nusG	1	181	WP_200138641.1	1
2978	100	791	0	0	390	2	99.487	390	390	obgE	1	390	WP_000673561.1	1
2979	20.7692	108	2.07e-29	0	81	32	60.494	390	204	obgE	124	84	WP_200777554.1	4
2980	32.8205	64.7	1.21e-11	4	128	65	31.25	390	266	obgE	162	132	WP_000505872.1	5
2981	54.6154	60.1	3.97e-10	7	213	134	27.23	390	368	obgE	162	397	WP_000460357.1	200
2985	100	377	1.45e-136	0	181	0	100	181	181	orn	1	181	WP_001295188.1	1
2990	100	1538	0	0	752	1	99.867	752	752	parC	1	752	WP_001281890.1	1
2991	100	1526	0	0	752	5	99.335	752	752	parC	1	752	WP_044068643.1	1
2992	100	1524	0	0	752	6	99.202	752	752	parC	1	752	WP_001281848.1	1
2993	100	398	6.11e-127	19	752	408	34.973	752	680	parC	1	743	WP_001281247.1	1
2994	100	395	9.61e-126	19	752	409	34.84	752	680	parC	1	743	WP_001281226.1	1
2996	100	1304	0	0	630	1	99.841	630	630	parE	1	630	WP_059339236.1	1
2997	100	1304	0	0	630	2	99.683	630	630	parE	1	630	WP_000195275.1	1
2998	88.0952	382	3.36e-123	10	555	311	40.721	630	542	parE	1	550	WP_000072072.1	1
2999	10.4762	54.3	9.28e-08	2	66	28	43.939	630	621	parE	559	794	WP_000072072.1	735
3000	100	452	4.96e-165	0	218	0	100	218	218	pdxH	1	218	WP_001282319.1	1
3001	37.156	153	8.46e-49	0	81	9	88.889	218	94	pdxH	14	81	WP_200772585.1	1
3005	100	776	0	0	387	0	100	387	387	pgk	1	387	WP_000111269.1	1
3012	100	360	8.4e-130	0	182	0	100	182	182	pgsA	1	182	WP_001160187.1	1
3017	100	29.3	0.002	0	14	0	100	14	14	pheM	1	14	WP_001386830.1	1
3018	100	676	0	0	327	1	99.694	327	327	pheS	1	327	WP_000018588.1	1
3021	100	1611	0	0	795	5	99.371	795	795	pheT	1	795	WP_000672320.1	1
3029	100	1665	0	0	807	0	100	807	807	plsB	1	807	WP_000017354.1	1
3030	100	1665	0	0	807	1	99.876	807	807	plsB	1	807	WP_001553902.1	1
3037	100	510	0	0	245	0	100	245	245	plsC	1	245	WP_000965722.1	1
3038	100	508	0	0	245	1	99.592	245	245	plsC	1	245	WP_000965712.1	1
3039	100	506	0	0	245	2	99.184	245	245	plsC	1	245	WP_000965706.1	1
3059	100	361	2.23e-130	0	176	0	100	176	176	ppa	1	176	WP_000055075.1	1
3060	100	360	7.89e-130	0	176	2	98.864	176	176	ppa	1	176	WP_000055072.1	1
3068	100	741	0	0	360	0	100	360	360	prfA	1	360	WP_000804726.1	1
3069	100	738	0	0	360	1	99.722	360	360	prfA	1	360	WP_061090154.1	1
3070	95	215	3.23e-67	4	342	194	39.766	360	346	prfA	10	362	WP_001701073.1	28
3071	95	215	4.14e-67	4	342	194	39.766	360	346	prfA	10	362	WP_096489949.1	28
3072	25	69.3	5.08e-14	1	90	50	43.333	360	311	prfA	222	197	WP_000602123.1	109
3075	100	749	0	0	365	1	99.726	365	365	prfB	1	365	WP_001701073.1	1
3076	100	746	0	0	365	2	99.452	365	365	prfB	1	365	WP_096489949.1	1
3077	93.6986	210	2.01e-65	4	342	194	39.766	365	362	prfB	28	346	WP_061090154.1	10
3078	93.6986	210	2.89e-65	4	342	194	39.766	365	362	prfB	28	346	WP_000804726.1	10
3079	36.4384	66.2	6.37e-13	2	133	84	31.579	365	307	prfB	176	177	WP_000602123.1	51
3084	100	214	2.51e-74	0	104	1	99.038	104	104	priB	1	104	WP_001296681.1	1
3087	100	564	0	0	277	2	99.278	277	277	prmC	1	277	WP_000456450.1	1
3088	70.0361	100	4.7e-25	2	194	129	32.474	277	239	prmC	48	267	WP_152770469.1	74
3089	70.0361	100	4.88e-25	2	194	129	32.474	277	239	prmC	48	263	WP_001296259.1	70
3125	100	1165	0	0	572	5	99.126	572	572	proS	1	572	WP_001260690.1	1
3126	100	1163	0	0	572	6	98.951	572	572	proS	1	572	WP_200141977.1	1
3127	34.2657	59.7	1.85e-09	5	196	140	25	572	199	proS	6	422	WP_001144199.1	232
3128	30.0699	52.4	2.88e-07	4	172	114	25	572	571	proS	404	633	WP_001144199.1	473
3133	100	635	0	0	315	0	100	315	315	prs	1	315	WP_001298109.1	1
3134	100	632	0	0	315	1	99.683	315	315	prs	1	321	WP_001115461.1	7
3145	100	663	0	0	322	1	99.689	322	322	psd	1	322	WP_000934914.1	1
3150	100	921	0	0	451	3	99.335	451	451	pssA	1	451	WP_001312028.1	1
3160	100	394	8.73e-143	0	194	1	99.485	194	194	pth	1	194	WP_000152940.1	1
3161	97.9381	386	1.25e-139	0	190	2	98.947	194	194	pth	5	190	WP_152770579.1	1
3164	100	1162	0	0	575	2	99.652	575	575	ptsI	1	575	WP_000623108.1	1
3165	100	385	2.06e-124	4	575	340	39.304	575	574	ptsI	1	683	WP_000955882.1	117
3166	94.4348	340	7.74e-108	8	543	320	37.569	575	541	ptsI	2	793	WP_001531280.1	267
3167	89.0435	324	2.03e-101	5	512	291	37.695	575	568	ptsI	71	680	WP_001185130.1	183
3168	100.522	308	4.05e-96	9	578	366	33.737	575	572	ptsI	2	738	WP_000957911.1	171
3169	78.087	110	1.17e-25	18	449	254	26.949	575	530	ptsI	128	780	WP_000069403.1	360
3170	32.3478	83.6	3.09e-17	1	186	126	31.72	575	221	ptsI	36	462	WP_001295996.1	278
3176	100	939	0	0	456	3	99.342	456	456	purB	1	456	WP_000423736.1	1
3177	100	935	0	0	456	4	99.123	456	456	purB	1	456	WP_200146292.1	1
3187	100	1125	0	0	545	0	100	545	545	pyrG	1	545	WP_000210878.1	1
3194	100	490	2.62e-179	0	241	0	100	241	241	pyrH	1	241	WP_000224573.1	1
3203	100	271	4.48e-96	0	133	0	100	133	133	rbfA	1	133	WP_001040205.1	1
3214	100	857	0	0	419	0	100	419	419	rho	1	419	WP_001054527.1	1
3215	53.9379	68.9	6.95e-13	4	226	149	28.319	419	385	rho	168	367	WP_207132702.1	147
3216	53.9379	68.9	7.09e-13	4	226	149	28.319	419	385	rho	168	377	WP_001279407.1	157
3217	53.9379	68.6	9.02e-13	4	226	149	28.319	419	385	rho	168	367	WP_152770691.1	147
3218	57.5179	50.8	4.67e-07	6	241	164	26.141	419	387	rho	156	395	WP_000213308.1	160
3228	100	404	9.98e-147	0	196	1	99.49	196	196	ribA	1	196	WP_001176294.1	1
3233	100	440	2.24e-160	0	213	0	100	213	213	ribC	1	213	WP_000493947.1	1
3238	100	746	0	0	367	6	98.365	367	367	ribD	1	367	WP_001150440.1	1
3239	98.3651	731	0	0	361	6	98.338	367	367	ribD	7	361	WP_001350204.1	1
3240	45.7766	63.5	3.1e-12	7	168	92	32.143	367	158	ribD	4	167	WP_001531894.1	9
3241	45.7766	63.5	3.89e-12	7	168	92	32.143	367	158	ribD	4	178	WP_001296300.1	20
3250	100	308	7.5e-110	0	156	0	100	156	156	ribE	1	156	WP_001021161.1	1
3254	100	631	0	0	313	0	100	313	313	ribF	1	313	WP_000767329.1	1
3255	100	629	0	0	313	1	99.681	313	313	ribF	1	313	WP_200117487.1	1
3261	100	374	3.57e-135	0	182	0	100	182	182	rimM	1	182	WP_000043335.1	1
3263	100	663	0	0	326	2	99.387	326	326	rluD	1	326	WP_000079111.1	1
3264	96.6258	117	9.17e-31	10	315	196	31.111	326	313	rluD	10	316	WP_000846342.1	12
3265	69.0184	109	1.15e-28	6	225	126	35.111	326	300	rluD	79	216	WP_000525208.1	9
3266	72.6994	87	5.03e-20	7	237	136	28.27	326	301	rluD	84	223	WP_000889999.1	2
3267	73.3129	84	6.39e-19	7	239	135	27.615	326	301	rluD	84	223	WP_200777526.1	2
3273	100	241	1.68e-84	0	119	0	100	119	119	rnpA	1	119	WP_000239730.1	1
3274	90.7563	219	3.08e-76	0	108	1	99.074	119	119	rnpA	12	108	WP_001296578.1	1
3282	100	443	1.96e-161	0	215	2	99.07	215	215	rnt	1	215	WP_001282280.1	1
3293	100	458	5.24e-167	0	225	0	100	225	225	rpe	1	225	WP_000816280.1	1
3294	87.5556	145	2.3e-43	3	197	122	36.548	225	201	rpe	6	197	WP_001296654.1	3
3295	95.1111	114	3.26e-31	3	214	131	32.243	225	203	rpe	1	227	WP_001081495.1	17
3296	93.7778	94.4	5.59e-24	2	211	145	28.91	225	215	rpe	5	207	WP_000600624.1	2
3303	100	463	8.77e-169	0	234	2	99.145	234	234	rplA	1	234	WP_001096687.1	1
3322	100	553	0	0	273	0	100	273	273	rplB	1	273	WP_000301864.1	1
3327	100	418	1.22e-151	0	209	0	100	209	209	rplC	1	209	WP_000579833.1	1
3332	100	407	7.41e-148	0	201	0	100	201	201	rplD	1	201	WP_000424395.1	1
3335	100	367	2.25e-132	0	179	0	100	179	179	rplE	1	179	WP_001096200.1	1
3336	100	358	3.08e-129	0	177	0	100	177	177	rplF	1	177	WP_000091945.1	1
3337	100	326	6.78e-117	0	165	0	100	165	165	rplJ	1	165	WP_001207201.1	1
3343	100	285	1.79e-101	0	142	0	100	142	142	rplK	1	142	WP_001085926.1	1
3347	100	219	5.16e-76	0	121	0	100	121	121	rplL	1	121	WP_000028878.1	1
3353	100	292	5.1e-104	0	142	0	100	142	142	rplM	1	142	WP_000847559.1	1
3365	100	247	9.66e-87	0	123	0	100	123	123	rplN	1	123	WP_000613955.1	1
3370	100	276	1.6e-97	0	144	1	99.306	144	144	rplO	1	144	WP_001238917.1	1
3373	100	274	5.6e-97	0	136	0	100	136	136	rplP	1	136	WP_000941212.1	1
3378	100	258	3.13e-91	0	127	0	100	127	127	rplQ	1	127	WP_001216368.1	1
3380	100	233	2.47e-81	0	117	0	100	117	117	rplR	1	117	WP_000358960.1	1
3383	100	232	2.63e-81	0	115	0	100	115	115	rplS	1	115	WP_000065253.1	1
3384	100	226	1.37e-78	0	118	0	100	118	118	rplT	1	118	WP_000124850.1	1
3387	100	206	4.75e-71	0	103	0	100	103	103	rplU	1	103	WP_000271401.1	1
3391	100	218	1.1e-75	0	110	0	100	110	110	rplV	1	110	WP_000447529.1	1
3398	100	198	2.46e-68	0	100	0	100	100	100	rplW	1	100	WP_000617544.1	1
3401	100	202	1.13e-69	0	104	1	99.038	104	104	rplX	1	104	WP_000729186.1	1
3405	100	188	2.02e-64	0	94	3	96.809	94	94	rplY	1	94	WP_000494186.1	1
3409	100	169	4.4e-57	0	85	0	100	85	85	rpmA	1	85	WP_000940595.1	1
3412	100	162	1.59e-54	0	78	0	100	78	78	rpmB	1	78	WP_000091955.1	1
3416	100	122	4.7e-39	0	63	0	100	63	63	rpmC	1	63	WP_000644741.1	1
3426	100	119	5.27e-38	0	59	0	100	59	59	rpmD	1	59	WP_001140433.1	1
3429	100	117	2.58e-37	0	57	0	100	57	57	rpmF	1	57	WP_000290727.1	1
3437	100	89.7	8.51e-27	0	46	0	100	46	46	rpmH	1	46	WP_000831330.1	1
3439	100	128	1.76e-41	0	65	0	100	65	65	rpmI	1	65	WP_001124225.1	1
3449	100	663	0	0	329	0	100	329	329	rpoA	1	329	WP_001162094.1	1
3455	100	2742	0	0	1342	0	100	1342	1342	rpoB	1	1342	WP_000263098.1	1
3457	100	2885	0	0	1407	1	99.929	1407	1407	rpoC	1	1407	WP_000653952.1	1
3458	99.5025	2870	0	0	1400	2	99.857	1407	1407	rpoC	8	1400	WP_152768632.1	1
3465	100	1251	0	0	613	2	99.674	613	613	rpoD	1	613	WP_000437371.1	1
3466	100	1248	0	0	613	4	99.347	613	613	rpoD	1	613	WP_000437380.1	1
3467	40.2936	209	1.73e-62	1	247	140	42.105	613	599	rpoD	353	314	WP_000081550.1	71
3469	39.478	88.6	1.23e-19	7	242	145	28.512	613	599	rpoD	375	279	WP_000130217.1	49
3470	32.9527	65.5	3.93e-12	5	202	128	28.713	613	599	rpoD	403	223	WP_001296170.1	33
3471	32.9527	65.1	5.45e-12	5	202	128	28.713	613	599	rpoD	403	233	WP_001087463.1	43
3475	100	389	7.11e-141	0	191	0	100	191	191	rpoE	1	191	WP_001295364.1	1
3484	100	582	0	0	284	0	100	284	284	rpoH	1	284	WP_000130217.1	1
3485	94.3662	96.7	2.46e-23	7	268	183	27.612	284	284	rpoH	19	319	WP_000081550.1	61
3486	85.2113	93.6	1.21e-21	6	242	144	28.926	284	279	rpoH	49	599	WP_000437380.1	375
3487	85.2113	93.6	1.22e-21	6	242	144	28.926	284	279	rpoH	49	599	WP_000437371.1	375
3488	77.1127	55.5	3.1e-09	9	219	121	27.397	284	282	rpoH	77	236	WP_001087463.1	43
3489	77.1127	55.1	3.58e-09	9	219	121	27.397	284	282	rpoH	77	226	WP_001296170.1	33
3492	100	1110	0	0	557	0	100	557	557	rpsA	1	557	WP_000140327.1	1
3493	100	1108	0	0	557	1	99.82	557	557	rpsA	1	557	WP_075674411.1	1
3494	15.9785	71.2	3.73e-13	2	89	49	42.697	557	273	rpsA	186	732	WP_000980740.1	645
3495	12.9264	61.2	5.35e-10	2	72	37	44.444	557	347	rpsA	277	720	WP_000980740.1	651
3498	16.5171	53.9	1.2e-07	3	92	57	34.783	557	264	rpsA	175	694	WP_001296445.1	604
3502	16.5171	53.9	1.2e-07	3	92	57	34.783	557	264	rpsA	175	694	WP_185161627.1	604
3509	100	498	0	0	241	0	100	241	241	rpsB	1	241	WP_000246882.1	1
3514	100	471	6.35e-172	0	233	0	100	233	233	rpsC	1	233	WP_000529945.1	1
3522	100	420	1.64e-152	0	206	0	100	206	206	rpsD	1	206	WP_000135224.1	1
3533	100	333	1.45e-119	0	167	0	100	167	167	rpsE	1	167	WP_000940121.1	1
3539	100	271	2.84e-96	0	131	0	100	131	131	rpsF	1	131	WP_001216676.1	1
3541	87.1508	316	9.63e-113	0	156	0	100	179	156	rpsG	1	156	WP_001138043.1	1
3547	100	263	4.2e-93	0	130	0	100	130	130	rpsH	1	130	WP_000062611.1	1
3554	100	261	4.26e-92	0	130	0	100	130	130	rpsI	1	130	WP_000829818.1	1
3576	100	207	1.3e-71	0	103	0	100	103	103	rpsJ	1	103	WP_001181004.1	1
3578	100	261	3.04e-92	0	129	1	99.225	129	129	rpsK	1	129	WP_001029685.1	1
3581	100	251	1.83e-88	0	124	0	100	124	124	rpsL	1	124	WP_000246815.1	1
3586	100	236	1.12e-82	0	118	0	100	118	118	rpsM	1	118	WP_000090775.1	1
3588	100	206	3.09e-71	0	101	0	100	101	101	rpsN	1	101	WP_001118930.1	1
3593	100	180	2.66e-61	0	89	0	100	89	89	rpsO	1	89	WP_000059466.1	1
3598	100	167	1.69e-56	0	82	0	100	82	82	rpsP	1	82	WP_000256450.1	1
3602	100	171	7.98e-58	0	84	0	100	84	84	rpsQ	1	84	WP_000130100.1	1
3608	100	154	2.63e-51	0	75	0	100	75	75	rpsR	1	75	WP_000135199.1	1
3613	100	189	5.46e-65	0	92	0	100	92	92	rpsS	1	92	WP_001138117.1	1
3616	100	170	2.23e-57	0	87	0	100	87	87	rpsT	1	87	WP_001274021.1	1
3621	100	139	1.82e-45	0	71	0	100	71	71	rpsU	1	71	WP_001144069.1	1
3623	100	722	0	0	350	2	99.429	350	350	rsgA	1	350	WP_000041976.1	1
3653	98.4615	99.8	3.84e-30	0	64	3	95.313	65	64	safA	1	64	WP_000543392.1	1
3656	100	1858	0	0	901	2	99.778	901	901	secA	1	901	WP_000905766.1	1
3657	7.99112	50.8	4.26e-07	1	72	39	38.889	901	896	secA	825	218	WP_000847882.1	152
3665	100	245	7.29e-86	0	127	0	100	127	127	secE	1	127	WP_001275702.1	1
3667	100	887	0	0	443	0	100	443	443	secY	1	443	WP_001118861.1	1
3670	100	891	0	0	430	0	100	430	430	serS	1	430	WP_000886683.1	1
3676	100	359	2e-129	0	178	0	100	178	178	ssb	1	178	WP_000168305.1	1
3677	102.809	209	5.91e-70	5	183	55	62.842	178	178	ssb	1	175	WP_000290793.1	1
3678	65.7303	205	1.57e-68	0	117	20	82.906	178	117	ssb	1	117	WP_004152654.1	1
3679	102.809	194	2.88e-64	4	183	64	60.109	178	178	ssb	1	179	WP_000290841.1	1
3680	102.809	194	5.43e-64	4	183	66	59.016	178	178	ssb	1	179	WP_000290840.1	1
3681	102.247	193	7.81e-64	4	182	63	59.341	178	178	ssb	1	175	WP_200144206.1	1
3682	102.247	193	1.03e-63	4	182	61	60.44	178	178	ssb	1	175	WP_000290834.1	1
3683	102.247	192	1.44e-63	4	182	63	59.341	178	178	ssb	1	175	WP_001276116.1	1
3684	102.247	191	8.93e-63	4	182	64	58.791	178	178	ssb	1	175	WP_001276120.1	1
3685	100	189	1.18e-62	2	178	52	56.742	178	178	ssb	1	153	WP_052938060.1	1
3686	102.247	190	1.72e-62	4	182	64	58.791	178	178	ssb	1	175	WP_012783926.1	1
3687	94.9438	186	3.96e-61	5	169	53	60.947	178	178	ssb	15	161	WP_042029316.1	1
3688	94.9438	171	3.51e-55	4	169	62	57.988	178	178	ssb	15	165	WP_042045560.1	1
3689	94.9438	170	6.91e-55	4	169	64	56.805	178	178	ssb	15	165	WP_042039995.1	1
3690	94.382	166	3.35e-53	4	168	64	55.357	178	178	ssb	15	161	WP_032193544.1	1
3691	56.1798	163	1.09e-52	1	100	22	77	178	114	ssb	15	99	WP_200146479.1	1
3692	56.1798	164	1.59e-52	1	100	22	77	178	114	ssb	15	99	WP_033805287.1	1
3696	100	1954	0	0	933	1	99.893	933	933	sucA	1	933	WP_001181475.1	1
3697	99.1426	841	0	10	925	444	48.649	933	930	sucA	13	909	WP_001296640.1	9
3700	100	817	0	0	405	1	99.753	405	405	sucB	1	405	WP_000099866.1	1
3701	100	816	0	0	405	2	99.506	405	405	sucB	1	405	WP_200141994.1	1
3702	99.5062	408	6.76e-142	5	403	177	50.868	405	405	sucB	4	384	WP_000570223.1	2
3703	100.247	166	4.68e-46	11	406	251	30.788	405	403	sucB	26	630	WP_000963539.1	227
3711	100	548	0	0	267	0	100	267	267	suhB	1	267	WP_000553451.1	1
3712	49.0637	80.5	4.07e-18	1	131	82	35.878	267	132	suhB	4	131	WP_000886909.1	1
3713	49.0637	77.8	3.74e-17	1	131	83	35.115	267	132	suhB	4	131	WP_200145725.1	1
3717	100	345	2.46e-124	0	167	2	98.802	167	167	tadA	1	167	WP_001531894.1	1
3718	100	344	8.14e-124	0	167	3	98.204	167	167	tadA	1	178	WP_001296300.1	12
3719	100.599	56.2	4.74e-10	7	168	91	32.738	167	167	tadA	9	158	WP_001150440.1	4
3720	98.8024	50.4	5.03e-08	7	165	90	32.121	167	167	tadA	12	152	WP_001350204.1	1
3724	100	655	0	0	325	0	100	325	325	thiL	1	325	WP_000742109.1	1
3731	100	1344	0	0	642	1	99.844	642	642	thrS	1	642	WP_001144199.1	1
3732	30.5296	58.9	3.5e-09	5	196	140	25	642	422	thrS	232	199	WP_001260690.1	6
3733	26.7913	51.6	6.97e-07	4	172	115	24.419	642	633	thrS	473	571	WP_001260690.1	404
3734	30.5296	58.5	3.85e-09	5	196	140	25	642	422	thrS	232	199	WP_200141977.1	6
3735	26.7913	51.2	7.09e-07	4	172	115	24.419	642	633	thrS	473	571	WP_200141977.1	404
3740	100	555	0	0	264	0	100	264	264	thyA	1	264	WP_000816232.1	1
3741	132.576	194	2.29e-60	5	350	143	34	264	264	thyA	3	367	WP_021512291.1	18
3742	132.955	192	8.06e-60	6	351	142	33.903	264	264	thyA	3	367	WP_001308885.1	18
3746	100	846	0	0	432	14	96.759	432	432	tilS	1	432	WP_000176523.1	1
3754	100	1372	0	0	663	2	99.698	663	663	tktA	1	663	WP_000098615.1	1
3755	99.6983	1078	0	0	661	163	75.34	663	663	tktA	3	662	WP_000087313.1	2
3756	99.6983	1075	0	0	661	164	75.189	663	663	tktA	3	662	WP_200141995.1	2
3757	99.2459	977	0	1	658	204	68.845	663	663	tktA	7	663	WP_001088086.1	6
3758	38.4615	94	1.67e-21	8	255	159	31.373	663	277	tktA	25	273	WP_001070509.1	33
3759	31.9759	52	5.47e-07	6	212	150	25.472	663	601	tktA	391	554	WP_000006816.1	350
3766	100	428	1.82e-155	0	213	1	99.531	213	213	tmk	1	213	WP_001257002.1	1
3771	100	457	1.93e-166	1	239	2	98.745	239	239	tonB	1	238	WP_001357407.1	1
3772	33.8912	67.4	9.87e-15	0	81	48	40.741	239	230	tonB	150	103	WP_000830178.1	23
3773	33.8912	67	1.17e-14	0	81	48	40.741	239	230	tonB	150	103	WP_200116905.1	23
3775	100	1800	0	0	865	2	99.769	865	865	topA	1	865	WP_001304419.1	1
3776	63.237	120	3.05e-28	14	547	348	23.583	865	580	topA	87	608	WP_001235830.1	79
3777	80.4624	94.4	5.1e-20	26	696	410	23.276	865	621	topA	5	653	WP_001565875.1	3
3778	80.6936	92	2.7e-19	27	698	406	23.496	865	621	topA	5	653	WP_016231999.1	3
3787	100	523	0	0	255	1	99.608	255	255	trmD	1	255	WP_000264790.1	1
3796	100	31.6	0.000173	0	14	0	100	14	14	trpL	1	14	WP_001700591.1	1
3798	100	697	0	0	334	1	99.701	334	334	trpS	1	334	WP_000165543.1	1
3800	100	469	3.67e-171	0	231	2	99.134	231	231	tsaB	1	231	WP_001220974.1	1
3801	47.1861	56.6	9.54e-10	2	109	60	29.358	231	92	tsaB	1	109	WP_001264377.1	1
3805	100	382	6.41e-138	0	190	3	98.421	190	190	tsaC	1	190	WP_001296460.1	1
3806	97.8947	371	7.87e-134	0	186	4	97.849	190	190	tsaC	5	186	WP_152770695.1	1
3807	75.2632	69.7	3.57e-15	2	143	100	27.273	190	144	tsaC	3	149	WP_001295575.1	10
3815	100	682	0	0	337	1	99.703	337	337	tsaD	1	337	WP_001264377.1	1
3816	32.3442	55.5	3.69e-09	2	109	60	29.358	337	109	tsaD	1	92	WP_001220974.1	1
3822	100	316	4.32e-113	0	153	0	100	153	153	tsaE	1	153	WP_000981977.1	1
3839	100	563	0	0	283	0	100	283	283	tsf	1	283	WP_000818114.1	1
3845	100	224	3.07e-78	0	109	1	99.083	109	109	tusE	1	109	WP_000904443.1	1
3852	100	880	0	0	424	0	100	424	424	tyrS	1	424	WP_001295400.1	1
3855	100	583	0	0	290	1	99.655	290	290	ubiA	1	290	WP_000455235.1	1
3860	100	1112	0	0	546	2	99.634	546	546	ubiB	1	546	WP_000187545.1	1
3866	100	1029	0	0	497	0	100	497	497	ubiD	1	497	WP_000339804.1	1
3870	100	520	0	0	251	1	99.602	251	251	ubiE	1	251	WP_000227959.1	1
3871	43.4263	55.1	3.33e-09	2	109	70	32.11	251	174	ubiE	66	151	WP_000211691.1	47
3885	100	498	0	0	240	1	99.583	240	240	ubiG	1	240	WP_000990769.1	1
3903	100	781	0	0	392	8	97.959	392	392	ubiH	1	392	WP_000111200.1	1
3904	94.898	168	1.86e-48	4	372	246	32.527	392	373	ubiH	3	375	WP_000184611.1	8
3905	100.255	163	1.09e-46	5	393	265	30.025	392	388	ubiH	1	391	WP_001192133.1	4
3910	100	382	4.67e-138	0	189	1	99.471	189	189	ubiX	1	189	WP_000825701.1	1
3919	100	1969	0	0	951	2	99.79	951	951	valS	1	951	WP_000416385.1	1
3920	100	1967	0	0	951	2	99.79	951	951	valS	1	951	WP_000416407.1	1
3921	86.3302	152	5.96e-38	20	821	463	21.803	951	762	valS	30	775	WP_001286823.1	46
3922	45.7413	122	2.09e-28	11	435	214	26.667	951	355	valS	1	410	WP_001157896.1	1
3931	100	863	0	0	425	0	100	425	425	waaA	1	425	WP_000891564.1	1
3939	100	890	0	0	450	2	99.556	450	450	wzyE	1	450	WP_000055112.1	1
3941	100	317	1.39e-113	0	155	1	99.355	155	155	ybeY	1	155	WP_000084467.1	1
3942	24.5161	73.9	8.41e-19	0	38	2	94.737	155	154	ybeY	117	38	WP_200146488.1	1
3947	100	123	8.97e-40	0	60	1	98.333	60	60	ycaR	1	60	WP_000350057.1	1
3953	100	203	3.72e-70	0	102	1	99.02	102	102	yciS	1	102	WP_000876284.1	1
3954	92.1569	187	4.93e-64	0	94	2	97.872	102	102	yciS	9	94	WP_152770543.1	1
3986	98.5294	131	1.55e-40	0	134	75	44.03	136	134	ydfO	1	134	WP_000373104.1	1
3989	100	159	1.68e-53	0	79	1	98.734	79	79	ydhL	1	79	WP_001531729.1	1
3990	100	159	3.43e-53	0	79	2	97.468	79	79	ydhL	1	89	WP_152770535.1	11
4002	60.1227	200	8.53e-68	0	98	1	98.98	163	117	ygeG	20	98	WP_200145997.1	1
4006	100	662	0	0	326	4	98.773	326	326	ygfZ	1	326	WP_000886080.1	1
4007	100	662	0	0	326	5	98.466	326	326	ygfZ	1	326	WP_000886084.1	1
4017	100	1129	0	0	548	1	99.818	548	548	yidC	1	548	WP_000378258.1	1
4020	100	433	1.15e-157	0	210	0	100	210	210	yihA	1	210	WP_000183349.1	1
4075	100	39.3	1.93e-07	0	21	2	90.476	21	21	yobI	1	21	WP_072093883.1	1
4078	100	50.8	7.8e-12	0	26	1	96.154	26	26	yqeL	1	26	WP_000655821.1	1
4079	100	283	1.24e-100	0	138	0	100	138	138	yqgF	1	138	WP_000017106.1	1
4080	100	282	2.68e-100	0	138	1	99.275	138	138	yqgF	1	138	WP_000017111.1	1
4083	100	1454	0	0	711	5	99.297	711	711	yrfF	1	711	WP_000104567.1	1
4084	100	1452	0	0	711	6	99.156	711	711	yrfF	1	711	WP_200138596.1	1
4091	101.22	646	0	1	332	4	97.59	328	328	zipA	1	332	WP_001296279.1	1

## Sheet: Under cut-off
	% alignment	bitscore	evalue	gapopen	length	mismatch	% id	prot length	qend	qseqid	qstart	send	sseqid	sstart
1	17.5549	28.9	2.7	0	56	35	37.5	319	232	accA	177	119	WP_000026111.1	64
2	17.5549	28.9	2.8	0	56	35	37.5	319	232	accA	177	119	WP_000026117.1	64
3	17.5549	28.9	2.8	0	56	35	37.5	319	232	accA	177	119	WP_000026110.1	64
4	13.7931	28.9	3.4	0	44	30	31.818	319	188	accA	145	730	WP_023141029.1	687
5	25.7053	28.5	4	3	82	53	23.171	319	180	accA	100	382	WP_004152349.1	310
6	13.4796	26.9	5.5	1	43	26	32.558	319	61	accA	19	101	WP_000124850.1	62
7	13.7931	27.7	5.7	1	44	26	31.818	319	318	accA	275	128	WP_000372392.1	89
8	24.4514	27.7	8	5	78	45	32.051	319	79	accA	8	417	WP_200144189.1	342
9	24.4514	27.7	8.1	5	78	45	32.051	319	79	accA	8	417	WP_200145714.1	342
10	24.4514	27.3	8.3	5	78	45	32.051	319	79	accA	8	417	WP_001295947.1	342
12	37.8205	31.6	0.099	3	59	24	37.288	156	59	accB	1	862	WP_000195013.1	817
13	37.8205	31.6	0.1	3	59	24	37.288	156	59	accB	1	862	WP_000195012.1	817
14	31.4103	28.1	1.4	0	49	36	26.531	156	104	accB	56	198	WP_029700833.1	150
15	58.3333	27.7	1.7	2	91	57	28.571	156	87	accB	2	297	WP_000457596.1	210
16	32.6923	26.9	3	1	51	35	29.412	156	150	accB	100	124	WP_001081978.1	75
17	40.3846	26.6	4.3	1	63	41	31.746	156	106	accB	46	91	WP_025670862.1	29
18	40.3846	26.6	4.3	1	63	41	31.746	156	106	accB	46	91	WP_029701058.1	29
19	35.2564	26.6	4.6	0	55	36	34.545	156	156	accB	102	178	WP_000963539.1	124
20	40.3846	26.2	4.9	1	63	41	31.746	156	106	accB	46	91	WP_029701022.1	29
21	12.8205	26.2	6	0	20	10	50	156	132	accB	113	252	WP_001554194.1	233
22	22.4359	25.4	7	0	35	22	37.143	156	138	accB	104	81	WP_001295377.1	47
23	23.0769	26.2	7.2	0	36	23	36.111	156	68	accB	33	277	WP_016230612.1	242
24	19.2308	25.8	8.2	1	30	12	56.667	156	65	accB	36	450	WP_095526376.1	422
25	19.2308	25.8	8.2	1	30	12	56.667	156	65	accB	36	450	WP_000077041.1	422
26	37.1795	25.8	8.3	1	58	30	27.586	156	75	accB	30	161	WP_000068941.1	104
29	54.5657	46.2	1.99e-05	6	245	164	24.082	449	321	accC	90	332	WP_001126342.1	97
30	50.5568	43.5	7.32e-05	10	227	148	24.229	449	291	accC	76	273	WP_000130072.1	60
31	40.0891	33.1	0.21	5	180	123	21.667	449	181	accC	4	177	WP_000173466.1	14
32	40.0891	32.7	0.22	5	180	123	21.667	449	181	accC	4	177	WP_200140266.1	14
33	28.9532	32.7	0.31	5	130	78	25.385	449	340	accC	214	743	WP_000648958.1	630
34	28.9532	32.7	0.32	5	130	78	25.385	449	340	accC	214	743	WP_000648957.1	630
35	28.9532	32.7	0.33	5	130	78	25.385	449	340	accC	214	743	WP_032277092.1	630
36	40.0891	31.6	0.68	6	180	106	22.222	449	259	accC	98	250	WP_000866835.1	87
37	17.5947	29.3	3.5	3	79	49	27.848	449	309	accC	231	203	WP_152770607.1	133
38	17.5947	28.9	3.6	3	79	49	27.848	449	309	accC	231	189	WP_001278946.1	119
39	6.23608	28.9	5.4	0	28	18	35.714	449	247	accC	220	493	WP_012561117.1	466
40	9.79955	27.7	5.5	1	44	21	34.091	449	58	accC	15	93	WP_200145892.1	58
41	11.5813	28.1	6.3	1	52	31	36.538	449	76	accC	25	129	WP_071586933.1	80
42	11.3586	27.7	9.1	0	51	32	37.255	449	54	accC	4	221	WP_000798135.1	171
44	19.4079	30.4	0.6	1	59	36	28.814	304	78	accD	26	106	WP_029700925.1	48
45	16.7763	30	0.73	1	51	27	39.216	304	289	accD	243	67	WP_001053178.1	17
46	16.7763	30	0.77	1	51	27	39.216	304	289	accD	243	67	WP_130090109.1	17
47	25	28.1	4.3	2	76	42	30.263	304	245	accD	175	409	WP_000426446.1	340
48	25	28.1	4.4	2	76	42	30.263	304	245	accD	175	409	WP_000426441.1	340
49	25.9868	27.3	5.6	3	79	42	31.646	304	166	accD	94	137	WP_097292322.1	65
50	25.6579	26.9	7.7	3	78	41	32.051	304	166	accD	95	137	WP_175268066.1	66
51	19.7368	26.9	9.7	1	60	31	26.667	304	252	accD	193	128	WP_000357981.1	82
54	16.8254	35	0.08	1	106	75	27.358	630	210	aceF	107	110	WP_000099866.1	5
55	17.4603	31.2	1.3	2	110	80	24.545	630	109	aceF	2	111	WP_000099866.1	3
57	16.8254	35	0.08	1	106	75	27.358	630	210	aceF	107	110	WP_200141994.1	5
58	17.4603	31.2	1.3	2	110	80	24.545	630	109	aceF	2	111	WP_200141994.1	3
60	11.2698	33.9	0.15	1	71	48	29.577	630	71	aceF	3	72	WP_000570223.1	2
61	7.46032	32.7	0.38	0	47	32	31.915	630	174	aceF	128	72	WP_000570223.1	26
62	23.8095	38.9	0.004	4	150	92	26	630	272	aceF	130	176	WP_001296098.1	39
63	8.73016	28.5	5.2	0	55	36	34.545	630	178	aceF	124	156	WP_000354622.1	102
65	44.8718	37	6.27e-05	0	35	20	42.857	78	56	acpP	22	58	WP_095844268.1	24
66	44.8718	36.6	6.61e-05	0	35	20	42.857	78	56	acpP	22	58	WP_000248102.1	24
67	44.8718	34.7	0.000496	0	35	21	40	78	56	acpP	22	58	WP_000248097.1	24
68	29.4872	23.9	8	0	23	13	43.478	78	39	acpP	17	162	WP_000953531.1	140
70	75.3968	25.4	7.1	3	95	57	27.368	126	107	acpS	15	431	WP_001276886.1	347
71	38.0952	25	7.4	3	48	22	35.417	126	125	acpS	84	69	WP_200145893.1	25
72	51.5873	25	8.5	0	65	49	24.615	126	113	acpS	49	269	WP_001267919.1	205
73	75.3968	25.4	8.9	3	95	57	27.368	126	107	acpS	15	431	WP_200138639.1	347
75	21.9626	33.9	0.023	1	47	25	40.426	214	45	adk	2	50	WP_000386470.1	4
76	37.8505	31.6	0.11	2	81	52	28.395	214	119	adk	45	104	WP_000948824.1	24
77	36.9159	28.9	1.5	2	79	44	29.114	214	70	adk	4	674	WP_001005578.1	596
78	22.4299	28.1	2.3	2	48	16	35.417	214	119	adk	87	68	WP_021561201.1	21
79	32.7103	27.3	3.5	3	70	38	31.429	214	63	adk	3	169	WP_001163403.1	101
80	12.1495	27.3	3.8	0	26	16	38.462	214	119	adk	94	68	WP_001260397.1	43
81	29.9065	26.9	5.4	2	64	41	29.688	214	63	adk	3	115	WP_000067797.1	53
82	29.9065	26.9	5.6	2	64	41	29.688	214	63	adk	3	96	WP_001331923.1	34
83	28.972	26.2	8.9	1	62	43	27.419	214	64	adk	3	65	WP_001257002.1	6
84	14.486	26.2	8.9	0	31	19	38.71	214	181	adk	151	159	WP_000740067.1	129
86	14.8402	30	3.6	4	130	62	25.385	876	703	alaS	603	274	WP_000735581.1	151
87	5.59361	30	4.3	3	49	16	34.694	876	172	alaS	137	254	WP_001296585.1	209
91	5.89255	30.4	2.2	0	34	22	35.294	577	155	argS	122	75	WP_001157896.1	42
92	5.71924	29.6	3.4	0	33	21	36.364	577	161	argS	129	69	WP_000912352.1	37
93	9.87868	28.9	5.1	0	57	42	26.316	577	261	argS	205	115	WP_181193661.1	59
94	19.0641	28.9	5.5	4	110	54	25.455	577	221	argS	139	240	WP_000268715.1	132
95	20.104	28.9	6	4	116	74	25.862	577	362	argS	250	366	WP_001052123.1	260
96	14.7314	28.5	7.4	1	85	61	23.529	577	376	argS	296	249	WP_185159930.1	165
97	14.7314	28.5	7.6	1	85	61	23.529	577	376	argS	296	249	WP_200778286.1	165
98	14.7314	28.5	7.8	1	85	61	23.529	577	376	argS	296	249	WP_000493440.1	165
100	97.2752	43.9	5.53e-05	11	357	234	22.129	367	356	asd	3	321	WP_001289165.1	6
101	14.9864	30	0.7	1	55	37	29.091	367	188	asd	134	63	WP_000917208.1	11
102	17.4387	30.8	0.81	3	64	36	32.813	367	248	asd	192	137	WP_000622122.1	74
103	13.8965	27.3	8.3	2	51	20	37.255	367	259	asd	216	144	WP_000034372.1	99
109	59.8712	48.1	4.69e-06	11	279	165	22.939	466	277	asnS	16	259	WP_001258676.1	14
110	16.5236	32.3	0.42	3	77	51	27.273	466	159	asnS	88	327	WP_000117510.1	251
111	18.4549	28.9	3.3	4	86	45	29.07	466	83	asnS	5	133	WP_000899600.1	57
112	10.0858	27.3	6.1	1	47	33	27.66	466	148	asnS	103	56	WP_155164495.1	10
113	10.0858	26.9	7	1	47	33	27.66	466	148	asnS	103	56	WP_114050469.1	10
114	4.72103	27.3	9.4	0	22	10	54.545	466	180	asnS	159	178	WP_001100793.1	157
121	47.2881	46.6	1.73e-05	11	279	166	22.581	590	259	aspS	14	277	WP_000117888.1	16
123	47.2881	46.6	1.84e-05	11	279	166	22.581	590	259	aspS	14	277	WP_200116854.1	16
125	16.2712	45.1	4.69e-05	2	96	55	30.208	590	554	aspS	467	320	WP_000004771.1	229
126	14.9153	30	2.1	3	88	57	27.273	590	217	aspS	135	198	WP_001217059.1	113
127	16.4407	29.3	3.9	4	97	44	31.959	590	367	aspS	278	132	WP_000010833.1	51
129	18.7654	40	0.003	5	152	96	28.289	810	392	bamA	242	223	WP_001534797.1	84
130	60	34.3	0.17	21	486	274	20.782	810	807	bamA	339	572	WP_001269327.1	181
131	11.8519	30	2.1	6	96	45	32.292	810	284	bamA	200	174	WP_000030537.1	88
132	7.65432	30	2.6	1	62	36	37.097	810	333	bamA	272	230	WP_012561139.1	172
133	7.77778	29.6	3.7	1	63	37	36.508	810	334	bamA	272	231	WP_000861577.1	172
134	6.66667	30	4.5	1	54	34	33.333	810	222	bamA	171	110	WP_001283421.1	57
136	11.4286	30.8	0.34	0	28	16	42.857	245	28	bamD	1	28	WP_095526380.1	1
137	11.4286	30.8	0.34	0	28	16	42.857	245	28	bamD	1	28	WP_000164453.1	1
138	20.4082	28.9	1.8	0	50	37	26	245	118	bamD	69	324	WP_000066973.1	275
139	18.3673	27.3	4.5	0	45	30	33.333	245	118	bamD	74	249	WP_001296529.1	205
140	22.8571	27.3	5.2	2	56	31	26.786	245	74	bamD	29	116	WP_001097224.1	61
141	8.16327	26.9	5.7	0	20	9	55	245	190	bamD	171	205	WP_061090160.1	186
142	8.16327	26.9	6.2	0	20	9	55	245	190	bamD	171	205	WP_000189165.1	186
143	8.16327	26.9	6.2	0	20	9	55	245	190	bamD	171	205	WP_200777515.1	186
144	18.3673	25.8	10	1	45	24	33.333	245	48	bamD	4	53	WP_001335086.1	15
146	12.4611	28.5	1.4	1	40	22	32.5	321	88	birA	54	94	WP_001169659.1	55
147	26.7913	28.1	4.7	3	86	55	25.581	321	220	birA	137	157	WP_000683970.1	79
148	19.0031	27.7	5.2	2	61	26	31.148	321	63	birA	9	71	WP_029700766.1	21
149	19.0031	27.7	5.4	2	61	26	31.148	321	63	birA	9	71	WP_001131164.1	21
150	18.3801	26.9	9.8	2	59	26	30.508	321	57	birA	14	121	WP_001295435.1	63
152	33.6364	27.3	4.3	3	74	39	31.081	220	73	can	1	81	WP_000145423.1	19
153	33.6364	26.9	5.6	3	74	39	31.081	220	73	can	1	81	WP_000145410.1	19
154	16.3636	27.3	5.6	1	36	21	33.333	220	57	can	25	317	WP_000395838.1	282
155	45.9091	27.3	5.7	4	101	64	23.762	220	147	can	50	343	WP_001296288.1	253
156	14.0909	25.4	8.3	0	31	19	38.71	220	178	can	148	74	WP_200117531.1	44
162	9.95146	31.2	0.7	2	41	15	43.902	412	145	cca	106	281	WP_001062128.1	248
163	31.5534	29.3	2.4	6	130	76	26.923	412	193	cca	77	166	WP_000058085.1	43
164	10.1942	27.3	2.7	1	42	23	40.476	412	102	cca	61	66	WP_001565860.1	27
165	9.2233	28.5	5	0	38	24	36.842	412	266	cca	229	41	WP_001219652.1	4
166	16.9903	28.1	6.4	2	70	40	31.429	412	262	cca	201	81	WP_000638136.1	12
167	16.9903	28.1	6.4	2	70	40	31.429	412	262	cca	201	81	WP_200121839.1	12
170	24.5614	30	0.92	2	70	39	32.857	285	106	cdsA	44	226	WP_071524507.1	158
171	24.5614	30	1	2	70	39	32.857	285	106	cdsA	44	220	WP_000804064.1	152
172	24.5614	29.3	1.4	2	70	39	32.857	285	106	cdsA	44	69	WP_188140903.1	1
173	90.5263	29.3	2	15	258	151	22.481	285	260	cdsA	28	661	WP_000945369.1	428
174	16.1404	27.3	5.9	0	46	30	34.783	285	89	cdsA	44	197	WP_181713132.1	152
175	24.2105	27.3	7.5	5	69	40	31.884	285	162	cdsA	100	735	WP_185161615.1	668
176	24.2105	27.3	7.5	5	69	40	31.884	285	162	cdsA	100	735	WP_000177739.1	668
182	56.962	42.7	4.69e-05	6	180	114	26.667	316	267	coaA	90	173	WP_001295424.1	10
183	16.1392	29.6	1.5	0	51	37	27.451	316	55	coaA	5	440	WP_001295873.1	390
184	15.1899	28.1	4.3	0	48	35	27.083	316	296	coaA	249	325	WP_000394983.1	278
185	36.3924	28.1	4.8	3	115	77	25.217	316	172	coaA	59	208	WP_000759309.1	102
186	21.519	26.9	5.4	2	68	45	25	316	258	coaA	197	107	WP_001448115.1	40
187	21.519	28.1	5.4	1	68	28	29.412	316	140	coaA	93	1059	WP_004153015.1	992
188	21.519	26.6	6.2	2	68	45	25	316	258	coaA	197	107	WP_071594226.1	40
189	13.9241	25	8.6	1	44	25	31.818	316	303	coaA	265	45	WP_001317671.1	2
191	69.1824	38.5	0.000169	3	110	76	24.545	159	106	coaD	3	110	WP_001233350.1	2
192	68.5535	38.1	0.000228	3	109	75	24.771	159	105	coaD	3	109	WP_042012935.1	2
193	127.673	33.1	0.028	8	203	95	23.153	159	150	coaD	4	202	WP_185159922.1	5
194	65.4088	30.4	0.16	3	104	67	23.077	159	97	coaD	3	101	WP_000859530.1	2
195	127.673	30.4	0.2	8	203	96	22.66	159	150	coaD	4	202	WP_000838881.1	5
196	33.3333	28.5	1.1	2	53	30	32.075	159	59	coaD	9	119	WP_000093834.1	71
197	20.7547	27.7	1.3	1	33	15	48.485	159	156	coaD	126	135	WP_000583481.1	103
198	35.8491	28.1	1.5	1	57	34	28.07	159	51	coaD	2	396	WP_000869178.1	340
199	35.8491	28.1	1.5	1	57	34	28.07	159	51	coaD	2	396	WP_000869177.1	340
200	64.1509	27.7	1.9	2	102	74	23.529	159	113	coaD	12	252	WP_000467705.1	155
201	95.5975	25.8	8.9	5	152	98	21.053	159	149	coaD	19	183	WP_000020737.1	33
203	8.25243	27.7	3.5	0	17	7	58.824	206	21	coaE	5	175	WP_157716446.1	159
204	10.6796	27.3	4.1	0	22	10	54.545	206	25	coaE	4	51	WP_000175457.1	30
205	16.9903	26.9	4.3	1	35	20	40	206	34	coaE	1	35	WP_000386470.1	1
206	13.5922	26.9	5.2	0	28	18	35.714	206	31	coaE	4	30	WP_000243741.1	3
207	13.5922	26.9	5.2	0	28	18	35.714	206	31	coaE	4	30	WP_194332790.1	3
208	9.2233	26.9	6.1	0	19	9	52.632	206	22	coaE	4	47	WP_103818118.1	29
209	9.2233	26.9	6.2	0	19	9	52.632	206	22	coaE	4	47	WP_000572714.1	29
210	9.2233	26.9	6.2	0	19	9	52.632	206	22	coaE	4	47	WP_000572654.1	29
211	10.1942	26.2	10	0	21	10	52.381	206	25	coaE	5	254	WP_000093834.1	234
218	30.8036	44.7	2.84e-06	2	69	38	37.681	224	68	cohE	5	72	WP_000362153.1	4
219	30.8036	44.7	3.1e-06	2	69	38	37.681	224	68	cohE	5	72	WP_000362155.1	4
220	41.0714	41.2	4.72e-05	3	92	56	34.783	224	219	cohE	129	139	WP_000897376.1	51
221	39.2857	40.4	8.67e-05	4	88	49	38.636	224	214	cohE	129	137	WP_000861760.1	53
222	31.25	39.3	0.000178	1	70	48	28.571	224	96	cohE	27	86	WP_001169687.1	19
223	65.1786	40.4	0.000188	6	146	70	26.027	224	211	cohE	88	230	WP_000103687.1	101
224	19.6429	38.1	0.001	0	44	26	40.909	224	169	cohE	126	173	WP_000858975.1	130
225	19.6429	38.1	0.001	0	44	26	40.909	224	169	cohE	126	173	WP_000858972.1	130
226	31.6964	37.4	0.002	3	71	40	35.211	224	68	cohE	1	68	WP_000836290.1	1
227	38.3929	32.3	0.056	4	86	45	37.209	224	211	cohE	129	134	WP_000109071.1	55
228	32.5893	30.4	0.25	3	73	40	36.986	224	197	cohE	129	123	WP_004152352.1	53
229	22.7679	29.6	0.31	0	51	35	31.373	224	196	cohE	146	92	WP_001397087.1	42
230	10.2679	27.3	5.3	0	23	14	39.13	224	195	cohE	173	758	WP_001005578.1	736
231	28.5714	26.2	9.1	1	64	45	26.563	224	206	cohE	145	183	WP_000743189.1	120
232	19.6429	25	9.8	3	44	23	36.364	224	194	cohE	153	64	WP_200146024.1	24
233	17.4107	25.8	9.9	0	39	26	33.333	224	115	cohE	77	142	WP_200145877.1	104
235	62.2951	26.2	0.66	2	38	18	42.105	61	55	csrA	19	231	WP_001232412.1	197
236	65.5738	25	1.7	1	40	18	42.5	61	47	csrA	8	174	WP_001296213.1	140
237	50.8197	24.6	2.6	0	31	19	38.71	61	41	csrA	11	246	WP_001531895.1	216
238	47.541	24.6	2.8	0	29	20	31.034	61	59	csrA	31	80	WP_000068069.1	52
239	50.8197	23.5	5.9	1	31	19	35.484	61	60	csrA	31	59	WP_088846059.1	29
240	47.541	23.1	7.9	1	29	14	37.931	61	36	csrA	8	204	WP_001213584.1	180
241	44.2623	23.1	9.9	0	27	17	37.037	61	37	csrA	11	345	WP_001112301.1	319
245	9.38697	28.1	5.1	0	49	34	30.612	522	439	cydA	391	52	WP_000824439.1	4
246	8.04598	28.1	5.2	0	42	27	35.714	522	439	cydA	398	52	WP_021580912.1	11
247	6.89655	28.1	6.8	2	36	17	41.667	522	457	cydA	422	121	WP_001251986.1	90
250	24.2744	30.4	1.3	3	92	52	28.261	379	247	cydB	169	297	WP_200777508.1	207
251	24.2744	30.4	1.3	3	92	52	28.261	379	247	cydB	169	297	WP_000993671.1	207
331	40.3141	48.5	5.1e-06	6	231	140	21.645	573	563	cydC	359	490	WP_001187827.1	275
349	36.8237	38.9	0.005	9	211	135	24.171	573	552	cydC	360	483	WP_000205840.1	280
352	36.8237	40	0.002	9	211	135	24.171	573	552	cydC	360	483	WP_000205813.1	280
357	36.6492	46.6	1.68e-05	6	210	122	22.381	573	533	cydC	351	469	WP_200145807.1	274
359	36.6492	49.3	2.52e-06	6	210	121	22.857	573	533	cydC	351	469	WP_000235245.1	274
364	13.9616	32.3	0.43	2	80	57	26.25	573	552	cydC	475	479	WP_200145718.1	400
366	13.9616	32.3	0.48	2	80	57	26.25	573	552	cydC	475	479	WP_000132912.1	400
380	36.9983	48.1	5.4e-06	7	212	135	25	573	549	cydC	354	480	WP_001178466.1	277
382	16.4049	45.1	5e-05	3	94	57	31.915	573	561	cydC	475	489	WP_000387762.1	396
385	38.3944	47.4	1.03e-05	6	220	139	23.182	573	558	cydC	356	484	WP_200778286.1	278
388	38.3944	47.4	1.04e-05	6	220	139	23.182	573	558	cydC	356	484	WP_000493440.1	278
390	38.3944	47.4	9.16e-06	6	220	139	23.182	573	558	cydC	356	484	WP_185159930.1	278
392	33.1588	40	0.002	9	190	117	26.842	573	516	cydC	332	490	WP_000046754.1	318
394	33.1588	36.6	0.026	9	190	118	26.316	573	516	cydC	332	483	WP_207122121.1	311
396	33.1588	39.3	0.003	9	190	117	26.842	573	516	cydC	332	483	WP_001304515.1	311
399	15.0087	47.8	3.24e-07	2	86	53	33.721	573	533	cydC	452	86	WP_200146030.1	1
405	35.4276	48.9	4.09e-06	8	203	110	30.542	573	531	cydC	336	495	WP_000053085.1	317
406	36.6492	49.3	1.11e-06	7	210	128	26.667	573	538	cydC	339	199	WP_000155032.1	6
407	39.267	48.9	1.78e-06	9	225	131	28.889	573	572	cydC	366	243	WP_000016207.1	30
409	15.1832	31.6	1.1	5	87	49	34.483	573	556	cydC	475	498	WP_012561117.1	415
410	34.3805	47.4	3.38e-06	5	197	128	24.365	573	542	cydC	349	192	WP_001405893.1	14
411	35.4276	47.4	4.07e-06	5	203	130	24.631	573	550	cydC	353	202	WP_001554269.1	18
412	32.6353	46.2	2.44e-05	5	187	94	28.342	573	531	cydC	356	485	WP_000634830.1	328
413	28.7958	43.5	0.000186	4	165	103	29.091	573	506	cydC	356	181	WP_000634830.1	17
414	32.6353	46.2	2.75e-05	5	187	94	28.342	573	531	cydC	356	485	WP_200146449.1	328
415	28.7958	43.1	0.00021	4	165	103	29.091	573	506	cydC	356	181	WP_200146449.1	17
416	16.5794	43.9	2.8e-05	3	95	61	29.474	573	562	cydC	470	144	WP_200145867.1	54
417	31.4136	45.4	4.79e-05	6	180	112	23.889	573	531	cydC	356	493	WP_000961458.1	335
418	35.0785	39.7	0.003	8	201	127	24.876	573	531	cydC	352	210	WP_000961458.1	13
419	31.4136	45.1	4.89e-05	6	180	112	23.889	573	531	cydC	356	485	WP_001310661.1	327
420	35.4276	39.3	0.003	8	203	124	25.123	573	531	cydC	352	202	WP_001310661.1	5
421	35.7766	42.4	0.000179	9	205	101	30.732	573	548	cydC	369	219	WP_000256973.1	31
422	35.7766	42.4	0.000198	9	205	101	30.732	573	548	cydC	369	219	WP_200146452.1	31
423	13.6126	38.1	0.000607	2	78	52	29.487	573	557	cydC	483	78	WP_200144220.1	1
424	43.8045	40.8	0.000664	9	251	149	25.896	573	564	cydC	339	240	WP_000948882.1	2
425	14.6597	38.5	0.000727	2	84	55	28.571	573	502	cydC	419	106	WP_200528016.1	28
426	16.5794	37.4	0.001	4	95	55	30.526	573	538	cydC	446	86	WP_200773458.1	1
427	5.2356	38.1	0.001	0	30	13	56.667	573	384	cydC	355	81	WP_200145886.1	52
428	13.438	40.4	0.002	2	77	44	31.169	573	531	cydC	464	486	WP_001513523.1	410
429	13.438	40.4	0.002	2	77	44	31.169	573	531	cydC	464	486	WP_000350635.1	410
430	21.9895	37.7	0.002	3	126	80	30.159	573	491	cydC	371	123	WP_200145918.1	1
431	13.9616	39.3	0.004	3	80	46	36.25	573	533	cydC	459	892	WP_000357755.1	813
432	25.3054	32.3	0.49	5	145	85	26.207	573	388	cydC	254	340	WP_000058884.1	208
433	15.8813	29.6	1.6	4	91	45	30.769	573	338	cydC	265	152	WP_001295939.1	63
434	10.8202	30	2	2	62	42	29.032	573	569	cydC	509	146	WP_000829498.1	86
435	10.4712	30.4	2.1	1	60	36	33.333	573	531	cydC	476	491	WP_200142010.1	432
436	10.4712	30.4	2.2	1	60	36	33.333	573	531	cydC	476	491	WP_000880939.1	432
437	20.4188	30	2.4	5	117	74	26.496	573	509	cydC	402	257	WP_000129633.1	144
438	4.01396	30	2.9	0	23	11	52.174	573	391	cydC	369	27	WP_001296291.1	5
439	10.9948	29.6	3.1	2	63	41	25.397	573	389	cydC	328	102	WP_001531253.1	45
440	8.726	29.3	3.3	2	50	28	36	573	155	cydC	109	145	WP_001113355.1	97
441	15.1832	29.6	3.5	3	87	55	27.586	573	546	cydC	463	119	WP_001259838.1	38
442	7.8534	29.6	3.6	2	45	24	37.778	573	394	cydC	354	63	WP_001586226.1	19
443	8.20244	29.3	3.7	2	47	27	31.915	573	382	cydC	340	118	WP_001297947.1	73
444	8.20244	29.3	3.7	2	47	27	31.915	573	382	cydC	340	118	WP_001323403.1	73
445	8.20244	29.3	3.8	2	47	27	31.915	573	382	cydC	340	118	WP_001297096.1	73
446	8.20244	29.3	3.8	2	47	27	31.915	573	382	cydC	340	119	WP_072093906.1	74
447	8.20244	28.9	3.9	2	47	27	31.915	573	382	cydC	340	118	WP_032151197.1	73
448	8.20244	28.9	3.9	2	47	27	31.915	573	382	cydC	340	118	WP_000970353.1	73
449	8.20244	28.5	4.1	2	47	27	31.915	573	382	cydC	340	60	WP_137574510.1	15
450	6.9808	28.9	5.1	2	40	15	37.5	573	408	cydC	369	68	WP_199998896.1	39
451	11.5183	28.5	7.6	1	66	38	31.818	573	416	cydC	351	211	WP_200772576.1	153
452	11.5183	28.5	7.8	1	66	38	31.818	573	416	cydC	351	211	WP_095530411.1	153
453	11.5183	28.5	8	1	66	38	31.818	573	416	cydC	351	211	WP_001060180.1	153
454	13.7871	28.1	8.1	0	79	58	26.582	573	401	cydC	323	193	WP_000128596.1	115
455	13.7871	28.1	8.2	0	79	58	26.582	573	401	cydC	323	193	WP_012561144.1	115
456	5.41012	28.1	8.7	2	31	11	54.839	573	88	cydC	61	434	WP_004220563.1	404
482	41.1565	47.8	8.69e-06	6	242	121	21.901	588	561	cydD	360	492	WP_000937457.1	279
508	34.0136	45.8	3.54e-05	7	200	137	26	588	559	cydD	369	479	WP_001178466.1	282
513	39.6259	39.3	0.004	10	233	152	23.605	588	561	cydD	347	477	WP_001187827.1	253
523	35.3741	42.7	0.000325	11	208	138	24.519	588	561	cydD	369	483	WP_001146503.1	280
549	36.3946	45.4	5.38e-05	9	214	136	24.299	588	570	cydD	369	494	WP_000972087.1	295
551	36.3946	45.4	5.76e-05	9	214	136	24.299	588	570	cydD	369	494	WP_200141981.1	295
560	10.8844	30.8	1.4	1	64	34	37.5	588	253	cydD	196	133	WP_000422200.1	70
568	39.4558	45.1	5.72e-05	8	232	148	27.155	588	584	cydD	363	240	WP_000996111.1	20
573	38.9456	47.8	7.34e-06	11	229	142	24.017	588	563	cydD	357	489	WP_000235245.1	271
575	38.9456	48.1	6.91e-06	11	229	142	24.017	588	563	cydD	357	489	WP_200145807.1	271
579	39.1156	44.3	0.000103	8	230	137	24.783	588	570	cydD	369	256	WP_001295896.1	35
589	35.034	47	1.33e-05	8	206	123	28.641	588	546	cydD	357	464	WP_000096849.1	267
591	28.2313	39.7	0.003	9	166	85	30.723	588	517	cydD	376	188	WP_000053085.1	29
592	33.6735	47.4	4.05e-06	9	198	124	25.253	588	561	cydD	369	202	WP_001554269.1	24
593	38.2653	47.4	5.18e-06	9	225	127	25.778	588	565	cydD	369	236	WP_000082101.1	24
594	38.2653	47.4	5.32e-06	9	225	127	25.778	588	565	cydD	369	236	WP_000082099.1	24
595	37.9252	47	7.15e-06	8	223	152	25.561	588	568	cydD	359	231	WP_000948882.1	10
596	33.8435	46.6	9.37e-06	6	199	142	23.116	588	562	cydD	369	216	WP_000416895.1	24
597	29.0816	47	1.47e-05	4	171	124	21.637	588	542	cydD	373	509	WP_001009226.1	348
598	41.4966	47	1.48e-05	13	244	122	29.508	588	585	cydD	372	246	WP_000634830.1	23
599	28.2313	35.4	0.066	8	166	87	30.12	588	528	cydD	369	473	WP_000634830.1	331
600	41.4966	47	1.5e-05	13	244	122	29.508	588	585	cydD	372	246	WP_200146449.1	23
601	28.2313	35.4	0.065	8	166	87	30.12	588	528	cydD	369	473	WP_200146449.1	331
602	37.7551	45.8	2.11e-05	7	222	155	24.775	588	564	cydD	348	217	WP_000150638.1	3
603	36.7347	46.2	2.31e-05	6	216	149	23.611	588	561	cydD	361	477	WP_000132912.1	263
604	34.1837	46.2	2.57e-05	6	201	146	21.891	588	562	cydD	369	220	WP_000132912.1	24
605	34.1837	46.2	2.68e-05	6	201	146	21.891	588	562	cydD	369	220	WP_200145718.1	24
606	36.5646	45.1	4.91e-05	6	215	148	24.651	588	561	cydD	361	477	WP_200145718.1	263
607	33.3333	45.8	2.94e-05	8	196	118	25	588	560	cydD	381	226	WP_000255034.1	44
608	17.3469	36.6	0.024	3	102	68	27.451	588	559	cydD	460	482	WP_000255034.1	385
609	37.585	44.3	4.26e-05	8	221	143	25.792	588	570	cydD	361	224	WP_000224099.1	14
610	38.4354	45.4	4.86e-05	9	226	118	26.549	588	550	cydD	360	228	WP_000046754.1	16
611	29.0816	36.6	0.026	4	171	105	24.561	588	528	cydD	363	487	WP_000046754.1	336
612	38.4354	45.1	5.79e-05	9	226	118	26.549	588	550	cydD	360	221	WP_207122121.1	9
613	29.0816	37.7	0.012	4	171	105	24.561	588	528	cydD	363	480	WP_207122121.1	329
614	38.4354	45.1	6.15e-05	9	226	118	26.549	588	550	cydD	360	221	WP_001304515.1	9
615	29.0816	36.2	0.032	4	171	105	24.561	588	528	cydD	363	480	WP_001304515.1	329
616	16.6667	43.9	8.17e-05	5	98	53	36.735	588	565	cydD	474	234	WP_001293592.1	140
617	36.7347	43.1	0.000118	10	216	130	23.611	588	571	cydD	369	219	WP_000155032.1	26
618	33.8435	43.1	0.000136	5	199	128	29.146	588	565	cydD	372	216	WP_000016207.1	26
619	21.9388	40.8	0.000187	5	129	77	30.233	588	502	cydD	381	123	WP_200145918.1	1
620	34.0136	40.8	0.000535	8	200	113	26.5	588	559	cydD	381	219	WP_000256973.1	33
621	34.0136	40.8	0.000555	8	200	113	26.5	588	559	cydD	381	219	WP_200146452.1	33
622	36.9048	39.7	0.002	8	217	143	27.65	588	576	cydD	369	238	WP_000438245.1	27
623	34.5238	38.9	0.004	6	203	121	26.108	588	542	cydD	363	202	WP_001310661.1	6
624	34.5238	38.9	0.004	6	203	121	26.108	588	542	cydD	363	210	WP_000961458.1	14
625	4.2517	35	0.019	0	25	11	56	588	393	cydD	369	80	WP_200145886.1	56
626	17.3469	36.6	0.03	3	102	64	30.392	588	576	cydD	479	860	WP_012561117.1	762
627	13.6054	35.8	0.043	3	80	46	35	588	552	cydD	479	902	WP_000357755.1	823
628	6.80272	31.2	1.4	1	40	22	42.5	588	394	cydD	355	651	WP_000357755.1	613
629	17.517	28.5	8.5	3	103	69	26.214	588	582	cydD	483	582	WP_000357755.1	484
630	27.551	34.7	0.056	6	162	94	27.16	588	519	cydD	369	170	WP_000956881.1	22
631	27.2109	33.1	0.13	7	160	90	26.25	588	529	cydD	377	140	WP_000820789.1	2
632	4.42177	32.3	0.52	0	26	11	57.692	588	398	cydD	373	238	WP_001282361.1	213
633	14.4558	31.2	0.97	2	85	54	23.529	588	449	cydD	372	232	WP_157716446.1	152
634	31.8027	30.8	1.1	5	187	111	22.995	588	549	cydD	364	191	WP_001717191.1	37
635	31.8027	30.4	1.2	5	187	111	22.995	588	549	cydD	364	191	WP_000049676.1	37
636	13.2653	28.5	1.5	0	78	58	25.641	588	500	cydD	423	79	WP_200146066.1	2
637	4.2517	30.4	1.9	0	25	11	56	588	399	cydD	375	230	WP_000041976.1	206
638	5.78231	27.7	3.3	0	34	21	38.235	588	517	cydD	484	52	WP_200773458.1	19
639	4.42177	28.1	5.5	1	26	8	50	588	406	cydD	381	61	WP_001069649.1	41
640	4.42177	28.1	5.5	1	26	8	50	588	406	cydD	381	61	WP_001069647.1	41
641	4.42177	28.1	5.8	1	26	8	50	588	406	cydD	381	61	WP_075674453.1	41
642	4.42177	28.1	5.8	1	26	8	50	588	406	cydD	381	61	WP_042039901.1	41
643	4.42177	28.1	6	1	26	8	50	588	406	cydD	381	61	WP_033554901.1	41
644	4.42177	28.1	8.5	1	26	8	50	588	406	cydD	381	61	WP_200770648.1	41
645	4.42177	28.1	8.6	1	26	8	50	588	406	cydD	381	61	WP_001069668.1	41
646	4.42177	28.1	9.2	1	26	8	50	588	406	cydD	381	61	WP_021553067.1	41
647	4.42177	28.1	9.2	1	26	8	50	588	406	cydD	381	61	WP_001069800.1	41
648	6.46259	28.1	9.3	0	38	27	28.947	588	400	cydD	363	191	WP_001014667.1	154
649	2.72109	26.9	9.4	0	16	5	68.75	588	396	cydD	381	56	WP_114050469.1	41
650	4.42177	28.1	9.6	1	26	8	50	588	406	cydD	381	61	WP_001553935.1	41
651	2.72109	26.9	9.7	0	16	5	68.75	588	396	cydD	381	56	WP_155164495.1	41
653	67.5676	26.2	0.084	0	25	15	40	37	25	cydX	1	25	WP_000270305.1	1
654	86.4865	21.9	9.5	0	32	21	34.375	37	36	cydX	5	173	WP_200483525.1	142
656	12.7983	39.7	0.002	0	59	39	33.898	461	324	cysS	266	660	WP_001286823.1	602
657	35.5748	37.7	0.009	4	164	111	23.78	461	378	cysS	224	450	WP_024269801.1	292
658	14.9675	32.3	0.44	0	69	50	27.536	461	105	cysS	37	90	WP_024269801.1	22
659	35.5748	37.4	0.01	4	164	111	23.78	461	378	cysS	224	450	WP_001296226.1	292
660	14.9675	32.3	0.45	0	69	50	27.536	461	105	cysS	37	90	WP_001296226.1	22
661	35.5748	37.4	0.01	4	164	111	23.78	461	378	cysS	224	450	WP_032335025.1	292
662	14.9675	32.3	0.43	0	69	50	27.536	461	105	cysS	37	90	WP_032335025.1	22
663	4.77223	31.2	1	0	22	10	54.545	461	58	cysS	37	70	WP_001157896.1	49
664	13.6659	29.6	2.6	1	63	43	30.159	461	320	cysS	259	674	WP_001157896.1	612
665	7.15835	29.6	2.7	0	33	21	36.364	461	69	cysS	37	161	WP_001025326.1	129
666	7.15835	29.6	2.8	0	33	21	36.364	461	69	cysS	37	161	WP_113224151.1	129
667	7.15835	29.6	2.8	0	33	21	36.364	461	69	cysS	37	147	WP_139497981.1	115
668	19.7397	29.3	3.6	2	91	55	28.571	461	450	cysS	360	632	WP_004152505.1	552
669	8.89371	27.7	8.9	1	41	28	29.268	461	266	cysS	226	66	WP_000110510.1	27
678	25.6849	30	0.9	1	75	55	24	292	123	dapA	49	78	WP_000091263.1	6
679	31.8493	27.3	5.9	2	93	48	24.731	292	102	dapA	32	103	WP_001282927.1	11
681	48.3516	30	0.79	5	132	82	23.485	273	198	dapB	82	299	WP_000817095.1	172
682	42.1245	26.9	9	5	115	66	24.348	273	225	dapB	131	700	WP_032277092.1	587
683	42.1245	26.9	9	5	115	66	24.348	273	225	dapB	131	700	WP_000648957.1	587
684	42.1245	26.9	9	5	115	66	24.348	273	225	dapB	131	700	WP_000648958.1	587
685	15.3846	24.6	10	0	42	28	33.333	273	62	dapB	21	43	WP_181713518.1	2
687	38.3212	32.3	0.16	4	105	67	28.571	274	208	dapD	104	427	WP_000933735.1	331
688	36.1314	29.3	1.1	4	99	63	29.293	274	205	dapD	112	168	WP_001536605.1	72
689	36.8613	28.5	2.1	3	101	64	24.752	274	202	dapD	114	151	WP_075674450.1	51
690	36.8613	28.5	2.1	3	101	64	24.752	274	202	dapD	114	151	WP_001153557.1	51
691	13.8686	28.9	2.5	0	38	24	36.842	274	209	dapD	172	151	WP_001554271.1	114
692	43.0657	28.1	2.7	5	118	60	27.966	274	224	dapD	127	163	WP_000005712.1	51
693	23.7226	27.7	3.5	2	65	30	32.308	274	216	dapD	152	81	WP_077249421.1	31
694	36.8613	27.7	3.9	3	101	64	24.752	274	202	dapD	114	151	WP_001153594.1	51
695	19.3431	28.1	4	1	53	32	30.189	274	268	dapD	221	1739	WP_075674431.1	1687
696	19.3431	28.1	4.8	1	53	32	30.189	274	268	dapD	221	1929	WP_173020203.1	1877
697	23.7226	27.3	4.8	2	65	30	32.308	274	216	dapD	152	62	WP_000582569.1	12
698	19.3431	28.1	4.8	1	53	32	30.189	274	268	dapD	221	2356	WP_077757721.1	2304
699	19.3431	28.1	4.8	1	53	32	30.189	274	268	dapD	221	2425	WP_077874072.1	2373
700	19.3431	28.1	4.8	1	53	32	30.189	274	268	dapD	221	2425	WP_022645057.1	2373
701	19.3431	28.1	5	1	53	32	30.189	274	268	dapD	221	2425	WP_185159927.1	2373
702	19.3431	27.7	5.3	1	53	32	30.189	274	268	dapD	221	2719	WP_194332776.1	2667
703	28.1022	27.3	6.6	2	77	39	22.078	274	248	dapD	181	389	WP_000789981.1	325
704	14.5985	26.9	8.6	1	40	24	37.5	274	52	dapD	13	273	WP_001296584.1	235
705	27.7372	26.9	8.8	1	76	47	27.632	274	214	dapD	139	172	WP_001139282.1	105
706	29.927	26.6	9.1	2	82	42	24.39	274	215	dapD	134	63	WP_000565966.1	2
710	26.4	32.7	0.2	2	99	71	26.263	375	282	dapE	184	282	WP_000569573.1	186
711	22.1333	28.9	3.4	2	83	52	26.506	375	282	dapE	209	222	WP_001296117.1	140
712	10.1333	27.3	8.5	1	38	23	36.842	375	315	dapE	278	159	WP_001199974.1	123
715	22.2628	26.6	9.6	3	61	34	36.066	274	125	dapF	69	127	WP_000804430.1	68
717	45.5959	30.4	0.31	2	88	64	25	193	137	dcd	52	124	WP_064735486.1	37
718	48.1865	29.3	0.8	4	93	57	27.957	193	137	dcd	46	124	WP_031935383.1	41
719	73.5751	28.9	0.86	5	142	89	22.535	193	163	dcd	25	125	WP_000976070.1	2
720	48.1865	29.3	0.88	4	93	57	27.957	193	137	dcd	46	124	WP_000194779.1	41
721	47.6684	28.5	0.95	4	92	57	27.174	193	137	dcd	52	116	WP_200116911.1	29
722	15.544	28.9	1.2	1	30	11	50	193	169	dcd	144	315	WP_001250202.1	286
723	47.6684	28.1	1.2	4	92	57	27.174	193	137	dcd	52	124	WP_072264324.1	37
724	48.1865	28.1	1.8	4	93	58	26.882	193	137	dcd	46	124	WP_012311596.1	41
725	47.6684	28.1	2.1	4	92	57	27.174	193	137	dcd	52	124	WP_000140743.1	37
726	28.4974	27.7	2.4	1	55	38	29.091	193	137	dcd	84	124	WP_025670561.1	70
727	34.715	26.9	5.1	2	67	44	28.358	193	74	dcd	9	598	WP_021520372.1	535
728	34.715	26.9	5.2	2	67	44	28.358	193	74	dcd	9	598	WP_012783931.1	535
729	36.7876	26.9	5.2	4	71	43	30.986	193	79	dcd	12	342	WP_200145790.1	275
730	36.7876	26.9	5.4	4	71	43	30.986	193	79	dcd	12	342	WP_001296218.1	275
731	19.6891	26.2	9	1	38	24	34.211	193	179	dcd	143	187	WP_012561110.1	150
732	48.1865	25.8	9.8	4	93	58	26.882	193	137	dcd	46	124	WP_200121833.1	41
734	27.2189	28.1	1.6	1	46	30	30.435	169	63	def	18	266	WP_129015030.1	223
735	52.071	28.1	1.6	3	88	42	28.409	169	154	def	67	171	WP_000825598.1	105
736	16.568	26.9	4.4	0	28	18	35.714	169	42	def	15	381	WP_000144100.1	354
737	16.568	26.9	4.4	0	28	18	35.714	169	42	def	15	381	WP_200483523.1	354
738	27.2189	26.6	4.6	1	46	30	30.435	169	63	def	18	266	WP_077759229.1	223
739	31.3609	26.9	4.6	1	53	34	24.528	169	54	def	8	210	WP_000116096.1	158
740	27.2189	26.6	4.9	1	46	30	30.435	169	63	def	18	266	WP_077634802.1	223
741	27.2189	26.6	5	1	46	30	30.435	169	63	def	18	266	WP_126122062.1	223
742	27.2189	25.8	8.6	1	46	30	30.435	169	63	def	18	266	WP_001739825.1	223
748	28.7755	45.8	2.51e-05	5	141	74	34.752	490	131	der	2	330	WP_000460357.1	197
749	35.3061	39.7	0.002	7	173	102	29.48	490	370	der	205	359	WP_000460357.1	200
750	25.9184	44.7	3.97e-05	3	127	85	26.772	490	125	der	3	159	WP_021553067.1	37
751	42.6531	31.2	0.85	9	209	116	22.967	490	395	der	205	220	WP_021553067.1	39
752	32.449	45.1	4.74e-05	7	159	103	26.415	490	154	der	5	159	WP_000737040.1	6
753	25.9184	43.5	8.87e-05	3	127	85	26.772	490	125	der	3	159	WP_001069800.1	37
754	23.6735	30.4	1.4	2	116	84	24.138	490	320	der	205	150	WP_001069800.1	39
755	25.9184	43.1	0.00011	3	127	85	26.772	490	125	der	3	159	WP_001069668.1	37
756	38.3673	30	1.6	7	188	113	23.404	490	371	der	205	216	WP_001069668.1	39
757	25.9184	43.1	0.000113	3	127	85	26.772	490	125	der	3	159	WP_200770648.1	37
758	34.6939	30.4	1.2	6	170	102	23.529	490	356	der	205	198	WP_200770648.1	39
759	25.9184	43.1	0.000131	3	127	86	25.984	490	125	der	3	159	WP_001553935.1	37
760	24.2857	30.4	1.4	2	119	80	24.37	490	320	der	205	150	WP_001553935.1	39
761	22.2449	42.4	0.000221	2	109	81	22.018	490	313	der	205	145	WP_000010416.1	41
762	18.3673	35.4	0.031	2	90	63	26.667	490	91	der	3	126	WP_000010416.1	39
763	26.1224	41.6	0.000367	4	128	89	25.781	490	127	der	3	161	WP_199998896.1	37
764	12.2449	33.5	0.13	0	60	42	30	490	264	der	205	98	WP_199998896.1	39
765	22.2449	41.2	0.000454	2	109	81	22.018	490	313	der	205	145	WP_000010402.1	41
766	21.4286	36.6	0.014	2	105	74	26.667	490	106	der	3	141	WP_000010402.1	39
767	37.3469	39.3	0.003	9	183	109	30.055	490	171	der	5	341	WP_000673561.1	162
768	37.3469	29.6	2.9	8	183	98	27.322	490	368	der	205	328	WP_000673561.1	162
769	12.8571	33.9	0.026	0	63	44	30.159	490	65	der	3	99	WP_114050469.1	37
770	11.4286	30	0.75	0	56	40	28.571	490	260	der	205	94	WP_114050469.1	39
771	34.4898	35.4	0.028	3	169	129	21.893	490	364	der	198	189	WP_000183349.1	22
772	7.14286	28.9	3.8	1	35	19	42.857	490	38	der	5	63	WP_000183349.1	29
773	7.95918	35.8	0.029	1	39	19	48.718	490	43	der	5	42	WP_000505872.1	5
774	4.08163	29.6	2.8	0	20	7	65	490	222	der	203	22	WP_000505872.1	3
775	34.4898	35.8	0.043	5	169	108	24.852	490	160	der	2	550	WP_000133040.1	391
776	12.8571	32.3	0.1	0	63	45	28.571	490	65	der	3	99	WP_155164495.1	37
777	11.4286	29.6	0.91	0	56	39	30.357	490	260	der	205	94	WP_155164495.1	39
778	23.4694	32.7	0.19	3	115	77	26.087	490	125	der	15	111	WP_200121810.1	1
779	37.7551	32.7	0.34	8	185	93	28.108	490	366	der	205	174	WP_000790159.1	7
780	37.7551	32.7	0.35	8	185	93	28.108	490	366	der	205	174	WP_001531895.1	7
781	23.4694	31.2	0.6	3	115	78	25.217	490	125	der	15	111	WP_048978781.1	1
782	31.8367	31.6	0.69	5	156	93	27.564	490	161	der	14	325	WP_000490658.1	182
783	46.1224	31.6	0.71	11	226	115	27.876	490	368	der	180	220	WP_001090370.1	6
784	8.77551	29.3	0.77	1	43	28	32.558	490	43	der	1	79	WP_200777554.1	38
785	10.6122	31.2	0.88	2	52	29	36.538	490	141	der	90	691	WP_200770725.1	644
786	10.6122	30.8	1.2	2	52	29	36.538	490	141	der	90	695	WP_001029344.1	648
787	10.6122	30.8	1.2	2	52	29	36.538	490	141	der	90	695	WP_001029343.1	648
788	37.3469	30.8	1.2	4	183	121	18.579	490	159	der	3	260	WP_001531253.1	80
789	16.7347	29.6	2.1	2	82	53	28.049	490	283	der	202	109	WP_072107751.1	34
790	4.69388	28.9	5	0	23	11	52.174	490	27	der	5	391	WP_001202204.1	369
791	12.6531	28.5	6	2	62	41	29.032	490	461	der	401	234	WP_200141979.1	175
792	9.79592	28.1	7.2	1	48	31	29.167	490	77	der	30	320	WP_024187901.1	276
793	11.6327	28.1	7.4	1	57	39	28.07	490	139	der	83	312	WP_089644732.1	258
794	25.5102	28.1	9.6	5	125	63	27.2	490	336	der	212	452	WP_001296585.1	356
796	23.1527	37	0.008	3	94	45	26.596	406	94	dfp	12	175	WP_001296304.1	95
797	9.60591	30.8	0.85	1	39	23	35.897	406	386	dfp	350	435	WP_000426441.1	397
798	9.1133	29.3	2.6	1	37	22	35.135	406	384	dfp	350	433	WP_000426446.1	397
799	22.1675	26.9	9.1	1	90	65	24.444	406	110	dfp	24	121	WP_033552093.1	32
805	48.1481	49.3	2.99e-08	0	65	42	35.385	135	71	dicA	7	67	WP_000450737.1	3
806	48.8889	47.4	1.98e-07	1	66	40	37.879	135	71	dicA	7	68	WP_000838344.1	3
807	71.8519	43.9	9.1e-07	1	97	66	28.866	135	104	dicA	8	98	WP_000031013.1	5
808	61.4815	43.5	1.11e-06	1	83	57	28.916	135	105	dicA	23	110	WP_200145940.1	30
809	47.4074	37.7	0.000219	0	64	42	34.375	135	69	dicA	6	64	WP_021544473.1	1
810	43.7037	37	0.00077	1	59	36	33.898	135	63	dicA	8	63	WP_200144203.1	5
811	34.0741	33.9	0.007	0	46	31	32.609	135	129	dicA	84	134	WP_000362155.1	89
812	34.0741	33.5	0.009	0	46	31	32.609	135	129	dicA	84	134	WP_000362153.1	89
813	47.4074	33.1	0.011	1	64	44	29.688	135	130	dicA	68	119	WP_001169687.1	56
814	27.4074	32.7	0.026	0	37	24	35.135	135	75	dicA	39	142	WP_200777540.1	106
815	35.5556	30.8	0.037	0	48	32	33.333	135	59	dicA	12	51	WP_000067728.1	4
816	34.8148	29.3	0.22	0	47	29	38.298	135	58	dicA	12	98	WP_000125640.1	52
817	37.037	29.6	0.26	0	50	34	32	135	59	dicA	10	68	WP_104460248.1	19
818	74.8148	29.3	0.34	2	101	67	23.762	135	111	dicA	11	112	WP_001259268.1	22
819	74.8148	28.9	0.35	2	101	67	23.762	135	111	dicA	11	112	WP_001571568.1	22
820	22.2222	26.6	1.2	1	30	12	43.333	135	41	dicA	12	31	WP_000471549.1	7
821	56.2963	27.3	1.6	2	76	51	25	135	77	dicA	7	78	WP_000858972.1	4
822	30.3704	25	3.1	0	41	28	31.707	135	47	dicA	7	44	WP_200145956.1	4
823	34.0741	26.6	3.1	1	46	29	32.609	135	116	dicA	71	66	WP_000725344.1	23
824	68.1481	25.8	5	3	92	69	20.652	135	95	dicA	7	94	WP_000858975.1	4
825	30.3704	25	7.1	0	41	28	31.707	135	47	dicA	7	44	WP_001306384.1	4
830	22.0557	47	5.64e-06	2	103	69	30.097	467	270	dnaA	168	199	WP_000544836.1	100
831	22.0557	46.2	8.62e-06	2	103	69	30.097	467	270	dnaA	168	199	WP_000544830.1	100
832	23.3405	40.8	0.000518	3	109	67	27.523	467	237	dnaA	135	172	WP_000788950.1	70
833	31.6916	38.9	0.003	8	148	91	29.054	467	275	dnaA	138	263	WP_000988266.1	120
834	23.5546	38.1	0.004	4	110	64	26.364	467	237	dnaA	137	171	WP_194332770.1	70
835	23.5546	37.4	0.007	4	110	64	26.364	467	237	dnaA	137	171	WP_000799911.1	70
836	39.6146	33.9	0.08	4	185	113	24.324	467	269	dnaA	94	200	WP_001163403.1	34
837	15.4176	32	0.34	1	72	53	23.611	467	239	dnaA	168	163	WP_089629882.1	94
838	15.4176	32	0.39	1	72	53	23.611	467	239	dnaA	168	173	WP_000065240.1	104
839	21.6274	30	1.4	3	101	70	26.733	467	269	dnaA	170	203	WP_004152394.1	106
840	23.3405	29.6	2.1	5	109	60	30.275	467	269	dnaA	168	204	WP_001297096.1	105
841	23.3405	29.6	2.2	5	109	60	30.275	467	269	dnaA	168	204	WP_001323403.1	105
842	27.1949	29.3	3.1	7	127	77	25.984	467	286	dnaA	168	191	WP_001192301.1	74
843	22.0557	28.9	3.4	3	103	72	26.214	467	269	dnaA	168	204	WP_001297947.1	105
844	34.0471	29.3	4.1	6	159	100	23.899	467	432	dnaA	287	649	WP_207190666.1	499
845	33.1906	29.3	4.2	6	155	104	24.516	467	432	dnaA	287	659	WP_001054734.1	509
846	34.0471	28.9	4.4	6	159	100	23.899	467	432	dnaA	287	649	WP_015674878.1	499
847	28.9079	27.7	8.9	4	135	84	23.704	467	466	dnaA	335	336	WP_000277941.1	218
852	53.0786	38.1	0.006	13	250	161	25.6	471	460	dnaB	220	438	WP_024269787.1	205
853	53.0786	35.8	0.032	13	250	162	25.2	471	460	dnaB	220	438	WP_016607338.1	205
854	11.0403	28.5	4.3	2	52	29	34.615	471	167	dnaB	116	111	WP_000375394.1	65
855	9.12951	28.1	6.7	1	43	25	34.884	471	457	dnaB	415	140	WP_000209290.1	101
856	18.259	28.1	8.4	4	86	54	29.07	471	420	dnaB	342	130	WP_016232001.1	45
861	47.7551	46.2	3.09e-06	3	117	83	25.641	245	218	dnaC	103	215	WP_001163403.1	102
862	59.1837	45.8	4.21e-06	5	145	90	28.966	245	239	dnaC	103	245	WP_001297096.1	106
863	59.1837	45.8	4.49e-06	5	145	90	28.966	245	239	dnaC	103	245	WP_001323403.1	106
864	59.1837	45.1	7.41e-06	5	145	90	28.966	245	239	dnaC	103	245	WP_001297947.1	106
865	58.7755	43.9	1.63e-05	5	144	88	27.083	245	237	dnaC	103	236	WP_000544830.1	101
866	58.7755	42.7	4.66e-05	5	144	88	27.083	245	237	dnaC	103	236	WP_000544836.1	101
867	42.449	42.4	5.64e-05	2	104	68	30.769	245	206	dnaC	103	204	WP_004152394.1	105
868	28.9796	37.7	0.000767	1	71	46	33.803	245	172	dnaC	102	74	WP_128427126.1	5
869	28.5714	38.1	0.001	1	70	45	34.286	245	172	dnaC	103	116	WP_137574510.1	48
870	28.5714	38.5	0.001	1	70	45	34.286	245	172	dnaC	103	174	WP_000970353.1	106
871	28.5714	38.5	0.001	1	70	45	34.286	245	172	dnaC	103	175	WP_072093906.1	107
872	28.5714	38.5	0.001	1	70	45	34.286	245	172	dnaC	103	174	WP_032151197.1	106
873	44.898	37.4	0.004	4	110	64	26.364	245	171	dnaC	70	225	WP_152768522.1	125
874	44.898	37.4	0.004	4	110	64	26.364	245	171	dnaC	70	237	WP_000059111.1	137
875	30.6122	33.5	0.079	1	75	53	26.667	245	139	dnaC	65	638	WP_001235102.1	566
876	33.4694	28.9	1.9	5	82	42	28.049	245	171	dnaC	103	280	WP_001235102.1	203
877	36.3265	31.6	0.18	1	89	67	22.472	245	191	dnaC	103	181	WP_089629882.1	95
878	36.3265	31.6	0.2	1	89	67	22.472	245	191	dnaC	103	191	WP_000065240.1	105
879	7.7551	28.1	1.7	1	19	4	68.421	245	31	dnaC	15	131	WP_000347792.1	113
880	7.7551	28.1	1.7	1	19	4	68.421	245	31	dnaC	15	131	WP_000347790.1	113
881	26.5306	28.5	2.6	2	65	43	30.769	245	120	dnaC	57	71	WP_000067797.1	8
882	53.0612	28.5	2.8	4	130	86	25.385	245	186	dnaC	62	186	WP_001240896.1	63
883	29.3878	28.1	2.8	3	72	30	34.722	245	171	dnaC	102	115	WP_000568520.1	59
884	42.0408	28.1	3.3	2	103	58	26.214	245	138	dnaC	53	143	WP_000004356.1	42
885	9.79592	27.7	4.6	0	24	12	50	245	120	dnaC	97	52	WP_001331923.1	29
886	12.6531	27.3	4.9	0	31	18	41.935	245	133	dnaC	103	37	WP_000101055.1	7
887	24.898	26.9	6.7	2	61	36	32.787	245	130	dnaC	72	74	WP_001307333.1	17
888	17.1429	25.4	7.8	1	42	25	33.333	245	206	dnaC	165	52	WP_161953815.1	14
889	24.898	26.6	7.9	2	61	36	32.787	245	130	dnaC	72	89	WP_000247065.1	32
893	5	32.3	1.3	1	58	36	31.034	1160	118	dnaE	61	124	WP_000813195.1	71
894	12.5862	30.8	3.3	6	146	93	24.658	1160	478	dnaE	349	316	WP_000019405.1	172
895	12.5862	30.4	4.2	6	146	93	24.658	1160	478	dnaE	349	328	WP_012372828.1	184
896	12.5862	30.4	4.3	6	146	93	24.658	1160	478	dnaE	349	328	WP_001310555.1	184
897	3.53448	26.9	5.5	0	41	27	34.146	1160	1032	dnaE	992	45	WP_000813254.1	5
898	6.37931	30	5.8	3	74	45	32.432	1160	556	dnaE	483	332	WP_001296083.1	264
899	3.53448	26.9	6.5	0	41	27	34.146	1160	1032	dnaE	992	45	WP_000813262.1	5
900	2.93103	29.3	7.5	0	34	18	47.059	1160	512	dnaE	479	87	WP_200141897.1	54
901	8.27586	29.3	7.7	4	96	55	25	1160	996	dnaE	918	96	WP_000080739.1	1
902	4.31034	27.3	7.7	0	50	35	30	1160	1032	dnaE	983	64	WP_000018429.1	15
903	3.96552	29.6	8.4	0	46	30	34.783	1160	813	dnaE	768	134	WP_001269202.1	89
906	13.0809	30.8	1.4	1	76	50	27.632	581	318	dnaG	248	270	WP_029700902.1	195
907	10.4991	30	2.5	1	61	38	32.787	581	152	dnaG	95	264	WP_115762180.1	204
908	10.4991	30	2.5	1	61	38	32.787	581	152	dnaG	95	264	WP_000219193.1	204
909	17.0396	28.5	6.9	3	99	61	29.293	581	462	dnaG	373	168	WP_000841836.1	70
911	22.4044	33.1	0.15	3	82	54	28.049	366	326	dnaN	248	468	WP_000337273.1	389
912	22.1311	30.8	0.81	3	81	56	27.16	366	220	dnaN	140	200	WP_096934976.1	123
913	22.1311	30.8	0.88	3	81	56	27.16	366	220	dnaN	140	537	WP_001554175.1	460
914	22.1311	30.4	1.4	3	81	56	27.16	366	220	dnaN	140	537	WP_000515358.1	460
915	25.6831	28.9	3.5	6	94	42	31.915	366	84	dnaN	2	209	WP_001060180.1	127
916	25.6831	28.9	3.6	6	94	42	31.915	366	84	dnaN	2	209	WP_200772576.1	127
917	25.6831	28.9	3.6	6	94	42	31.915	366	84	dnaN	2	209	WP_095530411.1	127
918	22.1311	28.5	4.5	3	81	57	25.926	366	220	dnaN	140	537	WP_001531667.1	460
919	22.1311	28.5	4.6	3	81	57	25.926	366	220	dnaN	140	537	WP_061103980.1	460
920	22.1311	28.5	4.6	3	81	57	25.926	366	220	dnaN	140	200	WP_063269733.1	123
921	24.0437	26.9	8.3	4	88	41	30.682	366	163	dnaN	77	111	WP_032263827.1	43
922	24.0437	26.9	8.6	4	88	41	30.682	366	163	dnaN	77	83	WP_151200046.1	15
923	33.6066	26.9	8.9	8	123	64	27.642	366	282	dnaN	173	182	WP_000037962.1	72
930	45.8101	38.5	0.000117	1	82	52	31.707	179	82	dnaT	1	78	WP_000121743.1	1
931	13.9665	37	0.002	0	25	10	60	179	179	dnaT	155	356	WP_001262357.1	332
932	11.1732	36.6	0.003	0	20	6	70	179	179	dnaT	160	362	WP_021549782.1	343
933	11.1732	36.2	0.003	0	20	6	70	179	179	dnaT	160	320	WP_000095675.1	301
934	46.9274	28.5	0.46	3	84	46	30.952	179	73	dnaT	1	83	WP_001132900.1	1
935	22.3464	29.6	0.54	1	40	25	35	179	92	dnaT	54	84	WP_000586976.1	45
941	8.70918	33.1	0.39	2	56	29	33.929	643	65	dnaX	18	515	WP_000934041.1	460
942	8.70918	33.1	0.41	2	56	29	33.929	643	65	dnaX	18	504	WP_001380341.1	449
943	21.1509	30.4	2.6	3	136	85	25	643	145	dnaX	18	696	WP_001235102.1	570
944	4.51011	29.6	2.8	0	29	14	51.724	643	42	dnaX	14	160	WP_152768484.1	132
945	4.51011	29.6	2.9	0	29	14	51.724	643	42	dnaX	14	158	WP_000030923.1	130
946	10.7309	28.1	3.7	2	69	44	31.884	643	169	dnaX	104	76	WP_000841001.1	8
947	8.70918	28.5	6.9	2	56	25	32.143	643	81	dnaX	39	97	WP_000853923.1	42
948	11.6641	28.5	7.1	2	75	48	28	643	73	dnaX	4	90	WP_000568520.1	17
949	6.6874	28.5	7.7	3	43	20	44.186	643	59	dnaX	18	70	WP_021562676.1	31
950	8.70918	28.5	7.8	2	56	25	32.143	643	81	dnaX	39	97	WP_001530875.1	42
951	8.70918	28.5	7.9	2	56	25	32.143	643	81	dnaX	39	97	WP_000853930.1	42
953	96.0265	27.7	1.3	6	145	85	22.759	151	124	dut	1	163	WP_001234767.1	25
954	62.9139	26.9	3.5	3	95	63	24.211	151	148	dut	56	494	WP_000137140.1	407
955	44.3709	26.6	4.2	3	67	43	29.851	151	110	dut	45	201	WP_000878890.1	138
956	36.4238	26.6	4.4	1	55	37	30.909	151	90	dut	36	475	WP_000281682.1	422
958	8.54271	28.1	4.9	0	34	21	38.235	398	56	dxr	23	36	WP_000940085.1	3
959	19.8492	28.1	6.6	1	79	53	25.316	398	154	dxr	82	148	WP_001296291.1	70
965	27.7419	47	7.59e-06	5	172	109	26.744	620	180	dxs	26	180	WP_001070509.1	9
966	20.8065	39.7	0.003	4	129	90	27.132	620	478	dxs	353	520	WP_001088086.1	393
967	10.4839	28.5	7.7	1	65	43	30.769	620	373	dxs	311	207	WP_000678650.1	143
968	11.129	28.9	7.9	3	69	37	31.884	620	421	dxs	353	59	WP_075674403.1	1
970	11.5741	31.6	0.56	2	50	28	34	432	305	eno	259	491	WP_001238869.1	444
971	12.963	30	1.4	2	56	33	32.143	432	195	eno	140	101	WP_000884927.1	51
972	12.963	30	1.7	2	56	34	33.929	432	390	eno	337	395	WP_200770710.1	341
973	12.963	30	1.7	2	56	34	33.929	432	390	eno	337	395	WP_000334086.1	341
974	22.4537	27.3	8.2	2	97	61	28.866	432	367	eno	277	107	WP_000424857.1	13
975	13.4259	27.7	9.3	2	58	36	32.759	432	409	eno	355	316	WP_001020413.1	259
980	57.1429	45.1	2.37e-05	7	172	113	22.093	301	172	era	11	166	WP_000737040.1	6
981	65.1163	38.1	0.002	7	196	121	20.408	301	175	era	7	265	WP_001531253.1	78
982	61.794	36.6	0.008	9	186	105	24.731	301	181	era	7	198	WP_000010416.1	37
983	58.1395	35	0.027	9	175	89	28	301	161	era	11	169	WP_000570668.1	8
984	58.1395	35	0.029	9	175	89	28	301	161	era	11	165	WP_152768563.1	4
985	63.7874	34.7	0.031	5	192	122	20.833	301	175	era	7	219	WP_199998896.1	35
986	61.794	34.7	0.035	9	186	105	24.731	301	181	era	7	198	WP_000010402.1	37
987	62.1262	32.3	0.17	7	187	117	22.46	301	175	era	11	219	WP_200770648.1	39
988	62.1262	31.6	0.3	7	187	118	21.925	301	175	era	11	219	WP_001069668.1	39
989	6.97674	30.8	0.59	1	21	3	71.429	301	28	era	8	22	WP_000505872.1	5
990	18.2724	30	0.88	2	55	33	36.364	301	65	era	11	81	WP_000183349.1	29
991	74.0864	29.6	1.2	9	223	148	21.525	301	208	era	6	249	WP_001553935.1	34
992	12.9568	27.7	1.5	1	39	22	41.026	301	50	era	12	80	WP_200777554.1	43
993	22.5914	29.6	1.8	2	68	42	27.941	301	78	era	11	131	WP_001531797.1	71
994	22.5914	29.3	1.9	2	68	42	27.941	301	78	era	11	131	WP_000544738.1	71
995	74.0864	29.3	1.9	10	223	137	21.973	301	208	era	11	249	WP_001069800.1	39
996	51.1628	28.9	2	4	154	88	21.429	301	261	era	141	174	WP_001067850.1	21
997	51.1628	28.9	2	4	154	88	21.429	301	261	era	141	174	WP_032050496.1	21
998	23.9203	28.9	2.1	3	72	40	30.556	301	66	era	3	270	WP_000041976.1	201
999	25.5814	28.1	2.2	2	77	46	29.87	301	82	era	6	88	WP_000271737.1	20
1000	51.1628	28.9	2.2	4	154	88	21.429	301	261	era	141	174	WP_063269031.1	21
1001	51.1628	28.5	2.3	4	154	88	21.429	301	261	era	141	174	WP_032492303.1	21
1002	51.1628	28.5	2.5	4	154	88	21.429	301	261	era	141	174	WP_001067858.1	21
1003	51.1628	28.5	2.7	4	154	88	21.429	301	261	era	141	174	WP_001067855.1	21
1004	75.0831	28.5	3.1	10	226	144	21.681	301	208	era	6	249	WP_021553067.1	34
1005	6.97674	28.1	3.5	0	21	8	61.905	301	30	era	10	59	WP_001090493.1	39
1006	11.6279	28.5	4	0	35	20	42.857	301	41	era	7	328	WP_001296288.1	294
1007	19.9336	26.9	4.2	3	60	33	31.667	301	66	era	11	94	WP_155164495.1	39
1008	42.5249	27.7	5.2	5	128	67	27.344	301	129	era	10	144	WP_000140634.1	35
1009	35.5482	28.1	5.5	1	107	84	19.626	301	284	era	180	789	WP_160379607.1	683
1010	22.5914	26.9	6.2	1	68	41	29.412	301	73	era	6	80	WP_000271762.1	20
1011	12.6246	27.7	6.4	0	38	23	39.474	301	38	era	1	521	WP_001200711.1	484
1012	12.6246	27.7	6.5	0	38	23	39.474	301	38	era	1	521	WP_012561149.1	484
1013	51.1628	27.3	6.7	4	154	88	21.429	301	261	era	141	174	WP_013188471.1	21
1014	23.588	27.3	6.8	1	71	48	23.944	301	233	era	163	174	WP_001617199.1	110
1015	22.5914	26.6	7	1	68	41	29.412	301	73	era	6	80	WP_000271734.1	20
1016	18.9369	26.2	9.3	2	57	37	31.579	301	66	era	11	94	WP_114050469.1	39
1020	85.0877	37	0.000446	2	97	70	24.742	114	103	erpA	9	97	WP_000619389.1	2
1021	26.3158	26.9	2	0	30	18	40	114	82	erpA	53	434	WP_000098246.1	405
1022	21.0526	26.2	3.9	0	24	14	41.667	114	103	erpA	80	148	WP_200770643.1	125
1023	21.0526	26.2	3.9	0	24	14	41.667	114	103	erpA	80	148	WP_001283713.1	125
1024	32.4561	25	4	0	37	24	35.135	114	114	erpA	78	52	WP_200146107.1	16
1025	54.386	25.4	6	3	62	32	27.419	114	105	erpA	51	347	WP_012896837.1	292
1026	54.386	25.4	6.3	3	62	32	27.419	114	105	erpA	51	345	WP_001296350.1	290
1027	20.1754	25	7.5	0	23	13	43.478	114	100	erpA	78	89	WP_000066560.1	67
1028	20.1754	25	7.6	0	23	13	43.478	114	100	erpA	78	72	WP_152778599.1	50
1029	20.1754	25	7.8	0	23	13	43.478	114	100	erpA	78	72	WP_000879403.1	50
1030	20.1754	25	7.9	0	23	13	43.478	114	100	erpA	78	72	WP_207145290.1	50
1032	76.7442	41.2	3.57e-05	7	132	73	29.545	172	159	fabA	35	142	WP_000210739.1	24
1038	11.5764	33.9	0.1	0	47	30	36.17	406	191	fabB	145	127	WP_000531977.1	81
1039	21.4286	30.8	0.85	4	87	50	34.483	406	165	fabB	83	161	WP_001175628.1	78
1040	22.9064	28.9	2.7	5	93	47	31.183	406	91	fabB	9	92	WP_001213584.1	7
1041	8.867	28.1	5.5	0	36	23	36.111	406	193	fabB	158	118	WP_000656017.1	83
1042	8.867	28.1	5.8	0	36	23	36.111	406	193	fabB	158	118	WP_075674434.1	83
1043	21.6749	27.7	6.2	3	88	58	26.136	406	135	fabB	49	113	WP_001247093.1	32
1047	20.0647	28.1	1.6	1	62	43	29.032	309	89	fabD	28	61	WP_200116864.1	1
1048	20.0647	27.3	3.1	1	62	43	29.032	309	89	fabD	28	61	WP_000206292.1	1
1049	11.6505	27.3	8.2	0	36	23	36.111	309	269	fabD	234	158	WP_000622634.1	123
1077	50	43.5	5.7e-06	4	122	80	30.328	244	123	fabG	7	122	WP_207148558.1	1
1078	58.6066	44.7	1.03e-05	5	143	95	24.476	244	243	fabG	106	239	WP_000520812.1	105
1079	70.4918	45.4	1.11e-05	4	172	117	24.419	244	176	fabG	9	1723	WP_200141942.1	1561
1080	70.4918	45.4	1.11e-05	4	172	117	24.419	244	176	fabG	9	1723	WP_000369500.1	1561
1081	43.8525	32.7	0.097	5	107	54	29.907	244	212	fabG	116	232	WP_001744085.1	137
1082	26.2295	30.8	0.44	2	64	31	34.375	244	74	fabG	17	114	WP_054630912.1	56
1083	26.2295	30.8	0.44	2	64	31	34.375	244	74	fabG	17	114	WP_000049367.1	56
1084	26.2295	30.8	0.45	2	64	31	34.375	244	74	fabG	17	114	WP_113465253.1	56
1085	43.8525	30.4	0.56	5	107	56	28.037	244	212	fabG	116	232	WP_011264042.1	137
1086	43.8525	30.4	0.61	5	107	55	28.972	244	212	fabG	116	232	WP_001271991.1	137
1087	22.1311	29.3	1.4	0	54	38	29.63	244	189	fabG	136	147	WP_001118464.1	94
1088	16.3934	26.6	3.1	0	40	27	32.5	244	88	fabG	49	54	WP_200146109.1	15
1089	12.7049	28.1	3.4	0	31	17	45.161	244	39	fabG	9	34	WP_001305933.1	4
1090	18.8525	27.7	3.9	2	46	25	36.957	244	101	fabG	59	325	WP_000494484.1	281
1091	22.1311	26.9	8.4	0	54	38	29.63	244	75	fabG	22	311	WP_160379607.1	258
1095	31.2303	30.4	0.72	4	99	59	31.313	317	285	fabH	191	117	WP_016232002.1	24
1096	9.77918	28.1	4.2	0	31	22	29.032	317	253	fabH	223	49	WP_000083473.1	19
1097	14.8265	26.2	5.8	1	47	25	36.17	317	245	fabH	204	65	WP_200146065.1	19
1109	102.29	49.3	3.35e-07	9	268	181	21.269	262	251	fabI	4	262	WP_001189481.1	5
1110	51.145	41.6	0.000107	3	134	97	24.627	262	254	fabI	123	246	WP_113468925.1	115
1111	51.145	41.6	0.000117	3	134	97	24.627	262	254	fabI	123	246	WP_000079537.1	115
1112	40.8397	41.2	0.00015	5	107	48	32.71	262	251	fabI	160	258	WP_000560684.1	161
1113	100	41.2	0.000164	11	262	174	22.519	262	253	fabI	4	260	WP_000021342.1	16
1114	100	39.3	0.000604	6	262	179	21.756	262	255	fabI	4	248	WP_000347643.1	3
1115	41.2214	37	0.004	2	108	74	27.778	262	251	fabI	144	250	WP_000603518.1	147
1116	104.58	35	0.017	10	274	174	20.803	262	250	fabI	4	264	WP_001195410.1	7
1117	39.6947	30.4	0.72	3	104	67	27.885	262	200	fabI	101	342	WP_000071137.1	243
1118	81.2977	28.1	2.7	11	213	119	23.944	262	194	fabI	3	199	WP_000559273.1	9
1119	12.9771	26.9	5.5	1	34	17	47.059	262	198	fabI	165	179	WP_001296251.1	147
1120	25.9542	26.6	7.1	0	68	51	25	262	107	fabI	40	76	WP_001151210.1	9
1121	14.5038	27.3	7.1	0	38	27	28.947	262	254	fabI	217	424	WP_000410144.1	387
1123	87.4172	40.4	4.7e-05	7	132	73	29.545	151	142	fabZ	24	159	WP_000227926.1	35
1124	43.0464	28.5	0.8	2	65	42	30.769	151	86	fabZ	25	90	WP_001101164.1	26
1125	39.7351	27.7	1.9	2	60	33	31.667	151	134	fabZ	75	169	WP_000631281.1	118
1126	43.0464	27.3	2	2	65	42	30.769	151	86	fabZ	25	90	WP_167777147.1	26
1127	43.0464	26.9	2.3	2	65	42	30.769	151	86	fabZ	25	90	WP_021518231.1	26
1128	43.0464	26.9	2.4	2	65	42	30.769	151	86	fabZ	25	90	WP_000992101.1	26
1129	43.0464	26.9	2.4	2	65	42	30.769	151	86	fabZ	25	90	WP_000992100.1	26
1130	36.4238	26.6	4.6	0	55	39	29.091	151	69	fabZ	15	257	WP_152768536.1	203
1131	36.4238	26.6	4.8	0	55	39	29.091	151	69	fabZ	15	269	WP_000105467.1	215
1140	15.8774	29.6	1.7	2	57	33	35.088	359	103	fbaA	47	415	WP_001295403.1	363
1141	11.9777	29.3	2.2	0	43	28	34.884	359	106	fbaA	64	310	WP_000507111.1	268
1142	14.2061	27.7	7.8	2	51	20	37.255	359	144	fbaA	99	259	WP_000799949.1	216
1143	23.1198	27.7	7.9	4	83	40	34.94	359	109	fbaA	32	266	WP_048264263.1	193
1144	19.2201	27.3	9	3	69	34	31.884	359	96	fbaA	38	518	WP_200142000.1	453
1145	19.2201	27.3	9.4	3	69	34	31.884	359	96	fbaA	38	518	WP_001194644.1	453
1146	28.1337	26.9	10	2	101	67	23.762	359	161	fbaA	61	241	WP_001286537.1	151
1149	22.5225	25.4	6	1	25	9	52	111	93	fdx	69	839	WP_001296296.1	818
1150	42.3423	25	7	1	47	27	31.915	111	62	fdx	16	152	WP_001048602.1	111
1153	15.2318	31.6	0.42	2	69	48	26.087	453	159	ffh	91	94	WP_000078344.1	29
1154	8.16777	31.6	0.51	1	37	17	45.946	453	135	ffh	99	36	WP_001295745.1	3
1155	8.16777	31.6	0.52	1	37	17	45.946	453	135	ffh	99	36	WP_001295525.1	3
1156	20.0883	29.6	2.3	4	91	52	31.868	453	162	ffh	78	211	WP_004152677.1	125
1157	17.4393	28.5	5.9	2	79	46	26.582	453	157	ffh	79	418	WP_000133610.1	352
1158	16.9978	28.1	7.5	2	77	48	25.974	453	92	ffh	25	142	WP_000366620.1	66
1159	24.5033	28.1	7.9	5	111	51	27.027	453	171	ffh	67	147	WP_001091562.1	61
1160	24.5033	28.1	8.3	5	111	51	27.027	453	171	ffh	67	139	WP_152768486.1	53
1163	40.3409	27.7	2	3	71	41	29.577	176	69	fldA	4	69	WP_000853959.1	3
1164	76.1364	27.3	3.4	5	134	73	28.358	176	148	fldA	22	963	WP_001531893.1	846
1165	41.4773	26.9	4.1	2	73	38	24.658	176	120	fldA	58	285	WP_029700934.1	220
1166	22.7273	26.6	7.4	0	40	28	30	176	43	fldA	4	402	WP_029700810.1	363
1167	21.5909	24.3	7.6	1	38	21	36.842	176	49	fldA	15	52	WP_001019207.1	15
1168	22.7273	26.2	8	0	40	28	30	176	43	fldA	4	402	WP_001596840.1	363
1169	22.7273	26.2	8.5	0	40	28	30	176	43	fldA	4	402	WP_200116837.1	363
1172	31.1111	45.8	5.75e-06	1	98	67	28.571	315	164	fmt	70	161	WP_001028626.1	64
1173	39.3651	39.3	0.001	6	124	73	29.839	315	163	fmt	52	245	WP_000555842.1	124
1174	39.3651	39.3	0.001	6	124	73	29.839	315	163	fmt	52	245	WP_200777500.1	124
1175	39.3651	38.9	0.001	6	124	73	29.839	315	163	fmt	52	245	WP_200121831.1	124
1176	21.9048	28.9	2.6	3	69	43	28.986	315	131	fmt	67	272	WP_000383467.1	206
1182	50.3145	41.2	8.71e-06	3	80	51	31.25	159	107	folA	31	87	WP_200142011.1	9
1183	39.6226	38.9	3.44e-05	2	63	39	30.159	159	158	folA	96	58	WP_200117508.1	1
1184	23.8994	26.2	6.8	1	38	26	28.947	159	75	folA	39	326	WP_000263563.1	289
1187	57.377	26.9	2	1	70	45	27.143	122	90	folB	21	275	WP_001037012.1	212
1188	42.623	26.6	2.6	0	52	41	21.154	122	82	folB	31	136	WP_001057453.1	85
1189	44.2623	25.8	4.1	3	54	32	31.481	122	71	folB	20	59	WP_000271666.1	9
1190	47.541	25	8.7	1	58	40	27.586	122	78	folB	21	619	WP_001348272.1	564
1191	47.541	25	9	1	58	40	27.586	122	78	folB	21	619	WP_001309424.1	564
1193	14.9289	31.6	0.32	2	63	34	38.095	422	403	folC	345	153	WP_000273309.1	92
1194	15.6398	27.3	3.4	4	66	26	34.848	422	418	folC	365	76	WP_200146061.1	16
1195	7.109	28.1	7.1	0	30	15	50	422	79	folC	50	133	WP_001219792.1	104
1196	14.455	27.7	7.3	2	61	37	36.066	422	255	folC	196	152	WP_001232544.1	93
1198	22.9167	27.7	2.7	1	66	43	31.818	288	227	folD	162	65	WP_207148558.1	2
1199	17.0139	27.3	6.2	2	49	28	34.694	288	76	folD	31	294	WP_001028309.1	247
1201	19.3694	30.4	0.4	1	43	28	30.233	222	124	folE	84	121	WP_001252058.1	79
1202	58.1081	29.3	1	6	129	80	22.481	222	151	folE	35	143	WP_012896879.1	23
1203	16.2162	26.2	7.9	0	36	22	38.889	222	160	folE	125	198	WP_001421158.1	163
1204	16.2162	26.2	8.1	0	36	22	38.889	222	160	folE	125	200	WP_000765749.1	165
1211	9.92908	30	0.072	0	28	15	46.429	282	44	folP	17	34	WP_170265417.1	7
1212	23.0496	28.1	3.4	2	65	37	30.769	282	76	folP	16	159	WP_000795578.1	99
1213	36.1702	28.5	3.5	3	102	62	30.392	282	184	folP	84	720	WP_200770644.1	627
1214	36.1702	28.5	3.6	3	102	62	30.392	282	184	folP	84	720	WP_011478186.1	627
1215	19.8582	27.7	5.3	2	56	31	33.929	282	218	folP	164	191	WP_001174939.1	141
1216	19.8582	27.7	5.3	2	56	31	33.929	282	218	folP	164	182	WP_134891101.1	132
1217	33.3333	27.3	7.7	4	94	62	26.596	282	190	folP	98	312	WP_000662434.1	225
1218	17.7305	27.3	8	1	50	31	30	282	184	folP	135	274	WP_000994985.1	229
1221	28.1081	28.5	0.44	3	52	27	38.462	185	113	frr	65	58	WP_001200455.1	9
1222	16.7568	26.9	4	0	31	19	38.71	185	137	frr	107	238	WP_021512292.1	208
1223	40	26.2	8.1	1	74	53	27.027	185	113	frr	40	178	WP_001295403.1	106
1225	35.4762	33.5	0.14	6	149	95	26.846	420	344	ftsA	205	303	WP_000913396.1	160
1226	18.0952	32	0.35	2	76	49	26.316	420	119	ftsA	44	246	WP_000925795.1	178
1227	23.0952	30	1.5	5	97	61	26.804	420	279	ftsA	187	116	WP_000596015.1	26
1228	23.0952	30	1.7	5	97	61	26.804	420	279	ftsA	187	108	WP_023141278.1	18
1229	6.19048	26.9	2.4	0	26	14	46.154	420	191	ftsA	166	52	WP_001317671.1	27
1230	6.19048	26.9	2.5	0	26	14	46.154	420	191	ftsA	166	53	WP_000917751.1	28
1231	6.19048	26.9	2.6	0	26	14	46.154	420	191	ftsA	166	53	WP_000917767.1	28
1232	13.5714	29.3	2.7	1	57	39	29.825	420	242	ftsA	186	184	WP_075674429.1	129
1233	13.5714	29.3	2.7	1	57	39	29.825	420	242	ftsA	186	184	WP_001097492.1	129
1234	6.19048	26.9	2.9	0	26	14	46.154	420	191	ftsA	166	53	WP_000917765.1	28
1235	13.5714	29.3	2.9	1	57	39	29.825	420	242	ftsA	186	178	WP_152770560.1	123
1236	20.2381	28.9	3.3	4	85	44	31.765	420	99	ftsA	16	99	WP_200141897.1	28
1237	16.1905	28.9	3.5	1	68	47	29.412	420	231	ftsA	165	236	WP_000469704.1	169
1238	25	27.7	8.5	4	105	55	25.714	420	190	ftsA	101	346	WP_001296537.1	250
1239	46.6667	27.7	9.2	4	196	126	21.429	420	352	ftsA	174	320	WP_000367903.1	136
1241	58.2524	25.8	3	1	60	41	30	103	86	ftsB	28	201	WP_004152397.1	142
1242	33.0097	25.4	4.5	0	34	21	38.235	103	80	ftsB	47	312	WP_200117487.1	279
1243	33.0097	25.4	4.7	0	34	21	38.235	103	80	ftsB	47	312	WP_000767329.1	279
1244	54.3689	25	5.5	1	56	37	32.143	103	56	ftsB	2	98	WP_103818134.1	43
1245	40.7767	25	7.8	1	42	27	33.333	103	65	ftsB	24	698	WP_000667564.1	658
1246	40.7767	24.6	8.5	1	42	27	33.333	103	65	ftsB	24	682	WP_207190667.1	642
1247	40.7767	24.6	8.7	1	42	27	33.333	103	65	ftsB	24	682	WP_152770604.1	642
1249	14.9068	47.8	9.43e-06	4	96	52	35.417	644	242	ftsH	154	109	WP_001293344.1	17
1250	12.1118	46.2	2.32e-05	2	78	45	34.615	644	259	ftsH	188	192	WP_000130299.1	115
1251	10.8696	38.1	0.009	2	70	35	34.286	644	253	ftsH	188	115	WP_000067797.1	53
1252	10.8696	38.1	0.009	2	70	35	34.286	644	253	ftsH	188	96	WP_001331923.1	34
1253	9.47205	38.1	0.011	2	61	27	37.705	644	227	ftsH	167	383	WP_001295325.1	334
1254	6.21118	35	0.076	0	40	21	47.5	644	218	ftsH	179	88	WP_000568520.1	49
1255	41.6149	34.7	0.1	13	268	142	24.254	644	365	ftsH	141	497	WP_000417783.1	248
1256	11.1801	32.3	0.38	3	72	44	31.944	644	253	ftsH	186	172	WP_004152394.1	102
1257	3.10559	32.7	0.38	0	20	7	65	644	207	ftsH	188	232	WP_000058957.1	213
1258	5.59006	32.3	0.48	1	36	14	44.444	644	215	ftsH	186	134	WP_001163403.1	99
1259	14.1304	32	0.91	4	91	49	29.67	644	267	ftsH	189	298	WP_000934041.1	211
1260	14.1304	31.6	0.97	4	91	49	29.67	644	267	ftsH	189	287	WP_001380341.1	200
1261	11.0248	30	0.97	3	71	42	30.986	644	253	ftsH	188	73	WP_128427126.1	5
1262	11.3354	30.8	1.4	3	73	44	30.137	644	253	ftsH	186	173	WP_000970353.1	103
1263	11.3354	30.4	1.4	3	73	44	30.137	644	253	ftsH	186	174	WP_072093906.1	104
1264	11.3354	30.4	1.4	3	73	44	30.137	644	253	ftsH	186	173	WP_032151197.1	103
1265	11.3354	30.4	1.8	3	73	44	30.137	644	253	ftsH	186	173	WP_001323403.1	103
1266	11.3354	30.4	1.8	3	73	44	30.137	644	253	ftsH	186	173	WP_001297096.1	103
1267	26.2422	30.4	1.9	7	169	77	27.219	644	323	ftsH	186	230	WP_001296229.1	77
1268	11.0248	29.6	2.4	3	71	42	30.986	644	253	ftsH	188	115	WP_137574510.1	47
1269	9.47205	30	2.4	2	61	34	27.869	644	94	ftsH	34	53	WP_000332036.1	3
1270	14.7516	30.4	2.8	6	95	49	30.526	644	269	ftsH	189	331	WP_000147344.1	240
1271	9.93789	30	3	2	64	40	29.688	644	241	ftsH	180	395	WP_207122121.1	335
1272	9.93789	30	3	2	64	40	29.688	644	241	ftsH	180	395	WP_001304515.1	335
1273	9.93789	30	3.3	2	64	40	29.688	644	241	ftsH	180	402	WP_000046754.1	342
1274	11.3354	29.3	3.7	3	73	44	30.137	644	253	ftsH	186	173	WP_001297947.1	103
1275	5.74534	28.5	4.4	0	37	23	37.838	644	221	ftsH	185	87	WP_200145875.1	51
1276	3.72671	28.9	5.6	0	24	12	50	644	209	ftsH	186	121	WP_000544830.1	98
1277	2.48447	28.9	6.8	0	16	6	62.5	644	200	ftsH	185	253	WP_000366620.1	238
1278	4.03727	28.5	8.1	1	26	10	53.846	644	207	ftsH	184	50	WP_000021034.1	25
1279	7.6087	28.5	8.2	1	49	32	26.531	644	290	ftsH	246	464	WP_016232001.1	416
1280	6.0559	28.5	8.4	1	39	19	43.59	644	199	ftsH	161	308	WP_001040681.1	273
1281	12.2671	28.5	8.4	3	79	43	29.114	644	254	ftsH	189	680	WP_001235102.1	602
1287	43.5374	43.9	0.000174	9	256	138	26.563	588	497	ftsI	263	701	WP_000918160.1	475
1288	17.517	33.1	0.23	4	103	73	24.272	588	182	ftsI	81	231	WP_021529108.1	133
1289	37.585	32.3	0.54	10	221	131	22.172	588	450	ftsI	241	596	WP_001296475.1	406
1290	37.585	32.3	0.56	10	221	131	22.172	588	450	ftsI	241	604	WP_000773020.1	414
1291	16.8367	32	0.64	4	99	60	25.253	588	393	ftsI	299	422	WP_001137648.1	334
1292	16.8367	32	0.68	4	99	60	25.253	588	393	ftsI	299	422	WP_032190220.1	334
1293	19.898	29.6	3.6	3	117	62	26.496	588	511	ftsI	402	148	WP_000098615.1	49
1294	24.1497	28.5	6.8	5	142	68	21.831	588	456	ftsI	337	244	WP_001296083.1	124
1295	17.517	28.5	9.3	2	103	69	25.243	588	388	ftsI	286	643	WP_001138064.1	549
1296	8.33333	28.1	9.4	0	49	32	34.694	588	274	ftsI	226	327	WP_004152397.1	279
1298	45.4545	25.4	5.3	1	55	36	29.091	121	97	ftsL	43	124	WP_170868589.1	73
1299	28.9256	25.8	5.4	0	35	23	34.286	121	116	ftsL	82	430	WP_001290706.1	396
1300	32.2314	25.4	5.8	2	39	19	35.897	121	118	ftsL	80	241	WP_000978094.1	209
1301	32.2314	25.4	6	2	39	19	35.897	121	118	ftsL	80	241	WP_000978080.1	209
1303	28.6232	30	1	3	79	49	26.582	276	99	ftsQ	28	264	WP_096986827.1	188
1304	35.1449	28.5	2.5	2	97	65	25.773	276	187	ftsQ	92	333	WP_000190574.1	243
1305	18.4783	27.3	5.6	1	51	30	31.373	276	226	ftsQ	176	187	WP_001001161.1	142
1306	46.0145	26.9	8.8	4	127	72	25.197	276	158	ftsQ	32	120	WP_000012638.1	17
1307	14.8551	25.4	8.9	0	41	27	34.146	276	125	ftsQ	85	68	WP_200117524.1	28
1308	26.4493	26.6	9.1	2	73	49	26.027	276	185	ftsQ	115	183	WP_005082527.1	114
1311	9.17874	28.9	5.1	0	38	26	31.579	414	283	ftsW	246	378	WP_001531893.1	341
1312	7.48792	26.2	5.8	1	31	14	45.161	414	279	ftsW	249	29	WP_000885787.1	2
1315	6.03622	32.3	0.31	0	30	18	40	497	326	ftsY	297	59	WP_207190669.1	30
1316	6.03622	32.3	0.31	0	30	18	40	497	326	ftsY	297	59	WP_152931821.1	30
1317	6.03622	32.3	0.31	0	30	18	40	497	326	ftsY	297	59	WP_049092672.1	30
1318	10.4628	32	0.31	0	52	36	30.769	497	340	ftsY	289	75	WP_001173651.1	24
1319	6.03622	32.3	0.33	0	30	18	40	497	326	ftsY	297	59	WP_201751715.1	30
1320	6.03622	32.3	0.34	0	30	18	40	497	326	ftsY	297	68	WP_000940874.1	39
1321	9.45674	32.3	0.45	1	47	28	38.298	497	330	ftsY	284	138	WP_000249989.1	93
1322	31.7907	32	0.52	5	158	85	24.684	497	393	ftsY	267	176	WP_000570547.1	22
1323	16.9014	30.4	1	1	84	53	28.571	497	386	ftsY	303	87	WP_000587689.1	11
1324	32.7968	31.2	1	6	163	103	25.153	497	435	ftsY	282	165	WP_000578064.1	13
1325	9.85915	30	2.4	2	49	19	34.694	497	129	ftsY	94	451	WP_021537256.1	403
1326	8.4507	28.9	4	1	42	22	45.238	497	101	ftsY	61	123	WP_103818134.1	82
1327	6.84105	28.9	5.3	0	34	21	38.235	497	328	ftsY	295	393	WP_029700902.1	360
1328	8.4507	28.5	5.4	1	42	22	45.238	497	101	ftsY	61	123	WP_001296397.1	82
1329	7.64588	28.1	6.2	0	38	25	34.211	497	322	ftsY	285	55	WP_200483503.1	18
1330	7.64588	28.1	6.4	0	38	25	34.211	497	322	ftsY	285	55	WP_000029460.1	18
1331	9.25553	28.5	7.2	2	46	16	41.304	497	316	ftsY	281	183	WP_001279407.1	139
1332	9.25553	28.1	7.3	2	46	16	41.304	497	316	ftsY	281	173	WP_207132702.1	129
1333	9.25553	28.1	7.5	2	46	16	41.304	497	316	ftsY	281	173	WP_152770691.1	129
1334	7.84708	28.5	7.7	1	39	19	43.59	497	307	ftsY	272	199	WP_001107467.1	161
1335	4.02414	27.7	9	0	20	11	45	497	314	ftsY	295	52	WP_000416895.1	33
1338	24.5431	27.7	5.3	3	94	59	29.787	383	143	ftsZ	53	121	WP_000138051.1	32
1343	15.9091	37.7	0.013	5	112	68	27.679	704	696	fusA	592	482	WP_000570668.1	377
1346	15.9091	37.7	0.013	5	112	68	27.679	704	696	fusA	592	478	WP_152768563.1	373
1348	28.267	46.6	2.73e-05	8	199	133	24.623	704	502	fusA	317	385	WP_000790159.1	191
1349	10.9375	33.9	0.21	1	77	56	25.974	704	687	fusA	612	475	WP_000790159.1	399
1351	28.125	46.6	2.75e-05	7	198	135	24.242	704	502	fusA	317	385	WP_001531895.1	191
1352	10.9375	33.9	0.2	1	77	56	25.974	704	687	fusA	612	475	WP_001531895.1	399
1355	17.7557	48.1	7.26e-07	5	125	68	29.6	704	123	fusA	3	116	WP_047050242.1	8
1356	13.7784	41.6	0.000743	3	97	61	28.866	704	145	fusA	50	94	WP_000407797.1	5
1357	10.6534	37.7	0.016	0	75	48	36	704	158	fusA	84	514	WP_000133040.1	440
1358	15.767	37.4	0.019	4	111	57	29.73	704	123	fusA	13	92	WP_000587626.1	3
1359	19.8864	36.6	0.033	4	140	85	26.429	704	169	fusA	41	205	WP_001090370.1	73
1360	13.0682	32.7	0.44	4	92	58	28.261	704	171	fusA	84	240	WP_153275646.1	153
1361	13.0682	32.7	0.47	4	92	58	28.261	704	171	fusA	84	240	WP_156582842.1	153
1365	18.7311	28.9	2.6	2	62	36	30.645	331	176	gapA	115	390	WP_000758053.1	336
1366	9.66767	26.9	10	0	32	23	28.125	331	321	gapA	290	288	WP_000102910.1	257
1370	30.1124	45.4	2.93e-05	5	134	81	31.343	445	130	glmM	7	174	WP_001295873.1	42
1371	23.3708	30	1.4	3	104	67	27.885	445	342	glmM	243	200	WP_000506492.1	101
1372	53.0337	28.5	5.5	9	236	139	25	445	243	glmM	30	236	WP_001076194.1	17
1376	60.5911	42.7	0.000243	15	369	246	22.493	609	599	glmS	252	364	WP_001114864.1	15
1377	27.0936	42.4	0.000443	8	165	90	27.273	609	240	glmS	93	221	WP_000337077.1	70
1378	13.1363	35.8	0.036	2	80	51	32.5	609	420	glmS	343	212	WP_001175628.1	134
1379	22.1675	34.7	0.071	4	135	90	23.704	609	126	glmS	1	131	WP_000333380.1	1
1380	14.9425	30	1.6	3	91	55	32.967	609	424	glmS	338	176	WP_200141973.1	88
1381	14.9425	30	1.7	3	91	55	32.967	609	424	glmS	338	176	WP_001066226.1	88
1382	9.1954	30	2.5	2	56	34	33.929	609	395	glmS	341	390	WP_000036723.1	337
1383	8.37438	28.1	4.7	2	51	28	33.333	609	565	glmS	515	45	WP_004152493.1	1
1384	15.5993	28.9	6.6	3	95	62	29.474	609	572	glmS	479	329	WP_001528580.1	239
1386	26.5351	43.9	2.99e-05	2	121	70	26.446	456	387	glmU	270	116	WP_077249421.1	12
1387	15.3509	27.7	7.9	0	70	51	27.143	456	331	glmU	262	112	WP_077249421.1	43
1388	34.8684	43.9	7.24e-05	6	159	90	29.56	456	424	glmU	269	252	WP_001139282.1	113
1389	30.2632	42	0.000182	3	138	88	25.362	456	436	glmU	300	151	WP_021521026.1	28
1390	30.2632	41.2	0.000256	3	138	88	25.362	456	436	glmU	300	151	WP_021538957.1	28
1391	23.2456	39.7	0.000624	1	106	63	25.472	456	387	glmU	282	97	WP_000582569.1	8
1392	23.2456	38.1	0.001	5	106	61	31.132	456	431	glmU	337	133	WP_000670962.1	29
1393	10.0877	27.3	7.3	1	46	29	32.609	456	434	glmU	391	69	WP_000670962.1	24
1394	47.807	35.4	0.031	7	218	147	24.312	456	215	glmU	9	217	WP_001607668.1	7
1395	47.807	35.4	0.033	7	218	147	24.312	456	215	glmU	9	217	WP_000857525.1	7
1396	7.45614	34.3	0.039	0	34	17	50	456	302	glmU	269	145	WP_000888740.1	112
1397	23.6842	33.1	0.1	4	108	47	29.63	456	384	glmU	280	141	WP_000888740.1	60
1398	14.4737	32	0.22	0	66	46	30.303	456	438	glmU	373	152	WP_000888740.1	87
1399	23.6842	34.3	0.045	4	108	46	30.556	456	384	glmU	280	141	WP_200144190.1	60
1400	7.45614	33.5	0.078	0	34	18	47.059	456	302	glmU	269	145	WP_200144190.1	112
1401	14.4737	32.7	0.12	0	66	46	30.303	456	438	glmU	373	152	WP_200144190.1	87
1402	26.0965	35	0.045	2	119	83	24.37	456	120	glmU	9	124	WP_001546116.1	6
1403	23.6842	33.9	0.048	4	108	46	30.556	456	384	glmU	280	141	WP_000888713.1	60
1404	7.45614	33.5	0.081	0	34	18	47.059	456	302	glmU	269	145	WP_000888713.1	112
1405	14.4737	32.7	0.13	0	66	46	30.303	456	438	glmU	373	152	WP_000888713.1	87
1406	10.0877	33.9	0.062	0	46	32	30.435	456	437	glmU	392	174	WP_001295812.1	129
1407	11.1842	34.7	0.062	1	51	32	35.294	456	437	glmU	387	160	WP_001554271.1	111
1408	29.1667	33.9	0.075	4	133	88	26.316	456	133	glmU	5	128	WP_000011610.1	2
1409	27.8509	31.2	0.44	4	127	75	25.197	456	437	glmU	331	167	WP_001153594.1	41
1410	16.0088	31.2	0.85	1	73	44	31.507	456	430	glmU	358	184	WP_200778288.1	118
1411	16.0088	31.2	0.86	1	73	44	31.507	456	430	glmU	358	184	WP_000357259.1	118
1412	26.7544	30	1.2	6	122	76	27.869	456	405	glmU	286	126	WP_000005712.1	15
1413	22.1491	29.3	1.9	5	101	67	25.743	456	359	glmU	266	180	WP_000005712.1	81
1414	8.77193	30	1.2	0	40	27	32.5	456	436	glmU	397	171	WP_000102539.1	132
1415	24.3421	29.6	1.4	3	111	65	28.829	456	427	glmU	331	151	WP_001153557.1	41
1416	44.0789	30.4	1.4	4	201	141	21.891	456	331	glmU	144	363	WP_000729218.1	166
1417	44.0789	30.4	1.4	4	201	141	21.891	456	331	glmU	144	363	WP_000729219.1	166
1418	24.3421	29.6	1.5	3	111	65	28.829	456	427	glmU	331	151	WP_075674450.1	41
1419	44.0789	30.4	1.5	4	201	141	21.891	456	331	glmU	144	363	WP_000729220.1	166
1420	12.5	29.6	1.7	2	57	32	36.842	456	320	glmU	264	159	WP_001536605.1	107
1421	9.42982	29.6	2	0	43	29	32.558	456	436	glmU	394	163	WP_197975399.1	121
1422	52.4123	29.6	2.1	9	239	131	24.268	456	202	glmU	9	245	WP_000718995.1	12
1423	27.8509	28.9	4.2	3	127	66	24.409	456	102	glmU	6	130	WP_000183060.1	4
1424	36.1842	28.1	8.4	7	165	102	24.242	456	440	glmU	287	753	WP_000109687.1	601
1425	25.2193	27.3	8.9	3	115	70	24.348	456	427	glmU	313	121	WP_001295758.1	24
1429	18.9531	49.3	1.4e-06	0	105	75	28.571	554	135	glnS	31	123	WP_000937399.1	19
1430	18.9531	49.3	1.52e-06	0	105	75	28.571	554	135	glnS	31	123	WP_200773434.1	19
1431	19.6751	30.8	1.7	4	109	60	25.688	554	121	glnS	34	150	WP_001157896.1	42
1432	7.58123	28.5	7.1	2	42	23	40.476	554	101	glnS	62	175	WP_001053268.1	134
1433	7.40072	28.1	9	1	41	24	39.024	554	177	glnS	138	342	WP_001149592.1	302
1439	8.70488	29.3	3.4	0	41	26	36.585	471	373	gltX	333	260	WP_001065497.1	220
1440	7.85563	28.5	4.3	0	37	25	32.432	471	203	gltX	167	147	WP_001099653.1	111
1441	17.6221	28.5	7.4	4	83	46	28.916	471	305	gltX	224	194	WP_000268600.1	124
1443	20.6235	32.7	0.12	3	86	43	30.233	417	143	glyA	74	89	WP_000888927.1	5
1444	35.9712	32.3	0.31	7	150	79	28.667	417	204	glyA	77	321	WP_001531487.1	178
1445	35.9712	32.3	0.31	7	150	79	28.667	417	204	glyA	77	321	WP_032178989.1	178
1446	42.9257	31.2	0.81	9	179	107	24.581	417	232	glyA	70	711	WP_000195012.1	545
1447	42.9257	31.2	0.81	9	179	107	24.581	417	232	glyA	70	711	WP_000195013.1	545
1448	27.0983	29.6	2	4	113	68	26.549	417	200	glyA	93	173	WP_000197203.1	71
1449	22.0624	29.6	2	2	92	60	25	417	242	glyA	160	257	WP_001213854.1	166
1450	10.0719	28.1	7.9	1	42	26	23.81	417	415	glyA	374	326	WP_000666029.1	291
1451	6.95444	25.4	8.7	0	29	17	41.379	417	255	glyA	227	57	WP_001270810.1	29
1452	6.95444	25.4	8.7	0	29	17	41.379	417	255	glyA	227	57	WP_200141949.1	29
1454	41.5842	33.1	0.099	4	126	83	24.603	303	196	glyQ	76	183	WP_001008032.1	65
1455	35.9736	27.7	7.1	5	109	55	28.44	303	139	glyQ	36	441	WP_000957911.1	351
1458	22.061	28.9	7.5	4	152	92	26.974	689	649	glyS	499	840	WP_031311986.1	707
1459	22.061	28.9	7.6	4	152	92	26.974	689	649	glyS	499	840	WP_001553854.1	707
1460	11.4659	28.5	9.9	1	79	56	26.582	689	576	glyS	500	276	WP_000590411.1	198
1463	82.6087	36.6	0.004	6	171	113	22.222	207	159	gmk	3	190	WP_033549814.1	26
1464	82.6087	36.6	0.005	6	171	113	22.222	207	159	gmk	3	190	WP_000950177.1	26
1465	104.348	32	0.14	6	216	118	22.222	207	206	gmk	1	202	WP_200777511.1	27
1466	95.1691	32	0.15	6	197	111	22.843	207	196	gmk	1	183	WP_000907823.1	27
1467	13.5266	30.8	0.24	0	28	17	39.286	207	28	gmk	1	51	WP_000569080.1	24
1468	13.5266	30.8	0.28	0	28	17	39.286	207	28	gmk	1	80	WP_152768483.1	53
1469	16.9082	28.9	1	0	35	25	28.571	207	35	gmk	1	58	WP_152770578.1	24
1470	16.9082	28.9	1.1	0	35	25	28.571	207	35	gmk	1	60	WP_000173310.1	26
1471	27.0531	28.9	1.1	2	56	22	32.143	207	56	gmk	3	68	WP_000027205.1	27
1472	16.9082	28.1	1.9	1	35	17	42.857	207	56	gmk	25	233	WP_200770654.1	199
1473	16.9082	28.1	2	1	35	17	42.857	207	56	gmk	25	233	WP_000039862.1	199
1474	14.4928	28.1	2.3	0	30	17	43.333	207	73	gmk	44	311	WP_000012638.1	282
1475	12.0773	28.1	2.7	0	25	12	52	207	28	gmk	4	231	WP_000041976.1	207
1476	13.5266	27.7	2.9	0	28	18	35.714	207	37	gmk	10	60	WP_000631387.1	33
1477	38.6473	27.7	3.1	3	80	39	30	207	86	gmk	13	106	WP_000053085.1	38
1478	11.5942	27.7	3.4	0	24	15	37.5	207	24	gmk	1	391	WP_001513513.1	368
1479	27.0531	27.3	4	2	56	33	26.786	207	130	gmk	78	428	WP_001094476.1	378
1480	11.5942	27.3	4.9	0	24	15	37.5	207	25	gmk	2	51	WP_000698843.1	28
1481	18.3575	26.6	7.9	1	38	24	34.211	207	204	gmk	167	317	WP_001296411.1	281
1482	18.3575	26.6	8.4	1	38	24	34.211	207	204	gmk	167	317	WP_001352937.1	281
1483	24.6377	26.2	9.5	1	51	25	27.451	207	204	gmk	166	322	WP_001279774.1	272
1485	53.6873	30.8	0.75	8	182	88	27.473	339	225	gpsA	54	386	WP_001000986.1	239
1486	13.5693	30.8	0.82	0	46	33	28.261	339	46	gpsA	1	440	WP_000377106.1	395
1487	13.5693	30.8	0.85	0	46	33	28.261	339	46	gpsA	1	440	WP_000377124.1	395
1488	19.174	30.8	0.86	2	65	37	30.769	339	205	gpsA	148	231	WP_000945867.1	168
1489	11.2094	29.6	1.1	1	38	21	36.842	339	57	gpsA	20	173	WP_000836290.1	139
1490	11.5044	30	1.3	0	39	25	35.897	339	39	gpsA	1	180	WP_000081656.1	142
1491	21.5339	29.6	1.9	2	73	44	34.247	339	94	gpsA	24	761	WP_207190666.1	691
1492	9.14454	29.3	2.4	1	31	13	54.839	339	246	gpsA	217	601	WP_016238490.1	571
1493	9.14454	29.3	2.7	0	31	18	41.935	339	34	gpsA	4	403	WP_000121413.1	373
1494	16.8142	28.1	3.2	1	57	35	36.842	339	168	gpsA	112	123	WP_001170111.1	68
1495	9.43953	28.9	3.4	0	32	18	43.75	339	39	gpsA	8	361	WP_001078844.1	330
1496	18.5841	27.7	3.5	2	63	39	30.159	339	220	gpsA	162	63	WP_000208384.1	2
1497	21.5339	28.5	4.3	2	73	44	34.247	339	94	gpsA	24	761	WP_015674878.1	691
1498	21.5339	28.5	4.5	2	73	44	34.247	339	94	gpsA	24	771	WP_001054734.1	701
1499	18.5841	27.3	4.7	2	63	39	30.159	339	220	gpsA	162	63	WP_000208383.1	2
1500	10.9145	26.9	5.9	0	37	22	40.541	339	312	gpsA	276	114	WP_001098726.1	78
1501	16.8142	27.3	6.4	1	57	40	28.07	339	305	gpsA	249	63	WP_152770549.1	8
1502	16.8142	27.3	6.4	1	57	40	28.07	339	305	gpsA	249	77	WP_000077275.1	22
1503	10.6195	27.7	6.9	0	36	21	41.667	339	39	gpsA	4	344	WP_001363023.1	309
1504	6.19469	26.9	9.5	0	21	9	57.143	339	31	gpsA	11	26	WP_000765828.1	6
1505	18.5841	27.3	9.5	3	63	31	31.746	339	211	gpsA	149	140	WP_001703910.1	90
1507	14.4161	28.5	6.5	4	79	43	30.38	548	175	groL	98	262	WP_001296283.1	195
1508	19.1606	27.7	8.8	3	105	57	28.571	548	302	groL	201	151	WP_000920791.1	62
1510	24.7423	25.4	3.1	0	24	13	45.833	97	90	groS	67	111	WP_000785563.1	88
1511	52.5773	25.4	4	0	51	35	31.373	97	62	groS	12	484	WP_001043375.1	434
1512	31.9588	24.6	4.6	1	31	17	41.935	97	31	groS	1	66	WP_001296031.1	37
1513	61.8557	25	4.9	2	60	37	31.667	97	77	groS	20	287	WP_000211446.1	230
1515	42.132	26.6	7.4	3	83	42	30.12	197	102	grpE	36	122	WP_000385505.1	40
1516	42.132	26.6	8	3	83	42	30.12	197	102	grpE	36	212	WP_085947616.1	130
1519	36.5714	49.3	2.04e-06	4	192	127	26.042	525	196	guaA	10	185	WP_000763536.1	4
1520	36.5714	49.3	2.3e-06	4	192	127	26.042	525	196	guaA	10	185	WP_000763535.1	4
1521	17.9048	44.3	6.81e-05	3	94	54	32.979	525	97	guaA	8	280	WP_200138587.1	192
1522	17.9048	44.3	6.81e-05	3	94	54	32.979	525	97	guaA	8	280	WP_001295757.1	192
1523	25.7143	38.5	0.003	5	135	70	26.667	525	198	guaA	81	194	WP_001103571.1	72
1524	26.4762	36.6	0.012	5	139	65	26.619	525	198	guaA	81	194	WP_001103550.1	72
1525	6.47619	34.3	0.089	1	34	15	52.941	525	262	guaA	229	39	WP_001295972.1	7
1526	11.2381	29.3	3.8	1	59	39	28.814	525	108	guaA	53	404	WP_000210878.1	346
1527	12.9524	28.5	6.8	2	68	46	26.471	525	144	guaA	79	107	WP_000189046.1	42
1528	32.1905	28.1	7.3	8	169	106	22.485	525	201	guaA	46	251	WP_001122786.1	95
1529	32.1905	28.1	7.5	8	169	106	22.485	525	201	guaA	46	251	WP_001576458.1	95
1535	7.54286	30	4.1	1	66	43	30.303	875	143	gyrA	81	199	WP_001295840.1	134
1536	7.54286	29.3	6.8	1	66	43	30.303	875	143	gyrA	81	199	WP_200777534.1	134
1537	3.54286	28.9	7.3	1	31	17	41.935	875	213	gyrA	184	207	WP_000171155.1	177
1538	9.94286	28.5	9.9	1	87	52	25.287	875	475	gyrA	402	129	WP_001295836.1	43
1544	18.7811	33.5	0.31	4	151	100	23.179	804	412	gyrB	267	358	WP_001296273.1	219
1545	6.46766	28.5	4.3	0	52	36	30.769	804	332	gyrB	281	71	WP_004153414.1	20
1546	7.46269	29.3	5.6	3	60	31	35	804	225	gyrB	171	333	WP_000080057.1	277
1547	7.46269	29.3	5.6	3	60	31	35	804	225	gyrB	171	333	WP_096122239.1	277
1552	63.9485	29.6	0.85	4	149	93	21.477	233	160	hda	21	208	WP_000544836.1	75
1553	26.1803	29.3	1.2	0	61	44	27.869	233	81	hda	21	135	WP_000544830.1	75
1554	12.0172	27.3	3.4	0	28	16	42.857	233	84	hda	57	95	WP_000923703.1	68
1555	14.5923	27.7	4.2	1	34	18	38.235	233	146	hda	116	115	WP_001296255.1	82
1556	26.1803	26.9	6.4	2	61	36	32.787	233	74	hda	17	130	WP_000799911.1	72
1557	26.1803	26.9	6.4	2	61	36	32.787	233	74	hda	17	130	WP_194332770.1	72
1558	13.3047	26.2	8	0	31	21	32.258	233	46	hda	16	38	WP_048266343.1	8
1560	38.5167	31.6	0.72	6	161	79	24.224	418	137	hemA	7	415	WP_000939418.1	268
1561	36.1244	30.8	0.99	5	151	77	23.841	418	137	hemA	17	415	WP_173020037.1	273
1562	10.7656	30.4	1.3	1	45	14	44.444	418	243	hemA	210	458	WP_032179130.1	414
1563	10.7656	30.4	1.5	1	45	14	44.444	418	243	hemA	210	458	WP_021529111.1	414
1564	10.7656	29.3	3.3	1	45	15	42.222	418	243	hemA	210	458	WP_094248854.1	414
1565	8.37321	26.6	4	0	35	26	25.714	418	102	hemA	68	42	WP_162753336.1	8
1566	24.4019	28.1	4.8	4	102	61	28.431	418	257	hemA	167	125	WP_152770426.1	25
1567	24.4019	28.1	5.2	4	102	61	28.431	418	257	hemA	167	129	WP_000186068.1	29
1568	19.6172	27.7	9.1	3	82	49	31.707	418	237	hemA	157	282	WP_001196613.1	207
1569	19.6172	27.7	9.1	3	82	49	31.707	418	237	hemA	157	282	WP_200116847.1	207
1571	15.1235	28.5	4	2	49	22	36.735	324	92	hemB	49	321	WP_000673070.1	277
1572	26.8519	28.1	4.6	2	87	45	26.437	324	113	hemB	36	182	WP_000635307.1	106
1573	9.5679	27.7	6.3	0	31	21	32.258	324	280	hemB	250	421	WP_000781072.1	391
1574	13.8889	27.3	9.3	2	45	24	35.556	324	59	hemB	15	456	WP_059329515.1	417
1575	14.1975	27.3	9.4	2	46	25	34.783	324	60	hemB	15	463	WP_169542415.1	423
1576	14.1975	27.3	9.5	2	46	25	34.783	324	60	hemB	15	463	WP_200773446.1	423
1577	9.87654	27.3	9.5	0	32	18	43.75	324	70	hemB	39	597	WP_152768563.1	566
1579	38.6581	32.3	0.21	5	121	67	27.273	313	163	hemC	56	195	WP_001295961.1	83
1580	26.8371	31.6	0.37	0	84	62	26.19	313	228	hemC	145	220	WP_000083065.1	137
1581	40.8946	29.3	1.4	6	128	79	22.656	313	143	hemC	24	151	WP_001139613.1	36
1582	12.4601	27.3	6.9	0	39	24	38.462	313	91	hemC	53	44	WP_000189351.1	6
1583	9.26518	26.9	8.8	0	29	16	44.828	313	144	hemC	116	62	WP_059321773.1	34
1584	27.7955	26.9	9.9	4	87	47	33.333	313	236	hemC	156	219	WP_001195273.1	138
1586	13.4146	27.3	4.3	0	33	19	42.424	246	134	hemD	102	124	WP_001261013.1	92
1587	19.1057	27.3	4.5	2	47	22	34.043	246	231	hemD	188	142	WP_000193060.1	102
1588	30.0813	26.9	6.3	2	74	48	31.081	246	91	hemD	20	319	WP_001226176.1	247
1590	19.774	31.2	0.73	3	70	45	27.143	354	292	hemE	223	1079	WP_000946905.1	1016
1591	19.774	31.2	0.74	3	70	45	27.143	354	292	hemE	223	1079	WP_200773441.1	1016
1593	39.2265	27.7	2	3	71	41	29.577	181	69	hemG	3	69	WP_001018618.1	4
1594	23.2044	26.9	2.3	1	42	27	33.333	181	79	hemG	39	107	WP_001444404.1	66
1595	27.0718	25.4	4.9	2	49	29	34.694	181	164	hemG	118	69	WP_000391959.1	22
1596	34.2541	26.2	7.3	2	62	42	27.419	181	126	hemG	67	472	WP_001078132.1	412
1597	34.2541	26.2	7.6	2	62	42	27.419	181	126	hemG	67	472	WP_075674420.1	412
1598	20.442	25	7.7	1	37	23	35.135	181	124	hemG	88	44	WP_200117557.1	9
1599	39.779	25.4	8.2	2	72	53	23.611	181	79	hemG	9	107	WP_023485641.1	37
1600	39.779	25.4	8.3	2	72	53	23.611	181	79	hemG	9	107	WP_000955995.1	37
1603	16.25	30.8	0.68	2	52	29	36.538	320	210	hemH	161	249	WP_001493936.1	200
1604	11.875	27.7	4.3	0	38	23	39.474	320	196	hemH	159	160	WP_000139438.1	123
1605	8.125	26.9	8.9	0	26	14	46.154	320	58	hemH	33	105	WP_031935383.1	80
1613	36.385	30	1.4	6	155	82	27.742	426	209	hemL	69	214	WP_000114645.1	76
1614	9.38967	26.9	3.8	1	40	27	30	426	50	hemL	12	53	WP_024195553.1	14
1615	26.0563	28.5	4.6	4	111	79	22.523	426	408	hemL	304	319	WP_001117531.1	210
1618	63.7681	27.7	1.8	3	88	57	28.409	138	102	higA	16	256	WP_001283421.1	174
1619	51.4493	26.6	3.2	2	71	47	26.761	138	93	higA	28	313	WP_000913396.1	243
1620	36.2319	25.8	3.5	0	50	36	28	138	119	higA	70	85	WP_000968919.1	36
1621	30.4348	26.6	3.6	0	42	28	33.333	138	53	higA	12	129	WP_113465253.1	88
1622	30.4348	26.6	3.6	0	42	28	33.333	138	53	higA	12	129	WP_000049367.1	88
1623	30.4348	26.6	3.6	0	42	28	33.333	138	53	higA	12	129	WP_054630912.1	88
1624	34.058	25	4.8	1	47	28	27.66	138	50	higA	4	42	WP_000467859.1	2
1625	41.3043	26.2	5.1	1	57	39	29.825	138	63	higA	8	797	WP_000049213.1	741
1626	42.7536	26.2	6	2	59	39	28.814	138	86	higA	30	293	WP_000574008.1	236
1628	85.2273	43.5	8.87e-07	1	75	51	29.333	88	85	hipB	13	82	WP_000429158.1	8
1629	55.6818	30.8	0.027	0	49	34	30.612	88	62	hipB	14	57	WP_001368591.1	9
1630	54.5455	29.6	0.05	0	48	37	22.917	88	60	hipB	13	50	WP_001017512.1	3
1631	54.5455	30	0.063	1	48	28	39.583	88	67	hipB	21	59	WP_000838344.1	12
1632	40.9091	28.9	0.16	0	36	26	27.778	88	65	hipB	30	45	WP_139310604.1	10
1633	32.9545	28.5	0.21	0	29	17	41.379	88	48	hipB	20	40	WP_000031013.1	12
1634	34.0909	28.1	0.29	0	30	20	33.333	88	42	hipB	13	39	WP_001296165.1	10
1635	38.6364	28.1	0.29	1	34	18	38.235	88	51	hipB	21	60	WP_000103687.1	27
1636	59.0909	28.1	0.41	1	52	28	32.692	88	75	hipB	31	364	WP_032181208.1	313
1637	57.9545	26.6	0.7	0	51	40	21.569	88	62	hipB	12	54	WP_024224642.1	4
1638	40.9091	26.9	0.81	0	36	26	27.778	88	65	hipB	30	45	WP_000730252.1	10
1639	45.4545	26.6	1.1	0	40	27	32.5	88	56	hipB	17	40	WP_000644908.1	1
1640	30.6818	25.8	1.8	0	27	18	33.333	88	45	hipB	19	156	WP_001283626.1	130
1641	35.2273	25	3	1	31	18	35.484	88	45	hipB	17	84	WP_072146789.1	54
1642	55.6818	25.4	3.3	1	49	34	28.571	88	49	hipB	1	278	WP_001137009.1	231
1643	35.2273	25	3.9	0	31	20	35.484	88	57	hipB	27	136	WP_000836290.1	106
1644	52.2727	23.5	6.1	1	46	34	23.913	88	62	hipB	17	54	WP_191665925.1	10
1645	19.3182	23.9	9.7	0	17	9	47.059	88	84	hipB	68	156	WP_000331613.1	140
1648	30.8962	28.5	4.2	5	131	86	25.954	424	254	hisS	127	154	WP_000635307.1	32
1649	8.96226	28.5	5.1	1	38	20	39.474	424	326	hisS	289	258	WP_000047157.1	224
1650	28.3019	27.7	9.3	5	120	68	28.333	424	395	hisS	284	228	WP_000891346.1	119
1651	28.3019	27.7	9.4	5	120	68	28.333	424	395	hisS	284	228	WP_000891345.1	119
1653	13.9942	28.9	3.1	0	48	33	31.25	343	169	holA	122	247	WP_000185247.1	200
1654	9.0379	28.1	5	0	31	19	38.71	343	115	holA	85	589	WP_059329512.1	559
1655	9.91254	26.9	6.7	0	34	24	29.412	343	207	holA	174	54	WP_167875240.1	21
1656	16.035	26.9	9.9	1	55	38	29.091	343	148	holA	95	304	WP_001018403.1	250
1660	19.4611	28.9	2.6	2	65	42	24.615	334	170	holB	106	166	WP_000200761.1	109
1661	19.4611	28.9	2.6	2	65	42	24.615	334	170	holB	106	166	WP_029700916.1	109
1662	3.89222	28.9	2.9	0	13	5	61.538	334	66	holB	54	100	WP_000646014.1	88
1663	33.2335	28.1	5.7	5	111	60	28.829	334	196	holB	86	153	WP_001348272.1	62
1664	13.1737	27.7	7.5	1	44	27	34.091	334	107	holB	66	671	WP_000950324.1	628
1665	11.3772	27.3	8.5	0	38	26	31.579	334	237	holB	200	46	WP_001755485.1	9
1666	22.7545	27.3	8.5	3	76	37	31.579	334	259	holB	184	158	WP_000444747.1	98
1667	11.3772	27.3	8.7	0	38	26	31.579	334	237	holB	200	46	WP_001717190.1	9
1668	22.7545	27.3	8.8	3	76	37	31.579	334	259	holB	184	158	WP_000444744.1	98
1670	18.2482	28.9	0.61	0	25	14	44	137	27	holD	3	137	WP_000068009.1	113
1671	36.4964	27.3	2.1	0	50	36	28	137	109	holD	60	99	WP_000444305.1	50
1672	43.7956	25.8	6.6	2	60	30	40	137	74	holD	16	274	WP_200141939.1	220
1673	40.146	25.8	6.7	2	55	31	30.909	137	123	holD	69	636	WP_029700815.1	589
1674	43.7956	25.8	6.8	2	60	30	40	137	74	holD	16	274	WP_001296211.1	220
1675	95.6204	25.8	7.1	4	131	81	22.901	137	131	holD	14	273	WP_000735581.1	150
1681	12.5	42	2.98e-05	2	77	39	36.364	616	324	hscA	258	80	WP_200146106.1	4
1682	43.1818	41.6	0.000606	12	266	140	28.195	616	246	hscA	23	260	WP_000469704.1	4
1683	9.57792	34.3	0.11	2	59	29	40.678	616	232	hscA	175	169	WP_000929721.1	116
1684	25.487	31.2	1.2	8	157	102	22.93	616	160	hscA	19	210	WP_001145103.1	58
1685	6.00649	30	3.5	1	37	21	37.838	616	613	hscA	579	983	WP_029701015.1	947
1686	22.5649	28.9	5.5	4	139	79	24.46	616	366	hscA	234	168	WP_000861577.1	50
1687	21.5909	28.1	9.3	7	133	82	27.82	616	158	hscA	28	261	WP_001218820.1	141
1693	43.4343	26.6	1.7	2	43	22	39.535	99	52	ihfA	12	746	WP_012783939.1	706
1694	43.4343	26.6	1.7	2	43	22	39.535	99	52	ihfA	12	746	WP_052974684.1	706
1695	43.4343	26.6	1.9	2	43	22	39.535	99	52	ihfA	12	746	WP_024227038.1	706
1696	49.4949	24.3	9.4	3	49	22	38.776	99	92	ihfA	45	136	WP_001277142.1	95
1704	6.28998	40	0.004	0	59	39	33.898	938	660	ileS	602	324	WP_000912352.1	266
1705	8.31557	32	1.1	2	78	38	25.641	938	513	ileS	444	278	WP_000783999.1	213
1706	24.7335	30	4.6	8	232	132	21.983	938	793	ileS	582	356	WP_001157954.1	154
1707	6.28998	29.6	5.3	1	59	36	30.508	938	540	ileS	487	319	WP_000026110.1	261
1708	3.83795	29.3	5.8	0	36	23	36.111	938	663	ileS	628	116	WP_015387376.1	81
1709	2.55864	29.3	5.9	0	24	13	45.833	938	668	ileS	645	107	WP_000999661.1	84
1710	6.28998	29.3	7.6	2	59	38	28.814	938	58	ileS	4	438	WP_200142004.1	380
1711	6.28998	29.3	7.8	2	59	38	28.814	938	58	ileS	4	438	WP_001296653.1	380
1712	6.28998	29.3	8.1	2	59	38	28.814	938	58	ileS	4	438	WP_185161610.1	380
1714	84.7222	24.3	4.5	2	61	46	19.672	72	69	infA	9	187	WP_001536599.1	130
1726	8.42697	48.5	9.71e-06	0	75	48	36	890	514	infB	440	158	WP_000124700.1	84
1727	14.7191	45.8	5.8e-05	5	131	71	29.771	890	541	infB	423	213	WP_001090370.1	92
1728	18.9888	40.8	0.002	5	169	108	24.852	890	550	infB	391	160	WP_001296291.1	2
1729	19.7753	39.3	0.006	6	176	98	24.432	890	548	infB	392	357	WP_000460357.1	198
1730	4.1573	37	0.018	1	37	17	51.351	890	501	infB	466	39	WP_024212988.1	3
1731	20.1124	36.2	0.04	7	179	111	25.698	890	549	infB	392	214	WP_199998896.1	37
1732	18.764	32.3	0.68	9	167	98	24.551	890	544	infB	394	165	WP_000020737.1	11
1733	13.0337	32.3	0.93	4	116	60	31.897	890	208	infB	102	1746	WP_004153015.1	1641
1734	8.08989	31.6	1.5	4	72	35	34.722	890	497	infB	436	227	WP_000671574.1	158
1735	4.83146	30.8	1.8	2	43	20	44.186	890	133	infB	94	228	WP_001237642.1	187
1736	14.382	30.8	2.5	2	128	94	18.75	890	511	infB	394	133	WP_000737040.1	6
1737	6.96629	30	3.4	1	62	40	33.871	890	228	infB	168	219	WP_016232002.1	158
1738	5.39326	29.6	4.8	0	48	33	31.25	890	828	infB	781	116	WP_000111043.1	69
1739	5.39326	29.3	5.5	0	48	33	31.25	890	828	infB	781	135	WP_000067979.1	88
1740	5.95506	29.6	5.6	1	53	34	33.962	890	319	infB	268	105	WP_135154979.1	53
1741	5.39326	29.3	5.8	0	48	33	31.25	890	828	infB	781	135	WP_000067977.1	88
1742	12.4719	29.6	6.2	5	111	67	25.225	890	493	infB	383	449	WP_001545177.1	355
1743	11.4607	29.6	6.2	3	102	57	33.333	890	198	infB	100	1734	WP_001617867.1	1641
1744	9.77528	29.6	7.2	2	87	46	34.483	890	180	infB	100	1722	WP_000948354.1	1641
1745	6.40449	28.9	8.9	1	57	39	29.825	890	447	infB	392	95	WP_000010402.1	39
1746	6.40449	28.9	9.2	1	57	39	29.825	890	447	infB	392	95	WP_000010416.1	39
1747	5.16854	28.9	9.7	1	46	28	36.957	890	156	infB	112	223	WP_200117496.1	178
1748	5.16854	28.9	9.9	1	46	28	36.957	890	156	infB	112	223	WP_000290538.1	178
1750	11.6667	26.9	3.9	0	21	12	42.857	180	126	infC	106	95	WP_200141970.1	75
1751	11.6667	26.9	3.9	0	21	12	42.857	180	126	infC	106	95	WP_000984796.1	75
1752	24.4444	26.9	4	3	44	21	45.455	180	56	infC	16	181	WP_000093582.1	138
1753	61.1111	26.9	5.4	4	110	65	24.545	180	166	infC	74	403	WP_001240896.1	295
1754	31.6667	25.8	9.9	1	57	38	28.07	180	111	infC	58	64	WP_000741570.1	8
1758	54.2056	26.9	1.5	2	58	39	29.31	107	98	iraM	43	268	WP_000874226.1	211
1759	30.8411	26.9	1.8	1	33	16	39.394	107	59	iraM	27	458	WP_000433462.1	430
1760	51.4019	26.6	1.8	2	55	28	32.727	107	67	iraM	15	156	WP_001295784.1	109
1761	78.5047	25.8	3.8	3	84	55	22.619	107	80	iraM	5	225	WP_001234753.1	144
1762	42.9907	25.8	4.1	1	46	26	34.783	107	56	iraM	11	199	WP_000068941.1	158
1763	17.757	25.8	4.3	0	19	10	47.368	107	20	iraM	2	79	WP_001031057.1	61
1768	38.3663	33.9	0.082	2	155	113	23.226	404	236	iscS	82	226	WP_000847198.1	78
1769	27.2277	33.9	0.09	2	110	74	26.364	404	156	iscS	47	250	WP_200483508.1	148
1770	27.2277	33.9	0.096	2	110	74	26.364	404	156	iscS	47	250	WP_000760639.1	148
1771	10.1485	29.6	2.2	1	41	24	39.024	404	233	iscS	194	276	WP_021518370.1	236
1772	10.1485	29.6	2.4	1	41	24	39.024	404	233	iscS	194	276	WP_001517790.1	236
1774	44.5312	27.7	0.89	1	57	37	33.333	128	88	iscU	33	88	WP_077756628.1	32
1775	46.875	25.4	6.5	2	60	37	31.667	128	122	iscU	65	362	WP_000729220.1	305
1776	46.875	25.4	6.6	2	60	37	31.667	128	122	iscU	65	362	WP_000729218.1	305
1777	46.875	25.4	6.7	2	60	37	31.667	128	122	iscU	65	362	WP_000729219.1	305
1780	59.5318	29.6	0.84	5	178	102	23.596	299	285	ispA	109	156	WP_000208242.1	12
1781	15.3846	26.2	7.3	1	46	28	32.609	299	293	ispA	248	86	WP_200117512.1	44
1784	10.5263	28.9	3.1	1	34	16	41.176	323	61	ispB	28	169	WP_000037971.1	140
1785	41.4861	27.7	6.4	4	134	85	25.373	323	177	ispB	48	364	WP_200773445.1	242
1786	41.7957	27.7	6.6	5	135	83	25.926	323	177	ispB	48	1139	WP_001617867.1	1017
1787	41.7957	27.7	6.7	5	135	83	25.926	323	177	ispB	48	1139	WP_000948354.1	1017
1788	41.7957	27.7	6.7	5	135	83	25.926	323	177	ispB	48	1139	WP_000986934.1	1017
1789	41.7957	27.7	6.7	5	135	83	25.926	323	177	ispB	48	1139	WP_042045338.1	1017
1790	41.4861	27.7	7.1	4	134	85	25.373	323	177	ispB	48	1139	WP_130559289.1	1017
1791	41.4861	27.7	7.2	4	134	85	25.373	323	177	ispB	48	1139	WP_013362805.1	1017
1792	41.7957	27.7	7.5	5	135	83	25.926	323	177	ispB	48	1139	WP_200146473.1	1017
1793	41.4861	27.7	7.6	4	134	85	25.373	323	177	ispB	48	1139	WP_012372808.1	1017
1794	26.3158	27.3	8.3	2	85	58	25.882	323	208	ispB	127	145	WP_000435158.1	63
1795	10.5263	27.3	8.7	1	34	17	38.235	323	61	ispB	28	169	WP_200146465.1	140
1798	16.9492	33.1	0.021	1	40	21	40	236	114	ispD	78	73	WP_200117512.1	34
1799	22.4576	29.6	0.54	1	53	32	35.849	236	208	ispD	156	77	WP_000781871.1	27
1800	27.9661	28.9	0.94	2	66	39	36.364	236	99	ispD	35	84	WP_001034044.1	21
1801	27.9661	28.9	0.95	2	66	39	36.364	236	99	ispD	35	79	WP_001496270.1	16
1802	47.8814	29.6	1.1	2	113	76	23.894	236	203	ispD	95	195	WP_200117501.1	89
1803	24.1525	27.7	4.2	1	57	38	28.07	236	63	ispD	10	67	WP_000718995.1	11
1804	23.3051	27.3	5.3	2	55	30	32.727	236	194	ispD	141	169	WP_000513797.1	121
1805	13.5593	26.9	6.2	1	32	12	40.625	236	184	ispD	160	156	WP_000012939.1	125
1806	31.7797	26.9	6.8	4	75	47	29.333	236	233	ispD	160	235	WP_001596843.1	166
1807	15.678	26.9	6.9	0	37	26	29.73	236	44	ispD	8	42	WP_000933735.1	6
1808	25.4237	26.9	6.9	1	60	40	26.667	236	104	ispD	49	222	WP_000564684.1	163
1809	31.7797	26.9	7.1	4	75	47	29.333	236	233	ispD	160	235	WP_207132290.1	166
1810	8.47458	26.6	8.3	0	20	10	50	236	179	ispD	160	144	WP_000012944.1	125
1811	39.4068	26.6	9.4	3	93	51	27.957	236	189	ispD	113	178	WP_200777535.1	86
1812	39.4068	26.6	9.4	3	93	51	27.957	236	189	ispD	113	178	WP_000772888.1	86
1814	36.3958	33.9	0.052	4	103	61	26.214	283	181	ispE	92	184	WP_000241659.1	84
1815	28.9753	28.5	3.4	3	82	41	30.488	283	166	ispE	90	165	WP_000126143.1	95
1816	12.0141	27.3	6.7	1	34	17	35.294	283	282	ispE	249	267	WP_001275941.1	239
1817	50.53	27.3	7.3	5	143	85	24.476	283	135	ispE	7	158	WP_200121799.1	25
1818	50.53	27.3	7.4	5	143	85	24.476	283	135	ispE	7	158	WP_000053415.1	25
1820	24.5283	26.6	2.5	2	39	19	35.897	159	89	ispF	53	107	WP_044342123.1	73
1821	43.3962	26.9	3.2	0	69	51	26.087	159	157	ispF	89	370	WP_000047499.1	302
1822	43.3962	26.9	3.2	0	69	51	26.087	159	157	ispF	89	370	WP_200138626.1	302
1823	13.2075	25.8	9.5	1	21	8	52.381	159	40	ispF	20	299	WP_021521028.1	281
1824	20.7547	25.4	9.7	0	33	18	45.455	159	91	ispF	59	65	WP_200117488.1	33
1826	26.3441	32	0.36	4	98	60	24.49	372	136	ispG	40	311	WP_000761239.1	227
1827	24.4624	29.6	2.2	3	91	53	27.473	372	162	ispG	77	488	WP_000437380.1	406
1828	24.4624	29.6	2.3	3	91	53	27.473	372	162	ispG	77	488	WP_000437371.1	406
1829	12.9032	28.1	2.8	2	48	26	39.583	372	109	ispG	65	49	WP_000126294.1	2
1830	14.2473	28.9	3.2	1	53	29	35.849	372	262	ispG	215	155	WP_000061519.1	103
1831	9.94624	28.5	4.6	0	37	24	35.135	372	128	ispG	92	141	WP_001296481.1	105
1832	26.3441	28.1	5.3	1	98	67	25.51	372	372	ispG	281	396	WP_015912519.1	299
1833	26.3441	28.1	5.8	1	98	67	25.51	372	372	ispG	281	396	WP_122984588.1	299
1834	11.2903	28.1	6	0	42	30	28.571	372	292	ispG	251	236	WP_001296229.1	195
1835	13.4409	27.7	7.1	1	50	33	30	372	79	ispG	30	118	WP_000622357.1	71
1836	50.8065	27.7	7.2	7	189	122	23.81	372	226	ispG	45	322	WP_000241227.1	149
1838	27.2152	28.1	4.4	2	86	53	24.419	316	275	ispH	195	227	WP_001296324.1	149
1839	6.64557	26.6	6.5	0	21	12	42.857	316	77	ispH	57	93	WP_000344800.1	73
1841	22.5296	30.4	0.59	4	57	25	35.088	253	87	ispU	35	194	WP_001172283.1	146
1842	37.1542	27.3	6.7	2	94	64	25.532	253	217	ispU	124	370	WP_000475726.1	283
1851	53.629	34.3	0.039	4	133	88	26.316	248	128	kdsB	2	133	WP_000933735.1	5
1852	33.4677	30	0.74	1	83	47	30.12	248	84	kdsB	13	252	WP_000645210.1	170
1853	13.3065	27.7	4.3	2	33	14	48.485	248	72	kdsB	42	445	WP_001296527.1	414
1854	11.6935	26.2	4.5	0	29	16	44.828	248	191	kdsB	163	32	WP_200146490.1	4
1855	11.6935	26.9	7.7	1	29	19	31.034	248	221	kdsB	194	307	WP_001000495.1	279
1856	14.1129	26.2	7.7	1	35	18	34.286	248	247	kdsB	218	93	WP_000693755.1	59
1858	33.642	30.8	0.63	4	109	72	23.853	324	251	lepB	145	123	WP_000002299.1	24
1859	21.6049	27.7	7.1	1	70	50	27.143	324	248	lepB	180	547	WP_000340206.1	478
1860	10.1852	27.3	8.4	1	33	19	39.394	324	164	lepB	132	622	WP_200146451.1	591
1861	10.1852	27.3	8.5	1	33	19	39.394	324	164	lepB	132	622	WP_000702975.1	591
1864	45.4651	44.7	0.000162	16	391	239	19.949	860	777	leuS	417	766	WP_000416407.1	420
1866	45.4651	45.4	8.66e-05	15	391	239	19.949	860	777	leuS	417	766	WP_000416385.1	420
1871	9.53488	39.7	0.00029	3	82	50	32.927	860	788	leuS	711	81	WP_200146489.1	1
1872	13.6047	32.7	0.47	6	117	62	31.624	860	116	leuS	11	267	WP_000566382.1	158
1873	13.6047	32.7	0.48	6	117	62	31.624	860	116	leuS	11	267	WP_032277075.1	158
1874	2.55814	31.2	2	0	22	10	54.545	860	70	leuS	49	58	WP_000912352.1	37
1875	7.32558	30	4.4	1	63	43	30.159	860	674	leuS	612	320	WP_000912352.1	259
1876	12.4419	30.4	2.4	4	107	63	26.168	860	357	leuS	252	264	WP_000992982.1	173
1877	12.6744	30.4	3.3	4	109	60	25.688	860	150	leuS	42	121	WP_200121794.1	34
1878	12.6744	30.4	3.3	4	109	60	25.688	860	150	leuS	42	121	WP_001287134.1	34
1879	3.95349	30.4	3.4	0	34	22	35.294	860	75	leuS	42	141	WP_139497981.1	108
1880	3.95349	30.4	3.4	0	34	22	35.294	860	75	leuS	42	155	WP_001025326.1	122
1881	6.86047	30.4	3.4	0	59	40	32.203	860	385	leuS	327	721	WP_095844265.1	663
1882	3.95349	30.4	3.5	0	34	22	35.294	860	75	leuS	42	155	WP_113224151.1	122
1883	6.86047	29.3	7.9	3	59	30	32.203	860	553	leuS	504	715	WP_050485384.1	658
1884	6.86047	29.3	8.2	3	59	30	32.203	860	553	leuS	504	788	WP_001554173.1	731
1885	10.6977	28.9	8.5	3	92	63	26.087	860	819	leuS	733	99	WP_000138849.1	8
1894	56.4356	40.4	0.000139	3	114	69	31.579	202	180	lexA	76	192	WP_000450737.1	79
1895	49.0099	34.7	0.007	3	99	62	26.263	202	173	lexA	85	99	WP_000506720.1	2
1896	33.1683	30.4	0.36	2	67	44	31.343	202	79	lexA	14	84	WP_001296406.1	19
1897	33.1683	30.4	0.41	2	67	44	31.343	202	79	lexA	14	84	WP_001305094.1	19
1898	32.6733	29.6	0.68	2	66	42	33.333	202	176	lexA	112	199	WP_000858972.1	135
1899	32.6733	29.3	0.77	2	66	42	33.333	202	176	lexA	112	199	WP_000858975.1	135
1900	44.0594	27.7	2.6	5	89	52	28.09	202	190	lexA	111	228	WP_000103687.1	143
1901	22.7723	25.4	5.4	0	46	34	26.087	202	195	lexA	150	46	WP_024241308.1	1
1903	17.8694	28.1	4.3	0	52	34	34.615	291	249	lgt	198	178	WP_000186369.1	127
1904	28.1787	27.7	6.1	3	82	39	30.488	291	83	lgt	14	167	WP_200141931.1	92
1905	28.1787	27.7	6.2	3	82	39	30.488	291	83	lgt	14	167	WP_000183119.1	92
1908	10.5812	35.8	0.038	3	71	32	36.62	671	493	ligA	429	132	WP_032146670.1	69
1909	10.5812	35.8	0.04	3	71	32	36.62	671	493	ligA	429	132	WP_001750275.1	69
1910	10.5812	35.8	0.041	3	71	32	36.62	671	493	ligA	429	132	WP_182497191.1	69
1911	10.5812	36.2	0.048	3	71	32	36.62	671	493	ligA	429	820	WP_000016538.1	757
1912	10.5812	33.5	0.31	3	71	33	35.211	671	493	ligA	429	820	WP_075674410.1	757
1913	9.38897	30.8	1.1	2	63	39	31.746	671	644	ligA	582	103	WP_000743189.1	45
1914	8.19672	29.6	1.7	0	55	41	25.455	671	415	ligA	361	86	WP_014962280.1	32
1915	6.55738	29.3	5.2	0	44	28	36.364	671	560	ligA	517	604	WP_001283421.1	561
1916	3.57675	28.9	6.7	0	24	11	54.167	671	613	ligA	590	263	WP_000590411.1	240
1917	29.2101	28.5	8.4	5	196	128	20.918	671	665	ligA	474	202	WP_010723175.1	30
1919	16.5109	38.9	0.002	1	53	30	39.623	321	241	lipA	189	198	WP_000951213.1	148
1920	22.1184	29.3	2	3	71	45	25.352	321	68	lipA	4	75	WP_029700923.1	7
1921	58.8785	28.1	4.2	7	189	119	21.164	321	250	lipA	82	323	WP_000162747.1	145
1922	11.5265	27.7	6	0	37	23	37.838	321	270	lipA	234	133	WP_001566770.1	97
1923	11.5265	27.7	6.1	0	37	23	37.838	321	270	lipA	234	133	WP_000766111.1	97
1924	13.7072	26.9	8.4	2	44	28	31.818	321	294	lipA	253	100	WP_000416259.1	57
1925	59.8131	27.3	8.6	6	192	123	18.229	321	254	lipA	87	324	WP_054630912.1	143
1927	11.1328	32.3	0.29	1	57	36	33.333	512	310	lnt	254	204	WP_000175457.1	150
1928	14.0625	28.9	4.7	1	72	40	27.778	512	264	lnt	205	331	WP_000075845.1	260
1930	12.8079	27.7	3.3	0	26	13	50	203	158	lolA	133	264	WP_000692730.1	239
1931	16.2562	27.7	4.1	0	33	21	36.364	203	47	lolA	15	1174	WP_061090142.1	1142
1932	16.2562	27.7	4.1	0	33	21	36.364	203	47	lolA	15	1174	WP_000628229.1	1142
1933	26.1084	26.9	6.2	1	53	37	28.302	203	130	lolA	78	76	WP_001296069.1	25
1934	37.4384	26.6	7	2	76	53	26.316	203	138	lolA	66	380	WP_001095640.1	305
1935	37.4384	26.6	7	2	76	53	26.316	203	138	lolA	66	380	WP_200483500.1	305
1936	27.0936	26.2	8.5	2	55	36	27.273	203	166	lolA	115	210	WP_001405893.1	157
1939	56.5217	32	0.15	2	117	66	24.786	207	148	lolB	47	316	WP_000162747.1	207
1940	14.4928	29.3	0.53	0	30	16	46.667	207	40	lolB	11	81	WP_001232246.1	52
1941	60.3865	28.9	1.3	6	125	62	27.2	207	108	lolB	13	350	WP_000569573.1	226
1942	14.4928	26.6	4.4	0	30	17	43.333	207	40	lolB	11	81	WP_001232240.1	52
1943	17.8744	26.6	6.4	1	37	23	35.135	207	188	lolB	152	198	WP_044342082.1	163
1944	10.1449	26.6	7.2	0	21	10	52.381	207	139	lolB	119	192	WP_181193661.1	172
1945	14.4928	25	7.3	0	30	18	40	207	156	lolB	127	44	WP_142369710.1	15
1949	26.817	49.7	1.02e-06	2	107	63	32.71	399	396	lolC	290	424	WP_000964653.1	327
1950	34.0852	40.4	0.000795	2	136	94	24.265	399	399	lolC	264	376	WP_000729218.1	250
1951	34.0852	40.4	0.000838	2	136	94	24.265	399	399	lolC	264	376	WP_000729219.1	250
1952	34.0852	40.4	0.000838	2	136	94	24.265	399	399	lolC	264	376	WP_000729220.1	250
1953	37.594	35.4	0.035	3	150	102	20.667	399	399	lolC	256	648	WP_000188152.1	510
1954	101.754	33.5	0.12	16	406	261	21.675	399	399	lolC	24	646	WP_000733250.1	268
1955	87.4687	32.7	0.29	14	349	185	24.642	399	399	lolC	99	371	WP_000561827.1	53
1956	87.4687	30.8	0.9	14	349	185	24.642	399	399	lolC	99	371	WP_200770640.1	53
1957	22.5564	30	1.7	0	90	68	24.444	399	214	lolC	125	404	WP_000544377.1	315
1958	22.5564	30	1.7	0	90	68	24.444	399	214	lolC	125	398	WP_001296274.1	309
1959	21.8045	29.6	2	0	87	66	24.138	399	214	lolC	128	398	WP_207132626.1	312
1996	91.4163	48.9	5.68e-07	8	213	137	26.761	233	227	lolD	28	481	WP_001187827.1	275
2127	34.3348	48.5	2.05e-07	2	80	50	35	233	224	lolD	146	137	WP_200145867.1	59
2128	78.97	49.3	2.09e-07	6	184	115	25	233	200	lolD	24	189	WP_000155032.1	22
2129	19.3133	45.4	1.12e-06	0	45	25	44.444	233	178	lolD	134	98	WP_200145961.1	54
2130	85.8369	47	1.35e-06	7	200	114	27.5	233	204	lolD	24	203	WP_000948882.1	16
2131	45.9227	45.8	5.92e-06	4	107	63	32.71	233	221	lolD	121	846	WP_012561117.1	743
2132	37.7682	33.1	0.08	3	88	56	31.818	233	211	lolD	127	481	WP_012561117.1	395
2133	39.0558	45.1	1.2e-05	3	91	53	36.264	233	210	lolD	124	896	WP_000357755.1	807
2134	49.7854	35	0.02	6	116	63	34.483	233	205	lolD	97	547	WP_000357755.1	438
2135	12.4464	27.7	4.3	0	29	16	44.828	233	53	lolD	25	651	WP_000357755.1	623
2136	83.691	44.7	1.21e-05	6	195	128	25.641	233	214	lolD	25	519	WP_001009226.1	337
2137	25.7511	41.2	1.49e-05	0	60	40	33.333	233	213	lolD	154	60	WP_200144220.1	1
2138	88.412	43.9	1.55e-05	6	206	129	24.272	233	206	lolD	5	183	WP_001405893.1	1
2139	83.2618	42.7	2.88e-05	5	194	105	25.773	233	216	lolD	27	199	WP_000049676.1	41
2140	83.2618	42.7	3.02e-05	5	194	105	25.773	233	216	lolD	27	199	WP_001717191.1	41
2141	29.1845	39.3	0.000123	0	68	46	32.353	233	211	lolD	144	91	WP_200146030.1	24
2142	12.4464	37.7	0.000613	0	29	14	51.724	233	53	lolD	25	81	WP_200145886.1	53
2143	37.3391	34.3	0.03	3	87	51	28.736	233	207	lolD	130	489	WP_000350635.1	405
2144	37.3391	34.3	0.031	3	87	51	28.736	233	207	lolD	130	489	WP_001513523.1	405
2145	37.3391	33.5	0.069	1	87	53	27.586	233	222	lolD	146	634	WP_000670359.1	548
2146	37.3391	33.1	0.07	1	87	53	27.586	233	222	lolD	146	634	WP_001404451.1	548
2147	16.7382	30	0.26	0	39	26	33.333	233	173	lolD	135	106	WP_200528016.1	68
2148	12.4464	29.3	1.3	0	29	17	41.379	233	61	lolD	33	61	WP_001586226.1	33
2149	18.8841	29.3	1.4	1	44	24	38.636	233	70	lolD	27	207	WP_000213308.1	167
2150	18.8841	29.3	1.4	1	44	24	38.636	233	70	lolD	27	207	WP_200117499.1	167
2151	20.1717	26.6	3.1	1	47	26	36.17	233	171	lolD	129	72	WP_000969996.1	26
2152	7.29614	27.7	3.4	0	17	6	64.706	233	51	lolD	35	160	WP_000960680.1	144
2153	7.29614	27.7	3.4	0	17	6	64.706	233	51	lolD	35	160	WP_000960679.1	144
2154	20.1717	26.2	4	1	47	26	36.17	233	171	lolD	129	72	WP_000969989.1	26
2155	25.3219	27.7	4.2	1	59	44	23.729	233	91	lolD	34	177	WP_001525611.1	119
2156	21.8884	27.3	5.1	3	51	18	37.255	233	61	lolD	13	461	WP_097418952.1	423
2157	25.3219	27.3	5.1	1	59	44	23.729	233	91	lolD	34	177	WP_001296360.1	119
2158	7.29614	26.6	9.6	0	17	7	58.824	233	51	lolD	35	160	WP_200773437.1	144
2166	36.2319	36.2	0.02	3	150	98	20	414	412	lolE	263	646	WP_000188152.1	519
2167	27.2947	35.4	0.028	2	113	72	30.088	414	371	lolE	259	324	WP_001042013.1	219
2168	27.2947	35.4	0.031	2	113	72	30.088	414	371	lolE	259	324	WP_001042003.1	219
2169	47.5845	35	0.056	4	197	130	17.259	414	407	lolE	221	639	WP_000733250.1	466
2170	12.0773	26.9	3.7	4	50	21	40	414	159	lolE	118	65	WP_001283160.1	17
2171	34.058	28.9	4.2	6	141	78	24.823	414	400	lolE	265	791	WP_000561827.1	674
2172	34.058	28.9	4.4	6	141	78	24.823	414	400	lolE	265	791	WP_200770640.1	674
2173	39.372	28.1	5.4	6	163	90	23.926	414	358	lolE	212	172	WP_200141910.1	28
2174	11.8357	27.7	7.8	0	49	35	28.571	414	221	lolE	173	437	WP_072644992.1	389
2175	11.8357	27.7	7.8	0	49	35	28.571	414	221	lolE	173	437	WP_072135327.1	389
2176	11.8357	27.7	8	0	49	35	28.571	414	221	lolE	173	437	WP_072094655.1	389
2177	28.0193	27.7	8.6	3	116	71	23.276	414	228	lolE	116	675	WP_000009324.1	575
2178	27.2947	27.7	9.4	1	113	83	23.894	414	228	lolE	116	684	WP_016238500.1	575
2187	9.2827	49.3	1.57e-06	0	44	19	56.818	474	49	lpd	6	60	WP_000228115.1	17
2188	41.7722	45.4	2.94e-05	10	198	128	22.222	474	313	lpd	127	273	WP_000064691.1	91
2189	79.3249	42	0.000393	14	376	196	22.606	474	335	lpd	3	647	WP_001078844.1	324
2190	35.2321	40.4	0.001	6	167	101	27.545	474	158	lpd	7	178	WP_000397939.1	17
2191	31.6456	35.4	0.035	7	150	96	24.667	474	315	lpd	176	289	WP_200777513.1	147
2192	7.38397	33.5	0.16	0	35	21	40	474	35	lpd	1	35	WP_200777513.1	1
2193	15.8228	35.4	0.047	2	75	41	38.667	474	335	lpd	265	466	WP_000081656.1	393
2194	7.80591	28.9	4.4	0	37	25	32.432	474	44	lpd	8	184	WP_000081656.1	148
2195	31.6456	34.3	0.077	7	150	97	24	474	315	lpd	176	289	WP_001385255.1	147
2196	7.38397	33.5	0.16	0	35	21	40	474	35	lpd	1	35	WP_001385255.1	1
2197	6.75105	33.1	0.23	0	32	18	43.75	474	38	lpd	7	44	WP_000173466.1	13
2198	6.75105	33.1	0.23	0	32	18	43.75	474	38	lpd	7	44	WP_200140266.1	13
2199	74.0506	32.3	0.42	14	351	182	21.083	474	315	lpd	8	610	WP_001363023.1	312
2200	48.1013	32	0.6	6	228	158	24.123	474	343	lpd	127	315	WP_000049213.1	92
2201	12.4473	30.8	1.3	1	59	38	33.898	474	59	lpd	1	58	WP_001287712.1	1
2202	9.70464	30.4	1.5	1	46	27	36.957	474	48	lpd	3	45	WP_001278509.1	2
2203	12.2363	29.3	2.3	1	58	38	31.034	474	231	lpd	176	126	WP_000384413.1	69
2204	10.3376	28.1	7.5	0	49	33	32.653	474	54	lpd	6	422	WP_000121413.1	374
2205	8.22785	28.1	7.5	0	39	24	38.462	474	294	lpd	256	105	WP_095844259.1	67
2206	8.22785	28.1	7.5	0	39	24	38.462	474	294	lpd	256	105	WP_019842680.1	67
2207	7.173	28.1	7.6	0	34	22	35.294	474	41	lpd	8	50	WP_001007420.1	17
2209	36.2162	33.5	0.038	3	67	39	34.328	185	90	lptA	28	108	WP_000746171.1	43
2210	36.2162	33.1	0.045	3	67	39	34.328	185	90	lptA	28	108	WP_001553956.1	43
2211	37.8378	26.9	3.7	3	70	45	30	185	86	lptA	18	153	WP_001148001.1	87
2212	36.2162	26.6	5.5	2	67	42	29.851	185	110	lptA	44	194	WP_001275441.1	133
2213	16.2162	26.6	6.2	0	30	18	40	185	119	lptA	90	291	WP_000446347.1	262
2214	17.8378	26.2	6.3	0	33	20	39.394	185	38	lptA	6	75	WP_001295864.1	43
2215	47.027	26.2	9	3	87	47	26.437	185	166	lptA	97	644	WP_001389363.1	558
2358	74.6888	49.3	5.05e-07	5	180	115	25.556	241	181	lptB	4	482	WP_000961458.1	320
2364	39.4191	48.9	4.63e-08	3	95	59	31.579	241	132	lptB	41	92	WP_200146010.1	1
2366	74.6888	49.3	4.89e-07	5	180	115	25.556	241	181	lptB	4	474	WP_001310661.1	312
2367	34.4398	47.4	1.29e-07	2	83	49	37.349	241	157	lptB	77	85	WP_200146065.1	4
2368	81.7427	49.7	1.39e-07	6	197	127	26.904	241	215	lptB	31	221	WP_200146452.1	30
2369	81.7427	49.7	1.45e-07	6	197	127	26.904	241	215	lptB	31	221	WP_000256973.1	30
2370	95.0207	48.9	3.4e-07	8	229	147	25.328	241	229	lptB	7	215	WP_000590243.1	5
2371	89.2116	48.1	5.37e-07	8	215	133	26.047	241	214	lptB	7	200	WP_000590253.1	5
2372	88.3817	46.6	1.85e-06	9	213	125	26.291	241	209	lptB	7	195	WP_000590239.1	5
2373	82.1577	47	2.5e-06	7	198	120	25.253	241	193	lptB	16	203	WP_200146449.1	14
2374	69.2946	44.7	1.67e-05	3	167	106	25.749	241	169	lptB	4	462	WP_200146449.1	313
2375	82.1577	47	2.71e-06	7	198	120	25.253	241	193	lptB	16	203	WP_000634830.1	14
2376	69.2946	44.7	1.72e-05	3	167	106	25.749	241	169	lptB	4	462	WP_000634830.1	313
2377	68.0498	45.8	2.94e-06	7	164	91	29.268	241	163	lptB	7	150	WP_001604847.1	5
2378	68.0498	45.1	5.83e-06	7	164	92	28.659	241	163	lptB	7	150	WP_020232951.1	5
2379	68.0498	45.1	6.34e-06	7	164	92	28.659	241	163	lptB	7	150	WP_000590241.1	5
2380	33.61	42.4	7.22e-06	1	81	58	27.16	241	199	lptB	120	83	WP_200773458.1	3
2381	50.6224	41.6	3.09e-05	3	122	82	29.508	241	152	lptB	34	121	WP_200145918.1	1
2382	26.1411	39.7	9.94e-05	1	63	39	34.921	241	177	lptB	115	105	WP_200145961.1	45
2383	29.0456	41.6	0.000176	2	70	40	34.286	241	197	lptB	134	892	WP_000357755.1	823
2384	26.556	31.6	0.29	1	64	42	31.25	241	196	lptB	135	547	WP_000357755.1	484
2385	90.0415	40	0.000254	10	217	138	26.267	241	218	lptB	7	204	WP_001405893.1	5
2386	65.5602	40	0.000452	5	158	101	21.519	241	173	lptB	24	488	WP_001009226.1	346
2387	25.3112	38.9	0.000605	2	61	33	39.344	241	63	lptB	7	65	WP_019842683.1	5
2388	24.8963	38.5	0.001	2	60	32	40	241	63	lptB	8	65	WP_001554269.1	6
2389	91.2863	39.3	0.001	9	220	147	24.545	241	224	lptB	14	570	WP_200777514.1	361
2390	92.5311	38.9	0.001	11	223	139	26.457	241	224	lptB	14	570	WP_001043561.1	361
2391	58.5062	37.7	0.003	5	141	85	26.241	241	226	lptB	100	865	WP_012561117.1	730
2392	28.2158	37.4	0.003	1	68	44	32.353	241	197	lptB	132	476	WP_012561117.1	409
2393	17.4274	35	0.006	0	42	29	30.952	241	44	lptB	3	78	WP_200145886.1	37
2394	29.8755	32.3	0.028	1	72	50	29.167	241	216	lptB	146	72	WP_200144220.1	1
2395	21.1618	30.8	0.12	1	51	30	35.294	241	185	lptB	135	70	WP_200146030.1	23
2396	19.5021	31.6	0.25	0	47	31	34.043	241	75	lptB	29	106	WP_000963143.1	60
2397	21.5768	31.6	0.26	0	52	38	26.923	241	64	lptB	13	202	WP_001014667.1	151
2398	24.0664	30.8	0.45	0	58	42	27.586	241	71	lptB	14	66	WP_060617481.1	9
2399	12.4481	28.9	0.69	0	30	20	33.333	241	164	lptB	135	105	WP_200528016.1	76
2400	15.3527	29.6	0.92	0	37	25	32.432	241	67	lptB	31	280	WP_001219886.1	244
2401	42.7386	29.3	1.2	4	103	46	30.097	241	93	lptB	16	183	WP_000544830.1	82
2402	42.7386	28.5	2.3	5	103	45	31.068	241	93	lptB	16	183	WP_000544836.1	82
2403	16.1826	28.5	2.8	1	39	20	38.462	241	169	lptB	135	456	WP_001513523.1	418
2404	16.1826	28.5	2.9	1	39	20	38.462	241	169	lptB	135	456	WP_000350635.1	418
2405	7.46888	28.1	3.3	0	18	6	66.667	241	153	lptB	136	563	WP_000670359.1	546
2406	7.46888	28.1	3.3	0	18	6	66.667	241	153	lptB	136	563	WP_001404451.1	546
2407	14.5228	27.7	4.5	0	35	23	34.286	241	70	lptB	36	292	WP_001598631.1	258
2408	14.5228	27.7	4.5	0	35	23	34.286	241	70	lptB	36	292	WP_000249371.1	258
2409	14.5228	27.7	4.5	0	35	23	34.286	241	70	lptB	36	292	WP_001530857.1	258
2410	14.5228	27.7	4.6	0	35	23	34.286	241	70	lptB	36	292	WP_000249375.1	258
2411	13.278	27.3	5	0	32	20	37.5	241	67	lptB	36	289	WP_057078404.1	258
2412	16.1826	26.2	6.8	0	39	28	28.205	241	196	lptB	158	86	WP_200145959.1	48
2413	48.5477	27.3	6.8	5	117	73	25.641	241	132	lptB	24	865	WP_024227038.1	755
2414	48.5477	26.9	7.2	5	117	73	25.641	241	132	lptB	24	865	WP_052974684.1	755
2415	48.5477	26.9	7.2	5	117	73	25.641	241	132	lptB	24	865	WP_012783939.1	755
2420	8.54592	33.5	0.16	3	67	39	34.328	784	108	lptD	43	90	WP_000669785.1	28
2421	8.80102	29.6	3.2	1	69	48	26.087	784	352	lptD	287	161	WP_000830464.1	93
2422	8.54592	29.3	5.3	2	67	46	28.358	784	406	lptD	341	68	WP_000368046.1	3
2423	8.54592	29.3	5.6	2	67	46	28.358	784	406	lptD	341	68	WP_075674438.1	3
2424	8.92857	29.3	7.6	2	70	39	28.571	784	388	lptD	319	510	WP_113224142.1	452
2425	8.92857	29.3	7.7	2	70	39	28.571	784	388	lptD	319	510	WP_095844265.1	452
2426	8.92857	29.3	7.9	2	70	39	28.571	784	388	lptD	319	507	WP_044068510.1	449
2427	8.92857	29.3	8	2	70	39	28.571	784	388	lptD	319	507	WP_001034480.1	449
2428	8.92857	29.3	8.1	2	70	39	28.571	784	388	lptD	319	510	WP_001296400.1	452
2429	10.8418	27.7	9.4	4	85	50	28.235	784	472	lptD	396	142	WP_021561187.1	61
2432	40.4145	29.6	0.41	0	78	59	24.359	193	132	lptE	55	95	WP_000884697.1	18
2433	44.5596	26.9	5.2	2	86	62	25.581	193	118	lptE	33	424	WP_185161607.1	341
2434	44.5596	26.9	5.3	2	86	62	25.581	193	118	lptE	33	424	WP_001230098.1	341
2439	45.6284	38.9	0.002	1	167	123	25.15	366	168	lptF	2	170	WP_001523844.1	6
2440	45.6284	38.5	0.003	1	167	123	25.15	366	168	lptF	2	170	WP_001296697.1	6
2441	36.0656	30	1.3	5	132	80	22.727	366	229	lptF	105	237	WP_000589797.1	121
2442	17.7596	27.3	6.9	2	65	40	32.308	366	78	lptF	18	69	WP_021580912.1	5
2443	17.7596	27.3	7.1	2	65	40	32.308	366	78	lptF	18	69	WP_000824439.1	5
2448	38.6111	34.7	0.039	1	139	100	26.619	360	170	lptG	34	168	WP_000584114.1	30
2449	38.6111	34.7	0.042	1	139	100	26.619	360	170	lptG	34	162	WP_152768593.1	24
2450	13.6111	28.1	3.9	1	49	31	34.694	360	242	lptG	194	138	WP_207148553.1	91
2451	13.6111	28.1	3.9	1	49	31	34.694	360	242	lptG	194	138	WP_152770739.1	91
2452	13.6111	27.7	5.1	1	49	31	34.694	360	242	lptG	194	151	WP_000109147.1	104
2453	9.16667	28.1	6.2	1	33	18	42.424	360	331	lptG	300	345	WP_154293838.1	313
2454	9.16667	28.1	6.4	1	33	18	42.424	360	331	lptG	300	342	WP_152858715.1	310
2455	9.16667	28.1	6.4	1	33	18	42.424	360	331	lptG	300	342	WP_152770723.1	310
2456	10	27.7	7.2	0	36	23	36.111	360	84	lptG	49	251	WP_001056695.1	216
2457	20.2778	26.2	7.8	3	73	50	24.658	360	153	lptG	84	76	WP_001531625.1	6
2458	34.7222	27.3	9	4	125	67	24	360	105	lptG	9	325	WP_000846228.1	201
2461	48.855	33.5	0.038	2	128	87	22.656	262	161	lpxA	37	132	WP_000005712.1	14
2462	58.0153	32.7	0.11	5	152	87	23.684	262	158	lpxA	7	165	WP_001554271.1	43
2463	41.6031	30.4	0.49	4	109	70	28.44	262	117	lpxA	12	170	WP_001296213.1	67
2464	31.6794	30	0.57	2	83	44	25.301	262	189	lpxA	125	176	WP_001295812.1	94
2465	20.6107	28.9	1.6	0	54	36	33.333	262	192	lpxA	139	177	WP_000102539.1	124
2466	11.0687	28.5	2	0	29	18	37.931	262	29	lpxA	1	40	WP_001295758.1	12
2467	61.4504	28.1	2.4	3	161	109	23.602	262	158	lpxA	2	157	WP_021521026.1	7
2468	34.7328	27.7	3.1	2	91	63	19.78	262	161	lpxA	81	159	WP_075674450.1	69
2469	34.7328	27.7	3.2	2	91	63	19.78	262	161	lpxA	81	159	WP_001153557.1	69
2470	13.3588	27.7	3.5	1	35	17	42.857	262	122	lpxA	88	176	WP_000993775.1	145
2471	23.2824	26.6	7.5	0	61	40	34.426	262	62	lpxA	2	67	WP_021538957.1	7
2472	14.8855	25.4	9.2	0	39	28	28.205	262	239	lpxA	201	69	WP_001520742.1	31
2473	31.6794	26.9	9.7	3	83	47	30.12	262	176	lpxA	94	676	WP_000654937.1	605
2476	25.1309	28.1	4.1	5	96	42	31.25	382	258	lpxB	184	188	WP_001257002.1	96
2477	8.90052	28.1	7	1	34	20	35.294	382	142	lpxB	109	658	WP_000240574.1	627
2479	15.4098	29.3	1.3	1	47	30	34.043	305	89	lpxC	43	98	WP_000284278.1	53
2480	21.6393	25.4	10	1	66	46	25.758	305	280	lpxC	218	66	WP_000343085.1	1
2483	46.6276	44.3	3.48e-05	6	159	89	30.189	341	252	lpxD	113	424	WP_000933735.1	269
2484	25.2199	40.8	0.000139	3	86	49	32.558	341	211	lpxD	129	108	WP_000670962.1	29
2485	33.4311	30	0.57	3	114	66	23.684	341	302	lpxD	205	140	WP_000670962.1	32
2486	21.1144	28.1	3	2	72	34	29.167	341	285	lpxD	219	66	WP_000670962.1	7
2487	22.8739	28.1	3.1	2	78	43	25.641	341	180	lpxD	118	125	WP_000670962.1	48
2488	48.3871	40.8	0.000282	5	165	102	27.273	341	270	lpxD	110	155	WP_021521026.1	5
2489	48.3871	39.7	0.00072	5	165	104	26.061	341	270	lpxD	110	155	WP_021538957.1	5
2490	9.97067	38.1	0.002	0	34	16	52.941	341	145	lpxD	112	165	WP_000102539.1	132
2491	16.4223	27.7	5	1	56	25	33.929	341	181	lpxD	126	165	WP_000102539.1	122
2492	9.97067	38.1	0.002	0	34	16	52.941	341	145	lpxD	112	167	WP_001295812.1	134
2493	31.6716	37	0.004	4	108	64	27.778	341	215	lpxD	111	154	WP_001536605.1	58
2494	20.2346	30.4	0.67	2	69	36	34.783	341	164	lpxD	105	177	WP_001536605.1	109
2495	40.7625	35.4	0.025	4	139	91	23.741	341	288	lpxD	160	298	WP_001234088.1	165
2496	39.2962	33.9	0.038	3	134	95	24.627	341	258	lpxD	129	145	WP_000005712.1	14
2497	11.7302	32.3	0.14	0	40	26	35	341	151	lpxD	112	139	WP_000005712.1	100
2498	36.0704	30.8	0.49	5	123	65	30.894	341	273	lpxD	165	130	WP_000005712.1	14
2499	24.6334	33.9	0.05	2	84	53	32.143	341	183	lpxD	100	95	WP_077249421.1	16
2500	14.3695	31.6	0.28	1	49	26	40.816	341	273	lpxD	225	61	WP_077249421.1	16
2501	24.0469	32.7	0.086	2	82	44	35.366	341	178	lpxD	106	141	WP_200144190.1	60
2502	24.0469	32.7	0.094	2	82	44	35.366	341	178	lpxD	106	141	WP_000888713.1	60
2503	10.2639	32.7	0.096	0	35	19	45.714	341	142	lpxD	108	141	WP_000888740.1	107
2504	24.0469	32	0.18	2	82	45	34.146	341	178	lpxD	106	141	WP_000888740.1	60
2505	10.2639	32.3	0.17	0	35	19	45.714	341	145	lpxD	111	157	WP_197975399.1	123
2506	23.1672	32	0.17	2	79	50	31.646	341	183	lpxD	105	76	WP_000582569.1	2
2507	13.1965	29.3	1.4	1	45	24	40	341	273	lpxD	229	42	WP_000582569.1	1
2508	32.5513	31.6	0.32	4	111	73	26.126	341	306	lpxD	200	240	WP_001277561.1	135
2509	25.2199	27.3	7.7	2	86	56	27.907	341	178	lpxD	95	226	WP_001277561.1	145
2510	22.5806	30.4	1	2	77	45	24.675	341	143	lpxD	67	151	WP_001554271.1	88
2511	10.2639	25.8	8.3	1	35	21	34.286	341	100	lpxD	66	51	WP_200146111.1	19
2513	20.4167	30	0.2	2	49	19	38.776	240	40	lpxH	3	62	WP_016232005.1	14
2514	11.6667	28.1	2.4	0	28	16	42.857	240	79	lpxH	52	101	WP_001296330.1	74
2515	11.6667	28.1	2.5	0	28	16	42.857	240	79	lpxH	52	108	WP_168870277.1	81
2516	27.0833	26.9	3.4	1	65	41	30.769	240	70	lpxH	6	105	WP_000783734.1	45
2517	24.5833	27.3	5.5	0	59	43	27.119	240	191	lpxH	133	325	WP_000043719.1	267
2518	24.5833	27.3	5.8	0	59	43	27.119	240	191	lpxH	133	325	WP_001554205.1	267
2519	37.0833	26.9	7.1	3	89	49	29.213	240	89	lpxH	1	75	WP_000257181.1	1
2521	13.7195	26.9	8.5	1	45	30	31.111	328	100	lpxK	57	71	WP_000835686.1	27
2522	48.1707	27.3	8.8	5	158	87	23.418	328	176	lpxK	22	394	WP_001040681.1	268
2527	55.8824	28.9	3.3	5	171	108	22.807	306	209	lpxL	58	566	WP_000357755.1	401
2528	8.16993	26.9	9.2	0	25	15	40	306	204	lpxL	180	104	WP_000852146.1	80
2530	37.1951	28.5	1.2	0	61	43	29.508	164	131	lspA	71	203	WP_122984588.1	143
2531	37.1951	28.5	1.2	0	61	43	29.508	164	131	lspA	71	203	WP_015912519.1	143
2532	26.2195	26.6	6	1	43	26	34.884	164	66	lspA	24	406	WP_200145790.1	366
2533	26.2195	26.6	6	1	43	26	34.884	164	66	lspA	24	406	WP_001296218.1	366
2534	26.2195	26.6	6.1	1	43	26	34.884	164	66	lspA	24	406	WP_000454701.1	366
2535	26.8293	25	7.2	0	44	32	27.273	164	136	lspA	93	90	WP_200121888.1	47
2543	11.8812	31.2	1	1	60	30	36.667	505	70	lysS	11	426	WP_000138849.1	375
2544	7.12871	28.1	6.2	0	36	21	41.667	505	358	lysS	323	42	WP_001295262.1	7
2545	6.33663	27.3	9.8	0	32	21	34.375	505	35	lysS	4	182	WP_000416259.1	151
2551	23.4848	31.2	0.39	2	62	31	32.258	264	61	map	11	184	WP_000446347.1	123
2552	29.5455	29.3	1.5	2	78	53	24.359	264	136	map	65	113	WP_000676056.1	36
2553	10.2273	28.5	2.7	0	27	15	44.444	264	145	map	119	394	WP_001566763.1	368
2554	11.3636	28.1	3.5	1	30	17	40	264	92	map	64	58	WP_001314062.1	29
2555	37.1212	26.9	7	3	98	54	26.531	264	235	map	149	286	WP_000977908.1	196
2562	24.2245	37.4	0.017	4	164	111	23.78	677	450	metG	292	378	WP_000912352.1	224
2563	10.192	30.8	1.7	0	69	51	26.087	677	90	metG	22	105	WP_000912352.1	37
2564	7.53323	37.4	0.021	0	51	36	29.412	677	65	metG	15	92	WP_000416407.1	42
2565	7.53323	37.4	0.021	0	51	36	29.412	677	65	metG	15	92	WP_000416385.1	42
2566	6.05613	30.4	1.8	0	41	25	39.024	677	444	metG	404	230	WP_001296168.1	190
2567	5.90842	30	2.4	1	40	24	37.5	677	140	metG	102	73	WP_001305022.1	34
2568	13.7371	29.6	3.8	3	93	62	26.882	677	212	metG	122	248	WP_000147748.1	160
2569	13.7371	28.9	6.2	3	93	62	26.882	677	212	metG	122	248	WP_185161611.1	160
2570	3.84047	26.6	7	1	26	13	46.154	677	133	metG	108	45	WP_000844102.1	21
2571	3.84047	26.6	8	1	26	13	46.154	677	133	metG	108	45	WP_001749967.1	21
2573	10.6771	31.2	0.66	2	41	15	43.902	384	281	metK	248	141	WP_152770532.1	102
2574	10.6771	31.2	0.66	2	41	15	43.902	384	281	metK	248	145	WP_000708473.1	106
2575	10.6771	31.2	0.7	2	41	15	43.902	384	281	metK	248	141	WP_207132701.1	102
2576	21.6146	28.5	5.2	4	83	44	25.301	384	382	metK	309	398	WP_000097409.1	325
2577	12.7604	26.9	5.7	0	49	36	26.531	384	339	metK	291	96	WP_021517659.1	48
2579	51.3587	38.1	0.004	6	189	106	26.984	368	187	mnmA	7	393	WP_000138282.1	229
2580	19.837	33.9	0.094	1	73	45	27.397	368	73	mnmA	1	251	WP_001513514.1	187
2581	10.8696	29.3	2.7	2	40	19	42.5	368	245	mnmA	206	424	WP_000570668.1	389
2582	10.8696	29.3	2.8	2	40	19	42.5	368	245	mnmA	206	420	WP_152768563.1	385
2583	9.23913	28.5	4.2	0	34	21	38.235	368	37	mnmA	4	209	WP_000668686.1	176
2584	40.2174	27.7	4.4	5	148	81	23.649	368	238	mnmA	114	139	WP_001576399.1	1
2585	13.587	27.3	8.2	2	50	24	40	368	191	mnmA	145	188	WP_000010416.1	142
2586	7.88043	27.3	9.8	1	29	17	37.931	368	337	mnmA	310	180	WP_000093702.1	152
2588	29.7222	36.6	0.01	3	107	54	31.776	360	274	mraY	172	229	WP_152768583.1	138
2589	29.7222	36.6	0.01	3	107	54	31.776	360	274	mraY	172	224	WP_001050960.1	133
2590	14.1667	30.8	0.88	0	51	39	23.529	360	144	mraY	94	195	WP_000083947.1	145
2591	10.2778	29.6	1.8	1	37	20	40.541	360	110	mraY	76	203	WP_000094714.1	167
2592	10.2778	29.6	1.9	1	37	20	40.541	360	110	mraY	76	203	WP_032277037.1	167
2593	10.2778	28.1	6.3	1	37	20	40.541	360	110	mraY	76	203	WP_096986827.1	167
2594	13.3333	26.6	8.7	0	48	34	29.167	360	91	mraY	44	114	WP_000002899.1	67
2600	23.0648	41.2	0.001	3	146	87	23.288	633	413	mrdA	271	550	WP_001296475.1	427
2601	23.0648	41.2	0.001	3	146	87	23.288	633	413	mrdA	271	558	WP_000773020.1	435
2602	10.7425	29.3	4.6	2	68	30	33.824	633	60	mrdA	2	194	WP_000646924.1	133
2603	15.6398	28.5	7.4	1	99	69	23.232	633	183	mrdA	92	254	WP_001471277.1	156
2606	9.72973	28.5	4	0	36	23	36.111	370	215	mrdB	180	263	WP_000191263.1	228
2607	10.8108	27.3	6.9	0	40	27	32.5	370	283	mrdB	244	108	WP_000921127.1	69
2613	46.6859	40.8	0.00033	4	162	96	25.309	347	191	mreB	30	169	WP_000929721.1	33
2614	18.4438	37.4	0.002	3	64	29	37.5	347	133	mreB	80	98	WP_001350411.1	36
2615	24.2075	38.9	0.002	1	84	48	29.762	347	198	mreB	126	259	WP_000469704.1	176
2616	42.9395	33.5	0.11	6	149	95	26.846	347	303	mreB	160	344	WP_000588474.1	205
2618	17.7112	27.7	7.1	1	65	47	26.154	367	146	mreC	83	216	WP_001329500.1	152
2619	24.7956	27.7	9.1	2	91	48	24.176	367	152	mreC	70	1192	WP_200117478.1	1115
2620	24.7956	27.7	9.1	2	91	48	24.176	367	152	mreC	70	1192	WP_000927647.1	1115
2622	101.852	32	0.081	5	165	101	23.636	162	145	mreD	2	185	WP_012372828.1	25
2623	101.852	30.8	0.17	5	165	101	23.636	162	145	mreD	2	173	WP_000019405.1	13
2624	101.852	30.8	0.19	5	165	101	23.636	162	145	mreD	2	185	WP_001310555.1	25
2625	101.852	30	0.38	5	165	102	23.03	162	145	mreD	2	173	WP_000019450.1	13
2626	101.852	29.6	0.39	5	165	102	23.03	162	145	mreD	2	173	WP_128427249.1	13
2627	41.358	28.1	1.7	2	67	42	29.851	162	117	mreD	53	625	WP_000733250.1	562
2628	27.7778	26.6	6.1	0	45	28	37.778	162	90	mreD	46	784	WP_001296475.1	740
2629	58.642	26.2	6.1	2	95	65	24.211	162	136	mreD	48	178	WP_000956533.1	85
2630	27.7778	26.6	6.2	0	45	28	37.778	162	90	mreD	46	792	WP_000773020.1	748
2668	37.2852	38.1	0.009	7	217	148	18.894	582	556	msbA	359	492	WP_000937457.1	285
2683	45.8763	41.6	0.000668	7	267	164	21.348	582	578	msbA	337	499	WP_001187827.1	254
2720	37.6289	47.8	8.66e-06	7	219	138	26.027	582	567	msbA	361	487	WP_001178466.1	281
2725	35.567	42.7	0.000303	9	207	126	27.053	582	553	msbA	363	477	WP_000205840.1	280
2730	35.567	45.1	5.24e-05	9	207	125	27.536	582	553	msbA	363	477	WP_000205813.1	280
2732	40.7216	44.3	9.11e-05	8	237	163	21.941	582	559	msbA	331	473	WP_000132912.1	251
2734	41.2371	43.9	0.000122	8	240	162	20.833	582	559	msbA	331	473	WP_200145718.1	251
2744	42.4399	49.7	2.04e-06	9	247	166	22.672	582	573	msbA	343	504	WP_200145807.1	267
2758	33.677	47	1.56e-05	6	196	121	25.51	582	534	msbA	354	458	WP_200778286.1	273
2764	38.488	47.8	8.97e-06	8	224	137	25	582	561	msbA	354	481	WP_185159930.1	273
2766	33.677	47	1.5e-05	6	196	121	25.51	582	534	msbA	354	458	WP_000493440.1	273
2774	34.0206	48.5	5.25e-06	5	198	98	26.768	582	515	msbA	353	197	WP_000046754.1	12
2776	34.0206	48.1	6.15e-06	5	198	98	26.768	582	515	msbA	353	190	WP_001304515.1	5
2779	22.6804	48.9	2.8e-07	6	132	71	31.818	582	496	msbA	374	122	WP_200145918.1	1
2784	36.4261	48.9	3.3e-06	8	212	112	25	582	537	msbA	357	202	WP_001310661.1	7
2786	34.0206	48.1	5.64e-06	5	198	98	26.768	582	515	msbA	353	190	WP_207122121.1	5
2787	38.8316	48.5	3.99e-06	5	226	158	23.894	582	575	msbA	355	231	WP_000096849.1	15
2788	31.2715	44.7	7.4e-05	6	182	113	26.923	582	526	msbA	357	447	WP_000096849.1	274
2789	43.299	48.1	4.63e-06	10	252	154	25	582	566	msbA	342	247	WP_001128858.1	4
2790	14.2612	43.9	6.19e-06	1	83	46	43.373	582	501	msbA	419	85	WP_200146066.1	4
2791	37.8007	46.2	1.43e-05	10	220	132	30	582	551	msbA	346	221	WP_000132446.1	10
2792	19.4158	45.8	3.45e-05	5	113	53	38.938	582	549	msbA	450	902	WP_000357755.1	793
2793	4.811	35	0.08	0	28	12	57.143	582	386	msbA	359	41	WP_000357755.1	14
2794	4.63918	28.9	6	0	27	15	44.444	582	385	msbA	359	649	WP_000357755.1	623
2795	37.6289	45.4	4.55e-05	7	219	135	25.571	582	558	msbA	359	226	WP_200146449.1	17
2796	29.2096	39.7	0.003	5	170	101	28.235	582	527	msbA	359	477	WP_200146449.1	328
2797	37.6289	45.4	4.59e-05	7	219	135	25.571	582	558	msbA	359	226	WP_000634830.1	17
2798	33.8488	40	0.002	7	197	120	26.904	582	553	msbA	359	502	WP_000634830.1	328
2799	37.457	42.7	0.000144	6	218	139	20.642	582	550	msbA	342	194	WP_019842683.1	2
2800	34.7079	42.4	0.0002	6	202	135	23.762	582	560	msbA	366	216	WP_000016207.1	27
2801	10.4811	42	0.000234	1	61	39	32.787	582	403	msbA	345	65	WP_001405893.1	5
2802	25.945	40.4	0.000608	2	151	100	25.828	582	512	msbA	362	158	WP_000888560.1	20
2803	8.24742	40.8	0.000761	0	48	31	35.417	582	389	msbA	342	53	WP_000155032.1	6
2804	39.3471	40	0.001	8	229	130	20.961	582	559	msbA	346	198	WP_001554269.1	6
2805	4.811	36.6	0.005	0	28	13	53.571	582	385	msbA	358	79	WP_200145886.1	52
2806	15.6357	38.5	0.006	2	91	60	29.67	582	560	msbA	474	852	WP_012561117.1	762
2807	16.1512	29.6	3.9	3	94	59	27.66	582	565	msbA	481	508	WP_012561117.1	415
2808	14.9485	36.2	0.012	3	87	51	34.483	582	565	msbA	481	141	WP_200145867.1	59
2809	11.6838	33.9	0.02	2	68	44	32.353	582	546	msbA	481	88	WP_200773458.1	21
2810	14.433	33.1	0.04	5	84	44	36.905	582	495	msbA	415	80	WP_200146065.1	3
2811	13.0584	32.3	0.062	2	76	49	31.579	582	561	msbA	489	76	WP_200144220.1	1
2812	7.56014	31.6	0.23	0	44	28	36.364	582	508	msbA	465	106	WP_200528016.1	63
2813	7.73196	30.8	1.6	2	45	22	46.667	582	402	msbA	359	259	WP_001492932.1	216
2814	7.73196	30.4	2.3	2	45	23	44.444	582	402	msbA	359	259	WP_000362206.1	216
2815	9.62199	29.6	3	3	56	27	35.714	582	399	msbA	351	204	WP_001014667.1	151
2816	5.32646	28.9	4	0	31	19	38.71	582	391	msbA	361	71	WP_001717191.1	41
2817	5.32646	28.9	4.2	0	31	19	38.71	582	391	msbA	361	71	WP_000049676.1	41
2818	23.7113	28.1	7.1	7	138	67	26.812	582	403	msbA	295	133	WP_089629882.1	1
2819	8.24742	27.7	8	0	48	36	25	582	125	msbA	78	142	WP_000581502.1	95
2820	8.24742	27.3	9	0	48	36	25	582	125	msbA	78	142	WP_000581500.1	95
2824	5.38358	32.7	0.24	1	80	57	27.5	1486	982	mukB	903	82	WP_001393400.1	4
2825	4.71063	32.3	1.1	2	70	33	34.286	1486	766	mukB	706	119	WP_001296602.1	54
2826	2.15343	31.2	3.1	0	32	18	43.75	1486	53	mukB	22	61	WP_001586226.1	30
2827	3.09556	30.4	4.2	1	46	29	34.783	1486	624	mukB	580	213	WP_000060456.1	168
2828	4.71063	30.8	4.3	1	70	44	32.857	1486	568	mukB	499	189	WP_016240313.1	123
2829	4.71063	30.8	4.6	1	70	44	32.857	1486	568	mukB	499	189	WP_200146458.1	123
2830	4.71063	30.4	5.9	1	70	44	32.857	1486	568	mukB	499	189	WP_021544284.1	123
2831	12.0458	29.6	6.3	7	179	104	24.581	1486	542	mukB	386	220	WP_000359511.1	51
2832	4.71063	30.4	6.4	1	70	44	32.857	1486	568	mukB	499	189	WP_001600133.1	123
2833	4.71063	30.4	6.9	1	70	44	32.857	1486	568	mukB	499	189	WP_000069945.1	123
2834	4.71063	30	7.2	1	70	44	32.857	1486	568	mukB	499	168	WP_200777533.1	102
2835	2.22073	30	7.3	0	33	19	42.424	1486	619	mukB	587	71	WP_029700931.1	39
2836	4.97981	29.6	7.6	3	74	42	29.73	1486	526	mukB	455	182	WP_000516402.1	117
2837	12.0458	29.6	7.9	7	179	104	24.581	1486	542	mukB	386	220	WP_012561120.1	51
2839	76.0684	32.3	0.13	7	178	117	20.225	234	179	mukE	25	397	WP_000933675.1	222
2840	76.0684	32.3	0.14	7	178	117	20.225	234	179	mukE	25	397	WP_000933678.1	222
2841	11.5385	30.4	0.48	0	27	15	44.444	234	98	mukE	72	133	WP_000350365.1	107
2842	35.4701	28.5	1.8	3	83	44	30.12	234	133	mukE	51	97	WP_000621332.1	29
2843	16.2393	27.7	4.7	1	38	22	39.474	234	73	mukE	36	145	WP_200145802.1	109
2844	16.2393	27.7	4.7	1	38	22	39.474	234	73	mukE	36	145	WP_000342643.1	109
2845	11.5385	26.9	7.8	0	27	16	40.741	234	221	mukE	195	88	WP_000871487.1	62
2847	10.2273	30.8	1	0	45	32	28.889	440	437	mukF	393	498	WP_029700902.1	454
2848	25.2273	30.8	1.1	5	111	66	22.523	440	375	mukF	268	321	WP_000966628.1	228
2849	25.2273	30.8	1.1	5	111	66	22.523	440	375	mukF	268	307	WP_207189183.1	214
2850	23.6364	30	1.9	2	104	71	23.077	440	429	mukF	329	844	WP_004152624.1	747
2851	7.5	29.6	2.1	0	33	22	33.333	440	84	mukF	52	289	WP_000438571.1	257
2852	7.5	29.6	2.1	0	33	22	33.333	440	84	mukF	52	289	WP_000438582.1	257
2856	17.4224	31.2	0.77	1	73	44	31.507	419	184	murA	118	430	WP_000933735.1	358
2857	14.5585	29.6	2	2	61	26	31.148	419	101	murA	41	320	WP_000103921.1	276
2858	14.5585	29.6	2.2	2	61	26	31.148	419	101	murA	41	300	WP_074170155.1	256
2860	41.2281	27.7	7.1	4	141	82	24.113	342	197	murB	76	147	WP_000126542.1	13
2861	11.4035	27.7	7.3	2	39	13	43.59	342	108	murB	79	360	WP_012896833.1	322
2862	11.4035	27.7	7.4	2	39	13	43.59	342	108	murB	79	360	WP_113224155.1	322
2863	40.0585	27.3	9.3	7	137	66	26.277	342	342	murB	220	175	WP_004152348.1	60
2867	41.3442	33.9	0.12	9	203	110	23.153	491	367	murC	185	368	WP_207129667.1	192
2868	41.3442	33.9	0.13	9	203	110	23.153	491	367	murC	185	368	WP_152770484.1	192
2869	41.3442	33.9	0.13	9	203	110	23.153	491	367	murC	185	373	WP_000775098.1	197
2870	15.2749	31.2	0.95	2	75	41	29.333	491	334	murC	272	554	WP_001531994.1	480
2871	15.2749	31.2	0.95	2	75	41	29.333	491	334	murC	272	554	WP_000695432.1	480
2872	9.36864	30.8	1.2	1	46	29	32.609	491	251	murC	206	226	WP_000136804.1	183
2873	20.5703	29.3	3.6	5	101	58	30.693	491	439	murC	346	528	WP_001296023.1	433
2875	57.9909	47.8	5.66e-06	7	254	155	25.197	438	309	murD	79	333	WP_001096048.1	92
2876	63.6986	32.7	0.26	14	279	169	28.315	438	347	murD	94	360	WP_000626694.1	88
2877	16.6667	32	0.45	4	73	41	32.877	438	159	murD	94	159	WP_001576525.1	88
2878	52.7397	30.8	1.2	10	231	126	25.974	438	306	murD	116	340	WP_152770484.1	115
2879	52.7397	30.8	1.2	10	231	126	25.974	438	306	murD	116	340	WP_207129667.1	115
2880	52.7397	30.8	1.2	10	231	126	25.974	438	306	murD	116	345	WP_000775098.1	120
2881	7.07763	30.4	1.3	0	31	16	48.387	438	36	murD	6	176	WP_000081656.1	146
2882	22.3744	29.6	2.4	4	98	54	28.571	438	160	murD	72	129	WP_000176523.1	39
2883	13.242	29.3	2.9	0	58	39	32.759	438	368	murD	311	218	WP_148718084.1	161
2884	7.76256	28.9	4.6	0	34	19	44.118	438	41	murD	8	500	WP_000156877.1	467
2885	7.76256	28.9	4.6	0	34	19	44.118	438	41	murD	8	500	WP_000156872.1	467
2886	7.76256	28.9	4.6	0	34	19	44.118	438	41	murD	8	500	WP_000156861.1	467
2887	7.76256	28.9	4.7	0	34	19	44.118	438	41	murD	8	500	WP_063108149.1	467
2888	6.84932	28.5	5.2	0	30	16	46.667	438	36	murD	7	357	WP_001078844.1	328
2892	34.1414	46.2	1.68e-05	7	169	96	26.036	495	275	murE	111	250	WP_000796460.1	107
2893	65.8586	37	0.015	9	326	216	22.699	495	343	murE	22	317	WP_000626694.1	24
2894	66.0606	36.6	0.018	11	327	213	23.242	495	343	murE	22	317	WP_001576525.1	24
2895	61.8182	36.6	0.022	14	306	177	24.183	495	373	murE	82	367	WP_001096048.1	103
2896	26.0606	34.7	0.063	5	129	73	31.008	495	461	murE	339	207	WP_000739817.1	89
2897	16.5657	33.5	0.15	0	82	57	30.488	495	378	murE	297	350	WP_001219792.1	269
2898	17.1717	31.6	0.66	3	85	55	27.059	495	240	murE	160	246	WP_000857235.1	165
2899	14.5455	28.5	6.5	1	72	46	30.556	495	312	murE	241	340	WP_001531893.1	273
2900	14.1414	28.5	7.1	1	70	46	25.714	495	294	murE	231	84	WP_000246582.1	15
2901	11.7172	28.1	7.6	1	58	38	27.586	495	149	murE	92	271	WP_152770469.1	218
2902	11.7172	28.1	8.1	1	58	38	27.586	495	149	murE	92	267	WP_001296259.1	214
2903	9.49495	28.1	9.1	1	47	22	36.17	495	363	murE	317	285	WP_001531905.1	247
2904	9.49495	28.1	9.2	1	47	22	36.17	495	363	murE	317	285	WP_200140276.1	247
2905	9.49495	28.1	9.2	1	47	22	36.17	495	363	murE	317	285	WP_200483522.1	247
2908	61.7257	39.3	0.002	14	279	169	28.315	452	360	murF	88	347	WP_000796460.1	94
2909	49.5575	38.9	0.004	11	224	120	26.786	452	305	murF	102	304	WP_001219792.1	105
2910	72.1239	37.4	0.009	10	326	214	23.313	452	317	murF	24	338	WP_207129667.1	17
2911	72.3451	37	0.013	10	327	213	23.242	452	317	murF	24	338	WP_152770484.1	17
2912	72.1239	37	0.013	9	326	215	23.006	452	317	murF	24	343	WP_000775098.1	22
2913	50	35	0.059	7	226	142	24.336	452	318	murF	103	328	WP_001096048.1	122
2914	15.708	28.9	2.7	1	71	46	29.577	452	395	murF	329	166	WP_000127356.1	96
2915	7.74336	28.5	4	0	35	19	45.714	452	215	murF	181	67	WP_001438925.1	33
2916	7.74336	28.5	4.1	0	35	19	45.714	452	215	murF	181	75	WP_001296533.1	41
2918	22.5352	28.1	5.4	3	80	36	25	355	293	murG	238	122	WP_000645958.1	43
2919	22.5352	28.1	5.5	3	80	36	25	355	293	murG	238	122	WP_000645961.1	43
2920	22.5352	28.1	5.8	3	80	36	25	355	293	murG	238	122	WP_000645949.1	43
2922	32.6316	28.1	4.4	3	93	38	26.882	285	109	murI	21	298	WP_000277941.1	232
2924	11.546	30.8	0.32	3	59	34	35.593	511	499	murJ	442	59	WP_050571830.1	4
2925	11.546	30.4	0.43	3	59	34	35.593	511	499	murJ	442	59	WP_000494780.1	4
2928	95.3052	30.8	0.21	8	203	96	22.66	213	202	nadD	5	150	WP_001171854.1	4
2929	29.5775	26.9	5.2	2	63	34	26.984	213	119	nadD	69	245	WP_000972261.1	183
2930	14.554	26.2	9.8	1	31	18	38.71	213	146	nadD	116	324	WP_000014031.1	295
2932	29.0909	26.9	9.4	2	80	38	25	275	199	nadE	120	287	WP_001534804.1	230
2934	28.4247	28.1	3.3	3	83	55	25.301	292	227	nadK	145	117	WP_001291261.1	42
2935	27.3973	28.1	4.3	2	80	45	28.75	292	235	nadK	163	587	WP_152768563.1	513
2936	27.3973	28.1	4.3	2	80	45	28.75	292	235	nadK	163	591	WP_000570668.1	517
2937	27.3973	27.7	5.5	3	80	49	28.75	292	214	nadK	142	439	WP_001107467.1	361
2938	6.16438	26.9	6.7	0	18	8	55.556	292	191	nadK	174	82	WP_001263945.1	65
2939	18.4932	27.3	8.2	0	54	39	27.778	292	136	nadK	83	253	WP_000012323.1	200
2940	18.4932	27.3	8.5	0	54	39	27.778	292	136	nadK	83	253	WP_032277046.1	200
2949	16.2234	30	1.4	2	61	34	27.869	376	53	nrdB	3	94	WP_001107467.1	34
2950	12.766	29.3	2.9	1	48	32	31.25	376	92	nrdB	45	197	WP_000871487.1	151
2951	13.2979	28.5	4	1	50	29	34	376	50	nrdB	1	46	WP_032154188.1	1
2952	14.0957	27.7	7.2	1	53	32	35.849	376	68	nrdB	16	97	WP_029701056.1	47
2953	12.234	27.3	8.1	0	46	32	30.435	376	293	nrdB	248	76	WP_029700925.1	31
2954	10.6383	27.7	8.9	2	40	19	45	376	375	nrdB	336	481	WP_059339236.1	445
2955	10.6383	27.7	8.9	2	40	19	45	376	375	nrdB	336	481	WP_000195275.1	445
2956	14.8936	27.7	8.9	2	56	29	37.5	376	68	nrdB	19	445	WP_000577585.1	390
2958	12.1212	31.6	0.71	1	60	37	35	495	436	nusA	379	415	WP_000858214.1	356
2960	63.3094	28.9	0.61	1	88	45	28.409	139	133	nusB	64	239	WP_012561120.1	152
2961	63.3094	28.5	0.63	1	88	46	27.273	139	133	nusB	64	239	WP_000359511.1	152
2962	24.4604	26.6	3.6	0	34	22	35.294	139	101	nusB	68	107	WP_001250202.1	74
2963	22.3022	26.6	4.3	0	31	20	35.484	139	58	nusB	28	347	WP_200117478.1	317
2964	22.3022	26.6	4.3	0	31	20	35.484	139	58	nusB	28	347	WP_000927647.1	317
2965	87.7698	26.2	5.2	4	122	79	27.049	139	131	nusB	13	194	WP_000440433.1	80
2966	28.777	25.4	8.8	0	40	27	32.5	139	72	nusB	33	166	WP_001192301.1	127
2969	84.5304	31.6	0.097	8	153	93	24.183	181	154	nusG	7	136	WP_001192400.1	2
2970	29.8343	32	0.1	2	54	32	33.333	181	98	nusG	49	428	WP_001295403.1	375
2971	71.2707	27.7	2.7	5	129	77	20.93	181	119	nusG	6	191	WP_200141923.1	73
2972	25.4144	27.7	2.9	1	46	26	34.783	181	158	nusG	113	81	WP_001117001.1	40
2973	16.0221	26.9	5.2	0	29	18	37.931	181	125	nusG	97	734	WP_000095204.1	706
2974	16.0221	26.9	5.2	0	29	18	37.931	181	125	nusG	97	734	WP_200117479.1	706
2975	16.0221	26.9	5.3	0	29	18	37.931	181	125	nusG	97	734	WP_000095186.1	706
2976	16.0221	26.9	5.4	0	29	18	37.931	181	125	nusG	97	734	WP_134089448.1	706
2977	40.3315	26.2	6.1	2	73	47	27.397	181	69	nusG	3	81	WP_000847559.1	9
2982	46.9231	40.4	0.000783	9	183	108	30.601	390	341	obgE	162	171	WP_001296291.1	5
2983	46.9231	30.8	1	8	183	98	27.322	390	328	obgE	162	368	WP_001296291.1	205
2984	32.8205	32.7	0.25	4	128	82	28.906	390	287	obgE	162	339	WP_001282361.1	219
2986	31.4917	25	6.9	2	57	39	26.316	181	174	orn	119	65	WP_200144219.1	11
2987	27.0718	26.2	8.8	2	49	23	30.612	181	126	orn	79	520	WP_000698843.1	482
2988	28.1768	25.8	9.8	1	51	32	33.333	181	175	orn	127	241	WP_029391990.1	191
2989	22.0994	24.6	9.9	1	40	26	32.5	181	100	orn	61	85	WP_181199845.1	47
2995	3.98936	26.6	7.8	0	30	17	43.333	752	491	parC	462	48	WP_000092896.1	19
3002	27.5229	29.6	0.86	1	60	41	26.667	218	103	pdxH	47	157	WP_004152624.1	98
3003	33.0275	28.1	0.95	2	72	33	26.389	218	97	pdxH	46	73	WP_000762196.1	2
3004	39.4495	26.9	6.1	4	86	46	25.581	218	172	pdxH	91	298	WP_000463026.1	227
3006	11.8863	29.6	1.5	0	46	31	32.609	387	300	pgk	255	57	WP_000354249.1	12
3007	14.9871	29.6	1.9	0	58	41	29.31	387	217	pgk	160	162	WP_013188477.1	105
3008	14.9871	29.3	2.3	0	58	41	29.31	387	217	pgk	160	162	WP_012561122.1	105
3009	19.1214	28.1	6.6	1	74	50	28.378	387	121	pgk	48	71	WP_000648958.1	1
3010	19.1214	28.1	6.8	1	74	50	28.378	387	121	pgk	48	71	WP_032277092.1	1
3011	19.1214	28.1	7	1	74	50	28.378	387	121	pgk	48	71	WP_000648957.1	1
3013	18.1319	26.9	2.9	1	33	21	33.333	182	59	pgsA	27	92	WP_000525373.1	61
3014	58.7912	27.3	3.4	5	107	64	24.299	182	157	pgsA	60	381	WP_001311624.1	283
3015	31.8681	26.6	5.3	4	58	33	34.483	182	118	pgsA	63	171	WP_000209903.1	117
3016	25.2747	26.2	9.2	1	46	31	30.435	182	70	pgsA	26	818	WP_012783967.1	773
3019	43.7309	28.1	5.4	8	143	79	23.077	327	313	pheS	177	398	WP_000350365.1	281
3020	19.8777	28.1	5.5	1	65	42	29.231	327	273	pheS	213	390	WP_000207133.1	326
3022	9.18239	40.8	0.000182	1	73	43	34.247	795	119	pheT	47	83	WP_000450588.1	16
3023	14.717	30.8	0.71	5	117	63	27.35	795	625	pheT	523	126	WP_152770626.1	18
3024	14.717	30.8	0.76	5	117	63	27.35	795	625	pheT	523	128	WP_000244765.1	20
3025	4.90566	30.4	1.4	1	39	23	38.462	795	610	pheT	573	134	WP_000616196.1	96
3026	11.9497	31.2	1.5	5	95	47	32.632	795	705	pheT	620	392	WP_000790159.1	306
3027	11.9497	31.2	1.5	5	95	47	32.632	795	705	pheT	620	392	WP_001531895.1	306
3028	10.9434	30.4	2.7	4	87	50	27.586	795	739	pheT	658	251	WP_000589431.1	173
3031	10.4089	32.3	0.31	4	84	51	28.571	807	128	plsB	46	125	WP_160378288.1	50
3032	12.5155	32.3	0.32	4	101	63	26.733	807	138	plsB	46	149	WP_014962281.1	52
3033	13.8786	31.6	0.82	5	112	67	28.571	807	408	plsB	301	170	WP_000965706.1	68
3034	13.8786	31.6	0.84	5	112	67	28.571	807	408	plsB	301	170	WP_000965722.1	68
3035	13.8786	31.6	0.84	5	112	67	28.571	807	408	plsB	301	170	WP_000965712.1	68
3036	8.79802	29.6	5.1	1	71	51	23.944	807	347	plsB	277	128	WP_000531594.1	61
3040	45.7143	32	0.23	5	112	67	28.571	245	170	plsC	68	408	WP_001553902.1	301
3041	45.7143	32	0.23	5	112	67	28.571	245	170	plsC	68	408	WP_000017354.1	301
3042	75.9184	31.6	0.29	6	186	112	22.043	245	210	plsC	45	185	WP_001566767.1	13
3043	22.449	30.4	0.51	2	55	31	32.727	245	75	plsC	22	107	WP_001056273.1	58
3044	37.551	30.4	0.58	3	92	54	27.174	245	243	plsC	165	259	WP_200141944.1	168
3045	37.9592	28.9	1.9	4	93	50	29.032	245	210	plsC	124	107	WP_200773437.1	25
3046	42.8571	27.7	4.1	3	105	68	25.714	245	240	plsC	144	204	WP_000899021.1	102
3047	23.2653	27.3	5.5	2	57	31	29.825	245	152	plsC	103	353	WP_001283421.1	299
3048	14.6939	26.9	6.8	1	36	20	38.889	245	223	plsC	190	341	WP_001187383.1	306
3049	17.1429	26.9	7.7	0	42	28	33.333	245	93	plsC	52	337	WP_001525807.1	296
3050	17.1429	26.9	7.8	0	42	28	33.333	245	93	plsC	52	337	WP_048964167.1	296
3051	6.12245	25.4	7.9	0	15	7	53.333	245	77	plsC	63	90	WP_207132226.1	76
3052	22.0408	26.9	8	0	54	37	31.481	245	218	plsC	165	245	WP_001310555.1	192
3053	35.5102	26.9	8.5	3	87	52	25.287	245	238	plsC	165	254	WP_001157265.1	168
3054	22.0408	26.6	8.5	0	54	37	31.481	245	218	plsC	165	245	WP_012372828.1	192
3055	95.9184	26.9	8.8	11	235	136	22.979	245	244	plsC	26	1673	WP_004153015.1	1468
3056	22.0408	26.6	8.8	0	54	37	31.481	245	218	plsC	165	233	WP_128427249.1	180
3057	22.0408	26.6	9.1	0	54	37	31.481	245	218	plsC	165	233	WP_000019405.1	180
3058	22.0408	26.6	9.7	0	54	37	31.481	245	218	plsC	165	233	WP_000019450.1	180
3061	17.0455	27.7	2.8	1	30	14	43.333	176	52	ppa	23	740	WP_000049213.1	714
3062	32.3864	27.3	3	2	57	31	33.333	176	74	ppa	24	187	WP_000922688.1	132
3063	34.6591	27.3	3.1	2	61	34	32.787	176	74	ppa	20	187	WP_000922683.1	128
3064	25	26.9	4.6	0	44	29	34.091	176	170	ppa	127	327	WP_001531913.1	284
3065	35.2273	26.2	7.2	3	62	31	35.484	176	77	ppa	25	103	WP_000688514.1	42
3066	48.2955	25.8	8.2	3	85	54	30.588	176	127	ppa	46	139	WP_000884927.1	57
3067	57.9545	25.8	10	4	102	66	25.49	176	108	ppa	13	205	WP_000016907.1	108
3073	29.1667	39.3	0.000429	4	105	42	32.381	360	294	prfA	214	109	WP_000635528.1	10
3074	22.5	26.9	8.9	3	81	45	33.333	360	251	prfA	173	117	WP_001389366.1	44
3080	26.3014	36.6	0.004	2	96	46	27.083	365	303	prfB	232	103	WP_000635528.1	8
3081	29.863	28.9	2.9	2	109	78	25.688	365	144	prfB	37	303	WP_001295767.1	197
3082	6.30137	27.7	8.2	0	23	13	43.478	365	173	prfB	151	355	WP_001362826.1	333
3083	6.30137	27.7	8.3	0	23	13	43.478	365	173	prfB	151	355	WP_001542270.1	333
3085	45.1923	25.4	4.7	1	47	32	27.66	104	101	priB	57	510	WP_001128474.1	464
3086	53.8462	25	7.2	0	56	43	23.214	104	79	priB	24	242	WP_000257181.1	187
3090	29.6029	44.7	1.7e-05	2	82	56	29.268	277	188	prmC	107	273	WP_001272297.1	194
3091	31.769	43.5	4.07e-05	2	88	59	28.409	277	186	prmC	103	308	WP_000018703.1	221
3092	29.6029	41.6	0.000133	4	82	42	36.585	277	186	prmC	112	125	WP_000083664.1	47
3093	50.5415	37.4	0.002	6	140	76	29.286	277	203	prmC	67	140	WP_004152645.1	21
3094	48.3755	36.6	0.005	2	134	80	24.627	277	166	prmC	37	122	WP_000932839.1	6
3095	44.7653	36.2	0.006	2	124	71	25.806	277	166	prmC	47	115	WP_152768524.1	9
3096	26.3538	36.2	0.009	2	73	49	27.397	277	185	prmC	115	309	WP_001149698.1	239
3097	26.3538	36.2	0.009	2	73	49	27.397	277	185	prmC	115	309	WP_001149713.1	239
3098	48.0144	33.1	0.063	5	133	73	28.571	277	209	prmC	82	146	WP_001298559.1	31
3099	35.3791	33.1	0.11	4	98	52	28.571	277	252	prmC	172	374	WP_001531296.1	278
3100	64.9819	32.7	0.12	5	180	112	26.111	277	256	prmC	78	163	WP_001286537.1	4
3101	48.3755	32	0.14	5	134	74	28.358	277	210	prmC	82	147	WP_015059007.1	31
3102	48.3755	32	0.16	5	134	75	27.612	277	210	prmC	82	147	WP_001348621.1	31
3103	36.4621	31.2	0.2	3	101	64	26.733	277	210	prmC	113	106	WP_207189482.1	13
3104	27.0758	31.2	0.31	2	75	49	30.667	277	168	prmC	95	116	WP_000904011.1	44
3105	48.3755	30.8	0.34	5	134	75	27.612	277	210	prmC	82	147	WP_012783964.1	31
3106	36.4621	30	0.41	3	101	64	26.733	277	210	prmC	113	106	WP_207312705.1	13
3107	29.6029	31.2	0.44	2	82	56	28.049	277	178	prmC	98	353	WP_000046817.1	274
3108	19.4946	30.4	0.55	0	54	41	24.074	277	167	prmC	114	121	WP_000786925.1	68
3109	19.4946	30	0.74	0	54	41	24.074	277	167	prmC	114	121	WP_000786911.1	68
3110	20.2166	30	1	1	56	34	32.143	277	167	prmC	112	65	WP_200140266.1	14
3111	20.2166	30	1	1	56	34	32.143	277	167	prmC	112	65	WP_000173466.1	14
3112	61.3718	29.6	1.3	9	170	99	25.882	277	261	prmC	112	382	WP_194332810.1	220
3113	26.7148	28.9	1.4	1	74	52	27.027	277	182	prmC	109	101	WP_000586718.1	30
3114	61.3718	29.6	1.4	9	170	99	25.882	277	261	prmC	112	382	WP_001553856.1	220
3115	61.3718	29.6	1.5	9	170	99	25.882	277	261	prmC	112	382	WP_001617892.1	220
3116	51.9856	28.9	2.4	4	144	100	25	277	249	prmC	112	143	WP_001219937.1	2
3117	40.0722	27.7	3.7	5	111	62	27.928	277	207	prmC	112	218	WP_075674471.1	111
3118	36.4621	27.7	4	3	101	65	25.743	277	210	prmC	113	147	WP_001332335.1	54
3119	29.6029	27.7	4.6	3	82	58	24.39	277	183	prmC	105	132	WP_000019588.1	52
3120	29.6029	28.1	4.6	2	82	51	25.61	277	219	prmC	148	237	WP_000102319.1	156
3121	24.9097	26.9	5	2	69	48	26.087	277	142	prmC	76	114	WP_000820789.1	47
3122	25.6318	27.3	6.8	3	71	43	30.986	277	182	prmC	112	234	WP_000098896.1	170
3123	7.94224	26.9	8.6	0	22	12	45.455	277	127	prmC	106	25	WP_001094476.1	4
3124	10.8303	26.9	9	0	30	19	36.667	277	82	prmC	53	194	WP_000695662.1	165
3129	19.7552	36.6	0.02	2	113	81	23.894	572	212	proS	104	343	WP_000886683.1	232
3130	9.96503	29.6	2.4	2	57	30	38.596	572	324	proS	271	197	WP_042091266.1	143
3131	9.96503	29.6	2.6	2	57	30	38.596	572	324	proS	271	197	WP_000450998.1	143
3132	6.81818	26.9	7.5	1	39	20	35.897	572	415	proS	377	51	WP_000133160.1	18
3135	30.1587	34.7	0.026	1	95	63	27.368	315	248	prs	154	222	WP_042012661.1	134
3136	30.1587	34.7	0.026	1	95	63	27.368	315	248	prs	154	222	WP_001296478.1	134
3137	10.4762	33.9	0.043	0	33	18	45.455	315	242	prs	210	121	WP_000683851.1	89
3138	10.4762	33.5	0.044	0	33	18	45.455	315	242	prs	210	121	WP_000683335.1	89
3139	11.4286	30.4	1.1	0	36	22	38.889	315	248	prs	213	701	WP_001077932.1	666
3140	18.0952	26.9	6.6	1	57	41	26.316	315	268	prs	213	137	WP_001291991.1	81
3141	15.2381	27.3	7.3	0	48	36	25	315	166	prs	119	111	WP_000263563.1	64
3142	15.2381	27.3	8	0	48	37	22.917	315	166	prs	119	111	WP_200145804.1	64
3143	15.2381	27.3	8.2	0	48	37	22.917	315	166	prs	119	111	WP_000884361.1	64
3144	38.4127	27.3	8.6	5	121	69	24.793	315	304	prs	195	286	WP_001296627.1	177
3146	41.3043	30	0.99	4	133	88	22.556	322	181	psd	56	266	WP_113262454.1	142
3147	41.3043	30	1.1	4	133	88	22.556	322	181	psd	56	266	WP_001295801.1	142
3148	44.0994	29.6	1.5	5	142	84	24.648	322	149	psd	19	290	WP_000290263.1	161
3149	44.7205	28.5	4.1	6	144	83	24.306	322	310	psd	177	372	WP_001103168.1	245
3151	36.5854	42	0.000313	4	165	110	24.848	451	395	pssA	238	427	WP_001311599.1	270
3152	36.5854	42	0.000347	4	165	110	24.848	451	395	pssA	238	427	WP_001554054.1	270
3153	28.6031	35.8	0.013	5	129	70	27.132	451	153	pssA	26	131	WP_000731968.1	26
3154	7.98226	32.7	0.25	0	36	22	38.889	451	392	pssA	357	325	WP_000650371.1	290
3155	21.9512	32	0.39	4	99	65	28.283	451	271	pssA	176	114	WP_001531253.1	19
3156	26.8293	30.4	0.69	6	121	68	26.446	451	145	pssA	26	105	WP_014343478.1	5
3157	32.816	30.4	0.9	7	148	85	23.649	451	187	pssA	40	168	WP_000014584.1	49
3158	29.7118	29.3	2.3	6	134	79	26.866	451	375	pssA	251	166	WP_001157751.1	43
3159	13.969	28.1	8.5	2	63	32	33.333	451	327	pssA	270	582	WP_000124398.1	525
3162	33.5052	32.7	0.08	3	65	35	38.462	194	164	pth	100	281	WP_001181475.1	222
3163	22.6804	27.3	4.3	0	44	33	25	194	194	pth	151	281	WP_001296230.1	238
3171	13.2174	29.6	3.9	1	76	55	23.684	575	119	ptsI	44	537	WP_200141959.1	465
3172	13.2174	29.6	3.9	1	76	55	23.684	575	119	ptsI	44	537	WP_000850306.1	465
3173	17.913	28.1	8.8	6	103	60	28.155	575	484	ptsI	388	200	WP_001011484.1	106
3174	4.86957	28.5	9.1	0	28	16	42.857	575	487	ptsI	460	170	WP_000246582.1	143
3175	17.913	28.1	9.8	6	103	60	28.155	575	484	ptsI	388	200	WP_001011491.1	106
3178	42.1053	37.4	0.011	8	192	120	25.521	456	308	purB	131	331	WP_001099099.1	149
3179	13.3772	33.5	0.15	1	61	42	29.508	456	208	purB	149	229	WP_000069437.1	169
3180	41.0088	33.1	0.2	6	187	109	25.134	456	315	purB	143	297	WP_185161607.1	128
3181	41.0088	33.1	0.21	6	187	109	25.134	456	315	purB	143	297	WP_001230098.1	128
3182	35.0877	30.8	0.76	6	160	98	23.75	456	352	purB	200	192	WP_000783854.1	50
3183	19.2982	29.3	3.6	3	88	51	31.818	456	129	purB	48	440	WP_001296481.1	356
3184	18.6404	28.5	6.5	2	85	56	27.059	456	454	purB	370	675	WP_034613856.1	597
3185	9.21053	27.7	9.4	0	42	28	33.333	456	444	purB	403	228	WP_197749402.1	187
3186	9.21053	27.7	9.9	0	42	28	33.333	456	444	purB	403	228	WP_004152396.1	187
3188	9.3578	40.4	0.000216	2	51	26	45.098	545	535	pyrG	486	105	WP_200145868.1	56
3189	14.4954	35.4	0.042	2	79	51	29.114	545	541	pyrG	463	379	WP_001295757.1	306
3190	14.4954	35.4	0.042	2	79	51	29.114	545	541	pyrG	463	379	WP_200138587.1	306
3191	10.8257	29.6	3.7	1	59	39	28.814	545	404	pyrG	346	108	WP_000138282.1	53
3192	13.211	27.7	6.2	2	72	40	29.167	545	312	pyrG	252	74	WP_001044770.1	3
3193	19.8165	28.1	9.9	2	108	76	22.222	545	262	pyrG	156	543	WP_000087313.1	443
3195	33.61	43.5	3.45e-05	2	81	46	33.333	241	225	pyrH	148	290	WP_001264707.1	215
3196	17.4274	27.3	5.2	0	42	28	33.333	241	187	pyrH	146	191	WP_001285288.1	150
3197	36.0996	26.9	8.1	2	87	59	26.437	241	113	pyrH	29	127	WP_001264434.1	44
3198	20.8861	26.9	2	0	33	20	39.394	158	58	racR	26	56	WP_001296165.1	24
3199	20.8861	25.8	4.6	1	33	20	36.364	158	58	racR	27	62	WP_200145940.1	30
3200	53.7975	25.8	8.1	3	85	44	27.059	158	103	racR	31	231	WP_001295784.1	153
3201	39.8734	25.8	9	2	63	37	31.746	158	139	racR	78	420	WP_001296537.1	363
3202	20.2532	25.8	9.5	0	32	21	34.375	158	109	racR	78	1037	WP_001215662.1	1006
3204	18.797	26.6	3.5	1	25	12	48	133	35	rbfA	11	497	WP_000772711.1	474
3205	45.8647	26.6	3.7	2	61	39	27.869	133	59	rbfA	4	74	WP_001300563.1	14
3206	32.9114	32	0.005	0	26	12	53.846	79	79	relB	54	83	WP_000121743.1	58
3207	55.6962	25.4	1.2	1	44	25	31.818	79	54	relB	16	45	WP_000120100.1	2
3208	63.2911	25.8	1.8	1	50	34	26	79	72	relB	26	68	WP_000456450.1	19
3209	36.7089	25.4	2.2	0	29	18	37.931	79	70	relB	42	113	WP_000202113.1	85
3210	22.7848	24.3	5.9	0	18	9	50	79	27	relB	10	123	WP_001216325.1	106
3211	51.8987	24.3	6.1	1	41	25	31.707	79	79	relB	39	126	WP_000160712.1	89
3212	64.557	23.9	7.9	3	51	25	37.255	79	60	relB	10	101	WP_001068682.1	58
3213	50.6329	23.9	8.2	1	40	25	25	79	52	relB	13	441	WP_001132033.1	407
3219	57.7566	49.7	1.07e-06	7	242	163	26.033	419	387	rho	156	395	WP_200117499.1	160
3220	59.4272	43.9	7.92e-05	3	249	178	21.285	419	391	rho	160	379	WP_000190506.1	132
3221	29.3556	34.7	0.057	1	123	89	23.577	419	277	rho	160	273	WP_001176745.1	151
3222	16.4678	32.7	0.23	0	69	49	28.986	419	300	rho	232	573	WP_001304269.1	505
3223	16.4678	30.8	1.2	0	69	50	27.536	419	300	rho	232	573	WP_000654452.1	505
3224	12.6492	29.3	3.3	1	53	35	32.075	419	62	rho	10	383	WP_001576667.1	332
3225	7.87589	26.6	4.2	1	33	14	42.424	419	93	rho	61	44	WP_000066497.1	17
3226	11.6945	26.6	4.6	1	49	31	28.571	419	163	rho	115	56	WP_001217575.1	12
3227	19.3317	28.1	6.9	4	81	45	30.864	419	108	rho	29	71	WP_000485012.1	1
3229	83.1633	30.4	0.33	5	163	112	25.767	196	187	ribA	30	172	WP_000560684.1	14
3230	20.4082	27.3	3.6	1	40	22	35	196	138	ribA	99	245	WP_000156573.1	210
3231	20.4082	27.3	3.7	1	40	22	35	196	138	ribA	99	245	WP_059338847.1	210
3232	67.8571	26.2	9.1	4	133	81	24.812	196	151	ribA	37	427	WP_001607656.1	296
3234	12.2066	26.9	6.1	0	26	15	42.308	213	157	ribC	132	119	WP_000342643.1	94
3235	12.2066	26.9	6.2	0	26	15	42.308	213	157	ribC	132	119	WP_200145802.1	94
3236	12.2066	25.8	6.7	0	26	16	38.462	213	119	ribC	94	77	WP_200145903.1	52
3237	22.0657	26.2	7.9	1	47	26	29.787	213	153	ribC	114	114	WP_000168117.1	68
3242	20.1635	31.6	0.4	2	74	48	28.378	367	289	ribD	220	212	WP_000109425.1	140
3243	18.8011	29.6	1.1	4	69	30	34.783	367	255	ribD	201	157	WP_001267176.1	90
3244	29.4278	29.6	1.8	3	108	68	25	367	353	ribD	249	346	WP_200138651.1	249
3245	29.4278	29.6	2.2	3	108	68	25	367	353	ribD	249	346	WP_001015721.1	249
3246	29.4278	29.3	2.4	3	108	68	25	367	353	ribD	249	346	WP_001015715.1	249
3247	9.26431	28.5	5.5	0	34	21	38.235	367	311	ribD	278	938	WP_001253634.1	905
3248	9.26431	28.1	5.7	0	34	21	38.235	367	311	ribD	278	935	WP_207132292.1	902
3249	9.26431	28.1	5.8	0	34	21	38.235	367	311	ribD	278	935	WP_023141156.1	902
3251	34.6154	32	0.023	0	54	39	27.778	156	137	ribE	84	74	WP_000164588.1	21
3252	21.1538	26.6	1.9	0	33	22	33.333	156	85	ribE	53	44	WP_000003742.1	12
3253	28.2051	25.8	5.8	0	44	28	36.364	156	140	ribE	97	56	WP_001436826.1	13
3256	11.1821	26.6	5.3	0	35	22	37.143	313	313	ribF	279	81	WP_000517479.1	47
3257	35.1438	26.9	5.5	4	110	75	24.545	313	116	ribF	15	113	WP_200145863.1	4
3258	16.9329	27.3	7.6	1	53	36	28.302	313	197	ribF	147	235	WP_000753680.1	183
3259	20.4473	27.3	8.1	3	64	39	31.25	313	206	ribF	144	307	WP_000263098.1	248
3260	27.1565	27.3	8.2	3	85	41	28.235	313	189	ribF	107	331	WP_001531885.1	265
3262	29.6703	28.1	1.7	1	54	31	27.778	182	135	rimM	82	143	WP_000899600.1	98
3268	49.0798	33.1	0.095	5	160	108	25	326	248	rluD	93	192	WP_001248677.1	41
3269	70.2454	32	0.26	9	229	133	24.454	326	245	rluD	19	198	WP_000936388.1	8
3270	17.4847	31.2	0.5	1	57	32	36.842	326	77	rluD	21	499	WP_000138849.1	447
3271	59.816	29.6	1.2	8	195	123	22.564	326	248	rluD	62	198	WP_001234850.1	24
3272	11.0429	27.7	6.5	1	36	17	50	326	271	rluD	236	222	WP_001296434.1	188
3275	66.3866	27.7	1.3	1	79	51	26.582	119	115	rnpA	37	729	WP_200117478.1	658
3276	66.3866	27.7	1.3	1	79	51	26.582	119	115	rnpA	37	729	WP_000927647.1	658
3277	47.8992	26.2	4.2	1	57	41	24.561	119	105	rnpA	49	217	WP_000485012.1	163
3278	13.4454	25.4	6.9	0	16	7	56.25	119	18	rnpA	3	169	WP_000493124.1	154
3279	13.4454	25.4	6.9	0	16	7	56.25	119	18	rnpA	3	169	WP_200777510.1	154
3280	13.4454	25.4	7	0	16	7	56.25	119	18	rnpA	3	169	WP_000493122.1	154
3281	60.5042	24.3	7.7	4	72	28	29.167	119	110	rnpA	43	74	WP_200528064.1	22
3283	42.7907	28.5	1.8	3	92	50	29.348	215	207	rnt	118	156	WP_000944256.1	78
3284	84.6512	27.7	2.6	5	182	124	23.077	215	201	rnt	22	175	WP_016607532.1	8
3285	17.6744	27.7	2.8	0	38	25	34.211	215	201	rnt	164	175	WP_021520508.1	138
3286	10.6977	27.7	3.5	0	23	10	56.522	215	23	rnt	1	219	WP_152770428.1	197
3287	10.6977	27.7	3.6	0	23	10	56.522	215	23	rnt	1	227	WP_000234742.1	205
3288	37.6744	27.7	3.9	4	81	44	29.63	215	197	rnt	129	295	WP_000026110.1	216
3289	37.6744	27.3	4.9	4	81	44	29.63	215	197	rnt	129	295	WP_000026111.1	216
3290	85.5814	26.9	5.4	7	184	115	23.37	215	194	rnt	20	175	WP_001385210.1	9
3291	37.2093	26.6	7.4	2	80	54	22.5	215	215	rnt	136	180	WP_000668686.1	109
3292	42.7907	26.6	8.2	3	92	59	27.174	215	214	rnt	131	300	WP_000093154.1	209
3297	21.7778	32	0.13	3	49	22	42.857	225	191	rpe	144	47	WP_000690259.1	4
3298	13.7778	26.9	3.5	0	31	22	29.032	225	90	rpe	60	107	WP_000465036.1	77
3299	13.7778	26.9	3.6	0	31	22	29.032	225	90	rpe	60	107	WP_000465034.1	77
3300	31.1111	26.9	5.1	3	70	43	30	225	135	rpe	67	249	WP_000816232.1	185
3301	16.8889	26.9	5.6	0	38	27	28.947	225	72	rpe	35	125	WP_000197847.1	88
3302	49.7778	26.6	7.8	4	112	71	23.214	225	147	rpe	47	305	WP_000126542.1	198
3304	18.3761	32	0.028	1	43	22	44.186	234	206	rplA	164	79	WP_001168526.1	39
3305	22.6496	31.2	0.31	1	53	32	30.189	234	228	rplA	176	92	WP_001312162.1	45
3306	22.6496	31.2	0.31	1	53	32	30.189	234	228	rplA	176	92	WP_001296491.1	45
3307	57.265	30.4	0.65	7	134	72	26.866	234	201	rplA	70	430	WP_021543768.1	321
3308	57.265	30.4	0.66	7	134	72	26.866	234	201	rplA	70	428	WP_075674442.1	319
3309	57.265	30.4	0.66	7	134	72	26.866	234	201	rplA	70	428	WP_200141975.1	319
3310	57.265	30.4	0.69	7	134	72	26.866	234	201	rplA	70	430	WP_075674443.1	321
3311	57.265	30	0.7	7	134	72	26.866	234	201	rplA	70	428	WP_001576295.1	319
3312	52.9915	29.3	1.5	6	124	69	26.613	234	201	rplA	80	430	WP_061103992.1	327
3313	52.9915	28.9	1.7	6	124	69	26.613	234	201	rplA	80	430	WP_000354273.1	327
3314	57.265	28.9	1.9	7	134	72	26.866	234	201	rplA	70	128	WP_200483536.1	19
3315	37.6068	28.5	2.1	3	88	52	30.682	234	85	rplA	7	347	WP_000918810.1	260
3316	37.6068	28.5	2.1	3	88	52	30.682	234	85	rplA	7	347	WP_000918827.1	260
3317	28.6325	28.1	3.4	4	67	36	31.343	234	201	rplA	136	62	WP_200145808.1	5
3318	19.6581	26.6	5	1	46	27	34.783	234	65	rplA	20	53	WP_001110490.1	11
[truncated: 595 more rows]

## Sheet: Hit vs no hit
	Hits	Hits over cutoff	Hits under cutoff	No hits
0	yciS	dicA	racR	ymfE
1	pth	rbfA	ykfM	ymiB
2	aspS	yciS	ydcD
3	tusE	ydhL	yncH
4	racR	pth	yqcG
5	hemH	trpS	ynbG
6	glmU	rpsE	ydaE
7	glmS	yobI	ydaS
8	hemL	rpmA	yjbS
9	hemB	hemA	relB
10	hemC	waaA	yffS
11	hemA	aspS
12	hemG	ygeG
13	hemD	nusB
14	hemE	safA
15	glmM	ubiD
16	hscA	rpsB
17	acpP	gmk
18	acpS	rpmB
19	birA	rpsS
20	folP	mreB
21	folE	mreC
22	folD	priB
23	folA	rpoC
24	trmD	wzyE
25	folC	mreD
26	folB	pheT
27	can	zipA
28	rpoC	tusE
29	rpoB	tktA
30	rpoA	nrdA
31	rpoE	tsf
32	rpoD	rnt
33	rpoH	adk
34	cysS	trmD
35	gltX	rpsL
36	iraM	ssb
37	gpsA	mrdA
38	mrdA	asnS
39	holA	psd
40	mrdB	rpsJ
41	valS	ptsI
42	rpsG	plsC
43	rpsF	plsB
44	rpsE	leuS
45	rpsD	metK
46	rpsC	rpsF
47	rpsB	rimM
48	rpsA	ftsB
49	rpsO	nadK
50	rpsN	hemH
51	rpsM	glmU
52	rpsL	glmS
53	rpsK	ftsA
54	rpsJ	rluD
55	rpsI	hemB
56	rpsH	hemC
57	rpsU	yihA
58	rpsT	ftsL
59	rpsS	ubiA
60	rpsR	hemD
61	rpsQ	ftsI
62	rpsP	ftsH
63	thrS	ftsW
64	cohE	csrA
65	fbaA	rpsT
66	ykfM	ftsQ
67	rnpA	nusG
68	yihA	rpe
69	thiL	glmM
70	ygfZ	rplA
71	der	ftsZ
72	era	ftsY
73	cdsA	cdsA
74	holD	dapA
75	holB	lolB
76	def	lolA
77	mnmA	dapB
78	dxs	acpP
79	dxr	dapD
80	tilS	lolE
81	purB	acpS
82	ydcD	rplV
83	eno	lnt
84	yqgF	rplT
85	secA	ffh
86	map	proS
87	tsaB	rplS
88	tsaC	rplP
89	secE	hemG
90	tsaE	rplN
91	ileS	kdsA
92	coaE	kdsB
93	coaD	rplM
94	coaA	rplJ
95	groL	grpE
96	sucA	hisS
97	sucB	birA
98	groS	secE
99	yncH	lolC
100	ffh	hemE
101	safA	rplB
102	tsf	rplC
103	tktA	prfA
104	ycaR	cydX
105	higA	gapA
106	nadK	murJ
107	ftsB	hscA
108	ftsA	folP
109	ftsL	murA
110	ftsI	murB
111	ftsH	murC
112	ftsW	murD
113	ftsQ	murE
114	ftsZ	murF
115	ftsY	murG
116	lolC	folE
117	lolB	folD
118	waaA	yqgF
119	dapB	alaS
120	dapE	folA
121	dapD	metG
122	lolE	folC
123	dapF	folB
124	rplV	cydA
125	rplW	cydB
126	rplT	cydC
127	rplU	cydD
128	rplR	can
129	rplS	rsgA
130	rplP	pssA
131	rplQ	rpsD
132	rplN	hda
133	kdsA	prfB
134	kdsB	tadA
135	rplM	yqeL
136	rplJ	dcd
137	rplK	tmk
138	rplF	orn
139	tsaD	rpoB
140	rplD	rpoA
141	rplE	tonB
142	rplB	rnpA
143	rplC	asd
144	rplA	ribA
145	nrdA	yidC
146	nrdB	ribC
147	ligA	rpoH
148	rbfA	ribE
149	metG	ribD
150	metK	cysS
151	prfA	ribF
152	prfB	lpxH
153	orn	gltX
154	asd	lpxK
155	prmC	lpxL
156	ispU	prmC
157	argS	iraM
158	ispH	iscS
159	ispD	lpxB
160	ispE	argS
161	ispF	lpxD
162	ispG	pheM
163	ispA	holB
164	ispB	obgE
165	glyS	gpsA
166	glyQ	map
167	pgk	ispH
168	dfp	holA
169	secY	pyrH
170	glyA	ileS
171	guaA	ispD
172	bamD	ispE
173	accD	ispF
174	fmt	ispG
175	accA	ispA
176	bamA	ispB
177	accC	rpsG
178	accB	glyS
179	yqcG	ppa
180	serS	glyQ
181	ubiX	rpsC
182	ubiH	rpoE
183	ubiG	rpsA
184	ubiD	rpsO
185	ubiE	rpsN
186	ubiB	rpsM
187	ubiA	murI
188	parE	rpsK
189	parC	pgk
190	cydC	rpsI
191	dnaX	dfp
192	ydfO	pyrG
193	dnaA	rpsU
194	dnaC	glyA
195	dnaB	lexA
196	dnaE	rpsR
197	dnaG	rpsQ
198	dnaN	rpsP
199	prs	dapE
200	rsgA	accB
201	trpL	rplD
202	erpA	yrfF
203	trpS	rplO
204	grpE	ubiG
205	gyrB	msbA
206	gyrA	rplX
207	hipB	guaA
208	rho	mraY
209	topA	bamD
210	lpd	accD
211	dicA	fmt
212	priB	dapF
213	asnS	accA
214	plsC	bamA
215	plsB	accC
216	leuS	cohE
217	ssb	frr
218	csrA	tyrS
219	tyrS	mukF
220	lnt	fbaA
221	hisS	rplW
222	thyA	lspA
223	alaS	dut
224	ynbG	pdxH
225	lpxH	suhB
226	lpxK	rplU
227	lpxL	mukE
228	lpxA	ubiX
229	lpxB	rplR
230	lpxC	ubiE
231	lpxD	infC
232	rimM	infB
233	obgE	infA
234	rluD	thyA
235	rpe	rplK
236	tonB	rpmH
237	ydaE	ubiH
238	wzyE	thiL
239	frr	ihfA
240	ydaS	mukB
241	lspA	rpmC
242	dut	rplQ
243	suhB	ubiB
244	rpmI	rpmD
245	rpmH	lgt
246	rpmA	rpmF
247	rpmC	parE
248	rpmB	parC
249	rpmD	dnaT
250	lgt	purB
251	rpmF	dnaX
252	nusG	der
253	nusB	lolD
254	nusA	rplL
255	hda	nusA
256	lepB	dnaA
257	fabZ	secA
258	fabD	dnaC
259	fabG	dnaB
260	fabA	dnaE
261	fabB	era
262	fabI	dnaG
263	fabH	ispU
264	yidC	fdx
265	ybeY	holD
266	glnS	hemL
267	ydhL	def
268	pssA	dnaN
269	iscU	lpxC
270	iscS	mnmA
271	fusA	dxs
272	lptD	dxr
273	lptE	tilS
274	lptF	fabZ
275	lptG	rpsH
276	cca	fabD
277	lptA	fabG
278	lptB	fabA
279	dnaT	prs
280	gmk	fabB
281	mreB	fabI
282	mreC	fabH
283	mreD	serS
284	yjbS	ygfZ
285	adk	pheS
286	psd	rplE
287	ptsI	trpL
288	rnt	ybeY
289	ygeG	rpoD
290	proS	rplF
291	nadE	tsaD
292	nadD	rplY
293	lipA	aceF
294	murI	eno
295	murJ	erpA
296	murA	thrS
297	murB	glnS
298	murC	higA
299	murD	lpxA
300	murE	nadE
301	murF	fldA
302	murG	lepB
303	cydA	lipA
304	cydB	tsaB
305	tmk	tsaC
306	cydD	gyrB
307	yobI	tsaE
308	yqeL	gyrA
309	dcd	ydfO
310	ribA	mrdB
311	ribC	nrdB
312	ribE	hipB
313	ribD	valS
314	ribF	rho
315	zipA	lptE
316	pheM	coaE
317	pheS	coaD
318	pheT	lysS
319	dapA	coaA
320	ppa	ligA
321	lolA	iscU
322	lexA	rpmI
323	relB	lptG
324	yrfF	secY
325	rplX	groL
326	mraY	pgsA
327	lolD	ycaR
328	mukB	nadD
329	mukF	sucA
330	mukE	sucB
331	tadA	topA
332	infC	fusA
333	infB	lptD
334	infA	groS
335	yffS	lptF
336	ihfA	lpd
337	rplO	cca
338	rplL	lptA
339	fdx	lptB
340	msbA
341	rplY
342	aceF
343	fldA
344	cydX
345	gapA
346	pyrH
347	pyrG
348	lysS
349	pdxH
350	pgsA

## Sheet: Original results
	qseqid	sseqid	% id	length	mismatch	gapopen	qstart	qend	sstart	send	evalue	bitscore	prot length	% alignment
0	accA	WP_000055741.1	100	319	0	0	1	319	1	319	0	648	319	100
1	accA	WP_000026111.1	37.5	56	35	0	177	232	64	119	2.7	28.9	319	17.5549
2	accA	WP_000026117.1	37.5	56	35	0	177	232	64	119	2.8	28.9	319	17.5549
3	accA	WP_000026110.1	37.5	56	35	0	177	232	64	119	2.8	28.9	319	17.5549
4	accA	WP_023141029.1	31.818	44	30	0	145	188	687	730	3.4	28.9	319	13.7931
5	accA	WP_004152349.1	23.171	82	53	3	100	180	310	382	4	28.5	319	25.7053
6	accA	WP_000124850.1	32.558	43	26	1	19	61	62	101	5.5	26.9	319	13.4796
7	accA	WP_000372392.1	31.818	44	26	1	275	318	89	128	5.7	27.7	319	13.7931
8	accA	WP_200144189.1	32.051	78	45	5	8	79	342	417	8	27.7	319	24.4514
9	accA	WP_200145714.1	32.051	78	45	5	8	79	342	417	8.1	27.7	319	24.4514
10	accA	WP_001295947.1	32.051	78	45	5	8	79	342	417	8.3	27.3	319	24.4514
11	accB	WP_000354622.1	100	156	0	0	1	156	1	156	4.52e-111	311	156	100
12	accB	WP_000195013.1	37.288	59	24	3	1	59	817	862	0.099	31.6	156	37.8205
13	accB	WP_000195012.1	37.288	59	24	3	1	59	817	862	0.1	31.6	156	37.8205
14	accB	WP_029700833.1	26.531	49	36	0	56	104	150	198	1.4	28.1	156	31.4103
15	accB	WP_000457596.1	28.571	91	57	2	2	87	210	297	1.7	27.7	156	58.3333
16	accB	WP_001081978.1	29.412	51	35	1	100	150	75	124	3	26.9	156	32.6923
17	accB	WP_025670862.1	31.746	63	41	1	46	106	29	91	4.3	26.6	156	40.3846
18	accB	WP_029701058.1	31.746	63	41	1	46	106	29	91	4.3	26.6	156	40.3846
19	accB	WP_000963539.1	34.545	55	36	0	102	156	124	178	4.6	26.6	156	35.2564
20	accB	WP_029701022.1	31.746	63	41	1	46	106	29	91	4.9	26.2	156	40.3846
21	accB	WP_001554194.1	50	20	10	0	113	132	233	252	6	26.2	156	12.8205
22	accB	WP_001295377.1	37.143	35	22	0	104	138	47	81	7	25.4	156	22.4359
23	accB	WP_016230612.1	36.111	36	23	0	33	68	242	277	7.2	26.2	156	23.0769
24	accB	WP_095526376.1	56.667	30	12	1	36	65	422	450	8.2	25.8	156	19.2308
25	accB	WP_000077041.1	56.667	30	12	1	36	65	422	450	8.2	25.8	156	19.2308
26	accB	WP_000068941.1	27.586	58	30	1	30	75	104	161	8.3	25.8	156	37.1795
27	accC	WP_000884645.1	99.777	449	1	0	1	449	1	449	0	922	449	100
28	accC	WP_001126342.1	25.668	187	110	4	149	322	705	875	3.38e-12	67.8	449	41.6481
29	accC	WP_001126342.1	24.082	245	164	6	90	321	97	332	1.99e-05	46.2	449	54.5657
30	accC	WP_000130072.1	24.229	227	148	10	76	291	60	273	7.32e-05	43.5	449	50.5568
31	accC	WP_000173466.1	21.667	180	123	5	4	181	14	177	0.21	33.1	449	40.0891
32	accC	WP_200140266.1	21.667	180	123	5	4	181	14	177	0.22	32.7	449	40.0891
33	accC	WP_000648958.1	25.385	130	78	5	214	340	630	743	0.31	32.7	449	28.9532
34	accC	WP_000648957.1	25.385	130	78	5	214	340	630	743	0.32	32.7	449	28.9532
35	accC	WP_032277092.1	25.385	130	78	5	214	340	630	743	0.33	32.7	449	28.9532
36	accC	WP_000866835.1	22.222	180	106	6	98	259	87	250	0.68	31.6	449	40.0891
37	accC	WP_152770607.1	27.848	79	49	3	231	309	133	203	3.5	29.3	449	17.5947
38	accC	WP_001278946.1	27.848	79	49	3	231	309	119	189	3.6	28.9	449	17.5947
39	accC	WP_012561117.1	35.714	28	18	0	220	247	466	493	5.4	28.9	449	6.23608
40	accC	WP_200145892.1	34.091	44	21	1	15	58	58	93	5.5	27.7	449	9.79955
41	accC	WP_071586933.1	36.538	52	31	1	25	76	80	129	6.3	28.1	449	11.5813
42	accC	WP_000798135.1	37.255	51	32	0	4	54	171	221	9.1	27.7	449	11.3586
43	accD	WP_000118404.1	100	304	0	0	1	304	1	304	0	622	304	100
44	accD	WP_029700925.1	28.814	59	36	1	26	78	48	106	0.6	30.4	304	19.4079
45	accD	WP_001053178.1	39.216	51	27	1	243	289	17	67	0.73	30	304	16.7763
46	accD	WP_130090109.1	39.216	51	27	1	243	289	17	67	0.77	30	304	16.7763
47	accD	WP_000426446.1	30.263	76	42	2	175	245	340	409	4.3	28.1	304	25
48	accD	WP_000426441.1	30.263	76	42	2	175	245	340	409	4.4	28.1	304	25
49	accD	WP_097292322.1	31.646	79	42	3	94	166	65	137	5.6	27.3	304	25.9868
50	accD	WP_175268066.1	32.051	78	41	3	95	166	66	137	7.7	26.9	304	25.6579
51	accD	WP_000357981.1	26.667	60	31	1	193	252	82	128	9.7	26.9	304	19.7368
52	aceF	WP_000963539.1	99.841	630	1	0	1	630	1	630	0	1236	630	100
53	aceF	WP_000099866.1	31.281	406	249	9	227	630	26	403	4.7e-48	172	630	64.4444
54	aceF	WP_000099866.1	27.358	106	75	1	107	210	5	110	0.08	35	630	16.8254
55	aceF	WP_000099866.1	24.545	110	80	2	2	109	3	111	1.3	31.2	630	17.4603
56	aceF	WP_200141994.1	31.281	406	249	9	227	630	26	403	6.18e-48	172	630	64.4444
57	aceF	WP_200141994.1	27.358	106	75	1	107	210	5	110	0.08	35	630	16.8254
58	aceF	WP_200141994.1	24.545	110	80	2	2	109	3	111	1.3	31.2	630	17.4603
59	aceF	WP_000570223.1	29.557	406	233	8	229	630	26	382	1.21e-42	157	630	64.4444
60	aceF	WP_000570223.1	29.577	71	48	1	3	71	2	72	0.15	33.9	630	11.2698
61	aceF	WP_000570223.1	31.915	47	32	0	128	174	26	72	0.38	32.7	630	7.46032
62	aceF	WP_001296098.1	26	150	92	4	130	272	39	176	0.004	38.9	630	23.8095
63	aceF	WP_000354622.1	34.545	55	36	0	124	178	102	156	5.2	28.5	630	8.73016
64	acpP	WP_000103754.1	100	78	0	0	1	78	1	78	1.78e-51	154	78	100
65	acpP	WP_095844268.1	42.857	35	20	0	22	56	24	58	6.27e-05	37	78	44.8718
66	acpP	WP_000248102.1	42.857	35	20	0	22	56	24	58	6.61e-05	36.6	78	44.8718
67	acpP	WP_000248097.1	40	35	21	0	22	56	24	58	0.000496	34.7	78	44.8718
68	acpP	WP_000953531.1	43.478	23	13	0	17	39	140	162	8	23.9	78	29.4872
69	acpS	WP_000986038.1	97.619	126	3	0	1	126	1	126	5.23e-88	250	126	100
70	acpS	WP_001276886.1	27.368	95	57	3	15	107	347	431	7.1	25.4	126	75.3968
71	acpS	WP_200145893.1	35.417	48	22	3	84	125	25	69	7.4	25	126	38.0952
72	acpS	WP_001267919.1	24.615	65	49	0	49	113	205	269	8.5	25	126	51.5873
73	acpS	WP_200138639.1	27.368	95	57	3	15	107	347	431	8.9	25.4	126	75.3968
74	adk	WP_001220233.1	100	214	0	0	1	214	1	214	2.46e-157	432	214	100
75	adk	WP_000386470.1	40.426	47	25	1	2	45	4	50	0.023	33.9	214	21.9626
76	adk	WP_000948824.1	28.395	81	52	2	45	119	24	104	0.11	31.6	214	37.8505
77	adk	WP_001005578.1	29.114	79	44	2	4	70	596	674	1.5	28.9	214	36.9159
78	adk	WP_021561201.1	35.417	48	16	2	87	119	21	68	2.3	28.1	214	22.4299
79	adk	WP_001163403.1	31.429	70	38	3	3	63	101	169	3.5	27.3	214	32.7103
80	adk	WP_001260397.1	38.462	26	16	0	94	119	43	68	3.8	27.3	214	12.1495
81	adk	WP_000067797.1	29.688	64	41	2	3	63	53	115	5.4	26.9	214	29.9065
82	adk	WP_001331923.1	29.688	64	41	2	3	63	34	96	5.6	26.9	214	29.9065
83	adk	WP_001257002.1	27.419	62	43	1	3	64	6	65	8.9	26.2	214	28.972
84	adk	WP_000740067.1	38.71	31	19	0	151	181	129	159	8.9	26.2	214	14.486
85	alaS	WP_000047157.1	99.429	876	5	0	1	876	1	876	0	1796	876	100
86	alaS	WP_000735581.1	25.385	130	62	4	603	703	151	274	3.6	30	876	14.8402
87	alaS	WP_001296585.1	34.694	49	16	3	137	172	209	254	4.3	30	876	5.59361
88	argS	WP_001025326.1	99.827	577	1	0	1	577	1	577	0	1194	577	100
89	argS	WP_113224151.1	99.653	577	2	0	1	577	1	577	0	1192	577	100
90	argS	WP_139497981.1	99.822	563	1	0	15	577	1	563	0	1166	577	97.5737
91	argS	WP_001157896.1	35.294	34	22	0	122	155	42	75	2.2	30.4	577	5.89255
92	argS	WP_000912352.1	36.364	33	21	0	129	161	37	69	3.4	29.6	577	5.71924
93	argS	WP_181193661.1	26.316	57	42	0	205	261	59	115	5.1	28.9	577	9.87868
94	argS	WP_000268715.1	25.455	110	54	4	139	221	132	240	5.5	28.9	577	19.0641
95	argS	WP_001052123.1	25.862	116	74	4	250	362	260	366	6	28.9	577	20.104
96	argS	WP_185159930.1	23.529	85	61	1	296	376	165	249	7.4	28.5	577	14.7314
97	argS	WP_200778286.1	23.529	85	61	1	296	376	165	249	7.6	28.5	577	14.7314
98	argS	WP_000493440.1	23.529	85	61	1	296	376	165	249	7.8	28.5	577	14.7314
99	asd	WP_000799949.1	99.728	367	1	0	1	367	1	367	0	752	367	100
100	asd	WP_001289165.1	22.129	357	234	11	3	356	6	321	5.53e-05	43.9	367	97.2752
101	asd	WP_000917208.1	29.091	55	37	1	134	188	11	63	0.7	30	367	14.9864
102	asd	WP_000622122.1	32.813	64	36	3	192	248	74	137	0.81	30.8	367	17.4387
103	asd	WP_000034372.1	37.255	51	20	2	216	259	99	144	8.3	27.3	367	13.8965
104	asnS	WP_000117888.1	99.785	466	1	0	1	466	1	466	0	962	466	100
105	asnS	WP_200116854.1	99.571	466	2	0	1	466	1	466	0	959	466	100
106	asnS	WP_000003806.1	22.899	476	296	21	15	458	63	499	1.02e-12	68.9	466	102.146
107	asnS	WP_000003071.1	21.398	472	308	18	15	458	63	499	4.97e-11	63.9	466	101.288
108	asnS	WP_001258676.1	33.333	111	69	2	360	466	454	563	6.62e-11	63.5	466	23.8197
109	asnS	WP_001258676.1	22.939	279	165	11	16	277	14	259	4.69e-06	48.1	466	59.8712
110	asnS	WP_000117510.1	27.273	77	51	3	88	159	251	327	0.42	32.3	466	16.5236
111	asnS	WP_000899600.1	29.07	86	45	4	5	83	57	133	3.3	28.9	466	18.4549
112	asnS	WP_155164495.1	27.66	47	33	1	103	148	10	56	6.1	27.3	466	10.0858
113	asnS	WP_114050469.1	27.66	47	33	1	103	148	10	56	7	26.9	466	10.0858
114	asnS	WP_001100793.1	54.545	22	10	0	159	180	157	178	9.4	27.3	466	4.72103
115	aspS	WP_001258676.1	99.322	590	4	0	1	590	1	590	0	1210	590	100
116	aspS	WP_000003071.1	28.289	304	183	12	11	298	61	345	1.04e-20	94.7	590	51.5254
117	aspS	WP_000003071.1	26.531	147	103	3	413	555	354	499	8.67e-09	57.4	590	24.9153
118	aspS	WP_000003806.1	26.403	303	190	10	11	298	61	345	1.85e-19	90.9	590	51.3559
119	aspS	WP_000003806.1	27.703	148	100	3	413	555	354	499	1.22e-09	60.1	590	25.0847
120	aspS	WP_000117888.1	33.333	111	69	2	454	563	360	466	8.83e-11	63.5	590	18.8136
121	aspS	WP_000117888.1	22.581	279	166	11	14	259	16	277	1.73e-05	46.6	590	47.2881
122	aspS	WP_200116854.1	33.333	111	69	2	454	563	360	466	9.31e-11	63.5	590	18.8136
123	aspS	WP_200116854.1	22.581	279	166	11	14	259	16	277	1.84e-05	46.6	590	47.2881
124	aspS	WP_000004771.1	31.068	103	62	2	138	233	16	116	1.25e-07	52.8	590	17.4576
125	aspS	WP_000004771.1	30.208	96	55	2	467	554	229	320	4.69e-05	45.1	590	16.2712
126	aspS	WP_001217059.1	27.273	88	57	3	135	217	113	198	2.1	30	590	14.9153
127	aspS	WP_000010833.1	31.959	97	44	4	278	367	51	132	3.9	29.3	590	16.4407
128	bamA	WP_001240896.1	100	810	0	0	1	810	1	810	0	1664	810	100
129	bamA	WP_001534797.1	28.289	152	96	5	242	392	84	223	0.003	40	810	18.7654
130	bamA	WP_001269327.1	20.782	486	274	21	339	807	181	572	0.17	34.3	810	60
131	bamA	WP_000030537.1	32.292	96	45	6	200	284	88	174	2.1	30	810	11.8519
132	bamA	WP_012561139.1	37.097	62	36	1	272	333	172	230	2.6	30	810	7.65432
133	bamA	WP_000861577.1	36.508	63	37	1	272	334	172	231	3.7	29.6	810	7.77778
134	bamA	WP_001283421.1	33.333	54	34	1	171	222	57	110	4.5	30	810	6.66667
135	bamD	WP_000197686.1	100	245	0	0	1	245	1	245	0	507	245	100
136	bamD	WP_095526380.1	42.857	28	16	0	1	28	1	28	0.34	30.8	245	11.4286
137	bamD	WP_000164453.1	42.857	28	16	0	1	28	1	28	0.34	30.8	245	11.4286
138	bamD	WP_000066973.1	26	50	37	0	69	118	275	324	1.8	28.9	245	20.4082
139	bamD	WP_001296529.1	33.333	45	30	0	74	118	205	249	4.5	27.3	245	18.3673
140	bamD	WP_001097224.1	26.786	56	31	2	29	74	61	116	5.2	27.3	245	22.8571
141	bamD	WP_061090160.1	55	20	9	0	171	190	186	205	5.7	26.9	245	8.16327
142	bamD	WP_000189165.1	55	20	9	0	171	190	186	205	6.2	26.9	245	8.16327
143	bamD	WP_200777515.1	55	20	9	0	171	190	186	205	6.2	26.9	245	8.16327
144	bamD	WP_001335086.1	33.333	45	24	1	4	48	15	53	10	25.8	245	18.3673
145	birA	WP_000654592.1	98.442	321	5	0	1	321	1	321	0	636	321	100
146	birA	WP_001169659.1	32.5	40	22	1	54	88	55	94	1.4	28.5	321	12.4611
147	birA	WP_000683970.1	25.581	86	55	3	137	220	79	157	4.7	28.1	321	26.7913
148	birA	WP_029700766.1	31.148	61	26	2	9	63	21	71	5.2	27.7	321	19.0031
149	birA	WP_001131164.1	31.148	61	26	2	9	63	21	71	5.4	27.7	321	19.0031
150	birA	WP_001295435.1	30.508	59	26	2	14	57	63	121	9.8	26.9	321	18.3801
151	can	WP_000651599.1	100	220	0	0	1	220	1	220	8.38e-167	457	220	100
152	can	WP_000145423.1	31.081	74	39	3	1	73	19	81	4.3	27.3	220	33.6364
153	can	WP_000145410.1	31.081	74	39	3	1	73	19	81	5.6	26.9	220	33.6364
154	can	WP_000395838.1	33.333	36	21	1	25	57	282	317	5.6	27.3	220	16.3636
155	can	WP_001296288.1	23.762	101	64	4	50	147	253	343	5.7	27.3	220	45.9091
156	can	WP_200117531.1	38.71	31	19	0	148	178	44	74	8.3	25.4	220	14.0909
157	cca	WP_000708473.1	98.786	412	5	0	1	412	1	412	0	839	412	100
158	cca	WP_207132701.1	99.02	408	4	0	5	412	1	408	0	830	412	99.0291
159	cca	WP_152770532.1	98.529	408	6	0	5	412	1	408	0	828	412	99.0291
160	cca	WP_203401281.1	27.864	323	192	12	4	299	63	371	3.91e-15	75.9	412	78.3981
161	cca	WP_000174644.1	27.864	323	192	12	4	299	70	378	4.48e-15	75.9	412	78.3981
162	cca	WP_001062128.1	43.902	41	15	2	106	145	248	281	0.7	31.2	412	9.95146
163	cca	WP_000058085.1	26.923	130	76	6	77	193	43	166	2.4	29.3	412	31.5534
164	cca	WP_001565860.1	40.476	42	23	1	61	102	27	66	2.7	27.3	412	10.1942
165	cca	WP_001219652.1	36.842	38	24	0	229	266	4	41	5	28.5	412	9.2233
166	cca	WP_000638136.1	31.429	70	40	2	201	262	12	81	6.4	28.1	412	16.9903
167	cca	WP_200121839.1	31.429	70	40	2	201	262	12	81	6.4	28.1	412	16.9903
168	cdsA	WP_000922441.1	98.947	285	3	0	1	285	1	285	0	558	285	100
169	cdsA	WP_200145872.1	42.241	116	64	2	160	274	2	115	8.56e-24	92.8	285	40.7018
170	cdsA	WP_071524507.1	32.857	70	39	2	44	106	158	226	0.92	30	285	24.5614
171	cdsA	WP_000804064.1	32.857	70	39	2	44	106	152	220	1	30	285	24.5614
172	cdsA	WP_188140903.1	32.857	70	39	2	44	106	1	69	1.4	29.3	285	24.5614
173	cdsA	WP_000945369.1	22.481	258	151	15	28	260	428	661	2	29.3	285	90.5263
174	cdsA	WP_181713132.1	34.783	46	30	0	44	89	152	197	5.9	27.3	285	16.1404
175	cdsA	WP_185161615.1	31.884	69	40	5	100	162	668	735	7.5	27.3	285	24.2105
176	cdsA	WP_000177739.1	31.884	69	40	5	100	162	668	735	7.5	27.3	285	24.2105
177	coaA	WP_000023081.1	100	316	0	0	1	316	1	316	0	652	316	100
178	coaA	WP_000687745.1	25.49	204	127	5	42	245	12	190	2.33e-09	55.8	316	64.557
179	coaA	WP_152768479.1	25.49	204	127	5	42	245	8	186	2.35e-09	55.8	316	64.557
180	coaA	WP_207188832.1	25.49	204	127	5	42	245	8	186	5.67e-09	54.7	316	64.557
181	coaA	WP_152770622.1	25	204	128	5	42	245	8	186	1.9e-08	53.1	316	64.557
182	coaA	WP_001295424.1	26.667	180	114	6	90	267	10	173	4.69e-05	42.7	316	56.962
183	coaA	WP_001295873.1	27.451	51	37	0	5	55	390	440	1.5	29.6	316	16.1392
184	coaA	WP_000394983.1	27.083	48	35	0	249	296	278	325	4.3	28.1	316	15.1899
185	coaA	WP_000759309.1	25.217	115	77	3	59	172	102	208	4.8	28.1	316	36.3924
186	coaA	WP_001448115.1	25	68	45	2	197	258	40	107	5.4	26.9	316	21.519
187	coaA	WP_004153015.1	29.412	68	28	1	93	140	992	1059	5.4	28.1	316	21.519
188	coaA	WP_071594226.1	25	68	45	2	197	258	40	107	6.2	26.6	316	21.519
189	coaA	WP_001317671.1	31.818	44	25	1	265	303	2	45	8.6	25	316	13.9241
190	coaD	WP_001171854.1	98.113	159	3	0	1	159	1	159	1.01e-115	323	159	100
191	coaD	WP_001233350.1	24.545	110	76	3	3	106	2	110	0.000169	38.5	159	69.1824
192	coaD	WP_042012935.1	24.771	109	75	3	3	105	2	109	0.000228	38.1	159	68.5535
193	coaD	WP_185159922.1	23.153	203	95	8	4	150	5	202	0.028	33.1	159	127.673
194	coaD	WP_000859530.1	23.077	104	67	3	3	97	2	101	0.16	30.4	159	65.4088
195	coaD	WP_000838881.1	22.66	203	96	8	4	150	5	202	0.2	30.4	159	127.673
196	coaD	WP_000093834.1	32.075	53	30	2	9	59	71	119	1.1	28.5	159	33.3333
197	coaD	WP_000583481.1	48.485	33	15	1	126	156	103	135	1.3	27.7	159	20.7547
198	coaD	WP_000869178.1	28.07	57	34	1	2	51	340	396	1.5	28.1	159	35.8491
199	coaD	WP_000869177.1	28.07	57	34	1	2	51	340	396	1.5	28.1	159	35.8491
200	coaD	WP_000467705.1	23.529	102	74	2	12	113	155	252	1.9	27.7	159	64.1509
201	coaD	WP_000020737.1	21.053	152	98	5	19	149	33	183	8.9	25.8	159	95.5975
202	coaE	WP_001269520.1	100	206	0	0	1	206	1	206	1.05e-151	418	206	100
203	coaE	WP_157716446.1	58.824	17	7	0	5	21	159	175	3.5	27.7	206	8.25243
204	coaE	WP_000175457.1	54.545	22	10	0	4	25	30	51	4.1	27.3	206	10.6796
205	coaE	WP_000386470.1	40	35	20	1	1	34	1	35	4.3	26.9	206	16.9903
206	coaE	WP_000243741.1	35.714	28	18	0	4	31	3	30	5.2	26.9	206	13.5922
207	coaE	WP_194332790.1	35.714	28	18	0	4	31	3	30	5.2	26.9	206	13.5922
208	coaE	WP_103818118.1	52.632	19	9	0	4	22	29	47	6.1	26.9	206	9.2233
209	coaE	WP_000572714.1	52.632	19	9	0	4	22	29	47	6.2	26.9	206	9.2233
210	coaE	WP_000572654.1	52.632	19	9	0	4	22	29	47	6.2	26.9	206	9.2233
211	coaE	WP_000093834.1	52.381	21	10	0	5	25	234	254	10	26.2	206	10.1942
212	cohE	WP_000859462.1	99.554	224	1	0	1	224	1	224	6.26e-171	468	224	100
213	cohE	WP_000450737.1	41.6	125	66	2	92	211	79	201	9.09e-21	85.5	224	55.8036
214	cohE	WP_000981537.1	34.932	146	77	6	76	211	73	210	1.95e-14	68.9	224	65.1786
215	cohE	WP_000838344.1	35.2	125	73	4	93	212	90	211	2.15e-13	65.9	224	55.8036
216	cohE	WP_001331795.1	29.24	171	110	4	5	169	4	169	2.46e-11	60.5	224	76.3393
217	cohE	WP_104460248.1	34.532	139	70	5	93	219	99	228	1.65e-09	55.1	224	62.0536
218	cohE	WP_000362153.1	37.681	69	38	2	5	68	4	72	2.84e-06	44.7	224	30.8036
219	cohE	WP_000362155.1	37.681	69	38	2	5	68	4	72	3.1e-06	44.7	224	30.8036
220	cohE	WP_000897376.1	34.783	92	56	3	129	219	51	139	4.72e-05	41.2	224	41.0714
221	cohE	WP_000861760.1	38.636	88	49	4	129	214	53	137	8.67e-05	40.4	224	39.2857
222	cohE	WP_001169687.1	28.571	70	48	1	27	96	19	86	0.000178	39.3	224	31.25
223	cohE	WP_000103687.1	26.027	146	70	6	88	211	101	230	0.000188	40.4	224	65.1786
224	cohE	WP_000858975.1	40.909	44	26	0	126	169	130	173	0.001	38.1	224	19.6429
225	cohE	WP_000858972.1	40.909	44	26	0	126	169	130	173	0.001	38.1	224	19.6429
226	cohE	WP_000836290.1	35.211	71	40	3	1	68	1	68	0.002	37.4	224	31.6964
227	cohE	WP_000109071.1	37.209	86	45	4	129	211	55	134	0.056	32.3	224	38.3929
228	cohE	WP_004152352.1	36.986	73	40	3	129	197	53	123	0.25	30.4	224	32.5893
229	cohE	WP_001397087.1	31.373	51	35	0	146	196	42	92	0.31	29.6	224	22.7679
230	cohE	WP_001005578.1	39.13	23	14	0	173	195	736	758	5.3	27.3	224	10.2679
231	cohE	WP_000743189.1	26.563	64	45	1	145	206	120	183	9.1	26.2	224	28.5714
232	cohE	WP_200146024.1	36.364	44	23	3	153	194	24	64	9.8	25	224	19.6429
233	cohE	WP_200145877.1	33.333	39	26	0	77	115	104	142	9.9	25.8	224	17.4107
234	csrA	WP_000906486.1	100	61	0	0	1	61	1	61	2.95e-39	122	61	100
235	csrA	WP_001232412.1	42.105	38	18	2	19	55	197	231	0.66	26.2	61	62.2951
236	csrA	WP_001296213.1	42.5	40	18	1	8	47	140	174	1.7	25	61	65.5738
237	csrA	WP_001531895.1	38.71	31	19	0	11	41	216	246	2.6	24.6	61	50.8197
238	csrA	WP_000068069.1	31.034	29	20	0	31	59	52	80	2.8	24.6	61	47.541
239	csrA	WP_088846059.1	35.484	31	19	1	31	60	29	59	5.9	23.5	61	50.8197
240	csrA	WP_001213584.1	37.931	29	14	1	8	36	180	204	7.9	23.1	61	47.541
241	csrA	WP_001112301.1	37.037	27	17	0	11	37	319	345	9.9	23.1	61	44.2623
242	cydA	WP_000884361.1	100	522	0	0	1	522	1	522	0	1066	522	100
243	cydA	WP_200145804.1	99.808	522	1	0	1	522	1	522	0	1065	522	100
244	cydA	WP_000263563.1	61.858	506	193	0	1	506	1	506	0	664	522	96.9349
245	cydA	WP_000824439.1	30.612	49	34	0	391	439	4	52	5.1	28.1	522	9.38697
246	cydA	WP_021580912.1	35.714	42	27	0	398	439	11	52	5.2	28.1	522	8.04598
247	cydA	WP_001251986.1	41.667	36	17	2	422	457	90	121	6.8	28.1	522	6.89655
248	cydB	WP_000568275.1	100	379	0	0	1	379	1	379	0	765	379	100
249	cydB	WP_000460803.1	57.52	379	160	1	1	379	1	378	9.67e-159	450	379	100
250	cydB	WP_200777508.1	28.261	92	52	3	169	247	207	297	1.3	30.4	379	24.2744
251	cydB	WP_000993671.1	28.261	92	52	3	169	247	207	297	1.3	30.4	379	24.2744
252	cydC	WP_001202204.1	98.953	573	6	0	1	573	1	573	0	1132	573	100
253	cydC	WP_000551259.1	28.543	494	330	8	90	571	95	577	2.22e-57	201	573	86.2129
254	cydC	WP_059329694.1	28.543	494	330	8	90	571	95	577	3.34e-57	201	573	86.2129
255	cydC	WP_001304269.1	29.47	509	310	14	84	572	100	579	1.92e-46	171	573	88.8307
256	cydC	WP_000654452.1	29.47	509	310	14	84	572	100	579	2.6e-46	171	573	88.8307
257	cydC	WP_194332771.1	27.107	605	369	13	4	571	3	572	6.05e-46	169	573	105.585
258	cydC	WP_001235630.1	27.107	605	369	13	4	571	3	572	9.16e-46	169	573	105.585
259	cydC	WP_000376545.1	31.609	348	217	7	233	569	363	700	9.63e-44	165	573	60.733
260	cydC	WP_001296192.1	29.175	521	349	14	62	571	36	547	1.09e-41	157	573	90.925
261	cydC	WP_001327262.1	29.175	521	349	14	62	571	36	547	2.22e-41	156	573	90.925
262	cydC	WP_001256214.1	26.629	537	364	11	43	571	59	573	3.29e-35	139	573	93.7173
263	cydC	WP_001111199.1	28.571	518	312	15	76	562	81	571	2e-34	138	573	90.4014
264	cydC	WP_001111199.1	27.898	509	301	18	92	566	718	1194	1.29e-31	129	573	88.8307
265	cydC	WP_001389363.1	28.571	518	312	15	76	562	81	571	2.63e-34	138	573	90.4014
266	cydC	WP_001389363.1	25.69	580	384	14	9	566	640	1194	1.59e-32	132	573	101.222
267	cydC	WP_001043561.1	28.343	501	317	15	93	566	92	577	9.88e-34	134	573	87.4346
268	cydC	WP_200777514.1	28.343	501	317	15	93	566	92	577	1.37e-33	134	573	87.4346
269	cydC	WP_000173684.1	35.268	224	119	7	346	552	18	232	2.18e-27	110	573	39.0925
270	cydC	WP_001513513.1	24.93	357	240	8	219	563	229	569	6.12e-27	114	573	62.3037
271	cydC	WP_000117262.1	36.066	183	105	4	355	531	25	201	8.41e-26	105	573	31.9372
272	cydC	WP_044068242.1	35.945	217	127	7	354	562	19	231	6.02e-25	105	573	37.8709
273	cydC	WP_000175457.1	33.043	230	144	6	339	561	1	227	1.63e-24	102	573	40.1396
274	cydC	WP_000593994.1	35.484	217	128	7	354	562	19	231	4.99e-24	102	573	37.8709
275	cydC	WP_001273000.1	34.914	232	132	8	353	569	16	243	1.13e-23	99.4	573	40.4887
276	cydC	WP_000063125.1	30.453	243	147	7	338	565	10	245	1.31e-22	96.7	573	42.4084
277	cydC	WP_000188152.1	32.735	223	139	5	339	553	5	224	2.79e-22	100	573	38.918
278	cydC	WP_001033695.1	33.766	231	129	7	335	550	2	223	1.45e-21	92.8	573	40.3141
279	cydC	WP_001295786.1	29.825	228	153	5	338	560	11	236	4.49e-21	92.4	573	39.7906
280	cydC	WP_000733250.1	32.579	221	138	5	339	551	5	222	8.29e-21	95.5	573	38.5689
281	cydC	WP_000078344.1	33.482	224	120	11	354	561	26	236	8.97e-20	88.2	573	39.0925
282	cydC	WP_000631387.1	35.025	197	101	8	372	553	33	217	2.03e-19	87	573	34.3805
283	cydC	WP_001110573.1	35.545	211	114	5	356	553	26	227	2.68e-19	86.3	573	36.8237
284	cydC	WP_000027205.1	32.87	216	126	7	352	554	14	223	3.88e-19	86.3	573	37.6963
285	cydC	WP_000150638.1	31.14	228	151	5	337	562	3	226	5.83e-19	87	573	39.7906
286	cydC	WP_000422200.1	26.776	366	219	13	207	552	193	529	1.14e-18	88.6	573	63.8743
287	cydC	WP_000617723.1	35.567	194	111	6	353	538	15	202	1.92e-18	83.6	573	33.8569
288	cydC	WP_000622316.1	28.326	233	144	6	346	564	7	230	2.02e-18	84.3	573	40.6632
289	cydC	WP_000569080.1	30.144	209	133	6	354	554	15	218	2.38e-18	84	573	36.4747
290	cydC	WP_000103571.1	29.13	230	149	6	349	567	31	257	2.92e-18	85.5	573	40.1396
291	cydC	WP_001136232.1	28.509	228	142	6	339	554	5	223	3.34e-18	83.6	573	39.7906
292	cydC	WP_152768483.1	29.665	209	134	6	354	554	44	247	4.65e-18	83.6	573	36.4747
293	cydC	WP_001157551.1	30.612	196	122	4	356	545	23	210	5.74e-18	82.4	573	34.2059
294	cydC	WP_000916271.1	31.401	207	131	6	360	561	19	219	6.27e-18	82.4	573	36.1257
295	cydC	WP_114080013.1	25.16	469	300	14	100	543	260	702	9.78e-18	85.9	573	81.8499
296	cydC	WP_001090493.1	31.696	224	131	6	332	550	5	211	1.27e-17	82	573	39.0925
297	cydC	WP_033549814.1	30.556	216	132	6	353	560	14	219	1.66e-17	83.6	573	37.6963
298	cydC	WP_000950177.1	30.093	216	133	6	353	560	14	219	3.32e-17	82.4	573	37.6963
299	cydC	WP_000194884.1	30.131	229	134	7	356	567	302	521	4.2e-17	83.6	573	39.9651
300	cydC	WP_000194884.1	29.317	249	148	8	344	570	13	255	1.13e-14	75.9	573	43.4555
301	cydC	WP_000140634.1	28.761	226	154	4	341	560	8	232	4.46e-17	80.9	573	39.4415
302	cydC	WP_000985509.1	29.646	226	136	8	356	567	44	260	5.73e-17	82.4	573	39.4415
303	cydC	WP_000416895.1	29.583	240	145	8	335	563	2	228	6.97e-17	79.3	573	41.8848
304	cydC	WP_000573407.1	28.509	228	140	8	348	561	22	240	1.04e-16	79.7	573	39.7906
305	cydC	WP_000972087.1	28.276	290	186	10	287	564	220	499	1.38e-16	82.4	573	50.6108
306	cydC	WP_000972087.1	27.315	216	139	7	355	559	27	235	6.33e-13	70.9	573	37.6963
307	cydC	WP_200141981.1	28.276	290	186	10	287	564	220	499	1.55e-16	82.4	573	50.6108
308	cydC	WP_200141981.1	27.315	216	139	7	355	559	27	235	6.55e-13	70.9	573	37.6963
309	cydC	WP_000994905.1	26.563	256	142	10	333	559	14	252	1.79e-16	80.1	573	44.6771
310	cydC	WP_207190669.1	29.224	219	129	7	356	557	16	225	2.07e-16	78.6	573	38.2199
311	cydC	WP_000996007.1	30.544	239	151	9	327	559	8	237	2.2e-16	80.1	573	41.7103
312	cydC	WP_201751715.1	29.224	219	129	7	356	557	16	225	2.28e-16	78.6	573	38.2199
313	cydC	WP_049092672.1	29.224	219	129	7	356	557	16	225	2.52e-16	78.2	573	38.2199
314	cydC	WP_000940874.1	29.224	219	129	7	356	557	25	234	3.74e-16	77.8	573	38.2199
315	cydC	WP_001075531.1	29.384	211	138	5	354	554	19	228	5.38e-16	77	573	36.8237
316	cydC	WP_152931821.1	29.302	215	134	6	356	557	16	225	1.27e-15	76.3	573	37.5218
317	cydC	WP_000569347.1	26.667	225	144	6	344	555	2	218	1.6e-15	76.6	573	39.267
318	cydC	WP_032143158.1	30.396	227	143	9	339	559	5	222	2.6e-15	77	573	39.6161
319	cydC	WP_000202996.1	30.493	223	125	10	339	555	5	203	2.74e-15	75.1	573	38.918
320	cydC	WP_001293592.1	29.885	261	146	9	338	572	5	254	2.77e-15	75.1	573	45.5497
321	cydC	WP_000179165.1	30.189	212	129	7	357	559	20	221	2.92e-15	76.6	573	36.9983
322	cydC	WP_000068009.1	27.826	230	133	9	339	553	4	215	3.58e-15	76.3	573	40.1396
323	cydC	WP_000173310.1	31.313	198	129	5	339	532	4	198	4.1e-15	74.7	573	34.555
324	cydC	WP_000224099.1	30.263	228	149	7	338	560	3	225	4.15e-15	74.3	573	39.7906
325	cydC	WP_152770578.1	31.313	198	129	5	339	532	2	196	5.27e-15	74.3	573	34.555
326	cydC	WP_001576746.1	27.826	230	139	7	339	554	7	223	9.15e-15	73.9	573	40.1396
327	cydC	WP_000983716.1	27.826	230	139	7	339	554	7	223	9.77e-15	73.9	573	40.1396
328	cydC	WP_001296116.1	30.516	213	134	6	339	545	2	206	1.39e-14	72.4	573	37.1728
329	cydC	WP_000983710.1	27.826	230	139	7	339	554	7	223	1.59e-14	73.2	573	40.1396
330	cydC	WP_001187827.1	27.876	226	149	7	339	556	8	227	2.69e-14	74.7	573	39.4415
331	cydC	WP_001187827.1	21.645	231	140	6	359	563	275	490	5.1e-06	48.5	573	40.3141
332	cydC	WP_000939359.1	32.275	189	103	6	355	533	16	189	5.6e-14	71.2	573	32.9843
333	cydC	WP_000082099.1	28.571	224	139	7	355	559	20	241	5.65e-14	71.2	573	39.0925
334	cydC	WP_000082101.1	28.571	224	139	7	355	559	20	241	6.21e-14	71.2	573	39.0925
335	cydC	WP_000907823.1	30.093	216	136	9	354	562	18	225	6.61e-14	72.4	573	37.6963
336	cydC	WP_000531594.1	29.493	217	132	7	353	559	30	235	7.76e-14	72.4	573	37.8709
337	cydC	WP_000996111.1	26.027	219	154	5	339	554	6	219	1.28e-13	72.8	573	38.2199
338	cydC	WP_000996111.1	27.523	218	148	5	355	568	344	555	2.37e-10	62.4	573	38.0454
339	cydC	WP_200777511.1	30.093	216	136	9	354	562	18	225	1.58e-13	71.2	573	37.6963
340	cydC	WP_000611411.1	30.556	180	100	5	356	519	24	194	2.99e-13	68.6	573	31.4136
341	cydC	WP_000156927.1	35.122	205	110	10	339	531	4	197	6.09e-13	67.8	573	35.7766
342	cydC	WP_000937457.1	27.434	226	148	8	337	553	16	234	1.46e-12	69.3	573	39.4415
343	cydC	WP_000937457.1	23.394	218	134	7	356	550	285	492	2.53e-08	55.8	573	38.0454
344	cydC	WP_001295896.1	29.358	218	128	6	354	554	338	546	1.69e-12	69.3	573	38.0454
345	cydC	WP_001295896.1	25.63	238	148	7	343	555	19	252	5.44e-10	61.2	573	41.5358
346	cydC	WP_000110940.1	29.661	236	144	7	339	555	20	252	2.15e-12	67.8	573	41.1867
347	cydC	WP_000021034.1	30.876	217	138	7	354	563	16	227	2.59e-12	67.8	573	37.8709
348	cydC	WP_000205840.1	31.884	207	127	8	354	551	23	224	5.75e-12	67.4	573	36.1257
349	cydC	WP_000205840.1	24.171	211	135	9	360	552	280	483	0.005	38.9	573	36.8237
350	cydC	WP_001009226.1	22.086	326	218	12	216	531	210	509	6.21e-12	67.4	573	56.8935
351	cydC	WP_000205813.1	31.884	207	127	8	354	551	23	224	7.15e-12	67	573	36.1257
352	cydC	WP_000205813.1	24.171	211	135	9	360	552	280	483	0.002	40	573	36.8237
353	cydC	WP_000220422.1	28.169	213	144	5	354	562	18	225	8.64e-12	65.9	573	37.1728
354	cydC	WP_000016205.1	28.889	225	131	9	366	572	30	243	1.27e-11	64.3	573	39.267
355	cydC	WP_000590243.1	27.053	207	129	5	349	551	14	202	1.79e-11	63.2	573	36.1257
356	cydC	WP_200145807.1	27.751	209	143	5	354	554	19	227	2e-11	65.5	573	36.4747
357	cydC	WP_200145807.1	22.381	210	122	6	351	533	274	469	1.68e-05	46.6	573	36.6492
358	cydC	WP_000235245.1	27.751	209	143	5	354	554	19	227	2.14e-11	65.5	573	36.4747
359	cydC	WP_000235245.1	22.857	210	121	6	351	533	274	469	2.52e-06	49.3	573	36.6492
360	cydC	WP_000096849.1	27.826	230	148	4	340	560	3	223	2.65e-11	65.1	573	40.1396
361	cydC	WP_000096849.1	28.058	278	161	11	280	532	198	461	2.16e-08	55.8	573	48.5166
362	cydC	WP_001604847.1	25.877	228	140	7	349	566	14	222	3.36e-11	62.4	573	39.7906
363	cydC	WP_200145718.1	30.769	221	123	11	354	558	19	225	4.11e-11	64.7	573	38.5689
364	cydC	WP_200145718.1	26.25	80	57	2	475	552	400	479	0.43	32.3	573	13.9616
365	cydC	WP_000132912.1	30.769	221	123	11	354	558	19	225	4.89e-11	64.3	573	38.5689
366	cydC	WP_000132912.1	26.25	80	57	2	475	552	400	479	0.48	32.3	573	13.9616
367	cydC	WP_000590241.1	25.439	228	141	7	349	566	14	222	5.73e-11	61.6	573	39.7906
368	cydC	WP_000438245.1	30.041	243	158	7	339	573	9	247	1.08e-10	61.6	573	42.4084
369	cydC	WP_001193415.1	25.439	228	137	7	353	555	17	236	2.37e-10	60.5	573	39.7906
370	cydC	WP_000956881.1	27.273	220	145	7	339	550	2	214	2.78e-10	59.7	573	38.3944
371	cydC	WP_020232951.1	25.604	207	132	5	349	551	14	202	3.04e-10	59.7	573	36.1257
372	cydC	WP_001146503.1	26.818	220	151	7	339	551	5	221	5.58e-10	60.8	573	38.3944
373	cydC	WP_001146503.1	24.186	215	135	6	356	550	277	483	2.46e-07	52.4	573	37.5218
374	cydC	WP_000590253.1	26.396	197	124	4	349	542	14	192	5.73e-10	58.9	573	34.3805
375	cydC	WP_000590239.1	25.5	200	128	4	349	545	14	195	7.8e-10	58.5	573	34.904
376	cydC	WP_001196477.1	39.394	99	56	3	474	568	153	251	1.63e-09	58.5	573	17.2775
377	cydC	WP_000888560.1	29.143	175	115	2	356	530	17	182	4.68e-09	55.8	573	30.541
378	cydC	WP_200145961.1	30.769	104	70	1	412	513	1	104	5.47e-09	53.1	573	18.1501
379	cydC	WP_001178466.1	28.571	210	135	7	356	559	27	227	5.89e-09	57.8	573	36.6492
380	cydC	WP_001178466.1	25	212	135	7	354	549	277	480	5.4e-06	48.1	573	36.9983
381	cydC	WP_000387762.1	22.594	239	152	7	339	559	5	228	6.01e-09	57.8	573	41.7103
382	cydC	WP_000387762.1	31.915	94	57	3	475	561	396	489	5e-05	45.1	573	16.4049
383	cydC	WP_001128858.1	25.2	250	155	9	344	567	11	254	1.29e-08	55.8	573	43.63
384	cydC	WP_200778286.1	26.57	207	137	6	355	550	25	227	1.65e-08	56.2	573	36.1257
385	cydC	WP_200778286.1	23.182	220	139	6	356	558	278	484	1.03e-05	47.4	573	38.3944
386	cydC	WP_000132446.1	34.711	121	69	5	443	553	110	230	2e-08	55.1	573	21.1169
387	cydC	WP_000493440.1	26.57	207	137	6	355	550	25	227	2.6e-08	55.8	573	36.1257
388	cydC	WP_000493440.1	23.182	220	139	6	356	558	278	484	1.04e-05	47.4	573	38.3944
389	cydC	WP_185159930.1	26.57	207	137	6	355	550	25	227	2.62e-08	55.8	573	36.1257
390	cydC	WP_185159930.1	23.182	220	139	6	356	558	278	484	9.16e-06	47.4	573	38.3944
391	cydC	WP_000046754.1	31.841	201	107	8	356	531	22	217	2.95e-08	55.5	573	35.0785
392	cydC	WP_000046754.1	26.842	190	117	9	332	516	318	490	0.002	40	573	33.1588
393	cydC	WP_207122121.1	31.841	201	107	8	356	531	15	210	4e-08	55.1	573	35.0785
394	cydC	WP_207122121.1	26.316	190	118	9	332	516	311	483	0.026	36.6	573	33.1588
395	cydC	WP_001304515.1	31.841	201	107	8	356	531	15	210	4.52e-08	55.1	573	35.0785
396	cydC	WP_001304515.1	26.842	190	117	9	332	516	311	483	0.003	39.3	573	33.1588
397	cydC	WP_000029460.1	26.415	212	137	7	359	560	19	221	1.19e-07	52.4	573	36.9983
398	cydC	WP_200483503.1	26.415	212	137	7	359	560	19	221	2.02e-07	51.6	573	36.9983
399	cydC	WP_200146030.1	33.721	86	53	2	452	533	1	86	3.24e-07	47.8	573	15.0087
400	cydC	WP_000255034.1	25.221	226	145	10	339	551	14	228	4.71e-07	51.6	573	39.4415
401	cydC	WP_000255034.1	23.333	240	156	9	326	548	254	482	1.41e-06	50.1	573	41.8848
402	cydC	WP_019842683.1	23.039	204	128	7	349	545	14	195	4.92e-07	50.1	573	35.6021
403	cydC	WP_000891663.1	30.159	189	115	5	370	550	28	207	5.12e-07	51.2	573	32.9843
404	cydC	WP_000053085.1	25.112	223	131	9	356	551	19	232	8.9e-07	50.8	573	38.918
405	cydC	WP_000053085.1	30.542	203	110	8	336	531	317	495	4.09e-06	48.9	573	35.4276
406	cydC	WP_000155032.1	26.667	210	128	7	339	538	6	199	1.11e-06	49.3	573	36.6492
407	cydC	WP_000016207.1	28.889	225	131	9	366	572	30	243	1.78e-06	48.9	573	39.267
408	cydC	WP_012561117.1	34.951	103	62	3	457	554	750	852	1.98e-06	50.1	573	17.9756
409	cydC	WP_012561117.1	34.483	87	49	5	475	556	415	498	1.1	31.6	573	15.1832
410	cydC	WP_001405893.1	24.365	197	128	5	349	542	14	192	3.38e-06	47.4	573	34.3805
411	cydC	WP_001554269.1	24.631	203	130	5	353	550	18	202	4.07e-06	47.4	573	35.4276
412	cydC	WP_000634830.1	28.342	187	94	5	356	531	328	485	2.44e-05	46.2	573	32.6353
413	cydC	WP_000634830.1	29.091	165	103	4	356	506	17	181	0.000186	43.5	573	28.7958
414	cydC	WP_200146449.1	28.342	187	94	5	356	531	328	485	2.75e-05	46.2	573	32.6353
415	cydC	WP_200146449.1	29.091	165	103	4	356	506	17	181	0.00021	43.1	573	28.7958
416	cydC	WP_200145867.1	29.474	95	61	3	470	562	54	144	2.8e-05	43.9	573	16.5794
417	cydC	WP_000961458.1	23.889	180	112	6	356	531	335	493	4.79e-05	45.4	573	31.4136
418	cydC	WP_000961458.1	24.876	201	127	8	352	531	13	210	0.003	39.7	573	35.0785
419	cydC	WP_001310661.1	23.889	180	112	6	356	531	327	485	4.89e-05	45.1	573	31.4136
420	cydC	WP_001310661.1	25.123	203	124	8	352	531	5	202	0.003	39.3	573	35.4276
421	cydC	WP_000256973.1	30.732	205	101	9	369	548	31	219	0.000179	42.4	573	35.7766
422	cydC	WP_200146452.1	30.732	205	101	9	369	548	31	219	0.000198	42.4	573	35.7766
423	cydC	WP_200144220.1	29.487	78	52	2	483	557	1	78	0.000607	38.1	573	13.6126
424	cydC	WP_000948882.1	25.896	251	149	9	339	564	2	240	0.000664	40.8	573	43.8045
425	cydC	WP_200528016.1	28.571	84	55	2	419	502	28	106	0.000727	38.5	573	14.6597
426	cydC	WP_200773458.1	30.526	95	55	4	446	538	1	86	0.001	37.4	573	16.5794
427	cydC	WP_200145886.1	56.667	30	13	0	355	384	52	81	0.001	38.1	573	5.2356
428	cydC	WP_001513523.1	31.169	77	44	2	464	531	410	486	0.002	40.4	573	13.438
429	cydC	WP_000350635.1	31.169	77	44	2	464	531	410	486	0.002	40.4	573	13.438
430	cydC	WP_200145918.1	30.159	126	80	3	371	491	1	123	0.002	37.7	573	21.9895
431	cydC	WP_000357755.1	36.25	80	46	3	459	533	813	892	0.004	39.3	573	13.9616
432	cydC	WP_000058884.1	26.207	145	85	5	254	388	208	340	0.49	32.3	573	25.3054
433	cydC	WP_001295939.1	30.769	91	45	4	265	338	63	152	1.6	29.6	573	15.8813
434	cydC	WP_000829498.1	29.032	62	42	2	509	569	86	146	2	30	573	10.8202
435	cydC	WP_200142010.1	33.333	60	36	1	476	531	432	491	2.1	30.4	573	10.4712
436	cydC	WP_000880939.1	33.333	60	36	1	476	531	432	491	2.2	30.4	573	10.4712
437	cydC	WP_000129633.1	26.496	117	74	5	402	509	144	257	2.4	30	573	20.4188
438	cydC	WP_001296291.1	52.174	23	11	0	369	391	5	27	2.9	30	573	4.01396
439	cydC	WP_001531253.1	25.397	63	41	2	328	389	45	102	3.1	29.6	573	10.9948
440	cydC	WP_001113355.1	36	50	28	2	109	155	97	145	3.3	29.3	573	8.726
441	cydC	WP_001259838.1	27.586	87	55	3	463	546	38	119	3.5	29.6	573	15.1832
442	cydC	WP_001586226.1	37.778	45	24	2	354	394	19	63	3.6	29.6	573	7.8534
443	cydC	WP_001297947.1	31.915	47	27	2	340	382	73	118	3.7	29.3	573	8.20244
444	cydC	WP_001323403.1	31.915	47	27	2	340	382	73	118	3.7	29.3	573	8.20244
445	cydC	WP_001297096.1	31.915	47	27	2	340	382	73	118	3.8	29.3	573	8.20244
446	cydC	WP_072093906.1	31.915	47	27	2	340	382	74	119	3.8	29.3	573	8.20244
447	cydC	WP_032151197.1	31.915	47	27	2	340	382	73	118	3.9	28.9	573	8.20244
448	cydC	WP_000970353.1	31.915	47	27	2	340	382	73	118	3.9	28.9	573	8.20244
449	cydC	WP_137574510.1	31.915	47	27	2	340	382	15	60	4.1	28.5	573	8.20244
450	cydC	WP_199998896.1	37.5	40	15	2	369	408	39	68	5.1	28.9	573	6.9808
451	cydC	WP_200772576.1	31.818	66	38	1	351	416	153	211	7.6	28.5	573	11.5183
452	cydC	WP_095530411.1	31.818	66	38	1	351	416	153	211	7.8	28.5	573	11.5183
453	cydC	WP_001060180.1	31.818	66	38	1	351	416	153	211	8	28.5	573	11.5183
454	cydC	WP_000128596.1	26.582	79	58	0	323	401	115	193	8.1	28.1	573	13.7871
455	cydC	WP_012561144.1	26.582	79	58	0	323	401	115	193	8.2	28.1	573	13.7871
456	cydC	WP_004220563.1	54.839	31	11	2	61	88	404	434	8.7	28.1	573	5.41012
457	cydD	WP_001043561.1	99.32	588	4	0	1	588	1	588	0	1171	588	100
458	cydD	WP_200777514.1	99.15	588	5	0	1	588	1	588	0	1169	588	100
459	cydD	WP_001296192.1	28.273	527	350	9	69	586	44	551	3.92e-48	176	588	89.6259
460	cydD	WP_001327262.1	28.273	527	350	9	69	586	44	551	1.07e-47	174	588	89.6259
461	cydD	WP_059329694.1	27.083	432	294	9	156	580	158	575	1.5e-44	166	588	73.4694
462	cydD	WP_000551259.1	26.852	432	295	9	156	580	158	575	3.82e-44	164	588	73.4694
463	cydD	WP_001389363.1	27.586	522	354	12	68	580	691	1197	1.39e-41	160	588	88.7755
464	cydD	WP_001389363.1	25.388	516	325	17	94	581	96	579	6.02e-23	103	588	87.7551
465	cydD	WP_001256214.1	27.291	502	341	7	87	577	80	568	5.55e-41	155	588	85.3741
466	cydD	WP_000654452.1	28.283	495	314	14	98	580	111	576	2.57e-39	151	588	84.1837
467	cydD	WP_001111199.1	27.132	516	352	12	74	580	697	1197	4.01e-39	153	588	87.7551
468	cydD	WP_001111199.1	25.388	516	325	17	94	581	96	579	7.5e-23	102	588	87.7551
469	cydD	WP_001304269.1	28.283	495	314	14	98	580	111	576	4.03e-39	150	588	84.1837
470	cydD	WP_001202204.1	27.912	498	323	15	92	577	93	566	6.6e-36	141	588	84.6939
471	cydD	WP_000376545.1	34.259	216	141	1	356	570	475	690	3.92e-32	130	588	36.7347
472	cydD	WP_194332771.1	34.545	220	143	1	369	587	355	574	9.62e-32	129	588	37.415
473	cydD	WP_001235630.1	34.545	220	143	1	369	587	355	574	9.98e-32	129	588	37.415
474	cydD	WP_001513513.1	25.22	341	221	7	248	574	249	569	1.23e-26	113	588	57.9932
475	cydD	WP_000916271.1	32.243	214	123	7	368	570	15	217	7.29e-18	82.4	588	36.3946
476	cydD	WP_114080013.1	25.472	212	154	3	342	551	490	699	3.22e-17	84.3	588	36.0544
477	cydD	WP_001157551.1	30.928	194	121	5	369	557	26	211	5.21e-17	79.7	588	32.9932
478	cydD	WP_000733250.1	31.25	208	129	6	363	562	21	222	1.3e-16	82.4	588	35.3741
479	cydD	WP_044068242.1	30.986	213	128	6	369	570	24	228	9.13e-16	78.2	588	36.2245
480	cydD	WP_000117262.1	30.542	203	122	8	369	562	29	221	3.95e-15	74.3	588	34.5238
481	cydD	WP_000937457.1	27.935	247	162	9	332	572	6	242	5.01e-15	77	588	42.0068
482	cydD	WP_000937457.1	21.901	242	121	6	360	561	279	492	8.69e-06	47.8	588	41.1565
483	cydD	WP_000593994.1	31.1	209	125	6	373	570	28	228	8.71e-15	75.1	588	35.5442
484	cydD	WP_000950177.1	31.604	212	129	8	361	565	12	214	9.21e-15	75.1	588	36.0544
485	cydD	WP_001273000.1	30.222	225	123	11	362	565	15	226	1.02e-14	73.6	588	38.2653
486	cydD	WP_000078344.1	30.66	212	119	9	369	565	31	229	1.02e-14	73.6	588	36.0544
487	cydD	WP_000188152.1	30.882	204	123	7	369	562	27	222	1.47e-14	75.9	588	34.6939
488	cydD	WP_001033695.1	32.11	218	122	8	369	574	28	231	3.17e-14	71.6	588	37.0748
489	cydD	WP_000939359.1	33.18	217	114	9	362	564	13	212	6.81e-14	71.2	588	36.9048
490	cydD	WP_033549814.1	31.132	212	130	8	361	565	12	214	7.54e-14	72.4	588	36.0544
491	cydD	WP_000531594.1	32.093	215	134	7	361	570	28	235	2.22e-13	71.2	588	36.5646
492	cydD	WP_000027205.1	31.604	212	121	8	369	565	21	223	3.03e-13	68.9	588	36.0544
493	cydD	WP_000983710.1	27.074	229	142	7	350	565	7	223	4.37e-13	68.9	588	38.9456
494	cydD	WP_001576746.1	27.074	229	142	7	350	565	7	223	4.46e-13	68.9	588	38.9456
495	cydD	WP_000983716.1	27.074	229	142	7	350	565	7	223	8.06e-13	68.2	588	38.9456
496	cydD	WP_001090493.1	31.553	206	104	6	369	561	30	211	8.25e-13	67.8	588	35.034
497	cydD	WP_000220422.1	32	200	120	7	369	561	23	213	1.05e-12	68.6	588	34.0136
498	cydD	WP_000110940.1	30.667	225	136	7	358	565	30	251	1.24e-12	68.6	588	38.2653
499	cydD	WP_000194884.1	31.416	226	120	9	369	573	305	516	1.28e-12	69.3	588	38.4354
500	cydD	WP_000194884.1	28.326	233	132	9	363	570	22	244	3.03e-10	62	588	39.6259
501	cydD	WP_032143158.1	29.839	248	146	10	359	587	13	251	1.3e-12	68.6	588	42.1769
502	cydD	WP_000996007.1	29.839	248	146	10	359	587	28	266	1.86e-12	68.2	588	42.1769
503	cydD	WP_207190669.1	27.442	215	130	7	363	562	13	216	2.04e-12	66.6	588	36.5646
504	cydD	WP_201751715.1	27.442	215	130	7	363	562	13	216	2.28e-12	66.6	588	36.5646
505	cydD	WP_049092672.1	27.442	215	130	7	363	562	13	216	2.36e-12	66.6	588	36.5646
506	cydD	WP_000940874.1	27.442	215	130	7	363	562	22	225	3.04e-12	66.2	588	36.5646
507	cydD	WP_001178466.1	29.048	210	133	8	369	572	30	229	3.41e-12	68.2	588	35.7143
508	cydD	WP_001178466.1	26	200	137	7	369	559	282	479	3.54e-05	45.8	588	34.0136
509	cydD	WP_000021034.1	32.836	201	121	9	369	561	21	215	3.66e-12	67.4	588	34.1837
510	cydD	WP_001295786.1	29.954	217	140	7	362	570	23	235	4.23e-12	65.9	588	36.9048
511	cydD	WP_000631387.1	30.89	191	116	8	382	563	33	216	6.76e-12	65.1	588	32.483
512	cydD	WP_001187827.1	31.019	216	129	9	362	563	14	223	7.23e-12	67	588	36.7347
513	cydD	WP_001187827.1	23.605	233	152	10	347	561	253	477	0.004	39.3	588	39.6259
514	cydD	WP_000617723.1	31.414	191	104	9	369	545	21	198	8.89e-12	64.3	588	32.483
515	cydD	WP_000569347.1	29.952	207	126	9	369	565	20	217	1.08e-11	65.1	588	35.2041
516	cydD	WP_000029460.1	29.817	218	131	7	364	570	14	220	1.26e-11	64.3	588	37.0748
517	cydD	WP_152931821.1	26.977	215	131	7	363	562	13	216	2.62e-11	63.5	588	36.5646
518	cydD	WP_020232951.1	27.273	198	121	8	369	562	24	202	2.82e-11	62.8	588	33.6735
519	cydD	WP_000590243.1	27.778	198	120	8	369	562	24	202	3.41e-11	62.4	588	33.6735
520	cydD	WP_200145961.1	32.075	106	72	0	422	527	2	107	3.8e-11	59.3	588	18.0272
521	cydD	WP_200483503.1	29.358	218	132	7	364	570	14	220	4.72e-11	62.4	588	37.0748
522	cydD	WP_001146503.1	29.268	205	128	8	369	562	23	221	5.89e-11	64.3	588	34.8639
523	cydD	WP_001146503.1	24.519	208	138	11	369	561	280	483	0.000325	42.7	588	35.3741
524	cydD	WP_000569080.1	28.019	207	131	8	369	565	20	218	6.63e-11	62	588	35.2041
525	cydD	WP_000179165.1	29.108	213	127	7	369	570	22	221	6.92e-11	63.2	588	36.2245
526	cydD	WP_000068009.1	31.606	193	113	10	380	564	34	215	1.2e-10	62.4	588	32.8231
527	cydD	WP_200146030.1	41.176	85	48	1	462	544	2	86	1.29e-10	57.4	588	14.4558
528	cydD	WP_000590241.1	27.835	194	117	8	369	558	24	198	1.37e-10	60.8	588	32.9932
529	cydD	WP_000590239.1	27.835	194	117	8	369	558	24	198	1.39e-10	60.8	588	32.9932
530	cydD	WP_001604847.1	27.835	194	117	8	369	558	24	198	1.43e-10	60.5	588	32.9932
531	cydD	WP_001110573.1	30.542	203	116	7	376	564	36	227	1.47e-10	60.8	588	34.5238
532	cydD	WP_152768483.1	28.019	207	131	8	369	565	49	247	1.48e-10	61.2	588	35.2041
533	cydD	WP_000156927.1	32.314	229	110	10	350	558	4	207	1.53e-10	60.8	588	38.9456
534	cydD	WP_000132446.1	27.823	248	151	11	353	581	9	247	1.62e-10	61.2	588	42.1769
535	cydD	WP_000175457.1	28.814	236	152	8	348	574	1	229	1.82e-10	60.8	588	40.1361
536	cydD	WP_000622316.1	28.085	235	136	11	350	566	2	221	2.26e-10	60.5	588	39.966
537	cydD	WP_000907823.1	29.218	243	143	9	361	584	14	246	2.49e-10	61.6	588	41.3265
538	cydD	WP_200777511.1	29.218	243	143	9	361	584	14	246	3.23e-10	61.2	588	41.3265
539	cydD	WP_000016205.1	29.146	199	128	5	372	565	26	216	6.23e-10	59.3	588	33.8435
540	cydD	WP_000994905.1	28.095	210	129	6	376	570	50	252	6.88e-10	60.1	588	35.7143
541	cydD	WP_001136232.1	28.704	216	121	9	369	565	22	223	7.28e-10	58.9	588	36.7347
542	cydD	WP_001405893.1	27.551	196	119	8	359	550	13	189	8.26e-10	58.5	588	33.3333
543	cydD	WP_000173684.1	31.401	207	125	8	369	563	31	232	1.25e-09	58.5	588	35.2041
544	cydD	WP_000985509.1	28.505	214	131	9	370	570	48	252	1.5e-09	59.3	588	36.3946
545	cydD	WP_019842683.1	26.484	219	137	9	359	573	13	211	2.12e-09	57.4	588	37.2449
546	cydD	WP_000888560.1	30	210	117	9	350	549	2	191	2.19e-09	57	588	35.7143
547	cydD	WP_000173310.1	29.412	204	130	8	369	563	22	220	2.59e-09	57.4	588	34.6939
548	cydD	WP_000972087.1	27.5	240	146	10	347	570	8	235	2.66e-09	59.3	588	40.8163
549	cydD	WP_000972087.1	24.299	214	136	9	369	570	295	494	5.38e-05	45.4	588	36.3946
550	cydD	WP_200141981.1	27.5	240	146	10	347	570	8	235	2.9e-09	59.3	588	40.8163
551	cydD	WP_200141981.1	24.299	214	136	9	369	570	295	494	5.76e-05	45.4	588	36.3946
552	cydD	WP_001075531.1	29.167	216	123	10	369	565	24	228	3.06e-09	57	588	36.7347
553	cydD	WP_152770578.1	29.412	204	130	8	369	563	20	218	3.17e-09	57	588	34.6939
554	cydD	WP_000611411.1	33.161	193	79	8	370	534	28	198	3.74e-09	56.6	588	32.8231
555	cydD	WP_000590253.1	27.027	185	113	7	369	550	24	189	3.77e-09	56.6	588	31.4626
556	cydD	WP_000573407.1	27.57	214	137	7	368	570	32	238	4.15e-09	57	588	36.3946
557	cydD	WP_000387762.1	27.189	217	134	9	364	561	262	473	4.31e-09	58.2	588	36.9048
558	cydD	WP_000387762.1	26.222	225	143	11	360	571	15	229	1.06e-06	50.4	588	38.2653
559	cydD	WP_000422200.1	28.44	218	143	5	349	563	322	529	4.64e-09	58.2	588	37.0748
560	cydD	WP_000422200.1	37.5	64	34	1	196	253	70	133	1.4	30.8	588	10.8844
561	cydD	WP_001193415.1	27.53	247	132	9	350	565	5	235	5.56e-09	56.6	588	42.0068
562	cydD	WP_000205840.1	27.586	203	132	7	369	562	28	224	5.99e-09	57.8	588	34.5238
563	cydD	WP_000205840.1	28.295	258	146	13	336	572	252	491	3.65e-08	55.1	588	43.8776
564	cydD	WP_000063125.1	27.57	214	126	7	369	563	29	232	6.19e-09	56.2	588	36.3946
565	cydD	WP_001296116.1	31.683	202	108	9	360	547	12	197	6.63e-09	55.5	588	34.3537
566	cydD	WP_000891663.1	31.776	214	120	8	369	570	17	216	9.95e-09	56.6	588	36.3946
567	cydD	WP_000996111.1	25.728	206	144	6	369	571	348	547	1.31e-08	56.6	588	35.034
568	cydD	WP_000996111.1	27.155	232	148	8	363	584	20	240	5.72e-05	45.1	588	39.4558
569	cydD	WP_000140634.1	25.561	223	144	6	364	573	21	234	1.53e-08	55.5	588	37.9252
570	cydD	WP_000205813.1	27.094	203	133	7	369	562	28	224	1.99e-08	56.2	588	34.5238
571	cydD	WP_000205813.1	27.863	262	142	14	336	572	252	491	4.87e-08	54.7	588	44.5578
572	cydD	WP_000235245.1	23.333	210	154	6	369	571	24	233	8.1e-08	54.3	588	35.7143
573	cydD	WP_000235245.1	24.017	229	142	11	357	563	271	489	7.34e-06	47.8	588	38.9456
574	cydD	WP_200145807.1	23.333	210	154	6	369	571	24	233	8.83e-08	53.9	588	35.7143
575	cydD	WP_200145807.1	24.017	229	142	11	357	563	271	489	6.91e-06	48.1	588	38.9456
576	cydD	WP_200778286.1	27.619	210	124	7	369	561	29	227	9.05e-08	53.9	588	35.7143
577	cydD	WP_200778286.1	24.762	210	129	8	369	559	281	480	3.96e-07	52	588	35.7143
578	cydD	WP_001295896.1	33.962	159	89	8	369	517	343	495	9.65e-08	53.9	588	27.0408
579	cydD	WP_001295896.1	24.783	230	137	8	369	570	35	256	0.000103	44.3	588	39.1156
580	cydD	WP_000493440.1	27.619	210	124	7	369	561	29	227	1.24e-07	53.5	588	35.7143
581	cydD	WP_000493440.1	24.762	210	129	8	369	559	281	480	4.71e-07	51.6	588	35.7143
582	cydD	WP_185159930.1	27.619	210	124	7	369	561	29	227	1.26e-07	53.5	588	35.7143
583	cydD	WP_185159930.1	24.762	210	129	8	369	559	281	480	5.27e-07	51.6	588	35.7143
584	cydD	WP_001128858.1	28.235	255	134	10	348	570	9	246	1.39e-07	52.8	588	43.3673
585	cydD	WP_000202996.1	27.717	184	102	8	369	545	23	182	2.09e-07	51.6	588	31.2925
586	cydD	WP_000103571.1	27.928	222	128	11	363	565	36	244	2.49e-07	52	588	37.7551
587	cydD	WP_001196477.1	26.906	223	125	10	369	565	26	236	2.76e-07	52	588	37.9252
588	cydD	WP_000096849.1	29.358	218	136	9	361	570	15	222	5.81e-07	51.2	588	37.0748
589	cydD	WP_000096849.1	28.641	206	123	8	357	546	267	464	1.33e-05	47	588	35.034
590	cydD	WP_000053085.1	27.426	237	134	12	341	567	311	519	7.65e-07	51.2	588	40.3061
591	cydD	WP_000053085.1	30.723	166	85	9	376	517	29	188	0.003	39.7	588	28.2313
592	cydD	WP_001554269.1	25.253	198	124	9	369	561	24	202	4.05e-06	47.4	588	33.6735
593	cydD	WP_000082101.1	25.778	225	127	9	369	565	24	236	5.18e-06	47.4	588	38.2653
594	cydD	WP_000082099.1	25.778	225	127	9	369	565	24	236	5.32e-06	47.4	588	38.2653
595	cydD	WP_000948882.1	25.561	223	152	8	359	568	10	231	7.15e-06	47	588	37.9252
596	cydD	WP_000416895.1	23.116	199	142	6	369	562	24	216	9.37e-06	46.6	588	33.8435
597	cydD	WP_001009226.1	21.637	171	124	4	373	542	348	509	1.47e-05	47	588	29.0816
598	cydD	WP_000634830.1	29.508	244	122	13	372	585	23	246	1.48e-05	47	588	41.4966
599	cydD	WP_000634830.1	30.12	166	87	8	369	528	331	473	0.066	35.4	588	28.2313
600	cydD	WP_200146449.1	29.508	244	122	13	372	585	23	246	1.5e-05	47	588	41.4966
601	cydD	WP_200146449.1	30.12	166	87	8	369	528	331	473	0.065	35.4	588	28.2313
602	cydD	WP_000150638.1	24.775	222	155	7	348	564	3	217	2.11e-05	45.8	588	37.7551
603	cydD	WP_000132912.1	23.611	216	149	6	361	561	263	477	2.31e-05	46.2	588	36.7347
604	cydD	WP_000132912.1	21.891	201	146	6	369	562	24	220	2.57e-05	46.2	588	34.1837
605	cydD	WP_200145718.1	21.891	201	146	6	369	562	24	220	2.68e-05	46.2	588	34.1837
606	cydD	WP_200145718.1	24.651	215	148	6	361	561	263	477	4.91e-05	45.1	588	36.5646
607	cydD	WP_000255034.1	25	196	118	8	381	560	44	226	2.94e-05	45.8	588	33.3333
608	cydD	WP_000255034.1	27.451	102	68	3	460	559	385	482	0.024	36.6	588	17.3469
609	cydD	WP_000224099.1	25.792	221	143	8	361	570	14	224	4.26e-05	44.3	588	37.585
610	cydD	WP_000046754.1	26.549	226	118	9	360	550	16	228	4.86e-05	45.4	588	38.4354
611	cydD	WP_000046754.1	24.561	171	105	4	363	528	336	487	0.026	36.6	588	29.0816
612	cydD	WP_207122121.1	26.549	226	118	9	360	550	9	221	5.79e-05	45.1	588	38.4354
613	cydD	WP_207122121.1	24.561	171	105	4	363	528	329	480	0.012	37.7	588	29.0816
614	cydD	WP_001304515.1	26.549	226	118	9	360	550	9	221	6.15e-05	45.1	588	38.4354
615	cydD	WP_001304515.1	24.561	171	105	4	363	528	329	480	0.032	36.2	588	29.0816
616	cydD	WP_001293592.1	36.735	98	53	5	474	565	140	234	8.17e-05	43.9	588	16.6667
617	cydD	WP_000155032.1	23.611	216	130	10	369	571	26	219	0.000118	43.1	588	36.7347
618	cydD	WP_000016207.1	29.146	199	128	5	372	565	26	216	0.000136	43.1	588	33.8435
619	cydD	WP_200145918.1	30.233	129	77	5	381	502	1	123	0.000187	40.8	588	21.9388
620	cydD	WP_000256973.1	26.5	200	113	8	381	559	33	219	0.000535	40.8	588	34.0136
621	cydD	WP_200146452.1	26.5	200	113	8	381	559	33	219	0.000555	40.8	588	34.0136
622	cydD	WP_000438245.1	27.65	217	143	8	369	576	27	238	0.002	39.7	588	36.9048
623	cydD	WP_001310661.1	26.108	203	121	6	363	542	6	202	0.004	38.9	588	34.5238
624	cydD	WP_000961458.1	26.108	203	121	6	363	542	14	210	0.004	38.9	588	34.5238
625	cydD	WP_200145886.1	56	25	11	0	369	393	56	80	0.019	35	588	4.2517
626	cydD	WP_012561117.1	30.392	102	64	3	479	576	762	860	0.03	36.6	588	17.3469
627	cydD	WP_000357755.1	35	80	46	3	479	552	823	902	0.043	35.8	588	13.6054
628	cydD	WP_000357755.1	42.5	40	22	1	355	394	613	651	1.4	31.2	588	6.80272
629	cydD	WP_000357755.1	26.214	103	69	3	483	582	484	582	8.5	28.5	588	17.517
630	cydD	WP_000956881.1	27.16	162	94	6	369	519	22	170	0.056	34.7	588	27.551
631	cydD	WP_000820789.1	26.25	160	90	7	377	529	2	140	0.13	33.1	588	27.2109
632	cydD	WP_001282361.1	57.692	26	11	0	373	398	213	238	0.52	32.3	588	4.42177
633	cydD	WP_157716446.1	23.529	85	54	2	372	449	152	232	0.97	31.2	588	14.4558
634	cydD	WP_001717191.1	22.995	187	111	5	364	549	37	191	1.1	30.8	588	31.8027
635	cydD	WP_000049676.1	22.995	187	111	5	364	549	37	191	1.2	30.4	588	31.8027
636	cydD	WP_200146066.1	25.641	78	58	0	423	500	2	79	1.5	28.5	588	13.2653
637	cydD	WP_000041976.1	56	25	11	0	375	399	206	230	1.9	30.4	588	4.2517
638	cydD	WP_200773458.1	38.235	34	21	0	484	517	19	52	3.3	27.7	588	5.78231
639	cydD	WP_001069649.1	50	26	8	1	381	406	41	61	5.5	28.1	588	4.42177
640	cydD	WP_001069647.1	50	26	8	1	381	406	41	61	5.5	28.1	588	4.42177
641	cydD	WP_075674453.1	50	26	8	1	381	406	41	61	5.8	28.1	588	4.42177
642	cydD	WP_042039901.1	50	26	8	1	381	406	41	61	5.8	28.1	588	4.42177
643	cydD	WP_033554901.1	50	26	8	1	381	406	41	61	6	28.1	588	4.42177
644	cydD	WP_200770648.1	50	26	8	1	381	406	41	61	8.5	28.1	588	4.42177
645	cydD	WP_001069668.1	50	26	8	1	381	406	41	61	8.6	28.1	588	4.42177
646	cydD	WP_021553067.1	50	26	8	1	381	406	41	61	9.2	28.1	588	4.42177
647	cydD	WP_001069800.1	50	26	8	1	381	406	41	61	9.2	28.1	588	4.42177
648	cydD	WP_001014667.1	28.947	38	27	0	363	400	154	191	9.3	28.1	588	6.46259
649	cydD	WP_114050469.1	68.75	16	5	0	381	396	41	56	9.4	26.9	588	2.72109
650	cydD	WP_001553935.1	50	26	8	1	381	406	41	61	9.6	28.1	588	4.42177
651	cydD	WP_155164495.1	68.75	16	5	0	381	396	41	56	9.7	26.9	588	2.72109
652	cydX	WP_000270282.1	100	37	0	0	1	37	1	37	7.08e-22	77	37	100
653	cydX	WP_000270305.1	40	25	15	0	1	25	1	25	0.084	26.2	37	67.5676
654	cydX	WP_200483525.1	34.375	32	21	0	5	36	142	173	9.5	21.9	37	86.4865
655	cysS	WP_000912352.1	99.566	461	2	0	1	461	1	461	0	962	461	100
656	cysS	WP_001286823.1	33.898	59	39	0	266	324	602	660	0.002	39.7	461	12.7983
657	cysS	WP_024269801.1	23.78	164	111	4	224	378	292	450	0.009	37.7	461	35.5748
658	cysS	WP_024269801.1	27.536	69	50	0	37	105	22	90	0.44	32.3	461	14.9675
659	cysS	WP_001296226.1	23.78	164	111	4	224	378	292	450	0.01	37.4	461	35.5748
660	cysS	WP_001296226.1	27.536	69	50	0	37	105	22	90	0.45	32.3	461	14.9675
661	cysS	WP_032335025.1	23.78	164	111	4	224	378	292	450	0.01	37.4	461	35.5748
662	cysS	WP_032335025.1	27.536	69	50	0	37	105	22	90	0.43	32.3	461	14.9675
663	cysS	WP_001157896.1	54.545	22	10	0	37	58	49	70	1	31.2	461	4.77223
664	cysS	WP_001157896.1	30.159	63	43	1	259	320	612	674	2.6	29.6	461	13.6659
665	cysS	WP_001025326.1	36.364	33	21	0	37	69	129	161	2.7	29.6	461	7.15835
666	cysS	WP_113224151.1	36.364	33	21	0	37	69	129	161	2.8	29.6	461	7.15835
667	cysS	WP_139497981.1	36.364	33	21	0	37	69	115	147	2.8	29.6	461	7.15835
668	cysS	WP_004152505.1	28.571	91	55	2	360	450	552	632	3.6	29.3	461	19.7397
669	cysS	WP_000110510.1	29.268	41	28	1	226	266	27	66	8.9	27.7	461	8.89371
670	dapA	WP_001295469.1	99.658	292	1	0	1	292	1	292	0	600	292	100
671	dapA	WP_001545174.1	30.717	293	196	4	2	288	5	296	9.61e-44	150	292	100.342
672	dapA	WP_000714563.1	30.303	297	200	5	2	292	4	299	4.63e-39	138	292	101.712
673	dapA	WP_001126959.1	32.692	260	171	3	4	260	7	265	1.01e-30	115	292	89.0411
674	dapA	WP_000224714.1	28.216	241	167	3	4	243	7	242	4e-25	100	292	82.5342
675	dapA	WP_001149834.1	25	276	205	2	2	276	5	279	8.94e-24	97.4	292	94.5205
676	dapA	WP_001077068.1	27.273	231	162	3	2	228	7	235	8.61e-20	86.3	292	79.1096
677	dapA	WP_000848327.1	23.504	234	170	6	4	230	6	237	1.29e-07	51.2	292	80.137
678	dapA	WP_000091263.1	24	75	55	1	49	123	6	78	0.9	30	292	25.6849
679	dapA	WP_001282927.1	24.731	93	48	2	32	102	11	103	5.9	27.3	292	31.8493
680	dapB	WP_000543585.1	99.634	273	1	0	1	273	1	273	0	547	273	100
681	dapB	WP_000817095.1	23.485	132	82	5	82	198	172	299	0.79	30	273	48.3516
682	dapB	WP_032277092.1	24.348	115	66	5	131	225	587	700	9	26.9	273	42.1245
683	dapB	WP_000648957.1	24.348	115	66	5	131	225	587	700	9	26.9	273	42.1245
684	dapB	WP_000648958.1	24.348	115	66	5	131	225	587	700	9	26.9	273	42.1245
685	dapB	WP_181713518.1	33.333	42	28	0	21	62	2	43	10	24.6	273	15.3846
686	dapD	WP_001186656.1	99.635	274	1	0	1	274	1	274	0	559	274	100
687	dapD	WP_000933735.1	28.571	105	67	4	104	208	331	427	0.16	32.3	274	38.3212
688	dapD	WP_001536605.1	29.293	99	63	4	112	205	72	168	1.1	29.3	274	36.1314
689	dapD	WP_075674450.1	24.752	101	64	3	114	202	51	151	2.1	28.5	274	36.8613
690	dapD	WP_001153557.1	24.752	101	64	3	114	202	51	151	2.1	28.5	274	36.8613
691	dapD	WP_001554271.1	36.842	38	24	0	172	209	114	151	2.5	28.9	274	13.8686
692	dapD	WP_000005712.1	27.966	118	60	5	127	224	51	163	2.7	28.1	274	43.0657
693	dapD	WP_077249421.1	32.308	65	30	2	152	216	31	81	3.5	27.7	274	23.7226
694	dapD	WP_001153594.1	24.752	101	64	3	114	202	51	151	3.9	27.7	274	36.8613
695	dapD	WP_075674431.1	30.189	53	32	1	221	268	1687	1739	4	28.1	274	19.3431
696	dapD	WP_173020203.1	30.189	53	32	1	221	268	1877	1929	4.8	28.1	274	19.3431
697	dapD	WP_000582569.1	32.308	65	30	2	152	216	12	62	4.8	27.3	274	23.7226
698	dapD	WP_077757721.1	30.189	53	32	1	221	268	2304	2356	4.8	28.1	274	19.3431
699	dapD	WP_077874072.1	30.189	53	32	1	221	268	2373	2425	4.8	28.1	274	19.3431
700	dapD	WP_022645057.1	30.189	53	32	1	221	268	2373	2425	4.8	28.1	274	19.3431
701	dapD	WP_185159927.1	30.189	53	32	1	221	268	2373	2425	5	28.1	274	19.3431
702	dapD	WP_194332776.1	30.189	53	32	1	221	268	2667	2719	5.3	27.7	274	19.3431
703	dapD	WP_000789981.1	22.078	77	39	2	181	248	325	389	6.6	27.3	274	28.1022
704	dapD	WP_001296584.1	37.5	40	24	1	13	52	235	273	8.6	26.9	274	14.5985
705	dapD	WP_001139282.1	27.632	76	47	1	139	214	105	172	8.8	26.9	274	27.7372
706	dapD	WP_000565966.1	24.39	82	42	2	134	215	2	63	9.1	26.6	274	29.927
707	dapE	WP_001277795.1	99.467	375	2	0	1	375	1	375	0	775	375	100
708	dapE	WP_001296627.1	28.958	259	155	9	4	245	7	253	1.68e-16	79.3	375	69.0667
709	dapE	WP_001107125.1	23.117	385	256	12	10	369	26	395	3.92e-14	72.4	375	102.667
710	dapE	WP_000569573.1	26.263	99	71	2	184	282	186	282	0.2	32.7	375	26.4
711	dapE	WP_001296117.1	26.506	83	52	2	209	282	140	222	3.4	28.9	375	22.1333
712	dapE	WP_001199974.1	36.842	38	23	1	278	315	123	159	8.5	27.3	375	10.1333
713	dapF	WP_001160648.1	99.635	274	1	0	1	274	1	274	0	565	274	100
714	dapF	WP_200770658.1	99.27	274	2	0	1	274	1	274	0	561	274	100
715	dapF	WP_000804430.1	36.066	61	34	3	69	125	68	127	9.6	26.6	274	22.2628
716	dcd	WP_001234767.1	99.482	193	1	0	1	193	1	193	4.9e-141	390	193	100
717	dcd	WP_064735486.1	25	88	64	2	52	137	37	124	0.31	30.4	193	45.5959
718	dcd	WP_031935383.1	27.957	93	57	4	46	137	41	124	0.8	29.3	193	48.1865
719	dcd	WP_000976070.1	22.535	142	89	5	25	163	2	125	0.86	28.9	193	73.5751
720	dcd	WP_000194779.1	27.957	93	57	4	46	137	41	124	0.88	29.3	193	48.1865
721	dcd	WP_200116911.1	27.174	92	57	4	52	137	29	116	0.95	28.5	193	47.6684
722	dcd	WP_001250202.1	50	30	11	1	144	169	286	315	1.2	28.9	193	15.544
723	dcd	WP_072264324.1	27.174	92	57	4	52	137	37	124	1.2	28.1	193	47.6684
724	dcd	WP_012311596.1	26.882	93	58	4	46	137	41	124	1.8	28.1	193	48.1865
725	dcd	WP_000140743.1	27.174	92	57	4	52	137	37	124	2.1	28.1	193	47.6684
726	dcd	WP_025670561.1	29.091	55	38	1	84	137	70	124	2.4	27.7	193	28.4974
727	dcd	WP_021520372.1	28.358	67	44	2	9	74	535	598	5.1	26.9	193	34.715
728	dcd	WP_012783931.1	28.358	67	44	2	9	74	535	598	5.2	26.9	193	34.715
729	dcd	WP_200145790.1	30.986	71	43	4	12	79	275	342	5.2	26.9	193	36.7876
730	dcd	WP_001296218.1	30.986	71	43	4	12	79	275	342	5.4	26.9	193	36.7876
731	dcd	WP_012561110.1	34.211	38	24	1	143	179	150	187	9	26.2	193	19.6891
732	dcd	WP_200121833.1	26.882	93	58	4	46	137	41	124	9.8	25.8	193	48.1865
733	def	WP_000114984.1	100	169	0	0	1	169	1	169	6e-121	337	169	100
734	def	WP_129015030.1	30.435	46	30	1	18	63	223	266	1.6	28.1	169	27.2189
735	def	WP_000825598.1	28.409	88	42	3	67	154	105	171	1.6	28.1	169	52.071
736	def	WP_000144100.1	35.714	28	18	0	15	42	354	381	4.4	26.9	169	16.568
737	def	WP_200483523.1	35.714	28	18	0	15	42	354	381	4.4	26.9	169	16.568
738	def	WP_077759229.1	30.435	46	30	1	18	63	223	266	4.6	26.6	169	27.2189
739	def	WP_000116096.1	24.528	53	34	1	8	54	158	210	4.6	26.9	169	31.3609
740	def	WP_077634802.1	30.435	46	30	1	18	63	223	266	4.9	26.6	169	27.2189
741	def	WP_126122062.1	30.435	46	30	1	18	63	223	266	5	26.6	169	27.2189
742	def	WP_001739825.1	30.435	46	30	1	18	63	223	266	8.6	25.8	169	27.2189
743	der	WP_001296291.1	99.592	490	2	0	1	490	1	490	0	996	490	100
744	der	WP_001282361.1	40.659	91	51	1	203	293	217	304	2.94e-13	70.9	490	18.5714
745	der	WP_001282361.1	34.756	164	87	5	5	158	219	372	2.33e-11	64.7	490	33.4694
746	der	WP_000020737.1	29.412	153	101	3	5	151	11	162	4.71e-10	59.7	490	31.2245
747	der	WP_000020737.1	28.571	182	123	4	205	385	11	186	5.55e-09	56.6	490	37.1429
748	der	WP_000460357.1	34.752	141	74	5	2	131	197	330	2.51e-05	45.8	490	28.7755
749	der	WP_000460357.1	29.48	173	102	7	205	370	200	359	0.002	39.7	490	35.3061
750	der	WP_021553067.1	26.772	127	85	3	3	125	37	159	3.97e-05	44.7	490	25.9184
751	der	WP_021553067.1	22.967	209	116	9	205	395	39	220	0.85	31.2	490	42.6531
752	der	WP_000737040.1	26.415	159	103	7	5	154	6	159	4.74e-05	45.1	490	32.449
753	der	WP_001069800.1	26.772	127	85	3	3	125	37	159	8.87e-05	43.5	490	25.9184
754	der	WP_001069800.1	24.138	116	84	2	205	320	39	150	1.4	30.4	490	23.6735
755	der	WP_001069668.1	26.772	127	85	3	3	125	37	159	0.00011	43.1	490	25.9184
756	der	WP_001069668.1	23.404	188	113	7	205	371	39	216	1.6	30	490	38.3673
757	der	WP_200770648.1	26.772	127	85	3	3	125	37	159	0.000113	43.1	490	25.9184
758	der	WP_200770648.1	23.529	170	102	6	205	356	39	198	1.2	30.4	490	34.6939
759	der	WP_001553935.1	25.984	127	86	3	3	125	37	159	0.000131	43.1	490	25.9184
760	der	WP_001553935.1	24.37	119	80	2	205	320	39	150	1.4	30.4	490	24.2857
761	der	WP_000010416.1	22.018	109	81	2	205	313	41	145	0.000221	42.4	490	22.2449
762	der	WP_000010416.1	26.667	90	63	2	3	91	39	126	0.031	35.4	490	18.3673
763	der	WP_199998896.1	25.781	128	89	4	3	127	37	161	0.000367	41.6	490	26.1224
764	der	WP_199998896.1	30	60	42	0	205	264	39	98	0.13	33.5	490	12.2449
765	der	WP_000010402.1	22.018	109	81	2	205	313	41	145	0.000454	41.2	490	22.2449
766	der	WP_000010402.1	26.667	105	74	2	3	106	39	141	0.014	36.6	490	21.4286
767	der	WP_000673561.1	30.055	183	109	9	5	171	162	341	0.003	39.3	490	37.3469
768	der	WP_000673561.1	27.322	183	98	8	205	368	162	328	2.9	29.6	490	37.3469
769	der	WP_114050469.1	30.159	63	44	0	3	65	37	99	0.026	33.9	490	12.8571
770	der	WP_114050469.1	28.571	56	40	0	205	260	39	94	0.75	30	490	11.4286
771	der	WP_000183349.1	21.893	169	129	3	198	364	22	189	0.028	35.4	490	34.4898
772	der	WP_000183349.1	42.857	35	19	1	5	38	29	63	3.8	28.9	490	7.14286
773	der	WP_000505872.1	48.718	39	19	1	5	43	5	42	0.029	35.8	490	7.95918
774	der	WP_000505872.1	65	20	7	0	203	222	3	22	2.8	29.6	490	4.08163
775	der	WP_000133040.1	24.852	169	108	5	2	160	391	550	0.043	35.8	490	34.4898
776	der	WP_155164495.1	28.571	63	45	0	3	65	37	99	0.1	32.3	490	12.8571
777	der	WP_155164495.1	30.357	56	39	0	205	260	39	94	0.91	29.6	490	11.4286
778	der	WP_200121810.1	26.087	115	77	3	15	125	1	111	0.19	32.7	490	23.4694
779	der	WP_000790159.1	28.108	185	93	8	205	366	7	174	0.34	32.7	490	37.7551
780	der	WP_001531895.1	28.108	185	93	8	205	366	7	174	0.35	32.7	490	37.7551
781	der	WP_048978781.1	25.217	115	78	3	15	125	1	111	0.6	31.2	490	23.4694
782	der	WP_000490658.1	27.564	156	93	5	14	161	182	325	0.69	31.6	490	31.8367
783	der	WP_001090370.1	27.876	226	115	11	180	368	6	220	0.71	31.6	490	46.1224
784	der	WP_200777554.1	32.558	43	28	1	1	43	38	79	0.77	29.3	490	8.77551
785	der	WP_200770725.1	36.538	52	29	2	90	141	644	691	0.88	31.2	490	10.6122
786	der	WP_001029344.1	36.538	52	29	2	90	141	648	695	1.2	30.8	490	10.6122
787	der	WP_001029343.1	36.538	52	29	2	90	141	648	695	1.2	30.8	490	10.6122
788	der	WP_001531253.1	18.579	183	121	4	3	159	80	260	1.2	30.8	490	37.3469
789	der	WP_072107751.1	28.049	82	53	2	202	283	34	109	2.1	29.6	490	16.7347
790	der	WP_001202204.1	52.174	23	11	0	5	27	369	391	5	28.9	490	4.69388
791	der	WP_200141979.1	29.032	62	41	2	401	461	175	234	6	28.5	490	12.6531
792	der	WP_024187901.1	29.167	48	31	1	30	77	276	320	7.2	28.1	490	9.79592
793	der	WP_089644732.1	28.07	57	39	1	83	139	258	312	7.4	28.1	490	11.6327
794	der	WP_001296585.1	27.2	125	63	5	212	336	356	452	9.6	28.1	490	25.5102
795	dfp	WP_000050112.1	99.507	406	2	0	1	406	1	406	0	822	406	100
796	dfp	WP_001296304.1	26.596	94	45	3	12	94	95	175	0.008	37	406	23.1527
797	dfp	WP_000426441.1	35.897	39	23	1	350	386	397	435	0.85	30.8	406	9.60591
798	dfp	WP_000426446.1	35.135	37	22	1	350	384	397	433	2.6	29.3	406	9.1133
799	dfp	WP_033552093.1	24.444	90	65	1	24	110	32	121	9.1	26.9	406	22.1675
800	dicA	WP_000787428.1	63.359	131	46	1	4	132	2	132	3.25e-57	173	135	97.037
801	dicA	WP_000103687.1	54.286	70	32	0	7	76	18	87	2.52e-14	66.2	135	51.8519
802	dicA	WP_000981537.1	36.17	94	57	2	6	98	2	93	3.62e-14	65.5	135	69.6296
803	dicA	WP_000608402.1	35.366	82	48	2	1	82	61	137	9.94e-10	52.8	135	60.7407
804	dicA	WP_001296165.1	30.579	121	78	3	3	119	5	123	2.97e-09	51.2	135	89.6296
805	dicA	WP_000450737.1	35.385	65	42	0	7	71	3	67	2.99e-08	49.3	135	48.1481
806	dicA	WP_000838344.1	37.879	66	40	1	7	71	3	68	1.98e-07	47.4	135	48.8889
807	dicA	WP_000031013.1	28.866	97	66	1	8	104	5	98	9.1e-07	43.9	135	71.8519
808	dicA	WP_200145940.1	28.916	83	57	1	23	105	30	110	1.11e-06	43.5	135	61.4815
809	dicA	WP_021544473.1	34.375	64	42	0	6	69	1	64	0.000219	37.7	135	47.4074
810	dicA	WP_200144203.1	33.898	59	36	1	8	63	5	63	0.00077	37	135	43.7037
811	dicA	WP_000362155.1	32.609	46	31	0	84	129	89	134	0.007	33.9	135	34.0741
812	dicA	WP_000362153.1	32.609	46	31	0	84	129	89	134	0.009	33.5	135	34.0741
813	dicA	WP_001169687.1	29.688	64	44	1	68	130	56	119	0.011	33.1	135	47.4074
814	dicA	WP_200777540.1	35.135	37	24	0	39	75	106	142	0.026	32.7	135	27.4074
815	dicA	WP_000067728.1	33.333	48	32	0	12	59	4	51	0.037	30.8	135	35.5556
816	dicA	WP_000125640.1	38.298	47	29	0	12	58	52	98	0.22	29.3	135	34.8148
817	dicA	WP_104460248.1	32	50	34	0	10	59	19	68	0.26	29.6	135	37.037
818	dicA	WP_001259268.1	23.762	101	67	2	11	111	22	112	0.34	29.3	135	74.8148
819	dicA	WP_001571568.1	23.762	101	67	2	11	111	22	112	0.35	28.9	135	74.8148
820	dicA	WP_000471549.1	43.333	30	12	1	12	41	7	31	1.2	26.6	135	22.2222
821	dicA	WP_000858972.1	25	76	51	2	7	77	4	78	1.6	27.3	135	56.2963
822	dicA	WP_200145956.1	31.707	41	28	0	7	47	4	44	3.1	25	135	30.3704
823	dicA	WP_000725344.1	32.609	46	29	1	71	116	23	66	3.1	26.6	135	34.0741
824	dicA	WP_000858975.1	20.652	92	69	3	7	95	4	94	5	25.8	135	68.1481
825	dicA	WP_001306384.1	31.707	41	28	0	7	47	4	44	7.1	25	135	30.3704
826	dnaA	WP_000059111.1	100	467	0	0	1	467	1	467	0	968	467	100
827	dnaA	WP_152768522.1	99.78	455	1	0	13	467	1	455	0	941	467	97.4304
828	dnaA	WP_001307333.1	26.939	245	160	7	123	364	4	232	1.24e-17	81.3	467	52.4625
829	dnaA	WP_000247065.1	27.6	250	158	9	119	364	17	247	1.53e-17	81.3	467	53.5332
830	dnaA	WP_000544836.1	30.097	103	69	2	168	270	100	199	5.64e-06	47	467	22.0557
831	dnaA	WP_000544830.1	30.097	103	69	2	168	270	100	199	8.62e-06	46.2	467	22.0557
832	dnaA	WP_000788950.1	27.523	109	67	3	135	237	70	172	0.000518	40.8	467	23.3405
833	dnaA	WP_000988266.1	29.054	148	91	8	138	275	120	263	0.003	38.9	467	31.6916
834	dnaA	WP_194332770.1	26.364	110	64	4	137	237	70	171	0.004	38.1	467	23.5546
835	dnaA	WP_000799911.1	26.364	110	64	4	137	237	70	171	0.007	37.4	467	23.5546
836	dnaA	WP_001163403.1	24.324	185	113	4	94	269	34	200	0.08	33.9	467	39.6146
837	dnaA	WP_089629882.1	23.611	72	53	1	168	239	94	163	0.34	32	467	15.4176
838	dnaA	WP_000065240.1	23.611	72	53	1	168	239	104	173	0.39	32	467	15.4176
839	dnaA	WP_004152394.1	26.733	101	70	3	170	269	106	203	1.4	30	467	21.6274
840	dnaA	WP_001297096.1	30.275	109	60	5	168	269	105	204	2.1	29.6	467	23.3405
841	dnaA	WP_001323403.1	30.275	109	60	5	168	269	105	204	2.2	29.6	467	23.3405
842	dnaA	WP_001192301.1	25.984	127	77	7	168	286	74	191	3.1	29.3	467	27.1949
843	dnaA	WP_001297947.1	26.214	103	72	3	168	269	105	204	3.4	28.9	467	22.0557
844	dnaA	WP_207190666.1	23.899	159	100	6	287	432	499	649	4.1	29.3	467	34.0471
845	dnaA	WP_001054734.1	24.516	155	104	6	287	432	509	659	4.2	29.3	467	33.1906
846	dnaA	WP_015674878.1	23.899	159	100	6	287	432	499	649	4.4	28.9	467	34.0471
847	dnaA	WP_000277941.1	23.704	135	84	4	335	466	218	336	8.9	27.7	467	28.9079
848	dnaB	WP_001296639.1	99.151	471	4	0	1	471	1	471	0	951	471	100
849	dnaB	WP_044342126.1	39.18	439	248	8	27	449	8	443	1.38e-88	278	471	93.2059
850	dnaB	WP_000609322.1	36	425	262	8	29	448	9	428	8.4e-78	249	471	90.2335
851	dnaB	WP_029700958.1	33.023	430	267	11	34	457	15	429	6.24e-64	213	471	91.2951
852	dnaB	WP_024269787.1	25.6	250	161	13	220	460	205	438	0.006	38.1	471	53.0786
853	dnaB	WP_016607338.1	25.2	250	162	13	220	460	205	438	0.032	35.8	471	53.0786
854	dnaB	WP_000375394.1	34.615	52	29	2	116	167	65	111	4.3	28.5	471	11.0403
855	dnaB	WP_000209290.1	34.884	43	25	1	415	457	101	140	6.7	28.1	471	9.12951
856	dnaB	WP_016232001.1	29.07	86	54	4	342	420	45	130	8.4	28.1	471	18.259
857	dnaC	WP_000799911.1	100	245	0	0	1	245	1	245	0	510	245	100
858	dnaC	WP_194332770.1	99.592	245	1	0	1	245	1	245	0	508	245	100
859	dnaC	WP_000788950.1	48.148	243	123	2	1	241	1	242	2.22e-83	248	245	99.1837
860	dnaC	WP_000988266.1	31.401	207	137	3	41	242	90	296	2.06e-29	111	245	84.4898
861	dnaC	WP_001163403.1	25.641	117	83	3	103	218	102	215	3.09e-06	46.2	245	47.7551
862	dnaC	WP_001297096.1	28.966	145	90	5	103	239	106	245	4.21e-06	45.8	245	59.1837
863	dnaC	WP_001323403.1	28.966	145	90	5	103	239	106	245	4.49e-06	45.8	245	59.1837
864	dnaC	WP_001297947.1	28.966	145	90	5	103	239	106	245	7.41e-06	45.1	245	59.1837
865	dnaC	WP_000544830.1	27.083	144	88	5	103	237	101	236	1.63e-05	43.9	245	58.7755
866	dnaC	WP_000544836.1	27.083	144	88	5	103	237	101	236	4.66e-05	42.7	245	58.7755
867	dnaC	WP_004152394.1	30.769	104	68	2	103	206	105	204	5.64e-05	42.4	245	42.449
868	dnaC	WP_128427126.1	33.803	71	46	1	102	172	5	74	0.000767	37.7	245	28.9796
869	dnaC	WP_137574510.1	34.286	70	45	1	103	172	48	116	0.001	38.1	245	28.5714
870	dnaC	WP_000970353.1	34.286	70	45	1	103	172	106	174	0.001	38.5	245	28.5714
871	dnaC	WP_072093906.1	34.286	70	45	1	103	172	107	175	0.001	38.5	245	28.5714
872	dnaC	WP_032151197.1	34.286	70	45	1	103	172	106	174	0.001	38.5	245	28.5714
873	dnaC	WP_152768522.1	26.364	110	64	4	70	171	125	225	0.004	37.4	245	44.898
874	dnaC	WP_000059111.1	26.364	110	64	4	70	171	137	237	0.004	37.4	245	44.898
875	dnaC	WP_001235102.1	26.667	75	53	1	65	139	566	638	0.079	33.5	245	30.6122
876	dnaC	WP_001235102.1	28.049	82	42	5	103	171	203	280	1.9	28.9	245	33.4694
877	dnaC	WP_089629882.1	22.472	89	67	1	103	191	95	181	0.18	31.6	245	36.3265
878	dnaC	WP_000065240.1	22.472	89	67	1	103	191	105	191	0.2	31.6	245	36.3265
879	dnaC	WP_000347792.1	68.421	19	4	1	15	31	113	131	1.7	28.1	245	7.7551
880	dnaC	WP_000347790.1	68.421	19	4	1	15	31	113	131	1.7	28.1	245	7.7551
881	dnaC	WP_000067797.1	30.769	65	43	2	57	120	8	71	2.6	28.5	245	26.5306
882	dnaC	WP_001240896.1	25.385	130	86	4	62	186	63	186	2.8	28.5	245	53.0612
883	dnaC	WP_000568520.1	34.722	72	30	3	102	171	59	115	2.8	28.1	245	29.3878
884	dnaC	WP_000004356.1	26.214	103	58	2	53	138	42	143	3.3	28.1	245	42.0408
885	dnaC	WP_001331923.1	50	24	12	0	97	120	29	52	4.6	27.7	245	9.79592
886	dnaC	WP_000101055.1	41.935	31	18	0	103	133	7	37	4.9	27.3	245	12.6531
887	dnaC	WP_001307333.1	32.787	61	36	2	72	130	17	74	6.7	26.9	245	24.898
888	dnaC	WP_161953815.1	33.333	42	25	1	165	206	14	52	7.8	25.4	245	17.1429
889	dnaC	WP_000247065.1	32.787	61	36	2	72	130	32	89	7.9	26.6	245	24.898
890	dnaE	WP_001294788.1	99.828	1160	2	0	1	1160	1	1160	0	2382	1160	100
891	dnaE	WP_024269777.1	30.131	989	551	25	9	893	4	956	2e-109	369	1160	85.2586
892	dnaE	WP_032335082.1	30.03	989	552	25	9	893	4	956	1.38e-108	367	1160	85.2586
893	dnaE	WP_000813195.1	31.034	58	36	1	61	118	71	124	1.3	32.3	1160	5
894	dnaE	WP_000019405.1	24.658	146	93	6	349	478	172	316	3.3	30.8	1160	12.5862
895	dnaE	WP_012372828.1	24.658	146	93	6	349	478	184	328	4.2	30.4	1160	12.5862
896	dnaE	WP_001310555.1	24.658	146	93	6	349	478	184	328	4.3	30.4	1160	12.5862
897	dnaE	WP_000813254.1	34.146	41	27	0	992	1032	5	45	5.5	26.9	1160	3.53448
898	dnaE	WP_001296083.1	32.432	74	45	3	483	556	264	332	5.8	30	1160	6.37931
899	dnaE	WP_000813262.1	34.146	41	27	0	992	1032	5	45	6.5	26.9	1160	3.53448
900	dnaE	WP_200141897.1	47.059	34	18	0	479	512	54	87	7.5	29.3	1160	2.93103
901	dnaE	WP_000080739.1	25	96	55	4	918	996	1	96	7.7	29.3	1160	8.27586
902	dnaE	WP_000018429.1	30	50	35	0	983	1032	15	64	7.7	27.3	1160	4.31034
903	dnaE	WP_001269202.1	34.783	46	30	0	768	813	89	134	8.4	29.6	1160	3.96552
904	dnaG	WP_000918827.1	100	581	0	0	1	581	1	581	0	1202	581	100
905	dnaG	WP_000918810.1	99.828	581	1	0	1	581	1	581	0	1201	581	100
906	dnaG	WP_029700902.1	27.632	76	50	1	248	318	195	270	1.4	30.8	581	13.0809
907	dnaG	WP_115762180.1	32.787	61	38	1	95	152	204	264	2.5	30	581	10.4991
908	dnaG	WP_000219193.1	32.787	61	38	1	95	152	204	264	2.5	30	581	10.4991
909	dnaG	WP_000841836.1	29.293	99	61	3	373	462	70	168	6.9	28.5	581	17.0396
910	dnaN	WP_000673464.1	100	366	0	0	1	366	1	366	0	753	366	100
911	dnaN	WP_000337273.1	28.049	82	54	3	248	326	389	468	0.15	33.1	366	22.4044
912	dnaN	WP_096934976.1	27.16	81	56	3	140	220	123	200	0.81	30.8	366	22.1311
913	dnaN	WP_001554175.1	27.16	81	56	3	140	220	460	537	0.88	30.8	366	22.1311
914	dnaN	WP_000515358.1	27.16	81	56	3	140	220	460	537	1.4	30.4	366	22.1311
915	dnaN	WP_001060180.1	31.915	94	42	6	2	84	127	209	3.5	28.9	366	25.6831
916	dnaN	WP_200772576.1	31.915	94	42	6	2	84	127	209	3.6	28.9	366	25.6831
917	dnaN	WP_095530411.1	31.915	94	42	6	2	84	127	209	3.6	28.9	366	25.6831
918	dnaN	WP_001531667.1	25.926	81	57	3	140	220	460	537	4.5	28.5	366	22.1311
919	dnaN	WP_061103980.1	25.926	81	57	3	140	220	460	537	4.6	28.5	366	22.1311
920	dnaN	WP_063269733.1	25.926	81	57	3	140	220	123	200	4.6	28.5	366	22.1311
921	dnaN	WP_032263827.1	30.682	88	41	4	77	163	43	111	8.3	26.9	366	24.0437
922	dnaN	WP_151200046.1	30.682	88	41	4	77	163	15	83	8.6	26.9	366	24.0437
923	dnaN	WP_000037962.1	27.642	123	64	8	173	282	72	182	8.9	26.9	366	33.6066
924	dnaT	WP_000098818.1	100	179	0	0	1	179	1	179	5.72e-131	363	179	100
925	dnaT	WP_001298056.1	98.324	179	3	0	1	179	1	179	1.92e-129	359	179	100
926	dnaT	WP_000086398.1	46.512	86	46	0	86	171	181	266	2.49e-21	87	179	48.0447
927	dnaT	WP_021529124.1	45.349	86	47	0	86	171	181	266	3.03e-20	84.3	179	48.0447
928	dnaT	WP_000168729.1	53.165	79	34	2	82	157	172	250	1.07e-18	80.1	179	44.1341
929	dnaT	WP_021562672.1	51.807	83	33	2	78	153	184	266	1.15e-17	78.2	179	46.3687
930	dnaT	WP_000121743.1	31.707	82	52	1	1	82	1	78	0.000117	38.5	179	45.8101
931	dnaT	WP_001262357.1	60	25	10	0	155	179	332	356	0.002	37	179	13.9665
932	dnaT	WP_021549782.1	70	20	6	0	160	179	343	362	0.003	36.6	179	11.1732
933	dnaT	WP_000095675.1	70	20	6	0	160	179	301	320	0.003	36.2	179	11.1732
934	dnaT	WP_001132900.1	30.952	84	46	3	1	73	1	83	0.46	28.5	179	46.9274
935	dnaT	WP_000586976.1	35	40	25	1	54	92	45	84	0.54	29.6	179	22.3464
936	dnaX	WP_000122044.1	99.378	643	4	0	1	643	1	643	0	1300	643	100
937	dnaX	WP_200141988.1	99.222	643	5	0	1	643	1	643	0	1298	643	100
938	dnaX	WP_001267919.1	30.935	139	93	1	35	170	21	159	1.29e-10	62.4	643	21.6174
939	dnaX	WP_000067797.1	25.253	198	115	6	2	194	12	181	8.19e-10	60.5	643	30.7932
940	dnaX	WP_001331923.1	24.868	189	109	6	11	194	2	162	2.84e-08	55.5	643	29.3935
941	dnaX	WP_000934041.1	33.929	56	29	2	18	65	460	515	0.39	33.1	643	8.70918
942	dnaX	WP_001380341.1	33.929	56	29	2	18	65	449	504	0.41	33.1	643	8.70918
943	dnaX	WP_001235102.1	25	136	85	3	18	145	570	696	2.6	30.4	643	21.1509
944	dnaX	WP_152768484.1	51.724	29	14	0	14	42	132	160	2.8	29.6	643	4.51011
945	dnaX	WP_000030923.1	51.724	29	14	0	14	42	130	158	2.9	29.6	643	4.51011
946	dnaX	WP_000841001.1	31.884	69	44	2	104	169	8	76	3.7	28.1	643	10.7309
947	dnaX	WP_000853923.1	32.143	56	25	2	39	81	42	97	6.9	28.5	643	8.70918
948	dnaX	WP_000568520.1	28	75	48	2	4	73	17	90	7.1	28.5	643	11.6641
949	dnaX	WP_021562676.1	44.186	43	20	3	18	59	31	70	7.7	28.5	643	6.6874
950	dnaX	WP_001530875.1	32.143	56	25	2	39	81	42	97	7.8	28.5	643	8.70918
951	dnaX	WP_000853930.1	32.143	56	25	2	39	81	42	97	7.9	28.5	643	8.70918
952	dut	WP_000976070.1	99.338	151	1	0	1	151	2	152	1.32e-109	307	151	100
953	dut	WP_001234767.1	22.759	145	85	6	1	124	25	163	1.3	27.7	151	96.0265
954	dut	WP_000137140.1	24.211	95	63	3	56	148	407	494	3.5	26.9	151	62.9139
955	dut	WP_000878890.1	29.851	67	43	3	45	110	138	201	4.2	26.6	151	44.3709
956	dut	WP_000281682.1	30.909	55	37	1	36	90	422	475	4.4	26.6	151	36.4238
957	dxr	WP_000811939.1	99.749	398	1	0	1	398	1	398	0	823	398	100
958	dxr	WP_000940085.1	38.235	34	21	0	23	56	3	36	4.9	28.1	398	8.54271
959	dxr	WP_001296291.1	25.316	79	53	1	82	154	70	148	6.6	28.1	398	19.8492
960	dxs	WP_000006816.1	99.677	620	2	0	1	620	1	620	0	1274	620	100
961	dxs	WP_001246063.1	30.769	273	179	6	355	619	41	311	3.95e-24	102	620	44.0323
962	dxs	WP_000087313.1	24.737	190	138	3	351	535	391	580	2.62e-07	52.8	620	30.6452
963	dxs	WP_200141995.1	24.737	190	138	3	351	535	391	580	2.74e-07	52.8	620	30.6452
964	dxs	WP_000098615.1	25.472	212	150	6	350	554	391	601	5.53e-07	51.6	620	34.1935
965	dxs	WP_001070509.1	26.744	172	109	5	26	180	9	180	7.59e-06	47	620	27.7419
966	dxs	WP_001088086.1	27.132	129	90	4	353	478	393	520	0.003	39.7	620	20.8065
967	dxs	WP_000678650.1	30.769	65	43	1	311	373	143	207	7.7	28.5	620	10.4839
968	dxs	WP_075674403.1	31.884	69	37	3	353	421	1	59	7.9	28.9	620	11.129
969	eno	WP_000036723.1	100	432	0	0	1	432	1	432	0	871	432	100
970	eno	WP_001238869.1	34	50	28	2	259	305	444	491	0.56	31.6	432	11.5741
971	eno	WP_000884927.1	32.143	56	33	2	140	195	51	101	1.4	30	432	12.963
972	eno	WP_200770710.1	33.929	56	34	2	337	390	341	395	1.7	30	432	12.963
973	eno	WP_000334086.1	33.929	56	34	2	337	390	341	395	1.7	30	432	12.963
974	eno	WP_000424857.1	28.866	97	61	2	277	367	13	107	8.2	27.3	432	22.4537
975	eno	WP_001020413.1	32.759	58	36	2	355	409	259	316	9.3	27.7	432	13.4259
976	era	WP_000020737.1	99.668	301	1	0	1	301	1	301	0	617	301	100
977	era	WP_001296291.1	30.719	153	99	4	11	162	5	151	1.24e-10	60.8	301	50.8306
978	era	WP_001296291.1	28.571	182	123	4	11	186	205	385	3.41e-09	56.6	301	60.4651
979	era	WP_001282361.1	32.335	167	102	6	11	176	219	375	1.86e-09	57.4	301	55.4817
980	era	WP_000737040.1	22.093	172	113	7	11	172	6	166	2.37e-05	45.1	301	57.1429
981	era	WP_001531253.1	20.408	196	121	7	7	175	78	265	0.002	38.1	301	65.1163
982	era	WP_000010416.1	24.731	186	105	9	7	181	37	198	0.008	36.6	301	61.794
983	era	WP_000570668.1	28	175	89	9	11	161	8	169	0.027	35	301	58.1395
984	era	WP_152768563.1	28	175	89	9	11	161	4	165	0.029	35	301	58.1395
985	era	WP_199998896.1	20.833	192	122	5	7	175	35	219	0.031	34.7	301	63.7874
986	era	WP_000010402.1	24.731	186	105	9	7	181	37	198	0.035	34.7	301	61.794
987	era	WP_200770648.1	22.46	187	117	7	11	175	39	219	0.17	32.3	301	62.1262
988	era	WP_001069668.1	21.925	187	118	7	11	175	39	219	0.3	31.6	301	62.1262
989	era	WP_000505872.1	71.429	21	3	1	8	28	5	22	0.59	30.8	301	6.97674
990	era	WP_000183349.1	36.364	55	33	2	11	65	29	81	0.88	30	301	18.2724
991	era	WP_001553935.1	21.525	223	148	9	6	208	34	249	1.2	29.6	301	74.0864
992	era	WP_200777554.1	41.026	39	22	1	12	50	43	80	1.5	27.7	301	12.9568
993	era	WP_001531797.1	27.941	68	42	2	11	78	71	131	1.8	29.6	301	22.5914
994	era	WP_000544738.1	27.941	68	42	2	11	78	71	131	1.9	29.3	301	22.5914
995	era	WP_001069800.1	21.973	223	137	10	11	208	39	249	1.9	29.3	301	74.0864
996	era	WP_001067850.1	21.429	154	88	4	141	261	21	174	2	28.9	301	51.1628
997	era	WP_032050496.1	21.429	154	88	4	141	261	21	174	2	28.9	301	51.1628
998	era	WP_000041976.1	30.556	72	40	3	3	66	201	270	2.1	28.9	301	23.9203
999	era	WP_000271737.1	29.87	77	46	2	6	82	20	88	2.2	28.1	301	25.5814
1000	era	WP_063269031.1	21.429	154	88	4	141	261	21	174	2.2	28.9	301	51.1628
1001	era	WP_032492303.1	21.429	154	88	4	141	261	21	174	2.3	28.5	301	51.1628
1002	era	WP_001067858.1	21.429	154	88	4	141	261	21	174	2.5	28.5	301	51.1628
1003	era	WP_001067855.1	21.429	154	88	4	141	261	21	174	2.7	28.5	301	51.1628
1004	era	WP_021553067.1	21.681	226	144	10	6	208	34	249	3.1	28.5	301	75.0831
1005	era	WP_001090493.1	61.905	21	8	0	10	30	39	59	3.5	28.1	301	6.97674
1006	era	WP_001296288.1	42.857	35	20	0	7	41	294	328	4	28.5	301	11.6279
1007	era	WP_155164495.1	31.667	60	33	3	11	66	39	94	4.2	26.9	301	19.9336
1008	era	WP_000140634.1	27.344	128	67	5	10	129	35	144	5.2	27.7	301	42.5249
1009	era	WP_160379607.1	19.626	107	84	1	180	284	683	789	5.5	28.1	301	35.5482
1010	era	WP_000271762.1	29.412	68	41	1	6	73	20	80	6.2	26.9	301	22.5914
1011	era	WP_001200711.1	39.474	38	23	0	1	38	484	521	6.4	27.7	301	12.6246
1012	era	WP_012561149.1	39.474	38	23	0	1	38	484	521	6.5	27.7	301	12.6246
1013	era	WP_013188471.1	21.429	154	88	4	141	261	21	174	6.7	27.3	301	51.1628
1014	era	WP_001617199.1	23.944	71	48	1	163	233	110	174	6.8	27.3	301	23.588
1015	era	WP_000271734.1	29.412	68	41	1	6	73	20	80	7	26.6	301	22.5914
1016	era	WP_114050469.1	31.579	57	37	2	11	66	39	94	9.3	26.2	301	18.9369
1017	erpA	WP_001295564.1	100	114	0	0	1	114	1	114	2.39e-81	233	114	100
1018	erpA	WP_000028953.1	40	110	61	4	7	114	1	107	7.32e-19	74.3	114	96.4912
1019	erpA	WP_000367158.1	31.776	107	70	3	9	114	18	122	2.46e-11	55.5	114	93.8596
1020	erpA	WP_000619389.1	24.742	97	70	2	9	103	2	97	0.000446	37	114	85.0877
1021	erpA	WP_000098246.1	40	30	18	0	53	82	405	434	2	26.9	114	26.3158
1022	erpA	WP_200770643.1	41.667	24	14	0	80	103	125	148	3.9	26.2	114	21.0526
1023	erpA	WP_001283713.1	41.667	24	14	0	80	103	125	148	3.9	26.2	114	21.0526
1024	erpA	WP_200146107.1	35.135	37	24	0	78	114	16	52	4	25	114	32.4561
1025	erpA	WP_012896837.1	27.419	62	32	3	51	105	292	347	6	25.4	114	54.386
1026	erpA	WP_001296350.1	27.419	62	32	3	51	105	290	345	6.3	25.4	114	54.386
1027	erpA	WP_000066560.1	43.478	23	13	0	78	100	67	89	7.5	25	114	20.1754
1028	erpA	WP_152778599.1	43.478	23	13	0	78	100	50	72	7.6	25	114	20.1754
1029	erpA	WP_000879403.1	43.478	23	13	0	78	100	50	72	7.8	25	114	20.1754
1030	erpA	WP_207145290.1	43.478	23	13	0	78	100	50	72	7.9	25	114	20.1754
1031	fabA	WP_000227926.1	99.419	172	1	0	1	172	1	172	9.82e-126	349	172	100
1032	fabA	WP_000210739.1	29.545	132	73	7	35	159	24	142	3.57e-05	41.2	172	76.7442
1033	fabB	WP_000817178.1	100	406	0	0	1	406	1	406	0	834	406	100
1034	fabB	WP_000044679.1	36.715	414	247	8	2	404	4	413	1.87e-69	224	406	101.97
1035	fabB	WP_000951022.1	36.049	405	244	8	11	404	1	401	1.42e-64	211	406	99.7537
1036	fabB	WP_200141942.1	26.496	351	213	12	81	406	122	452	1.45e-23	102	406	86.4532
1037	fabB	WP_000369500.1	26.496	351	213	12	81	406	122	452	1.45e-23	102	406	86.4532
1038	fabB	WP_000531977.1	36.17	47	30	0	145	191	81	127	0.1	33.9	406	11.5764
1039	fabB	WP_001175628.1	34.483	87	50	4	83	165	78	161	0.85	30.8	406	21.4286
1040	fabB	WP_001213584.1	31.183	93	47	5	9	91	7	92	2.7	28.9	406	22.9064
1041	fabB	WP_000656017.1	36.111	36	23	0	158	193	83	118	5.5	28.1	406	8.867
1042	fabB	WP_075674434.1	36.111	36	23	0	158	193	83	118	5.8	28.1	406	8.867
1043	fabB	WP_001247093.1	26.136	88	58	3	49	135	32	113	6.2	27.7	406	21.6749
1044	fabD	WP_000191372.1	100	309	0	0	1	309	1	309	0	630	309	100
1045	fabD	WP_200141942.1	25.606	289	196	9	6	287	552	828	2.15e-11	63.9	309	93.5275
1046	fabD	WP_000369500.1	25.606	289	196	9	6	287	552	828	2.55e-11	63.5	309	93.5275
1047	fabD	WP_200116864.1	29.032	62	43	1	28	89	1	61	1.6	28.1	309	20.0647
1048	fabD	WP_000206292.1	29.032	62	43	1	28	89	1	61	3.1	27.3	309	20.0647
1049	fabD	WP_000622634.1	36.111	36	23	0	234	269	123	158	8.2	27.3	309	11.6505
1050	fabG	WP_001008535.1	100	244	0	0	1	244	1	244	6.13e-177	484	244	100
1051	fabG	WP_001189480.1	35.249	261	150	5	2	243	4	264	4.89e-48	158	244	106.967
1052	fabG	WP_001189481.1	34.866	261	151	5	2	243	4	264	2.11e-47	157	244	106.967
1053	fabG	WP_000517443.1	35.857	251	148	5	2	240	3	252	4.39e-46	153	244	102.869
1054	fabG	WP_000603518.1	35.366	246	151	5	1	240	6	249	2.24e-43	146	244	100.82
1055	fabG	WP_000021342.1	33.871	248	159	4	1	244	14	260	7.75e-43	145	244	101.639
1056	fabG	WP_000560684.1	36.29	248	151	4	1	241	11	258	8.3e-41	140	244	101.639
1057	fabG	WP_000991076.1	32.51	243	161	1	1	240	4	246	9.95e-40	137	244	99.5902
1058	fabG	WP_000347643.1	36.4	250	142	6	1	240	1	243	1.03e-37	131	244	102.459
1059	fabG	WP_001195410.1	33.579	271	138	7	1	240	5	264	6.48e-34	122	244	111.066
1060	fabG	WP_113468925.1	33.333	243	157	3	6	243	3	245	2.44e-32	117	244	99.5902
1061	fabG	WP_000079537.1	32.922	243	158	3	6	243	3	245	8.44e-32	116	244	99.5902
1062	fabG	WP_000500696.1	35.983	239	142	6	3	239	4	233	4.39e-30	111	244	97.9508
1063	fabG	WP_152900148.1	33.061	245	157	4	1	240	1	243	1.24e-27	105	244	100.41
1064	fabG	WP_001296081.1	34.184	196	125	2	7	198	2	197	5.14e-27	103	244	80.3279
1065	fabG	WP_152770541.1	32.787	244	157	4	1	239	1	242	7.82e-27	103	244	100
1066	fabG	WP_000483357.1	32.377	244	158	4	1	239	7	248	3.31e-26	101	244	100
1067	fabG	WP_001077354.1	29.297	256	163	6	6	243	3	258	2.03e-24	97.1	244	104.918
1068	fabG	WP_000018760.1	30.081	246	158	6	8	243	52	293	1.04e-22	93.2	244	100.82
1069	fabG	WP_000018758.1	29.675	246	159	6	8	243	52	293	4.15e-22	91.7	244	100.82
1070	fabG	WP_000559273.1	27.686	242	159	5	6	240	13	245	8.02e-20	84.7	244	99.1803
1071	fabG	WP_000843394.1	28.016	257	164	6	6	243	6	260	8.43e-17	76.6	244	105.328
1072	fabG	WP_185161616.1	26.563	192	137	3	6	196	16	204	1.56e-13	67.4	244	78.6885
1073	fabG	WP_000148965.1	26.563	192	137	3	6	196	16	204	1.61e-13	67.4	244	78.6885
1074	fabG	WP_001546116.1	24.427	131	98	1	58	188	285	414	2.12e-09	56.2	244	53.6885
1075	fabG	WP_200141906.1	25.888	197	133	6	6	194	2	193	6.53e-09	53.9	244	80.7377
1076	fabG	WP_000506492.1	25.2	250	170	8	5	241	6	251	3.15e-08	52	244	102.459
1077	fabG	WP_207148558.1	30.328	122	80	4	7	123	1	122	5.7e-06	43.5	244	50
1078	fabG	WP_000520812.1	24.476	143	95	5	106	243	105	239	1.03e-05	44.7	244	58.6066
1079	fabG	WP_200141942.1	24.419	172	117	4	9	176	1561	1723	1.11e-05	45.4	244	70.4918
1080	fabG	WP_000369500.1	24.419	172	117	4	9	176	1561	1723	1.11e-05	45.4	244	70.4918
1081	fabG	WP_001744085.1	29.907	107	54	5	116	212	137	232	0.097	32.7	244	43.8525
1082	fabG	WP_054630912.1	34.375	64	31	2	17	74	56	114	0.44	30.8	244	26.2295
1083	fabG	WP_000049367.1	34.375	64	31	2	17	74	56	114	0.44	30.8	244	26.2295
1084	fabG	WP_113465253.1	34.375	64	31	2	17	74	56	114	0.45	30.8	244	26.2295
1085	fabG	WP_011264042.1	28.037	107	56	5	116	212	137	232	0.56	30.4	244	43.8525
1086	fabG	WP_001271991.1	28.972	107	55	5	116	212	137	232	0.61	30.4	244	43.8525
1087	fabG	WP_001118464.1	29.63	54	38	0	136	189	94	147	1.4	29.3	244	22.1311
1088	fabG	WP_200146109.1	32.5	40	27	0	49	88	15	54	3.1	26.6	244	16.3934
1089	fabG	WP_001305933.1	45.161	31	17	0	9	39	4	34	3.4	28.1	244	12.7049
1090	fabG	WP_000494484.1	36.957	46	25	2	59	101	281	325	3.9	27.7	244	18.8525
1091	fabG	WP_160379607.1	29.63	54	38	0	22	75	258	311	8.4	26.9	244	22.1311
1092	fabH	WP_000288138.1	99.685	317	1	0	1	317	1	317	0	649	317	100
1093	fabH	WP_152770581.1	28.165	316	215	6	4	309	16	329	1.93e-29	114	317	99.6845
1094	fabH	WP_001296007.1	28.165	316	215	6	4	309	14	327	2.11e-29	114	317	99.6845
1095	fabH	WP_016232002.1	31.313	99	59	4	191	285	24	117	0.72	30.4	317	31.2303
1096	fabH	WP_000083473.1	29.032	31	22	0	223	253	19	49	4.2	28.1	317	9.77918
1097	fabH	WP_200146065.1	36.17	47	25	1	204	245	19	65	5.8	26.2	317	14.8265
1098	fabI	WP_000506492.1	99.618	262	1	0	1	262	1	262	0	536	262	100
1099	fabI	WP_152900148.1	28.405	257	158	8	4	250	3	243	6.58e-16	74.3	262	98.0916
1100	fabI	WP_152770541.1	28.125	256	158	8	4	249	3	242	3.47e-15	72	262	97.7099
1101	fabI	WP_000483357.1	28.125	256	158	8	4	249	9	248	3.87e-15	72	262	97.7099
1102	fabI	WP_000517443.1	26.616	263	175	5	1	253	1	255	1.33e-11	62.4	262	100.382
1103	fabI	WP_000018758.1	25.869	259	169	6	2	250	45	290	9.53e-11	60.1	262	98.855
1104	fabI	WP_000018760.1	25.869	259	169	6	2	250	45	290	9.62e-11	60.1	262	98.855
1105	fabI	WP_000500696.1	25.984	254	166	8	1	251	1	235	1.48e-10	58.9	262	96.9466
1106	fabI	WP_000991076.1	28.137	263	151	13	4	250	6	246	6.69e-10	57	262	100.382
1107	fabI	WP_001008535.1	25.6	250	169	8	6	251	5	241	8.44e-09	53.9	262	95.4198
1108	fabI	WP_001189480.1	21.642	268	180	9	4	251	5	262	9.92e-08	50.8	262	102.29
1109	fabI	WP_001189481.1	21.269	268	181	9	4	251	5	262	3.35e-07	49.3	262	102.29
1110	fabI	WP_113468925.1	24.627	134	97	3	123	254	115	246	0.000107	41.6	262	51.145
1111	fabI	WP_000079537.1	24.627	134	97	3	123	254	115	246	0.000117	41.6	262	51.145
1112	fabI	WP_000560684.1	32.71	107	48	5	160	251	161	258	0.00015	41.2	262	40.8397
1113	fabI	WP_000021342.1	22.519	262	174	11	4	253	16	260	0.000164	41.2	262	100
1114	fabI	WP_000347643.1	21.756	262	179	6	4	255	3	248	0.000604	39.3	262	100
1115	fabI	WP_000603518.1	27.778	108	74	2	144	251	147	250	0.004	37	262	41.2214
1116	fabI	WP_001195410.1	20.803	274	174	10	4	250	7	264	0.017	35	262	104.58
1117	fabI	WP_000071137.1	27.885	104	67	3	101	200	243	342	0.72	30.4	262	39.6947
1118	fabI	WP_000559273.1	23.944	213	119	11	3	194	9	199	2.7	28.1	262	81.2977
1119	fabI	WP_001296251.1	47.059	34	17	1	165	198	147	179	5.5	26.9	262	12.9771
1120	fabI	WP_001151210.1	25	68	51	0	40	107	9	76	7.1	26.6	262	25.9542
1121	fabI	WP_000410144.1	28.947	38	27	0	217	254	387	424	7.1	27.3	262	14.5038
1122	fabZ	WP_000210739.1	100	151	0	0	1	151	1	151	1.14e-109	307	151	100
1123	fabZ	WP_000227926.1	29.545	132	73	7	24	142	35	159	4.7e-05	40.4	151	87.4172
1124	fabZ	WP_001101164.1	30.769	65	42	2	25	86	26	90	0.8	28.5	151	43.0464
1125	fabZ	WP_000631281.1	31.667	60	33	2	75	134	118	169	1.9	27.7	151	39.7351
1126	fabZ	WP_167777147.1	30.769	65	42	2	25	86	26	90	2	27.3	151	43.0464
1127	fabZ	WP_021518231.1	30.769	65	42	2	25	86	26	90	2.3	26.9	151	43.0464
1128	fabZ	WP_000992101.1	30.769	65	42	2	25	86	26	90	2.4	26.9	151	43.0464
1129	fabZ	WP_000992100.1	30.769	65	42	2	25	86	26	90	2.4	26.9	151	43.0464
1130	fabZ	WP_152768536.1	29.091	55	39	0	15	69	203	257	4.6	26.6	151	36.4238
1131	fabZ	WP_000105467.1	29.091	55	39	0	15	69	215	269	4.8	26.6	151	36.4238
1132	fbaA	WP_000034372.1	100	359	0	0	1	359	1	359	0	747	359	100
1133	fbaA	WP_000289802.1	25	324	180	10	19	342	7	267	1.56e-19	86.7	359	90.2507
1134	fbaA	WP_000275542.1	24.026	308	184	9	19	326	7	264	9.39e-18	81.6	359	85.7939
1135	fbaA	WP_000022771.1	25.776	322	176	12	21	342	9	267	1.31e-17	81.3	359	89.6936
1136	fbaA	WP_000961378.1	24.296	284	169	8	18	300	5	243	3.92e-17	79.7	359	79.1086
1137	fbaA	WP_000457122.1	29.348	276	143	12	17	288	4	231	5.01e-16	76.6	359	76.8802
1138	fbaA	WP_000878890.1	24.542	273	148	9	25	291	12	232	3.14e-13	68.2	359	76.0446
1139	fbaA	WP_001131793.1	28.632	234	130	8	94	322	66	267	6.41e-12	64.7	359	65.1811
1140	fbaA	WP_001295403.1	35.088	57	33	2	47	103	363	415	1.7	29.6	359	15.8774
1141	fbaA	WP_000507111.1	34.884	43	28	0	64	106	268	310	2.2	29.3	359	11.9777
1142	fbaA	WP_000799949.1	37.255	51	20	2	99	144	216	259	7.8	27.7	359	14.2061
1143	fbaA	WP_048264263.1	34.94	83	40	4	32	109	193	266	7.9	27.7	359	23.1198
1144	fbaA	WP_200142000.1	31.884	69	34	3	38	96	453	518	9	27.3	359	19.2201
1145	fbaA	WP_001194644.1	31.884	69	34	3	38	96	453	518	9.4	27.3	359	19.2201
1146	fbaA	WP_001286537.1	23.762	101	67	2	61	161	151	241	10	26.9	359	28.1337
1147	fdx	WP_001124471.1	99.099	111	1	0	1	111	1	111	5.34e-79	226	111	100
1148	fdx	WP_200144214.1	36.782	87	50	3	1	85	1	84	8.21e-11	53.1	111	78.3784
1149	fdx	WP_001296296.1	52	25	9	1	69	93	818	839	6	25.4	111	22.5225
1150	fdx	WP_001048602.1	31.915	47	27	1	16	62	111	152	7	25	111	42.3423
1151	ffh	WP_000460035.1	100	453	0	0	1	453	1	453	0	911	453	100
1152	ffh	WP_001040681.1	33.208	265	166	3	41	299	239	498	8.37e-41	151	453	58.4989
1153	ffh	WP_000078344.1	26.087	69	48	2	91	159	29	94	0.42	31.6	453	15.2318
1154	ffh	WP_001295745.1	45.946	37	17	1	99	135	3	36	0.51	31.6	453	8.16777
1155	ffh	WP_001295525.1	45.946	37	17	1	99	135	3	36	0.52	31.6	453	8.16777
1156	ffh	WP_004152677.1	31.868	91	52	4	78	162	125	211	2.3	29.6	453	20.0883
1157	ffh	WP_000133610.1	26.582	79	46	2	79	157	352	418	5.9	28.5	453	17.4393
1158	ffh	WP_000366620.1	25.974	77	48	2	25	92	66	142	7.5	28.1	453	16.9978
1159	ffh	WP_001091562.1	27.027	111	51	5	67	171	61	147	7.9	28.1	453	24.5033
1160	ffh	WP_152768486.1	27.027	111	51	5	67	171	53	139	8.3	28.1	453	24.5033
1161	fldA	WP_001018618.1	100	176	0	0	1	176	1	176	2.97e-130	361	176	100
1162	fldA	WP_001055874.1	43.636	165	92	1	5	168	4	168	7.42e-47	150	176	93.75
1163	fldA	WP_000853959.1	29.577	71	41	3	4	69	3	69	2	27.7	176	40.3409
1164	fldA	WP_001531893.1	28.358	134	73	5	22	148	846	963	3.4	27.3	176	76.1364
1165	fldA	WP_029700934.1	24.658	73	38	2	58	120	220	285	4.1	26.9	176	41.4773
1166	fldA	WP_029700810.1	30	40	28	0	4	43	363	402	7.4	26.6	176	22.7273
1167	fldA	WP_001019207.1	36.842	38	21	1	15	49	15	52	7.6	24.3	176	21.5909
1168	fldA	WP_001596840.1	30	40	28	0	4	43	363	402	8	26.2	176	22.7273
1169	fldA	WP_200116837.1	30	40	28	0	4	43	363	402	8.5	26.2	176	22.7273
1170	fmt	WP_000004421.1	97.771	314	7	0	1	314	1	314	0	630	315	99.6825
1171	fmt	WP_000860311.1	29.831	295	200	4	7	300	4	292	5.32e-37	139	315	93.6508
1172	fmt	WP_001028626.1	28.571	98	67	1	70	164	64	161	5.75e-06	45.8	315	31.1111
1173	fmt	WP_000555842.1	29.839	124	73	6	52	163	124	245	0.001	39.3	315	39.3651
1174	fmt	WP_200777500.1	29.839	124	73	6	52	163	124	245	0.001	39.3	315	39.3651
1175	fmt	WP_200121831.1	29.839	124	73	6	52	163	124	245	0.001	38.9	315	39.3651
1176	fmt	WP_000383467.1	28.986	69	43	3	67	131	206	272	2.6	28.9	315	21.9048
1177	folA	WP_000624375.1	100	159	0	0	1	159	1	159	1.12e-119	333	159	100
1178	folA	WP_001083725.1	36.601	153	91	3	2	150	8	158	2.45e-27	99.4	159	96.2264
1179	folA	WP_014962281.1	37.795	127	73	3	2	126	1	123	1.89e-22	86.7	159	79.8742
1180	folA	WP_160378288.1	38.4	125	71	3	4	126	1	121	2.49e-22	86.3	159	78.6164
1181	folA	WP_001389366.1	30.625	160	102	5	2	158	3	156	4.82e-20	80.5	159	100.629
1182	folA	WP_200142011.1	31.25	80	51	3	31	107	9	87	8.71e-06	41.2	159	50.3145
1183	folA	WP_200117508.1	30.159	63	39	2	96	158	1	58	3.44e-05	38.9	159	39.6226
1184	folA	WP_000263563.1	28.947	38	26	1	39	75	289	326	6.8	26.2	159	23.8994
1185	folB	WP_001295541.1	100	122	0	0	1	122	1	122	1.96e-86	246	122	100
1186	folB	WP_000068458.1	24.545	110	83	0	3	112	7	116	4.41e-10	52.4	122	90.1639
1187	folB	WP_001037012.1	27.143	70	45	1	21	90	212	275	2	26.9	122	57.377
1188	folB	WP_001057453.1	21.154	52	41	0	31	82	85	136	2.6	26.6	122	42.623
1189	folB	WP_000271666.1	31.481	54	32	3	20	71	9	59	4.1	25.8	122	44.2623
1190	folB	WP_001348272.1	27.586	58	40	1	21	78	564	619	8.7	25	122	47.541
1191	folB	WP_001309424.1	27.586	58	40	1	21	78	564	619	9	25	122	47.541
1192	folC	WP_000584587.1	99.289	422	3	0	1	422	1	422	0	854	422	100
1193	folC	WP_000273309.1	38.095	63	34	2	345	403	92	153	0.32	31.6	422	14.9289
1194	folC	WP_200146061.1	34.848	66	26	4	365	418	16	76	3.4	27.3	422	15.6398
1195	folC	WP_001219792.1	50	30	15	0	50	79	104	133	7.1	28.1	422	7.109
1196	folC	WP_001232544.1	36.066	61	37	2	196	255	93	152	7.3	27.7	422	14.455
1197	folD	WP_000729155.1	99.306	288	2	0	1	288	1	288	0	581	288	100
1198	folD	WP_207148558.1	31.818	66	43	1	162	227	2	65	2.7	27.7	288	22.9167
1199	folD	WP_001028309.1	34.694	49	28	2	31	76	247	294	6.2	27.3	288	17.0139
1200	folE	WP_001139613.1	100	222	0	0	1	222	1	222	7.58e-168	460	222	100
1201	folE	WP_001252058.1	30.233	43	28	1	84	124	79	121	0.4	30.4	222	19.3694
1202	folE	WP_012896879.1	22.481	129	80	6	35	151	23	143	1	29.3	222	58.1081
1203	folE	WP_001421158.1	38.889	36	22	0	125	160	163	198	7.9	26.2	222	16.2162
1204	folE	WP_000765749.1	38.889	36	22	0	125	160	165	200	8.1	26.2	222	16.2162
1205	folP	WP_000764749.1	99.291	282	2	0	1	282	1	282	0	577	282	100
1206	folP	WP_001043265.1	33.209	268	170	6	17	280	7	269	4.04e-35	126	282	95.0355
1207	folP	WP_001043260.1	33.209	268	170	6	17	280	7	269	9.21e-35	125	282	95.0355
1208	folP	WP_000259031.1	31.301	246	163	4	17	257	4	248	8.88e-32	118	282	87.234
1209	folP	WP_087497498.1	31.25	176	118	2	17	190	4	178	1.04e-24	97.1	282	62.4113
1210	folP	WP_181711709.1	36.667	120	70	3	164	280	8	124	4.44e-10	55.5	282	42.5532
1211	folP	WP_170265417.1	46.429	28	15	0	17	44	7	34	0.072	30	282	9.92908
1212	folP	WP_000795578.1	30.769	65	37	2	16	76	99	159	3.4	28.1	282	23.0496
1213	folP	WP_200770644.1	30.392	102	62	3	84	184	627	720	3.5	28.5	282	36.1702
1214	folP	WP_011478186.1	30.392	102	62	3	84	184	627	720	3.6	28.5	282	36.1702
1215	folP	WP_001174939.1	33.929	56	31	2	164	218	141	191	5.3	27.7	282	19.8582
1216	folP	WP_134891101.1	33.929	56	31	2	164	218	132	182	5.3	27.7	282	19.8582
1217	folP	WP_000662434.1	26.596	94	62	4	98	190	225	312	7.7	27.3	282	33.3333
1218	folP	WP_000994985.1	30	50	31	1	135	184	229	274	8	27.3	282	17.7305
1219	frr	WP_000622418.1	100	185	0	0	1	185	1	185	1.78e-132	367	185	100
1220	frr	WP_001379469.1	100	173	0	0	13	185	1	173	4.76e-124	346	185	93.5135
1221	frr	WP_001200455.1	38.462	52	27	3	65	113	9	58	0.44	28.5	185	28.1081
1222	frr	WP_021512292.1	38.71	31	19	0	107	137	208	238	4	26.9	185	16.7568
1223	frr	WP_001295403.1	27.027	74	53	1	40	113	106	178	8.1	26.2	185	40
1224	ftsA	WP_000588474.1	100	420	0	0	1	420	1	420	0	855	420	100
1225	ftsA	WP_000913396.1	26.846	149	95	6	205	344	160	303	0.14	33.5	420	35.4762
1226	ftsA	WP_000925795.1	26.316	76	49	2	44	119	178	246	0.35	32	420	18.0952
1227	ftsA	WP_000596015.1	26.804	97	61	5	187	279	26	116	1.5	30	420	23.0952
1228	ftsA	WP_023141278.1	26.804	97	61	5	187	279	18	108	1.7	30	420	23.0952
1229	ftsA	WP_001317671.1	46.154	26	14	0	166	191	27	52	2.4	26.9	420	6.19048
1230	ftsA	WP_000917751.1	46.154	26	14	0	166	191	28	53	2.5	26.9	420	6.19048
1231	ftsA	WP_000917767.1	46.154	26	14	0	166	191	28	53	2.6	26.9	420	6.19048
1232	ftsA	WP_075674429.1	29.825	57	39	1	186	242	129	184	2.7	29.3	420	13.5714
1233	ftsA	WP_001097492.1	29.825	57	39	1	186	242	129	184	2.7	29.3	420	13.5714
1234	ftsA	WP_000917765.1	46.154	26	14	0	166	191	28	53	2.9	26.9	420	6.19048
1235	ftsA	WP_152770560.1	29.825	57	39	1	186	242	123	178	2.9	29.3	420	13.5714
1236	ftsA	WP_200141897.1	31.765	85	44	4	16	99	28	99	3.3	28.9	420	20.2381
1237	ftsA	WP_000469704.1	29.412	68	47	1	165	231	169	236	3.5	28.9	420	16.1905
1238	ftsA	WP_001296537.1	25.714	105	55	4	101	190	250	346	8.5	27.7	420	25
1239	ftsA	WP_000367903.1	21.429	196	126	4	174	352	136	320	9.2	27.7	420	46.6667
1240	ftsB	WP_000517479.1	99.029	103	1	0	1	103	1	103	8.46e-73	210	103	100
1241	ftsB	WP_004152397.1	30	60	41	1	28	86	142	201	3	25.8	103	58.2524
1242	ftsB	WP_200117487.1	38.235	34	21	0	47	80	279	312	4.5	25.4	103	33.0097
1243	ftsB	WP_000767329.1	38.235	34	21	0	47	80	279	312	4.7	25.4	103	33.0097
1244	ftsB	WP_103818134.1	32.143	56	37	1	2	56	43	98	5.5	25	103	54.3689
1245	ftsB	WP_000667564.1	33.333	42	27	1	24	65	658	698	7.8	25	103	40.7767
1246	ftsB	WP_207190667.1	33.333	42	27	1	24	65	642	682	8.5	24.6	103	40.7767
1247	ftsB	WP_152770604.1	33.333	42	27	1	24	65	642	682	8.7	24.6	103	40.7767
1248	ftsH	WP_001107467.1	100	644	0	0	1	644	1	644	0	1316	644	100
1249	ftsH	WP_001293344.1	35.417	96	52	4	154	242	17	109	9.43e-06	47.8	644	14.9068
1250	ftsH	WP_000130299.1	34.615	78	45	2	188	259	115	192	2.32e-05	46.2	644	12.1118
1251	ftsH	WP_000067797.1	34.286	70	35	2	188	253	53	115	0.009	38.1	644	10.8696
1252	ftsH	WP_001331923.1	34.286	70	35	2	188	253	34	96	0.009	38.1	644	10.8696
1253	ftsH	WP_001295325.1	37.705	61	27	2	167	227	334	383	0.011	38.1	644	9.47205
1254	ftsH	WP_000568520.1	47.5	40	21	0	179	218	49	88	0.076	35	644	6.21118
1255	ftsH	WP_000417783.1	24.254	268	142	13	141	365	248	497	0.1	34.7	644	41.6149
1256	ftsH	WP_004152394.1	31.944	72	44	3	186	253	102	172	0.38	32.3	644	11.1801
1257	ftsH	WP_000058957.1	65	20	7	0	188	207	213	232	0.38	32.7	644	3.10559
1258	ftsH	WP_001163403.1	44.444	36	14	1	186	215	99	134	0.48	32.3	644	5.59006
1259	ftsH	WP_000934041.1	29.67	91	49	4	189	267	211	298	0.91	32	644	14.1304
1260	ftsH	WP_001380341.1	29.67	91	49	4	189	267	200	287	0.97	31.6	644	14.1304
1261	ftsH	WP_128427126.1	30.986	71	42	3	188	253	5	73	0.97	30	644	11.0248
1262	ftsH	WP_000970353.1	30.137	73	44	3	186	253	103	173	1.4	30.8	644	11.3354
1263	ftsH	WP_072093906.1	30.137	73	44	3	186	253	104	174	1.4	30.4	644	11.3354
1264	ftsH	WP_032151197.1	30.137	73	44	3	186	253	103	173	1.4	30.4	644	11.3354
1265	ftsH	WP_001323403.1	30.137	73	44	3	186	253	103	173	1.8	30.4	644	11.3354
1266	ftsH	WP_001297096.1	30.137	73	44	3	186	253	103	173	1.8	30.4	644	11.3354
1267	ftsH	WP_001296229.1	27.219	169	77	7	186	323	77	230	1.9	30.4	644	26.2422
1268	ftsH	WP_137574510.1	30.986	71	42	3	188	253	47	115	2.4	29.6	644	11.0248
1269	ftsH	WP_000332036.1	27.869	61	34	2	34	94	3	53	2.4	30	644	9.47205
1270	ftsH	WP_000147344.1	30.526	95	49	6	189	269	240	331	2.8	30.4	644	14.7516
1271	ftsH	WP_207122121.1	29.688	64	40	2	180	241	335	395	3	30	644	9.93789
1272	ftsH	WP_001304515.1	29.688	64	40	2	180	241	335	395	3	30	644	9.93789
1273	ftsH	WP_000046754.1	29.688	64	40	2	180	241	342	402	3.3	30	644	9.93789
1274	ftsH	WP_001297947.1	30.137	73	44	3	186	253	103	173	3.7	29.3	644	11.3354
1275	ftsH	WP_200145875.1	37.838	37	23	0	185	221	51	87	4.4	28.5	644	5.74534
1276	ftsH	WP_000544830.1	50	24	12	0	186	209	98	121	5.6	28.9	644	3.72671
1277	ftsH	WP_000366620.1	62.5	16	6	0	185	200	238	253	6.8	28.9	644	2.48447
1278	ftsH	WP_000021034.1	53.846	26	10	1	184	207	25	50	8.1	28.5	644	4.03727
1279	ftsH	WP_016232001.1	26.531	49	32	1	246	290	416	464	8.2	28.5	644	7.6087
1280	ftsH	WP_001040681.1	43.59	39	19	1	161	199	273	308	8.4	28.5	644	6.0559
1281	ftsH	WP_001235102.1	29.114	79	43	3	189	254	602	680	8.4	28.5	644	12.2671
1282	ftsI	WP_000642208.1	99.66	588	2	0	1	588	1	588	0	1199	588	100
1283	ftsI	WP_200483488.1	99.49	588	3	0	1	588	1	588	0	1197	588	100
1284	ftsI	WP_200138615.1	25	636	370	22	15	574	13	617	4.35e-35	139	588	108.163
1285	ftsI	WP_000776191.1	25	636	370	22	15	574	13	617	6.2e-35	139	588	108.163
1286	ftsI	WP_200116879.1	25	636	370	22	15	574	13	617	7.13e-35	138	588	108.163
1287	ftsI	WP_000918160.1	26.563	256	138	9	263	497	475	701	0.000174	43.9	588	43.5374
1288	ftsI	WP_021529108.1	24.272	103	73	4	81	182	133	231	0.23	33.1	588	17.517
1289	ftsI	WP_001296475.1	22.172	221	131	10	241	450	406	596	0.54	32.3	588	37.585
1290	ftsI	WP_000773020.1	22.172	221	131	10	241	450	414	604	0.56	32.3	588	37.585
1291	ftsI	WP_001137648.1	25.253	99	60	4	299	393	334	422	0.64	32	588	16.8367
1292	ftsI	WP_032190220.1	25.253	99	60	4	299	393	334	422	0.68	32	588	16.8367
1293	ftsI	WP_000098615.1	26.496	117	62	3	402	511	49	148	3.6	29.6	588	19.898
1294	ftsI	WP_001296083.1	21.831	142	68	5	337	456	124	244	6.8	28.5	588	24.1497
1295	ftsI	WP_001138064.1	25.243	103	69	2	286	388	549	643	9.3	28.5	588	17.517
1296	ftsI	WP_004152397.1	34.694	49	32	0	226	274	279	327	9.4	28.1	588	8.33333
1297	ftsL	WP_000625658.1	100	121	0	0	1	121	1	121	1.98e-86	246	121	100
1298	ftsL	WP_170868589.1	29.091	55	36	1	43	97	73	124	5.3	25.4	121	45.4545
1299	ftsL	WP_001290706.1	34.286	35	23	0	82	116	396	430	5.4	25.8	121	28.9256
1300	ftsL	WP_000978094.1	35.897	39	19	2	80	118	209	241	5.8	25.4	121	32.2314
1301	ftsL	WP_000978080.1	35.897	39	19	2	80	118	209	241	6	25.4	121	32.2314
1302	ftsQ	WP_000075744.1	99.638	276	1	0	1	276	1	276	0	564	276	100
1303	ftsQ	WP_096986827.1	26.582	79	49	3	28	99	188	264	1	30	276	28.6232
1304	ftsQ	WP_000190574.1	25.773	97	65	2	92	187	243	333	2.5	28.5	276	35.1449
1305	ftsQ	WP_001001161.1	31.373	51	30	1	176	226	142	187	5.6	27.3	276	18.4783
1306	ftsQ	WP_000012638.1	25.197	127	72	4	32	158	17	120	8.8	26.9	276	46.0145
1307	ftsQ	WP_200117524.1	34.146	41	27	0	85	125	28	68	8.9	25.4	276	14.8551
1308	ftsQ	WP_005082527.1	26.027	73	49	2	115	185	114	183	9.1	26.6	276	26.4493
1309	ftsW	WP_001295532.1	100	414	0	0	1	414	1	414	0	823	414	100
1310	ftsW	WP_000131717.1	31.861	317	206	5	91	403	55	365	1.35e-44	157	414	76.57
1311	ftsW	WP_001531893.1	31.579	38	26	0	246	283	341	378	5.1	28.9	414	9.17874
1312	ftsW	WP_000885787.1	45.161	31	14	1	249	279	2	29	5.8	26.2	414	7.48792
1313	ftsY	WP_001040681.1	98.193	498	8	1	1	497	1	498	0	955	497	100.201
1314	ftsY	WP_000460035.1	32.797	311	189	6	195	497	1	299	7.86e-44	159	497	62.5755
1315	ftsY	WP_207190669.1	40	30	18	0	297	326	30	59	0.31	32.3	497	6.03622
1316	ftsY	WP_152931821.1	40	30	18	0	297	326	30	59	0.31	32.3	497	6.03622
1317	ftsY	WP_049092672.1	40	30	18	0	297	326	30	59	0.31	32.3	497	6.03622
1318	ftsY	WP_001173651.1	30.769	52	36	0	289	340	24	75	0.31	32	497	10.4628
1319	ftsY	WP_201751715.1	40	30	18	0	297	326	30	59	0.33	32.3	497	6.03622
1320	ftsY	WP_000940874.1	40	30	18	0	297	326	39	68	0.34	32.3	497	6.03622
1321	ftsY	WP_000249989.1	38.298	47	28	1	284	330	93	138	0.45	32.3	497	9.45674
1322	ftsY	WP_000570547.1	24.684	158	85	5	267	393	22	176	0.52	32	497	31.7907
1323	ftsY	WP_000587689.1	28.571	84	53	1	303	386	11	87	1	30.4	497	16.9014
1324	ftsY	WP_000578064.1	25.153	163	103	6	282	435	13	165	1	31.2	497	32.7968
1325	ftsY	WP_021537256.1	34.694	49	19	2	94	129	403	451	2.4	30	497	9.85915
1326	ftsY	WP_103818134.1	45.238	42	22	1	61	101	82	123	4	28.9	497	8.4507
1327	ftsY	WP_029700902.1	38.235	34	21	0	295	328	360	393	5.3	28.9	497	6.84105
1328	ftsY	WP_001296397.1	45.238	42	22	1	61	101	82	123	5.4	28.5	497	8.4507
1329	ftsY	WP_200483503.1	34.211	38	25	0	285	322	18	55	6.2	28.1	497	7.64588
1330	ftsY	WP_000029460.1	34.211	38	25	0	285	322	18	55	6.4	28.1	497	7.64588
1331	ftsY	WP_001279407.1	41.304	46	16	2	281	316	139	183	7.2	28.5	497	9.25553
1332	ftsY	WP_207132702.1	41.304	46	16	2	281	316	129	173	7.3	28.1	497	9.25553
1333	ftsY	WP_152770691.1	41.304	46	16	2	281	316	129	173	7.5	28.1	497	9.25553
1334	ftsY	WP_001107467.1	43.59	39	19	1	272	307	161	199	7.7	28.5	497	7.84708
1335	ftsY	WP_000416895.1	45	20	11	0	295	314	33	52	9	27.7	497	4.02414
1336	ftsZ	WP_000462776.1	100	383	0	0	1	383	1	383	0	763	383	100
1337	ftsZ	WP_200777521.1	99.739	383	1	0	1	383	1	383	0	760	383	100
1338	ftsZ	WP_000138051.1	29.787	94	59	3	53	143	32	121	5.3	27.7	383	24.5431
1339	fusA	WP_000124700.1	100	704	0	0	1	704	1	704	0	1451	704	100
1340	fusA	WP_000175943.1	25.963	493	306	12	7	481	10	461	4.61e-39	150	704	70.0284
1341	fusA	WP_000570668.1	28.696	345	200	10	7	331	2	320	2.05e-23	104	704	49.0057
1342	fusA	WP_000570668.1	27.016	248	139	8	278	505	186	411	9.86e-13	70.5	704	35.2273
1343	fusA	WP_000570668.1	27.679	112	68	5	592	696	377	482	0.013	37.7	704	15.9091
1344	fusA	WP_152768563.1	28.739	341	197	10	11	331	2	316	8.05e-23	102	704	48.4375
1345	fusA	WP_152768563.1	27.016	248	139	8	278	505	182	407	1.05e-12	70.5	704	35.2273
1346	fusA	WP_152768563.1	27.679	112	68	5	592	696	373	478	0.013	37.7	704	15.9091
1347	fusA	WP_000790159.1	35.484	155	95	2	11	165	5	154	9.33e-19	89.7	704	22.017
1348	fusA	WP_000790159.1	24.623	199	133	8	317	502	191	385	2.73e-05	46.6	704	28.267
1349	fusA	WP_000790159.1	25.974	77	56	1	612	687	399	475	0.21	33.9	704	10.9375
1350	fusA	WP_001531895.1	35.484	155	95	2	11	165	5	154	1e-18	89.4	704	22.017
1351	fusA	WP_001531895.1	24.242	198	135	7	317	502	191	385	2.75e-05	46.6	704	28.125
1352	fusA	WP_001531895.1	25.974	77	56	1	612	687	399	475	0.2	33.9	704	10.9375
1353	fusA	WP_000031783.1	29.054	148	84	6	3	145	8	139	6.12e-08	54.7	704	21.0227
1354	fusA	WP_000031784.1	29.054	148	84	6	3	145	8	139	6.4e-08	54.7	704	21.0227
1355	fusA	WP_047050242.1	29.6	125	68	5	3	123	8	116	7.26e-07	48.1	704	17.7557
1356	fusA	WP_000407797.1	28.866	97	61	3	50	145	5	94	0.000743	41.6	704	13.7784
1357	fusA	WP_000133040.1	36	75	48	0	84	158	440	514	0.016	37.7	704	10.6534
1358	fusA	WP_000587626.1	29.73	111	57	4	13	123	3	92	0.019	37.4	704	15.767
1359	fusA	WP_001090370.1	26.429	140	85	4	41	169	73	205	0.033	36.6	704	19.8864
1360	fusA	WP_153275646.1	28.261	92	58	4	84	171	153	240	0.44	32.7	704	13.0682
1361	fusA	WP_156582842.1	28.261	92	58	4	84	171	153	240	0.47	32.7	704	13.0682
1362	gapA	WP_000153502.1	100	331	0	0	1	331	1	331	0	677	331	100
1363	gapA	WP_000048688.1	46.246	333	171	6	4	331	3	332	3.79e-93	279	331	100.604
1364	gapA	WP_000218480.1	41.945	329	185	4	1	324	1	328	8.38e-86	261	331	99.3958
1365	gapA	WP_000758053.1	30.645	62	36	2	115	176	336	390	2.6	28.9	331	18.7311
1366	gapA	WP_000102910.1	28.125	32	23	0	290	321	257	288	10	26.9	331	9.66767
1367	glmM	WP_000071137.1	99.775	445	1	0	1	445	1	445	0	902	445	100
1368	glmM	WP_001607655.1	25.821	457	302	15	1	433	1	444	7.88e-24	102	445	102.697
1369	glmM	WP_001296216.1	26.087	460	297	15	1	433	1	444	5.85e-23	100	445	103.371
1370	glmM	WP_001295873.1	31.343	134	81	5	7	130	42	174	2.93e-05	45.4	445	30.1124
1371	glmM	WP_000506492.1	27.885	104	67	3	243	342	101	200	1.4	30	445	23.3708
1372	glmM	WP_001076194.1	25	236	139	9	30	243	17	236	5.5	28.5	445	53.0337
1373	glmS	WP_000334086.1	99.836	609	1	0	1	609	1	609	0	1243	609	100
1374	glmS	WP_200770710.1	99.672	609	2	0	1	609	1	609	0	1241	609	100
1375	glmS	WP_000334229.1	29.767	215	132	7	1	197	1	214	9.42e-14	73.2	609	35.3038
1376	glmS	WP_001114864.1	22.493	369	246	15	252	599	15	364	0.000243	42.7	609	60.5911
1377	glmS	WP_000337077.1	27.273	165	90	8	93	240	70	221	0.000443	42.4	609	27.0936
1378	glmS	WP_001175628.1	32.5	80	51	2	343	420	134	212	0.036	35.8	609	13.1363
1379	glmS	WP_000333380.1	23.704	135	90	4	1	126	1	131	0.071	34.7	609	22.1675
1380	glmS	WP_200141973.1	32.967	91	55	3	338	424	88	176	1.6	30	609	14.9425
1381	glmS	WP_001066226.1	32.967	91	55	3	338	424	88	176	1.7	30	609	14.9425
1382	glmS	WP_000036723.1	33.929	56	34	2	341	395	337	390	2.5	30	609	9.1954
1383	glmS	WP_004152493.1	33.333	51	28	2	515	565	1	45	4.7	28.1	609	8.37438
1384	glmS	WP_001528580.1	29.474	95	62	3	479	572	239	329	6.6	28.9	609	15.5993
1385	glmU	WP_000933735.1	99.781	456	1	0	1	456	1	456	0	929	456	100
1386	glmU	WP_077249421.1	26.446	121	70	2	270	387	12	116	2.99e-05	43.9	456	26.5351
1387	glmU	WP_077249421.1	27.143	70	51	0	262	331	43	112	7.9	27.7	456	15.3509
1388	glmU	WP_001139282.1	29.56	159	90	6	269	424	113	252	7.24e-05	43.9	456	34.8684
1389	glmU	WP_021521026.1	25.362	138	88	3	300	436	28	151	0.000182	42	456	30.2632
1390	glmU	WP_021538957.1	25.362	138	88	3	300	436	28	151	0.000256	41.2	456	30.2632
1391	glmU	WP_000582569.1	25.472	106	63	1	282	387	8	97	0.000624	39.7	456	23.2456
1392	glmU	WP_000670962.1	31.132	106	61	5	337	431	29	133	0.001	38.1	456	23.2456
1393	glmU	WP_000670962.1	32.609	46	29	1	391	434	24	69	7.3	27.3	456	10.0877
1394	glmU	WP_001607668.1	24.312	218	147	7	9	215	7	217	0.031	35.4	456	47.807
1395	glmU	WP_000857525.1	24.312	218	147	7	9	215	7	217	0.033	35.4	456	47.807
1396	glmU	WP_000888740.1	50	34	17	0	269	302	112	145	0.039	34.3	456	7.45614
1397	glmU	WP_000888740.1	29.63	108	47	4	280	384	60	141	0.1	33.1	456	23.6842
1398	glmU	WP_000888740.1	30.303	66	46	0	373	438	87	152	0.22	32	456	14.4737
1399	glmU	WP_200144190.1	30.556	108	46	4	280	384	60	141	0.045	34.3	456	23.6842
1400	glmU	WP_200144190.1	47.059	34	18	0	269	302	112	145	0.078	33.5	456	7.45614
1401	glmU	WP_200144190.1	30.303	66	46	0	373	438	87	152	0.12	32.7	456	14.4737
1402	glmU	WP_001546116.1	24.37	119	83	2	9	120	6	124	0.045	35	456	26.0965
1403	glmU	WP_000888713.1	30.556	108	46	4	280	384	60	141	0.048	33.9	456	23.6842
1404	glmU	WP_000888713.1	47.059	34	18	0	269	302	112	145	0.081	33.5	456	7.45614
1405	glmU	WP_000888713.1	30.303	66	46	0	373	438	87	152	0.13	32.7	456	14.4737
1406	glmU	WP_001295812.1	30.435	46	32	0	392	437	129	174	0.062	33.9	456	10.0877
1407	glmU	WP_001554271.1	35.294	51	32	1	387	437	111	160	0.062	34.7	456	11.1842
1408	glmU	WP_000011610.1	26.316	133	88	4	5	133	2	128	0.075	33.9	456	29.1667
1409	glmU	WP_001153594.1	25.197	127	75	4	331	437	41	167	0.44	31.2	456	27.8509
1410	glmU	WP_200778288.1	31.507	73	44	1	358	430	118	184	0.85	31.2	456	16.0088
1411	glmU	WP_000357259.1	31.507	73	44	1	358	430	118	184	0.86	31.2	456	16.0088
1412	glmU	WP_000005712.1	27.869	122	76	6	286	405	15	126	1.2	30	456	26.7544
1413	glmU	WP_000005712.1	25.743	101	67	5	266	359	81	180	1.9	29.3	456	22.1491
1414	glmU	WP_000102539.1	32.5	40	27	0	397	436	132	171	1.2	30	456	8.77193
1415	glmU	WP_001153557.1	28.829	111	65	3	331	427	41	151	1.4	29.6	456	24.3421
1416	glmU	WP_000729218.1	21.891	201	141	4	144	331	166	363	1.4	30.4	456	44.0789
1417	glmU	WP_000729219.1	21.891	201	141	4	144	331	166	363	1.4	30.4	456	44.0789
1418	glmU	WP_075674450.1	28.829	111	65	3	331	427	41	151	1.5	29.6	456	24.3421
1419	glmU	WP_000729220.1	21.891	201	141	4	144	331	166	363	1.5	30.4	456	44.0789
1420	glmU	WP_001536605.1	36.842	57	32	2	264	320	107	159	1.7	29.6	456	12.5
1421	glmU	WP_197975399.1	32.558	43	29	0	394	436	121	163	2	29.6	456	9.42982
1422	glmU	WP_000718995.1	24.268	239	131	9	9	202	12	245	2.1	29.6	456	52.4123
1423	glmU	WP_000183060.1	24.409	127	66	3	6	102	4	130	4.2	28.9	456	27.8509
1424	glmU	WP_000109687.1	24.242	165	102	7	287	440	601	753	8.4	28.1	456	36.1842
1425	glmU	WP_001295758.1	24.348	115	70	3	313	427	24	121	8.9	27.3	456	25.2193
1426	glnS	WP_001287134.1	99.639	554	2	0	1	554	1	554	0	1158	554	100
1427	glnS	WP_200121794.1	99.458	554	3	0	1	554	1	554	0	1156	554	100
1428	glnS	WP_000695662.1	28.689	122	87	0	28	149	3	124	4.17e-13	70.5	554	22.0217
1429	glnS	WP_000937399.1	28.571	105	75	0	31	135	19	123	1.4e-06	49.3	554	18.9531
1430	glnS	WP_200773434.1	28.571	105	75	0	31	135	19	123	1.52e-06	49.3	554	18.9531
1431	glnS	WP_001157896.1	25.688	109	60	4	34	121	42	150	1.7	30.8	554	19.6751
1432	glnS	WP_001053268.1	40.476	42	23	2	62	101	134	175	7.1	28.5	554	7.58123
1433	glnS	WP_001149592.1	39.024	41	24	1	138	177	302	342	9	28.1	554	7.40072
1434	gltX	WP_000695662.1	99.575	471	2	0	1	471	1	471	0	985	471	100
1435	gltX	WP_000937399.1	33.445	299	180	7	6	300	19	302	1.76e-37	138	471	63.482
1436	gltX	WP_200773434.1	33.11	299	181	7	6	300	19	302	1.3e-36	136	471	63.482
1437	gltX	WP_200121794.1	27.869	122	88	0	3	124	28	149	9.52e-13	69.3	471	25.9023
1438	gltX	WP_001287134.1	27.869	122	88	0	3	124	28	149	9.95e-13	69.3	471	25.9023
1439	gltX	WP_001065497.1	36.585	41	26	0	333	373	220	260	3.4	29.3	471	8.70488
1440	gltX	WP_001099653.1	32.432	37	25	0	167	203	111	147	4.3	28.5	471	7.85563
1441	gltX	WP_000268600.1	28.916	83	46	4	224	305	124	194	7.4	28.5	471	17.6221
1442	glyA	WP_000919159.1	100	417	0	0	1	417	1	417	0	861	417	100
1443	glyA	WP_000888927.1	30.233	86	43	3	74	143	5	89	0.12	32.7	417	20.6235
1444	glyA	WP_001531487.1	28.667	150	79	7	77	204	178	321	0.31	32.3	417	35.9712
1445	glyA	WP_032178989.1	28.667	150	79	7	77	204	178	321	0.31	32.3	417	35.9712
1446	glyA	WP_000195012.1	24.581	179	107	9	70	232	545	711	0.81	31.2	417	42.9257
1447	glyA	WP_000195013.1	24.581	179	107	9	70	232	545	711	0.81	31.2	417	42.9257
1448	glyA	WP_000197203.1	26.549	113	68	4	93	200	71	173	2	29.6	417	27.0983
1449	glyA	WP_001213854.1	25	92	60	2	160	242	166	257	2	29.6	417	22.0624
1450	glyA	WP_000666029.1	23.81	42	26	1	374	415	291	326	7.9	28.1	417	10.0719
1451	glyA	WP_001270810.1	41.379	29	17	0	227	255	29	57	8.7	25.4	417	6.95444
1452	glyA	WP_200141949.1	41.379	29	17	0	227	255	29	57	8.7	25.4	417	6.95444
1453	glyQ	WP_001168544.1	99.67	303	1	0	1	303	1	303	0	632	303	100
1454	glyQ	WP_001008032.1	24.603	126	83	4	76	196	65	183	0.099	33.1	303	41.5842
1455	glyQ	WP_000957911.1	28.44	109	55	5	36	139	351	441	7.1	27.7	303	35.9736
1456	glyS	WP_001291788.1	99.565	689	3	0	1	689	1	689	0	1399	689	100
1457	glyS	WP_200116955.1	97.561	82	2	0	240	321	1	82	3.16e-48	163	689	11.9013
1458	glyS	WP_031311986.1	26.974	152	92	4	499	649	707	840	7.5	28.9	689	22.061
1459	glyS	WP_001553854.1	26.974	152	92	4	499	649	707	840	7.6	28.9	689	22.061
1460	glyS	WP_000590411.1	26.582	79	56	1	500	576	198	276	9.9	28.5	689	11.4659
1461	gmk	WP_001295237.1	100	207	0	0	1	207	1	207	1.21e-155	428	207	100
1462	gmk	WP_000147011.1	27.723	202	123	7	4	201	3	185	4.36e-08	50.4	207	97.5845
1463	gmk	WP_033549814.1	22.222	171	113	6	3	159	26	190	0.004	36.6	207	82.6087
1464	gmk	WP_000950177.1	22.222	171	113	6	3	159	26	190	0.005	36.6	207	82.6087
1465	gmk	WP_200777511.1	22.222	216	118	6	1	206	27	202	0.14	32	207	104.348
1466	gmk	WP_000907823.1	22.843	197	111	6	1	196	27	183	0.15	32	207	95.1691
1467	gmk	WP_000569080.1	39.286	28	17	0	1	28	24	51	0.24	30.8	207	13.5266
1468	gmk	WP_152768483.1	39.286	28	17	0	1	28	53	80	0.28	30.8	207	13.5266
1469	gmk	WP_152770578.1	28.571	35	25	0	1	35	24	58	1	28.9	207	16.9082
1470	gmk	WP_000173310.1	28.571	35	25	0	1	35	26	60	1.1	28.9	207	16.9082
1471	gmk	WP_000027205.1	32.143	56	22	2	3	56	27	68	1.1	28.9	207	27.0531
1472	gmk	WP_200770654.1	42.857	35	17	1	25	56	199	233	1.9	28.1	207	16.9082
1473	gmk	WP_000039862.1	42.857	35	17	1	25	56	199	233	2	28.1	207	16.9082
1474	gmk	WP_000012638.1	43.333	30	17	0	44	73	282	311	2.3	28.1	207	14.4928
1475	gmk	WP_000041976.1	52	25	12	0	4	28	207	231	2.7	28.1	207	12.0773
1476	gmk	WP_000631387.1	35.714	28	18	0	10	37	33	60	2.9	27.7	207	13.5266
1477	gmk	WP_000053085.1	30	80	39	3	13	86	38	106	3.1	27.7	207	38.6473
1478	gmk	WP_001513513.1	37.5	24	15	0	1	24	368	391	3.4	27.7	207	11.5942
1479	gmk	WP_001094476.1	26.786	56	33	2	78	130	378	428	4	27.3	207	27.0531
1480	gmk	WP_000698843.1	37.5	24	15	0	2	25	28	51	4.9	27.3	207	11.5942
1481	gmk	WP_001296411.1	34.211	38	24	1	167	204	281	317	7.9	26.6	207	18.3575
1482	gmk	WP_001352937.1	34.211	38	24	1	167	204	281	317	8.4	26.6	207	18.3575
1483	gmk	WP_001279774.1	27.451	51	25	1	166	204	272	322	9.5	26.2	207	24.6377
1484	gpsA	WP_001076194.1	100	339	0	0	1	339	1	339	0	694	339	100
1485	gpsA	WP_001000986.1	27.473	182	88	8	54	225	239	386	0.75	30.8	339	53.6873
1486	gpsA	WP_000377106.1	28.261	46	33	0	1	46	395	440	0.82	30.8	339	13.5693
1487	gpsA	WP_000377124.1	28.261	46	33	0	1	46	395	440	0.85	30.8	339	13.5693
1488	gpsA	WP_000945867.1	30.769	65	37	2	148	205	168	231	0.86	30.8	339	19.174
1489	gpsA	WP_000836290.1	36.842	38	21	1	20	57	139	173	1.1	29.6	339	11.2094
1490	gpsA	WP_000081656.1	35.897	39	25	0	1	39	142	180	1.3	30	339	11.5044
1491	gpsA	WP_207190666.1	34.247	73	44	2	24	94	691	761	1.9	29.6	339	21.5339
1492	gpsA	WP_016238490.1	54.839	31	13	1	217	246	571	601	2.4	29.3	339	9.14454
1493	gpsA	WP_000121413.1	41.935	31	18	0	4	34	373	403	2.7	29.3	339	9.14454
1494	gpsA	WP_001170111.1	36.842	57	35	1	112	168	68	123	3.2	28.1	339	16.8142
1495	gpsA	WP_001078844.1	43.75	32	18	0	8	39	330	361	3.4	28.9	339	9.43953
1496	gpsA	WP_000208384.1	30.159	63	39	2	162	220	2	63	3.5	27.7	339	18.5841
1497	gpsA	WP_015674878.1	34.247	73	44	2	24	94	691	761	4.3	28.5	339	21.5339
1498	gpsA	WP_001054734.1	34.247	73	44	2	24	94	701	771	4.5	28.5	339	21.5339
1499	gpsA	WP_000208383.1	30.159	63	39	2	162	220	2	63	4.7	27.3	339	18.5841
1500	gpsA	WP_001098726.1	40.541	37	22	0	276	312	78	114	5.9	26.9	339	10.9145
1501	gpsA	WP_152770549.1	28.07	57	40	1	249	305	8	63	6.4	27.3	339	16.8142
1502	gpsA	WP_000077275.1	28.07	57	40	1	249	305	22	77	6.4	27.3	339	16.8142
1503	gpsA	WP_001363023.1	41.667	36	21	0	4	39	309	344	6.9	27.7	339	10.6195
1504	gpsA	WP_000765828.1	57.143	21	9	0	11	31	6	26	9.5	26.9	339	6.19469
1505	gpsA	WP_001703910.1	31.746	63	31	3	149	211	90	140	9.5	27.3	339	18.5841
1506	groL	WP_000729117.1	100	548	0	0	1	548	1	548	0	1079	548	100
1507	groL	WP_001296283.1	30.38	79	43	4	98	175	195	262	6.5	28.5	548	14.4161
1508	groL	WP_000920791.1	28.571	105	57	3	201	302	62	151	8.8	27.7	548	19.1606
1509	groS	WP_001026276.1	100	97	0	0	1	97	1	97	2.54e-64	188	97	100
1510	groS	WP_000785563.1	45.833	24	13	0	67	90	88	111	3.1	25.4	97	24.7423
1511	groS	WP_001043375.1	31.373	51	35	0	12	62	434	484	4	25.4	97	52.5773
1512	groS	WP_001296031.1	41.935	31	17	1	1	31	37	66	4.6	24.6	97	31.9588
1513	groS	WP_000211446.1	31.667	60	37	2	20	77	230	287	4.9	25	97	61.8557
1514	grpE	WP_001296310.1	99.492	197	1	0	1	197	1	197	5.27e-142	392	197	100
1515	grpE	WP_000385505.1	30.12	83	42	3	36	102	40	122	7.4	26.6	197	42.132
1516	grpE	WP_085947616.1	30.12	83	42	3	36	102	130	212	8	26.6	197	42.132
1517	guaA	WP_000138282.1	99.81	525	1	0	1	525	1	525	0	1082	525	100
1518	guaA	WP_000601853.1	26.178	191	134	2	10	199	2	186	3.94e-10	58.5	525	36.381
1519	guaA	WP_000763536.1	26.042	192	127	4	10	196	4	185	2.04e-06	49.3	525	36.5714
1520	guaA	WP_000763535.1	26.042	192	127	4	10	196	4	185	2.3e-06	49.3	525	36.5714
1521	guaA	WP_200138587.1	32.979	94	54	3	8	97	192	280	6.81e-05	44.3	525	17.9048
1522	guaA	WP_001295757.1	32.979	94	54	3	8	97	192	280	6.81e-05	44.3	525	17.9048
1523	guaA	WP_001103571.1	26.667	135	70	5	81	198	72	194	0.003	38.5	525	25.7143
1524	guaA	WP_001103550.1	26.619	139	65	5	81	198	72	194	0.012	36.6	525	26.4762
1525	guaA	WP_001295972.1	52.941	34	15	1	229	262	7	39	0.089	34.3	525	6.47619
1526	guaA	WP_000210878.1	28.814	59	39	1	53	108	346	404	3.8	29.3	525	11.2381
1527	guaA	WP_000189046.1	26.471	68	46	2	79	144	42	107	6.8	28.5	525	12.9524
1528	guaA	WP_001122786.1	22.485	169	106	8	46	201	95	251	7.3	28.1	525	32.1905
1529	guaA	WP_001576458.1	22.485	169	106	8	46	201	95	251	7.5	28.1	525	32.1905
1530	gyrA	WP_001281247.1	99.886	875	1	0	1	875	1	875	0	1769	875	100
1531	gyrA	WP_001281226.1	99.657	875	3	0	1	875	1	875	0	1765	875	100
1532	gyrA	WP_001281890.1	34.973	752	408	19	1	743	1	680	5.81e-127	399	875	85.9429
1533	gyrA	WP_001281848.1	34.84	752	409	19	1	743	1	680	7.09e-125	393	875	85.9429
1534	gyrA	WP_044068643.1	34.84	752	409	19	1	743	1	680	1.12e-124	392	875	85.9429
1535	gyrA	WP_001295840.1	30.303	66	43	1	81	143	134	199	4.1	30	875	7.54286
1536	gyrA	WP_200777534.1	30.303	66	43	1	81	143	134	199	6.8	29.3	875	7.54286
1537	gyrA	WP_000171155.1	41.935	31	17	1	184	213	177	207	7.3	28.9	875	3.54286
1538	gyrA	WP_001295836.1	25.287	87	52	1	402	475	43	129	9.9	28.5	875	9.94286
1539	gyrB	WP_000072072.1	99.876	804	1	0	1	804	1	804	0	1665	804	100
1540	gyrB	WP_000195275.1	41.261	555	308	11	1	550	1	542	9.7e-127	392	804	69.0299
1541	gyrB	WP_000195275.1	43.939	66	28	2	735	794	559	621	1.17e-07	54.3	804	8.20896
1542	gyrB	WP_059339236.1	40.901	555	310	11	1	550	1	542	4.89e-126	390	804	69.0299
1543	gyrB	WP_059339236.1	43.939	66	28	2	735	794	559	621	1.15e-07	54.3	804	8.20896
1544	gyrB	WP_001296273.1	23.179	151	100	4	267	412	219	358	0.31	33.5	804	18.7811
1545	gyrB	WP_004153414.1	30.769	52	36	0	281	332	20	71	4.3	28.5	804	6.46766
1546	gyrB	WP_000080057.1	35	60	31	3	171	225	277	333	5.6	29.3	804	7.46269
1547	gyrB	WP_096122239.1	35	60	31	3	171	225	277	333	5.6	29.3	804	7.46269
1548	hda	WP_001307333.1	100	233	0	0	1	233	1	233	9.1e-173	473	233	100
1549	hda	WP_000247065.1	99.571	233	1	0	1	233	16	248	2.85e-172	473	233	100
1550	hda	WP_152768522.1	26.939	245	160	7	4	232	111	352	4.95e-18	81.3	233	105.15
1551	hda	WP_000059111.1	26.939	245	160	7	4	232	123	364	6.17e-18	81.3	233	105.15
1552	hda	WP_000544836.1	21.477	149	93	4	21	160	75	208	0.85	29.6	233	63.9485
1553	hda	WP_000544830.1	27.869	61	44	0	21	81	75	135	1.2	29.3	233	26.1803
1554	hda	WP_000923703.1	42.857	28	16	0	57	84	68	95	3.4	27.3	233	12.0172
1555	hda	WP_001296255.1	38.235	34	18	1	116	146	82	115	4.2	27.7	233	14.5923
1556	hda	WP_000799911.1	32.787	61	36	2	17	74	72	130	6.4	26.9	233	26.1803
1557	hda	WP_194332770.1	32.787	61	36	2	17	74	72	130	6.4	26.9	233	26.1803
1558	hda	WP_048266343.1	32.258	31	21	0	16	46	8	38	8	26.2	233	13.3047
1559	hemA	WP_001296006.1	98.565	418	6	0	1	418	1	418	0	838	418	100
1560	hemA	WP_000939418.1	24.224	161	79	6	7	137	268	415	0.72	31.6	418	38.5167
1561	hemA	WP_173020037.1	23.841	151	77	5	17	137	273	415	0.99	30.8	418	36.1244
1562	hemA	WP_032179130.1	44.444	45	14	1	210	243	414	458	1.3	30.4	418	10.7656
1563	hemA	WP_021529111.1	44.444	45	14	1	210	243	414	458	1.5	30.4	418	10.7656
1564	hemA	WP_094248854.1	42.222	45	15	1	210	243	414	458	3.3	29.3	418	10.7656
1565	hemA	WP_162753336.1	25.714	35	26	0	68	102	8	42	4	26.6	418	8.37321
1566	hemA	WP_152770426.1	28.431	102	61	4	167	257	25	125	4.8	28.1	418	24.4019
1567	hemA	WP_000186068.1	28.431	102	61	4	167	257	29	129	5.2	28.1	418	24.4019
1568	hemA	WP_001196613.1	31.707	82	49	3	157	237	207	282	9.1	27.7	418	19.6172
1569	hemA	WP_200116847.1	31.707	82	49	3	157	237	207	282	9.1	27.7	418	19.6172
1570	hemB	WP_001295337.1	100	324	0	0	1	324	1	324	0	667	324	100
1571	hemB	WP_000673070.1	36.735	49	22	2	49	92	277	321	4	28.5	324	15.1235
1572	hemB	WP_000635307.1	26.437	87	45	2	36	113	106	182	4.6	28.1	324	26.8519
1573	hemB	WP_000781072.1	32.258	31	21	0	250	280	391	421	6.3	27.7	324	9.5679
1574	hemB	WP_059329515.1	35.556	45	24	2	15	59	417	456	9.3	27.3	324	13.8889
1575	hemB	WP_169542415.1	34.783	46	25	2	15	60	423	463	9.4	27.3	324	14.1975
1576	hemB	WP_200773446.1	34.783	46	25	2	15	60	423	463	9.5	27.3	324	14.1975
1577	hemB	WP_152768563.1	43.75	32	18	0	39	70	566	597	9.5	27.3	324	9.87654
1578	hemC	WP_012896879.1	99.361	313	2	0	1	313	1	313	0	621	313	100
1579	hemC	WP_001295961.1	27.273	121	67	5	56	163	83	195	0.21	32.3	313	38.6581
1580	hemC	WP_000083065.1	26.19	84	62	0	145	228	137	220	0.37	31.6	313	26.8371
1581	hemC	WP_001139613.1	22.656	128	79	6	24	143	36	151	1.4	29.3	313	40.8946
1582	hemC	WP_000189351.1	38.462	39	24	0	53	91	6	44	6.9	27.3	313	12.4601
1583	hemC	WP_059321773.1	44.828	29	16	0	116	144	34	62	8.8	26.9	313	9.26518
1584	hemC	WP_001195273.1	33.333	87	47	4	156	236	138	219	9.9	26.9	313	27.7955
1585	hemD	WP_000026072.1	97.154	246	7	0	1	246	1	246	4.66e-177	485	246	100
1586	hemD	WP_001261013.1	42.424	33	19	0	102	134	92	124	4.3	27.3	246	13.4146
1587	hemD	WP_000193060.1	34.043	47	22	2	188	231	102	142	4.5	27.3	246	19.1057
1588	hemD	WP_001226176.1	31.081	74	48	2	20	91	247	319	6.3	26.9	246	30.0813
1589	hemE	WP_000137653.1	99.718	354	1	0	1	354	1	354	0	733	354	100
1590	hemE	WP_000946905.1	27.143	70	45	3	223	292	1016	1079	0.73	31.2	354	19.774
1591	hemE	WP_200773441.1	27.143	70	45	3	223	292	1016	1079	0.74	31.2	354	19.774
1592	hemG	WP_000853959.1	100	181	0	0	1	181	1	181	2.73e-138	382	181	100
1593	hemG	WP_001018618.1	29.577	71	41	3	3	69	4	69	2	27.7	181	39.2265
1594	hemG	WP_001444404.1	33.333	42	27	1	39	79	66	107	2.3	26.9	181	23.2044
1595	hemG	WP_000391959.1	34.694	49	29	2	118	164	22	69	4.9	25.4	181	27.0718
1596	hemG	WP_001078132.1	27.419	62	42	2	67	126	412	472	7.3	26.2	181	34.2541
1597	hemG	WP_075674420.1	27.419	62	42	2	67	126	412	472	7.6	26.2	181	34.2541
1598	hemG	WP_200117557.1	35.135	37	23	1	88	124	9	44	7.7	25	181	20.442
1599	hemG	WP_023485641.1	23.611	72	53	2	9	79	37	107	8.2	25.4	181	39.779
1600	hemG	WP_000955995.1	23.611	72	53	2	9	79	37	107	8.3	25.4	181	39.779
1601	hemH	WP_001250114.1	99.063	320	3	0	1	320	1	320	0	656	320	100
1602	hemH	WP_059338857.1	98.75	320	4	0	1	320	1	320	0	654	320	100
1603	hemH	WP_001493936.1	36.538	52	29	2	161	210	200	249	0.68	30.8	320	16.25
1604	hemH	WP_000139438.1	39.474	38	23	0	159	196	123	160	4.3	27.7	320	11.875
1605	hemH	WP_031935383.1	46.154	26	14	0	33	58	80	105	8.9	26.9	320	8.125
1606	hemL	WP_000045296.1	99.061	426	4	0	1	426	1	426	0	863	426	100
1607	hemL	WP_000625041.1	31.144	411	246	11	1	392	1	393	5.99e-44	157	426	96.4789
1608	hemL	WP_000082031.1	32.692	312	183	10	33	331	22	319	4.83e-35	133	426	73.2394
1609	hemL	WP_000963794.1	31.861	317	185	11	38	341	30	328	7.91e-35	132	426	74.4131
1610	hemL	WP_001297164.1	29.341	334	212	12	44	363	76	399	8.68e-32	125	426	78.4038
1611	hemL	WP_072001102.1	27.211	294	181	12	36	303	29	315	2.08e-20	92	426	69.0141
1612	hemL	WP_001295886.1	27.211	294	181	12	36	303	29	315	2.6e-20	91.7	426	69.0141
1613	hemL	WP_000114645.1	27.742	155	82	6	69	209	76	214	1.4	30	426	36.385
1614	hemL	WP_024195553.1	30	40	27	1	12	50	14	53	3.8	26.9	426	9.38967
1615	hemL	WP_001117531.1	22.523	111	79	4	304	408	210	319	4.6	28.5	426	26.0563
1616	higA	WP_000560269.1	99.275	138	1	0	1	138	1	138	3.21e-99	280	138	100
1617	higA	WP_000126294.1	46.269	134	71	1	5	137	6	139	9.45e-41	132	138	97.1014
1618	higA	WP_001283421.1	28.409	88	57	3	16	102	174	256	1.8	27.7	138	63.7681
1619	higA	WP_000913396.1	26.761	71	47	2	28	93	243	313	3.2	26.6	138	51.4493
1620	higA	WP_000968919.1	28	50	36	0	70	119	36	85	3.5	25.8	138	36.2319
1621	higA	WP_113465253.1	33.333	42	28	0	12	53	88	129	3.6	26.6	138	30.4348
1622	higA	WP_000049367.1	33.333	42	28	0	12	53	88	129	3.6	26.6	138	30.4348
1623	higA	WP_054630912.1	33.333	42	28	0	12	53	88	129	3.6	26.6	138	30.4348
1624	higA	WP_000467859.1	27.66	47	28	1	4	50	2	42	4.8	25	138	34.058
1625	higA	WP_000049213.1	29.825	57	39	1	8	63	741	797	5.1	26.2	138	41.3043
1626	higA	WP_000574008.1	28.814	59	39	2	30	86	236	293	6	26.2	138	42.7536
1627	hipB	WP_001296076.1	96.591	88	3	0	1	88	1	88	8.87e-60	176	88	100
1628	hipB	WP_000429158.1	29.333	75	51	1	13	85	8	82	8.87e-07	43.5	88	85.2273
1629	hipB	WP_001368591.1	30.612	49	34	0	14	62	9	57	0.027	30.8	88	55.6818
1630	hipB	WP_001017512.1	22.917	48	37	0	13	60	3	50	0.05	29.6	88	54.5455
1631	hipB	WP_000838344.1	39.583	48	28	1	21	67	12	59	0.063	30	88	54.5455
1632	hipB	WP_139310604.1	27.778	36	26	0	30	65	10	45	0.16	28.9	88	40.9091
1633	hipB	WP_000031013.1	41.379	29	17	0	20	48	12	40	0.21	28.5	88	32.9545
1634	hipB	WP_001296165.1	33.333	30	20	0	13	42	10	39	0.29	28.1	88	34.0909
1635	hipB	WP_000103687.1	38.235	34	18	1	21	51	27	60	0.29	28.1	88	38.6364
1636	hipB	WP_032181208.1	32.692	52	28	1	31	75	313	364	0.41	28.1	88	59.0909
[truncated: 2,459 more rows]
