# Supplementary material for: In Silico Prediction and Prioritization of Novel Selective Antimicrobial Drug Targets in Escherichia coli
Source: Antibiotics (Basel). 2021 May 25;10(6):632. doi: 10.3390/antibiotics10060632 (PMC8229198; doi:10.3390/antibiotics10060632)
Supplement: Supplementary file 1 [file antibiotics-10-00632-s001.zip › Suppl Mat/Suppl Mat 10 Klebsiella pneumoniae BLAST results.xlsx]

## Sheet: Over cut-off
	% alignment	% id	bitscore	evalue	gapopen	length	mismatch	prot length	qend	qseqid	qstart	send	sseqid	sstart
0	100	93.878	479	9.77e-173	0	245	15	245	245	bamD	1	245	WP_013098339.1	1
1	100	92.653	474	9.68e-171	0	245	18	245	245	bamD	1	245	WP_102024808.1	1
2	100	92.245	473	2.18e-170	0	245	19	245	245	bamD	1	245	WP_040165592.1	1
3	100	92.245	473	2.69e-170	0	245	19	245	245	bamD	1	245	WP_004145664.1	1
4	100	92.245	473	2.72e-170	0	245	19	245	245	bamD	1	245	WP_087530305.1	1
5	100	92.245	472	4.86e-170	0	245	19	245	245	bamD	1	245	WP_135723669.1	1
6	100	91.837	472	6.05e-170	0	245	20	245	245	bamD	1	245	WP_129497815.1	1
7	100	92.245	472	6.51e-170	0	245	19	245	245	bamD	1	245	WP_195856949.1	1
8	100	91.837	471	8.98e-170	0	245	20	245	245	bamD	1	245	WP_057222491.1	1
9	100	91.837	471	8.98e-170	0	245	20	245	245	bamD	1	245	WP_153931956.1	1
10	100	91.837	471	1.08e-169	0	245	20	245	245	bamD	1	245	WP_114268368.1	1
11	100	91.837	471	1.08e-169	0	245	20	245	245	bamD	1	245	WP_121915322.1	1
12	100	91.837	471	1.16e-169	0	245	20	245	245	bamD	1	245	WP_110225558.1	1
13	100	91.837	471	1.18e-169	0	245	20	245	245	bamD	1	245	WP_194687641.1	1
14	100	91.837	471	1.26e-169	0	245	20	245	245	bamD	1	245	WP_115376202.1	1
15	100	91.837	471	1.3e-169	0	245	20	245	245	bamD	1	245	WP_117041018.1	1
16	100	91.837	471	1.35e-169	0	245	20	245	245	bamD	1	245	WP_085855854.1	1
17	100	91.837	471	1.38e-169	0	245	20	245	245	bamD	1	245	WP_103156901.1	1
18	100	91.837	471	1.38e-169	0	245	20	245	245	bamD	1	245	WP_101134778.1	1
19	100	91.837	471	1.55e-169	0	245	20	245	245	bamD	1	245	WP_114263994.1	1
20	100	91.837	471	1.62e-169	0	245	20	245	245	bamD	1	245	WP_032435923.1	1
21	100	91.837	471	1.62e-169	0	245	20	245	245	bamD	1	245	WP_064174239.1	1
22	100	91.837	470	2.09e-169	0	245	20	245	245	bamD	1	245	WP_117038483.1	1
23	100	91.837	470	2.23e-169	0	245	20	245	245	bamD	1	245	WP_103546367.1	1
24	100	91.837	470	2.55e-169	0	245	20	245	245	bamD	1	245	WP_061153630.1	1
25	100	91.837	470	2.78e-169	0	245	20	245	245	bamD	1	245	WP_199624919.1	1
26	100	91.837	470	2.9e-169	0	245	20	245	245	bamD	1	245	WP_138983585.1	1
27	100	91.837	470	2.9e-169	0	245	20	245	245	bamD	1	245	WP_065909095.1	1
28	100	91.837	469	3.82e-169	0	245	20	245	245	bamD	1	245	WP_004212953.1	1
29	100	91.837	469	3.82e-169	0	245	20	245	245	bamD	1	245	WP_110227121.1	1
30	100	91.837	469	3.82e-169	0	245	20	245	245	bamD	1	245	WP_080892703.1	1
31	100	91.837	469	4.36e-169	0	245	20	245	245	bamD	1	245	WP_071067881.1	1
32	100	91.837	469	4.5e-169	0	245	20	245	245	bamD	1	245	WP_110247526.1	1
33	100	91.837	469	4.6e-169	0	245	20	245	245	bamD	1	245	WP_117054365.1	1
34	100	91.837	469	4.6e-169	0	245	20	245	245	bamD	1	245	WP_125176993.1	1
35	100	91.837	469	4.65e-169	0	245	20	245	245	bamD	1	245	WP_069970385.1	1
36	100	91.837	469	4.81e-169	0	245	20	245	245	bamD	1	245	WP_159192854.1	1
37	100	91.837	469	4.97e-169	0	245	20	245	245	bamD	1	245	WP_103555204.1	1
38	100	91.837	469	5.99e-169	0	245	20	245	245	bamD	1	245	WP_117245308.1	1
39	100	91.837	469	6.47e-169	0	245	20	245	245	bamD	1	245	WP_117096053.1	1
40	100	91.429	469	7.46e-169	0	245	21	245	245	bamD	1	245	WP_180815485.1	1
41	100	91.837	469	7.54e-169	0	245	20	245	245	bamD	1	245	WP_181469543.1	1
42	100	91.837	469	7.79e-169	0	245	20	245	245	bamD	1	245	WP_191975158.1	1
43	100	91.837	469	7.88e-169	0	245	20	245	245	bamD	1	245	WP_119187432.1	1
44	100	91.837	468	1.2e-168	0	245	20	245	245	bamD	1	245	WP_147075671.1	1
45	100	91.837	468	1.2e-168	0	245	20	245	245	bamD	1	245	WP_117068433.1	1
46	100	91.837	468	1.33e-168	0	245	20	245	245	bamD	1	245	WP_094905030.1	1
47	100	91.429	468	1.83e-168	0	245	21	245	245	bamD	1	245	WP_021312359.1	1
48	100	91.02	466	1.18e-167	0	245	22	245	245	bamD	1	245	WP_111531376.1	1
49	97.551	92.469	462	2.53e-166	0	239	18	245	239	bamD	1	239	WP_048332122.1	1
50	100	92.653	451	5.7e-162	0	245	18	245	245	bamD	1	245	WP_135730954.1	1
51	91.0204	92.377	432	1.11e-154	0	223	17	245	223	bamD	1	223	WP_102008107.1	1
52	86.9388	92.019	413	3.73e-147	0	213	17	245	213	bamD	1	213	WP_203181383.1	1
53	64.4898	95.57	318	1.05e-110	0	158	7	245	158	bamD	1	158	WP_049024102.1	1
54	56.7347	89.209	259	2.02e-87	0	139	15	245	245	bamD	107	139	WP_146702737.1	1
55	46.5306	95.614	229	3.38e-76	0	114	5	245	163	bamD	50	114	WP_117077354.1	1
56	45.7143	95.536	227	2.32e-75	0	112	5	245	112	bamD	1	112	WP_146702373.1	1
57	43.2653	99.057	218	6.16e-72	0	106	1	245	107	bamD	2	106	WP_159191601.1	1
58	40	100	205	9.47e-67	0	98	0	245	185	bamD	88	98	WP_159178951.1	1
59	37.1429	100	191	2.53e-61	0	91	0	245	129	bamD	39	91	WP_117256942.1	1
60	38.7755	93.684	189	9.92e-61	0	95	6	245	163	bamD	69	95	WP_117088316.1	1
61	36.3265	100	187	6.35e-60	0	89	0	245	136	bamD	48	89	WP_117246019.1	1
62	34.2857	100	177	6.55e-56	0	84	0	245	171	bamD	88	84	WP_116426341.1	1
63	40	86.735	176	1.93e-55	0	98	13	245	245	bamD	148	98	WP_203181368.1	1
64	33.0612	93.827	162	5.38e-50	0	81	5	245	81	bamD	1	81	WP_162556917.1	1
65	30.2041	100	157	2.07e-48	0	74	0	245	74	bamD	1	74	WP_172713834.1	1
66	71.8367	38.636	143	3.24e-41	0	176	108	245	218	bamD	43	176	WP_159334446.1	1
67	24.898	100	127	2.07e-36	0	61	0	245	245	bamD	185	61	WP_117066809.1	1
68	35.102	68.605	124	5.2e-35	0	86	27	245	241	bamD	156	86	WP_117086047.1	1
69	30.2041	75.676	120	5.86e-34	0	74	18	245	232	bamD	159	74	WP_116440261.1	1
70	33.0612	69.136	119	3.77e-33	0	81	25	245	235	bamD	155	81	WP_117072900.1	1
71	24.4898	90	114	1.47e-31	0	60	6	245	245	bamD	186	60	WP_049024209.1	1
72	44.898	40	98.6	1.13e-24	0	110	66	245	193	bamD	84	112	WP_150099065.1	3
73	28.1633	53.623	81.6	9.96e-19	0	69	32	245	176	bamD	108	69	WP_159308621.1	1
74	31.8367	47.436	65.5	1.38e-12	1	78	40	245	96	bamD	20	78	WP_172723766.1	1
75	76.3265	22.995	65.5	1.5e-11	3	187	124	245	188	bamD	12	181	WP_136655326.1	5
112	100	100	77	4.38e-20	0	37	0	37	37	cydX	1	37	WP_000270282.1	1
113	100	97.297	75.5	1.71e-19	0	37	1	37	37	cydX	1	37	WP_069024818.1	1
114	100	97.297	74.7	3.35e-19	0	37	1	37	37	cydX	1	37	WP_172739728.1	1
115	97.2973	86.111	67	3.05e-16	0	36	5	37	36	cydX	1	36	WP_004100325.1	1
116	97.2973	83.333	66.6	5.32e-16	0	36	6	37	36	cydX	1	36	WP_130574052.1	1
117	97.2973	86.111	66.6	5.52e-16	0	36	5	37	36	cydX	1	36	WP_003858598.1	1
118	97.2973	83.333	66.2	8.08e-16	0	36	6	37	36	cydX	1	36	WP_064185004.1	1
119	97.2973	83.333	65.9	8.71e-16	0	36	6	37	36	cydX	1	36	WP_115244661.1	1
120	97.2973	83.333	65.9	9.11e-16	0	36	6	37	36	cydX	1	36	WP_021470142.1	1
121	97.2973	83.333	65.9	9.52e-16	0	36	6	37	36	cydX	1	36	WP_002895051.1	1
122	97.2973	83.333	65.5	1.38e-15	0	36	6	37	36	cydX	1	36	WP_143830037.1	1
123	97.2973	80.556	65.1	2.12e-15	0	36	7	37	36	cydX	1	36	WP_131077407.1	1
124	97.2973	80.556	64.7	2.51e-15	0	36	7	37	36	cydX	1	36	WP_117253530.1	1
125	97.2973	80.556	63.9	5.35e-15	0	36	7	37	36	cydX	1	36	WP_103196965.1	1
126	97.2973	80.556	62.8	1.64e-14	0	36	7	37	36	cydX	1	36	WP_111531546.1	1
127	78.3784	93.103	58.2	1.18e-12	0	29	2	37	29	cydX	1	29	WP_102014539.1	1
128	94.5946	65.714	50.4	1.27e-09	0	35	12	37	35	cydX	1	35	WP_000270285.1	1
138	100	75.419	285	2.18e-98	0	179	44	179	179	dnaT	1	179	WP_008807544.1	1
139	100	75.419	285	3.09e-98	0	179	44	179	179	dnaT	1	179	WP_061155857.1	1
140	100	75.419	284	6.81e-98	0	179	44	179	179	dnaT	1	179	WP_118213511.1	1
141	100	75.419	283	1.58e-97	0	179	44	179	179	dnaT	1	179	WP_075394568.1	1
142	100	74.86	282	3.34e-97	0	179	45	179	179	dnaT	1	179	WP_048332448.1	1
143	100	74.86	282	3.89e-97	0	179	45	179	179	dnaT	1	179	WP_087759198.1	1
144	100	74.86	282	4.25e-97	0	179	45	179	179	dnaT	1	179	WP_159217071.1	1
145	100	74.86	282	4.44e-97	0	179	45	179	179	dnaT	1	179	WP_004233706.1	1
146	100	74.86	282	5.12e-97	0	179	45	179	179	dnaT	1	179	WP_002887624.1	1
147	100	74.86	282	5.53e-97	0	179	45	179	179	dnaT	1	179	WP_065806633.1	1
148	100	74.302	281	7.43e-97	0	179	46	179	179	dnaT	1	179	WP_139596120.1	1
149	100	74.302	281	8.48e-97	0	179	46	179	179	dnaT	1	179	WP_032439186.1	1
150	100	74.86	281	8.48e-97	0	179	45	179	179	dnaT	1	179	WP_032428134.1	1
151	100	74.86	281	8.66e-97	0	179	45	179	179	dnaT	1	179	WP_125285987.1	1
152	100	74.302	281	9.15e-97	0	179	46	179	179	dnaT	1	179	WP_096924862.1	1
153	100	74.302	281	9.77e-97	0	179	46	179	179	dnaT	1	179	WP_181996659.1	1
154	100	74.86	281	1.08e-96	0	179	45	179	179	dnaT	1	179	WP_127726096.1	1
155	100	74.302	281	1.48e-96	0	179	46	179	179	dnaT	1	179	WP_210724781.1	1
156	100	74.86	281	1.57e-96	0	179	45	179	179	dnaT	1	179	WP_141437473.1	1
157	100	74.86	280	1.73e-96	0	179	45	179	179	dnaT	1	179	WP_032454787.1	1
158	100	74.302	280	1.89e-96	0	179	46	179	179	dnaT	1	179	WP_117118884.1	1
159	100	74.302	280	1.97e-96	0	179	46	179	179	dnaT	1	179	WP_020802815.1	1
160	100	74.302	280	2.13e-96	0	179	46	179	179	dnaT	1	179	WP_040219042.1	1
161	100	74.302	280	2.13e-96	0	179	46	179	179	dnaT	1	179	WP_031592096.1	1
162	100	74.302	280	2.13e-96	0	179	46	179	179	dnaT	1	179	WP_087848124.1	1
163	100	74.302	280	2.22e-96	0	179	46	179	179	dnaT	1	179	WP_004178536.1	1
164	100	74.302	280	2.45e-96	0	179	46	179	179	dnaT	1	179	WP_048985534.1	1
165	100	74.302	280	3.09e-96	0	179	46	179	179	dnaT	1	179	WP_142486028.1	1
166	100	74.302	280	3.45e-96	0	179	46	179	179	dnaT	1	179	WP_110247151.1	1
167	100	74.302	280	4.2e-96	0	179	46	179	179	dnaT	1	179	WP_160538401.1	1
168	100	74.302	279	5.4e-96	0	179	46	179	179	dnaT	1	179	WP_064182225.1	1
169	100	74.302	279	5.97e-96	0	179	46	179	179	dnaT	1	179	WP_114693167.1	1
170	100	73.743	279	6.8e-96	0	179	47	179	179	dnaT	1	179	WP_087830094.1	1
171	100	74.302	278	9.66e-96	0	179	46	179	179	dnaT	1	179	WP_203560133.1	1
172	100	74.302	278	1.02e-95	0	179	46	179	179	dnaT	1	179	WP_102008595.1	1
173	100	74.302	278	1.1e-95	0	179	46	179	179	dnaT	1	179	WP_160242260.1	1
174	100	73.743	278	1.13e-95	0	179	47	179	179	dnaT	1	179	WP_117067156.1	1
175	100	73.743	278	1.13e-95	0	179	47	179	179	dnaT	1	179	WP_064177496.1	1
176	100	73.743	278	1.22e-95	0	179	47	179	179	dnaT	1	179	WP_165569996.1	1
177	100	73.743	278	1.43e-95	0	179	47	179	179	dnaT	1	179	WP_102217510.1	1
178	100	74.302	278	1.45e-95	0	179	46	179	179	dnaT	1	179	WP_017899103.1	1
179	97.7654	74.286	273	1.64e-93	0	175	45	179	179	dnaT	5	175	WP_109231539.1	1
180	96.648	74.566	271	6.89e-93	0	173	44	179	173	dnaT	1	173	WP_069970323.1	1
181	91.6201	77.439	266	5.91e-91	0	164	37	179	179	dnaT	16	165	WP_170921290.1	2
182	70.9497	97.638	255	2.56e-87	0	127	3	179	179	dnaT	53	127	WP_117055187.1	1
183	100	67.039	255	1.47e-86	0	179	59	179	179	dnaT	1	179	WP_014830554.1	1
184	72.6257	80.769	220	2.09e-73	0	130	25	179	179	dnaT	50	130	WP_102055626.1	1
185	79.8883	72.028	219	1.39e-72	0	143	40	179	143	dnaT	1	143	WP_102054594.1	1
186	70.9497	81.102	216	6.81e-72	0	127	24	179	179	dnaT	53	127	WP_194505435.1	1
187	57.5419	84.466	184	2.61e-59	0	103	16	179	179	dnaT	77	103	WP_146714753.1	1
188	53.0726	84.211	172	6.05e-55	0	95	15	179	179	dnaT	85	95	WP_129322137.1	1
189	65.3631	69.231	169	2.11e-53	0	117	36	179	117	dnaT	1	117	WP_086371503.1	1
190	63.1285	48.673	94.4	5.54e-22	3	113	47	179	173	dnaT	72	273	WP_023159902.1	161
191	63.1285	48.673	94.4	5.65e-22	3	113	47	179	173	dnaT	72	273	WP_085550692.1	161
192	65.9218	44.068	91.7	8.15e-22	3	118	60	179	179	dnaT	68	201	WP_157857686.1	84
193	72.6257	44.615	94	1.01e-21	4	130	63	179	149	dnaT	28	253	WP_181965978.1	125
194	72.6257	44.615	94	1.08e-21	4	130	63	179	149	dnaT	28	253	WP_075053190.1	125
195	80.4469	42.361	93.2	1.78e-21	5	144	69	179	158	dnaT	28	262	WP_020317559.1	120
196	80.4469	42.361	93.2	1.89e-21	5	144	69	179	158	dnaT	28	267	WP_072031995.1	125
197	80.4469	42.361	93.2	1.95e-21	5	144	69	179	158	dnaT	28	267	WP_014228886.1	125
198	72.6257	44.615	92.4	3.4e-21	4	130	63	179	149	dnaT	28	253	WP_171992967.1	125
199	72.6257	43.846	92.4	3.84e-21	4	130	64	179	149	dnaT	28	253	WP_167877844.1	125
200	72.6257	44.615	92	4.05e-21	4	130	63	179	149	dnaT	28	242	WP_170933185.1	114
201	72.6257	44.615	92.4	4.09e-21	4	130	63	179	149	dnaT	28	253	WP_073553640.1	125
202	72.6257	44.615	92.4	4.34e-21	4	130	63	179	149	dnaT	28	253	WP_072032787.1	125
203	72.067	43.411	92	4.62e-21	4	129	66	179	149	dnaT	28	253	WP_023328110.1	125
204	48.6034	54.023	90.9	4.73e-21	2	87	38	179	159	dnaT	75	250	WP_087874514.1	164
205	72.067	43.411	92	5.17e-21	4	129	66	179	149	dnaT	28	253	WP_183405974.1	125
206	74.8603	43.284	92	5.34e-21	4	134	67	179	149	dnaT	24	242	WP_072032612.1	110
207	72.6257	43.846	92	6.22e-21	4	130	64	179	149	dnaT	28	253	WP_202706540.1	125
208	72.6257	43.846	91.7	7.86e-21	4	130	64	179	149	dnaT	28	253	WP_074376928.1	125
209	72.6257	43.846	91.3	9.75e-21	4	130	64	179	149	dnaT	28	253	WP_074158370.1	125
210	72.6257	43.846	91.3	1.03e-20	4	130	64	179	149	dnaT	28	253	WP_074399017.1	125
211	72.6257	44.615	90.9	1.48e-20	4	130	63	179	149	dnaT	28	253	WP_187423724.1	125
212	65.9218	44.068	90.9	1.54e-20	3	118	60	179	179	dnaT	68	351	WP_077259708.1	234
213	72.6257	43.846	90.9	1.56e-20	4	130	64	179	149	dnaT	28	253	WP_181965341.1	125
214	72.6257	44.615	90.9	1.59e-20	4	130	63	179	149	dnaT	28	253	WP_176608179.1	125
215	74.8603	44.03	90.5	1.99e-20	4	134	66	179	149	dnaT	24	242	WP_172092702.1	110
216	72.6257	43.846	90.5	2.06e-20	4	130	64	179	149	dnaT	28	253	WP_181961092.1	125
217	37.9888	61.765	90.1	2.17e-20	1	68	25	179	149	dnaT	83	253	WP_206617311.1	186
218	48.6034	54.023	90.1	2.19e-20	2	87	38	179	159	dnaT	75	238	WP_114124604.1	152
219	48.6034	54.023	90.1	2.41e-20	2	87	38	179	159	dnaT	75	250	WP_020315087.1	164
220	46.3687	55.422	90.1	2.56e-20	2	83	35	179	155	dnaT	75	246	WP_049110569.1	164
221	46.3687	55.422	90.1	2.59e-20	2	83	35	179	155	dnaT	75	246	WP_023316674.1	164
222	48.6034	52.874	88.6	2.68e-20	2	87	39	179	159	dnaT	75	250	WP_192950171.1	164
223	72.6257	44.615	90.1	2.81e-20	4	130	63	179	149	dnaT	28	242	WP_072047539.1	114
224	72.6257	43.846	90.1	3.06e-20	4	130	64	179	149	dnaT	28	253	WP_072001559.1	125
225	72.6257	43.846	90.1	3.06e-20	4	130	64	179	149	dnaT	28	253	WP_072032062.1	125
226	48.6034	52.874	89	3.12e-20	2	87	39	179	159	dnaT	75	250	WP_105433492.1	164
227	72.6257	44.615	90.1	3.16e-20	4	130	63	179	149	dnaT	28	253	WP_072006037.1	125
228	72.067	41.86	89.7	3.42e-20	3	129	68	179	149	dnaT	28	253	WP_181943087.1	125
229	72.6257	43.077	89.7	3.42e-20	4	130	65	179	149	dnaT	28	253	WP_072072782.1	125
230	72.6257	42.308	89.7	3.74e-20	4	130	66	179	149	dnaT	28	248	WP_094681708.1	120
231	46.3687	55.422	89.7	3.78e-20	2	83	35	179	155	dnaT	75	246	WP_135724752.1	164
232	72.6257	43.077	89.7	3.91e-20	4	130	65	179	149	dnaT	28	253	WP_048267745.1	125
233	72.6257	42.308	89.4	4.75e-20	4	130	66	179	149	dnaT	28	253	WP_199855235.1	125
234	56.4246	44.554	88.6	4.94e-20	3	101	50	179	179	dnaT	85	276	WP_114266311.1	176
235	72.6257	43.077	89.4	5.1e-20	4	130	65	179	149	dnaT	28	253	WP_074181522.1	125
236	72.6257	42.308	89.4	5.39e-20	3	130	68	179	149	dnaT	27	247	WP_080831125.1	118
237	72.6257	43.077	89.4	5.48e-20	3	130	67	179	149	dnaT	27	253	WP_117081614.1	124
238	72.067	41.085	89.4	5.76e-20	3	129	69	179	149	dnaT	28	253	WP_181937834.1	125
239	46.3687	54.217	89	5.81e-20	2	83	36	179	155	dnaT	75	246	WP_117094557.1	164
240	72.6257	42.308	89	6.17e-20	4	130	66	179	149	dnaT	28	248	WP_077265602.1	120
241	72.6257	42.308	89	6.56e-20	4	130	66	179	149	dnaT	28	248	WP_094818708.1	120
242	50.2793	51.111	89	6.57e-20	2	90	42	179	155	dnaT	68	246	WP_040154069.1	157
243	48.6034	52.874	89	6.92e-20	2	87	39	179	159	dnaT	75	250	WP_064188881.1	164
244	46.3687	54.217	89	6.92e-20	2	83	36	179	155	dnaT	75	246	WP_135731883.1	164
245	72.6257	42.308	89	7.06e-20	4	130	66	179	149	dnaT	28	253	WP_179259066.1	125
246	46.3687	54.217	89	7.36e-20	2	83	36	179	155	dnaT	75	246	WP_151425420.1	164
247	72.6257	42.308	89	7.36e-20	4	130	66	179	149	dnaT	28	253	WP_182002507.1	125
248	46.3687	54.217	89	7.43e-20	2	83	36	179	155	dnaT	75	246	WP_055323609.1	164
249	72.6257	42.308	89	7.43e-20	4	130	66	179	149	dnaT	28	253	WP_072353967.1	125
250	46.3687	54.217	89	7.51e-20	2	83	36	179	155	dnaT	75	246	WP_094833237.1	164
251	48.6034	52.874	88.2	8.25e-20	2	87	39	179	159	dnaT	75	250	WP_149795660.1	164
252	48.6034	52.874	88.6	1.03e-19	2	87	39	179	159	dnaT	75	250	WP_153932857.1	164
253	46.3687	54.217	88.6	1.04e-19	2	83	36	179	155	dnaT	75	246	WP_071034544.1	164
254	46.3687	54.217	88.6	1.04e-19	2	83	36	179	155	dnaT	75	246	WP_040240595.1	164
255	36.3128	61.538	88.6	1.1e-19	1	65	24	179	149	dnaT	86	253	WP_074182954.1	189
256	72.067	41.085	88.6	1.12e-19	3	129	69	179	149	dnaT	28	253	WP_075211323.1	125
257	36.3128	61.538	88.6	1.12e-19	1	65	24	179	149	dnaT	86	253	WP_072060787.1	189
258	46.3687	54.217	88.2	1.15e-19	2	83	36	179	155	dnaT	75	246	WP_151149279.1	164
259	46.3687	54.217	88.2	1.15e-19	2	83	36	179	155	dnaT	75	246	WP_114272455.1	164
260	36.3128	61.538	88.6	1.18e-19	1	65	24	179	149	dnaT	86	253	WP_181964389.1	189
261	46.3687	54.217	88.2	1.18e-19	2	83	36	179	155	dnaT	75	246	WP_114507138.1	164
262	61.4525	45.455	88.2	1.19e-19	3	110	49	179	173	dnaT	75	273	WP_060875950.1	164
263	46.3687	54.217	88.2	1.21e-19	2	83	36	179	155	dnaT	75	246	WP_136460847.1	164
264	46.3687	54.217	88.2	1.24e-19	2	83	36	179	155	dnaT	75	246	WP_023279535.1	164
265	46.3687	54.217	88.2	1.24e-19	2	83	36	179	155	dnaT	75	246	WP_094617539.1	164
266	46.3687	54.217	88.2	1.25e-19	2	83	36	179	155	dnaT	75	246	WP_065811835.1	164
267	46.3687	54.217	88.2	1.28e-19	2	83	36	179	155	dnaT	75	246	WP_021462582.1	164
268	46.9274	52.381	88.2	1.47e-19	2	84	35	179	168	dnaT	86	263	WP_077257623.1	184
269	36.3128	61.538	88.2	1.49e-19	1	65	24	179	149	dnaT	86	253	WP_181566927.1	189
270	36.3128	61.538	88.2	1.49e-19	1	65	24	179	149	dnaT	86	253	WP_167877240.1	189
271	36.3128	61.538	88.2	1.49e-19	1	65	24	179	149	dnaT	86	253	WP_072031771.1	189
272	36.3128	61.538	88.2	1.5e-19	1	65	24	179	149	dnaT	86	253	WP_072420415.1	189
273	72.6257	42.308	88.2	1.64e-19	4	130	66	179	149	dnaT	28	253	WP_205714987.1	125
274	72.6257	42.308	87.8	1.96e-19	3	130	68	179	149	dnaT	27	253	WP_194429242.1	124
275	41.8994	54.667	84	2.11e-19	1	75	33	179	155	dnaT	82	78	WP_142906302.1	4
276	41.8994	54.667	84	2.56e-19	1	75	33	179	155	dnaT	82	78	WP_117048124.1	4
277	48.6034	51.724	87	2.95e-19	2	87	40	179	159	dnaT	75	250	WP_115698657.1	164
278	46.3687	53.012	87	3.73e-19	2	83	37	179	155	dnaT	75	246	WP_200778974.1	164
279	46.3687	54.217	86.7	4.01e-19	2	83	36	179	155	dnaT	75	246	WP_064171970.1	164
280	46.3687	53.012	86.7	4.67e-19	2	83	37	179	155	dnaT	75	246	WP_143438704.1	164
281	46.3687	53.012	86.3	5.44e-19	2	83	37	179	155	dnaT	75	246	WP_104454098.1	164
282	41.8994	53.333	82.4	1.05e-18	1	75	34	179	155	dnaT	82	78	WP_087833083.1	4
283	48.6034	51.724	85.5	1.36e-18	2	87	40	179	159	dnaT	75	250	WP_071561168.1	164
284	46.3687	51.807	85.5	1.37e-18	2	83	38	179	155	dnaT	75	246	WP_012542197.1	164
285	46.3687	51.807	85.5	1.4e-18	2	83	38	179	155	dnaT	75	246	WP_032691152.1	164
286	48.6034	50.575	84	3.84e-18	2	87	41	179	159	dnaT	75	250	WP_110910435.1	164
287	43.0168	48.052	73.2	1.82e-14	2	77	34	179	148	dnaT	78	223	WP_135718209.1	147
288	60.3352	40.741	73.2	1.86e-14	4	108	55	179	178	dnaT	78	252	WP_023301593.1	147
289	43.0168	48.052	73.2	1.86e-14	2	77	34	179	148	dnaT	78	223	WP_059065290.1	147
290	37.9888	48.529	72.8	2.53e-14	1	68	34	179	148	dnaT	82	223	WP_134920739.1	156
291	37.9888	48.529	72.8	2.63e-14	1	68	34	179	148	dnaT	82	223	WP_040173655.1	156
292	43.0168	46.753	72	3.34e-14	2	77	35	179	148	dnaT	78	195	WP_117089812.1	119
293	60.3352	39.815	72	4.96e-14	4	108	56	179	178	dnaT	78	252	WP_101977156.1	147
294	60.3352	40.741	72	5.06e-14	4	108	55	179	178	dnaT	78	252	WP_163589327.1	147
295	60.3352	39.815	72	5.06e-14	4	108	56	179	178	dnaT	78	252	WP_167321052.1	147
296	60.3352	39.815	72	5.27e-14	4	108	56	179	178	dnaT	78	252	WP_117029945.1	147
297	60.3352	39.815	72	5.33e-14	4	108	56	179	178	dnaT	78	252	WP_102003573.1	147
298	60.3352	39.815	72	5.33e-14	4	108	56	179	178	dnaT	78	252	WP_101329604.1	147
299	60.3352	39.815	72	5.33e-14	4	108	56	179	178	dnaT	78	252	WP_196241186.1	147
300	60.3352	39.815	72	5.33e-14	4	108	56	179	178	dnaT	78	252	WP_130955489.1	147
301	60.3352	39.815	72	5.38e-14	4	108	56	179	178	dnaT	78	252	WP_110093509.1	147
302	43.0168	46.753	72	5.38e-14	2	77	35	179	148	dnaT	78	223	WP_103857293.1	147
303	60.3352	39.815	72	5.38e-14	4	108	56	179	178	dnaT	78	252	WP_167317565.1	147
304	60.3352	39.815	72	5.38e-14	4	108	56	179	178	dnaT	78	252	WP_071561488.1	147
305	60.3352	39.815	72	5.44e-14	4	108	56	179	178	dnaT	78	252	WP_094387694.1	147
306	60.3352	39.815	72	5.48e-14	4	108	56	179	178	dnaT	78	251	WP_124036690.1	146
307	60.3352	39.815	72	5.49e-14	4	108	56	179	178	dnaT	78	252	WP_131074555.1	147
308	48.0447	43.023	72	5.49e-14	2	86	43	179	157	dnaT	78	232	WP_201991107.1	147
309	60.3352	39.815	72	5.49e-14	4	108	56	179	178	dnaT	78	252	WP_163488793.1	147
310	60.3352	39.815	72	5.55e-14	4	108	56	179	178	dnaT	78	252	WP_080842342.1	147
311	60.3352	39.815	72	5.55e-14	4	108	56	179	178	dnaT	78	252	WP_114264580.1	147
312	43.0168	46.753	71.6	5.58e-14	2	77	35	179	148	dnaT	78	221	WP_040025502.1	145
313	43.0168	46.753	71.6	5.64e-14	2	77	35	179	148	dnaT	78	221	WP_194315344.1	145
314	60.3352	39.815	72	5.66e-14	4	108	56	179	178	dnaT	78	252	WP_159174472.1	147
315	43.0168	46.753	72	5.66e-14	2	77	35	179	148	dnaT	78	223	WP_117047798.1	147
316	60.3352	39.815	72	5.66e-14	4	108	56	179	178	dnaT	78	252	WP_032457436.1	147
317	60.3352	39.815	71.6	5.72e-14	4	108	56	179	178	dnaT	78	252	WP_025860560.1	147
318	60.3352	39.815	71.6	5.72e-14	4	108	56	179	178	dnaT	78	252	WP_117096144.1	147
319	60.3352	39.815	71.6	5.72e-14	4	108	56	179	178	dnaT	78	252	WP_115272429.1	147
320	43.0168	46.753	71.6	5.78e-14	2	77	35	179	148	dnaT	78	223	WP_110236371.1	147
321	43.0168	46.753	71.6	5.78e-14	2	77	35	179	148	dnaT	78	223	WP_117245698.1	147
322	60.3352	39.815	71.6	5.78e-14	4	108	56	179	178	dnaT	78	252	WP_200129473.1	147
323	60.3352	39.815	71.6	5.78e-14	4	108	56	179	178	dnaT	78	252	WP_117269959.1	147
324	60.3352	39.815	71.6	5.84e-14	4	108	56	179	178	dnaT	78	252	WP_087638402.1	147
325	43.0168	46.753	71.6	5.84e-14	2	77	35	179	148	dnaT	78	223	WP_065520990.1	147
326	60.3352	39.815	71.6	5.84e-14	4	108	56	179	178	dnaT	78	252	WP_087758847.1	147
327	60.3352	39.815	71.6	5.9e-14	4	108	56	179	178	dnaT	78	252	WP_149785377.1	147
328	43.0168	46.753	71.6	5.9e-14	2	77	35	179	148	dnaT	78	223	WP_104467861.1	147
329	60.3352	39.815	71.6	5.9e-14	4	108	56	179	178	dnaT	78	252	WP_004152536.1	147
330	60.3352	39.815	71.6	5.96e-14	4	108	56	179	178	dnaT	78	252	WP_087826545.1	147
331	43.0168	46.753	71.6	5.96e-14	2	77	35	179	148	dnaT	78	223	WP_064148644.1	147
332	43.0168	46.753	71.6	5.96e-14	2	77	35	179	148	dnaT	78	223	WP_023285446.1	147
333	43.0168	46.753	71.6	5.96e-14	2	77	35	179	148	dnaT	78	223	WP_085287820.1	147
334	60.3352	39.815	71.6	6.02e-14	4	108	56	179	178	dnaT	78	252	WP_107332007.1	147
335	43.0168	46.753	71.6	6.02e-14	2	77	35	179	148	dnaT	78	223	WP_004207253.1	147
336	43.0168	46.753	71.6	6.08e-14	2	77	35	179	148	dnaT	78	223	WP_102004297.1	147
337	43.0168	46.753	71.6	6.27e-14	2	77	35	179	148	dnaT	78	223	WP_126500962.1	147
338	55.3073	39.394	71.6	6.6e-14	3	99	56	179	178	dnaT	82	252	WP_114452714.1	156
339	43.0168	46.753	71.6	7.46e-14	2	77	35	179	148	dnaT	78	223	WP_087826943.1	147
340	37.9888	47.059	71.6	7.69e-14	1	68	35	179	148	dnaT	82	223	WP_094818682.1	156
341	55.3073	39.394	71.2	8.43e-14	3	99	56	179	178	dnaT	82	252	WP_099719144.1	156
342	43.0168	46.753	70.5	1.81e-13	2	77	35	179	148	dnaT	78	223	WP_159215182.1	147
343	60.3352	38.889	69.7	2.98e-13	4	108	57	179	178	dnaT	78	252	WP_103215588.1	147
344	39.1061	48.571	70.5	3.93e-13	1	70	35	179	149	dnaT	81	289	WP_200792089.1	220
345	34.0782	42.623	50.1	2.75e-06	2	61	29	179	132	dnaT	78	207	WP_117035473.1	147
638	100	99.419	349	6.08e-124	0	172	1	172	172	fabA	1	172	WP_000227926.1	1
639	100	98.256	348	2.4e-123	0	172	3	172	172	fabA	1	172	WP_032437141.1	1
640	100	98.256	347	7.18e-123	0	172	3	172	172	fabA	1	172	WP_004201428.1	1
641	100	97.674	345	2.48e-122	0	172	4	172	172	fabA	1	172	WP_002898398.1	1
642	100	97.093	345	4.25e-122	0	172	5	172	172	fabA	1	172	WP_117065799.1	1
643	100	97.093	345	4.25e-122	0	172	5	172	172	fabA	1	172	WP_117016732.1	1
644	100	97.093	344	5.97e-122	0	172	5	172	172	fabA	1	172	WP_166689317.1	1
645	100	97.093	344	6.31e-122	0	172	5	172	172	fabA	1	172	WP_117088429.1	1
646	100	97.093	344	6.45e-122	0	172	5	172	172	fabA	1	172	WP_012542300.1	1
647	100	97.093	344	6.45e-122	0	172	5	172	172	fabA	1	172	WP_096904580.1	1
648	100	97.093	344	8.77e-122	0	172	5	172	172	fabA	1	172	WP_058228693.1	1
649	100	97.093	344	8.77e-122	0	172	5	172	172	fabA	1	172	WP_114272459.1	1
650	100	97.093	344	9.47e-122	0	172	5	172	172	fabA	1	172	WP_130972494.1	1
651	100	97.093	343	1.18e-121	0	172	5	172	172	fabA	1	172	WP_201520263.1	1
652	100	97.093	343	1.39e-121	0	172	5	172	172	fabA	1	172	WP_110249425.1	1
653	100	97.093	343	1.55e-121	0	172	5	172	172	fabA	1	172	WP_159207609.1	1
654	100	97.093	343	1.57e-121	0	172	5	172	172	fabA	1	172	WP_152288157.1	1
655	100	97.093	343	1.64e-121	0	172	5	172	172	fabA	1	172	WP_094617582.1	1
656	100	97.093	343	1.77e-121	0	172	5	172	172	fabA	1	172	WP_151503348.1	1
657	100	97.093	343	2.02e-121	0	172	5	172	172	fabA	1	172	WP_071579795.1	1
658	100	97.093	342	2.93e-121	0	172	5	172	172	fabA	1	172	WP_117257886.1	1
659	100	97.093	342	3.38e-121	0	172	5	172	172	fabA	1	172	WP_107318800.1	1
660	100	97.093	342	3.42e-121	0	172	5	172	172	fabA	1	172	WP_181486706.1	1
661	99.4186	97.076	342	4.59e-121	0	171	5	172	171	fabA	1	171	WP_195775532.1	1
662	100	96.512	341	1.19e-120	0	172	6	172	172	fabA	1	172	WP_179396411.1	1
663	83.7209	98.611	295	8.81e-103	0	144	2	172	144	fabA	1	144	WP_086616262.1	1
664	81.9767	97.163	283	2.24e-98	0	141	4	172	172	fabA	32	141	WP_129350845.1	1
665	79.0698	98.529	280	4.13e-97	0	136	2	172	136	fabA	1	136	WP_102097248.1	1
666	80.814	97.122	278	2.22e-96	0	139	4	172	172	fabA	34	139	WP_195862932.1	1
667	75	99.225	265	3.66e-91	0	129	1	172	150	fabA	22	129	WP_159202813.1	1
668	68.6047	98.305	238	1.28e-80	0	118	2	172	172	fabA	55	118	WP_101980717.1	1
669	65.1163	100	233	6.43e-79	0	112	0	172	130	fabA	19	112	WP_181998283.1	1
670	61.6279	98.113	219	1.42e-73	0	106	2	172	106	fabA	1	106	WP_196254948.1	1
671	50.5814	97.701	181	8.49e-59	0	87	2	172	87	fabA	1	87	WP_102016432.1	1
672	50	97.674	169	8.96e-54	0	86	2	172	172	fabA	87	86	WP_102016771.1	1
673	50	94.186	168	1.77e-53	0	86	5	172	172	fabA	87	86	WP_116956248.1	1
715	84.466	100	181	8.73e-60	0	87	0	103	103	ftsB	17	87	WP_172739737.1	1
716	80.5825	100	172	3.36e-56	0	83	0	103	103	ftsB	21	83	WP_155884465.1	1
717	101.942	91.429	172	5.86e-56	1	105	7	103	103	ftsB	1	105	WP_002915156.1	1
718	101.942	90.476	172	5.86e-56	1	105	8	103	103	ftsB	1	105	WP_202679085.1	1
719	88.3495	91.209	171	6.29e-56	1	91	6	103	103	ftsB	15	91	WP_102086451.1	1
720	101.942	91.429	172	6.32e-56	1	105	7	103	103	ftsB	1	105	WP_203259029.1	1
721	101.942	91.429	172	6.53e-56	1	105	7	103	103	ftsB	1	105	WP_071561532.1	1
722	79.6117	100	171	8.02e-56	0	82	0	103	96	ftsB	15	82	WP_117089788.1	1
723	101.942	90.476	172	8.32e-56	1	105	8	103	103	ftsB	1	105	WP_064152660.1	1
724	100	90.291	171	9.01e-56	0	103	10	103	103	ftsB	1	103	WP_003862095.1	1
725	101.942	90.476	171	1.06e-55	1	105	8	103	103	ftsB	1	105	WP_119185783.1	1
726	101.942	90.476	171	1.06e-55	1	105	8	103	103	ftsB	1	105	WP_086555717.1	1
727	101.942	91.429	171	1.96e-55	1	105	7	103	103	ftsB	1	105	WP_135681492.1	1
728	101.942	91.429	171	2.33e-55	1	105	7	103	103	ftsB	1	105	WP_102014583.1	1
729	101.942	90.476	170	2.63e-55	1	105	8	103	103	ftsB	1	105	WP_061891521.1	1
730	101.942	90.476	170	2.63e-55	1	105	8	103	103	ftsB	1	105	WP_115376218.1	1
731	101.942	90.476	170	3.04e-55	1	105	8	103	103	ftsB	1	105	WP_135668144.1	1
732	101.942	90.476	170	3.21e-55	1	105	8	103	103	ftsB	1	105	WP_108523701.1	1
733	101.942	90.476	170	3.21e-55	1	105	8	103	103	ftsB	1	105	WP_108993066.1	1
734	101.942	90.476	170	4.46e-55	1	105	8	103	103	ftsB	1	105	WP_171994825.1	1
735	101.942	90.476	167	4.09e-54	1	105	8	103	103	ftsB	1	105	WP_009308504.1	1
736	93.2039	94.792	166	1.75e-53	0	96	5	103	96	ftsB	1	96	WP_203191167.1	1
737	79.6117	97.561	163	1.15e-52	0	82	2	103	103	ftsB	22	82	WP_117035556.1	1
738	78.6408	92.593	134	2.86e-41	0	81	6	103	81	ftsB	1	81	WP_116956274.1	1
739	63.1068	98.462	132	8.66e-41	0	65	1	103	65	ftsB	1	65	WP_181946870.1	1
740	90.2913	67.742	118	1.1e-34	0	93	30	103	93	ftsB	1	103	WP_080985733.1	11
741	77.6699	70	102	1.02e-28	0	80	24	103	80	ftsB	1	80	WP_200853565.1	1
742	37.8641	100	82	5.44e-21	0	39	0	103	103	ftsB	65	39	WP_181948280.1	1
743	81.5534	40.476	63.9	2.97e-13	0	84	50	103	87	ftsB	4	92	WP_003098569.1	9
744	69.9029	38.889	54.3	3.1e-09	0	72	44	103	87	ftsB	16	96	WP_150099017.1	25
747	100	95.868	238	1.11e-81	0	121	5	121	121	ftsL	1	121	WP_002888550.1	1
748	100	95.041	238	2.29e-81	0	121	6	121	121	ftsL	1	121	WP_114504543.1	1
749	100	95.041	238	2.55e-81	0	121	6	121	121	ftsL	1	121	WP_032433839.1	1
750	100	95.868	237	2.79e-81	0	121	5	121	121	ftsL	1	121	WP_032443334.1	1
751	100	95.041	237	3.79e-81	0	121	6	121	121	ftsL	1	121	WP_049025455.1	1
752	100	95.041	237	3.87e-81	0	121	6	121	121	ftsL	1	121	WP_029496936.1	1
753	100	95.041	237	4e-81	0	121	6	121	121	ftsL	1	121	WP_004145951.1	1
754	100	95.041	237	4e-81	0	121	6	121	121	ftsL	1	121	WP_085803158.1	1
755	100	95.041	237	4.09e-81	0	121	6	121	121	ftsL	1	121	WP_160322075.1	1
756	100	95.041	237	4.47e-81	0	121	6	121	121	ftsL	1	121	WP_102023780.1	1
757	100	95.041	237	4.52e-81	0	121	6	121	121	ftsL	1	121	WP_115723368.1	1
758	100	95.041	237	4.82e-81	0	121	6	121	121	ftsL	1	121	WP_032426876.1	1
759	100	95.041	236	5.69e-81	0	121	6	121	121	ftsL	1	121	WP_065801475.1	1
760	100	95.041	236	5.81e-81	0	121	6	121	121	ftsL	1	121	WP_134916323.1	1
761	100	95.041	236	5.94e-81	0	121	6	121	121	ftsL	1	121	WP_135734126.1	1
762	100	95.041	236	6.21e-81	0	121	6	121	121	ftsL	1	121	WP_204363134.1	1
763	100	95.041	236	8.92e-81	0	121	6	121	121	ftsL	1	121	WP_163599868.1	1
764	100	95.041	236	9.74e-81	0	121	6	121	121	ftsL	1	121	WP_148378294.1	1
765	100	95.041	236	1.02e-80	0	121	6	121	121	ftsL	1	121	WP_032439195.1	1
766	100	95.041	236	1.02e-80	0	121	6	121	121	ftsL	1	121	WP_064164454.1	1
767	100	95.041	236	1.11e-80	0	121	6	121	121	ftsL	1	121	WP_048983362.1	1
768	100	94.215	236	1.37e-80	0	121	7	121	121	ftsL	1	121	WP_064162736.1	1
769	100	94.215	236	1.37e-80	0	121	7	121	121	ftsL	1	121	WP_135684740.1	1
770	100	95.041	236	1.38e-80	0	121	6	121	121	ftsL	1	121	WP_136450413.1	1
771	100	95.041	236	1.45e-80	0	121	6	121	121	ftsL	1	121	WP_071033957.1	1
772	100	95.041	235	2.12e-80	0	121	6	121	121	ftsL	1	121	WP_064146104.1	1
773	100	95.041	234	4.53e-80	0	121	6	121	121	ftsL	1	121	WP_166701640.1	1
774	100	95.041	218	1.66e-73	0	121	6	121	121	ftsL	1	121	WP_193768236.1	1
775	100	95.041	215	1.77e-72	0	121	6	121	121	ftsL	1	121	WP_102004947.1	1
776	100	93.388	205	2.13e-68	0	121	8	121	121	ftsL	1	121	WP_008501989.1	1
777	89.2562	84.259	185	3.99e-55	0	108	17	121	108	ftsL	1	108	WP_203559733.1	1
778	57.8512	98.571	141	6.15e-44	0	70	1	121	71	ftsL	2	70	WP_205419697.1	1
779	57.0248	100	139	4.8e-43	0	69	0	121	121	ftsL	53	69	WP_041031065.1	1
780	57.0248	98.551	138	1.33e-42	0	69	1	121	121	ftsL	53	69	WP_001345342.1	1
781	54.5455	98.485	133	1.09e-40	0	66	1	121	121	ftsL	56	76	WP_159330573.1	11
782	45.4545	100	112	1.82e-32	0	55	0	121	121	ftsL	67	55	WP_001511061.1	1
786	96.0145	88.679	486	1.14e-174	2	265	28	276	264	ftsQ	1	264	WP_115244758.1	1
787	96.0145	88.679	484	6.85e-174	2	265	28	276	264	ftsQ	1	264	WP_047718261.1	1
788	100.362	88.448	484	7.03e-174	2	277	30	276	276	ftsQ	1	276	WP_094340994.1	1
789	96.0145	88.679	484	7.11e-174	2	265	28	276	264	ftsQ	1	264	WP_002888624.1	1
790	96.0145	88.679	484	8.02e-174	2	265	28	276	264	ftsQ	1	264	WP_135718177.1	1
791	96.0145	88.679	484	8.02e-174	2	265	28	276	264	ftsQ	1	264	WP_065953892.1	1
792	96.0145	88.679	484	8.47e-174	2	265	28	276	264	ftsQ	1	264	WP_071081204.1	1
793	96.0145	88.679	484	8.47e-174	2	265	28	276	264	ftsQ	1	264	WP_064190862.1	1
794	96.0145	88.679	484	9.35e-174	2	265	28	276	264	ftsQ	1	264	WP_117070635.1	1
795	96.0145	88.679	484	1.01e-173	2	265	28	276	264	ftsQ	1	264	WP_110210208.1	1
796	96.0145	88.679	484	1.05e-173	2	265	28	276	264	ftsQ	1	264	WP_038432116.1	1
797	96.0145	88.679	484	1.07e-173	2	265	28	276	264	ftsQ	1	264	WP_064150357.1	1
798	96.0145	88.679	484	1.09e-173	2	265	28	276	264	ftsQ	1	264	WP_004204342.1	1
799	96.0145	88.679	483	1.33e-173	2	265	28	276	264	ftsQ	1	264	WP_117055427.1	1
800	96.0145	88.679	483	1.37e-173	2	265	28	276	264	ftsQ	1	264	WP_115657711.1	1
801	96.0145	88.302	483	1.71e-173	2	265	29	276	264	ftsQ	1	264	WP_114475216.1	1
802	96.0145	88.679	483	1.89e-173	2	265	28	276	264	ftsQ	1	264	WP_008807429.1	1
803	96.0145	88.679	483	2.22e-173	2	265	28	276	264	ftsQ	1	264	WP_151425367.1	1
804	96.0145	88.679	483	2.22e-173	2	265	28	276	264	ftsQ	1	264	WP_117068047.1	1
805	96.0145	88.302	483	2.43e-173	2	265	29	276	264	ftsQ	1	264	WP_032410029.1	1
806	96.0145	88.302	483	2.43e-173	2	265	29	276	264	ftsQ	1	264	WP_064798317.1	1
807	96.0145	88.302	483	2.77e-173	2	265	29	276	264	ftsQ	1	264	WP_032419396.1	1
808	96.0145	88.302	483	3.16e-173	2	265	29	276	264	ftsQ	1	264	WP_060567971.1	1
809	96.0145	88.302	483	3.16e-173	2	265	29	276	264	ftsQ	1	264	WP_117245888.1	1
810	96.0145	88.302	483	3.16e-173	2	265	29	276	264	ftsQ	1	264	WP_128306379.1	1
811	96.0145	88.302	483	3.16e-173	2	265	29	276	264	ftsQ	1	264	WP_130945434.1	1
812	96.0145	88.302	483	3.19e-173	2	265	29	276	264	ftsQ	1	264	WP_085828913.1	1
813	96.0145	88.679	483	3.37e-173	2	265	28	276	264	ftsQ	1	264	WP_085206155.1	1
814	96.0145	88.302	482	3.64e-173	2	265	29	276	264	ftsQ	1	264	WP_135715365.1	1
815	96.0145	88.302	482	3.76e-173	2	265	29	276	264	ftsQ	1	264	WP_048984191.1	1
816	96.0145	88.302	482	4.25e-173	2	265	29	276	264	ftsQ	1	264	WP_065888570.1	1
817	96.0145	88.302	482	4.69e-173	2	265	29	276	264	ftsQ	1	264	WP_142485752.1	1
818	96.0145	88.302	482	4.69e-173	2	265	29	276	264	ftsQ	1	264	WP_116979186.1	1
819	96.0145	88.302	482	5.35e-173	2	265	29	276	264	ftsQ	1	264	WP_095885027.1	1
820	96.0145	88.302	482	5.84e-173	2	265	29	276	264	ftsQ	1	264	WP_192960972.1	1
821	96.0145	88.302	482	5.84e-173	2	265	29	276	264	ftsQ	1	264	WP_130625079.1	1
822	96.0145	88.302	482	6.23e-173	2	265	29	276	264	ftsQ	1	264	WP_065519127.1	1
823	96.0145	88.302	482	6.58e-173	2	265	29	276	264	ftsQ	1	264	WP_100112092.1	1
824	96.0145	88.679	482	6.77e-173	2	265	28	276	264	ftsQ	1	275	WP_014342873.1	12
825	96.0145	88.302	482	6.95e-173	2	265	29	276	264	ftsQ	1	264	WP_050885240.1	1
826	96.0145	88.302	481	7.76e-173	2	265	29	276	264	ftsQ	1	264	WP_159122305.1	1
827	95.2899	88.973	481	8.52e-173	2	263	27	276	262	ftsQ	1	262	WP_102035584.1	1
828	96.0145	88.302	481	9.66e-173	2	265	29	276	264	ftsQ	1	264	WP_004227052.1	1
829	96.0145	88.302	481	1.02e-172	2	265	29	276	264	ftsQ	1	264	WP_064181773.1	1
830	96.0145	88.302	481	1.02e-172	2	265	29	276	264	ftsQ	1	264	WP_109938377.1	1
831	96.0145	88.302	481	1.08e-172	2	265	29	276	264	ftsQ	1	264	WP_130944465.1	1
832	96.0145	88.302	481	1.16e-172	2	265	29	276	264	ftsQ	1	264	WP_065809816.1	1
833	96.0145	88.302	481	1.18e-172	2	265	29	276	264	ftsQ	1	264	WP_160818930.1	1
834	96.0145	88.302	481	1.22e-172	2	265	29	276	264	ftsQ	1	264	WP_135727656.1	1
835	96.0145	88.302	481	1.22e-172	2	265	29	276	264	ftsQ	1	264	WP_117037597.1	1
836	96.0145	88.302	481	1.22e-172	2	265	29	276	264	ftsQ	1	264	WP_130974899.1	1
837	96.0145	88.302	481	1.28e-172	2	265	29	276	264	ftsQ	1	264	WP_117103473.1	1
838	96.0145	88.302	481	1.37e-172	2	265	29	276	264	ftsQ	1	264	WP_117267368.1	1
839	96.0145	88.302	481	1.53e-172	2	265	29	276	264	ftsQ	1	264	WP_065520827.1	1
840	96.0145	88.302	480	2.13e-172	2	265	29	276	264	ftsQ	1	264	WP_040224175.1	1
841	96.0145	88.302	480	3.34e-172	2	265	29	276	264	ftsQ	1	264	WP_114504857.1	1
842	96.0145	88.302	479	4.9e-172	2	265	29	276	264	ftsQ	1	264	WP_139033195.1	1
843	96.0145	88.302	479	6.37e-172	2	265	29	276	264	ftsQ	1	264	WP_117274039.1	1
844	96.0145	87.925	479	1.14e-171	2	265	30	276	264	ftsQ	1	264	WP_195770465.1	1
845	96.3768	87.218	475	4.59e-170	2	266	30	276	263	ftsQ	1	265	WP_013095577.1	1
846	96.3768	87.594	474	8.78e-170	2	266	30	276	264	ftsQ	1	265	WP_087787527.1	1
847	80.4348	89.189	417	7.42e-148	1	222	23	276	264	ftsQ	43	221	WP_102055316.1	1
848	38.0435	90.476	201	9.05e-65	1	105	9	276	165	ftsQ	61	104	WP_162629535.1	1
849	34.058	98.936	198	1.27e-63	0	94	1	276	218	ftsQ	125	94	WP_200850836.1	1
850	31.1594	100	179	3.71e-56	0	86	0	276	123	ftsQ	38	86	WP_159139691.1	1
851	40.942	76.991	177	3.14e-55	0	113	26	276	274	ftsQ	162	113	WP_206737544.1	1
852	32.971	86.813	165	8.31e-51	1	91	11	276	106	ftsQ	16	90	WP_142885193.1	1
853	28.9855	100	163	5.77e-50	0	80	0	276	100	ftsQ	21	80	WP_159143200.1	1
854	36.2319	46	103	2.14e-26	1	100	53	276	145	ftsQ	46	115	WP_159146059.1	17
855	50.7246	37.143	99.4	1.6e-24	3	140	81	276	269	ftsQ	130	133	WP_200854696.1	1
856	39.4928	40.367	88.6	1.59e-20	2	109	59	276	268	ftsQ	160	118	WP_200852715.1	16
857	26.087	50	83.6	1.14e-18	1	72	35	276	117	ftsQ	46	113	WP_159287049.1	43
858	53.2609	27.891	81.3	3.12e-17	3	147	103	276	202	ftsQ	56	165	WP_143440822.1	22
859	38.4058	33.962	65.5	3.93e-12	4	106	56	276	146	ftsQ	50	101	WP_206567215.1	1
860	31.5217	41.379	62.8	2.7e-11	2	87	46	276	266	ftsQ	182	84	WP_191905500.1	1
865	100	99.187	497	4.11e-180	0	246	2	246	246	hemD	1	246	WP_000026061.1	1
866	100	78.455	400	1.58e-141	0	246	53	246	246	hemD	1	246	WP_048972357.1	1
867	100	80.488	399	3.01e-141	0	246	48	246	246	hemD	1	246	WP_061156194.1	1
868	100	80.488	399	5.94e-141	0	246	48	246	246	hemD	1	246	WP_117103011.1	1
869	100	80.081	397	1.76e-140	0	246	49	246	246	hemD	1	246	WP_012969195.1	1
870	100	80.081	397	2.01e-140	0	246	49	246	246	hemD	1	246	WP_159186004.1	1
871	100	80.081	397	2.61e-140	0	246	49	246	246	hemD	1	246	WP_032432121.1	1
872	100	80.081	397	3.14e-140	0	246	49	246	246	hemD	1	246	WP_202675286.1	1
873	100	80.081	397	3.43e-140	0	246	49	246	246	hemD	1	246	WP_101999807.1	1
874	100	80.081	396	3.63e-140	0	246	49	246	246	hemD	1	246	WP_022065882.1	1
875	100	80.081	396	4.05e-140	0	246	49	246	246	hemD	1	246	WP_141408154.1	1
876	100	80.081	396	4.14e-140	0	246	49	246	246	hemD	1	246	WP_194433088.1	1
877	100	80.081	396	4.23e-140	0	246	49	246	246	hemD	1	246	WP_009309749.1	1
878	100	80.081	396	4.32e-140	0	246	49	246	246	hemD	1	246	WP_023291564.1	1
879	100	80.081	396	5.44e-140	0	246	49	246	246	hemD	1	246	WP_193408439.1	1
880	100	80.081	396	6e-140	0	246	49	246	246	hemD	1	246	WP_002883380.1	1
881	100	79.675	396	6.2e-140	0	246	50	246	246	hemD	1	246	WP_048255608.1	1
882	100	80.081	396	6.85e-140	0	246	49	246	246	hemD	1	246	WP_032446499.1	1
883	100	80.081	395	7.64e-140	0	246	49	246	246	hemD	1	246	WP_057774865.1	1
884	100	79.675	395	9.1e-140	0	246	50	246	246	hemD	1	246	WP_115197195.1	1
885	100	79.675	395	9.2e-140	0	246	50	246	246	hemD	1	246	WP_117104690.1	1
886	100	80.081	395	1.03e-139	0	246	49	246	246	hemD	1	246	WP_012737128.1	1
887	100	79.675	395	1.32e-139	0	246	50	246	246	hemD	1	246	WP_117061469.1	1
888	100	79.675	395	1.38e-139	0	246	50	246	246	hemD	1	246	WP_135726072.1	1
889	100	80.081	395	1.46e-139	0	246	49	246	246	hemD	1	246	WP_017899402.1	1
890	100	79.675	395	1.7e-139	0	246	50	246	246	hemD	1	246	WP_111252411.1	1
891	100	80.081	395	1.7e-139	0	246	49	246	246	hemD	1	246	WP_032437869.1	1
892	100	79.675	395	1.72e-139	0	246	50	246	246	hemD	1	246	WP_040221637.1	1
893	100	79.675	395	1.74e-139	0	246	50	246	246	hemD	1	246	WP_064161677.1	1
894	100	80.081	395	1.82e-139	0	246	49	246	246	hemD	1	246	WP_004886806.1	1
895	100	79.675	395	1.9e-139	0	246	50	246	246	hemD	1	246	WP_125275963.1	1
896	100	79.675	395	1.92e-139	0	246	50	246	246	hemD	1	246	WP_117253424.1	1
897	100	79.675	394	2.24e-139	0	246	50	246	246	hemD	1	246	WP_040151163.1	1
898	100	80.081	394	2.52e-139	0	246	49	246	246	hemD	1	246	WP_087829945.1	1
899	100	79.675	394	2.55e-139	0	246	50	246	246	hemD	1	246	WP_117107874.1	1
900	100	79.675	394	2.81e-139	0	246	50	246	246	hemD	1	246	WP_087834652.1	1
901	100	79.675	394	2.81e-139	0	246	50	246	246	hemD	1	246	WP_114670218.1	1
902	100	79.675	394	2.97e-139	0	246	50	246	246	hemD	1	246	WP_181465955.1	1
903	100	79.675	394	3.25e-139	0	246	50	246	246	hemD	1	246	WP_102014186.1	1
904	100	79.675	394	3.25e-139	0	246	50	246	246	hemD	1	246	WP_131074019.1	1
905	100	80.081	394	3.32e-139	0	246	49	246	246	hemD	1	246	WP_070182941.1	1
906	100	79.675	394	3.43e-139	0	246	50	246	246	hemD	1	246	WP_201513958.1	1
907	100	79.675	394	3.47e-139	0	246	50	246	246	hemD	1	246	WP_156731026.1	1
908	100	79.675	394	3.83e-139	0	246	50	246	246	hemD	1	246	WP_064173966.1	1
909	100	79.675	394	4e-139	0	246	50	246	246	hemD	1	246	WP_040242276.1	1
910	100	79.675	394	4.04e-139	0	246	50	246	246	hemD	1	246	WP_162263629.1	1
911	100	79.675	394	4.18e-139	0	246	50	246	246	hemD	1	246	WP_117082618.1	1
912	100	79.675	394	4.56e-139	0	246	50	246	246	hemD	1	246	WP_109232213.1	1
913	100	79.675	394	4.56e-139	0	246	50	246	246	hemD	1	246	WP_048292395.1	1
914	100	79.675	394	4.61e-139	0	246	50	246	246	hemD	1	246	WP_149998714.1	1
915	100	79.675	394	5.03e-139	0	246	50	246	246	hemD	1	246	WP_198065388.1	1
916	100	79.675	394	5.32e-139	0	246	50	246	246	hemD	1	246	WP_142484037.1	1
917	100	79.675	393	6.13e-139	0	246	50	246	246	hemD	1	246	WP_064277509.1	1
918	100	79.675	393	6.55e-139	0	246	50	246	246	hemD	1	246	WP_040238261.1	1
919	100	79.268	393	6.76e-139	0	246	51	246	246	hemD	1	246	WP_105177829.1	1
920	100	79.675	393	6.91e-139	0	246	50	246	246	hemD	1	246	WP_117116597.1	1
921	100	79.675	393	7.15e-139	0	246	50	246	246	hemD	1	246	WP_004901862.1	1
922	100	79.675	393	7.8e-139	0	246	50	246	246	hemD	1	246	WP_080831562.1	1
923	100	79.675	393	8.61e-139	0	246	50	246	246	hemD	1	246	WP_101857216.1	1
924	100	79.675	393	9.3e-139	0	246	50	246	246	hemD	1	246	WP_119186141.1	1
925	100	79.675	393	9.93e-139	0	246	50	246	246	hemD	1	246	WP_117105370.1	1
926	100	79.675	393	9.93e-139	0	246	50	246	246	hemD	1	246	WP_088296023.1	1
927	100	79.675	393	1.04e-138	0	246	50	246	246	hemD	1	246	WP_032412694.1	1
928	100	79.675	393	1.05e-138	0	246	50	246	246	hemD	1	246	WP_180864977.1	1
929	100	79.675	393	1.05e-138	0	246	50	246	246	hemD	1	246	WP_171482383.1	1
930	100	79.675	393	1.08e-138	0	246	50	246	246	hemD	1	246	WP_065519237.1	1
931	100	79.675	393	1.08e-138	0	246	50	246	246	hemD	1	246	WP_086540416.1	1
932	100	79.268	393	1.08e-138	0	246	51	246	246	hemD	1	246	WP_016531671.1	1
933	100	79.675	393	1.08e-138	0	246	50	246	246	hemD	1	246	WP_094313328.1	1
934	100	79.675	393	1.11e-138	0	246	50	246	246	hemD	1	246	WP_135734154.1	1
935	100	79.675	393	1.11e-138	0	246	50	246	246	hemD	1	246	WP_064179188.1	1
936	100	79.675	393	1.12e-138	0	246	50	246	246	hemD	1	246	WP_085920942.1	1
937	100	79.675	392	1.24e-138	0	246	50	246	246	hemD	1	246	WP_107319063.1	1
938	100	79.268	392	1.52e-138	0	246	51	246	246	hemD	1	246	WP_023317405.1	1
939	100	79.675	392	1.64e-138	0	246	50	246	246	hemD	1	246	WP_108452322.1	1
940	100	79.675	392	1.72e-138	0	246	50	246	246	hemD	1	246	WP_087831571.1	1
941	100	79.675	392	2.09e-138	0	246	50	246	246	hemD	1	246	WP_094354242.1	1
942	100	79.675	392	2.52e-138	0	246	50	246	246	hemD	1	246	WP_185775331.1	1
943	100	79.268	392	2.63e-138	0	246	51	246	246	hemD	1	246	WP_191975445.1	1
944	100	79.675	392	2.75e-138	0	246	50	246	246	hemD	1	246	WP_209754086.1	1
945	100.407	79.757	392	2.95e-138	1	247	49	246	246	hemD	1	247	WP_087759944.1	1
946	100	79.675	391	3.46e-138	0	246	50	246	246	hemD	1	246	WP_136516757.1	1
947	100	79.675	391	4.97e-138	0	246	50	246	246	hemD	1	246	WP_040174848.1	1
948	95.5285	80	379	3.13e-133	0	235	47	246	246	hemD	12	235	WP_195868878.1	1
949	100	79.268	368	6.31e-129	0	246	51	246	246	hemD	1	246	WP_102099235.1	1
950	80.8943	81.91	325	9.47e-113	0	199	36	246	246	hemD	48	199	WP_159224495.1	1
951	80.4878	79.798	320	7.91e-111	0	198	40	246	198	hemD	1	198	WP_117023724.1	1
952	42.6829	96.19	213	1.32e-69	0	105	4	246	246	hemD	142	105	WP_142908084.1	1
953	39.8374	97.959	194	1.27e-62	0	98	2	246	98	hemD	1	98	WP_202208717.1	1
954	36.5854	97.778	188	3.12e-60	0	90	2	246	208	hemD	119	90	WP_162868674.1	1
955	51.626	74.803	189	4.69e-60	0	127	32	246	127	hemD	1	127	WP_148659738.1	1
956	33.3333	100	174	5.46e-55	0	82	0	246	206	hemD	125	82	WP_142345716.1	1
957	35.7724	97.727	172	5.03e-54	0	88	2	246	133	hemD	46	88	WP_181963581.1	1
958	35.7724	84.091	156	1.18e-47	0	88	14	246	175	hemD	88	88	WP_142900887.1	1
959	40.2439	72.727	144	1.36e-42	0	99	27	246	99	hemD	1	99	WP_173671929.1	1
960	43.0894	64.151	142	4.01e-42	0	106	38	246	226	hemD	121	106	WP_182604147.1	1
961	32.1138	65.823	105	1.1e-27	0	79	27	246	86	hemD	8	79	WP_201286299.1	1
962	32.1138	64.557	102	9.29e-27	0	79	28	246	86	hemD	8	79	WP_201286273.1	1
967	100	99.275	279	3.08e-97	0	138	1	138	138	higA	1	138	WP_000560253.1	1
968	89.8551	98.387	249	1.57e-85	0	124	2	138	124	higA	1	124	WP_117109843.1	1
969	65.942	100	187	2.2e-61	0	91	0	138	91	higA	1	91	WP_202204824.1	1
970	97.1014	49.254	142	2.56e-43	1	134	67	138	137	higA	5	137	WP_064153614.1	4
971	97.1014	49.254	143	2.7e-43	1	134	67	138	137	higA	5	139	WP_011251286.1	6
972	97.1014	49.254	142	3.7e-43	1	134	67	138	137	higA	5	139	WP_064175103.1	6
973	97.1014	48.507	142	5.19e-43	1	134	68	138	137	higA	5	139	WP_102010983.1	6
974	97.1014	49.254	142	7.21e-43	1	134	67	138	137	higA	5	139	WP_172694539.1	6
975	97.1014	49.254	141	1.5e-42	1	134	67	138	137	higA	5	139	WP_194797339.1	6
976	94.2029	50	140	1.76e-42	1	130	64	138	133	higA	5	135	WP_064169934.1	6
977	98.5507	47.059	140	1.76e-42	1	136	71	138	138	higA	4	137	WP_124074504.1	2
978	97.1014	48.507	140	1.79e-42	1	134	68	138	137	higA	5	139	WP_071080976.1	6
979	92.029	50.394	140	2.81e-42	1	127	62	138	137	higA	12	127	WP_135717715.1	1
980	97.1014	48.507	140	3.8e-42	1	134	68	138	137	higA	5	139	WP_159197601.1	6
981	98.5507	47.059	139	6.96e-42	1	136	71	138	138	higA	4	137	WP_038807152.1	2
982	98.5507	46.324	138	1.45e-41	1	136	72	138	138	higA	4	137	WP_109043186.1	2
983	98.5507	46.324	138	1.68e-41	1	136	72	138	138	higA	4	138	WP_023292164.1	3
984	98.5507	46.324	138	1.74e-41	1	136	72	138	138	higA	4	137	WP_080795772.1	2
985	98.5507	45.588	137	3.7e-41	1	136	73	138	138	higA	4	137	WP_086070790.1	2
986	98.5507	45.588	136	7.59e-41	1	136	73	138	138	higA	4	138	WP_087796415.1	3
987	98.5507	46.324	136	7.61e-41	1	136	72	138	138	higA	4	137	WP_087661602.1	2
988	98.5507	45.588	136	8.85e-41	1	136	73	138	138	higA	4	138	WP_049010942.1	3
989	100	47.101	135	1.7e-40	1	138	72	138	137	higA	1	138	WP_142484638.1	1
990	98.5507	46.324	135	2.85e-40	1	136	72	138	138	higA	4	137	WP_168444981.1	2
991	98.5507	44.853	135	3.32e-40	1	136	74	138	138	higA	4	138	WP_072122726.1	3
992	98.5507	45.588	134	4.18e-40	1	136	73	138	138	higA	4	137	WP_032411285.1	2
993	98.5507	44.853	134	4.65e-40	1	136	74	138	138	higA	4	138	WP_117030223.1	3
994	98.5507	44.853	134	4.86e-40	1	136	74	138	138	higA	4	138	WP_180350907.1	3
995	98.5507	44.853	134	7.05e-40	1	136	74	138	138	higA	4	138	WP_208394875.1	3
996	98.5507	45.588	134	7.88e-40	1	136	73	138	138	higA	4	137	WP_004182074.1	2
997	97.8261	45.185	134	8.68e-40	1	135	73	138	137	higA	4	137	WP_020801939.1	3
998	98.5507	45.588	133	1.52e-39	1	136	73	138	138	higA	4	137	WP_087788030.1	2
999	98.5507	44.853	133	1.75e-39	1	136	74	138	138	higA	4	138	WP_023317816.1	3
1000	98.5507	44.853	133	1.78e-39	1	136	74	138	138	higA	4	138	WP_114268483.1	3
1001	98.5507	45.588	132	2.35e-39	1	136	73	138	138	higA	4	137	WP_032437937.1	2
1002	98.5507	44.853	132	2.46e-39	1	136	74	138	138	higA	4	136	WP_109024219.1	1
1003	98.5507	45.588	132	2.56e-39	1	136	73	138	138	higA	4	137	WP_073546115.1	2
1004	98.5507	45.588	132	2.68e-39	1	136	73	138	138	higA	4	137	WP_200536491.1	2
1005	98.5507	45.588	132	3.56e-39	1	136	73	138	138	higA	4	137	WP_194360292.1	2
1006	98.5507	46.324	132	3.93e-39	1	136	72	138	138	higA	4	137	WP_117139331.1	2
1007	98.5507	45.588	132	4.43e-39	1	136	73	138	138	higA	4	137	WP_135723921.1	2
1008	98.5507	45.588	132	4.62e-39	1	136	73	138	138	higA	4	137	WP_094338763.1	2
1009	98.5507	45.588	132	5.63e-39	1	136	73	138	138	higA	4	137	WP_044816615.1	2
1010	97.1014	46.269	132	5.85e-39	1	134	71	138	137	higA	5	139	WP_000126294.1	6
1011	98.5507	45.588	132	6.28e-39	1	136	73	138	138	higA	4	137	WP_117084349.1	2
1012	98.5507	44.853	131	7.16e-39	1	136	74	138	138	higA	4	137	WP_176455498.1	2
1013	98.5507	45.588	131	8.16e-39	1	136	73	138	138	higA	4	137	WP_040120381.1	2
1014	98.5507	45.588	131	8.34e-39	1	136	73	138	138	higA	4	137	WP_064161368.1	2
1015	98.5507	45.588	131	8.52e-39	1	136	73	138	138	higA	4	137	WP_114507352.1	2
1016	98.5507	45.588	131	9.61e-39	1	136	73	138	138	higA	4	137	WP_114267159.1	2
1017	98.5507	45.588	131	1.07e-38	1	136	73	138	138	higA	4	137	WP_004152722.1	2
1018	98.5507	45.588	131	1.2e-38	1	136	73	138	138	higA	4	137	WP_191973692.1	2
1019	91.3043	46.825	130	1.31e-38	1	126	66	138	138	higA	14	129	WP_085840920.1	4
1020	98.5507	44.853	130	1.35e-38	1	136	74	138	138	higA	4	137	WP_069985713.1	2
1021	98.5507	44.853	130	1.42e-38	1	136	74	138	138	higA	4	137	WP_023287139.1	2
1022	98.5507	44.853	130	1.47e-38	1	136	74	138	138	higA	4	137	WP_023280875.1	2
1023	98.5507	44.853	130	1.5e-38	1	136	74	138	138	higA	4	137	WP_117101314.1	2
1024	98.5507	45.588	130	1.71e-38	1	136	73	138	138	higA	4	137	WP_013023817.1	2
1025	98.5507	44.853	131	2e-38	1	136	74	138	138	higA	4	154	WP_135717611.1	19
1026	89.1304	49.593	130	2.28e-38	1	123	61	138	126	higA	5	128	WP_096576195.1	6
1027	98.5507	45.588	130	2.33e-38	1	136	73	138	138	higA	4	137	WP_135716343.1	2
1028	98.5507	44.853	130	2.46e-38	1	136	74	138	138	higA	4	137	WP_117107779.1	2
1029	91.3043	46.032	130	2.56e-38	1	126	67	138	138	higA	14	126	WP_107317971.1	1
1030	98.5507	45.588	130	2.57e-38	1	136	73	138	138	higA	4	137	WP_020316683.1	2
1031	98.5507	44.853	130	2.71e-38	1	136	74	138	138	higA	4	137	WP_021312979.1	2
1032	92.029	46.457	130	2.8e-38	1	127	67	138	129	higA	4	129	WP_136517009.1	3
1033	98.5507	44.853	130	2.86e-38	1	136	74	138	138	higA	4	137	WP_063740576.1	2
1034	98.5507	45.588	130	3.06e-38	1	136	73	138	138	higA	4	137	WP_046623943.1	2
1035	98.5507	44.853	130	3.16e-38	1	136	74	138	138	higA	4	137	WP_200794401.1	2
1036	98.5507	45.588	130	3.56e-38	1	136	73	138	138	higA	4	137	WP_117251419.1	2
1037	98.5507	44.118	129	3.9e-38	1	136	75	138	138	higA	4	136	WP_108986570.1	1
1038	89.8551	46.774	129	4.02e-38	1	124	65	138	138	higA	16	125	WP_116440836.1	2
1039	98.5507	45.588	129	4.06e-38	1	136	73	138	138	higA	4	137	WP_004144435.1	2
1040	98.5507	44.118	129	4.24e-38	1	136	75	138	138	higA	4	137	WP_065810634.1	2
1041	98.5507	44.853	129	4.24e-38	1	136	74	138	138	higA	4	137	WP_117070616.1	2
1042	89.8551	46.774	129	4.5e-38	1	124	65	138	138	higA	16	124	WP_074195955.1	1
1043	98.5507	44.853	129	5e-38	1	136	74	138	138	higA	4	137	WP_064175085.1	2
1044	98.5507	44.853	129	5.11e-38	1	136	74	138	138	higA	4	137	WP_100730171.1	2
1045	98.5507	44.853	129	5.22e-38	1	136	74	138	138	higA	4	137	WP_094318391.1	2
1046	98.5507	44.853	129	5.24e-38	1	136	74	138	138	higA	4	136	WP_102013998.1	1
1047	98.5507	44.853	129	5.34e-38	1	136	74	138	138	higA	4	137	WP_198082223.1	2
1048	98.5507	45.588	129	6.42e-38	1	136	73	138	138	higA	4	137	WP_117046565.1	2
1049	98.5507	44.118	129	7.48e-38	1	136	75	138	138	higA	4	137	WP_117265682.1	2
1050	98.5507	44.853	129	7.57e-38	1	136	74	138	138	higA	4	137	WP_122927758.1	2
1051	98.5507	44.853	129	7.65e-38	1	136	74	138	138	higA	4	137	WP_113962807.1	2
1052	98.5507	44.853	129	8.26e-38	1	136	74	138	138	higA	4	137	WP_086624986.1	2
1053	98.5507	44.853	128	1.38e-37	1	136	74	138	138	higA	4	137	WP_128336857.1	2
1054	94.9275	45.802	128	1.4e-37	1	131	70	138	138	higA	9	133	WP_207146487.1	3
1055	91.3043	46.825	128	1.46e-37	1	126	66	138	138	higA	14	126	WP_074442738.1	1
1056	98.5507	44.118	128	1.75e-37	1	136	75	138	138	higA	4	137	WP_135708751.1	2
1057	91.3043	46.825	127	2.02e-37	1	126	66	138	138	higA	14	129	WP_181942249.1	4
1058	98.5507	44.853	128	2.04e-37	1	136	74	138	138	higA	4	137	WP_049070512.1	2
1059	98.5507	44.853	128	2.07e-37	1	136	74	138	138	higA	4	137	WP_136398523.1	2
1060	91.3043	46.032	127	2.28e-37	1	126	67	138	138	higA	14	129	WP_087497939.1	4
1061	91.3043	46.032	127	2.39e-37	1	126	67	138	138	higA	14	128	WP_107317975.1	3
1062	92.029	46.457	127	2.63e-37	1	127	67	138	129	higA	4	128	WP_099744795.1	2
1063	91.3043	46.825	127	3.03e-37	1	126	66	138	138	higA	14	129	WP_064168006.1	4
1064	98.5507	44.853	127	3.2e-37	1	136	74	138	138	higA	4	137	WP_064155737.1	2
1065	98.5507	44.118	127	4.29e-37	1	136	75	138	138	higA	4	137	WP_069346049.1	2
1066	98.5507	44.853	127	4.68e-37	1	136	74	138	138	higA	4	137	WP_065954386.1	2
1067	78.9855	52.294	126	4.8e-37	1	109	51	138	137	higA	30	110	WP_159214578.1	2
1068	91.3043	46.032	126	5.95e-37	1	126	67	138	138	higA	14	126	WP_065890203.1	1
1069	89.8551	46.774	126	6.31e-37	1	124	65	138	138	higA	16	125	WP_088403087.1	2
1070	89.8551	45.968	126	7.51e-37	1	124	66	138	138	higA	16	125	WP_088403115.1	2
1071	91.3043	46.032	126	8.28e-37	1	126	67	138	138	higA	14	129	WP_181942239.1	4
1072	98.5507	44.118	125	1.43e-36	1	136	75	138	138	higA	4	137	WP_128697102.1	2
1073	89.8551	45.968	125	1.58e-36	1	124	66	138	138	higA	16	124	WP_074195944.1	1
1074	93.4783	46.512	125	1.93e-36	1	129	68	138	131	higA	4	130	WP_135711635.1	2
1075	87.6812	47.934	124	2.41e-36	1	121	62	138	138	higA	19	122	WP_142470815.1	2
1076	92.029	45.669	124	4.71e-36	1	127	68	138	129	higA	4	128	WP_101311867.1	2
1077	91.3043	45.238	124	6.09e-36	1	126	68	138	138	higA	14	126	WP_202394504.1	1
1078	89.1304	46.341	123	1.27e-35	1	123	65	138	137	higA	16	124	WP_116440845.1	2
1079	86.2319	47.899	122	2.28e-35	1	119	61	138	138	higA	21	119	WP_136532139.1	1
1080	86.2319	47.059	122	3.27e-35	1	119	62	138	138	higA	21	119	WP_200075841.1	1
1081	93.4783	45.736	121	8.57e-35	1	129	69	138	131	higA	4	130	WP_130940084.1	2
1082	89.1304	45.528	120	1.05e-34	1	123	66	138	125	higA	4	124	WP_101853607.1	2
1083	84.7826	47.009	120	1.2e-34	1	117	61	138	138	higA	23	117	WP_109233478.1	1
1084	81.1594	50	120	1.22e-34	1	112	55	138	115	higA	5	117	WP_161737729.1	6
1085	93.4783	44.186	120	2.28e-34	1	129	71	138	131	higA	4	129	WP_109043512.1	1
1086	79.7101	49.091	119	3.84e-34	1	110	55	138	138	higA	30	114	WP_159126301.1	5
1087	79.7101	49.091	119	4.22e-34	1	110	55	138	138	higA	30	115	WP_148869343.1	6
1088	98.5507	43.382	119	4.48e-34	2	136	72	138	138	higA	4	133	WP_117089809.1	2
1089	97.1014	48.507	119	4.9e-34	1	134	68	138	138	higA	6	138	WP_072199090.1	5
1090	77.5362	50.467	118	5.33e-34	1	107	52	138	138	higA	33	107	WP_107342074.1	1
1091	81.1594	49.107	118	6.56e-34	1	112	56	138	138	higA	28	114	WP_159164490.1	3
1092	79.7101	50	117	9.96e-34	1	110	54	138	138	higA	30	113	WP_096991536.1	4
1093	79.7101	49.091	117	1.08e-33	1	110	55	138	138	higA	30	118	WP_181944923.1	9
1094	97.1014	48.507	118	1.59e-33	1	134	68	138	138	higA	6	138	WP_000990392.1	5
1095	98.5507	42.647	117	3.02e-33	2	136	73	138	138	higA	4	133	WP_064169052.1	2
1096	87.6812	45.455	117	3.34e-33	1	121	65	138	123	higA	4	122	WP_163548783.1	2
1097	87.6812	44.628	116	4.9e-33	1	121	66	138	123	higA	4	122	WP_165463727.1	2
1098	98.5507	41.912	115	1.26e-32	2	136	74	138	138	higA	4	133	WP_015065522.1	2
1099	76.087	50.476	114	1.53e-32	1	105	51	138	138	higA	35	106	WP_149236009.1	2
1100	98.5507	41.912	115	1.53e-32	2	136	74	138	138	higA	4	133	WP_020801587.1	2
1101	84.058	46.552	114	2.24e-32	1	116	61	138	118	higA	4	117	WP_065520256.1	2
1102	98.5507	44.853	115	2.94e-32	1	136	74	138	138	higA	4	137	WP_117098083.1	2
1103	71.7391	51.515	112	1.47e-31	1	99	47	138	137	higA	40	99	WP_159181324.1	1
1104	94.9275	41.985	112	1.5e-31	2	131	71	138	138	higA	9	129	WP_207190665.1	3
1105	73.1884	50.495	111	1.78e-31	1	101	49	138	137	higA	38	101	WP_159180411.1	1
1106	91.3043	42.857	112	2.72e-31	2	126	67	138	138	higA	14	125	WP_085843312.1	4
1107	69.5652	51.042	110	4.02e-31	1	96	46	138	138	higA	44	96	WP_016530812.1	1
1108	84.7826	45.299	110	1.29e-30	1	117	63	138	119	higA	4	117	WP_112071302.1	1
1109	68.8406	50.526	108	3.04e-30	1	95	46	138	138	higA	45	95	WP_107320984.1	1
1110	87.6812	43.802	108	3.91e-30	2	121	63	138	138	higA	19	118	WP_085825021.1	2
1111	80.4348	45.946	108	5.31e-30	1	111	59	138	113	higA	4	112	WP_133400572.1	2
1112	77.5362	46.729	107	1.7e-29	1	107	56	138	119	higA	14	107	WP_087652810.1	1
1113	68.8406	49.474	105	6.39e-29	1	95	47	138	138	higA	45	95	WP_107320986.1	1
1114	68.8406	49.474	104	1.26e-28	1	95	47	138	137	higA	44	97	WP_203284711.1	3
1115	71.0145	48.98	103	2.29e-28	1	98	49	138	117	higA	21	98	WP_163606847.1	1
1116	79.7101	45.455	102	7.43e-28	2	110	55	138	138	higA	30	106	WP_080786674.1	1
1117	77.5362	44.86	102	1.58e-27	1	107	58	138	109	higA	4	108	WP_065806427.1	2
1118	65.942	50.549	101	1.61e-27	1	91	44	138	138	higA	49	91	WP_200075845.1	1
1119	89.1304	41.463	102	2.45e-27	2	123	67	138	125	higA	4	120	WP_101853605.1	2
1120	76.087	46.667	100	3.24e-27	2	105	51	138	138	higA	35	103	WP_107342073.1	3
1121	76.087	46.667	100	3.83e-27	2	105	51	138	138	higA	35	102	WP_149236010.1	2
1122	65.942	50.549	99.8	6.71e-27	1	91	44	138	138	higA	49	91	WP_064182039.1	1
1123	63.0435	51.724	99.8	8.05e-27	1	87	41	138	138	higA	53	87	WP_142243239.1	1
1124	65.942	49.451	99.4	1.06e-26	1	91	45	138	138	higA	49	91	WP_064185184.1	1
1125	63.7681	52.273	99.4	1.15e-26	1	88	41	138	121	higA	35	89	WP_181939453.1	2
1126	69.5652	45.833	100	1.23e-26	0	96	52	138	100	higA	5	101	WP_159191847.1	6
1127	68.1159	46.809	99.4	1.24e-26	0	94	50	138	98	higA	5	99	WP_159178977.1	6
1128	65.2174	50	99.4	1.24e-26	1	90	44	138	137	higA	49	90	WP_159225522.1	1
1129	78.2609	42.593	98.6	3.51e-26	1	108	61	138	110	higA	4	109	WP_135733861.1	2
1130	77.5362	43.925	97.4	1.03e-25	1	107	59	138	109	higA	4	108	WP_135729607.1	2
1131	65.942	46.154	95.9	3.02e-25	0	91	49	138	98	higA	8	99	WP_159162594.1	9
1132	70.2899	46.392	94.4	9.69e-25	2	97	47	138	138	higA	43	93	WP_200781973.1	1
1133	62.3188	48.837	92	6.32e-24	1	86	43	138	136	higA	52	86	WP_117246316.1	1
1134	57.971	51.25	91.7	1.01e-23	1	80	38	138	138	higA	60	80	WP_114139829.1	1
1135	59.4203	51.22	90.5	2.26e-23	1	82	39	138	137	higA	57	82	WP_072197599.1	1
1136	57.2464	51.899	90.5	2.53e-23	1	79	37	138	137	higA	60	79	WP_159306981.1	1
1137	73.913	43.137	90.5	3.94e-23	1	102	57	138	104	higA	4	103	WP_096991600.1	2
1138	73.1884	41.584	90.5	4.69e-23	1	101	58	138	103	higA	4	101	WP_159180596.1	1
1139	72.4638	43	90.1	6.84e-23	1	100	56	138	102	higA	4	101	WP_151498537.1	2
1140	72.4638	43	89.7	8.39e-23	1	100	56	138	102	higA	4	101	WP_151493584.1	2
1141	68.8406	42.105	88.6	1.96e-22	0	95	55	138	98	higA	4	96	WP_117097535.1	2
1142	67.3913	41.935	87.8	4.32e-22	0	93	54	138	96	higA	4	94	WP_135726139.1	2
1143	64.4928	44.944	86.7	1.25e-21	1	89	48	138	108	higA	21	90	WP_181949008.1	2
1144	67.3913	41.935	86.3	1.92e-21	0	93	54	138	96	higA	4	94	WP_156903678.1	2
1145	68.8406	40	85.9	2.81e-21	0	95	57	138	98	higA	4	96	WP_210406580.1	2
1146	62.3188	44.186	85.5	3.08e-21	0	86	48	138	98	higA	13	87	WP_117257743.1	2
1147	55.0725	51.316	84	8.71e-21	1	76	36	138	138	higA	64	76	WP_178318063.1	1
1148	55.0725	51.316	82.8	2.59e-20	1	76	36	138	138	higA	64	76	WP_116965464.1	1
1149	77.5362	39.252	82.4	7.05e-20	2	107	60	138	109	higA	4	104	WP_064172162.1	2
1150	97.8261	33.333	81.6	1.63e-19	2	135	58	138	137	higA	4	106	WP_142470783.1	3
1151	50.7246	52.857	79.3	5.4e-19	1	70	32	138	137	higA	69	70	WP_159224319.1	1
1152	49.2754	52.941	77	3.43e-18	1	68	31	138	123	higA	57	68	WP_116426465.1	1
1153	64.4928	39.326	77	6.53e-18	0	89	54	138	92	higA	4	90	WP_159203943.1	2
1154	47.1014	52.308	72.4	3.1e-16	1	65	30	138	138	higA	75	83	WP_196982990.1	19
1155	50	49.275	71.6	5.48e-16	1	69	34	138	138	higA	71	69	WP_129769554.1	1
1156	42.029	55.172	69.3	2.63e-15	1	58	25	138	137	higA	81	58	WP_200544811.1	1
1157	24.6377	100	68.6	3.51e-15	0	34	0	138	138	higA	105	34	WP_172740045.1	1
1158	39.8551	56.364	65.5	8.48e-14	1	55	23	138	138	higA	85	57	WP_194636508.1	3
1159	36.2319	56	59.7	1.22e-11	1	50	21	138	138	higA	90	50	WP_135722896.1	1
1160	34.7826	56.25	56.6	2.17e-10	1	48	20	138	138	higA	92	48	WP_114139245.1	1
1161	34.7826	54.167	56.2	3.4e-10	1	48	21	138	137	higA	91	48	WP_117103619.1	1
1162	83.3333	35.652	57.4	6.29e-10	4	115	58	138	131	higA	24	111	WP_048206742.1	6
1163	82.6087	35.088	56.6	9.62e-10	4	114	60	138	131	higA	24	111	WP_032663667.1	6
1164	82.6087	32.456	56.2	1.35e-09	3	114	63	138	131	higA	24	111	WP_021551809.1	6
1165	82.6087	35.088	56.2	1.43e-09	4	114	60	138	131	higA	24	111	WP_029403836.1	6
1166	84.7826	31.624	55.5	3.09e-09	3	117	66	138	131	higA	21	111	WP_111982124.1	3
1167	84.7826	33.333	54.7	5.42e-09	4	117	64	138	131	higA	21	111	WP_032656046.1	3
1168	82.6087	31.579	54.7	6.29e-09	3	114	64	138	131	higA	24	112	WP_181849740.1	7
1169	82.6087	31.579	54.3	8.03e-09	3	114	64	138	131	higA	24	111	WP_032433107.1	6
1170	82.6087	31.579	54.3	8.28e-09	3	114	64	138	131	higA	24	112	WP_165455834.1	7
1171	82.6087	31.579	54.3	8.37e-09	3	114	64	138	131	higA	24	112	WP_004142599.1	7
1172	82.6087	31.579	54.3	9.01e-09	3	114	64	138	131	higA	24	112	WP_169513668.1	7
1173	84.7826	40.171	56.6	9.87e-09	4	117	54	138	133	higA	24	117	WP_023339287.1	10
1174	34.058	53.191	52	1.24e-08	1	47	21	138	138	higA	93	47	WP_117104703.1	1
1175	82.6087	31.579	53.5	1.28e-08	3	114	64	138	131	higA	24	112	WP_186802181.1	7
1176	82.6087	31.579	53.9	1.38e-08	3	114	64	138	131	higA	24	112	WP_179220037.1	7
1177	82.6087	31.579	53.5	1.39e-08	3	114	64	138	131	higA	24	112	WP_009484533.1	7
1178	82.6087	31.579	53.5	1.39e-08	3	114	64	138	131	higA	24	112	WP_170920460.1	7
1179	82.6087	31.579	53.5	1.45e-08	3	114	64	138	131	higA	24	112	WP_004178885.1	7
1180	82.6087	31.579	53.5	1.45e-08	3	114	64	138	131	higA	24	111	WP_004196125.1	6
1181	82.6087	31.579	53.5	1.5e-08	3	114	64	138	131	higA	24	112	WP_167835829.1	7
1182	82.6087	31.579	53.5	1.53e-08	3	114	64	138	131	higA	24	111	WP_032419502.1	6
1183	82.6087	31.579	53.5	1.55e-08	3	114	64	138	131	higA	24	112	WP_023287338.1	7
1184	82.6087	31.579	53.5	1.55e-08	3	114	64	138	131	higA	24	111	WP_025368375.1	6
1185	82.6087	31.579	53.5	1.61e-08	3	114	64	138	131	higA	24	112	WP_170919334.1	7
1186	82.6087	31.579	53.5	1.77e-08	3	114	64	138	131	higA	24	112	WP_023341146.1	7
1187	82.6087	31.579	53.5	1.81e-08	3	114	64	138	131	higA	24	112	WP_008805516.1	7
1188	82.6087	31.579	53.1	1.99e-08	3	114	64	138	131	higA	24	112	WP_201284156.1	7
1189	84.7826	39.316	55.5	2.03e-08	4	117	55	138	133	higA	24	117	WP_208956446.1	10
1190	84.7826	39.316	55.5	2.49e-08	4	117	55	138	133	higA	24	117	WP_141411359.1	10
1191	84.7826	39.316	55.5	2.62e-08	4	117	55	138	133	higA	24	117	WP_032414909.1	10
1192	82.6087	31.579	52.8	3.68e-08	3	114	64	138	131	higA	24	112	WP_181401022.1	7
1193	82.6087	31.579	52.4	4.08e-08	3	114	64	138	131	higA	24	112	WP_064317572.1	7
1194	82.6087	31.579	52.4	5.1e-08	3	114	64	138	131	higA	24	112	WP_177229449.1	7
1195	82.6087	30.702	51.6	8.91e-08	3	114	65	138	131	higA	24	112	WP_186796825.1	7
1196	82.6087	30.702	51.2	1.3e-07	3	114	65	138	131	higA	24	112	WP_181403927.1	7
1197	81.8841	30.088	50.8	1.43e-07	3	113	65	138	131	higA	25	108	WP_159209513.1	4
1268	100	97.727	176	4.17e-58	0	88	2	88	88	hipB	1	88	WP_001296726.1	1
1269	76.1364	98.507	135	4.13e-42	0	67	1	88	67	hipB	1	67	WP_172739972.1	1
1270	72.7273	93.75	125	4.4e-38	0	64	4	88	88	hipB	25	64	WP_117249459.1	1
1271	100	61.364	111	3e-32	1	88	33	88	88	hipB	2	88	WP_135733406.1	1
1272	100	61.364	109	1.45e-31	1	88	33	88	88	hipB	2	88	WP_087787682.1	1
1273	100	61.364	109	1.64e-31	1	88	33	88	88	hipB	2	88	WP_065518915.1	1
1274	100	61.364	108	2.41e-31	1	88	33	88	88	hipB	2	88	WP_024622638.1	1
1275	100	60.227	108	3.42e-31	1	88	34	88	88	hipB	2	88	WP_171486871.1	1
1276	97.7273	61.628	108	3.57e-31	1	86	32	88	88	hipB	4	96	WP_148865099.1	11
1277	100	60.227	108	4.97e-31	1	88	34	88	88	hipB	2	88	WP_117078846.1	1
1278	100	60.227	108	5.85e-31	1	88	34	88	88	hipB	2	88	WP_032429862.1	1
1279	100	60.227	107	6.75e-31	1	88	34	88	88	hipB	2	88	WP_038422544.1	1
1280	100	60.227	107	7.29e-31	1	88	34	88	88	hipB	2	88	WP_029496892.1	1
1281	100	60.227	107	8.59e-31	1	88	34	88	88	hipB	2	88	WP_002904790.1	1
1282	100	60.227	107	9.59e-31	1	88	34	88	88	hipB	2	88	WP_121953402.1	1
1283	100	60.227	107	1.05e-30	1	88	34	88	88	hipB	2	88	WP_008804920.1	1
1284	100	60.227	107	1.08e-30	1	88	34	88	88	hipB	2	88	WP_159185685.1	1
1285	100	60.227	107	1.12e-30	1	88	34	88	88	hipB	2	88	WP_064159988.1	1
1286	100	60.227	107	1.7e-30	1	88	34	88	88	hipB	2	88	WP_049109072.1	1
1287	100	59.091	106	1.85e-30	1	88	35	88	88	hipB	2	88	WP_032103212.1	1
1288	100	60.227	106	1.91e-30	1	88	34	88	88	hipB	2	88	WP_110225229.1	1
1289	100	60.227	106	2e-30	1	88	34	88	88	hipB	2	88	WP_085831515.1	1
1290	100	60.227	106	2.21e-30	1	88	34	88	88	hipB	2	88	WP_110210151.1	1
1291	97.7273	60.465	106	2.35e-30	1	86	33	88	88	hipB	4	96	WP_115272197.1	11
1292	100	59.091	106	2.38e-30	1	88	35	88	88	hipB	2	88	WP_040216240.1	1
1293	100	60.227	106	2.41e-30	1	88	34	88	88	hipB	2	88	WP_101170328.1	1
1294	100	60.227	106	2.46e-30	1	88	34	88	88	hipB	2	88	WP_159115267.1	1
1295	100	60.227	106	2.81e-30	1	88	34	88	88	hipB	2	88	WP_102004829.1	1
1296	101.136	62.921	105	3.49e-30	2	89	30	88	88	hipB	2	88	WP_119719917.1	1
1297	100	59.091	105	4.5e-30	1	88	35	88	88	hipB	2	88	WP_166694422.1	1
1298	100	59.091	105	4.5e-30	1	88	35	88	88	hipB	2	88	WP_115698720.1	1
1299	100	59.091	105	5.3e-30	1	88	35	88	88	hipB	2	88	WP_004176198.1	1
1300	100	59.091	105	5.36e-30	1	88	35	88	88	hipB	2	88	WP_102000396.1	1
1301	100	59.091	105	5.54e-30	1	88	35	88	88	hipB	2	88	WP_179374237.1	1
1302	100	59.091	105	5.72e-30	1	88	35	88	88	hipB	2	88	WP_148405081.1	1
1303	100	59.091	105	6.05e-30	1	88	35	88	88	hipB	2	88	WP_087794551.1	1
1304	100	59.091	105	6.18e-30	1	88	35	88	88	hipB	2	88	WP_032422678.1	1
1305	100	59.091	105	6.75e-30	1	88	35	88	88	hipB	2	88	WP_102217423.1	1
1306	100	59.091	105	8.58e-30	1	88	35	88	88	hipB	2	88	WP_135726587.1	1
1307	90.9091	66.25	105	8.97e-30	1	80	23	88	81	hipB	2	76	WP_048271718.1	1
1308	100	57.955	104	1.21e-29	1	88	36	88	88	hipB	2	88	WP_201235479.1	1
1309	101.136	61.798	103	2.33e-29	2	89	31	88	88	hipB	2	88	WP_032417111.1	1
1310	90.9091	66.25	103	3.03e-29	1	80	23	88	81	hipB	2	76	WP_023289667.1	1
1311	90.9091	66.25	103	4.12e-29	1	80	23	88	81	hipB	2	76	WP_004205921.1	1
1312	101.136	60.674	102	1.07e-28	2	89	32	88	88	hipB	2	88	WP_117035602.1	1
1313	95.4545	57.143	102	1.51e-28	1	84	34	88	88	hipB	7	89	WP_055323547.1	6
1314	75	65.152	93.2	3.04e-25	0	66	23	88	67	hipB	2	66	WP_102007518.1	1
1315	65.9091	58.621	68.9	6.43e-16	1	58	23	88	88	hipB	32	58	WP_142368710.1	1
1316	93.1818	37.805	64.3	8.42e-14	1	82	50	88	88	hipB	7	83	WP_186919298.1	3
1317	94.3182	38.554	63.9	1.13e-13	1	83	50	88	88	hipB	6	83	WP_039272366.1	2
1318	95.4545	42.857	63.9	1.49e-13	2	84	43	88	88	hipB	7	83	WP_048991256.1	3
1319	75	45.455	63.5	1.69e-13	0	66	36	88	71	hipB	6	67	WP_060446977.1	2
1320	93.1818	37.805	62.4	5.56e-13	1	82	50	88	88	hipB	7	83	WP_032724128.1	3
1321	78.4091	40.58	62.4	7.25e-13	0	69	41	88	75	hipB	7	71	WP_015959330.1	3
1322	61.3636	57.407	61.2	9.01e-13	1	54	22	88	88	hipB	36	54	WP_114100234.1	1
1323	73.8636	44.615	62	9.1e-13	0	65	36	88	70	hipB	6	66	WP_042043901.1	2
1324	95.4545	40.476	61.2	1.8e-12	2	84	45	88	88	hipB	7	83	WP_060876390.1	3
1325	95.4545	41.667	60.5	2.85e-12	2	84	44	88	88	hipB	7	83	WP_101985740.1	3
1768	83.9416	98.261	224	7.05e-76	0	115	2	137	115	holD	1	115	WP_172714191.1	1
1769	99.2701	72.059	212	7.46e-71	0	136	38	137	136	holD	1	136	WP_013095480.1	1
1770	99.2701	72.059	210	4.66e-70	0	136	38	137	136	holD	1	136	WP_032104837.1	1
1771	99.2701	72.059	209	1.11e-69	0	136	38	137	136	holD	1	136	WP_012542926.1	1
1772	99.2701	72.059	209	1.52e-69	0	136	38	137	136	holD	1	136	WP_050886218.1	1
1773	99.2701	72.059	209	1.77e-69	0	136	38	137	136	holD	1	136	WP_128335781.1	1
1774	99.2701	72.059	209	2.07e-69	0	136	38	137	136	holD	1	136	WP_159193481.1	1
1775	100	71.533	209	2.16e-69	0	137	39	137	137	holD	1	137	WP_044525301.1	1
1776	99.2701	72.059	208	4.04e-69	0	136	38	137	136	holD	1	136	WP_004886506.1	1
1777	99.2701	71.324	208	4.31e-69	0	136	39	137	136	holD	1	136	WP_064153135.1	1
1778	99.2701	72.059	207	6.06e-69	0	136	38	137	136	holD	1	136	WP_082226084.1	1
1779	99.2701	71.324	207	6.19e-69	0	136	39	137	136	holD	1	136	WP_004146046.1	1
1780	99.2701	71.324	207	1.07e-68	0	136	39	137	136	holD	1	136	WP_048990255.1	1
1781	99.2701	71.324	207	1.08e-68	0	136	39	137	136	holD	1	136	WP_015959390.1	1
1782	99.2701	72.059	207	1.24e-68	0	136	38	137	136	holD	1	136	WP_117102487.1	1
1783	99.2701	72.059	207	1.25e-68	0	136	38	137	136	holD	1	136	WP_047052526.1	1
1784	99.2701	70.588	206	1.52e-68	0	136	40	137	136	holD	1	136	WP_181026253.1	1
1785	99.2701	70.588	206	1.74e-68	0	136	40	137	136	holD	1	136	WP_159192654.1	1
1786	99.2701	71.324	206	1.77e-68	0	136	39	137	136	holD	1	136	WP_086519923.1	1
1787	99.2701	70.588	206	1.77e-68	0	136	40	137	136	holD	1	136	WP_040147544.1	1
1788	99.2701	71.324	206	1.83e-68	0	136	39	137	136	holD	1	136	WP_185775158.1	1
1789	99.2701	70.588	206	1.94e-68	0	136	40	137	136	holD	1	136	WP_004222532.1	1
1790	99.2701	70.588	206	1.94e-68	0	136	40	137	136	holD	1	136	WP_162263687.1	1
1791	99.2701	70.588	206	2e-68	0	136	40	137	136	holD	1	136	WP_159225737.1	1
1792	99.2701	70.588	206	2.16e-68	0	136	40	137	136	holD	1	136	WP_038807607.1	1
1793	99.2701	70.588	206	2.21e-68	0	136	40	137	136	holD	1	136	WP_110183694.1	1
1794	99.2701	70.588	206	2.33e-68	0	136	40	137	136	holD	1	136	WP_202706280.1	1
1795	99.2701	70.588	206	2.33e-68	0	136	40	137	136	holD	1	136	WP_110222207.1	1
1796	99.2701	70.588	206	2.36e-68	0	136	40	137	136	holD	1	136	WP_032434257.1	1
1797	99.2701	70.588	206	2.6e-68	0	136	40	137	136	holD	1	136	WP_130973405.1	1
1798	99.2701	71.324	206	2.66e-68	0	136	39	137	136	holD	1	136	WP_070180900.1	1
1799	99.2701	70.588	206	2.66e-68	0	136	40	137	136	holD	1	136	WP_002887701.1	1
1800	99.2701	70.588	206	3.07e-68	0	136	40	137	136	holD	1	136	WP_087636682.1	1
1801	99.2701	71.324	206	3.17e-68	0	136	39	137	136	holD	1	136	WP_048333001.1	1
1802	99.2701	70.588	206	3.21e-68	0	136	40	137	136	holD	1	136	WP_159220456.1	1
1803	99.2701	70.588	206	3.21e-68	0	136	40	137	136	holD	1	136	WP_064150607.1	1
1804	99.2701	70.588	206	3.39e-68	0	136	40	137	136	holD	1	136	WP_210531655.1	1
1805	99.2701	70.588	205	3.91e-68	0	136	40	137	136	holD	1	136	WP_016946262.1	1
1806	99.2701	70.588	205	3.95e-68	0	136	40	137	136	holD	1	136	WP_147015927.1	1
1807	99.2701	70.588	205	4.17e-68	0	136	40	137	136	holD	1	136	WP_117248491.1	1
1808	99.2701	70.588	205	4.55e-68	0	136	40	137	136	holD	1	136	WP_128306387.1	1
1809	99.2701	70.588	205	6.19e-68	0	136	40	137	136	holD	1	136	WP_114261228.1	1
1810	99.2701	70.588	205	6.61e-68	0	136	40	137	136	holD	1	136	WP_080882714.1	1
1811	99.2701	70.588	205	6.61e-68	0	136	40	137	136	holD	1	136	WP_040222079.1	1
1812	99.2701	71.324	205	6.68e-68	0	136	39	137	136	holD	1	136	WP_200541423.1	1
1813	99.2701	70.588	205	6.68e-68	0	136	40	137	136	holD	1	136	WP_128337575.1	1
1814	99.2701	70.588	205	7.46e-68	0	136	40	137	136	holD	1	136	WP_159188226.1	1
1815	99.2701	70.588	204	8.05e-68	0	136	40	137	136	holD	1	136	WP_159185849.1	1
1816	99.2701	70.588	204	8.05e-68	0	136	40	137	136	holD	1	136	WP_004192108.1	1
1817	99.2701	70.588	204	8.32e-68	0	136	40	137	136	holD	1	136	WP_117063566.1	1
1818	99.2701	70.588	204	8.32e-68	0	136	40	137	136	holD	1	136	WP_110192449.1	1
1819	99.2701	70.588	204	8.32e-68	0	136	40	137	136	holD	1	136	WP_161654724.1	1
1820	99.2701	70.588	204	8.41e-68	0	136	40	137	136	holD	1	136	WP_111531358.1	1
1821	99.2701	70.588	204	8.41e-68	0	136	40	137	136	holD	1	136	WP_115658774.1	1
1822	99.2701	70.588	204	8.41e-68	0	136	40	137	136	holD	1	136	WP_153910394.1	1
1823	74.4526	97.059	203	1.01e-67	0	102	3	137	137	holD	36	102	WP_117086903.1	1
1824	97.0803	72.18	204	1.02e-67	0	133	37	137	133	holD	1	133	WP_117048466.1	1
1825	99.2701	69.853	204	1.04e-67	0	136	41	137	136	holD	1	136	WP_114265937.1	1
1826	99.2701	70.588	204	1.14e-67	0	136	40	137	136	holD	1	136	WP_130958537.1	1
1827	99.2701	71.324	204	1.18e-67	0	136	39	137	136	holD	1	136	WP_023343071.1	1
1828	99.2701	70.588	204	1.25e-67	0	136	40	137	136	holD	1	136	WP_032435537.1	1
1829	99.2701	70.588	204	1.32e-67	0	136	40	137	136	holD	1	136	WP_065953837.1	1
1830	99.2701	70.588	204	1.41e-67	0	136	40	137	136	holD	1	136	WP_117251677.1	1
1831	99.2701	70.588	204	1.68e-67	0	136	40	137	136	holD	1	136	WP_040181007.1	1
1832	99.2701	70.588	204	1.68e-67	0	136	40	137	136	holD	1	136	WP_022615717.1	1
1833	99.2701	69.853	204	1.7e-67	0	136	41	137	136	holD	1	136	WP_087852182.1	1
1834	99.2701	70.588	204	1.87e-67	0	136	40	137	136	holD	1	136	WP_110237112.1	1
1835	99.2701	69.853	204	1.87e-67	0	136	41	137	136	holD	1	136	WP_069334599.1	1
1836	99.2701	69.853	203	2.72e-67	0	136	41	137	136	holD	1	136	WP_167835930.1	1
1837	99.2701	70.588	203	3.54e-67	0	136	40	137	136	holD	1	136	WP_135621046.1	1
1838	99.2701	69.853	203	3.82e-67	0	136	41	137	136	holD	1	136	WP_114137514.1	1
1839	99.2701	69.853	202	5.31e-67	0	136	41	137	136	holD	1	136	WP_208398705.1	1
1840	99.2701	69.853	202	8.41e-67	0	136	41	137	136	holD	1	136	WP_117062812.1	1
1841	99.2701	69.853	202	1.02e-66	0	136	41	137	136	holD	1	136	WP_085393663.1	1
1842	99.2701	69.853	201	1.57e-66	0	136	41	137	136	holD	1	136	WP_108458063.1	1
1843	99.2701	69.118	201	1.61e-66	0	136	42	137	136	holD	1	136	WP_199621099.1	1
1844	99.2701	69.853	201	2.18e-66	0	136	41	137	136	holD	1	136	WP_032413368.1	1
1845	99.2701	69.118	200	5.92e-66	0	136	42	137	136	holD	1	136	WP_058343195.1	1
1846	81.7518	73.214	172	2.6e-55	0	112	30	137	112	holD	1	112	WP_085287792.1	1
1847	85.4015	66.667	169	3.87e-54	0	117	39	137	136	holD	20	117	WP_148189850.1	1
1848	59.1241	97.531	165	8.41e-53	0	81	2	137	137	holD	57	81	WP_181945336.1	1
1849	67.1533	80.435	157	1.52e-49	0	92	18	137	92	holD	1	92	WP_102054553.1	1
1850	61.3139	78.571	138	3.24e-42	0	84	18	137	84	holD	1	84	WP_186798162.1	1
1851	47.4453	96.923	135	1.65e-41	0	65	2	137	137	holD	73	65	WP_204302071.1	1
1852	59.1241	79.012	135	6.2e-41	0	81	17	137	81	holD	1	81	WP_207781615.1	1
1853	70.8029	63.918	135	1.04e-40	0	97	35	137	136	holD	40	97	WP_102010640.1	1
1854	65.6934	64.444	129	2.24e-38	0	90	32	137	136	holD	47	91	WP_087616461.1	2
1855	54.0146	81.081	125	5.19e-37	0	74	14	137	74	holD	1	74	WP_196255378.1	1
1856	62.0438	64.706	122	6.05e-36	0	85	30	137	136	holD	52	85	WP_180819153.1	1
1857	50.365	79.71	116	1.29e-33	0	69	14	137	69	holD	1	69	WP_197688484.1	1
1858	55.4745	63.158	107	5.02e-30	0	76	28	137	136	holD	61	76	WP_207781617.1	1
1859	44.5255	77.049	107	6.17e-30	0	61	14	137	137	holD	77	61	WP_180323779.1	1
1860	60.5839	57.831	105	3.4e-29	0	83	35	137	134	holD	52	83	WP_204316773.1	1
1861	52.5547	65.278	105	3.7e-29	0	72	25	137	136	holD	65	72	WP_196254499.1	1
1862	58.3942	63.75	105	4.5e-29	0	80	29	137	113	holD	34	80	WP_205419568.1	1
1863	29.927	100	89	3.39e-23	0	41	0	137	137	holD	97	41	WP_206740059.1	1
1864	36.4964	84	89	5.28e-23	0	50	8	137	50	holD	1	50	WP_180819244.1	1
1865	32.1168	88.636	84.3	2.64e-21	0	44	5	137	44	holD	1	44	WP_179208256.1	1
1866	43.0657	66.102	83.6	7.2e-21	0	59	20	137	59	holD	1	59	WP_205415592.1	1
1867	30.6569	90.476	82.4	1.53e-20	0	42	4	137	42	holD	1	42	WP_186789301.1	1
1868	42.3358	60.345	75.1	1.71e-17	0	58	23	137	125	holD	68	58	WP_204128880.1	1
1869	37.9562	59.615	73.2	7.84e-17	0	52	21	137	136	holD	85	52	WP_176216612.1	1
1870	34.3066	53.191	58.5	3.03e-11	0	47	22	137	136	holD	90	47	WP_180812364.1	1
1871	32.8467	53.333	56.2	2.76e-10	0	45	21	137	136	holD	92	45	WP_197688499.1	1
1872	29.927	56.098	54.7	1.02e-09	0	41	18	137	136	holD	96	42	WP_206737609.1	2
1873	29.927	56.098	54.7	1.03e-09	0	41	18	137	136	holD	96	41	WP_186798042.1	1
1874	18.2482	100	53.9	1.7e-09	0	25	0	137	25	holD	1	25	WP_179186562.1	1
1878	99.0654	62.264	149	1.32e-46	0	106	40	107	106	iraM	1	106	WP_117257580.1	1
1879	102.804	33.636	74.7	4.67e-17	2	110	70	107	107	iraM	1	110	WP_071843286.1	1
1880	100	33.645	71.6	5.93e-16	3	107	67	107	103	iraM	1	107	WP_023291644.1	1
1881	100	34.579	69.7	3.22e-15	3	107	66	107	103	iraM	1	107	WP_061156114.1	1
1882	100	32.71	68.9	5.65e-15	3	107	68	107	103	iraM	1	107	WP_201506656.1	1
1883	100	32.71	68.6	9.39e-15	3	107	68	107	103	iraM	1	107	WP_153931746.1	1
1884	100	33.645	68.6	1.11e-14	3	107	67	107	103	iraM	1	107	WP_116980345.1	1
1885	100	32.71	68.2	1.17e-14	3	107	68	107	103	iraM	1	107	WP_094936063.1	1
1886	100	33.645	68.2	1.19e-14	3	107	67	107	103	iraM	1	107	WP_071034501.1	1
1887	100	33.645	67.8	1.92e-14	3	107	67	107	103	iraM	1	107	WP_008807283.1	1
1888	100	33.645	67.8	2e-14	3	107	67	107	103	iraM	1	107	WP_181247862.1	1
1889	100	32.71	67.8	2.05e-14	3	107	68	107	103	iraM	1	107	WP_022631363.1	1
1890	100	32.71	67.4	2.28e-14	3	107	68	107	103	iraM	1	107	WP_004206315.1	1
1891	100	32.71	67.4	2.36e-14	3	107	68	107	103	iraM	1	107	WP_023313821.1	1
1892	100	32.71	67.4	2.38e-14	3	107	68	107	103	iraM	1	107	WP_149796458.1	1
1893	100	32.71	67.4	2.46e-14	3	107	68	107	103	iraM	1	107	WP_208206472.1	1
1894	100	32.71	67.4	2.54e-14	3	107	68	107	103	iraM	1	107	WP_209708300.1	1
1895	100	32.71	67.4	2.68e-14	3	107	68	107	103	iraM	1	107	WP_179144881.1	1
1896	100	32.71	67.4	2.77e-14	3	107	68	107	103	iraM	1	107	WP_002885039.1	1
1897	100	32.71	67	3.4e-14	3	107	68	107	103	iraM	1	107	WP_141415767.1	1
1898	100	32.71	67	3.63e-14	3	107	68	107	103	iraM	1	107	WP_202686518.1	1
1899	100	32.71	67	3.79e-14	3	107	68	107	103	iraM	1	107	WP_148406743.1	1
1900	100	32.71	67	3.96e-14	3	107	68	107	103	iraM	1	107	WP_048255436.1	1
1901	100	32.71	67	4.09e-14	3	107	68	107	103	iraM	1	107	WP_117054528.1	1
1902	100	32.71	67	4.18e-14	3	107	68	107	103	iraM	1	107	WP_103555636.1	1
1903	100	32.71	66.6	4.46e-14	3	107	68	107	103	iraM	1	107	WP_048990475.1	1
1904	100	32.71	66.6	4.56e-14	3	107	68	107	103	iraM	1	107	WP_117075500.1	1
1905	100	31.776	66.6	4.81e-14	3	107	69	107	103	iraM	1	107	WP_085205797.1	1
1906	101.869	33.945	66.6	4.81e-14	4	109	64	107	103	iraM	1	107	WP_080899957.1	1
1907	100	32.71	66.6	4.92e-14	3	107	68	107	103	iraM	1	107	WP_200534602.1	1
1908	100	32.71	66.6	5.25e-14	3	107	68	107	103	iraM	1	107	WP_046654772.1	1
1909	100	32.71	66.6	5.54e-14	3	107	68	107	103	iraM	1	107	WP_193408425.1	1
1910	100	32.71	66.6	5.78e-14	3	107	68	107	103	iraM	1	107	WP_134082874.1	1
1911	100	32.71	66.2	6.37e-14	3	107	68	107	103	iraM	1	107	WP_182920115.1	1
1912	100	32.71	66.2	7.58e-14	3	107	68	107	103	iraM	1	107	WP_210530989.1	1
1913	100	31.776	66.2	8e-14	3	107	69	107	103	iraM	1	107	WP_059689680.1	1
1914	100	32.71	65.9	9.31e-14	3	107	68	107	103	iraM	1	107	WP_101863099.1	1
1915	100	31.776	65.9	1.08e-13	3	107	69	107	103	iraM	1	107	WP_204752834.1	1
1916	100	31.776	65.9	1.13e-13	3	107	69	107	103	iraM	1	107	WP_156720445.1	1
1917	100	31.776	65.9	1.22e-13	3	107	69	107	103	iraM	1	107	WP_064178433.1	1
1918	100	31.776	65.5	1.27e-13	3	107	69	107	103	iraM	1	107	WP_040088088.1	1
1919	99.0654	32.075	65.1	1.76e-13	3	106	68	107	103	iraM	2	106	WP_094819461.1	1
1920	99.0654	32.075	65.1	1.96e-13	3	106	68	107	102	iraM	1	106	WP_110245553.1	1
1921	99.0654	32.075	65.1	2.09e-13	3	106	68	107	102	iraM	1	106	WP_163600109.1	1
1922	100	31.776	65.1	2.14e-13	3	107	69	107	103	iraM	1	107	WP_108443480.1	1
1923	100	31.776	65.1	2.28e-13	3	107	69	107	103	iraM	1	107	WP_117082263.1	1
1924	100	31.776	64.7	2.71e-13	3	107	69	107	103	iraM	1	107	WP_110133643.1	1
1925	98.1308	31.429	63.5	7.54e-13	3	105	68	107	103	iraM	3	105	WP_204779922.1	1
1926	100	31.776	63.5	7.81e-13	3	107	69	107	103	iraM	1	107	WP_065807143.1	1
1927	100	30.841	63.2	1.18e-12	3	107	70	107	103	iraM	1	107	WP_163583747.1	1
1928	78.5047	33.333	60.5	6.3e-12	1	84	54	107	82	iraM	1	84	WP_088476564.1	1
1929	96.2617	31.068	60.5	1.46e-11	3	103	67	107	103	iraM	5	104	WP_132395073.1	2
1930	96.2617	31.068	59.7	2.04e-11	3	103	67	107	103	iraM	5	103	WP_077269140.1	1
1931	95.3271	31.373	59.3	3.17e-11	3	102	66	107	103	iraM	6	102	WP_064762342.1	1
1932	73.8318	34.177	57	1.38e-10	1	79	50	107	77	iraM	1	79	WP_108998657.1	1
1933	95.3271	30.392	57	2.91e-10	3	102	67	107	103	iraM	6	102	WP_070180981.1	1
1934	93.4579	30	56.2	5.38e-10	3	100	66	107	103	iraM	8	104	WP_202686147.1	5
1935	86.9159	31.183	53.9	3.55e-09	3	93	60	107	103	iraM	15	93	WP_142262467.1	1
1936	86.9159	31.183	53.9	3.59e-09	3	93	60	107	103	iraM	15	95	WP_108998666.1	3
1937	85.0467	29.67	50.1	1.14e-07	3	91	60	107	103	iraM	17	91	WP_109259032.1	1
1963	100	94.089	399	1.26e-142	0	203	12	203	203	lolA	1	203	WP_101982525.1	1
1964	100	94.089	399	1.94e-142	0	203	12	203	203	lolA	1	203	WP_064182514.1	1
1965	100	94.089	398	4.27e-142	0	203	12	203	203	lolA	1	203	WP_088498101.1	1
1966	100	93.596	397	8.44e-142	0	203	13	203	203	lolA	1	203	WP_002898132.1	1
1967	100	93.596	397	1.11e-141	0	203	13	203	203	lolA	1	203	WP_115667869.1	1
1968	100	93.596	397	1.12e-141	0	203	13	203	203	lolA	1	203	WP_200558227.1	1
1969	100	93.103	397	1.16e-141	0	203	14	203	203	lolA	1	203	WP_202696106.1	1
1970	100	93.103	397	1.16e-141	0	203	14	203	203	lolA	1	203	WP_023342917.1	1
1971	100	93.103	397	1.16e-141	0	203	14	203	203	lolA	1	203	WP_117273596.1	1
1972	100	93.596	396	1.38e-141	0	203	13	203	203	lolA	1	203	WP_130976277.1	1
1973	100	93.596	396	1.9e-141	0	203	13	203	203	lolA	1	203	WP_117098858.1	1
1974	100	93.103	396	1.92e-141	0	203	14	203	203	lolA	1	203	WP_064153728.1	1
1975	100	93.103	396	1.92e-141	0	203	14	203	203	lolA	1	203	WP_071047038.1	1
1976	100	93.103	396	1.92e-141	0	203	14	203	203	lolA	1	203	WP_117092429.1	1
1977	100	93.103	396	2.05e-141	0	203	14	203	203	lolA	1	203	WP_208393322.1	1
1978	100	93.103	396	2.42e-141	0	203	14	203	203	lolA	1	203	WP_004201368.1	1
1979	100	93.103	396	2.42e-141	0	203	14	203	203	lolA	1	203	WP_131073246.1	1
1980	100	93.103	395	2.82e-141	0	203	14	203	203	lolA	1	203	WP_166538591.1	1
1981	100	93.103	395	3.11e-141	0	203	14	203	203	lolA	1	203	WP_045631750.1	1
1982	100	93.103	395	3.11e-141	0	203	14	203	203	lolA	1	203	WP_032421154.1	1
1983	100	93.103	395	3.11e-141	0	203	14	203	203	lolA	1	203	WP_032416934.1	1
1984	100	93.103	395	3.25e-141	0	203	14	203	203	lolA	1	203	WP_129028798.1	1
1985	100	93.103	395	3.4e-141	0	203	14	203	203	lolA	1	203	WP_151675856.1	1
1986	100	93.103	395	3.44e-141	0	203	14	203	203	lolA	1	203	WP_048978387.1	1
1987	100	93.103	395	3.44e-141	0	203	14	203	203	lolA	1	203	WP_117259169.1	1
1988	100	92.611	395	3.55e-141	0	203	15	203	203	lolA	1	203	WP_061155191.1	1
1989	100	93.103	395	3.79e-141	0	203	14	203	203	lolA	1	203	WP_101965315.1	1
1990	100	93.103	395	3.79e-141	0	203	14	203	203	lolA	1	203	WP_048290136.1	1
1991	100	93.596	395	3.96e-141	0	203	13	203	203	lolA	1	203	WP_064168052.1	1
1992	100	93.103	395	4.1e-141	0	203	14	203	203	lolA	1	203	WP_101987319.1	1
1993	100	93.103	395	4.57e-141	0	203	14	203	203	lolA	1	203	WP_085898380.1	1
1994	100	93.103	395	4.57e-141	0	203	14	203	203	lolA	1	203	WP_130949597.1	1
1995	100	93.103	395	4.57e-141	0	203	14	203	203	lolA	1	203	WP_080856131.1	1
1996	100	93.103	395	4.62e-141	0	203	14	203	203	lolA	1	203	WP_141410945.1	1
1997	100	93.103	395	4.83e-141	0	203	14	203	203	lolA	1	203	WP_115694717.1	1
1998	100	93.103	395	5.57e-141	0	203	14	203	203	lolA	1	203	WP_107334258.1	1
1999	100	93.103	395	5.63e-141	0	203	14	203	203	lolA	1	203	WP_065518598.1	1
2000	100	93.103	395	6.01e-141	0	203	14	203	203	lolA	1	203	WP_087759381.1	1
2001	100	93.103	395	6.42e-141	0	203	14	203	203	lolA	1	203	WP_004224009.1	1
2002	100	93.103	395	7.49e-141	0	203	14	203	203	lolA	1	203	WP_110247923.1	1
2003	100	93.103	394	8.64e-141	0	203	14	203	203	lolA	1	203	WP_102010312.1	1
2004	100	93.103	394	8.93e-141	0	203	14	203	203	lolA	1	203	WP_117253525.1	1
2005	100	93.103	394	1.09e-140	0	203	14	203	203	lolA	1	203	WP_055314436.1	1
2006	100	93.103	394	1.19e-140	0	203	14	203	203	lolA	1	203	WP_109224312.1	1
2007	100	93.103	394	1.23e-140	0	203	14	203	203	lolA	1	203	WP_064146980.1	1
2008	100	93.103	394	1.51e-140	0	203	14	203	203	lolA	1	203	WP_085858294.1	1
2009	100	93.103	394	1.51e-140	0	203	14	203	203	lolA	1	203	WP_117047355.1	1
2010	100	93.103	394	1.51e-140	0	203	14	203	203	lolA	1	203	WP_193427531.1	1
2011	100	93.103	394	1.65e-140	0	203	14	203	203	lolA	1	203	WP_085838401.1	1
2012	100	93.103	394	2.17e-140	0	203	14	203	203	lolA	1	203	WP_185774981.1	1
2013	100	93.103	393	2.53e-140	0	203	14	203	203	lolA	1	203	WP_109234228.1	1
2014	100	92.611	393	3.4e-140	0	203	15	203	203	lolA	1	203	WP_088296116.1	1
2015	100	92.611	393	4.24e-140	0	203	15	203	203	lolA	1	203	WP_065806593.1	1
2016	100	92.118	388	2.48e-138	0	203	16	203	203	lolA	1	203	WP_048972471.1	1
2017	86.6995	95.455	351	4.31e-124	0	176	8	203	203	lolA	28	176	WP_095022714.1	1
2018	68.4729	95.683	282	3.22e-97	0	139	6	203	203	lolA	65	139	WP_116746891.1	1
2019	66.0099	95.522	271	6.69e-93	0	134	6	203	203	lolA	70	139	WP_122057372.1	6
2020	59.1133	92.5	234	1.69e-78	0	120	9	203	120	lolA	1	120	WP_095389503.1	1
2021	57.6355	92.308	229	1.46e-76	0	117	9	203	117	lolA	1	117	WP_087835513.1	1
2022	47.7833	100	206	6.76e-68	0	97	0	203	137	lolA	41	97	WP_117103588.1	1
2023	45.8128	93.548	184	4.71e-59	0	93	6	203	177	lolA	85	93	WP_117088317.1	1
2024	45.3202	91.304	179	1.78e-57	0	92	8	203	92	lolA	1	92	WP_116746890.1	1
2025	42.8571	95.402	173	6.97e-55	0	87	4	203	203	lolA	117	87	WP_102096729.1	1
2026	37.931	96.104	153	3.12e-47	0	77	3	203	189	lolA	113	77	WP_142291573.1	1
2027	34.4828	100	144	8.25e-44	0	70	0	203	187	lolA	118	70	WP_137900256.1	1
2028	37.931	88.312	144	1.93e-43	0	77	9	203	77	lolA	1	77	WP_109954868.1	1
2029	45.8128	65.591	128	4.75e-37	0	93	32	203	203	lolA	111	93	WP_208956672.1	1
2030	32.0197	87.692	121	8.94e-35	0	65	8	203	202	lolA	138	65	WP_117023800.1	1
2031	27.5862	96.429	114	2.73e-32	0	56	2	203	203	lolA	148	56	WP_070181007.1	1
2032	26.601	100	113	1.04e-31	0	54	0	203	203	lolA	150	54	WP_172739920.1	1
2033	24.1379	97.959	101	5.86e-27	0	49	1	203	203	lolA	155	49	WP_102008561.1	1
2034	18.2266	97.297	76.3	1.89e-17	0	37	1	203	203	lolA	167	37	WP_122045333.1	1
2035	15.7635	100	68.2	2.41e-14	0	32	0	203	203	lolA	172	32	WP_113465902.1	1
2041	100	100	426	3.6e-153	0	207	0	207	207	lolB	1	207	WP_001130692.1	1
2042	97.1014	85.075	365	4.93e-129	0	201	30	207	207	lolB	7	203	WP_013096231.1	3
2043	97.1014	83.085	357	5.63e-126	0	201	34	207	207	lolB	7	203	WP_004203216.1	3
2044	97.1014	82.587	357	9.02e-126	0	201	35	207	207	lolB	7	203	WP_115674149.1	3
2045	97.1014	82.587	356	1.38e-125	0	201	35	207	207	lolB	7	203	WP_023290149.1	3
2046	97.1014	82.587	356	1.61e-125	0	201	35	207	207	lolB	7	203	WP_086627400.1	3
2047	97.1014	82.587	356	2.08e-125	0	201	35	207	207	lolB	7	203	WP_128335314.1	3
2048	97.1014	82.09	355	2.47e-125	0	201	36	207	207	lolB	7	203	WP_109224473.1	3
2049	97.1014	82.09	355	3.55e-125	0	201	36	207	207	lolB	7	203	WP_061154183.1	3
2050	97.1014	82.09	355	5.63e-125	0	201	36	207	207	lolB	7	203	WP_002910405.1	3
2051	97.1014	82.587	355	6.43e-125	0	201	35	207	207	lolB	7	203	WP_080846911.1	3
2052	97.1014	82.09	355	6.43e-125	0	201	36	207	207	lolB	7	203	WP_004145431.1	3
2053	97.1014	82.09	354	7.01e-125	0	201	36	207	207	lolB	7	203	WP_048993608.1	3
2054	97.1014	82.09	354	7.17e-125	0	201	36	207	207	lolB	7	203	WP_117256219.1	3
2055	97.1014	81.592	354	8.45e-125	0	201	37	207	207	lolB	7	203	WP_101998058.1	3
2056	97.1014	81.592	354	8.45e-125	0	201	37	207	207	lolB	7	203	WP_202707895.1	3
2057	97.1014	81.592	354	8.45e-125	0	201	37	207	207	lolB	7	203	WP_114263155.1	3
2058	97.1014	82.09	354	9.96e-125	0	201	36	207	207	lolB	7	203	WP_165472004.1	3
2059	97.1014	82.09	354	1.14e-124	0	201	36	207	207	lolB	7	203	WP_114266619.1	3
2060	97.1014	81.592	353	1.49e-124	0	201	37	207	207	lolB	7	203	WP_117242463.1	3
2061	97.1014	81.592	353	1.49e-124	0	201	37	207	207	lolB	7	203	WP_023286603.1	3
2062	97.1014	82.09	353	1.56e-124	0	201	36	207	207	lolB	7	203	WP_208384648.1	3
2063	97.1014	81.592	353	1.61e-124	0	201	37	207	207	lolB	7	203	WP_130957525.1	3
2064	97.1014	82.09	353	1.88e-124	0	201	36	207	207	lolB	7	203	WP_192968740.1	3
2065	97.1014	81.592	353	1.88e-124	0	201	37	207	207	lolB	7	203	WP_085820247.1	3
2066	97.1014	81.592	353	1.99e-124	0	201	37	207	207	lolB	7	203	WP_109909900.1	3
2067	97.1014	82.09	353	1.99e-124	0	201	36	207	207	lolB	7	203	WP_064151678.1	3
2068	97.1014	82.09	353	2.27e-124	0	201	36	207	207	lolB	7	203	WP_096923766.1	3
2069	97.1014	81.592	353	2.34e-124	0	201	37	207	207	lolB	7	203	WP_115657514.1	3
2070	97.1014	81.592	353	2.37e-124	0	201	37	207	207	lolB	7	203	WP_143829952.1	3
2071	97.1014	81.592	353	2.37e-124	0	201	37	207	207	lolB	7	203	WP_102000539.1	3
2072	97.1014	81.592	353	2.42e-124	0	201	37	207	207	lolB	7	203	WP_094793988.1	3
2073	97.1014	81.592	353	2.45e-124	0	201	37	207	207	lolB	7	203	WP_117373326.1	3
2074	97.1014	81.592	353	2.53e-124	0	201	37	207	207	lolB	7	203	WP_123806206.1	3
2075	97.1014	81.592	353	2.53e-124	0	201	37	207	207	lolB	7	203	WP_116954503.1	3
2076	97.1014	81.592	353	2.89e-124	0	201	37	207	207	lolB	7	203	WP_038435007.1	3
2077	97.1014	81.592	353	2.89e-124	0	201	37	207	207	lolB	7	203	WP_087761506.1	3
2078	97.1014	81.592	353	3.08e-124	0	201	37	207	207	lolB	7	203	WP_085842930.1	3
2079	97.1014	81.592	353	3.33e-124	0	201	37	207	207	lolB	7	203	WP_114261318.1	3
2080	97.1014	81.592	353	3.37e-124	0	201	37	207	207	lolB	7	203	WP_164485870.1	3
2081	97.1014	81.592	353	3.37e-124	0	201	37	207	207	lolB	7	203	WP_032443920.1	3
2082	97.1014	81.592	353	3.4e-124	0	201	37	207	207	lolB	7	203	WP_130976253.1	3
2083	97.1014	81.592	353	3.4e-124	0	201	37	207	207	lolB	7	203	WP_117245323.1	3
2084	97.1014	81.592	353	3.48e-124	0	201	37	207	207	lolB	7	203	WP_087859523.1	3
2085	97.1014	81.592	353	3.48e-124	0	201	37	207	207	lolB	7	203	WP_117104792.1	3
2086	96.6184	82	353	3.67e-124	0	200	36	207	207	lolB	8	203	WP_064317704.1	4
2087	97.1014	81.592	352	3.84e-124	0	201	37	207	207	lolB	7	203	WP_060598662.1	3
2088	97.1014	81.592	352	4.05e-124	0	201	37	207	207	lolB	7	203	WP_069346558.1	3
2089	97.1014	81.592	352	4.05e-124	0	201	37	207	207	lolB	7	203	WP_138074256.1	3
2090	97.1014	81.592	352	4.33e-124	0	201	37	207	207	lolB	7	203	WP_116954398.1	3
2091	97.1014	81.592	352	4.78e-124	0	201	37	207	207	lolB	7	203	WP_199624207.1	3
2092	97.1014	81.592	352	5.51e-124	0	201	37	207	207	lolB	7	203	WP_158208858.1	3
2093	97.1014	81.592	352	6.02e-124	0	201	37	207	207	lolB	7	203	WP_047680552.1	3
2094	97.1014	81.592	352	6.15e-124	0	201	37	207	207	lolB	7	203	WP_096812062.1	3
2095	97.1014	81.592	352	6.22e-124	0	201	37	207	207	lolB	7	203	WP_048276152.1	3
2096	97.1014	81.592	352	6.5e-124	0	201	37	207	207	lolB	7	203	WP_064186957.1	3
2097	97.1014	81.592	352	6.57e-124	0	201	37	207	207	lolB	7	203	WP_040171397.1	3
2098	97.1014	81.592	352	6.57e-124	0	201	37	207	207	lolB	7	203	WP_181323770.1	3
2099	97.1014	81.592	352	6.57e-124	0	201	37	207	207	lolB	7	203	WP_148386638.1	3
2100	97.1014	81.592	352	6.79e-124	0	201	37	207	207	lolB	7	203	WP_087831609.1	3
2101	97.1014	81.592	352	7.17e-124	0	201	37	207	207	lolB	7	203	WP_113974330.1	3
2102	97.1014	81.592	352	7.25e-124	0	201	37	207	207	lolB	7	203	WP_049110559.1	3
2103	97.1014	81.592	352	7.25e-124	0	201	37	207	207	lolB	7	203	WP_048322146.1	3
2104	97.1014	81.592	352	7.33e-124	0	201	37	207	207	lolB	7	203	WP_148394241.1	3
2105	97.1014	81.592	352	7.58e-124	0	201	37	207	207	lolB	7	203	WP_130973302.1	3
2106	97.1014	81.095	352	8e-124	0	201	38	207	207	lolB	7	203	WP_023339214.1	3
2107	97.1014	81.592	352	8.45e-124	0	201	37	207	207	lolB	7	203	WP_094340637.1	3
2108	97.1014	81.592	352	8.83e-124	0	201	37	207	207	lolB	7	203	WP_159317299.1	3
2109	97.1014	81.592	352	8.83e-124	0	201	37	207	207	lolB	7	203	WP_126476193.1	3
2110	97.1014	81.592	352	9.23e-124	0	201	37	207	207	lolB	7	203	WP_208394958.1	3
2111	97.1014	81.592	352	9.64e-124	0	201	37	207	207	lolB	7	203	WP_064164113.1	3
2112	97.1014	81.592	352	1.06e-123	0	201	37	207	207	lolB	7	203	WP_040245437.1	3
2113	97.1014	81.592	351	1.12e-123	0	201	37	207	207	lolB	7	203	WP_032411797.1	3
2114	97.1014	81.592	351	1.16e-123	0	201	37	207	207	lolB	7	203	WP_204753179.1	3
2115	97.1014	81.592	351	1.27e-123	0	201	37	207	207	lolB	7	203	WP_073511447.1	3
2116	97.1014	81.592	351	1.53e-123	0	201	37	207	207	lolB	7	203	WP_166538222.1	3
2117	97.1014	81.592	351	1.78e-123	0	201	37	207	207	lolB	7	203	WP_062920639.1	3
2118	97.1014	81.592	350	2.98e-123	0	201	37	207	207	lolB	7	203	WP_164943446.1	3
2119	97.1014	81.095	349	8.64e-123	0	201	38	207	207	lolB	7	203	WP_150102495.1	3
2120	97.1014	81.095	348	1.43e-122	0	201	38	207	207	lolB	7	203	WP_185223396.1	3
2121	93.2367	81.865	341	9.43e-120	0	193	35	207	207	lolB	15	193	WP_101987686.1	1
2122	91.7874	82.105	337	5.05e-118	0	190	34	207	207	lolB	18	203	WP_185775229.1	14
2123	86.9565	82.222	319	2.97e-111	0	180	32	207	207	lolB	28	181	WP_102008379.1	2
2124	81.1594	83.929	302	7.96e-105	0	168	27	207	174	lolB	7	170	WP_102010915.1	3
2125	71.9807	86.577	275	3.16e-94	0	149	20	207	155	lolB	7	151	WP_148190722.1	3
2126	69.5652	86.806	267	4.21e-91	0	144	19	207	150	lolB	7	146	WP_102009668.1	3
2127	70.5314	80.822	253	1.23e-85	0	146	28	207	207	lolB	62	146	WP_113967214.1	1
2128	68.1159	81.56	248	1.54e-83	0	141	26	207	207	lolB	67	141	WP_101986700.1	1
2129	61.3527	86.614	232	1.01e-77	0	127	17	207	133	lolB	7	129	WP_192832476.1	3
2130	55.0725	85.965	209	9.96e-69	0	114	16	207	120	lolB	7	116	WP_114119595.1	3
2131	53.6232	86.486	204	7.95e-67	0	111	15	207	117	lolB	7	113	WP_101983347.1	3
2132	53.6232	85.586	203	2.71e-66	0	111	16	207	117	lolB	7	113	WP_049118615.1	3
2133	52.657	86.239	201	1.41e-65	0	109	15	207	115	lolB	7	111	WP_113967213.1	3
2134	54.5894	76.991	189	4.7e-61	0	113	26	207	207	lolB	95	113	WP_114119596.1	1
2135	45.8937	77.895	163	8.39e-51	0	95	21	207	207	lolB	113	96	WP_101983360.1	2
2136	43.4783	77.778	155	9.92e-48	0	90	20	207	207	lolB	118	90	WP_049118734.1	1
2137	33.8164	100	148	3.41e-45	0	70	0	207	86	lolB	17	70	WP_159190279.1	1
2138	33.8164	100	147	5.95e-45	0	70	0	207	70	lolB	1	70	WP_163604626.1	1
2139	28.9855	75	102	2.3e-27	0	60	15	207	207	lolB	148	60	WP_116439606.1	1
2140	29.9517	70.968	100	1.52e-26	0	62	18	207	207	lolB	146	62	WP_102009272.1	1
2141	26.57	69.091	88.6	5.95e-22	0	55	17	207	207	lolB	153	55	WP_148189924.1	1
2209	100	85.405	328	2.36e-115	1	185	26	185	185	lptA	1	184	WP_013098940.1	1
2210	100	87.568	309	1.37e-107	1	185	22	185	185	lptA	1	184	WP_003861860.1	1
2211	95.6757	82.486	306	1.64e-106	0	177	31	185	177	lptA	1	177	WP_004889591.1	1
2212	95.6757	81.921	305	5.03e-106	0	177	32	185	177	lptA	1	177	WP_101516371.1	1
2213	93.5135	83.815	285	6.24e-98	0	173	28	185	173	lptA	1	173	WP_069196638.1	1
2214	93.5135	83.815	283	1.37e-97	0	173	28	185	173	lptA	1	173	WP_114261099.1	1
2215	93.5135	84.971	283	2.3e-97	0	173	26	185	173	lptA	1	173	WP_102006332.1	1
2216	93.5135	84.393	281	9.78e-97	0	173	27	185	173	lptA	1	173	WP_099664054.1	1
2217	93.5135	84.393	281	1.3e-96	0	173	27	185	173	lptA	1	173	WP_002918415.1	1
2218	93.5135	84.393	281	1.58e-96	0	173	27	185	173	lptA	1	173	WP_201513966.1	1
2219	93.5135	84.393	281	1.62e-96	0	173	27	185	173	lptA	1	173	WP_087833476.1	1
2220	93.5135	83.815	280	2.38e-96	0	173	28	185	173	lptA	1	173	WP_117032691.1	1
2221	93.5135	83.815	280	4.69e-96	0	173	28	185	173	lptA	1	173	WP_117065699.1	1
2222	93.5135	83.815	280	4.84e-96	0	173	28	185	173	lptA	1	173	WP_061153188.1	1
2223	93.5135	83.815	280	5.35e-96	0	173	28	185	173	lptA	1	173	WP_200540370.1	1
2224	93.5135	83.815	280	6.03e-96	0	173	28	185	173	lptA	1	173	WP_159212371.1	1
2225	93.5135	83.815	279	6.51e-96	0	173	28	185	173	lptA	1	173	WP_020804352.1	1
2226	93.5135	83.237	279	6.51e-96	0	173	29	185	173	lptA	1	173	WP_094617508.1	1
2227	93.5135	83.815	279	7.11e-96	0	173	28	185	173	lptA	1	173	WP_101999643.1	1
2228	93.5135	83.815	279	7.11e-96	0	173	28	185	173	lptA	1	173	WP_117084082.1	1
2229	93.5135	83.815	278	1.4e-95	0	173	28	185	173	lptA	1	173	WP_117062732.1	1
2230	93.5135	83.815	278	1.55e-95	0	173	28	185	173	lptA	1	173	WP_048968770.1	1
2231	93.5135	83.815	278	1.55e-95	0	173	28	185	173	lptA	1	173	WP_117033960.1	1
2232	93.5135	83.815	278	2.13e-95	0	173	28	185	173	lptA	1	173	WP_085921075.1	1
2233	93.5135	83.815	278	3.23e-95	0	173	28	185	173	lptA	1	173	WP_038432596.1	1
2234	93.5135	83.815	278	3.23e-95	0	173	28	185	173	lptA	1	173	WP_060596339.1	1
2235	93.5135	84.393	278	3.3e-95	0	173	27	185	173	lptA	1	173	WP_114272392.1	1
2236	93.5135	84.971	278	3.3e-95	0	173	26	185	173	lptA	1	173	WP_040241459.1	1
2237	93.5135	83.815	278	3.64e-95	0	173	28	185	173	lptA	1	173	WP_115376292.1	1
2238	46.4865	88.372	160	2.8e-50	0	86	10	185	135	lptA	50	86	WP_163478733.1	1
2239	45.9459	84.706	155	2.15e-48	0	85	13	185	159	lptA	75	85	WP_117079466.1	1
2240	45.4054	84.524	152	4.08e-47	0	84	13	185	173	lptA	90	84	WP_032458364.1	1
2241	45.4054	84.524	152	5.85e-47	0	84	13	185	162	lptA	79	84	WP_117076292.1	1
2242	51.3514	84.211	142	6.24e-43	0	95	15	185	95	lptA	1	95	WP_032458412.1	1
2243	51.8919	51.042	91.3	1.02e-22	3	96	44	185	105	lptA	11	98	WP_159204191.1	5
2247	100	83.673	1407	0	1	784	127	784	784	lptD	1	783	WP_048972696.1	1
2248	100.255	82.188	1362	0	3	786	134	784	784	lptD	1	782	WP_155049867.1	1
2249	100	82.526	1354	0	2	784	133	784	784	lptD	1	780	WP_110228106.1	1
2250	100.255	82.188	1352	0	2	786	135	784	784	lptD	1	783	WP_162224984.1	1
2251	100.255	82.443	1351	0	3	786	132	784	784	lptD	1	782	WP_114263516.1	1
2252	100.255	82.443	1351	0	3	786	132	784	784	lptD	1	782	WP_193980536.1	1
2253	100.255	82.316	1351	0	3	786	133	784	784	lptD	1	782	WP_004204279.1	1
2254	100.255	82.443	1351	0	3	786	132	784	784	lptD	1	782	WP_095124083.1	1
2255	100.255	82.443	1351	0	3	786	132	784	784	lptD	1	782	WP_087761604.1	1
2256	100.255	82.443	1351	0	3	786	132	784	784	lptD	1	782	WP_087787521.1	1
2257	100.255	82.188	1350	0	3	786	134	784	784	lptD	1	782	WP_032455544.1	1
2258	100.255	82.316	1350	0	3	786	133	784	784	lptD	1	782	WP_117095412.1	1
2259	100.255	82.316	1350	0	3	786	133	784	784	lptD	1	782	WP_117026687.1	1
2260	100.255	82.188	1350	0	3	786	134	784	784	lptD	1	782	WP_050533891.1	1
2261	100.255	82.188	1350	0	3	786	134	784	784	lptD	1	782	WP_032429098.1	1
2262	100.255	82.316	1350	0	3	786	133	784	784	lptD	1	782	WP_112295266.1	1
2263	100.255	82.316	1350	0	3	786	133	784	784	lptD	1	782	WP_031592213.1	1
2264	100.255	82.316	1350	0	3	786	133	784	784	lptD	1	782	WP_118213489.1	1
2265	100.255	82.443	1350	0	3	786	132	784	784	lptD	1	782	WP_102099651.1	1
2266	100.255	82.316	1349	0	3	786	133	784	784	lptD	1	782	WP_201531513.1	1
2267	100.255	82.316	1349	0	3	786	133	784	784	lptD	1	782	WP_074384688.1	1
2268	100.255	82.316	1349	0	3	786	133	784	784	lptD	1	782	WP_135681324.1	1
2269	100.255	82.061	1349	0	3	786	135	784	784	lptD	1	782	WP_008807471.1	1
2270	100.255	82.316	1349	0	3	786	133	784	784	lptD	1	782	WP_004147026.1	1
2271	100.255	82.316	1349	0	3	786	133	784	784	lptD	1	782	WP_012737387.1	1
2272	100.255	82.316	1349	0	3	786	133	784	784	lptD	1	782	WP_104453830.1	1
2273	100.255	82.316	1349	0	3	786	133	784	784	lptD	1	782	WP_019725470.1	1
2274	100.255	82.188	1348	0	3	786	134	784	784	lptD	1	782	WP_117088809.1	1
2275	100.255	82.316	1348	0	3	786	133	784	784	lptD	1	782	WP_064146100.1	1
2276	100.255	82.316	1348	0	3	786	133	784	784	lptD	1	782	WP_141410705.1	1
2277	100.255	82.316	1348	0	3	786	133	784	784	lptD	1	782	WP_116956079.1	1
2278	100.255	82.188	1348	0	3	786	134	784	784	lptD	1	782	WP_110230178.1	1
2279	100.255	82.316	1348	0	3	786	133	784	784	lptD	1	782	WP_101981830.1	1
2280	100.255	82.188	1348	0	3	786	134	784	784	lptD	1	782	WP_159306217.1	1
2281	100.255	82.188	1348	0	3	786	134	784	784	lptD	1	782	WP_124988881.1	1
2282	100.255	82.316	1348	0	3	786	133	784	784	lptD	1	782	WP_117071748.1	1
2283	100.255	82.188	1348	0	3	786	134	784	784	lptD	1	782	WP_159175855.1	1
2284	100.255	82.316	1348	0	3	786	133	784	784	lptD	1	782	WP_117090904.1	1
2285	100.255	82.188	1348	0	3	786	134	784	784	lptD	1	782	WP_117095739.1	1
2286	100.255	82.316	1348	0	3	786	133	784	784	lptD	1	782	WP_101967982.1	1
2287	100.255	82.188	1348	0	3	786	134	784	784	lptD	1	782	WP_114689084.1	1
2288	100.255	82.188	1348	0	3	786	134	784	784	lptD	1	782	WP_114263076.1	1
2289	100.255	82.188	1348	0	3	786	134	784	784	lptD	1	782	WP_057190308.1	1
2290	100.255	82.188	1348	0	3	786	134	784	784	lptD	1	782	WP_023284675.1	1
2291	100.255	82.188	1348	0	3	786	134	784	784	lptD	1	782	WP_141444669.1	1
2292	100.255	82.316	1348	0	3	786	133	784	784	lptD	1	782	WP_135735397.1	1
2293	100.255	82.188	1348	0	3	786	134	784	784	lptD	1	782	WP_049109864.1	1
2294	100.255	82.188	1348	0	3	786	134	784	784	lptD	1	782	WP_116954057.1	1
2295	100.255	82.188	1348	0	3	786	134	784	784	lptD	1	782	WP_117096285.1	1
2296	100.255	82.188	1348	0	3	786	134	784	784	lptD	1	782	WP_102063629.1	1
2297	100.255	82.188	1348	0	3	786	134	784	784	lptD	1	782	WP_101529107.1	1
2298	100.255	82.188	1348	0	3	786	134	784	784	lptD	1	782	WP_004145988.1	1
2299	100.255	82.316	1348	0	3	786	133	784	784	lptD	1	782	WP_204363532.1	1
2300	100.255	82.316	1348	0	3	786	133	784	784	lptD	1	782	WP_187987014.1	1
2301	100.255	82.316	1348	0	3	786	133	784	784	lptD	1	782	WP_171995511.1	1
2302	100.255	82.188	1348	0	3	786	134	784	784	lptD	1	782	WP_117244652.1	1
2303	100.255	82.316	1347	0	3	786	133	784	784	lptD	1	782	WP_149795647.1	1
2304	100.255	82.188	1347	0	3	786	134	784	784	lptD	1	782	WP_163551528.1	1
2305	100.255	82.188	1347	0	3	786	134	784	784	lptD	1	782	WP_135733803.1	1
2306	100.255	82.188	1347	0	3	786	134	784	784	lptD	1	782	WP_155065439.1	1
2307	100.255	82.316	1347	0	3	786	133	784	784	lptD	1	782	WP_160538970.1	1
2308	100.255	82.188	1347	0	3	786	134	784	784	lptD	1	782	WP_087876352.1	1
2309	100.255	82.188	1347	0	3	786	134	784	784	lptD	1	782	WP_117068541.1	1
2310	100.255	82.188	1347	0	3	786	134	784	784	lptD	1	782	WP_087848511.1	1
2311	100.255	82.188	1347	0	3	786	134	784	784	lptD	1	782	WP_046623519.1	1
2312	100.255	82.188	1347	0	3	786	134	784	784	lptD	1	782	WP_104022039.1	1
2313	100.255	82.188	1347	0	3	786	134	784	784	lptD	1	782	WP_104469834.1	1
2314	100.255	82.188	1347	0	3	786	134	784	784	lptD	1	782	WP_201505793.1	1
2315	100.255	82.188	1347	0	3	786	134	784	784	lptD	1	782	WP_163622239.1	1
2316	100.255	82.316	1347	0	3	786	133	784	784	lptD	1	782	WP_117061109.1	1
2317	100.255	82.316	1347	0	3	786	133	784	784	lptD	1	782	WP_196612582.1	1
2318	100.255	82.188	1347	0	3	786	134	784	784	lptD	1	782	WP_117267654.1	1
2319	100.255	82.188	1347	0	3	786	134	784	784	lptD	1	782	WP_109224281.1	1
2320	100.255	82.188	1347	0	3	786	134	784	784	lptD	1	782	WP_102022433.1	1
2321	100.255	82.188	1347	0	3	786	134	784	784	lptD	1	782	WP_116440784.1	1
2322	100.255	82.188	1347	0	3	786	134	784	784	lptD	1	782	WP_087638304.1	1
2323	100.255	82.188	1347	0	3	786	134	784	784	lptD	1	782	WP_069334986.1	1
2324	100.255	82.188	1347	0	3	786	134	784	784	lptD	1	782	WP_160538969.1	1
2325	100.255	82.188	1347	0	3	786	134	784	784	lptD	1	782	WP_137442277.1	1
2326	100.255	82.188	1347	0	3	786	134	784	784	lptD	1	782	WP_032419548.1	1
2327	100.255	82.316	1347	0	3	786	133	784	784	lptD	1	782	WP_071033964.1	1
2328	100.255	82.188	1347	0	3	786	134	784	784	lptD	1	782	WP_080893201.1	1
2329	100.255	82.188	1347	0	3	786	134	784	784	lptD	1	782	WP_130976775.1	1
2330	100.255	82.188	1347	0	3	786	134	784	784	lptD	1	782	WP_151148726.1	1
2331	100.255	82.188	1347	0	3	786	134	784	784	lptD	1	782	WP_023328229.1	1
2332	100.255	82.188	1347	0	3	786	134	784	784	lptD	1	782	WP_152259878.1	1
2333	100.255	82.188	1347	0	3	786	134	784	784	lptD	1	782	WP_087783556.1	1
2334	100.255	82.188	1347	0	3	786	134	784	784	lptD	1	782	WP_114504048.1	1
2335	100.255	82.188	1347	0	3	786	134	784	784	lptD	1	782	WP_032103829.1	1
2336	100.255	82.188	1347	0	3	786	134	784	784	lptD	1	782	WP_094316102.1	1
2337	100.255	82.188	1347	0	3	786	134	784	784	lptD	1	782	WP_094966034.1	1
2338	100.255	82.188	1347	0	3	786	134	784	784	lptD	1	782	WP_117109651.1	1
2339	100.255	82.188	1347	0	3	786	134	784	784	lptD	1	782	WP_031592065.1	1
2340	100.255	82.188	1347	0	3	786	134	784	784	lptD	1	782	WP_032423312.1	1
2341	100.255	82.188	1347	0	3	786	134	784	784	lptD	1	782	WP_032424063.1	1
2342	100.255	82.188	1347	0	3	786	134	784	784	lptD	1	782	WP_103504135.1	1
2343	100.255	82.188	1347	0	3	786	134	784	784	lptD	1	782	WP_159182469.1	1
2344	100.255	82.188	1347	0	3	786	134	784	784	lptD	1	782	WP_108588775.1	1
2345	100.255	82.188	1347	0	3	786	134	784	784	lptD	1	782	WP_115224792.1	1
2346	100.255	82.188	1347	0	3	786	134	784	784	lptD	1	782	WP_080787185.1	1
2347	100.255	82.188	1347	0	3	786	134	784	784	lptD	1	782	WP_104456254.1	1
2348	100.255	82.188	1347	0	3	786	134	784	784	lptD	1	782	WP_201507377.1	1
2349	100.255	82.188	1347	0	3	786	134	784	784	lptD	1	782	WP_103499887.1	1
2350	100.255	82.188	1347	0	3	786	134	784	784	lptD	1	782	WP_104511123.1	1
2351	100.255	82.188	1347	0	3	786	134	784	784	lptD	1	782	WP_114446413.1	1
2352	100.255	82.188	1347	0	3	786	134	784	784	lptD	1	782	WP_130860806.1	1
2353	100.255	82.188	1347	0	3	786	134	784	784	lptD	1	782	WP_109256680.1	1
2354	100.255	82.188	1347	0	3	786	134	784	784	lptD	1	782	WP_117056056.1	1
2355	100.255	82.188	1347	0	3	786	134	784	784	lptD	1	782	WP_058876060.1	1
2356	100.255	82.188	1347	0	3	786	134	784	784	lptD	1	782	WP_159193471.1	1
2357	100.255	82.188	1347	0	3	786	134	784	784	lptD	1	782	WP_101998139.1	1
2358	100.255	82.188	1347	0	3	786	134	784	784	lptD	1	782	WP_087748772.1	1
2359	100.255	82.188	1347	0	3	786	134	784	784	lptD	1	782	WP_109233242.1	1
2360	100.255	82.188	1347	0	3	786	134	784	784	lptD	1	782	WP_156721239.1	1
2361	100.255	82.188	1347	0	3	786	134	784	784	lptD	1	782	WP_128337576.1	1
2362	100.255	82.188	1347	0	3	786	134	784	784	lptD	1	782	WP_049183095.1	1
2363	100.255	82.188	1347	0	3	786	134	784	784	lptD	1	782	WP_135726602.1	1
2364	100.255	82.188	1347	0	3	786	134	784	784	lptD	1	782	WP_032433833.1	1
2365	100.255	82.188	1347	0	3	786	134	784	784	lptD	1	782	WP_101883218.1	1
2366	100.255	82.188	1347	0	3	786	134	784	784	lptD	1	782	WP_201524464.1	1
2367	100.255	82.188	1346	0	3	786	134	784	784	lptD	1	782	WP_025368451.1	1
2368	100.255	82.188	1346	0	3	786	134	784	784	lptD	1	782	WP_198089795.1	1
2369	100.255	82.188	1346	0	3	786	134	784	784	lptD	1	782	WP_087798443.1	1
2370	100.255	82.188	1346	0	3	786	134	784	784	lptD	1	782	WP_104460149.1	1
2371	100.255	82.188	1346	0	3	786	134	784	784	lptD	1	782	WP_103527581.1	1
2372	100.255	82.188	1346	0	3	786	134	784	784	lptD	1	782	WP_153677482.1	1
2373	100.255	82.188	1346	0	3	786	134	784	784	lptD	1	782	WP_162484440.1	1
2374	100.255	82.188	1346	0	3	786	134	784	784	lptD	1	782	WP_201511754.1	1
2375	100.255	82.188	1346	0	3	786	134	784	784	lptD	1	782	WP_129328444.1	1
2376	100.255	82.188	1346	0	3	786	134	784	784	lptD	1	782	WP_115244768.1	1
2377	100.255	82.188	1346	0	3	786	134	784	784	lptD	1	782	WP_200533508.1	1
2378	100.255	82.188	1346	0	3	786	134	784	784	lptD	1	782	WP_117103674.1	1
2379	100.255	82.188	1346	0	3	786	134	784	784	lptD	1	782	WP_103547127.1	1
2380	100.255	82.188	1346	0	3	786	134	784	784	lptD	1	782	WP_061891835.1	1
2381	100.255	82.188	1346	0	3	786	134	784	784	lptD	1	782	WP_101988882.1	1
2382	100.255	82.188	1346	0	3	786	134	784	784	lptD	1	782	WP_117407559.1	1
2383	100.255	82.061	1346	0	3	786	135	784	784	lptD	1	782	WP_117103474.1	1
2384	100.255	82.443	1346	0	3	786	132	784	784	lptD	1	782	WP_114425400.1	1
2385	100.255	82.188	1346	0	3	786	134	784	784	lptD	1	782	WP_114507113.1	1
2386	100.255	82.188	1346	0	3	786	134	784	784	lptD	1	782	WP_065809433.1	1
2387	100.255	82.188	1346	0	3	786	134	784	784	lptD	1	782	WP_136686513.1	1
2388	100.255	82.188	1346	0	3	786	134	784	784	lptD	1	782	WP_164530120.1	1
2389	100.255	82.188	1346	0	3	786	134	784	784	lptD	1	782	WP_094325998.1	1
2390	100.255	82.188	1346	0	3	786	134	784	784	lptD	1	782	WP_136662105.1	1
2391	100.255	82.188	1346	0	3	786	134	784	784	lptD	1	782	WP_083049606.1	1
2392	100.255	82.188	1346	0	3	786	134	784	784	lptD	1	782	WP_151492546.1	1
2393	100.255	82.188	1345	0	3	786	134	784	784	lptD	1	782	WP_087760667.1	1
2394	100.255	82.188	1345	0	3	786	134	784	784	lptD	1	782	WP_109226611.1	1
2395	100.255	82.188	1345	0	3	786	134	784	784	lptD	1	782	WP_205318559.1	1
2396	100.255	82.061	1345	0	3	786	135	784	784	lptD	1	782	WP_137922827.1	1
2397	100.255	82.188	1345	0	3	786	134	784	784	lptD	1	782	WP_087796459.1	1
2398	100.255	82.188	1345	0	3	786	134	784	784	lptD	1	782	WP_115254765.1	1
2399	100.255	82.061	1345	0	3	786	135	784	784	lptD	1	782	WP_110223576.1	1
2400	100.255	82.061	1345	0	3	786	135	784	784	lptD	1	782	WP_135722773.1	1
2401	100.255	82.188	1345	0	3	786	134	784	784	lptD	1	782	WP_065874913.1	1
2402	100.255	82.188	1345	0	3	786	134	784	784	lptD	1	782	WP_136527463.1	1
2403	100.255	82.188	1345	0	3	786	134	784	784	lptD	1	782	WP_073545969.1	1
2404	100.255	82.061	1345	0	3	786	135	784	784	lptD	1	782	WP_185223609.1	1
2405	100.255	82.188	1345	0	3	786	134	784	784	lptD	1	782	WP_192968794.1	1
2406	100.255	82.188	1345	0	3	786	134	784	784	lptD	1	782	WP_126066276.1	1
2407	100.255	82.188	1345	0	3	786	134	784	784	lptD	1	782	WP_139593249.1	1
2408	100.255	82.188	1345	0	3	786	134	784	784	lptD	1	782	WP_153517933.1	1
2409	100.255	82.188	1345	0	3	786	134	784	784	lptD	1	782	WP_130960961.1	1
2410	100.255	82.061	1345	0	3	786	135	784	784	lptD	1	782	WP_204363810.1	1
2411	100.255	82.061	1344	0	3	786	135	784	784	lptD	1	782	WP_060853847.1	1
2412	100.255	82.061	1344	0	3	786	135	784	784	lptD	1	782	WP_023286023.1	1
2413	100.255	82.061	1344	0	3	786	135	784	784	lptD	1	782	WP_188208382.1	1
2414	100.255	82.061	1344	0	3	786	135	784	784	lptD	1	782	WP_135616771.1	1
2415	100.255	82.188	1344	0	3	786	134	784	784	lptD	1	782	WP_180863991.1	1
2416	100.255	82.061	1344	0	3	786	135	784	784	lptD	1	782	WP_134916326.1	1
2417	100.255	82.061	1344	0	3	786	135	784	784	lptD	1	782	WP_048299833.1	1
2418	100.255	82.061	1344	0	3	786	135	784	784	lptD	1	782	WP_040173049.1	1
2419	100.255	82.061	1343	0	3	786	135	784	784	lptD	1	782	WP_064181927.1	1
2420	100.255	82.061	1343	0	3	786	135	784	784	lptD	1	782	WP_094929288.1	1
2421	100.255	81.807	1343	0	3	786	137	784	784	lptD	1	782	WP_061155792.1	1
2422	100.255	82.061	1343	0	3	786	135	784	784	lptD	1	782	WP_121097285.1	1
2423	100.255	82.061	1343	0	3	786	135	784	784	lptD	1	782	WP_124038556.1	1
2424	100.255	82.061	1343	0	3	786	135	784	784	lptD	1	782	WP_117069773.1	1
2425	100.255	82.188	1342	0	3	786	134	784	784	lptD	1	782	WP_148382159.1	1
2426	100.255	81.934	1341	0	3	786	136	784	784	lptD	1	782	WP_115271883.1	1
2427	100.255	82.061	1340	0	4	786	133	784	784	lptD	1	780	WP_115224062.1	1
2428	100.255	81.934	1340	0	3	786	136	784	784	lptD	1	782	WP_200527776.1	1
2429	100.255	81.934	1338	0	4	786	134	784	784	lptD	1	780	WP_198350746.1	1
2430	100.255	81.934	1337	0	4	786	133	784	784	lptD	1	779	WP_094340982.1	1
2431	100.255	82.188	1334	0	3	786	134	784	784	lptD	1	782	WP_117250453.1	1
2432	99.1071	82.368	1334	0	3	777	131	784	775	lptD	1	773	WP_136545467.1	1
2433	100.255	81.679	1333	0	3	786	138	784	784	lptD	1	782	WP_070182209.1	1
2434	98.852	82.194	1327	0	3	775	132	784	784	lptD	12	771	WP_004219845.1	1
2435	98.5969	82.147	1324	0	3	773	132	784	784	lptD	14	769	WP_186790071.1	1
2436	96.4286	82.011	1292	0	3	756	130	784	784	lptD	31	752	WP_186789267.1	1
2437	96.4286	81.878	1290	0	3	756	131	784	784	lptD	31	752	WP_180814972.1	1
2438	92.9847	81.893	1245	0	3	729	126	784	784	lptD	58	725	WP_085287104.1	1
2439	91.7092	81.919	1227	0	3	719	124	784	784	lptD	68	715	WP_146705785.1	1
2440	88.7755	83.477	1207	0	2	696	111	784	696	lptD	1	692	WP_110223442.1	1
2441	87.1173	81.845	1178	0	3	683	118	784	784	lptD	104	679	WP_148190007.1	1
2442	84.4388	83.837	1162	0	1	662	104	784	662	lptD	1	659	WP_102085599.1	1
2443	81.5051	81.377	1093	0	3	639	113	784	784	lptD	148	635	WP_101982346.1	1
2444	80.7398	81.359	1084	0	3	633	112	784	784	lptD	154	629	WP_114124150.1	1
2445	80.2296	81.24	1074	0	3	629	112	784	784	lptD	158	625	WP_195774232.1	1
2446	80.102	81.21	1072	0	3	628	112	784	784	lptD	159	624	WP_116732730.1	1
2447	79.7194	80.96	1064	0	3	625	113	784	784	lptD	162	621	WP_087616095.1	1
2448	79.3367	81.029	1060	0	3	622	112	784	784	lptD	165	624	WP_102015291.1	7
2449	80.6122	79.589	1056	0	3	632	123	784	784	lptD	155	628	WP_156903883.1	1
2450	77.1684	80.661	1025	0	3	605	111	784	784	lptD	182	601	WP_016532653.1	1
2451	76.7857	80.565	1019	0	3	602	111	784	784	lptD	185	598	WP_087464834.1	1
2452	76.6582	80.532	1017	0	3	601	111	784	784	lptD	186	597	WP_087439960.1	1
2453	69.5153	82.936	948	0	1	545	90	784	545	lptD	1	542	WP_004171472.1	1
2454	69.0051	79.852	907	0	3	541	103	784	784	lptD	246	537	WP_102054251.1	1
2455	67.2194	79.507	879	0	3	527	102	784	784	lptD	260	523	WP_101984803.1	1
2456	65.051	78.824	838	0	3	510	102	784	784	lptD	277	509	WP_200549670.1	4
2457	52.551	84.709	735	0	0	412	63	784	412	lptD	1	412	WP_102058798.1	1
2458	56.6327	79.73	733	0	3	444	84	784	784	lptD	343	440	WP_101986101.1	1
2459	55.4847	79.77	718	0	3	435	82	784	784	lptD	352	431	WP_193951118.1	1
2460	50.6378	80.353	662	0	3	397	72	784	784	lptD	390	393	WP_004171111.1	1
2461	47.9592	79.787	621	0	3	376	70	784	784	lptD	411	372	WP_142371128.1	1
2462	45.1531	81.073	602	0	1	354	64	784	650	lptD	297	351	WP_195863569.1	1
2463	40.3061	58.544	379	2.71e-124	3	316	123	784	784	lptD	473	328	WP_172717714.1	17
2464	20.7908	99.387	339	2.42e-111	0	163	1	784	430	lptD	268	163	WP_159207927.1	1
2465	20.6633	99.383	338	5.56e-111	0	162	1	784	433	lptD	272	162	WP_117027877.1	1
2466	24.3622	75.393	305	1.13e-97	2	191	43	784	378	lptD	188	187	WP_198090358.1	1
2467	18.8776	91.892	269	1.3e-84	1	148	8	784	684	lptD	541	148	WP_129498583.1	1
2468	15.1786	100	249	9.75e-78	0	119	0	784	388	lptD	270	119	WP_117094094.1	1
2469	15.1786	100	246	1.76e-76	0	119	0	784	739	lptD	621	119	WP_117073374.1	1
2470	14.7959	85.345	204	1.25e-60	1	116	14	784	593	lptD	478	113	WP_162629540.1	1
2471	12.3724	98.969	195	1.2e-57	0	97	1	784	605	lptD	509	97	WP_117266392.1	1
2472	14.1582	81.081	191	5.27e-56	0	111	21	784	442	lptD	332	111	WP_116288559.1	1
2473	11.0969	100	185	3.68e-54	0	87	0	784	500	lptD	414	87	WP_117088170.1	1
2474	10.7143	98.81	177	3.31e-51	0	84	1	784	356	lptD	273	84	WP_117028763.1	1
2475	10.3316	100	164	1.99e-46	0	81	0	784	603	lptD	523	81	WP_142351699.1	1
2476	9.69388	100	162	7.87e-46	0	76	0	784	754	lptD	679	76	WP_204304477.1	1
2477	9.43878	100	157	3.85e-44	0	74	0	784	445	lptD	372	74	WP_116276807.1	1
2478	8.80102	98.551	151	3.9e-42	0	69	1	784	326	lptD	258	69	WP_163596603.1	1
2479	8.80102	98.551	147	1.69e-40	0	69	1	784	784	lptD	716	69	WP_172739900.1	1
2480	10.5867	80.723	144	1.84e-39	0	83	16	784	468	lptD	386	89	WP_129019352.1	7
2481	11.352	73.034	139	1.1e-37	0	89	24	784	435	lptD	347	90	WP_142415048.1	2
2482	17.602	51.449	131	3.61e-34	4	138	60	784	514	lptD	379	133	WP_187557941.1	1
2483	8.29082	87.692	121	1.88e-31	0	65	8	784	65	lptD	1	65	WP_204305622.1	1
2484	8.92857	77.143	119	6.3e-31	0	70	16	784	520	lptD	451	70	WP_116288309.1	1
2485	8.29082	80	115	2.9e-29	0	65	13	784	784	lptD	720	65	WP_162868818.1	1
2486	11.6071	56.044	112	6.56e-28	1	91	38	784	721	lptD	631	89	WP_163589728.1	1
2487	10.9694	62.791	100	6.29e-24	3	86	24	784	519	lptD	441	85	WP_116431018.1	1
2488	10.4592	56.098	100	9.2e-24	0	82	36	784	643	lptD	562	82	WP_163547116.1	1
2489	16.8367	34.091	85.1	6.2e-18	3	132	84	784	285	lptD	156	133	WP_163615782.1	3
2490	9.69388	47.368	72.8	5.99e-14	2	76	36	784	500	lptD	425	98	WP_159306563.1	27
2491	9.43878	41.892	62	2.82e-10	0	74	43	784	590	lptD	517	75	WP_154707444.1	2
2492	10.2041	37.5	60.8	4.99e-10	1	80	47	784	399	lptD	323	80	WP_159310317.1	1
2493	9.18367	41.667	62	7.47e-10	0	72	42	784	590	lptD	519	72	WP_171483039.1	1
2494	6.88776	44.444	52.8	2.64e-07	0	54	30	784	590	lptD	537	57	WP_172723795.1	4
2524	101.554	71.939	295	1.17e-101	2	196	52	193	193	lptE	1	196	WP_061155347.1	1
2525	101.554	71.939	295	1.41e-101	2	196	52	193	193	lptE	1	196	WP_070181377.1	1
2526	101.554	71.429	293	3.58e-101	2	196	53	193	193	lptE	1	196	WP_173424242.1	1
2527	101.554	72.449	293	3.62e-101	2	196	51	193	193	lptE	1	196	WP_065878939.1	1
2528	101.554	71.939	293	3.62e-101	2	196	52	193	193	lptE	1	196	WP_008805640.1	1
2529	101.554	71.939	292	1.14e-100	2	196	52	193	193	lptE	1	196	WP_004885890.1	1
2530	101.554	71.939	291	2.07e-100	2	196	52	193	193	lptE	1	196	WP_043521626.1	1
2531	101.554	70.918	291	2.63e-100	1	196	54	193	193	lptE	1	196	WP_194967456.1	1
2532	101.554	70.918	291	3.1e-100	1	196	54	193	193	lptE	1	196	WP_115271967.1	1
2533	101.554	70.408	290	9.49e-100	1	196	55	193	193	lptE	1	196	WP_004183408.1	1
2534	101.554	70.408	290	1.01e-99	1	196	55	193	193	lptE	1	196	WP_203135172.1	1
2535	101.554	70.918	290	1.04e-99	1	196	54	193	193	lptE	1	196	WP_109266528.1	1
2536	101.554	70.408	290	1.21e-99	1	196	55	193	193	lptE	1	196	WP_149235815.1	1
2537	101.554	70.408	290	1.26e-99	1	196	55	193	193	lptE	1	196	WP_117048240.1	1
2538	101.554	70.408	290	1.47e-99	1	196	55	193	193	lptE	1	196	WP_023286161.1	1
2539	101.554	70.408	289	1.83e-99	1	196	55	193	193	lptE	1	196	WP_044243268.1	1
2540	101.554	70.408	289	1.98e-99	1	196	55	193	193	lptE	1	196	WP_040236621.1	1
2541	101.554	70.408	289	2.14e-99	1	196	55	193	193	lptE	1	196	WP_009308182.1	1
2542	101.554	70.408	289	2.14e-99	1	196	55	193	193	lptE	1	196	WP_032411847.1	1
2543	101.554	70.408	289	2.14e-99	1	196	55	193	193	lptE	1	196	WP_002894693.1	1
2544	101.554	70.408	289	2.14e-99	1	196	55	193	193	lptE	1	196	WP_086647451.1	1
2545	101.554	70.408	289	2.18e-99	1	196	55	193	193	lptE	1	196	WP_137877075.1	1
2546	101.554	70.408	289	2.18e-99	1	196	55	193	193	lptE	1	196	WP_004212637.1	1
2547	101.554	70.408	289	2.41e-99	1	196	55	193	193	lptE	1	196	WP_064151853.1	1
2548	101.554	70.408	289	2.54e-99	1	196	55	193	193	lptE	1	196	WP_086070160.1	1
2549	101.554	69.898	289	3.07e-99	1	196	56	193	193	lptE	1	196	WP_086556164.1	1
2550	101.554	69.898	289	3.17e-99	1	196	56	193	193	lptE	1	196	WP_117094716.1	1
2551	101.554	70.408	288	3.27e-99	1	196	55	193	193	lptE	1	196	WP_040171521.1	1
2552	101.554	69.898	288	3.31e-99	1	196	56	193	193	lptE	1	196	WP_172907711.1	1
2553	101.554	70.408	288	3.57e-99	1	196	55	193	193	lptE	1	196	WP_032438628.1	1
2554	101.554	70.408	288	4.3e-99	1	196	55	193	193	lptE	1	196	WP_080882683.1	1
2555	101.554	70.408	288	4.3e-99	1	196	55	193	193	lptE	1	196	WP_117031120.1	1
2556	104.145	69.154	288	4.6e-99	2	201	49	193	193	lptE	1	196	WP_069335138.1	1
2557	101.554	70.408	288	5.19e-99	1	196	55	193	193	lptE	1	196	WP_117032245.1	1
2558	101.554	69.898	288	5.42e-99	1	196	56	193	193	lptE	1	196	WP_064840158.1	1
2559	101.554	70.408	288	5.92e-99	1	196	55	193	193	lptE	1	196	WP_172676895.1	1
2560	101.554	69.898	288	6.67e-99	1	196	56	193	193	lptE	1	196	WP_110197545.1	1
2561	101.554	69.898	288	6.9e-99	1	196	56	193	193	lptE	1	196	WP_004191315.1	1
2562	101.554	69.898	288	7.61e-99	1	196	56	193	193	lptE	1	196	WP_032445738.1	1
2563	101.554	69.898	288	8.13e-99	1	196	56	193	193	lptE	1	196	WP_117039060.1	1
2564	101.554	69.898	288	8.4e-99	1	196	56	193	193	lptE	1	196	WP_115244670.1	1
2565	101.554	69.898	288	8.78e-99	1	196	56	193	193	lptE	1	196	WP_117264134.1	1
2566	101.554	69.898	288	8.78e-99	1	196	56	193	193	lptE	1	196	WP_096904548.1	1
2567	101.554	69.898	288	8.78e-99	1	196	56	193	193	lptE	1	196	WP_117090660.1	1
2568	101.554	69.898	288	8.87e-99	1	196	56	193	193	lptE	1	196	WP_204752622.1	1
2569	101.554	69.898	288	8.87e-99	1	196	56	193	193	lptE	1	196	WP_137915819.1	1
2570	101.554	69.898	287	9.47e-99	1	196	56	193	193	lptE	1	196	WP_020948071.1	1
2571	101.554	69.898	287	9.9e-99	1	196	56	193	193	lptE	1	196	WP_117101441.1	1
2572	101.554	69.898	287	1e-98	1	196	56	193	193	lptE	1	196	WP_117043769.1	1
2573	101.554	69.898	287	1.08e-98	1	196	56	193	193	lptE	1	196	WP_117261787.1	1
2574	101.554	69.898	287	1.22e-98	1	196	56	193	193	lptE	1	196	WP_122057344.1	1
2575	101.554	69.898	287	1.23e-98	1	196	56	193	193	lptE	1	196	WP_114268239.1	1
2576	101.554	69.898	287	1.23e-98	1	196	56	193	193	lptE	1	196	WP_048990378.1	1
2577	101.554	69.898	287	1.25e-98	1	196	56	193	193	lptE	1	196	WP_080916333.1	1
2578	101.554	69.898	287	1.66e-98	1	196	56	193	193	lptE	1	196	WP_117036065.1	1
2579	101.554	69.388	286	1.89e-98	1	196	57	193	193	lptE	1	196	WP_202204393.1	1
2580	101.554	69.898	286	2.35e-98	1	196	56	193	193	lptE	1	196	WP_143861133.1	1
2581	101.554	69.898	286	2.62e-98	1	196	56	193	193	lptE	1	196	WP_134919894.1	1
2582	101.554	69.898	286	3.27e-98	1	196	56	193	193	lptE	1	196	WP_077274323.1	1
2583	101.554	69.898	286	4.59e-98	1	196	56	193	193	lptE	1	196	WP_023316574.1	1
2584	98.4456	71.053	283	4.4e-97	2	190	52	193	193	lptE	7	190	WP_206443522.1	1
2585	100	69.43	281	2.58e-96	1	193	56	193	193	lptE	4	193	WP_174238014.1	1
2586	98.4456	70	279	1.37e-95	1	190	54	193	193	lptE	7	190	WP_026005892.1	1
2587	98.4456	70	278	2.62e-95	1	190	54	193	193	lptE	7	190	WP_074428411.1	1
2588	98.4456	70	278	2.89e-95	1	190	54	193	193	lptE	7	190	WP_004220162.1	1
2589	98.4456	70	278	2.89e-95	1	190	54	193	193	lptE	7	190	WP_199801799.1	1
2590	98.4456	70	278	2.89e-95	1	190	54	193	193	lptE	7	190	WP_020803601.1	1
2591	98.4456	70	278	3.33e-95	1	190	54	193	193	lptE	7	190	WP_176600246.1	1
2592	98.4456	69.474	277	7.92e-95	1	190	55	193	193	lptE	7	190	WP_029503915.1	1
2593	98.4456	69.474	277	7.92e-95	1	190	55	193	193	lptE	7	190	WP_205731173.1	1
2594	98.4456	69.474	277	1.23e-94	1	190	55	193	193	lptE	7	190	WP_202386045.1	1
2595	86.5285	74.85	276	1.77e-94	0	167	42	193	173	lptE	7	167	WP_196238775.1	1
2596	100.518	70.619	287	4.5e-94	1	194	54	193	191	lptE	1	194	WP_141244888.1	1
2597	103.627	69	275	9.53e-94	2	200	55	193	193	lptE	1	200	WP_105535519.1	1
2598	100.518	68.041	270	1.04e-91	2	194	56	193	193	lptE	1	189	WP_028028133.1	1
2599	66.8394	100	264	2.62e-90	0	129	0	193	193	lptE	65	129	WP_117090279.1	1
2600	80.3109	78.71	265	2.63e-90	0	155	33	193	155	lptE	1	155	WP_080884649.1	1
2601	79.7927	78.571	263	9.78e-90	0	154	33	193	154	lptE	1	154	WP_085848844.1	1
2602	92.7461	72.067	275	1.39e-89	1	179	48	193	183	lptE	7	179	WP_168800357.1	1
2603	92.7461	69.274	260	3.67e-88	1	179	52	193	193	lptE	18	184	WP_102099601.1	6
2604	65.285	100	258	4.63e-88	0	126	0	193	184	lptE	59	126	WP_117246256.1	1
2605	77.2021	78.523	254	3.24e-86	0	149	32	193	149	lptE	1	149	WP_085286897.1	1
2606	76.6839	78.378	252	2.02e-85	0	148	32	193	148	lptE	1	148	WP_085851229.1	1
2607	74.0933	79.021	243	5.19e-82	0	143	30	193	143	lptE	1	143	WP_085831705.1	1
2608	73.5751	78.873	241	3.3e-81	0	142	30	193	142	lptE	1	142	WP_101980829.1	1
2609	86.5285	68.263	234	3.79e-78	1	167	50	193	193	lptE	30	167	WP_087616607.1	1
2610	79.7927	69.481	219	2.13e-72	1	154	44	193	192	lptE	42	154	WP_102096022.1	1
2611	79.7927	68.831	217	1.34e-71	1	154	45	193	193	lptE	43	154	WP_016529323.1	1
2612	75.6477	67.123	200	5.77e-65	1	146	45	193	193	lptE	51	146	WP_114136644.1	1
2613	61.1399	45.763	104	2.08e-27	1	118	62	193	166	lptE	49	116	WP_172718303.1	1
2618	100	100	310	6.39e-109	0	162	0	162	162	mreD	1	162	WP_000179409.1	1
2619	100	93.21	298	6.51e-104	0	162	11	162	162	mreD	1	162	WP_013098985.1	1
2620	100	94.444	296	2.04e-103	0	162	9	162	162	mreD	1	162	WP_008806689.1	1
2621	100	93.827	296	3.53e-103	0	162	10	162	162	mreD	1	162	WP_032454187.1	1
2622	100	93.21	295	5.41e-103	0	162	11	162	162	mreD	1	162	WP_002918648.1	1
2623	100	92.593	295	8.57e-103	0	162	12	162	162	mreD	1	162	WP_195856955.1	1
2624	100	93.21	295	8.67e-103	0	162	11	162	162	mreD	1	162	WP_071009999.1	1
2625	100	92.593	295	9.16e-103	0	162	12	162	162	mreD	1	162	WP_200541399.1	1
2626	100	92.593	295	1.29e-102	0	162	12	162	162	mreD	1	162	WP_114264712.1	1
2627	100	92.593	295	1.48e-102	0	162	12	162	162	mreD	1	162	WP_004144960.1	1
2628	100	92.593	294	1.57e-102	0	162	12	162	162	mreD	1	162	WP_180850702.1	1
2629	100	92.593	294	2.04e-102	0	162	12	162	162	mreD	1	162	WP_117075001.1	1
2630	100	92.593	294	2.48e-102	0	162	12	162	162	mreD	1	162	WP_048290056.1	1
2631	100	92.593	293	3.06e-102	0	162	12	162	162	mreD	1	162	WP_057774290.1	1
2632	100	92.593	293	3.2e-102	0	162	12	162	162	mreD	1	162	WP_119676800.1	1
2633	100	92.593	293	3.27e-102	0	162	12	162	162	mreD	1	162	WP_117047417.1	1
2634	100	92.593	293	4.4e-102	0	162	12	162	162	mreD	1	162	WP_032439468.1	1
2635	100	92.593	293	5.66e-102	0	162	12	162	162	mreD	1	162	WP_134863995.1	1
2636	100	92.593	293	6.74e-102	0	162	12	162	162	mreD	1	162	WP_117034053.1	1
2637	100	92.593	292	9.79e-102	0	162	12	162	162	mreD	1	162	WP_117034840.1	1
2638	100	92.593	292	1.19e-101	0	162	12	162	162	mreD	1	162	WP_101422118.1	1
2639	100	92.593	292	1.29e-101	0	162	12	162	162	mreD	1	162	WP_200532694.1	1
2640	100	92.593	279	1.72e-96	0	162	12	162	162	mreD	1	162	WP_148398560.1	1
2641	93.8272	92.763	275	4.32e-95	0	152	11	162	152	mreD	1	152	WP_195863462.1	1
2642	80.2469	94.615	242	3.93e-82	0	130	7	162	162	mreD	33	132	WP_102098055.1	3
2643	75.9259	94.309	227	1.85e-76	0	123	7	162	162	mreD	40	123	WP_112303363.1	1
2644	74.6914	94.215	224	1.97e-75	0	121	7	162	162	mreD	42	121	WP_154718271.1	1
2645	74.6914	92.562	217	1.51e-72	0	121	9	162	121	mreD	1	121	WP_152133140.1	1
2646	64.1975	94.231	192	4.08e-63	0	104	6	162	155	mreD	52	104	WP_114261313.1	1
2647	54.9383	100	172	2.05e-55	0	89	0	162	89	mreD	1	89	WP_117246265.1	1
2648	53.0864	100	163	8.81e-52	0	86	0	162	162	mreD	77	86	WP_117260310.1	1
2649	51.2346	100	161	7.52e-51	0	83	0	162	87	mreD	5	83	WP_163614829.1	1
2650	45.679	100	139	1.76e-42	0	74	0	162	112	mreD	39	74	WP_116429522.1	1
2651	42.5926	100	137	1.74e-41	0	69	0	162	69	mreD	1	69	WP_101307523.1	1
2652	45.0617	82.192	125	5.95e-37	0	73	13	162	162	mreD	90	73	WP_163562579.1	1
2653	40.7407	95.455	124	2.26e-36	0	66	3	162	162	mreD	97	66	WP_152133228.1	1
2654	39.5062	95.313	118	3.37e-34	0	64	3	162	162	mreD	99	64	WP_117079325.1	1
2655	54.321	63.636	114	2.75e-32	0	88	32	162	161	mreD	74	88	WP_159120874.1	1
2656	33.9506	100	110	4.14e-31	0	55	0	162	55	mreD	1	55	WP_159208134.1	1
2657	41.358	71.642	110	5.35e-31	0	67	19	162	67	mreD	1	67	WP_116430989.1	1
2658	32.0988	100	102	4.75e-28	0	52	0	162	162	mreD	111	52	WP_181964020.1	1
2659	49.3827	52.5	91.3	2.79e-23	0	80	38	162	151	mreD	72	80	WP_159306749.1	1
2660	28.3951	89.13	88.2	1.66e-22	0	46	5	162	162	mreD	117	46	WP_182630549.1	1
2661	24.6914	95	79.7	3.21e-19	0	40	2	162	162	mreD	123	40	WP_170933890.1	1
2663	99.6635	92.302	2774	0	0	1481	114	1486	1481	mukB	1	1481	WP_038419030.1	1
2664	99.6635	91.83	2756	0	0	1481	121	1486	1481	mukB	1	1481	WP_094313479.1	1
2665	99.6635	91.695	2753	0	0	1481	123	1486	1481	mukB	1	1481	WP_057774363.1	1
2666	99.6635	91.83	2737	0	0	1481	121	1486	1481	mukB	1	1481	WP_163592125.1	1
2667	99.6635	92.032	2735	0	0	1481	118	1486	1481	mukB	1	1481	WP_094487851.1	1
2668	99.6635	91.965	2734	0	0	1481	119	1486	1481	mukB	1	1481	WP_117044504.1	1
2669	99.6635	91.897	2734	0	0	1481	120	1486	1481	mukB	1	1481	WP_122051437.1	1
2670	99.6635	91.897	2734	0	0	1481	120	1486	1481	mukB	1	1481	WP_117072111.1	1
2671	99.6635	91.897	2734	0	0	1481	120	1486	1481	mukB	1	1481	WP_065811826.1	1
2672	99.6635	91.965	2734	0	0	1481	119	1486	1481	mukB	1	1481	WP_115196897.1	1
2673	99.6635	92.032	2734	0	0	1481	118	1486	1481	mukB	1	1481	WP_100104892.1	1
2674	99.6635	92.032	2733	0	0	1481	118	1486	1481	mukB	1	1481	WP_048331702.1	1
2675	99.6635	91.965	2733	0	0	1481	119	1486	1481	mukB	1	1481	WP_087779161.1	1
2676	99.6635	91.965	2733	0	0	1481	119	1486	1481	mukB	1	1481	WP_023328689.1	1
2677	99.6635	91.897	2733	0	0	1481	120	1486	1481	mukB	1	1481	WP_202681250.1	1
2678	99.6635	91.897	2733	0	0	1481	120	1486	1481	mukB	1	1481	WP_012068512.1	1
2679	99.6635	91.897	2733	0	0	1481	120	1486	1481	mukB	1	1481	WP_109251182.1	1
2680	99.6635	91.897	2733	0	0	1481	120	1486	1481	mukB	1	1481	WP_108457938.1	1
2681	99.6635	91.897	2733	0	0	1481	120	1486	1481	mukB	1	1481	WP_117271048.1	1
2682	99.6635	91.897	2732	0	0	1481	120	1486	1481	mukB	1	1481	WP_050885423.1	1
2683	99.6635	91.897	2732	0	0	1481	120	1486	1481	mukB	1	1481	WP_205450144.1	1
2684	99.6635	91.897	2732	0	0	1481	120	1486	1481	mukB	1	1481	WP_155105865.1	1
2685	99.6635	91.965	2732	0	0	1481	119	1486	1481	mukB	1	1481	WP_094326781.1	1
2686	99.6635	91.965	2732	0	0	1481	119	1486	1481	mukB	1	1481	WP_094339345.1	1
2687	99.6635	91.965	2732	0	0	1481	119	1486	1481	mukB	1	1481	WP_023341249.1	1
2688	99.6635	91.965	2732	0	0	1481	119	1486	1481	mukB	1	1481	WP_094313808.1	1
2689	99.6635	91.897	2732	0	0	1481	120	1486	1481	mukB	1	1481	WP_023302118.1	1
2690	99.6635	91.965	2732	0	0	1481	119	1486	1481	mukB	1	1481	WP_004211431.1	1
2691	99.6635	91.897	2732	0	0	1481	120	1486	1481	mukB	1	1481	WP_019704632.1	1
2692	99.6635	91.965	2732	0	0	1481	119	1486	1481	mukB	1	1481	WP_117046226.1	1
2693	99.6635	91.965	2732	0	0	1481	119	1486	1481	mukB	1	1481	WP_032414730.1	1
2694	99.6635	91.965	2732	0	0	1481	119	1486	1481	mukB	1	1481	WP_117090043.1	1
2695	99.6635	91.965	2732	0	0	1481	119	1486	1481	mukB	1	1481	WP_139608464.1	1
2696	99.6635	91.897	2732	0	0	1481	120	1486	1481	mukB	1	1481	WP_130950280.1	1
2697	99.6635	91.965	2732	0	0	1481	119	1486	1481	mukB	1	1481	WP_064159656.1	1
2698	99.6635	91.762	2732	0	0	1481	122	1486	1481	mukB	1	1481	WP_060613080.1	1
2699	99.6635	91.897	2732	0	0	1481	120	1486	1481	mukB	1	1481	WP_071561136.1	1
2700	99.6635	91.83	2732	0	0	1481	121	1486	1481	mukB	1	1481	WP_048333802.1	1
2701	99.6635	91.965	2732	0	0	1481	119	1486	1481	mukB	1	1481	WP_135726985.1	1
2702	99.6635	91.762	2732	0	0	1481	122	1486	1481	mukB	1	1481	WP_111531214.1	1
2703	99.6635	91.897	2732	0	0	1481	120	1486	1481	mukB	1	1481	WP_143928274.1	1
2704	99.6635	91.897	2732	0	0	1481	120	1486	1481	mukB	1	1481	WP_196983352.1	1
2705	99.6635	91.897	2731	0	0	1481	120	1486	1481	mukB	1	1481	WP_117102064.1	1
2706	99.6635	91.83	2731	0	0	1481	121	1486	1481	mukB	1	1481	WP_181491476.1	1
2707	99.6635	91.897	2731	0	0	1481	120	1486	1481	mukB	1	1481	WP_117253152.1	1
2708	99.6635	91.897	2731	0	0	1481	120	1486	1481	mukB	1	1481	WP_004893171.1	1
2709	99.6635	91.83	2731	0	0	1481	121	1486	1481	mukB	1	1481	WP_117314522.1	1
2710	99.6635	91.965	2731	0	0	1481	119	1486	1481	mukB	1	1481	WP_117062555.1	1
2711	99.6635	91.897	2731	0	0	1481	120	1486	1481	mukB	1	1481	WP_058228696.1	1
2712	99.6635	91.83	2731	0	0	1481	121	1486	1481	mukB	1	1481	WP_064186990.1	1
2713	99.6635	91.83	2731	0	0	1481	121	1486	1481	mukB	1	1481	WP_108978927.1	1
2714	99.6635	91.897	2731	0	0	1481	120	1486	1481	mukB	1	1481	WP_094310258.1	1
2715	99.6635	91.897	2731	0	0	1481	120	1486	1481	mukB	1	1481	WP_087775760.1	1
2716	99.6635	91.83	2731	0	0	1481	121	1486	1481	mukB	1	1481	WP_102100364.1	1
2717	99.6635	91.897	2731	0	0	1481	120	1486	1481	mukB	1	1481	WP_064150259.1	1
2718	99.6635	91.965	2731	0	0	1481	119	1486	1481	mukB	1	1481	WP_002898193.1	1
2719	99.6635	91.897	2731	0	0	1481	120	1486	1481	mukB	1	1481	WP_004176682.1	1
2720	99.6635	91.83	2731	0	0	1481	121	1486	1481	mukB	1	1481	WP_117052233.1	1
2721	99.4616	92.016	2731	0	0	1478	118	1486	1478	mukB	1	1478	WP_201720194.1	1
2722	99.6635	91.965	2731	0	0	1481	119	1486	1481	mukB	1	1481	WP_110534636.1	1
2723	99.6635	91.83	2731	0	0	1481	121	1486	1481	mukB	1	1481	WP_130960843.1	1
2724	99.6635	91.83	2731	0	0	1481	121	1486	1481	mukB	1	1481	WP_159206932.1	1
2725	99.6635	91.83	2731	0	0	1481	121	1486	1481	mukB	1	1481	WP_032419798.1	1
2726	99.6635	91.897	2731	0	0	1481	120	1486	1481	mukB	1	1481	WP_105446433.1	1
2727	99.6635	91.83	2731	0	0	1481	121	1486	1481	mukB	1	1481	WP_191975755.1	1
2728	99.6635	91.897	2731	0	0	1481	120	1486	1481	mukB	1	1481	WP_087638606.1	1
2729	99.6635	91.83	2731	0	0	1481	121	1486	1481	mukB	1	1481	WP_117043152.1	1
2730	99.6635	91.83	2731	0	0	1481	121	1486	1481	mukB	1	1481	WP_023302557.1	1
2731	99.6635	91.83	2731	0	0	1481	121	1486	1481	mukB	1	1481	WP_117092055.1	1
2732	99.6635	91.83	2731	0	0	1481	121	1486	1481	mukB	1	1481	WP_208384475.1	1
2733	99.6635	91.83	2731	0	0	1481	121	1486	1481	mukB	1	1481	WP_058842966.1	1
2734	99.6635	91.83	2731	0	0	1481	121	1486	1481	mukB	1	1481	WP_112295255.1	1
2735	99.6635	91.83	2731	0	0	1481	121	1486	1481	mukB	1	1481	WP_116956050.1	1
2736	99.6635	91.897	2731	0	0	1481	120	1486	1481	mukB	1	1481	WP_109224260.1	1
2737	99.6635	91.83	2731	0	0	1481	121	1486	1481	mukB	1	1481	WP_117090645.1	1
2738	99.6635	91.83	2731	0	0	1481	121	1486	1481	mukB	1	1481	WP_110192621.1	1
2739	99.6635	91.83	2731	0	0	1481	121	1486	1481	mukB	1	1481	WP_049017165.1	1
2740	99.6635	91.897	2731	0	0	1481	120	1486	1481	mukB	1	1481	WP_135728374.1	1
2741	99.6635	91.83	2731	0	0	1481	121	1486	1481	mukB	1	1481	WP_201519945.1	1
2742	99.6635	91.897	2731	0	0	1481	120	1486	1481	mukB	1	1481	WP_065804263.1	1
2743	99.6635	91.897	2731	0	0	1481	120	1486	1481	mukB	1	1481	WP_087791913.1	1
2744	99.6635	91.897	2731	0	0	1481	120	1486	1481	mukB	1	1481	WP_117039076.1	1
2745	99.6635	91.897	2731	0	0	1481	120	1486	1481	mukB	1	1481	WP_117043749.1	1
2746	99.6635	91.897	2731	0	0	1481	120	1486	1481	mukB	1	1481	WP_039108677.1	1
2747	99.6635	91.83	2731	0	0	1481	121	1486	1481	mukB	1	1481	WP_114504579.1	1
2748	99.6635	91.83	2731	0	0	1481	121	1486	1481	mukB	1	1481	WP_087866985.1	1
2749	99.6635	91.83	2731	0	0	1481	121	1486	1481	mukB	1	1481	WP_191975518.1	1
2750	99.6635	91.897	2730	0	0	1481	120	1486	1481	mukB	1	1481	WP_004147816.1	1
2751	99.6635	91.83	2730	0	0	1481	121	1486	1481	mukB	1	1481	WP_085834704.1	1
2752	99.6635	91.83	2730	0	0	1481	121	1486	1481	mukB	1	1481	WP_096812146.1	1
2753	99.6635	91.83	2730	0	0	1481	121	1486	1481	mukB	1	1481	WP_087727886.1	1
2754	99.6635	91.83	2730	0	0	1481	121	1486	1481	mukB	1	1481	WP_159174725.1	1
2755	99.6635	91.83	2730	0	0	1481	121	1486	1481	mukB	1	1481	WP_106475453.1	1
2756	99.6635	91.83	2730	0	0	1481	121	1486	1481	mukB	1	1481	WP_130969947.1	1
2757	99.6635	91.897	2730	0	0	1481	120	1486	1481	mukB	1	1481	WP_117252298.1	1
2758	99.6635	91.83	2730	0	0	1481	121	1486	1481	mukB	1	1481	WP_117070481.1	1
2759	99.6635	91.897	2730	0	0	1481	120	1486	1481	mukB	1	1481	WP_117075685.1	1
2760	99.6635	91.897	2730	0	0	1481	120	1486	1481	mukB	1	1481	WP_203259155.1	1
2761	99.6635	91.83	2730	0	0	1481	121	1486	1481	mukB	1	1481	WP_065808352.1	1
2762	99.6635	91.83	2730	0	0	1481	121	1486	1481	mukB	1	1481	WP_115233889.1	1
2763	99.6635	91.83	2730	0	0	1481	121	1486	1481	mukB	1	1481	WP_153459367.1	1
2764	99.6635	91.897	2730	0	0	1481	120	1486	1481	mukB	1	1481	WP_208385219.1	1
2765	99.6635	91.897	2730	0	0	1481	120	1486	1481	mukB	1	1481	WP_064317734.1	1
2766	99.6635	91.83	2730	0	0	1481	121	1486	1481	mukB	1	1481	WP_117081049.1	1
2767	99.6635	91.83	2730	0	0	1481	121	1486	1481	mukB	1	1481	WP_064152169.1	1
2768	99.6635	91.897	2730	0	0	1481	120	1486	1481	mukB	1	1481	WP_130943429.1	1
2769	99.6635	91.83	2730	0	0	1481	121	1486	1481	mukB	1	1481	WP_159321365.1	1
2770	99.6635	91.83	2730	0	0	1481	121	1486	1481	mukB	1	1481	WP_110226219.1	1
2771	99.6635	91.83	2730	0	0	1481	121	1486	1481	mukB	1	1481	WP_071570734.1	1
2772	99.6635	91.83	2730	0	0	1481	121	1486	1481	mukB	1	1481	WP_065907597.1	1
2773	99.6635	91.897	2730	0	0	1481	120	1486	1481	mukB	1	1481	WP_125063991.1	1
2774	99.6635	91.897	2730	0	0	1481	120	1486	1481	mukB	1	1481	WP_020318296.1	1
2775	99.6635	91.897	2730	0	0	1481	120	1486	1481	mukB	1	1481	WP_065806588.1	1
2776	99.6635	91.83	2730	0	0	1481	121	1486	1481	mukB	1	1481	WP_182224630.1	1
2777	99.6635	91.83	2730	0	0	1481	121	1486	1481	mukB	1	1481	WP_048986875.1	1
2778	99.6635	91.897	2730	0	0	1481	120	1486	1481	mukB	1	1481	WP_114268591.1	1
2779	99.6635	91.83	2730	0	0	1481	121	1486	1481	mukB	1	1481	WP_147020310.1	1
2780	99.6635	91.83	2730	0	0	1481	121	1486	1481	mukB	1	1481	WP_181467575.1	1
2781	99.6635	91.897	2730	0	0	1481	120	1486	1481	mukB	1	1481	WP_049006992.1	1
2782	99.6635	91.83	2730	0	0	1481	121	1486	1481	mukB	1	1481	WP_117098855.1	1
2783	99.6635	91.83	2730	0	0	1481	121	1486	1481	mukB	1	1481	WP_125034149.1	1
2784	99.6635	91.897	2730	0	0	1481	120	1486	1481	mukB	1	1481	WP_117265762.1	1
2785	99.6635	91.83	2730	0	0	1481	121	1486	1481	mukB	1	1481	WP_148407217.1	1
2786	99.6635	91.897	2730	0	0	1481	120	1486	1481	mukB	1	1481	WP_040166909.1	1
2787	99.6635	91.83	2730	0	0	1481	121	1486	1481	mukB	1	1481	WP_141416112.1	1
2788	99.6635	91.83	2730	0	0	1481	121	1486	1481	mukB	1	1481	WP_032411199.1	1
2789	99.6635	91.897	2730	0	0	1481	120	1486	1481	mukB	1	1481	WP_107646674.1	1
2790	99.6635	91.897	2730	0	0	1481	120	1486	1481	mukB	1	1481	WP_114455510.1	1
2791	99.6635	91.83	2730	0	0	1481	121	1486	1481	mukB	1	1481	WP_112089170.1	1
2792	99.6635	91.897	2730	0	0	1481	120	1486	1481	mukB	1	1481	WP_156731588.1	1
2793	99.6635	91.897	2730	0	0	1481	120	1486	1481	mukB	1	1481	WP_152156572.1	1
2794	99.6635	91.897	2730	0	0	1481	120	1486	1481	mukB	1	1481	WP_147072579.1	1
2795	99.6635	91.897	2730	0	0	1481	120	1486	1481	mukB	1	1481	WP_114107871.1	1
2796	99.6635	91.897	2730	0	0	1481	120	1486	1481	mukB	1	1481	WP_085296460.1	1
2797	99.6635	91.897	2730	0	0	1481	120	1486	1481	mukB	1	1481	WP_200539734.1	1
2798	99.6635	91.83	2730	0	0	1481	121	1486	1481	mukB	1	1481	WP_065807632.1	1
2799	99.6635	91.83	2730	0	0	1481	121	1486	1481	mukB	1	1481	WP_115722959.1	1
2800	99.6635	91.897	2729	0	0	1481	120	1486	1481	mukB	1	1481	WP_200795375.1	1
2801	99.6635	91.83	2729	0	0	1481	121	1486	1481	mukB	1	1481	WP_114425739.1	1
2802	99.6635	91.83	2729	0	0	1481	121	1486	1481	mukB	1	1481	WP_134898505.1	1
2803	99.6635	91.83	2729	0	0	1481	121	1486	1481	mukB	1	1481	WP_150395976.1	1
2804	99.6635	91.83	2729	0	0	1481	121	1486	1481	mukB	1	1481	WP_129073891.1	1
2805	99.6635	91.83	2729	0	0	1481	121	1486	1481	mukB	1	1481	WP_117084200.1	1
2806	99.6635	91.897	2729	0	0	1481	120	1486	1481	mukB	1	1481	WP_117026673.1	1
2807	99.6635	91.897	2729	0	0	1481	120	1486	1481	mukB	1	1481	WP_004224022.1	1
2808	99.6635	91.83	2729	0	0	1481	121	1486	1481	mukB	1	1481	WP_114473780.1	1
2809	99.6635	91.83	2729	0	0	1481	121	1486	1481	mukB	1	1481	WP_135698178.1	1
2810	99.6635	91.83	2729	0	0	1481	121	1486	1481	mukB	1	1481	WP_117058657.1	1
2811	99.6635	91.897	2729	0	0	1481	120	1486	1481	mukB	1	1481	WP_087753865.1	1
2812	99.6635	91.83	2729	0	0	1481	121	1486	1481	mukB	1	1481	WP_180864015.1	1
2813	99.6635	91.965	2729	0	0	1481	119	1486	1481	mukB	1	1481	WP_060570428.1	1
2814	99.6635	91.83	2729	0	0	1481	121	1486	1481	mukB	1	1481	WP_064146621.1	1
2815	99.6635	91.762	2729	0	0	1481	122	1486	1481	mukB	1	1481	WP_117062361.1	1
2816	99.6635	91.83	2729	0	0	1481	121	1486	1481	mukB	1	1481	WP_203163413.1	1
2817	99.6635	91.83	2729	0	0	1481	121	1486	1481	mukB	1	1481	WP_125346768.1	1
2818	99.6635	91.83	2729	0	0	1481	121	1486	1481	mukB	1	1481	WP_159189086.1	1
2819	99.6635	91.897	2729	0	0	1481	120	1486	1481	mukB	1	1481	WP_022615487.1	1
2820	99.6635	91.83	2729	0	0	1481	121	1486	1481	mukB	1	1481	WP_194444760.1	1
2821	99.6635	91.83	2729	0	0	1481	121	1486	1481	mukB	1	1481	WP_105433286.1	1
2822	99.6635	91.83	2729	0	0	1481	121	1486	1481	mukB	1	1481	WP_136409215.1	1
2823	99.6635	91.83	2729	0	0	1481	121	1486	1481	mukB	1	1481	WP_117253558.1	1
2824	99.6635	91.83	2729	0	0	1481	121	1486	1481	mukB	1	1481	WP_085848733.1	1
2825	99.6635	91.83	2729	0	0	1481	121	1486	1481	mukB	1	1481	WP_179108432.1	1
2826	99.6635	91.897	2729	0	0	1481	120	1486	1481	mukB	1	1481	WP_117026946.1	1
2827	99.6635	91.83	2729	0	0	1481	121	1486	1481	mukB	1	1481	WP_203301849.1	1
2828	99.6635	91.83	2729	0	0	1481	121	1486	1481	mukB	1	1481	WP_104467787.1	1
2829	99.6635	91.83	2729	0	0	1481	121	1486	1481	mukB	1	1481	WP_206341966.1	1
2830	99.6635	91.897	2729	0	0	1481	120	1486	1481	mukB	1	1481	WP_071387204.1	1
2831	99.6635	91.83	2729	0	0	1481	121	1486	1481	mukB	1	1481	WP_117005977.1	1
2832	99.6635	91.762	2729	0	0	1481	122	1486	1481	mukB	1	1481	WP_200540798.1	1
2833	99.6635	91.83	2729	0	0	1481	121	1486	1481	mukB	1	1481	WP_048990426.1	1
2834	99.6635	91.83	2729	0	0	1481	121	1486	1481	mukB	1	1481	WP_117094702.1	1
2835	99.6635	91.83	2729	0	0	1481	121	1486	1481	mukB	1	1481	WP_057222289.1	1
2836	99.6635	91.83	2729	0	0	1481	121	1486	1481	mukB	1	1481	WP_117043391.1	1
2837	99.6635	91.762	2729	0	0	1481	122	1486	1481	mukB	1	1481	WP_087749082.1	1
2838	99.6635	91.83	2729	0	0	1481	121	1486	1481	mukB	1	1481	WP_108443260.1	1
2839	99.6635	91.897	2729	0	0	1481	120	1486	1481	mukB	1	1481	WP_023282336.1	1
2840	99.6635	91.83	2729	0	0	1481	121	1486	1481	mukB	1	1481	WP_117272729.1	1
2841	99.6635	91.83	2729	0	0	1481	121	1486	1481	mukB	1	1481	WP_065900011.1	1
2842	99.6635	91.762	2729	0	0	1481	122	1486	1481	mukB	1	1481	WP_023307422.1	1
2843	99.6635	91.83	2729	0	0	1481	121	1486	1481	mukB	1	1481	WP_130983587.1	1
2844	99.6635	91.83	2729	0	0	1481	121	1486	1481	mukB	1	1481	WP_117032715.1	1
2845	99.6635	91.83	2729	0	0	1481	121	1486	1481	mukB	1	1481	WP_135718181.1	1
2846	99.6635	91.83	2729	0	0	1481	121	1486	1481	mukB	1	1481	WP_101967928.1	1
2847	99.6635	91.83	2729	0	0	1481	121	1486	1481	mukB	1	1481	WP_117109736.1	1
2848	99.6635	91.83	2729	0	0	1481	121	1486	1481	mukB	1	1481	WP_101975914.1	1
2849	99.6635	91.897	2729	0	0	1481	120	1486	1481	mukB	1	1481	WP_117060698.1	1
2850	99.6635	91.897	2729	0	0	1481	120	1486	1481	mukB	1	1481	WP_105329754.1	1
2851	99.6635	91.83	2729	0	0	1481	121	1486	1481	mukB	1	1481	WP_136409332.1	1
2852	99.6635	91.83	2729	0	0	1481	121	1486	1481	mukB	1	1481	WP_135618300.1	1
2853	99.6635	91.897	2729	0	0	1481	120	1486	1481	mukB	1	1481	WP_093980841.1	1
2854	99.6635	91.83	2729	0	0	1481	121	1486	1481	mukB	1	1481	WP_117041113.1	1
2855	99.6635	91.83	2729	0	0	1481	121	1486	1481	mukB	1	1481	WP_117073135.1	1
2856	99.6635	91.83	2729	0	0	1481	121	1486	1481	mukB	1	1481	WP_086642478.1	1
2857	99.6635	91.83	2728	0	0	1481	121	1486	1481	mukB	1	1481	WP_117252648.1	1
2858	99.6635	91.83	2728	0	0	1481	121	1486	1481	mukB	1	1481	WP_032432888.1	1
2859	99.6635	91.83	2728	0	0	1481	121	1486	1481	mukB	1	1481	WP_102023572.1	1
2860	99.6635	91.83	2728	0	0	1481	121	1486	1481	mukB	1	1481	WP_101971787.1	1
2861	99.6635	91.83	2728	0	0	1481	121	1486	1481	mukB	1	1481	WP_100111866.1	1
2862	99.6635	91.83	2728	0	0	1481	121	1486	1481	mukB	1	1481	WP_159212606.1	1
2863	99.6635	91.83	2728	0	0	1481	121	1486	1481	mukB	1	1481	WP_064156320.1	1
2864	99.6635	91.83	2728	0	0	1481	121	1486	1481	mukB	1	1481	WP_064178974.1	1
2865	99.6635	91.83	2728	0	0	1481	121	1486	1481	mukB	1	1481	WP_135710404.1	1
2866	99.6635	91.83	2728	0	0	1481	121	1486	1481	mukB	1	1481	WP_135723616.1	1
2867	99.6635	91.83	2728	0	0	1481	121	1486	1481	mukB	1	1481	WP_048268995.1	1
2868	99.6635	91.83	2728	0	0	1481	121	1486	1481	mukB	1	1481	WP_064161257.1	1
2869	99.6635	91.83	2728	0	0	1481	121	1486	1481	mukB	1	1481	WP_101529098.1	1
2870	99.6635	91.83	2728	0	0	1481	121	1486	1481	mukB	1	1481	WP_032444653.1	1
2871	99.6635	91.83	2728	0	0	1481	121	1486	1481	mukB	1	1481	WP_159220441.1	1
2872	99.6635	91.83	2728	0	0	1481	121	1486	1481	mukB	1	1481	WP_114476237.1	1
2873	99.6635	91.762	2728	0	0	1481	122	1486	1481	mukB	1	1481	WP_065889932.1	1
2874	99.6635	91.762	2728	0	0	1481	122	1486	1481	mukB	1	1481	WP_032416940.1	1
2875	99.6635	91.83	2728	0	0	1481	121	1486	1481	mukB	1	1481	WP_152280621.1	1
2876	99.6635	91.83	2728	0	0	1481	121	1486	1481	mukB	1	1481	WP_048265350.1	1
2877	99.6635	91.83	2728	0	0	1481	121	1486	1481	mukB	1	1481	WP_198089730.1	1
2878	99.6635	91.83	2728	0	0	1481	121	1486	1481	mukB	1	1481	WP_021312908.1	1
2879	99.6635	91.83	2728	0	0	1481	121	1486	1481	mukB	1	1481	WP_171996553.1	1
2880	99.6635	91.897	2728	0	0	1481	120	1486	1481	mukB	1	1481	WP_153939566.1	1
2881	99.6635	91.83	2728	0	0	1481	121	1486	1481	mukB	1	1481	WP_135733370.1	1
2882	99.6635	91.83	2728	0	0	1481	121	1486	1481	mukB	1	1481	WP_160552611.1	1
2883	99.6635	91.83	2728	0	0	1481	121	1486	1481	mukB	1	1481	WP_126119103.1	1
2884	99.6635	91.83	2728	0	0	1481	121	1486	1481	mukB	1	1481	WP_156731073.1	1
2885	99.6635	91.83	2728	0	0	1481	121	1486	1481	mukB	1	1481	WP_126696943.1	1
2886	99.6635	91.83	2728	0	0	1481	121	1486	1481	mukB	1	1481	WP_195807317.1	1
2887	99.6635	91.83	2728	0	0	1481	121	1486	1481	mukB	1	1481	WP_165463972.1	1
2888	99.6635	91.83	2728	0	0	1481	121	1486	1481	mukB	1	1481	WP_153908999.1	1
2889	99.6635	91.83	2728	0	0	1481	121	1486	1481	mukB	1	1481	WP_192968864.1	1
2890	99.6635	91.762	2728	0	0	1481	122	1486	1481	mukB	1	1481	WP_185775103.1	1
2891	99.6635	91.83	2728	0	0	1481	121	1486	1481	mukB	1	1481	WP_064177125.1	1
2892	99.6635	91.83	2728	0	0	1481	121	1486	1481	mukB	1	1481	WP_065518593.1	1
2893	99.6635	91.83	2728	0	0	1481	121	1486	1481	mukB	1	1481	WP_117378375.1	1
2894	99.6635	91.762	2728	0	0	1481	122	1486	1481	mukB	1	1481	WP_080899894.1	1
2895	99.6635	91.83	2728	0	0	1481	121	1486	1481	mukB	1	1481	WP_115186214.1	1
2896	99.6635	91.897	2728	0	0	1481	120	1486	1481	mukB	1	1481	WP_110214433.1	1
2897	99.6635	91.83	2728	0	0	1481	121	1486	1481	mukB	1	1481	WP_117065406.1	1
2898	99.6635	91.897	2728	0	0	1481	120	1486	1481	mukB	1	1481	WP_203560179.1	1
2899	99.6635	91.83	2728	0	0	1481	121	1486	1481	mukB	1	1481	WP_094340089.1	1
2900	99.6635	91.83	2728	0	0	1481	121	1486	1481	mukB	1	1481	WP_125286201.1	1
2901	99.6635	91.83	2728	0	0	1481	121	1486	1481	mukB	1	1481	WP_159211742.1	1
2902	99.6635	91.83	2728	0	0	1481	121	1486	1481	mukB	1	1481	WP_135728274.1	1
2903	99.6635	91.897	2728	0	0	1481	120	1486	1481	mukB	1	1481	WP_135729438.1	1
2904	99.6635	91.897	2728	0	0	1481	120	1486	1481	mukB	1	1481	WP_129754169.1	1
2905	99.6635	91.83	2728	0	0	1481	121	1486	1481	mukB	1	1481	WP_069333891.1	1
2906	99.6635	91.83	2728	0	0	1481	121	1486	1481	mukB	1	1481	WP_125482769.1	1
2907	99.6635	91.83	2728	0	0	1481	121	1486	1481	mukB	1	1481	WP_117103495.1	1
2908	99.6635	91.762	2728	0	0	1481	122	1486	1481	mukB	1	1481	WP_200527742.1	1
2909	99.6635	91.83	2728	0	0	1481	121	1486	1481	mukB	1	1481	WP_080935042.1	1
2910	99.6635	91.83	2728	0	0	1481	121	1486	1481	mukB	1	1481	WP_117031989.1	1
2911	99.6635	91.83	2728	0	0	1481	121	1486	1481	mukB	1	1481	WP_029497157.1	1
2912	99.6635	91.83	2728	0	0	1481	121	1486	1481	mukB	1	1481	WP_137915865.1	1
2913	99.6635	91.83	2728	0	0	1481	121	1486	1481	mukB	1	1481	WP_117262148.1	1
2914	99.6635	91.83	2728	0	0	1481	121	1486	1481	mukB	1	1481	WP_040189239.1	1
2915	99.6635	91.83	2728	0	0	1481	121	1486	1481	mukB	1	1481	WP_134916281.1	1
2916	99.6635	91.83	2727	0	0	1481	121	1486	1481	mukB	1	1481	WP_064167729.1	1
2917	99.6635	91.83	2727	0	0	1481	121	1486	1481	mukB	1	1481	WP_040088754.1	1
2918	99.6635	91.83	2727	0	0	1481	121	1486	1481	mukB	1	1481	WP_143993050.1	1
2919	99.6635	91.83	2727	0	0	1481	121	1486	1481	mukB	1	1481	WP_194687542.1	1
2920	99.6635	91.83	2727	0	0	1481	121	1486	1481	mukB	1	1481	WP_012737726.1	1
2921	99.6635	91.897	2727	0	0	1481	120	1486	1481	mukB	1	1481	WP_101307336.1	1
2922	99.6635	91.83	2727	0	0	1481	121	1486	1481	mukB	1	1481	WP_201525632.1	1
2923	99.6635	91.83	2727	0	0	1481	121	1486	1481	mukB	1	1481	WP_086529001.1	1
2924	99.6635	91.762	2727	0	0	1481	122	1486	1481	mukB	1	1481	WP_060175701.1	1
2925	99.6635	91.83	2727	0	0	1481	121	1486	1481	mukB	1	1481	WP_159115234.1	1
2926	99.6635	91.897	2727	0	0	1481	120	1486	1481	mukB	1	1481	WP_110185389.1	1
2927	99.6635	91.83	2727	0	0	1481	121	1486	1481	mukB	1	1481	WP_149998912.1	1
2928	99.6635	91.83	2727	0	0	1481	121	1486	1481	mukB	1	1481	WP_060598410.1	1
2929	99.6635	91.83	2727	0	0	1481	121	1486	1481	mukB	1	1481	WP_071081406.1	1
2930	99.6635	91.83	2727	0	0	1481	121	1486	1481	mukB	1	1481	WP_116987313.1	1
2931	99.6635	91.83	2727	0	0	1481	121	1486	1481	mukB	1	1481	WP_130939191.1	1
2932	99.6635	91.83	2727	0	0	1481	121	1486	1481	mukB	1	1481	WP_110570658.1	1
2933	99.6635	91.83	2727	0	0	1481	121	1486	1481	mukB	1	1481	WP_208398654.1	1
2934	99.6635	91.695	2727	0	0	1481	123	1486	1481	mukB	1	1481	WP_062794449.1	1
2935	99.6635	91.762	2727	0	0	1481	122	1486	1481	mukB	1	1481	WP_161646302.1	1
2936	99.6635	91.83	2727	0	0	1481	121	1486	1481	mukB	1	1481	WP_135717286.1	1
2937	99.6635	91.83	2727	0	0	1481	121	1486	1481	mukB	1	1481	WP_020802634.1	1
2938	99.6635	91.83	2727	0	0	1481	121	1486	1481	mukB	1	1481	WP_153944319.1	1
2939	99.6635	91.762	2727	0	0	1481	122	1486	1481	mukB	1	1481	WP_049000066.1	1
2940	99.6635	91.83	2727	0	0	1481	121	1486	1481	mukB	1	1481	WP_148405567.1	1
2941	99.6635	91.83	2727	0	0	1481	121	1486	1481	mukB	1	1481	WP_135727692.1	1
2942	99.6635	91.83	2727	0	0	1481	121	1486	1481	mukB	1	1481	WP_117045954.1	1
2943	99.6635	91.762	2727	0	0	1481	122	1486	1481	mukB	1	1481	WP_038807518.1	1
2944	99.6635	91.762	2727	0	0	1481	122	1486	1481	mukB	1	1481	WP_117061462.1	1
2945	99.6635	91.83	2727	0	0	1481	121	1486	1481	mukB	1	1481	WP_155088675.1	1
2946	99.6635	91.83	2727	0	0	1481	121	1486	1481	mukB	1	1481	WP_201513344.1	1
2947	99.6635	91.83	2727	0	0	1481	121	1486	1481	mukB	1	1481	WP_114261470.1	1
2948	99.6635	91.83	2727	0	0	1481	121	1486	1481	mukB	1	1481	WP_165470463.1	1
2949	99.6635	91.83	2727	0	0	1481	121	1486	1481	mukB	1	1481	WP_065809315.1	1
2950	99.6635	91.762	2727	0	0	1481	122	1486	1481	mukB	1	1481	WP_126500968.1	1
2951	99.6635	91.83	2727	0	0	1481	121	1486	1481	mukB	1	1481	WP_102000970.1	1
2952	99.6635	91.83	2727	0	0	1481	121	1486	1481	mukB	1	1481	WP_159199274.1	1
2953	99.6635	91.83	2727	0	0	1481	121	1486	1481	mukB	1	1481	WP_117242520.1	1
2954	99.6635	91.83	2727	0	0	1481	121	1486	1481	mukB	1	1481	WP_117078594.1	1
2955	99.6635	91.83	2727	0	0	1481	121	1486	1481	mukB	1	1481	WP_148825102.1	1
2956	99.6635	91.83	2727	0	0	1481	121	1486	1481	mukB	1	1481	WP_109259165.1	1
2957	99.6635	91.83	2727	0	0	1481	121	1486	1481	mukB	1	1481	WP_163602363.1	1
2958	99.6635	91.83	2727	0	0	1481	121	1486	1481	mukB	1	1481	WP_123811354.1	1
2959	99.6635	91.83	2727	0	0	1481	121	1486	1481	mukB	1	1481	WP_071004721.1	1
2960	99.6635	91.83	2727	0	0	1481	121	1486	1481	mukB	1	1481	WP_118897230.1	1
2961	99.6635	91.762	2727	0	0	1481	122	1486	1481	mukB	1	1481	WP_110226602.1	1
2962	99.6635	91.762	2727	0	0	1481	122	1486	1481	mukB	1	1481	WP_100098171.1	1
2963	99.6635	91.695	2726	0	0	1481	123	1486	1481	mukB	1	1481	WP_109234176.1	1
2964	99.6635	91.83	2726	0	0	1481	121	1486	1481	mukB	1	1481	WP_110197299.1	1
2965	99.6635	91.762	2726	0	0	1481	122	1486	1481	mukB	1	1481	WP_102023993.1	1
2966	99.6635	91.762	2726	0	0	1481	122	1486	1481	mukB	1	1481	WP_138074391.1	1
2967	99.6635	91.762	2726	0	0	1481	122	1486	1481	mukB	1	1481	WP_117096003.1	1
2968	99.6635	91.83	2726	0	0	1481	121	1486	1481	mukB	1	1481	WP_023320073.1	1
2969	99.6635	91.762	2726	0	0	1481	122	1486	1481	mukB	1	1481	WP_071443607.1	1
2970	99.6635	91.762	2726	0	0	1481	122	1486	1481	mukB	1	1481	WP_194524072.1	1
2971	99.6635	91.762	2726	0	0	1481	122	1486	1481	mukB	1	1481	WP_049195656.1	1
2972	99.6635	91.762	2726	0	0	1481	122	1486	1481	mukB	1	1481	WP_023289028.1	1
2973	99.6635	91.762	2726	0	0	1481	122	1486	1481	mukB	1	1481	WP_159193610.1	1
2974	99.6635	91.83	2726	0	0	1481	121	1486	1481	mukB	1	1481	WP_135730821.1	1
2975	99.6635	91.695	2726	0	0	1481	123	1486	1481	mukB	1	1481	WP_115376062.1	1
2976	99.6635	91.83	2726	0	0	1481	121	1486	1481	mukB	1	1481	WP_103555941.1	1
2977	99.6635	91.695	2726	0	0	1481	123	1486	1481	mukB	1	1481	WP_117074083.1	1
2978	99.6635	91.83	2725	0	0	1481	121	1486	1481	mukB	1	1481	WP_004141780.1	1
2979	99.6635	91.762	2725	0	0	1481	122	1486	1481	mukB	1	1481	WP_080893444.1	1
2980	99.9327	91.717	2725	0	2	1485	119	1486	1481	mukB	1	1485	WP_048968863.1	1
2981	99.6635	91.762	2725	0	0	1481	122	1486	1481	mukB	1	1481	WP_125295910.1	1
2982	99.6635	91.762	2725	0	0	1481	122	1486	1481	mukB	1	1481	WP_110228888.1	1
2983	99.6635	91.695	2725	0	0	1481	123	1486	1481	mukB	1	1481	WP_059065133.1	1
2984	99.6635	91.762	2725	0	0	1481	122	1486	1481	mukB	1	1481	WP_117271656.1	1
2985	99.6635	91.762	2724	0	0	1481	122	1486	1481	mukB	1	1481	WP_115196232.1	1
2986	99.6635	91.762	2724	0	0	1481	122	1486	1481	mukB	1	1481	WP_064189323.1	1
2987	99.6635	91.762	2724	0	0	1481	122	1486	1481	mukB	1	1481	WP_116955667.1	1
2988	99.6635	91.762	2724	0	0	1481	122	1486	1481	mukB	1	1481	WP_200779339.1	1
2989	99.6635	91.83	2724	0	0	1481	121	1486	1481	mukB	1	1481	WP_117063925.1	1
2990	99.6635	91.762	2724	0	0	1481	122	1486	1481	mukB	1	1481	WP_048332557.1	1
2991	99.6635	91.762	2724	0	0	1481	122	1486	1481	mukB	1	1481	WP_046042989.1	1
2992	99.6635	91.762	2724	0	0	1481	122	1486	1481	mukB	1	1481	WP_117022100.1	1
2993	99.6635	91.695	2723	0	0	1481	123	1486	1481	mukB	1	1481	WP_130972902.1	1
2994	99.6635	91.695	2723	0	0	1481	123	1486	1481	mukB	1	1481	WP_135732047.1	1
2995	99.6635	91.627	2723	0	0	1481	124	1486	1481	mukB	1	1481	WP_130952004.1	1
2996	99.6635	91.83	2722	0	0	1481	121	1486	1481	mukB	1	1481	WP_161205279.1	1
2997	99.6635	91.762	2722	0	0	1481	122	1486	1481	mukB	1	1481	WP_004201401.1	1
2998	99.6635	91.695	2721	0	0	1481	123	1486	1481	mukB	1	1481	WP_020947978.1	1
2999	99.1925	91.995	2721	0	0	1474	118	1486	1474	mukB	1	1474	WP_023304699.1	1
3000	99.6635	91.695	2720	0	0	1481	123	1486	1481	mukB	1	1481	WP_180404794.1	1
3001	99.6635	91.627	2720	0	0	1481	124	1486	1481	mukB	1	1481	WP_121097039.1	1
3002	99.6635	91.492	2719	0	0	1481	126	1486	1481	mukB	1	1481	WP_167835778.1	1
3003	99.1925	91.859	2717	0	0	1474	120	1486	1474	mukB	1	1474	WP_117059893.1	1
3004	99.1925	91.927	2716	0	0	1474	119	1486	1474	mukB	1	1474	WP_040226892.1	1
3005	99.6635	91.56	2714	0	0	1481	125	1486	1481	mukB	1	1481	WP_070183204.1	1
3006	99.6635	91.222	2712	0	0	1481	130	1486	1481	mukB	1	1481	WP_061155172.1	1
3007	99.6635	91.155	2710	0	0	1481	131	1486	1481	mukB	1	1481	WP_109910025.1	1
3008	99.6635	91.762	2708	0	0	1481	122	1486	1481	mukB	1	1481	WP_208928906.1	1
3009	99.6635	91.83	2704	0	0	1481	121	1486	1481	mukB	1	1481	WP_060853996.1	1
3010	99.6635	91.83	2703	0	0	1481	121	1486	1481	mukB	1	1481	WP_204364101.1	1
3011	99.6635	91.897	2702	0	0	1481	120	1486	1481	mukB	1	1481	WP_160543491.1	1
3012	99.6635	91.762	2699	0	0	1481	122	1486	1481	mukB	1	1481	WP_080882877.1	1
3013	97.7793	92.154	2684	0	0	1453	114	1486	1453	mukB	1	1453	WP_101983728.1	1
3014	96.0296	92.081	2629	0	0	1427	113	1486	1427	mukB	1	1427	WP_102054169.1	1
3015	95.0875	92.074	2606	0	0	1413	112	1486	1413	mukB	1	1413	WP_101980018.1	1
3016	94.2799	91.435	2557	0	0	1401	120	1486	1481	mukB	81	1401	WP_048998467.1	1
3017	93.9435	91.547	2550	0	0	1396	118	1486	1481	mukB	86	1396	WP_138975551.1	1
3018	92.3957	91.551	2504	0	0	1373	116	1486	1481	mukB	109	1373	WP_101987354.1	1
3019	94.6164	88.762	2464	0	3	1406	131	1486	1396	mukB	1	1389	WP_122042753.1	1
3020	81.7631	92.263	2213	0	0	1215	94	1486	1303	mukB	89	1215	WP_196254992.1	1
3021	75.2355	91.234	2016	0	0	1118	98	1486	1481	mukB	364	1118	WP_101980714.1	1
3022	73.6878	90.137	1961	0	0	1095	108	1486	1095	mukB	1	1095	WP_101982324.1	1
3023	72.4092	90.335	1929	0	0	1076	104	1486	1076	mukB	1	1076	WP_150046833.1	1
3024	71.9381	90.271	1914	0	0	1069	104	1486	1069	mukB	1	1069	WP_114107462.1	1
3025	72.2746	89.851	1912	0	0	1074	109	1486	1074	mukB	1	1074	WP_204736082.1	1
3026	69.4482	91.667	1894	0	0	1032	86	1486	1481	mukB	450	1032	WP_095027332.1	1
3027	69.0444	91.618	1886	0	0	1026	86	1486	1481	mukB	456	1026	WP_156904073.1	1
3028	70.5249	90.363	1880	0	0	1048	101	1486	1048	mukB	1	1048	WP_116746894.1	1
3029	69.9865	90.288	1865	0	0	1040	101	1486	1040	mukB	1	1040	WP_101170017.1	1
3030	67.4966	91.426	1840	0	0	1003	86	1486	1481	mukB	479	1003	WP_049202902.1	1
3031	66.7564	91.532	1819	0	0	992	84	1486	1481	mukB	490	992	WP_116794778.1	1
3032	65.4778	91.675	1785	0	0	973	81	1486	1481	mukB	509	973	WP_114119400.1	1
3033	65.4105	91.564	1783	0	0	972	82	1486	1481	mukB	510	972	WP_129338574.1	1
3034	65.0067	91.822	1776	0	0	966	79	1486	1481	mukB	516	966	WP_129498035.1	1
3035	65.0067	91.822	1774	0	0	966	79	1486	1481	mukB	516	973	WP_129367315.1	8
3036	66.2853	90.457	1769	0	0	985	94	1486	985	mukB	1	985	WP_159224431.1	1
3037	63.9973	91.903	1754	0	0	951	77	1486	1481	mukB	531	951	WP_102010878.1	1
3038	65.3432	90.319	1741	0	0	971	94	1486	971	mukB	1	971	WP_129019267.1	1
[truncated: 1,716 more rows]

## Sheet: Under cut-off
	% alignment	% id	bitscore	evalue	gapopen	length	mismatch	prot length	qend	qseqid	qstart	send	sseqid	sstart
76	25.7143	31.746	46.2	2.26e-05	0	63	43	245	197	bamD	135	80	WP_163602579.1	18
77	22.0408	33.333	44.7	3.36e-05	0	54	36	245	241	bamD	188	55	WP_159308622.1	2
78	25.3061	37.097	43.1	0.000161	2	62	37	245	63	bamD	3	62	WP_198065719.1	2
79	28.9796	29.577	40.8	0.002	0	71	50	245	241	bamD	171	75	WP_163540326.1	5
80	50.6122	29.839	41.2	0.003	4	124	75	245	127	bamD	4	112	WP_000825933.1	1
81	50.6122	29.032	38.9	0.023	4	124	76	245	127	bamD	4	112	WP_176371792.1	1
82	42.8571	20.952	36.6	0.12	0	105	83	245	112	bamD	8	105	WP_205569896.1	1
83	33.4694	29.268	34.7	1.7	2	82	51	245	120	bamD	43	345	WP_131138701.1	267
84	33.4694	29.268	33.9	2.8	2	82	51	245	120	bamD	43	312	WP_161737739.1	234
85	33.4694	29.268	33.9	2.8	2	82	51	245	120	bamD	43	312	WP_096910727.1	234
86	33.4694	29.268	33.9	2.8	2	82	51	245	120	bamD	43	319	WP_040196143.1	241
87	33.4694	29.268	33.9	2.9	2	82	51	245	120	bamD	43	312	WP_159302327.1	234
88	23.6735	34.483	32.7	2.9	0	58	38	245	103	bamD	46	119	WP_163583689.1	62
89	33.4694	29.268	33.9	3	2	82	51	245	120	bamD	43	312	WP_096812602.1	234
90	33.4694	29.268	33.5	3	2	82	51	245	120	bamD	43	305	WP_086642495.1	227
91	33.4694	29.268	33.5	3.1	2	82	51	245	120	bamD	43	312	WP_014907297.1	234
92	33.4694	29.268	33.5	3.1	2	82	51	245	120	bamD	43	312	WP_159212356.1	234
93	33.4694	29.268	33.5	3.1	2	82	51	245	120	bamD	43	317	WP_163596381.1	239
94	33.4694	29.268	33.5	3.2	2	82	51	245	120	bamD	43	312	WP_159145969.1	234
95	33.4694	29.268	33.5	3.5	2	82	51	245	120	bamD	43	312	WP_135711150.1	234
96	33.4694	29.268	33.5	4	2	82	51	245	120	bamD	43	345	WP_117023010.1	267
97	33.4694	29.268	33.5	4.1	2	82	51	245	120	bamD	43	347	WP_202554734.1	269
98	33.4694	29.268	33.1	4.2	2	82	51	245	120	bamD	43	347	WP_153594405.1	269
99	33.4694	29.268	33.1	4.3	2	82	51	245	120	bamD	43	345	WP_032446252.1	267
100	33.4694	29.268	33.1	4.5	2	82	51	245	120	bamD	43	345	WP_117053667.1	267
101	33.4694	29.268	33.1	4.6	2	82	51	245	120	bamD	43	345	WP_110225596.1	267
102	44.898	30	32	5.3	6	110	62	245	111	bamD	5	105	WP_040172114.1	8
103	57.1429	26.429	32.3	5.4	6	140	73	245	138	bamD	7	125	WP_032445442.1	8
104	42.0408	29.126	31.6	5.8	3	103	51	245	111	bamD	9	84	WP_114415815.1	4
105	57.1429	25.714	32.3	6.8	6	140	74	245	138	bamD	7	125	WP_105434476.1	8
106	36.3265	21.348	30.8	8.1	0	89	70	245	95	bamD	7	94	WP_205590770.1	6
107	57.1429	26.429	32	8.2	6	140	73	245	138	bamD	7	125	WP_170911742.1	8
108	24.0816	33.898	32.3	9.1	1	59	36	245	101	bamD	43	322	WP_087473041.1	267
109	44.4898	33.028	30.8	9.2	6	109	47	245	111	bamD	4	84	WP_087834626.1	1
110	33.4694	28.049	32	9.7	2	82	52	245	120	bamD	43	312	WP_105433396.1	234
111	57.1429	25.714	31.6	9.9	6	140	74	245	138	bamD	7	125	WP_133400560.1	8
129	64.8649	100	49.7	2.02e-09	0	24	0	37	24	cydX	1	24	WP_117028667.1	1
130	51.3514	73.684	32.3	0.015	0	19	5	37	19	cydX	1	19	WP_142297452.1	1
131	43.2432	87.5	31.6	0.03	0	16	2	37	16	cydX	1	16	WP_142298670.1	1
132	83.7838	38.71	31.6	0.033	0	31	19	37	31	cydX	1	31	WP_071908327.1	1
133	72.973	48.148	30.8	0.33	1	27	13	37	26	cydX	1	222	WP_130988295.1	196
134	72.973	48.148	30.4	0.4	1	27	13	37	26	cydX	1	204	WP_205841506.1	178
135	72.973	48.148	30.4	0.42	1	27	13	37	26	cydX	1	204	WP_181876959.1	178
136	72.973	48.148	30.4	0.45	1	27	13	37	26	cydX	1	204	WP_117252424.1	178
137	67.5676	40	26.2	5.2	0	25	15	37	25	cydX	1	25	WP_000270305.1	1
346	46.9274	33.333	43.9	7.75e-05	1	84	52	179	84	dnaT	1	80	WP_001681796.1	1
347	21.7877	51.282	45.1	0.000196	0	39	19	179	179	dnaT	141	252	WP_110570593.1	214
348	21.7877	51.282	45.1	0.000198	0	39	19	179	179	dnaT	141	252	WP_117471440.1	214
349	21.7877	51.282	44.7	0.000288	0	39	19	179	179	dnaT	141	250	WP_065804114.1	212
350	21.7877	51.282	44.7	0.00029	0	39	19	179	179	dnaT	141	252	WP_032439431.1	214
351	21.7877	51.282	44.7	0.000296	0	39	19	179	179	dnaT	141	250	WP_117253808.1	212
352	21.7877	51.282	44.7	0.000298	0	39	19	179	179	dnaT	141	252	WP_188131980.1	214
353	21.7877	51.282	44.7	0.000308	0	39	19	179	179	dnaT	141	250	WP_009485481.1	212
354	21.7877	51.282	44.7	0.00031	0	39	19	179	179	dnaT	141	252	WP_109217324.1	214
355	21.7877	51.282	44.7	0.00031	0	39	19	179	179	dnaT	141	252	WP_117242975.1	214
356	26.8156	45.833	44.3	0.000332	1	48	22	179	179	dnaT	136	250	WP_102085797.1	203
357	21.7877	51.282	44.3	0.000334	0	39	19	179	179	dnaT	141	249	WP_130973385.1	211
358	26.8156	45.833	44.3	0.000334	1	48	22	179	179	dnaT	136	252	WP_201513322.1	205
359	26.8156	43.75	44.3	0.000412	1	48	23	179	179	dnaT	136	252	WP_158672351.1	205
360	26.8156	43.75	43.5	0.0006	1	48	23	179	179	dnaT	136	252	WP_102015194.1	205
361	26.8156	43.75	43.5	0.000612	1	48	23	179	179	dnaT	136	252	WP_117053038.1	205
362	26.8156	43.75	43.5	0.00062	1	48	23	179	179	dnaT	136	252	WP_149998967.1	205
363	26.8156	43.75	43.5	0.000628	1	48	23	179	179	dnaT	136	250	WP_124042974.1	203
364	26.8156	43.75	43.5	0.000632	1	48	23	179	179	dnaT	136	252	WP_048264074.1	205
365	26.8156	43.75	43.5	0.000634	1	48	23	179	179	dnaT	136	250	WP_117082491.1	203
366	26.8156	43.75	43.5	0.000635	1	48	23	179	179	dnaT	136	254	WP_074384793.1	207
367	26.8156	43.75	43.5	0.00064	1	48	23	179	179	dnaT	136	250	WP_065876472.1	203
368	26.8156	43.75	43.5	0.000644	1	48	23	179	179	dnaT	136	252	WP_210724969.1	205
369	26.8156	43.75	43.5	0.000644	1	48	23	179	179	dnaT	136	252	WP_087749811.1	205
370	26.8156	43.75	43.5	0.00065	1	48	23	179	179	dnaT	136	252	WP_117047685.1	205
371	26.8156	43.75	43.5	0.000654	1	48	23	179	179	dnaT	136	254	WP_116953997.1	207
372	26.8156	43.75	43.5	0.000656	1	48	23	179	179	dnaT	136	252	WP_130948869.1	205
373	26.8156	43.75	43.5	0.000662	1	48	23	179	179	dnaT	136	252	WP_129543033.1	205
374	26.8156	43.75	43.5	0.000662	1	48	23	179	179	dnaT	136	252	WP_142482537.1	205
375	26.8156	43.75	43.5	0.000671	1	48	23	179	179	dnaT	136	250	WP_080892682.1	203
376	26.8156	43.75	43.5	0.000671	1	48	23	179	179	dnaT	136	250	WP_130952329.1	203
377	26.8156	43.75	43.5	0.000675	1	48	23	179	179	dnaT	136	252	WP_060596282.1	205
378	26.8156	43.75	43.5	0.000675	1	48	23	179	179	dnaT	136	252	WP_065928364.1	205
379	26.8156	43.75	43.5	0.000677	1	48	23	179	179	dnaT	136	250	WP_025367985.1	203
380	26.8156	43.75	43.5	0.000677	1	48	23	179	179	dnaT	136	250	WP_080795636.1	203
381	26.8156	43.75	43.5	0.000677	1	48	23	179	179	dnaT	136	250	WP_181241592.1	203
382	26.8156	43.75	43.5	0.000677	1	48	23	179	179	dnaT	136	250	WP_166706582.1	203
383	26.8156	43.75	43.5	0.000679	1	48	23	179	179	dnaT	136	254	WP_113962811.1	207
384	26.8156	43.75	43.5	0.000679	1	48	23	179	179	dnaT	136	254	WP_087803880.1	207
385	45.2514	33.333	41.2	0.000683	1	81	44	179	71	dnaT	1	81	WP_004181777.1	1
386	26.8156	43.75	43.5	0.000684	1	48	23	179	179	dnaT	136	250	WP_130941959.1	203
387	26.8156	43.75	43.5	0.000684	1	48	23	179	179	dnaT	136	250	WP_129316794.1	203
388	26.8156	43.75	43.5	0.000688	1	48	23	179	179	dnaT	136	252	WP_075995031.1	205
389	26.8156	43.75	43.5	0.000688	1	48	23	179	179	dnaT	136	252	WP_117093105.1	205
390	26.8156	43.75	43.5	0.000697	1	48	23	179	179	dnaT	136	250	WP_101867355.1	203
391	26.8156	43.75	43.5	0.000701	1	48	23	179	179	dnaT	136	252	WP_204752771.1	205
392	26.8156	43.75	43.5	0.000701	1	48	23	179	179	dnaT	136	252	WP_004200565.1	205
393	26.8156	43.75	43.5	0.000701	1	48	23	179	179	dnaT	136	252	WP_064106730.1	205
394	26.8156	43.75	43.5	0.000703	1	48	23	179	179	dnaT	136	250	WP_114504902.1	203
395	26.8156	43.75	43.5	0.000705	1	48	23	179	179	dnaT	136	254	WP_117244986.1	207
396	26.8156	43.75	43.5	0.000705	1	48	23	179	179	dnaT	136	254	WP_023339268.1	207
397	26.8156	43.75	43.5	0.000709	1	48	23	179	179	dnaT	136	256	WP_171485504.1	209
398	26.8156	43.75	43.5	0.000712	1	48	23	179	179	dnaT	136	254	WP_102009326.1	207
399	26.8156	43.75	43.5	0.000721	1	48	23	179	179	dnaT	136	249	WP_071443753.1	202
400	26.8156	43.75	43.5	0.000728	1	48	23	179	179	dnaT	136	252	WP_115656840.1	205
401	25.6983	47.826	43.5	0.000731	1	46	13	179	179	dnaT	145	250	WP_116976412.1	205
402	26.8156	43.75	43.5	0.000731	1	48	23	179	179	dnaT	136	250	WP_100774831.1	203
403	26.8156	43.75	43.5	0.000731	1	48	23	179	179	dnaT	136	250	WP_069221744.1	203
404	26.8156	43.75	43.5	0.000735	1	48	23	179	179	dnaT	136	252	WP_114504435.1	205
405	26.8156	43.75	43.5	0.000738	1	48	23	179	179	dnaT	136	250	WP_032441405.1	203
406	26.8156	43.75	43.5	0.000739	1	48	23	179	179	dnaT	136	254	WP_135713302.1	207
407	26.8156	43.75	43.5	0.000742	1	48	23	179	179	dnaT	136	252	WP_131135685.1	205
408	26.8156	43.75	43.5	0.000764	1	48	23	179	179	dnaT	136	249	WP_004197438.1	202
409	25.6983	47.826	43.5	0.000771	1	46	13	179	179	dnaT	145	252	WP_032413842.1	207
410	26.8156	43.75	43.1	0.000778	1	48	23	179	179	dnaT	136	249	WP_114466348.1	202
411	45.2514	33.333	41.2	0.000779	1	81	44	179	71	dnaT	1	81	WP_025368601.1	1
412	26.8156	43.75	43.1	0.000786	1	48	23	179	179	dnaT	136	249	WP_080861293.1	202
413	26.8156	43.75	43.1	0.000786	1	48	23	179	179	dnaT	136	249	WP_032415344.1	202
414	26.8156	43.75	43.1	0.000793	1	48	23	179	179	dnaT	136	252	WP_088296337.1	205
415	26.8156	43.75	43.1	0.000808	1	48	23	179	179	dnaT	136	249	WP_153938082.1	202
416	26.8156	43.75	43.1	0.000816	1	48	23	179	179	dnaT	136	249	WP_087831115.1	202
417	26.8156	43.75	43.1	0.000816	1	48	23	179	179	dnaT	136	249	WP_117268592.1	202
418	26.8156	43.75	43.1	0.000832	1	48	23	179	179	dnaT	136	249	WP_064169605.1	202
419	26.8156	43.75	43.1	0.00084	1	48	23	179	179	dnaT	136	249	WP_117060976.1	202
420	13.4078	70.833	43.1	0.000866	0	24	7	179	179	dnaT	156	250	WP_187987044.1	227
421	13.4078	70.833	43.1	0.001	0	24	7	179	179	dnaT	156	252	WP_064154064.1	229
422	26.8156	43.75	43.1	0.001	1	48	23	179	179	dnaT	136	249	WP_143911954.1	202
423	42.4581	32.895	40	0.002	1	76	41	179	71	dnaT	6	79	WP_064165503.1	4
424	26.8156	41.667	42	0.002	1	48	24	179	179	dnaT	136	250	WP_102096608.1	203
425	26.8156	41.667	42	0.002	1	48	24	179	179	dnaT	136	250	WP_117062826.1	203
426	45.2514	34.568	40	0.002	2	81	43	179	71	dnaT	1	81	WP_179108528.1	1
427	32.4022	39.655	39.7	0.002	0	58	35	179	58	dnaT	1	58	WP_032438009.1	1
428	32.4022	39.655	39.7	0.002	0	58	35	179	58	dnaT	1	58	WP_151502762.1	1
429	32.4022	39.655	39.7	0.003	0	58	35	179	58	dnaT	1	58	WP_087728580.1	1
430	32.4022	37.931	39.3	0.004	0	58	36	179	58	dnaT	1	58	WP_014839900.1	1
431	43.5754	33.333	39.3	0.004	1	78	48	179	78	dnaT	1	74	WP_000121741.1	1
432	26.8156	41.667	41.2	0.005	1	48	24	179	179	dnaT	136	252	WP_116956806.1	205
433	45.8101	31.707	38.5	0.007	1	82	52	179	82	dnaT	1	78	WP_000121743.1	1
434	32.4022	37.931	38.1	0.009	0	58	36	179	58	dnaT	1	58	WP_112133012.1	1
435	45.2514	32.099	37.4	0.017	1	81	45	179	71	dnaT	1	81	WP_126033820.1	1
436	17.8771	53.125	38.9	0.03	1	32	11	179	179	dnaT	148	321	WP_000054501.1	294
437	38.5475	33.333	35.8	0.049	1	69	36	179	71	dnaT	13	70	WP_142900812.1	2
438	32.4022	36.207	35	0.082	0	58	37	179	58	dnaT	1	58	WP_159331420.1	1
439	29.0503	36.538	34.3	0.18	0	52	33	179	52	dnaT	1	52	WP_080896473.1	1
440	11.1732	70	36.2	0.2	0	20	6	179	179	dnaT	160	320	WP_000095671.1	301
441	30.1676	37.037	33.9	0.22	1	54	24	179	71	dnaT	28	58	WP_070180796.1	5
442	25.1397	42.222	35.8	0.32	2	45	22	179	179	dnaT	139	297	WP_064141956.1	253
443	29.0503	36.538	33.9	0.32	0	52	33	179	52	dnaT	1	52	WP_080861606.1	1
444	29.0503	36.538	33.9	0.32	0	52	33	179	52	dnaT	1	52	WP_080795817.1	1
445	25.1397	42.222	35.8	0.33	2	45	22	179	179	dnaT	139	293	WP_112162673.1	249
446	25.1397	42.222	35.8	0.34	2	45	22	179	179	dnaT	139	293	WP_135716212.1	249
447	25.1397	42.222	35.8	0.34	2	45	22	179	179	dnaT	139	293	WP_065519790.1	249
448	29.0503	36.538	33.9	0.34	0	52	33	179	52	dnaT	1	52	WP_048030981.1	1
449	25.1397	42.222	35.4	0.34	2	45	22	179	179	dnaT	139	297	WP_181419280.1	253
450	29.0503	36.538	33.9	0.35	0	52	33	179	52	dnaT	1	52	WP_004187025.1	1
451	46.9274	32.143	35.4	0.35	3	84	41	179	179	dnaT	108	279	WP_087866639.1	200
452	26.8156	37.5	32.7	0.38	0	48	30	179	48	dnaT	1	48	WP_135705851.1	1
453	29.0503	36.538	33.5	0.39	0	52	33	179	52	dnaT	1	52	WP_130973037.1	1
454	25.1397	42.222	35.4	0.4	2	45	22	179	179	dnaT	139	297	WP_131139973.1	253
455	46.9274	32.143	35.4	0.44	3	84	41	179	179	dnaT	108	295	WP_181874655.1	216
456	46.9274	32.143	35	0.46	3	84	41	179	179	dnaT	108	295	WP_170757368.1	216
457	46.9274	32.143	35	0.46	3	84	41	179	179	dnaT	108	295	WP_194429381.1	216
458	46.9274	32.143	35	0.47	3	84	41	179	179	dnaT	108	295	WP_181945587.1	216
459	29.0503	36.538	33.1	0.53	0	52	33	179	52	dnaT	1	52	WP_102054446.1	1
460	44.6927	31.25	35	0.59	2	80	47	179	179	dnaT	108	295	WP_179204757.1	216
461	46.9274	32.143	34.7	0.62	3	84	41	179	179	dnaT	108	279	WP_115657341.1	200
462	46.9274	30.952	34.7	0.7	3	84	42	179	179	dnaT	108	293	WP_180298456.1	214
463	46.9274	32.143	34.7	0.73	3	84	41	179	179	dnaT	108	295	WP_181404875.1	216
464	23.4637	42.857	34.7	0.75	1	42	20	179	179	dnaT	142	341	WP_114120321.1	300
465	23.4637	42.857	34.7	0.8	1	42	20	179	179	dnaT	142	342	WP_080398146.1	301
466	46.9274	30.952	34.7	0.8	3	84	42	179	179	dnaT	108	295	WP_175439907.1	216
467	46.9274	32.143	34.3	0.89	3	84	41	179	179	dnaT	108	293	WP_180298460.1	214
468	46.9274	32.143	34.3	0.9	3	84	41	179	179	dnaT	108	293	WP_200849589.1	214
469	24.0223	39.535	32	0.92	0	43	26	179	58	dnaT	16	57	WP_114146256.1	15
470	46.9274	32.143	34.3	0.99	3	84	41	179	179	dnaT	108	293	WP_187145593.1	214
471	46.9274	30.952	33.9	1.1	3	84	42	179	179	dnaT	108	266	WP_196983182.1	187
472	46.9274	30.952	34.3	1.1	3	84	42	179	179	dnaT	108	295	WP_185946320.1	216
473	46.9274	30.952	34.3	1.1	3	84	42	179	179	dnaT	108	295	WP_210406570.1	216
474	46.9274	30.952	34.3	1.1	3	84	42	179	179	dnaT	108	295	WP_205328484.1	216
475	47.486	31.765	33.9	1.2	3	85	42	179	179	dnaT	107	295	WP_180960732.1	215
476	11.1732	65	33.9	1.2	0	20	7	179	179	dnaT	160	302	WP_135652737.1	283
477	11.1732	65	33.9	1.2	0	20	7	179	179	dnaT	160	302	WP_114268003.1	283
478	11.1732	65	33.9	1.3	0	20	7	179	179	dnaT	160	306	WP_004179609.1	287
479	11.1732	65	33.9	1.3	0	20	7	179	179	dnaT	160	302	WP_048997844.1	283
480	11.1732	65	33.9	1.3	0	20	7	179	179	dnaT	160	302	WP_135713274.1	283
481	11.1732	65	33.9	1.4	0	20	7	179	179	dnaT	160	302	WP_029602860.1	283
482	11.1732	65	33.9	1.4	0	20	7	179	179	dnaT	160	304	WP_195579750.1	285
483	11.1732	65	33.9	1.4	0	20	7	179	179	dnaT	160	304	WP_101985154.1	285
484	11.1732	65	33.9	1.4	0	20	7	179	179	dnaT	160	302	WP_071031350.1	283
485	11.1732	65	33.9	1.4	0	20	7	179	179	dnaT	160	302	WP_057775088.1	283
486	11.1732	65	33.9	1.4	0	20	7	179	179	dnaT	160	302	WP_094354194.1	283
487	11.1732	65	33.9	1.4	0	20	7	179	179	dnaT	160	302	WP_200794157.1	283
488	11.1732	65	33.9	1.4	0	20	7	179	179	dnaT	160	302	WP_023307408.1	283
489	11.1732	65	33.9	1.4	0	20	7	179	179	dnaT	160	302	WP_114268433.1	283
490	11.1732	65	33.9	1.4	0	20	7	179	179	dnaT	160	302	WP_049152544.1	283
491	11.1732	65	33.9	1.4	0	20	7	179	179	dnaT	160	302	WP_135672767.1	283
492	11.1732	65	33.9	1.4	0	20	7	179	179	dnaT	160	302	WP_059065419.1	283
493	11.1732	65	33.9	1.4	0	20	7	179	179	dnaT	160	302	WP_084456144.1	283
494	11.1732	65	33.9	1.4	0	20	7	179	179	dnaT	160	302	WP_099451511.1	283
495	11.1732	65	33.9	1.4	0	20	7	179	179	dnaT	160	304	WP_065901098.1	285
496	11.1732	65	33.9	1.4	0	20	7	179	179	dnaT	160	304	WP_139596185.1	285
497	11.1732	65	33.9	1.4	0	20	7	179	179	dnaT	160	306	WP_020804479.1	287
498	11.1732	65	33.9	1.4	0	20	7	179	179	dnaT	160	300	WP_104456685.1	281
499	11.1732	65	33.9	1.4	0	20	7	179	179	dnaT	160	308	WP_065242346.1	289
500	11.1732	65	33.9	1.4	0	20	7	179	179	dnaT	160	302	WP_135650443.1	283
501	11.1732	65	33.9	1.4	0	20	7	179	179	dnaT	160	302	WP_117065544.1	283
502	11.1732	65	33.9	1.4	0	20	7	179	179	dnaT	160	302	WP_023286278.1	283
503	11.1732	65	33.9	1.4	0	20	7	179	179	dnaT	160	302	WP_087850377.1	283
504	11.1732	65	33.9	1.4	0	20	7	179	179	dnaT	160	302	WP_043906920.1	283
505	11.1732	65	33.9	1.4	0	20	7	179	179	dnaT	160	302	WP_094716481.1	283
506	11.1732	65	33.9	1.4	0	20	7	179	179	dnaT	160	304	WP_032417025.1	285
507	11.1732	65	33.9	1.4	0	20	7	179	179	dnaT	160	304	WP_159109829.1	285
508	11.1732	65	33.9	1.4	0	20	7	179	179	dnaT	160	304	WP_064175421.1	285
509	11.1732	65	33.9	1.4	0	20	7	179	179	dnaT	160	304	WP_065803374.1	285
510	11.1732	65	33.9	1.4	0	20	7	179	179	dnaT	160	306	WP_040243771.1	287
511	11.1732	65	33.9	1.4	0	20	7	179	179	dnaT	160	306	WP_086522998.1	287
512	11.1732	65	33.9	1.4	0	20	7	179	179	dnaT	160	306	WP_159128979.1	287
513	11.1732	65	33.9	1.4	0	20	7	179	179	dnaT	160	300	WP_117052306.1	281
514	11.1732	65	33.9	1.4	0	20	7	179	179	dnaT	160	308	WP_159172101.1	289
515	11.1732	65	33.9	1.4	0	20	7	179	179	dnaT	160	308	WP_099456350.1	289
516	11.1732	65	33.9	1.4	0	20	7	179	179	dnaT	160	302	WP_136444623.1	283
517	11.1732	65	33.9	1.4	0	20	7	179	179	dnaT	160	302	WP_031593515.1	283
518	11.1732	65	33.9	1.4	0	20	7	179	179	dnaT	160	302	WP_058836968.1	283
519	11.1732	65	33.9	1.4	0	20	7	179	179	dnaT	160	302	WP_064179420.1	283
520	11.1732	65	33.9	1.4	0	20	7	179	179	dnaT	160	302	WP_159185891.1	283
521	11.1732	65	33.9	1.4	0	20	7	179	179	dnaT	160	302	WP_135729040.1	283
522	11.1732	65	33.9	1.4	0	20	7	179	179	dnaT	160	304	WP_110222675.1	285
523	11.1732	65	33.9	1.4	0	20	7	179	179	dnaT	160	302	WP_048984895.1	283
524	11.1732	65	33.9	1.4	0	20	7	179	179	dnaT	160	302	WP_102013637.1	283
525	11.1732	65	33.9	1.4	0	20	7	179	179	dnaT	160	304	WP_204786863.1	285
526	11.1732	65	33.9	1.4	0	20	7	179	179	dnaT	160	304	WP_130973609.1	285
527	11.1732	65	33.9	1.5	0	20	7	179	179	dnaT	160	308	WP_154060180.1	289
528	11.1732	65	33.9	1.5	0	20	7	179	179	dnaT	160	302	WP_073545905.1	283
529	11.1732	65	33.9	1.5	0	20	7	179	179	dnaT	160	302	WP_117043428.1	283
530	11.1732	65	33.9	1.5	0	20	7	179	179	dnaT	160	302	WP_064146229.1	283
531	11.1732	65	33.9	1.5	0	20	7	179	179	dnaT	160	302	WP_112132986.1	283
532	11.1732	65	33.9	1.5	0	20	7	179	179	dnaT	160	302	WP_167829874.1	283
533	11.1732	65	33.9	1.5	0	20	7	179	179	dnaT	160	302	WP_086624778.1	283
534	11.1732	65	33.9	1.5	0	20	7	179	179	dnaT	160	302	WP_064168408.1	283
535	11.1732	65	33.9	1.5	0	20	7	179	179	dnaT	160	302	WP_203259248.1	283
536	11.1732	65	33.9	1.5	0	20	7	179	179	dnaT	160	306	WP_181672664.1	287
537	11.1732	65	33.9	1.5	0	20	7	179	179	dnaT	160	302	WP_069334956.1	283
538	11.1732	65	33.9	1.5	0	20	7	179	179	dnaT	160	302	WP_071042718.1	283
539	11.1732	65	33.9	1.5	0	20	7	179	179	dnaT	160	302	WP_071057150.1	283
540	11.1732	65	33.9	1.5	0	20	7	179	179	dnaT	160	302	WP_117038219.1	283
541	11.1732	65	33.5	1.5	0	20	7	179	179	dnaT	160	302	WP_117257366.1	283
542	11.1732	65	33.5	1.5	0	20	7	179	179	dnaT	160	302	WP_100117050.1	283
543	11.1732	65	33.5	1.5	0	20	7	179	179	dnaT	160	300	WP_119570603.1	281
544	11.1732	65	33.5	1.5	0	20	7	179	179	dnaT	160	302	WP_080917089.1	283
545	11.1732	65	33.5	1.5	0	20	7	179	179	dnaT	160	302	WP_085858601.1	283
546	11.1732	65	33.5	1.5	0	20	7	179	179	dnaT	160	302	WP_117088538.1	283
547	11.1732	65	33.5	1.6	0	20	7	179	179	dnaT	160	302	WP_104443311.1	283
548	11.1732	65	33.5	1.6	0	20	7	179	179	dnaT	160	302	WP_115656865.1	283
549	46.9274	32.143	33.5	1.6	3	84	41	179	179	dnaT	108	295	WP_181401307.1	216
550	46.9274	32.143	33.5	1.7	3	84	41	179	179	dnaT	108	295	WP_174545384.1	216
551	11.1732	65	33.5	1.7	0	20	7	179	179	dnaT	160	222	WP_102098368.1	203
552	46.9274	32.143	33.5	1.9	3	84	41	179	179	dnaT	108	295	WP_175354524.1	216
553	34.0782	36.066	31.6	1.9	2	61	36	179	59	dnaT	1	60	WP_065810646.1	1
554	46.9274	30.952	33.5	2	3	84	42	179	179	dnaT	108	293	WP_181400638.1	214
555	10.6145	68.421	33.1	2	0	19	6	179	179	dnaT	161	295	WP_200143673.1	277
556	10.6145	68.421	33.1	2	0	19	6	179	179	dnaT	161	277	WP_117074293.1	259
557	46.9274	32.143	33.1	2.2	3	84	41	179	179	dnaT	108	295	WP_180808055.1	216
558	29.6089	30.189	31.6	2.3	0	53	37	179	54	dnaT	2	55	WP_159185972.1	3
559	45.8101	30.488	33.1	2.3	3	82	45	179	179	dnaT	108	295	WP_187590380.1	216
560	46.9274	30.952	33.1	2.4	3	84	42	179	179	dnaT	108	279	WP_208395004.1	200
561	29.6089	30.189	31.2	2.7	0	53	37	179	54	dnaT	2	55	WP_130941210.1	3
562	17.3184	41.935	31.2	2.9	0	31	18	179	54	dnaT	24	55	WP_049140176.1	25
563	10.6145	68.421	32.7	2.9	0	19	6	179	179	dnaT	161	304	WP_087759807.1	286
564	46.9274	30.952	32.7	3.1	3	84	42	179	179	dnaT	108	283	WP_032425344.1	204
565	29.6089	30.189	31.2	3.1	0	53	37	179	54	dnaT	2	55	WP_065807802.1	3
566	46.9274	30.952	32.7	3.3	3	84	42	179	179	dnaT	108	279	WP_101987633.1	200
567	46.9274	30.952	32.7	3.4	3	84	42	179	179	dnaT	108	279	WP_032435828.1	200
568	46.9274	30.952	32.7	3.4	3	84	42	179	179	dnaT	108	279	WP_109910499.1	200
569	46.9274	30.952	32.7	3.4	3	84	42	179	179	dnaT	108	293	WP_181876900.1	214
570	46.9274	30.952	32.7	3.4	3	84	42	179	179	dnaT	108	295	WP_181960868.1	216
571	46.9274	30.952	32.7	3.5	3	84	42	179	179	dnaT	108	279	WP_023304760.1	200
572	46.9274	30.952	32.7	3.5	3	84	42	179	179	dnaT	108	295	WP_172095812.1	216
573	25.1397	28.889	30.4	3.6	0	45	32	179	45	dnaT	1	45	WP_072021765.1	1
574	46.9274	30.952	32.3	3.6	3	84	42	179	179	dnaT	108	279	WP_201519659.1	200
575	46.9274	30.952	32.3	3.6	3	84	42	179	179	dnaT	108	279	WP_117157522.1	200
576	22.3464	37.5	31.2	3.6	1	40	24	179	92	dnaT	54	84	WP_176372457.1	45
577	22.3464	37.5	30.8	3.6	1	40	24	179	92	dnaT	54	84	WP_192574789.1	45
578	10.6145	68.421	32.3	3.7	0	19	6	179	179	dnaT	161	283	WP_102001274.1	265
579	10.6145	68.421	32.3	3.8	0	19	6	179	179	dnaT	161	295	WP_172952748.1	277
580	10.6145	68.421	32.3	3.8	0	19	6	179	179	dnaT	161	295	WP_174190385.1	277
581	10.6145	68.421	32.3	3.8	0	19	6	179	179	dnaT	161	295	WP_179206461.1	277
582	10.6145	68.421	32.3	3.8	0	19	6	179	179	dnaT	161	295	WP_177330529.1	277
583	46.9274	30.952	32.3	3.8	3	84	42	179	179	dnaT	108	295	WP_174562417.1	216
584	22.3464	37.5	31.2	3.8	1	40	24	179	92	dnaT	54	84	WP_186791932.1	45
585	46.9274	30.952	32.3	3.9	3	84	42	179	179	dnaT	108	297	WP_192870533.1	218
586	22.3464	37.5	30.8	3.9	1	40	24	179	92	dnaT	54	84	WP_032442830.1	45
587	10.6145	68.421	32.3	3.9	0	19	6	179	179	dnaT	161	301	WP_207309385.1	283
588	10.6145	68.421	32.3	3.9	0	19	6	179	179	dnaT	161	295	WP_172972439.1	277
589	10.6145	68.421	32.3	3.9	0	19	6	179	179	dnaT	161	295	WP_181941269.1	277
590	10.6145	68.421	32.3	3.9	0	19	6	179	179	dnaT	161	295	WP_181938360.1	277
591	10.6145	68.421	32.3	3.9	0	19	6	179	179	dnaT	161	295	WP_176483449.1	277
592	10.6145	68.421	32.3	3.9	0	19	6	179	179	dnaT	161	297	WP_181959178.1	279
593	10.6145	68.421	32.3	3.9	0	19	6	179	179	dnaT	161	295	WP_186796704.1	277
594	10.6145	68.421	32.3	4	0	19	6	179	179	dnaT	161	279	WP_041937713.1	261
595	10.6145	68.421	32.3	4	0	19	6	179	179	dnaT	161	279	WP_200783739.1	261
596	10.6145	68.421	32.3	4	0	19	6	179	179	dnaT	161	279	WP_117054073.1	261
597	46.9274	30.952	32.3	4	3	84	42	179	179	dnaT	108	295	WP_187417465.1	216
598	10.6145	68.421	32.3	4	0	19	6	179	179	dnaT	161	279	WP_143873349.1	261
599	46.9274	30.952	32.3	4	3	84	42	179	179	dnaT	108	295	WP_181946214.1	216
600	10.6145	68.421	32.3	4	0	19	6	179	179	dnaT	161	295	WP_181416955.1	277
601	10.6145	68.421	32.3	4.1	0	19	6	179	179	dnaT	161	295	WP_179191579.1	277
602	46.9274	30.952	32.3	4.1	3	84	42	179	179	dnaT	108	297	WP_181937638.1	218
603	46.9274	30.952	32.3	4.1	3	84	42	179	179	dnaT	108	299	WP_210414528.1	220
604	10.6145	68.421	32.3	4.1	0	19	6	179	179	dnaT	161	279	WP_048337849.1	261
605	46.9274	30.952	32.3	4.1	3	84	42	179	179	dnaT	108	281	WP_117070826.1	202
606	10.6145	68.421	32.3	4.1	0	19	6	179	179	dnaT	161	295	WP_205332929.1	277
607	10.6145	68.421	32.3	4.1	0	19	6	179	179	dnaT	161	299	WP_210409142.1	281
608	10.6145	68.421	32.3	4.1	0	19	6	179	179	dnaT	161	295	WP_196612544.1	277
609	10.6145	68.421	32.3	4.1	0	19	6	179	179	dnaT	161	295	WP_185955079.1	277
610	10.6145	68.421	32.3	4.1	0	19	6	179	179	dnaT	161	295	WP_181962461.1	277
611	46.9274	30.952	32.3	4.1	3	84	42	179	179	dnaT	108	295	WP_207304408.1	216
612	10.6145	68.421	32.3	4.1	0	19	6	179	179	dnaT	161	295	WP_171991791.1	277
613	10.6145	68.421	32.3	4.1	0	19	6	179	179	dnaT	161	297	WP_200543968.1	279
614	10.6145	68.421	32.3	4.2	0	19	6	179	179	dnaT	161	293	WP_176228751.1	275
615	10.6145	68.421	32.3	4.2	0	19	6	179	179	dnaT	161	293	WP_171995502.1	275
616	10.6145	68.421	32.3	4.2	0	19	6	179	179	dnaT	161	295	WP_181936837.1	277
617	10.6145	68.421	32.3	4.2	0	19	6	179	179	dnaT	161	295	WP_192869456.1	277
618	10.6145	68.421	32.3	4.2	0	19	6	179	179	dnaT	161	295	WP_210415368.1	277
619	10.6145	68.421	32.3	4.2	0	19	6	179	179	dnaT	161	295	WP_181401601.1	277
620	10.6145	68.421	32.3	4.2	0	19	6	179	179	dnaT	161	295	WP_170849523.1	277
621	27.3743	34.694	30.8	4.2	0	49	32	179	52	dnaT	4	49	WP_117060517.1	1
622	10.6145	68.421	32.3	4.2	0	19	6	179	179	dnaT	161	295	WP_171992954.1	277
623	10.6145	68.421	32.3	4.2	0	19	6	179	179	dnaT	161	295	WP_187417317.1	277
624	10.6145	68.421	32.3	4.2	0	19	6	179	179	dnaT	161	295	WP_181402859.1	277
625	44.6927	30	32.3	4.2	2	80	48	179	179	dnaT	108	277	WP_032430506.1	198
626	10.6145	68.421	32.3	4.2	0	19	6	179	179	dnaT	161	279	WP_101970413.1	261
627	10.6145	68.421	32.3	4.2	0	19	6	179	179	dnaT	161	279	WP_032436254.1	261
628	10.6145	68.421	32.3	4.3	0	19	6	179	179	dnaT	161	295	WP_171992784.1	277
629	10.6145	68.421	32.3	4.3	0	19	6	179	179	dnaT	161	295	WP_183083658.1	277
630	10.6145	68.421	32.3	4.3	0	19	6	179	179	dnaT	161	295	WP_177334457.1	277
631	10.6145	68.421	32.3	4.3	0	19	6	179	179	dnaT	161	297	WP_210407795.1	279
632	10.6145	68.421	32.3	4.3	0	19	6	179	179	dnaT	161	295	WP_176747624.1	277
633	10.6145	68.421	32.3	4.3	0	19	6	179	179	dnaT	161	295	WP_181948612.1	277
634	22.3464	37.5	30.8	4.4	1	40	24	179	92	dnaT	54	84	WP_032427024.1	45
635	22.3464	35	30.8	4.4	1	40	25	179	92	dnaT	54	42	WP_181940797.1	3
636	10.6145	68.421	32.3	4.4	0	19	6	179	179	dnaT	161	285	WP_114670117.1	267
637	36.8715	31.818	30.4	4.5	1	66	44	179	66	dnaT	1	65	WP_048227620.1	1
674	52.3256	34.444	45.4	2.35e-05	3	90	48	172	120	fabA	34	90	WP_171483686.1	9
675	52.907	35.165	44.7	7.48e-05	3	91	51	172	154	fabA	67	107	WP_171486738.1	22
676	76.7442	30.303	43.1	0.000374	7	132	72	172	159	fabA	35	142	WP_108451575.1	24
677	77.3256	27.82	42.7	0.000615	5	133	80	172	159	fabA	35	148	WP_110180119.1	24
678	77.3256	27.82	42.7	0.000627	5	133	80	172	159	fabA	35	148	WP_202675189.1	24
679	75.5814	26.923	41.6	0.001	4	130	79	172	158	fabA	35	124	WP_171482251.1	5
680	76.7442	29.545	42	0.001	7	132	73	172	159	fabA	35	142	WP_147020145.1	24
681	76.7442	29.545	42	0.001	7	132	73	172	159	fabA	35	142	WP_110214355.1	24
682	75.5814	28.462	41.6	0.001	6	130	77	172	159	fabA	35	128	WP_119720254.1	10
683	76.7442	29.545	41.6	0.001	7	132	73	172	159	fabA	35	142	WP_004145858.1	24
684	76.7442	29.545	41.6	0.001	7	132	73	172	159	fabA	35	142	WP_209754060.1	24
685	76.7442	29.545	41.2	0.002	7	132	73	172	159	fabA	35	142	WP_064159464.1	24
686	76.7442	29.545	41.2	0.002	7	132	73	172	159	fabA	35	142	WP_000210739.1	24
687	76.7442	28.788	40.8	0.002	7	132	74	172	159	fabA	35	142	WP_061155698.1	24
688	76.7442	29.545	40.8	0.003	7	132	73	172	159	fabA	35	142	WP_010426706.1	24
689	76.7442	29.545	40.4	0.003	7	132	73	172	159	fabA	35	142	WP_094966015.1	24
690	76.7442	28.788	40	0.005	7	132	74	172	159	fabA	35	142	WP_117028922.1	24
691	77.3256	27.82	40	0.005	5	133	80	172	159	fabA	35	148	WP_086371622.1	24
692	75.5814	27.692	39.7	0.006	7	130	78	172	159	fabA	35	142	WP_109231574.1	24
693	60.4651	28.846	38.9	0.009	4	104	66	172	159	fabA	60	102	WP_101979279.1	3
694	53.4884	30.435	38.5	0.01	3	92	52	172	120	fabA	34	107	WP_102009782.1	23
695	52.907	30.769	38.9	0.01	3	91	51	172	120	fabA	35	107	WP_159318253.1	24
696	53.4884	30.435	38.5	0.011	3	92	52	172	120	fabA	34	107	WP_049200704.1	23
697	53.4884	30.435	38.5	0.011	3	92	52	172	120	fabA	34	107	WP_101983469.1	23
698	52.907	30.769	38.5	0.012	3	91	51	172	120	fabA	35	107	WP_087637188.1	24
699	52.907	30.769	38.1	0.013	3	91	51	172	120	fabA	35	107	WP_146693883.1	24
700	76.7442	28.788	38.9	0.014	7	132	74	172	159	fabA	35	142	WP_117123737.1	24
701	76.7442	28.788	38.5	0.016	7	132	74	172	159	fabA	35	142	WP_085787717.1	24
702	33.7209	34.483	37.7	0.017	1	58	33	172	92	fabA	35	68	WP_171489465.1	16
703	53.4884	30.435	37.7	0.019	3	92	52	172	120	fabA	34	107	WP_048965391.1	23
704	34.3023	35.593	37.4	0.02	2	59	30	172	92	fabA	35	75	WP_146704424.1	24
705	38.9535	35.821	35.4	0.15	3	67	38	172	120	fabA	54	76	WP_014833610.1	15
706	54.0698	30.108	33.5	0.59	4	93	57	172	159	fabA	71	89	WP_116439254.1	1
707	42.4419	28.767	33.1	0.92	2	73	43	172	125	fabA	55	81	WP_102010776.1	16
708	42.4419	28.767	33.1	0.92	2	73	43	172	125	fabA	55	81	WP_023285761.1	16
709	55.814	30.208	33.5	1	3	96	59	172	159	fabA	68	141	WP_200853269.1	50
710	64.5349	31.532	33.1	1.1	6	111	65	172	165	fabA	55	115	WP_023291247.1	16
711	39.5349	30.882	32.7	1.4	2	68	38	172	120	fabA	55	76	WP_102095188.1	16
712	39.5349	33.824	32	1.7	3	68	40	172	122	fabA	55	78	WP_165470889.1	16
713	37.2093	37.5	31.6	1.9	4	64	32	172	98	fabA	35	66	WP_117080223.1	11
714	42.4419	28.767	32.3	2	2	73	43	172	125	fabA	55	81	WP_117035360.1	16
745	50.4854	44.231	46.2	2.16e-06	0	52	29	103	87	ftsB	36	53	WP_150036305.1	2
746	44.6602	47.826	45.1	7.15e-06	0	46	24	103	87	ftsB	42	60	WP_117080092.1	15
783	38.843	31.915	31.2	0.99	1	47	31	121	119	ftsL	73	55	WP_200858066.1	10
784	53.719	32.308	31.6	1.6	2	65	41	121	87	ftsL	23	103	WP_159185854.1	42
785	47.9339	36.207	32	2.5	3	58	23	121	76	ftsL	30	254	WP_001402894.1	200
861	33.3333	29.348	45.8	5.93e-05	2	92	54	276	261	ftsQ	174	86	WP_150078471.1	2
862	24.2754	34.328	37.7	0.03	2	67	40	276	167	ftsQ	104	92	WP_163574216.1	27
863	10.8696	36.667	34.3	0.46	0	30	19	276	132	ftsQ	103	41	WP_163562633.1	12
864	28.6232	32.911	31.2	9.4	4	79	43	276	128	ftsQ	57	93	WP_206739958.1	18
963	31.7073	32.051	35	0.48	3	78	50	246	160	hemD	84	109	WP_150078512.1	34
964	19.9187	42.857	31.2	3.4	1	49	26	246	230	hemD	182	48	WP_200792304.1	2
965	37.8049	30.108	33.1	5	2	93	55	246	157	hemD	69	287	WP_124946289.1	201
966	15.0407	32.432	30.4	9.8	0	37	25	246	216	hemD	180	97	WP_087833642.1	61
1198	78.2609	30.556	47.4	2.41e-06	3	108	61	138	125	higA	24	106	WP_181965231.1	7
1199	44.2029	45.902	48.9	2.56e-06	1	61	32	138	137	higA	78	123	WP_207309384.1	63
1200	78.2609	30.556	47	3.52e-06	3	108	61	138	125	higA	24	106	WP_200854792.1	7
1201	65.2174	32.222	47.4	3.83e-06	2	90	52	138	131	higA	43	111	WP_201510879.1	30
1202	82.6087	29.825	47	5.69e-06	4	114	66	138	131	higA	24	111	WP_119650893.1	6
1203	82.6087	28.947	46.6	6.06e-06	3	114	67	138	131	higA	24	111	WP_080861780.1	6
1204	82.6087	28.947	46.6	6.19e-06	3	114	67	138	131	higA	24	111	WP_045268431.1	6
1205	82.6087	28.947	46.2	8.56e-06	3	114	67	138	131	higA	24	111	WP_117067751.1	6
1206	82.6087	28.947	46.2	1.02e-05	3	114	67	138	131	higA	24	111	WP_150150031.1	6
1207	39.8551	43.636	44.3	1.55e-05	1	55	30	138	131	higA	78	55	WP_117056570.1	1
1208	86.9565	32.5	43.5	0.000335	3	120	67	138	137	higA	24	117	WP_094313495.1	6
1209	86.9565	32.5	43.5	0.000338	3	120	67	138	137	higA	24	117	WP_040236485.1	6
1210	86.9565	32.5	42.7	0.000625	3	120	67	138	137	higA	24	117	WP_032104247.1	6
1211	83.3333	31.304	42.4	0.000653	2	115	75	138	137	higA	24	120	WP_101990097.1	9
1212	86.9565	32.5	42.7	0.000656	3	120	67	138	137	higA	24	117	WP_117052067.1	6
1213	44.2029	40.984	42.4	0.000793	1	61	35	138	137	higA	78	120	WP_115694658.1	60
1214	44.2029	40.984	42	0.000874	1	61	35	138	137	higA	78	120	WP_049141310.1	60
1215	44.2029	40.984	42	0.000892	1	61	35	138	137	higA	78	120	WP_080831310.1	60
1216	44.2029	40.984	42	0.001	1	61	35	138	137	higA	78	120	WP_048291406.1	60
1217	44.2029	39.344	41.6	0.001	1	61	36	138	137	higA	78	120	WP_048265244.1	60
1218	44.2029	39.344	41.6	0.001	1	61	36	138	137	higA	78	120	WP_020947964.1	60
1219	44.2029	40.984	41.2	0.002	1	61	35	138	137	higA	78	120	WP_040027447.1	60
1220	44.2029	40.984	41.2	0.002	1	61	35	138	137	higA	78	120	WP_004223174.1	60
1221	44.2029	40.984	41.2	0.002	1	61	35	138	137	higA	78	120	WP_119202763.1	60
1222	44.2029	39.344	40.8	0.003	1	61	36	138	137	higA	78	120	WP_191974485.1	60
1223	44.2029	39.344	40.8	0.003	1	61	36	138	137	higA	78	120	WP_032422612.1	60
1224	68.8406	28.421	36.2	0.041	3	95	54	138	112	higA	24	93	WP_173670062.1	7
1225	68.1159	28.723	35.4	0.06	3	94	53	138	111	higA	24	92	WP_181943986.1	7
1226	36.9565	27.451	33.9	0.13	0	51	37	138	137	higA	87	54	WP_202820980.1	4
1227	82.6087	22.807	35.4	0.15	4	114	68	138	137	higA	27	153	WP_087812786.1	57
1228	64.4928	28.09	32.3	0.68	3	89	50	138	112	higA	30	82	WP_159300706.1	2
1229	62.3188	29.07	32	0.95	3	86	47	138	103	higA	24	84	WP_181945542.1	7
1230	72.4638	28	32	1.6	4	100	55	138	136	higA	47	101	WP_162825734.1	9
1231	36.2319	38	30.8	2.5	1	50	30	138	126	higA	78	82	WP_163571041.1	33
1232	76.8116	28.302	31.6	2.6	5	106	57	138	136	higA	43	101	WP_186979289.1	3
1233	72.4638	28	31.2	3	4	100	55	138	136	higA	47	101	WP_209168159.1	9
1234	60.1449	26.506	30.4	3.1	2	83	48	138	98	higA	21	78	WP_181941619.1	4
1235	86.9565	27.5	32	3.1	3	120	79	138	123	higA	7	266	WP_023101670.1	152
1236	44.2029	32.787	30.8	3.2	1	61	39	138	138	higA	80	71	WP_000609270.1	11
1237	76.8116	28.302	31.2	3.3	5	106	57	138	136	higA	43	101	WP_074423429.1	3
1238	39.1304	35.185	31.6	3.5	1	54	32	138	134	higA	84	61	WP_141414047.1	8
1239	76.8116	27.358	31.2	3.6	5	106	58	138	136	higA	43	101	WP_181936125.1	3
1240	72.4638	28	31.2	3.6	4	100	55	138	136	higA	47	101	WP_181962794.1	9
1241	72.4638	27	31.2	3.6	4	100	56	138	136	higA	47	101	WP_187388906.1	9
1242	76.8116	27.358	30.8	3.8	5	106	58	138	136	higA	43	101	WP_074187918.1	3
1243	72.4638	28	30.8	3.8	4	100	55	138	136	higA	47	101	WP_074187650.1	9
1244	72.4638	27	30.8	3.9	4	100	56	138	136	higA	47	101	WP_162763152.1	9
1245	76.8116	26.415	30.8	3.9	5	106	59	138	136	higA	43	101	WP_187601025.1	3
1246	72.4638	27	30.8	4.5	4	100	56	138	136	higA	47	101	WP_167877306.1	9
1247	12.3188	70.588	29.6	4.7	0	17	5	138	121	higA	105	18	WP_181726845.1	2
1248	61.5942	28.235	30.4	5.4	3	85	52	138	136	higA	54	101	WP_074185362.1	24
1249	72.4638	27	30.4	5.5	4	100	56	138	136	higA	47	101	WP_165455151.1	9
1250	46.3768	35.938	31.2	5.6	4	64	34	138	126	higA	69	198	WP_199855261.1	136
1251	76.8116	27.358	30.4	5.7	5	106	58	138	136	higA	43	101	WP_181936303.1	3
1252	76.8116	27.358	30.8	5.7	5	106	58	138	136	higA	43	119	WP_064167381.1	21
1253	76.8116	28.302	30.4	6.6	5	106	57	138	136	higA	43	101	WP_165470355.1	3
1254	63.7681	31.818	31.2	7.4	2	88	54	138	102	higA	16	256	WP_101988385.1	174
1255	62.3188	26.744	30	7.9	3	86	54	138	136	higA	53	101	WP_181880224.1	23
1256	72.4638	27	30	7.9	4	100	56	138	136	higA	47	101	WP_167876571.1	9
1257	72.4638	27	30	8.1	4	100	56	138	136	higA	47	101	WP_172616296.1	9
1258	61.5942	28.235	30	8.1	3	85	52	138	136	higA	54	101	WP_181853217.1	24
1259	72.4638	27	30	8.1	4	100	56	138	136	higA	47	101	WP_181959675.1	9
1260	61.5942	28.235	30	8.2	3	85	52	138	136	higA	54	101	WP_167877011.1	24
1261	76.8116	27.358	30	8.5	5	106	58	138	136	higA	43	101	WP_074187550.1	3
1262	61.5942	28.235	30	8.8	3	85	52	138	136	higA	54	101	WP_178317997.1	24
1263	72.4638	27	29.6	9	4	100	56	138	136	higA	47	95	WP_080464754.1	3
1264	29.7101	31.707	30.8	9.3	1	41	25	138	109	higA	69	322	WP_126052779.1	285
1265	76.8116	27.358	29.6	9.5	5	106	58	138	136	higA	43	101	WP_073549839.1	3
1266	76.8116	27.358	29.6	9.6	5	106	58	138	136	higA	43	101	WP_014343081.1	3
1267	44.2029	34.426	30.8	9.7	2	61	38	138	138	higA	80	71	WP_101975810.1	11
1326	75	34.848	48.1	1.07e-06	0	66	43	88	77	hipB	12	71	WP_130989198.1	6
1327	75	34.848	48.1	1.31e-06	0	66	43	88	77	hipB	12	71	WP_117024288.1	6
1328	86.3636	34.211	47.8	1.46e-06	2	76	46	88	84	hipB	12	80	WP_200541601.1	6
1329	77.2727	25	46.2	1.72e-06	0	68	51	88	88	hipB	21	88	WP_032160195.1	21
1330	85.2273	30.667	46.2	1.91e-06	1	75	50	88	84	hipB	12	80	WP_146694196.1	6
1331	85.2273	30.667	47.4	2.22e-06	1	75	50	88	84	hipB	12	80	WP_163563521.1	6
1332	77.2727	25	45.8	2.35e-06	0	68	51	88	88	hipB	21	88	WP_071992889.1	21
1333	77.2727	25	45.8	2.46e-06	0	68	51	88	88	hipB	21	88	WP_071891924.1	21
1334	75	33.333	46.2	2.72e-06	0	66	44	88	77	hipB	12	71	WP_142977557.1	6
1335	75	33.333	46.6	3.19e-06	0	66	44	88	77	hipB	12	71	WP_085287460.1	6
1336	75	33.333	46.2	3.27e-06	0	66	44	88	77	hipB	12	71	WP_142675077.1	6
1337	75	33.333	46.2	3.32e-06	0	66	44	88	77	hipB	12	71	WP_109262254.1	6
1338	85.2273	30.667	46.2	3.66e-06	1	75	50	88	84	hipB	12	80	WP_142373539.1	6
1339	75	33.333	46.6	3.82e-06	0	66	44	88	77	hipB	12	71	WP_042920568.1	6
1340	78.4091	30.435	45.1	3.9e-06	1	69	46	88	87	hipB	21	89	WP_104466664.1	21
1341	75	33.333	46.6	4.28e-06	0	66	44	88	77	hipB	12	71	WP_032411218.1	6
1342	85.2273	32	46.2	4.62e-06	1	75	49	88	84	hipB	12	80	WP_142673245.1	6
1343	85.2273	32	46.2	4.87e-06	1	75	49	88	84	hipB	12	80	WP_152156596.1	6
1344	75	33.333	46.6	4.94e-06	0	66	44	88	77	hipB	12	71	WP_159175046.1	6
1345	75	33.333	46.6	4.99e-06	0	66	44	88	77	hipB	12	71	WP_163615977.1	6
1346	75	33.333	46.2	5.04e-06	0	66	44	88	77	hipB	12	71	WP_008804673.1	6
1347	75	33.333	46.2	5.2e-06	0	66	44	88	77	hipB	12	71	WP_061154414.1	6
1348	75	33.333	46.2	5.2e-06	0	66	44	88	77	hipB	12	71	WP_069345571.1	6
1349	75	33.333	46.2	5.25e-06	0	66	44	88	77	hipB	12	71	WP_102011587.1	6
1350	75	33.333	46.2	5.3e-06	0	66	44	88	77	hipB	12	71	WP_117060584.1	6
1351	75	33.333	46.2	5.36e-06	0	66	44	88	77	hipB	12	71	WP_117094768.1	6
1352	75	33.333	46.2	5.36e-06	0	66	44	88	77	hipB	12	71	WP_101985364.1	6
1353	75	33.333	46.2	5.36e-06	0	66	44	88	77	hipB	12	71	WP_117109508.1	6
1354	75	33.333	46.2	5.36e-06	0	66	44	88	77	hipB	12	71	WP_200539586.1	6
1355	75	33.333	46.2	5.36e-06	0	66	44	88	77	hipB	12	71	WP_032431864.1	6
1356	75	33.333	46.2	5.36e-06	0	66	44	88	77	hipB	12	71	WP_117063489.1	6
1357	75	33.333	46.2	5.36e-06	0	66	44	88	77	hipB	12	71	WP_142480399.1	6
1358	75	33.333	46.2	5.41e-06	0	66	44	88	77	hipB	12	71	WP_016946519.1	6
1359	75	33.333	46.2	5.41e-06	0	66	44	88	77	hipB	12	71	WP_117067315.1	6
1360	75	33.333	46.2	5.41e-06	0	66	44	88	77	hipB	12	71	WP_117099307.1	6
1361	86.3636	32.895	46.2	5.47e-06	2	76	47	88	84	hipB	12	80	WP_059689554.1	6
1362	75	33.333	46.2	5.47e-06	0	66	44	88	77	hipB	12	71	WP_117266170.1	6
1363	75	33.333	46.2	5.47e-06	0	66	44	88	77	hipB	12	71	WP_064171636.1	6
1364	75	33.333	46.2	5.47e-06	0	66	44	88	77	hipB	12	71	WP_040171166.1	6
1365	75	33.333	46.2	5.47e-06	0	66	44	88	77	hipB	12	71	WP_135723990.1	6
1366	75	33.333	46.2	5.47e-06	0	66	44	88	77	hipB	12	71	WP_048270727.1	6
1367	75	33.333	46.2	5.47e-06	0	66	44	88	77	hipB	12	71	WP_117138409.1	6
1368	75	33.333	46.2	5.47e-06	0	66	44	88	77	hipB	12	71	WP_087638139.1	6
1369	75	33.333	46.2	5.47e-06	0	66	44	88	77	hipB	12	71	WP_032442164.1	6
1370	75	33.333	46.2	5.53e-06	0	66	44	88	77	hipB	12	71	WP_163599895.1	6
1371	75	33.333	46.2	5.53e-06	0	66	44	88	77	hipB	12	71	WP_148404853.1	6
1372	75	33.333	46.2	5.53e-06	0	66	44	88	77	hipB	12	71	WP_002907473.1	6
1373	75	33.333	46.2	5.53e-06	0	66	44	88	77	hipB	12	71	WP_130983251.1	6
1374	75	33.333	46.2	5.57e-06	0	66	44	88	77	hipB	12	71	WP_071081448.1	6
1375	75	33.333	46.2	5.58e-06	0	66	44	88	77	hipB	12	71	WP_110225725.1	6
1376	75	33.333	46.2	5.58e-06	0	66	44	88	77	hipB	12	71	WP_101862759.1	6
1377	75	33.333	46.2	5.58e-06	0	66	44	88	77	hipB	12	71	WP_179373591.1	6
1378	75	33.333	46.2	5.58e-06	0	66	44	88	77	hipB	12	71	WP_117121342.1	6
1379	75	33.333	46.2	5.58e-06	0	66	44	88	77	hipB	12	71	WP_094833187.1	6
1380	75	33.333	46.2	5.58e-06	0	66	44	88	77	hipB	12	71	WP_117261941.1	6
1381	75	33.333	46.2	5.69e-06	0	66	44	88	77	hipB	12	71	WP_096809311.1	6
1382	75	33.333	46.2	5.7e-06	0	66	44	88	77	hipB	12	71	WP_127922933.1	6
1383	75	33.333	46.2	5.7e-06	0	66	44	88	77	hipB	12	71	WP_093984094.1	6
1384	75	33.333	46.2	5.7e-06	0	66	44	88	77	hipB	12	71	WP_064114855.1	6
1385	75	33.333	46.2	5.7e-06	0	66	44	88	77	hipB	12	71	WP_032446126.1	6
1386	75	33.333	46.2	5.7e-06	0	66	44	88	77	hipB	12	71	WP_038992303.1	6
1387	75	33.333	46.2	5.76e-06	0	66	44	88	77	hipB	12	71	WP_086549722.1	6
1388	75	33.333	46.2	5.76e-06	0	66	44	88	77	hipB	12	71	WP_073900498.1	6
1389	75	33.333	46.2	5.77e-06	0	66	44	88	77	hipB	12	71	WP_148398371.1	6
1390	75	33.333	46.2	5.82e-06	0	66	44	88	77	hipB	12	71	WP_058688551.1	6
1391	75	33.333	46.2	5.82e-06	0	66	44	88	77	hipB	12	71	WP_075394962.1	6
1392	75	33.333	46.2	5.82e-06	0	66	44	88	77	hipB	12	71	WP_020804091.1	6
1393	75	33.333	46.2	5.82e-06	0	66	44	88	77	hipB	12	71	WP_117078341.1	6
1394	75	33.333	46.2	5.82e-06	0	66	44	88	77	hipB	12	71	WP_101422756.1	6
1395	75	33.333	46.2	5.82e-06	0	66	44	88	77	hipB	12	71	WP_179396584.1	6
1396	75	33.333	46.2	5.88e-06	0	66	44	88	77	hipB	12	71	WP_185773461.1	6
1397	85.2273	30.667	46.2	5.88e-06	1	75	50	88	84	hipB	12	80	WP_102000368.1	6
1398	75	33.333	46.2	5.88e-06	0	66	44	88	77	hipB	12	71	WP_135684870.1	6
1399	75	33.333	46.2	5.88e-06	0	66	44	88	77	hipB	12	71	WP_152154779.1	6
1400	85.2273	30.667	46.2	6.06e-06	1	75	50	88	84	hipB	12	80	WP_201155794.1	6
1401	75	33.333	46.2	6.25e-06	0	66	44	88	77	hipB	12	71	WP_086544536.1	6
1402	75	33.333	46.2	6.31e-06	0	66	44	88	77	hipB	12	71	WP_069354551.1	6
1403	75	33.333	46.2	6.38e-06	0	66	44	88	77	hipB	12	71	WP_080851116.1	6
1404	75	33.333	45.8	7.06e-06	0	66	44	88	77	hipB	12	71	WP_080815793.1	6
1405	75	33.333	45.8	7.21e-06	0	66	44	88	77	hipB	12	71	WP_102099165.1	6
1406	75	33.333	45.8	7.99e-06	0	66	44	88	77	hipB	12	71	WP_148191173.1	6
1407	75	33.333	45.8	8.32e-06	0	66	44	88	77	hipB	12	71	WP_094686317.1	6
1408	75	33.333	45.8	8.67e-06	0	66	44	88	77	hipB	12	71	WP_134919205.1	6
1409	78.4091	30.435	44.3	1.03e-05	1	69	46	88	87	hipB	21	89	WP_103214936.1	21
1410	75	33.333	45.4	1.05e-05	0	66	44	88	77	hipB	12	71	WP_117022288.1	6
1411	65.9091	34.483	45.1	1.42e-05	0	58	38	88	69	hipB	12	63	WP_004202791.1	6
1412	65.9091	34.483	45.1	1.54e-05	0	58	38	88	69	hipB	12	63	WP_159116928.1	6
1413	68.1818	28.333	43.9	1.56e-05	0	60	43	88	71	hipB	12	96	WP_142917526.1	37
1414	85.2273	30.667	45.1	1.75e-05	1	75	50	88	84	hipB	12	80	WP_101881128.1	6
1415	75	33.333	44.7	1.87e-05	0	66	44	88	77	hipB	12	71	WP_064153405.1	6
1416	64.7727	31.579	42.7	3.04e-05	0	57	39	88	77	hipB	21	77	WP_024143021.1	21
1417	64.7727	31.579	42.4	4.5e-05	0	57	39	88	77	hipB	21	78	WP_000609338.1	22
1418	75	33.333	43.9	4.71e-05	0	66	44	88	77	hipB	12	71	WP_166538203.1	6
1419	64.7727	31.579	42.4	4.97e-05	0	57	39	88	77	hipB	21	77	WP_024136327.1	21
1420	65.9091	32.759	41.6	6.57e-05	0	58	39	88	69	hipB	12	59	WP_163607143.1	2
1421	75	31.818	43.5	6.8e-05	0	66	45	88	77	hipB	12	71	WP_050885624.1	6
1422	67.0455	30.508	42	8.2e-05	1	59	40	88	79	hipB	21	78	WP_059222229.1	21
1423	71.5909	31.746	41.6	0.000106	0	63	43	88	73	hipB	11	73	WP_001542733.1	11
1424	84.0909	29.73	42.7	0.000116	1	74	50	88	84	hipB	13	81	WP_000429141.1	8
1425	64.7727	33.333	42.4	0.000136	0	57	38	88	69	hipB	13	64	WP_110226631.1	8
1426	87.5	27.273	41.2	0.000138	1	77	53	88	85	hipB	12	88	WP_001097216.1	12
1427	65.9091	32.759	42.4	0.000145	0	58	39	88	69	hipB	12	63	WP_048972155.1	6
1428	87.5	27.273	41.2	0.000155	1	77	53	88	85	hipB	12	88	WP_032705312.1	12
1429	69.3182	31.148	41.2	0.000162	0	61	42	88	71	hipB	11	71	WP_094645240.1	11
1430	64.7727	29.825	40.8	0.000166	0	57	40	88	77	hipB	21	77	WP_024143029.1	21
1431	84.0909	28.378	42	0.000197	1	74	51	88	84	hipB	13	81	WP_020233877.1	8
1432	71.5909	30.159	40.4	0.000318	0	63	44	88	73	hipB	11	73	WP_114455268.1	11
1433	87.5	25.974	40	0.000345	1	77	54	88	85	hipB	12	88	WP_001097217.1	12
1434	64.7727	29.825	40	0.000363	0	57	40	88	77	hipB	21	77	WP_012477377.1	21
1435	57.9545	31.373	40	0.000366	0	51	35	88	71	hipB	21	71	WP_063133633.1	21
1436	87.5	29.87	39.7	0.000373	1	77	52	88	87	hipB	13	78	WP_138977514.1	2
1437	64.7727	29.825	40	0.000378	0	57	40	88	77	hipB	21	78	WP_000609339.1	22
1438	71.5909	30.159	39.7	0.00052	0	63	44	88	73	hipB	11	73	WP_000379665.1	11
1439	46.5909	36.585	38.9	0.000531	0	41	26	88	61	hipB	21	61	WP_162872227.1	21
1440	46.5909	36.585	38.9	0.000536	0	41	26	88	61	hipB	21	61	WP_131368170.1	21
1441	71.5909	28.571	40.4	0.000551	0	63	45	88	74	hipB	12	73	WP_146715585.1	11
1442	71.5909	30.159	39.7	0.000578	0	63	44	88	73	hipB	11	73	WP_047668715.1	11
1443	64.7727	33.333	38.5	0.001	0	57	38	88	68	hipB	12	78	WP_204348402.1	22
1444	39.7727	54.286	37.7	0.001	0	35	16	88	47	hipB	13	38	WP_164966326.1	4
1445	67.0455	27.119	38.5	0.002	0	59	43	88	70	hipB	12	70	WP_114506724.1	12
1446	67.0455	27.119	38.5	0.002	0	59	43	88	70	hipB	12	70	WP_017384073.1	12
1447	61.3636	29.63	38.1	0.002	0	54	38	88	66	hipB	13	68	WP_080816745.1	15
1448	75	34.848	38.1	0.002	2	66	39	88	77	hipB	16	96	WP_117373125.1	31
1449	50	34.091	37.4	0.002	0	44	29	88	63	hipB	20	53	WP_142907685.1	10
1450	50	34.091	37.4	0.002	0	44	29	88	63	hipB	20	52	WP_142909070.1	9
1451	50	34.091	37.4	0.003	0	44	29	88	63	hipB	20	55	WP_142900604.1	12
1452	50	34.091	37.4	0.003	0	44	29	88	63	hipB	20	54	WP_100091275.1	11
1453	71.5909	28.571	37.7	0.003	0	63	45	88	73	hipB	11	73	WP_117039255.1	11
1454	71.5909	26.984	38.9	0.003	0	63	46	88	74	hipB	12	73	WP_013096486.1	11
1455	50	34.091	37	0.003	0	44	29	88	63	hipB	20	47	WP_142794388.1	4
1456	75	33.333	37.7	0.003	2	66	40	88	77	hipB	16	96	WP_019725405.1	31
1457	59.0909	32.692	37.4	0.004	0	52	35	88	67	hipB	16	79	WP_011516230.1	28
1458	75	33.333	37.4	0.004	2	66	40	88	77	hipB	16	96	WP_141408257.1	31
1459	48.8636	34.884	36.6	0.004	0	43	28	88	63	hipB	21	43	WP_139157433.1	1
1460	69.3182	29.508	37.4	0.004	0	61	43	88	64	hipB	4	80	WP_001129974.1	20
1461	75	34.848	37.4	0.004	2	66	39	88	77	hipB	16	96	WP_032412314.1	31
1462	77.2727	33.824	37	0.005	2	68	41	88	70	hipB	7	71	WP_099451293.1	4
1463	75	33.333	37.4	0.005	2	66	40	88	77	hipB	16	96	WP_155106076.1	31
1464	65.9091	36.207	36.6	0.005	0	58	37	88	78	hipB	21	65	WP_074194609.1	8
1465	75	33.333	36.6	0.005	2	66	40	88	77	hipB	16	66	WP_142994066.1	1
1466	50	34.091	37	0.005	0	44	29	88	63	hipB	20	84	WP_117251056.1	41
1467	75	33.333	37	0.006	2	66	40	88	77	hipB	16	96	WP_047681172.1	31
1468	50	34.091	36.6	0.006	0	44	29	88	63	hipB	20	84	WP_142994900.1	41
1469	50	34.091	37	0.006	0	44	29	88	63	hipB	20	84	WP_142909994.1	41
1470	75	33.333	37	0.006	2	66	40	88	77	hipB	16	96	WP_131073308.1	31
1471	75	33.333	36.6	0.006	2	66	40	88	77	hipB	16	77	WP_142759217.1	12
1472	75	33.333	37	0.006	2	66	40	88	77	hipB	16	96	WP_023284350.1	31
1473	75	31.818	37	0.006	2	66	41	88	77	hipB	16	96	WP_012457126.1	31
1474	75	33.333	36.6	0.006	2	66	40	88	77	hipB	16	89	WP_104456658.1	24
1475	75	33.333	37	0.007	2	66	40	88	77	hipB	16	96	WP_192949941.1	31
1476	75	33.333	37	0.007	2	66	40	88	77	hipB	16	96	WP_073511483.1	31
1477	75	33.333	37	0.007	2	66	40	88	77	hipB	16	96	WP_008806992.1	31
1478	75	33.333	37	0.007	2	66	40	88	77	hipB	16	96	WP_135697278.1	31
1479	75	33.333	37	0.007	2	66	40	88	77	hipB	16	96	WP_004174017.1	31
1480	75	33.333	37	0.007	2	66	40	88	77	hipB	16	96	WP_117109347.1	31
1481	75	33.333	37	0.007	2	66	40	88	77	hipB	16	96	WP_064148406.1	31
1482	75	33.333	36.6	0.007	2	66	40	88	77	hipB	16	96	WP_135695834.1	31
1483	50	34.091	36.6	0.007	0	44	29	88	63	hipB	20	84	WP_210217322.1	41
1484	75	33.333	36.6	0.007	2	66	40	88	77	hipB	16	96	WP_098947630.1	31
1485	75	33.333	36.6	0.007	2	66	40	88	77	hipB	16	96	WP_142474764.1	31
1486	75	33.333	36.6	0.007	2	66	40	88	77	hipB	16	96	WP_200543736.1	31
1487	75	33.333	36.6	0.008	2	66	40	88	77	hipB	16	96	WP_048255315.1	31
1488	50	34.091	36.6	0.008	0	44	29	88	63	hipB	20	84	WP_044349311.1	41
1489	75	33.333	36.6	0.008	2	66	40	88	77	hipB	16	96	WP_064179144.1	31
1490	75	33.333	36.6	0.008	2	66	40	88	77	hipB	16	96	WP_004210373.1	31
1491	75	33.333	36.6	0.008	2	66	40	88	77	hipB	16	96	WP_147075692.1	31
1492	50	34.091	36.6	0.008	0	44	29	88	63	hipB	20	84	WP_065954415.1	41
1493	75	33.333	36.6	0.008	2	66	40	88	77	hipB	16	96	WP_002920557.1	31
1494	61.3636	31.481	36.6	0.008	0	54	37	88	69	hipB	16	81	WP_022960616.1	28
1495	75	31.818	36.6	0.008	2	66	41	88	77	hipB	16	96	WP_069484110.1	31
1496	50	34.091	36.6	0.008	0	44	29	88	63	hipB	20	84	WP_023339393.1	41
1497	75	33.333	36.6	0.008	2	66	40	88	77	hipB	16	96	WP_040152325.1	31
1498	75	33.333	36.6	0.008	2	66	40	88	77	hipB	16	96	WP_071443626.1	31
1499	75	33.333	36.6	0.008	2	66	40	88	77	hipB	16	96	WP_130958658.1	31
1500	50	34.091	36.6	0.008	0	44	29	88	63	hipB	20	84	WP_117073244.1	41
1501	50	34.091	36.6	0.008	0	44	29	88	63	hipB	20	84	WP_117041455.1	41
1502	50	34.091	36.6	0.008	0	44	29	88	63	hipB	20	84	WP_048336165.1	41
1503	50	34.091	36.6	0.009	0	44	29	88	63	hipB	20	84	WP_162867015.1	41
1504	75	33.333	36.6	0.009	2	66	40	88	77	hipB	16	96	WP_032413101.1	31
1505	75	33.333	36.6	0.009	2	66	40	88	77	hipB	16	96	WP_101997797.1	31
1506	75	33.333	36.6	0.009	2	66	40	88	77	hipB	16	96	WP_023288045.1	31
1507	72.7273	32.813	35.8	0.01	0	64	43	88	84	hipB	21	71	WP_032707014.1	8
1508	65.9091	31.034	36.6	0.01	0	58	40	88	70	hipB	13	60	WP_048255088.1	3
1509	75	33.333	36.6	0.01	2	66	40	88	77	hipB	16	96	WP_114415512.1	31
1510	50	34.091	36.2	0.01	0	44	29	88	63	hipB	20	84	WP_047057787.1	41
1511	50	34.091	36.6	0.011	0	44	29	88	63	hipB	20	84	WP_117240959.1	41
1512	73.8636	32.308	35.4	0.012	2	65	40	88	77	hipB	17	65	WP_181242087.1	1
1513	50	34.091	36.2	0.012	0	44	29	88	63	hipB	20	84	WP_045340515.1	41
1514	75	33.333	36.2	0.012	2	66	40	88	77	hipB	16	96	WP_159206458.1	31
1515	75	33.333	36.2	0.012	2	66	40	88	77	hipB	16	96	WP_040244572.1	31
1516	67.0455	40.678	35.4	0.013	2	59	33	88	78	hipB	21	65	WP_023342905.1	8
1517	72.7273	32.813	35.8	0.015	2	64	39	88	75	hipB	16	94	WP_124053745.1	31
1518	67.0455	25.424	35.8	0.015	0	59	44	88	70	hipB	12	70	WP_023314851.1	12
1519	77.2727	25	35.4	0.016	0	68	51	88	69	hipB	2	68	WP_064358203.1	1
1520	45.4545	35	35.4	0.018	0	40	26	88	59	hipB	20	80	WP_142764594.1	41
1521	73.8636	32.308	35.8	0.018	2	65	40	88	76	hipB	16	95	WP_088296393.1	31
1522	73.8636	32.308	35.8	0.019	2	65	40	88	76	hipB	16	95	WP_040181955.1	31
1523	67.0455	40.678	35.4	0.019	2	59	33	88	78	hipB	21	65	WP_114507379.1	8
1524	75	33.333	35.4	0.019	2	66	40	88	77	hipB	16	80	WP_004872596.1	15
1525	75	33.333	35.8	0.02	2	66	40	88	77	hipB	16	96	WP_194429469.1	31
1526	75	33.333	35.4	0.02	2	66	40	88	77	hipB	16	96	WP_016529832.1	31
1527	75	33.333	35.4	0.022	2	66	40	88	77	hipB	16	96	WP_064173036.1	31
1528	62.5	32.727	35.4	0.023	1	55	35	88	68	hipB	16	85	WP_142915253.1	31
1529	55.6818	30.612	35	0.023	0	49	34	88	64	hipB	16	79	WP_159180148.1	31
1530	75	33.333	35.4	0.025	2	66	40	88	77	hipB	16	96	WP_166690337.1	31
1531	87.5	25.974	34.7	0.025	2	77	52	88	78	hipB	2	72	WP_179142979.1	1
1532	75	31.818	35.4	0.026	2	66	41	88	77	hipB	16	96	WP_117062298.1	31
1533	60.2273	32.075	35.4	0.027	1	53	33	88	62	hipB	13	55	WP_001052324.1	3
1534	75	31.818	35.4	0.027	2	66	41	88	77	hipB	16	96	WP_115408725.1	31
1535	75	33.333	35	0.027	2	66	40	88	77	hipB	16	94	WP_020947052.1	29
1536	73.8636	32.308	35	0.028	2	65	40	88	77	hipB	17	96	WP_064177408.1	32
1537	59.0909	32.692	35	0.028	0	52	35	88	67	hipB	16	79	WP_023101681.1	28
1538	75	33.333	35	0.03	2	66	40	88	77	hipB	16	96	WP_102035533.1	31
1539	52.2727	34.783	34.7	0.032	1	46	27	88	58	hipB	16	76	WP_117098356.1	31
1540	79.5455	28.571	34.7	0.034	0	70	50	88	84	hipB	15	71	WP_141414049.1	2
1541	64.7727	31.579	35	0.035	1	57	37	88	70	hipB	16	87	WP_199619518.1	31
1542	75	31.818	35	0.038	2	66	41	88	77	hipB	16	96	WP_117004705.1	31
1543	67.0455	38.983	34.3	0.04	2	59	34	88	78	hipB	21	65	WP_160552804.1	8
1544	75	31.818	34.7	0.041	2	66	41	88	77	hipB	16	96	WP_117053740.1	31
1545	75	31.818	34.7	0.042	2	66	41	88	77	hipB	16	96	WP_080893547.1	31
1546	75	31.818	34.7	0.047	2	66	41	88	77	hipB	16	96	WP_142483702.1	31
1547	54.5455	29.167	34.3	0.049	0	48	34	88	68	hipB	21	87	WP_142907378.1	40
1548	46.5909	36.585	33.5	0.052	1	41	23	88	50	hipB	13	43	WP_180399121.1	3
1549	51.1364	35.556	33.9	0.054	1	45	26	88	57	hipB	16	75	WP_116938418.1	31
1550	39.7727	40	34.3	0.057	0	35	21	88	53	hipB	19	57	WP_203187812.1	23
1551	39.7727	40	33.5	0.057	0	35	21	88	47	hipB	13	56	WP_151091002.1	22
1552	44.3182	33.333	33.9	0.06	0	39	26	88	59	hipB	21	54	WP_146295604.1	16
1553	48.8636	30.233	33.9	0.063	0	43	30	88	63	hipB	21	82	WP_108986424.1	40
1554	75	28.788	34.3	0.065	1	66	43	88	77	hipB	16	96	WP_004188315.1	31
1555	46.5909	31.707	34.7	0.065	0	41	28	88	62	hipB	22	57	WP_042930084.1	17
1556	48.8636	30.233	33.9	0.066	0	43	30	88	63	hipB	21	82	WP_201192901.1	40
1557	63.6364	21.429	33.9	0.066	0	56	44	88	72	hipB	17	67	WP_141695391.1	12
1558	60.2273	37.736	34.3	0.067	1	53	30	88	61	hipB	12	57	WP_002287726.1	5
1559	46.5909	31.707	34.7	0.069	0	41	28	88	62	hipB	22	57	WP_065782090.1	17
1560	46.5909	31.707	34.7	0.069	0	41	28	88	62	hipB	22	57	WP_048265749.1	17
1561	44.3182	33.333	33.9	0.07	0	39	26	88	59	hipB	21	78	WP_142900267.1	40
1562	44.3182	33.333	33.9	0.073	0	39	26	88	59	hipB	21	78	WP_135692825.1	40
1563	44.3182	33.333	33.5	0.073	0	39	26	88	59	hipB	21	57	WP_143111822.1	19
1564	44.3182	33.333	33.5	0.078	0	39	26	88	59	hipB	21	56	WP_159213831.1	18
1565	44.3182	33.333	33.1	0.079	0	39	26	88	59	hipB	21	45	WP_142367512.1	7
1566	47.7273	30.952	34.7	0.08	1	42	26	88	60	hipB	22	58	WP_148827303.1	17
1567	44.3182	33.333	33.9	0.087	0	39	26	88	59	hipB	21	78	WP_047722602.1	40
1568	44.3182	33.333	33.1	0.087	0	39	26	88	59	hipB	21	41	WP_148676655.1	3
1569	48.8636	30.233	33.5	0.088	0	43	30	88	63	hipB	21	69	WP_159216735.1	27
1570	44.3182	33.333	33.9	0.09	0	39	26	88	59	hipB	21	78	WP_071035206.1	40
1571	48.8636	30.233	33.9	0.091	0	43	30	88	63	hipB	21	82	WP_042632551.1	40
1572	73.8636	27.692	34.7	0.091	1	65	43	88	81	hipB	17	85	WP_110570683.1	25
1573	47.7273	33.333	33.5	0.091	0	42	28	88	57	hipB	16	72	WP_117097178.1	31
1574	44.3182	33.333	33.9	0.092	0	39	26	88	59	hipB	21	78	WP_108925441.1	40
1575	48.8636	30.233	33.5	0.093	0	43	30	88	63	hipB	21	69	WP_142794257.1	27
1576	48.8636	30.233	33.9	0.095	0	43	30	88	63	hipB	21	82	WP_115233621.1	40
1577	62.5	34.545	33.1	0.096	1	55	35	88	65	hipB	11	66	WP_148659952.1	13
1578	44.3182	33.333	33.5	0.097	0	39	26	88	59	hipB	21	78	WP_004144436.1	40
1579	48.8636	30.233	33.5	0.1	0	43	30	88	63	hipB	21	82	WP_020316685.1	40
1580	48.8636	30.233	33.5	0.1	0	43	30	88	63	hipB	21	82	WP_117251418.1	40
1581	48.8636	30.233	33.5	0.1	0	43	30	88	63	hipB	21	82	WP_135762367.1	40
1582	44.3182	33.333	32.7	0.11	0	39	26	88	59	hipB	21	43	WP_162778859.1	5
1583	48.8636	30.233	33.5	0.11	0	43	30	88	63	hipB	21	82	WP_196542349.1	40
1584	44.3182	33.333	33.5	0.11	0	39	26	88	59	hipB	21	65	WP_107317978.1	27
1585	44.3182	33.333	33.5	0.11	0	39	26	88	59	hipB	21	78	WP_141407653.1	40
1586	44.3182	33.333	33.5	0.11	0	39	26	88	59	hipB	21	78	WP_020946869.1	40
1587	44.3182	33.333	33.5	0.11	0	39	26	88	59	hipB	21	78	WP_004152721.1	40
1588	51.1364	33.333	33.5	0.12	0	45	30	88	61	hipB	17	53	WP_116432357.1	9
1589	44.3182	33.333	33.5	0.12	0	39	26	88	59	hipB	21	80	WP_017899013.1	42
1590	44.3182	33.333	33.5	0.12	0	39	26	88	59	hipB	21	80	WP_108450629.1	42
1591	44.3182	33.333	33.5	0.12	0	39	26	88	59	hipB	21	78	WP_122927757.1	40
1592	73.8636	27.692	34.3	0.13	1	65	43	88	81	hipB	17	85	WP_032437781.1	25
1593	44.3182	33.333	33.1	0.13	0	39	26	88	59	hipB	21	61	WP_139033459.1	23
1594	44.3182	33.333	33.1	0.13	0	39	26	88	59	hipB	21	64	WP_159195405.1	26
1595	44.3182	33.333	33.5	0.13	0	39	26	88	59	hipB	21	78	WP_062628086.1	40
1596	44.3182	33.333	33.5	0.13	0	39	26	88	59	hipB	21	78	WP_085898758.1	40
1597	68.1818	30	33.5	0.14	2	60	33	88	62	hipB	8	59	WP_164846452.1	4
1598	44.3182	33.333	33.1	0.14	0	39	26	88	59	hipB	21	78	WP_136398524.1	40
1599	54.5455	31.25	32.3	0.14	0	48	33	88	60	hipB	13	48	WP_009888901.1	1
1600	44.3182	33.333	32.7	0.15	0	39	26	88	59	hipB	21	64	WP_200788022.1	26
1601	48.8636	30.233	33.1	0.16	0	43	30	88	63	hipB	21	82	WP_135672777.1	40
1602	44.3182	33.333	33.1	0.17	0	39	26	88	59	hipB	21	78	WP_032411288.1	40
1603	71.5909	22.222	33.9	0.17	0	63	49	88	74	hipB	12	73	WP_201539304.1	11
1604	44.3182	33.333	32.7	0.18	0	39	26	88	59	hipB	21	78	WP_086074871.1	40
1605	64.7727	26.316	33.1	0.19	0	57	42	88	69	hipB	13	81	WP_023912020.1	25
1606	82.9545	32.877	33.5	0.19	2	73	42	88	84	hipB	19	109	WP_101991207.1	37
1607	68.1818	30	33.5	0.2	2	60	33	88	62	hipB	8	59	WP_164839708.1	4
1608	75	31.818	33.1	0.2	2	66	41	88	77	hipB	16	96	WP_114473929.1	31
1609	44.3182	33.333	32	0.21	0	39	26	88	59	hipB	21	45	WP_142367511.1	7
1610	51.1364	33.333	32	0.21	1	45	26	88	56	hipB	12	46	WP_171487857.1	6
1611	36.3636	40.625	32.3	0.22	0	32	19	88	53	hipB	22	35	WP_114147360.1	4
1612	36.3636	40.625	32.7	0.23	0	32	19	88	53	hipB	22	56	WP_100645026.1	25
1613	44.3182	33.333	32.7	0.23	0	39	26	88	59	hipB	21	78	WP_085825040.1	40
1614	27.2727	62.5	32.3	0.24	0	24	9	88	45	hipB	22	36	WP_159308639.1	13
1615	36.3636	40.625	32.7	0.25	0	32	19	88	53	hipB	22	56	WP_011091036.1	25
1616	36.3636	40.625	32.7	0.25	0	32	19	88	53	hipB	22	56	WP_116961608.1	25
1617	36.3636	40.625	32.7	0.25	0	32	19	88	53	hipB	22	56	WP_060615631.1	25
1618	60.2273	30.189	33.5	0.26	1	53	35	88	66	hipB	16	61	WP_013099345.1	9
1619	56.8182	34	32	0.26	0	50	33	88	66	hipB	17	50	WP_159224817.1	1
1620	32.9545	44.828	32.3	0.27	0	29	16	88	53	hipB	25	56	WP_159185351.1	28
1621	39.7727	34.286	32.7	0.28	0	35	23	88	54	hipB	20	75	WP_126500961.1	41
1622	44.3182	33.333	32.3	0.28	0	39	26	88	59	hipB	21	65	WP_080787882.1	27
1623	36.3636	37.5	32	0.28	0	32	20	88	53	hipB	22	56	WP_142911153.1	25
1624	34.0909	40	32	0.28	0	30	18	88	49	hipB	20	70	WP_142914959.1	41
1625	68.1818	30	33.5	0.28	2	60	33	88	62	hipB	8	59	WP_127702726.1	4
1626	60.2273	24.528	32	0.28	0	53	40	88	64	hipB	12	64	WP_162882588.1	12
1627	44.3182	30.769	32.3	0.29	0	39	27	88	59	hipB	21	61	WP_142900366.1	23
1628	62.5	30.909	33.5	0.29	1	55	37	88	67	hipB	13	57	WP_101968586.1	4
1629	44.3182	33.333	32.3	0.29	0	39	26	88	59	hipB	21	78	WP_020801586.1	40
1630	34.0909	40	32	0.29	0	30	18	88	49	hipB	20	70	WP_142789478.1	41
1631	43.1818	31.579	31.6	0.29	0	38	26	88	59	hipB	22	38	WP_142353312.1	1
1632	59.0909	36.538	32.7	0.3	1	52	28	88	69	hipB	23	85	WP_012477691.1	34
1633	62.5	30.909	33.1	0.3	1	55	37	88	67	hipB	13	57	WP_032738835.1	4
1634	68.1818	30	33.5	0.31	2	60	33	88	62	hipB	8	59	WP_063615966.1	4
1635	68.1818	30	33.5	0.32	2	60	33	88	62	hipB	8	59	WP_065420227.1	4
1636	60.2273	35.849	32	0.32	1	53	31	88	70	hipB	21	60	WP_074192964.1	8
1637	68.1818	30	33.1	0.33	2	60	33	88	62	hipB	8	59	WP_127726119.1	4
1638	61.3636	24.074	32.7	0.34	0	54	41	88	66	hipB	13	61	WP_150075002.1	8
1639	68.1818	30	33.1	0.34	2	60	33	88	62	hipB	8	59	WP_063930100.1	4
1640	44.3182	33.333	32.3	0.34	0	39	26	88	59	hipB	21	78	WP_202712072.1	40
1641	39.7727	34.286	31.6	0.34	0	35	23	88	59	hipB	25	36	WP_139834582.1	2
1642	65.9091	32.759	32.7	0.35	0	58	39	88	76	hipB	19	94	WP_135723213.1	37
1643	40.9091	36.111	32	0.36	0	36	23	88	56	hipB	21	75	WP_080933664.1	40
1644	39.7727	34.286	31.2	0.36	0	35	23	88	59	hipB	25	35	WP_148675869.1	1
1645	44.3182	33.333	32.3	0.37	0	39	26	88	59	hipB	21	80	WP_101999746.1	42
1646	44.3182	30.769	32	0.42	0	39	27	88	59	hipB	21	80	WP_023322192.1	42
1647	39.7727	31.429	32	0.44	0	35	24	88	43	hipB	9	89	WP_204350820.1	55
1648	90.9091	30	32.3	0.46	4	80	48	88	87	hipB	14	89	WP_144316751.1	12
1649	39.7727	34.286	31.2	0.48	0	35	23	88	59	hipB	25	38	WP_135720871.1	4
1650	44.3182	30.769	32	0.49	0	39	27	88	59	hipB	21	80	WP_126677292.1	42
1651	68.1818	28.333	32	0.49	1	60	39	88	75	hipB	20	95	WP_061153979.1	36
1652	23.8636	57.143	31.2	0.5	0	21	9	88	46	hipB	26	24	WP_163574812.1	4
1653	44.3182	30.769	32	0.52	0	39	27	88	59	hipB	21	80	WP_115657946.1	42
1654	48.8636	30.233	31.6	0.53	1	43	29	88	57	hipB	15	47	WP_134588932.1	6
1655	44.3182	30.769	32	0.53	0	39	27	88	59	hipB	21	80	WP_074386636.1	42
1656	34.0909	40	31.6	0.53	0	30	18	88	49	hipB	20	70	WP_206971184.1	41
1657	102.273	22.222	32	0.54	2	90	56	88	87	hipB	11	93	WP_019454983.1	5
1658	44.3182	30.769	31.6	0.54	0	39	27	88	59	hipB	21	80	WP_048270479.1	42
1659	32.9545	41.379	31.6	0.55	0	29	17	88	53	hipB	25	44	WP_142900482.1	16
1660	46.5909	39.024	31.6	0.55	1	41	24	88	56	hipB	16	70	WP_116720994.1	31
1661	44.3182	30.769	31.6	0.56	0	39	27	88	59	hipB	21	80	WP_117262105.1	42
1662	44.3182	30.769	31.6	0.56	0	39	27	88	59	hipB	21	80	WP_032436990.1	42
1663	32.9545	41.379	31.6	0.56	0	29	17	88	53	hipB	25	45	WP_142875039.1	17
1664	44.3182	30.769	31.6	0.56	0	39	27	88	59	hipB	21	80	WP_012542525.1	42
1665	44.3182	30.769	31.6	0.56	0	39	27	88	59	hipB	21	80	WP_065804187.1	42
1666	36.3636	37.5	31.6	0.56	0	32	20	88	53	hipB	22	56	WP_004187408.1	25
1667	44.3182	30.769	31.6	0.57	0	39	27	88	59	hipB	21	80	WP_076027550.1	42
1668	44.3182	30.769	31.6	0.58	0	39	27	88	59	hipB	21	80	WP_202204413.1	42
1669	44.3182	30.769	31.6	0.6	0	39	27	88	59	hipB	21	80	WP_004142561.1	42
1670	52.2727	26.087	30.8	0.62	0	46	34	88	57	hipB	12	56	WP_142900845.1	11
1671	36.3636	37.5	31.6	0.64	0	32	20	88	53	hipB	22	56	WP_196563244.1	25
1672	32.9545	37.931	30.8	0.64	0	29	18	88	50	hipB	22	53	WP_139158057.1	25
1673	32.9545	41.379	30.8	0.66	0	29	17	88	53	hipB	25	36	WP_116794714.1	8
1674	44.3182	30.769	31.6	0.69	0	39	27	88	59	hipB	21	80	WP_130988962.1	42
1675	68.1818	26.667	31.6	0.69	1	60	40	88	75	hipB	20	95	WP_071681528.1	36
1676	36.3636	37.5	31.6	0.7	0	32	20	88	53	hipB	22	56	WP_015059995.1	25
1677	36.3636	37.5	31.2	0.71	0	32	20	88	53	hipB	22	56	WP_102017763.1	25
1678	31.8182	46.429	31.6	0.73	0	28	15	88	48	hipB	21	82	WP_142984985.1	55
1679	48.8636	34.884	30.4	0.73	1	43	26	88	56	hipB	16	51	WP_142764357.1	9
1680	36.3636	37.5	31.2	0.73	0	32	20	88	53	hipB	22	56	WP_191974570.1	25
1681	32.9545	41.379	30.8	0.74	0	29	17	88	53	hipB	25	33	WP_116732850.1	5
1682	62.5	30.909	31.2	0.74	0	55	38	88	68	hipB	14	64	WP_002358295.1	10
1683	62.5	34.545	32	0.76	1	55	35	88	65	hipB	11	66	WP_004120375.1	13
1684	40.9091	38.889	30.4	0.76	1	36	18	88	47	hipB	12	37	WP_200842973.1	6
1685	36.3636	37.5	31.2	0.76	0	32	20	88	53	hipB	22	56	WP_071008401.1	25
1686	54.5455	29.167	30.8	0.77	0	48	34	88	62	hipB	15	49	WP_004245989.1	2
1687	48.8636	30.233	31.6	0.77	1	43	29	88	57	hipB	15	43	WP_142997291.1	2
1688	43.1818	28.947	31.2	0.77	0	38	27	88	57	hipB	20	78	WP_023343352.1	41
1689	48.8636	30.233	31.2	0.78	0	43	30	88	63	hipB	21	82	WP_163587285.1	40
1690	44.3182	30.769	31.2	0.79	0	39	27	88	59	hipB	21	80	WP_023328724.1	42
1691	44.3182	33.333	30.8	0.79	0	39	26	88	59	hipB	21	53	WP_142794639.1	15
1692	36.3636	37.5	31.2	0.8	0	32	20	88	53	hipB	22	56	WP_186983410.1	25
1693	31.8182	46.429	31.6	0.84	0	28	15	88	48	hipB	21	99	WP_040197794.1	72
1694	40.9091	33.333	32	0.84	0	36	24	88	48	hipB	13	39	WP_128317983.1	4
1695	43.1818	28.947	31.2	0.86	0	38	27	88	57	hipB	20	78	WP_015505619.1	41
1696	36.3636	37.5	31.2	0.89	0	32	20	88	53	hipB	22	56	WP_004206894.1	25
1697	37.5	42.424	30.4	0.9	0	33	19	88	47	hipB	15	34	WP_159172073.1	2
1698	40.9091	33.333	32	0.9	0	36	24	88	48	hipB	13	39	WP_065953952.1	4
1699	69.3182	31.148	30.8	0.91	2	61	37	88	71	hipB	12	62	WP_159217245.1	6
1700	31.8182	46.429	31.6	0.94	0	28	15	88	48	hipB	21	99	WP_101837137.1	72
1701	69.3182	31.148	30.8	0.94	2	61	37	88	71	hipB	12	62	WP_159308646.1	6
1702	47.7273	35.714	31.6	0.98	1	42	25	88	60	hipB	21	113	WP_023285816.1	72
1703	39.7727	37.143	30.8	1	0	35	22	88	55	hipB	21	58	WP_204349132.1	24
1704	40.9091	36.111	30	1	0	36	23	88	47	hipB	12	37	WP_163562317.1	2
1705	51.1364	33.333	30.8	1	1	45	26	88	53	hipB	9	56	WP_166538887.1	16
1706	53.4091	25.532	30.8	1.1	0	47	35	88	63	hipB	17	62	WP_138977900.1	16
1707	31.8182	42.857	30.4	1.1	0	28	16	88	48	hipB	21	67	WP_055329770.1	40
1708	55.6818	30.612	31.6	1.1	0	49	34	88	69	hipB	21	62	WP_049078437.1	14
1709	56.8182	26	30.4	1.1	0	50	37	88	64	hipB	15	51	WP_023312757.1	2
1710	81.8182	23.611	30.8	1.1	0	72	55	88	83	hipB	12	74	WP_000884143.1	3
1711	31.8182	42.857	30.4	1.2	0	28	16	88	48	hipB	21	67	WP_130957139.1	40
1712	56.8182	26	30.4	1.2	0	50	37	88	64	hipB	15	51	WP_200145308.1	2
1713	31.8182	42.857	30.4	1.2	0	28	16	88	48	hipB	21	67	WP_065802604.1	40
1714	31.8182	42.857	30.4	1.2	0	28	16	88	48	hipB	21	67	WP_135694492.1	40
1715	44.3182	30.769	30.8	1.2	0	39	27	88	59	hipB	21	80	WP_104467732.1	42
1716	51.1364	28.889	30	1.3	0	45	32	88	67	hipB	23	45	WP_163600667.1	1
1717	56.8182	32	30.4	1.3	0	50	34	88	66	hipB	17	65	WP_012737277.1	16
1718	77.2727	32.353	30.8	1.3	2	68	38	88	80	hipB	21	90	WP_004244929.1	23
1719	81.8182	23.611	30.8	1.3	0	72	55	88	83	hipB	12	74	WP_008499884.1	3
1720	51.1364	33.333	31.6	1.3	1	45	26	88	56	hipB	12	46	WP_155884444.1	6
1721	53.4091	29.787	30.4	1.3	0	47	33	88	61	hipB	15	48	WP_150330960.1	2
1722	63.6364	26.786	31.2	1.3	0	56	41	88	67	hipB	12	61	WP_032708424.1	6
1723	28.4091	52	30.4	1.4	0	25	12	88	47	hipB	23	58	WP_075886863.1	34
1724	27.2727	62.5	31.2	1.5	0	24	9	88	45	hipB	22	36	WP_000854920.1	13
1725	56.8182	32	30.4	1.5	1	50	32	88	62	hipB	15	54	WP_142977526.1	5
1726	53.4091	29.787	30	1.5	0	47	33	88	61	hipB	15	48	WP_012967696.1	2
1727	39.7727	40	29.6	1.5	0	35	21	88	46	hipB	12	39	WP_200856282.1	5
1728	56.8182	32	30.8	1.5	1	50	32	88	62	hipB	15	54	WP_164985573.1	5
1729	36.3636	37.5	30.4	1.6	0	32	20	88	53	hipB	22	56	WP_021526647.1	25
1730	44.3182	30.769	30.4	1.6	0	39	27	88	59	hipB	21	80	WP_130951447.1	42
1731	56.8182	32	30.8	1.6	1	50	32	88	62	hipB	15	54	WP_102095959.1	5
1732	55.6818	36.735	30.4	1.6	1	49	30	88	67	hipB	20	51	WP_139157856.1	3
1733	55.6818	30.612	30.8	1.7	0	49	34	88	62	hipB	14	57	WP_001368591.1	9
1734	56.8182	32	30.4	1.7	1	50	32	88	62	hipB	15	54	WP_148190346.1	5
1735	51.1364	33.333	30.8	1.8	1	45	26	88	56	hipB	12	46	WP_163511033.1	6
1736	35.2273	38.71	30.4	1.8	1	31	18	88	48	hipB	18	63	WP_200856740.1	34
1737	56.8182	32	30.8	1.8	1	50	32	88	62	hipB	15	54	WP_113974257.1	5
1738	56.8182	32	30.8	1.9	1	50	32	88	62	hipB	15	54	WP_102099964.1	5
1739	51.1364	33.333	31.2	2	1	45	26	88	56	hipB	12	46	WP_171489759.1	6
1740	51.1364	33.333	31.2	2	1	45	26	88	56	hipB	12	46	WP_130574827.1	6
1741	51.1364	33.333	30.8	2	1	45	26	88	56	hipB	12	46	WP_150046841.1	6
1742	67.0455	27.119	29.6	2	1	59	39	88	60	hipB	2	55	WP_163616473.1	1
1743	68.1818	25	30	2	1	60	41	88	75	hipB	20	75	WP_159306544.1	16
1744	51.1364	33.333	30.8	2.1	1	45	26	88	56	hipB	12	46	WP_161195237.1	6
1745	51.1364	33.333	30.8	2.1	1	45	26	88	56	hipB	12	46	WP_080784311.1	6
1746	63.6364	26.786	29.6	2.1	0	56	41	88	69	hipB	14	59	WP_171482879.1	4
1747	51.1364	33.333	30.8	2.1	1	45	26	88	56	hipB	12	46	WP_064164277.1	6
1748	51.1364	33.333	30.8	2.2	1	45	26	88	56	hipB	12	46	WP_042632509.1	6
1749	51.1364	33.333	30.8	2.2	1	45	26	88	56	hipB	12	46	WP_085842993.1	6
1750	56.8182	32	30	2.2	1	50	32	88	62	hipB	15	54	WP_164840719.1	5
1751	50	31.818	30	2.2	0	44	30	88	69	hipB	26	46	WP_163570837.1	3
1752	51.1364	33.333	30.8	2.2	1	45	26	88	56	hipB	12	46	WP_004151300.1	6
1753	51.1364	33.333	30.8	2.2	1	45	26	88	56	hipB	12	46	WP_135711627.1	6
1754	51.1364	33.333	30.8	2.2	1	45	26	88	56	hipB	12	46	WP_085332196.1	6
1755	51.1364	33.333	30.8	2.2	1	45	26	88	56	hipB	12	46	WP_050336661.1	6
1756	51.1364	33.333	30.8	2.2	1	45	26	88	56	hipB	12	46	WP_040217336.1	6
1757	51.1364	33.333	30.8	2.2	1	45	26	88	56	hipB	12	46	WP_180355144.1	6
1758	51.1364	33.333	30.8	2.3	1	45	26	88	56	hipB	12	46	WP_146706154.1	6
1759	51.1364	33.333	30.8	2.3	1	45	26	88	56	hipB	12	46	WP_159197613.1	6
1760	51.1364	33.333	30.8	2.3	1	45	26	88	56	hipB	12	46	WP_102007363.1	6
1761	51.1364	33.333	30.8	2.3	1	45	26	88	56	hipB	12	46	WP_088403003.1	6
1762	51.1364	33.333	30.8	2.3	1	45	26	88	56	hipB	12	46	WP_102024846.1	6
1763	51.1364	33.333	30.8	2.3	1	45	26	88	56	hipB	12	46	WP_032453660.1	6
1764	51.1364	33.333	30.8	2.3	1	45	26	88	56	hipB	12	46	WP_114266653.1	6
1765	31.8182	42.857	29.6	2.3	0	28	16	88	48	hipB	21	67	WP_142875817.1	40
1766	51.1364	33.333	30.8	2.3	1	45	26	88	56	hipB	12	46	WP_087812749.1	6
1767	51.1364	33.333	30.8	2.3	1	45	26	88	56	hipB	12	46	WP_029497257.1	6
1875	16.0584	100	48.1	2.73e-07	0	22	0	137	22	holD	1	22	WP_206353236.1	1
1876	24.8175	52.941	46.6	1.06e-06	0	34	16	137	136	holD	103	34	WP_180813659.1	1
1877	31.3869	46.512	37	0.007	2	43	21	137	129	holD	88	51	WP_200853618.1	10
1938	75.7009	28.395	49.7	1.38e-07	2	81	56	107	103	iraM	25	86	WP_109208453.1	6
1939	85.0467	29.67	49.7	1.67e-07	3	91	60	107	103	iraM	17	99	WP_117251361.1	9
1940	75.7009	28.395	49.7	1.7e-07	2	81	56	107	103	iraM	25	106	WP_086626124.1	26
1941	72.8972	28.205	46.6	1.51e-06	2	78	54	107	103	iraM	28	78	WP_152280299.1	1
1942	71.028	27.632	44.7	1.02e-05	2	76	53	107	103	iraM	30	76	WP_086549942.1	1
1943	70.0935	26.667	40.8	0.000291	2	75	53	107	103	iraM	31	75	WP_152236527.1	1
1944	66.3551	26.761	37.4	0.005	2	71	50	107	103	iraM	35	71	WP_149795928.1	1
1945	66.3551	26.761	37	0.007	2	71	50	107	103	iraM	35	71	WP_121952498.1	1
1946	66.3551	26.761	37	0.007	2	71	50	107	103	iraM	35	72	WP_065772159.1	2
1947	64.486	27.536	36.2	0.015	2	69	48	107	103	iraM	37	70	WP_109217098.1	2
1948	62.6168	26.866	35.8	0.021	2	67	47	107	103	iraM	39	68	WP_165570094.1	2
1949	62.6168	26.866	35.8	0.021	2	67	47	107	103	iraM	39	67	WP_088169439.1	1
1950	79.4393	24.706	33.1	0.63	1	85	62	107	89	iraM	7	126	WP_202974567.1	42
1951	71.028	25	32.7	0.96	1	76	55	107	80	iraM	7	267	WP_131082304.1	192
1952	51.4019	27.273	31.6	1	2	55	38	107	103	iraM	51	85	WP_138920319.1	31
1953	50.4673	29.63	32.3	1.1	1	54	36	107	80	iraM	29	267	WP_114503486.1	214
1954	50.4673	29.63	32.3	1.2	1	54	36	107	80	iraM	29	233	WP_201745503.1	180
1955	50.4673	29.63	32.3	1.2	1	54	36	107	80	iraM	29	267	WP_208299656.1	214
1956	50.4673	29.63	32.3	1.3	1	54	36	107	80	iraM	29	267	WP_015613264.1	214
1957	50.4673	29.63	32.3	1.3	1	54	36	107	80	iraM	29	267	WP_202864357.1	214
1958	50.4673	29.63	32.3	1.3	1	54	36	107	80	iraM	29	226	WP_202864342.1	173
1959	50.4673	29.63	32.3	1.4	1	54	36	107	80	iraM	29	233	WP_022631163.1	180
1960	50.4673	29.63	32.3	1.4	1	54	36	107	80	iraM	29	223	WP_164485909.1	170
1961	50.4673	29.63	32.3	1.4	1	54	36	107	80	iraM	29	224	WP_202864450.1	171
1962	50.4673	29.63	32	1.6	1	54	36	107	80	iraM	29	208	WP_202864341.1	155
2036	56.1576	28.07	45.1	9.86e-05	3	114	75	203	114	lolA	8	115	WP_183129588.1	2
2037	29.064	33.898	42.7	0.000173	0	59	39	203	202	lolA	144	64	WP_200852315.1	6
2038	53.202	28.704	42	0.001	5	108	68	203	159	lolA	58	110	WP_210716421.1	6
2039	23.1527	36.17	32	2.1	2	47	26	203	158	lolA	112	79	WP_163489202.1	37
2040	22.1675	31.111	30	8.3	0	45	31	203	198	lolA	154	81	WP_198873636.1	37
2142	47.8261	29.293	40	0.007	2	99	67	207	141	lolB	44	124	WP_169507355.1	28
2143	22.7053	36.17	35	0.34	0	47	30	207	55	lolB	9	53	WP_069346161.1	7
2144	22.7053	36.17	33.5	1.2	0	47	30	207	55	lolB	9	53	WP_104453823.1	7
2145	22.7053	34.043	32.7	2.2	0	47	31	207	55	lolB	9	53	WP_117097353.1	7
2146	56.5217	24.786	33.5	2.9	2	117	66	207	148	lolB	47	316	WP_040204676.1	207
2147	22.7053	34.043	32.3	3.1	0	47	31	207	55	lolB	9	49	WP_168898871.1	3
2148	23.1884	33.333	32.3	3.2	0	48	32	207	55	lolB	8	53	WP_087846349.1	6
2149	22.7053	34.043	32.3	3.3	0	47	31	207	55	lolB	9	53	WP_064172442.1	7
2150	22.7053	34.043	32	3.3	0	47	31	207	55	lolB	9	53	WP_064153334.1	7
2151	22.7053	34.043	32	3.4	0	47	31	207	55	lolB	9	49	WP_207618741.1	3
2152	22.7053	34.043	32	3.6	0	47	31	207	55	lolB	9	53	WP_117262356.1	7
2153	22.7053	34.043	32	3.6	0	47	31	207	55	lolB	9	53	WP_032446435.1	7
2154	22.7053	34.043	32	3.7	0	47	31	207	55	lolB	9	53	WP_101987805.1	7
2155	22.7053	34.043	32	3.8	0	47	31	207	55	lolB	9	53	WP_020324423.1	7
2156	22.7053	34.043	32	3.8	0	47	31	207	55	lolB	9	49	WP_153932964.1	3
2157	22.7053	34.043	32	3.9	0	47	31	207	55	lolB	9	53	WP_117038957.1	7
2158	22.7053	34.043	32	3.9	0	47	31	207	55	lolB	9	49	WP_153594484.1	3
2159	22.7053	34.043	32	3.9	0	47	31	207	55	lolB	9	53	WP_102051366.1	7
2160	22.7053	34.043	32	4	0	47	31	207	55	lolB	9	53	WP_202685978.1	7
2161	22.7053	34.043	32	4	0	47	31	207	55	lolB	9	53	WP_136398429.1	7
2162	22.7053	34.043	32	4	0	47	31	207	55	lolB	9	53	WP_004894199.1	7
2163	22.7053	34.043	32	4.1	0	47	31	207	55	lolB	9	53	WP_114507115.1	7
2164	22.7053	34.043	32	4.1	0	47	31	207	55	lolB	9	53	WP_125034602.1	7
2165	22.7053	34.043	32	4.1	0	47	31	207	55	lolB	9	49	WP_152875587.1	3
2166	22.7053	34.043	32	4.2	0	47	31	207	55	lolB	9	49	WP_202601245.1	3
2167	22.7053	34.043	32	4.2	0	47	31	207	55	lolB	9	53	WP_181586283.1	7
2168	22.7053	34.043	32	4.2	0	47	31	207	55	lolB	9	53	WP_064174645.1	7
2169	22.7053	34.043	32	4.2	0	47	31	207	55	lolB	9	53	WP_094310404.1	7
2170	22.7053	34.043	32	4.2	0	47	31	207	55	lolB	9	53	WP_181996403.1	7
2171	22.7053	34.043	32	4.2	0	47	31	207	55	lolB	9	53	WP_117102814.1	7
2172	17.3913	41.667	31.2	4.2	1	36	16	207	44	lolB	9	69	WP_040147826.1	39
2173	22.7053	34.043	32	4.3	0	47	31	207	55	lolB	9	53	WP_117110954.1	7
2174	22.7053	34.043	32	4.3	0	47	31	207	55	lolB	9	53	WP_125064237.1	7
2175	22.7053	34.043	32	4.3	0	47	31	207	55	lolB	9	53	WP_117251528.1	7
2176	22.7053	34.043	32	4.3	0	47	31	207	55	lolB	9	53	WP_200555961.1	7
2177	22.7053	34.043	32	4.3	0	47	31	207	55	lolB	9	53	WP_004145917.1	7
2178	22.7053	34.043	32	4.3	0	47	31	207	55	lolB	9	53	WP_143861180.1	7
2179	22.7053	34.043	32	4.4	0	47	31	207	55	lolB	9	53	WP_087525943.1	7
2180	22.7053	34.043	32	4.4	0	47	31	207	55	lolB	9	53	WP_117095410.1	7
2181	22.7053	34.043	32	4.4	0	47	31	207	55	lolB	9	53	WP_141408144.1	7
2182	22.7053	34.043	32	4.5	0	47	31	207	55	lolB	9	53	WP_117065017.1	7
2183	22.7053	34.043	32	4.5	0	47	31	207	55	lolB	9	53	WP_096913161.1	7
2184	22.7053	34.043	31.6	4.6	0	47	31	207	55	lolB	9	53	WP_203130564.1	7
2185	22.7053	34.043	32	4.6	0	47	31	207	55	lolB	9	53	WP_142485787.1	7
2186	22.7053	34.043	31.6	4.7	0	47	31	207	55	lolB	9	53	WP_102059761.1	7
2187	22.7053	34.043	31.6	4.9	0	47	31	207	55	lolB	9	53	WP_109226599.1	7
2188	22.7053	34.043	31.6	5	0	47	31	207	55	lolB	9	53	WP_110230182.1	7
2189	22.7053	34.043	31.6	5	0	47	31	207	55	lolB	9	53	WP_138977139.1	7
2190	22.7053	34.043	31.6	5	0	47	31	207	55	lolB	9	49	WP_153909068.1	3
2191	22.7053	34.043	31.6	5	0	47	31	207	55	lolB	9	49	WP_152900577.1	3
2192	22.7053	34.043	31.6	5.1	0	47	31	207	55	lolB	9	53	WP_002888804.1	7
2193	22.7053	34.043	31.6	5.2	0	47	31	207	55	lolB	9	53	WP_142470776.1	7
2194	22.7053	34.043	31.6	5.3	0	47	31	207	55	lolB	9	53	WP_064181119.1	7
2195	22.7053	34.043	31.6	5.3	0	47	31	207	55	lolB	9	53	WP_159174432.1	7
2196	22.7053	34.043	31.6	5.4	0	47	31	207	55	lolB	9	53	WP_032420901.1	7
2197	28.5024	33.898	31.6	5.9	2	59	28	207	67	lolB	9	54	WP_201525222.1	7
2198	22.2222	34.783	31.6	6.1	0	46	30	207	55	lolB	10	53	WP_129306643.1	8
2199	22.7053	34.043	31.2	6.4	0	47	31	207	55	lolB	9	49	WP_176599754.1	3
2200	22.2222	34.783	31.2	6.5	0	46	30	207	55	lolB	10	49	WP_153582963.1	4
2201	22.7053	34.043	31.2	6.5	0	47	31	207	55	lolB	9	53	WP_094645104.1	7
2202	22.2222	34.783	31.2	6.5	0	46	30	207	55	lolB	10	53	WP_004191979.1	8
2203	17.8744	37.838	31.2	7	0	37	23	207	45	lolB	9	43	WP_117107680.1	7
2204	69.5652	25.694	31.2	7.9	6	144	83	207	206	lolB	76	134	WP_200853100.1	2
2205	69.5652	25.694	31.2	8.3	6	144	83	207	206	lolB	76	138	WP_200855851.1	6
2206	17.3913	38.889	30.4	8.5	1	36	17	207	44	lolB	9	69	WP_048270852.1	39
2207	17.3913	38.889	30	9	1	36	17	207	44	lolB	9	69	WP_047740568.1	39
2208	17.3913	38.889	30.8	9.9	0	36	22	207	45	lolB	10	43	WP_137915905.1	8
2244	37.8378	37.143	42.7	0.000231	3	70	26	185	115	lptA	56	82	WP_204265204.1	21
2245	49.7297	29.348	41.2	0.000882	2	92	63	185	153	lptA	63	91	WP_159196962.1	1
2246	22.1622	41.463	34.3	0.27	1	41	23	185	74	lptA	34	45	WP_159310270.1	6
2495	9.18367	37.5	49.3	5.94e-06	2	72	40	784	496	lptD	429	74	WP_163612468.1	4
2496	10.9694	27.907	46.6	6.55e-05	1	86	61	784	213	lptD	128	89	WP_163614744.1	5
2497	12.3724	32.99	46.2	0.000104	3	97	56	784	659	lptD	567	92	WP_159203580.1	1
2498	10.8418	30.588	45.8	0.000147	1	85	51	784	135	lptD	51	83	WP_159310270.1	7
2499	10.3316	37.037	46.2	0.000166	1	81	50	784	763	lptD	684	113	WP_150075014.1	33
2500	6.25	30.612	43.5	0.002	0	49	34	784	730	lptD	682	98	WP_171485925.1	50
2501	6.88776	42.593	42.4	0.005	1	54	26	784	529	lptD	476	127	WP_159314378.1	79
2502	8.80102	31.884	40	0.034	0	69	47	784	268	lptD	200	69	WP_162894549.1	1
2503	20.2806	22.013	40.4	0.041	4	159	108	784	441	lptD	291	160	WP_119589624.1	10
2504	8.41837	33.333	34.7	1.3	3	66	39	784	109	lptD	45	91	WP_032458412.1	30
2505	8.92857	30	34.7	3.8	2	70	45	784	109	lptD	41	91	WP_114261099.1	25
2506	8.41837	33.333	34.7	4.1	3	66	39	784	109	lptD	45	91	WP_038432596.1	30
2507	8.41837	33.333	34.3	5.2	3	66	39	784	109	lptD	45	91	WP_099664054.1	30
2508	8.41837	33.333	34.3	5.2	3	66	39	784	109	lptD	45	91	WP_101999643.1	30
2509	8.41837	33.333	34.3	5.3	3	66	39	784	109	lptD	45	91	WP_048968770.1	30
2510	8.41837	33.333	34.3	5.4	3	66	39	784	109	lptD	45	91	WP_117032691.1	30
2511	8.41837	33.333	34.3	5.4	3	66	39	784	109	lptD	45	91	WP_002918415.1	30
2512	8.41837	33.333	34.3	5.4	3	66	39	784	109	lptD	45	91	WP_087833476.1	30
2513	8.41837	33.333	34.3	5.4	3	66	39	784	109	lptD	45	91	WP_117065699.1	30
2514	8.41837	33.333	34.3	5.5	3	66	39	784	109	lptD	45	91	WP_159212371.1	30
2515	8.41837	33.333	34.3	5.7	3	66	39	784	109	lptD	45	91	WP_061153188.1	30
2516	8.41837	33.333	34.3	6	3	66	39	784	109	lptD	45	91	WP_114272392.1	30
2517	8.41837	33.333	34.3	6	3	66	39	784	109	lptD	45	91	WP_040241459.1	30
2518	8.41837	33.333	34.3	6.1	3	66	39	784	109	lptD	45	91	WP_020804352.1	30
2519	8.41837	33.333	34.3	6.1	3	66	39	784	109	lptD	45	91	WP_094617508.1	30
2520	8.41837	33.333	34.3	6.2	3	66	39	784	109	lptD	45	91	WP_201513966.1	30
2521	8.41837	33.333	33.9	6.3	3	66	39	784	109	lptD	45	91	WP_101516371.1	30
2522	8.41837	33.333	33.9	6.7	3	66	39	784	109	lptD	45	91	WP_004889591.1	30
2523	8.41837	33.333	33.5	9.4	3	66	39	784	109	lptD	45	91	WP_117033960.1	30
2614	31.0881	35	32	4.5	1	60	37	193	63	lptE	6	112	WP_032415511.1	53
2615	27.9793	33.333	31.6	6.6	1	54	34	193	63	lptE	12	112	WP_116955517.1	59
2616	24.8705	35.417	31.2	7.7	2	48	27	193	57	lptE	12	104	WP_048277836.1	59
2617	24.8705	35.417	31.2	8.1	2	48	27	193	57	lptE	12	104	WP_099501436.1	59
2662	24.0741	48.718	45.8	4.51e-06	0	39	20	162	162	mreD	124	41	WP_159203603.1	3
3216	31.1966	28.767	32.3	8.4	2	73	39	234	94	mukE	35	170	WP_130952020.1	98
3311	15.6818	36.232	33.1	5	1	69	37	440	228	mukF	167	105	WP_153913306.1	37
3344	90.3846	31.915	30	4.3	4	94	55	104	104	priB	11	92	WP_164982344.1	8
3345	74.0385	24.675	29.3	6	1	77	57	104	79	priB	3	86	WP_208952870.1	11
3368	64.5669	39.024	45.1	1.33e-05	0	82	50	127	124	secE	43	91	WP_151149424.1	10
3369	50.3937	31.25	44.3	1.57e-05	0	64	44	127	115	secE	52	64	WP_021428169.1	1
3370	42.5197	37.037	38.1	0.003	0	54	34	127	124	secE	71	70	WP_100112219.1	17
3371	40.9449	30.769	33.1	0.23	0	52	36	127	120	secE	69	56	WP_002854985.1	5
3372	38.5827	30.612	32	0.61	0	49	34	127	100	secE	52	49	WP_159287465.1	1
3424	20.1835	100	47.4	2.63e-07	0	22	0	109	109	tusE	88	22	WP_186798699.1	1
3425	44.0367	39.583	38.5	0.001	0	48	29	109	54	tusE	7	56	WP_171483062.1	9
3426	49.5413	27.778	31.6	2	0	54	39	109	67	tusE	14	270	WP_167835084.1	217
3427	49.5413	27.778	31.6	2	0	54	39	109	67	tusE	14	270	WP_003863485.1	217
3428	49.5413	27.778	31.6	2	0	54	39	109	67	tusE	14	270	WP_064351981.1	217
3429	49.5413	27.778	31.6	2.1	0	54	39	109	67	tusE	14	270	WP_142444650.1	217
3603	46.6667	50	28.5	5.1	0	28	14	60	60	ycaR	33	84	WP_195770410.1	57
3664	40.1961	53.659	48.5	1.75e-07	0	41	19	102	61	yciS	21	60	WP_159204261.1	20
3799	29.4118	45	49.7	7.17e-08	0	40	22	136	127	ydfO	88	40	WP_142373577.1	1
3800	39.7059	38.889	49.7	2.03e-07	0	54	33	136	54	ydfO	1	54	WP_016528852.1	1
3801	24.2647	54.545	48.1	2.62e-07	0	33	15	136	33	ydfO	1	33	WP_159310459.1	1
3802	24.2647	45.455	42.4	4.34e-05	0	33	18	136	127	ydfO	95	33	WP_048331771.1	1
3803	29.4118	40	38.9	0.001	0	40	24	136	40	ydfO	1	40	WP_142372269.1	1
3804	28.6765	41.026	38.5	0.001	0	39	23	136	39	ydfO	1	39	WP_142368554.1	1
3805	27.2059	35.135	31.6	3	0	37	24	136	44	ydfO	8	39	WP_164982213.1	3
3806	27.2059	35.135	31.2	3.7	0	37	24	136	44	ydfO	8	48	WP_159308628.1	12
3807	27.2059	35.135	31.2	4.8	0	37	24	136	44	ydfO	8	170	WP_130628014.1	134
3808	27.2059	35.135	31.2	5	0	37	24	136	44	ydfO	8	170	WP_000139696.1	134
3809	27.2059	35.135	31.2	5	0	37	24	136	44	ydfO	8	171	WP_021293831.1	135
3810	27.2059	35.135	31.2	5.1	0	37	24	136	44	ydfO	8	79	WP_163585316.1	43
3811	27.2059	35.135	31.2	5.3	0	37	24	136	44	ydfO	8	170	WP_000139698.1	134
3812	27.2059	35.135	31.2	5.4	0	37	24	136	44	ydfO	8	165	WP_202602513.1	129
3813	27.2059	35.135	31.2	5.4	0	37	24	136	44	ydfO	8	170	WP_004201087.1	134
3814	27.2059	35.135	31.2	5.5	0	37	24	136	44	ydfO	8	170	WP_159372771.1	134
3815	27.2059	35.135	30.4	5.5	0	37	24	136	44	ydfO	8	85	WP_159144911.1	49
3816	27.2059	35.135	31.2	5.6	0	37	24	136	44	ydfO	8	170	WP_172688235.1	134
3817	27.2059	35.135	31.2	5.7	0	37	24	136	44	ydfO	8	170	WP_065875900.1	134
3818	27.2059	35.135	31.2	6.3	0	37	24	136	44	ydfO	8	170	WP_001115073.1	134
3819	27.2059	35.135	30.8	6.7	0	37	24	136	44	ydfO	8	155	WP_204349721.1	119
3879	59.4937	40.426	37.4	0.002	0	47	28	79	50	ydhL	4	64	WP_006391895.1	18
3880	58.2278	36.957	36.2	0.004	0	46	29	79	47	ydhL	2	55	WP_151414343.1	10
3881	58.2278	36.957	36.2	0.004	0	46	29	79	47	ydhL	2	55	WP_080104649.1	10
3882	51.8987	43.902	35.4	0.008	1	41	22	79	52	ydhL	13	41	WP_182599871.1	1
3883	51.8987	39.024	33.9	0.036	0	41	25	79	50	ydhL	10	54	WP_003161172.1	14
3884	50.6329	45	30.4	1.2	1	40	20	79	72	ydhL	35	63	WP_138134899.1	24
3885	30.3797	54.167	27.3	7	1	24	10	79	35	ydhL	13	29	WP_163535884.1	6
4047	20.8589	36.765	48.5	7.48e-06	0	68	43	326	255	ygfZ	188	71	WP_200856116.1	4
4048	25.4601	32.53	46.6	2.29e-05	1	83	52	326	255	ygfZ	177	84	WP_139158176.1	2
4049	76.0736	18.952	36.6	0.42	5	248	169	326	237	ygfZ	14	259	WP_172718031.1	20
4050	10.1227	48.485	32	1.6	0	33	17	326	137	ygfZ	105	49	WP_205569734.1	17
4051	28.5276	22.581	33.9	1.8	1	93	70	326	106	ygfZ	14	98	WP_200848641.1	8
4052	23.6196	20.779	33.1	2.3	0	77	61	326	85	ygfZ	9	106	WP_200853557.1	30
4311	8.01688	38.596	33.5	2.6	1	57	33	711	211	yrfF	157	89	WP_117086128.1	33
4312	7.03235	38	34.7	9.4	0	50	31	711	660	yrfF	611	265	WP_149214414.1	216
4393	9.45122	54.839	33.9	2.2	1	31	9	328	110	zipA	85	32	WP_110248313.1	2
4641	22.2561	45.205	34.3	3.1	4	73	35	328	154	zipA	83	485	WP_180323533.1	417
4643	27.439	47.778	43.1	0.006	6	90	34	328	189	zipA	109	452	WP_186804998.1	367
4645	27.439	47.778	42.7	0.006	6	90	34	328	189	zipA	109	452	WP_182022849.1	367
4647	26.8293	46.591	41.6	0.016	5	88	38	328	189	zipA	109	452	WP_181943217.1	367
4649	31.0976	46.078	43.5	0.005	7	102	45	328	181	zipA	83	511	WP_032443821.1	417
4651	23.7805	47.436	42	0.011	4	78	29	328	182	zipA	109	436	WP_181236623.1	367
4653	27.439	47.778	42.7	0.008	6	90	34	328	189	zipA	109	452	WP_210470479.1	367
4655	26.8293	46.591	41.6	0.018	5	88	38	328	189	zipA	109	452	WP_206640310.1	367
4657	27.439	47.778	42.7	0.008	6	90	34	328	189	zipA	109	452	WP_210726714.1	367
4659	31.0976	46.078	43.1	0.007	7	102	45	328	181	zipA	83	511	WP_047695801.1	417
4660	26.2195	45.349	37.4	0.45	5	86	40	328	165	zipA	83	546	WP_047695801.1	465
4662	26.8293	47.727	40.8	0.029	6	88	37	328	189	zipA	109	452	WP_204154894.1	367
4664	31.0976	46.078	43.1	0.007	7	102	45	328	181	zipA	83	511	WP_115217120.1	417
4665	26.2195	45.349	37.4	0.45	5	86	40	328	165	zipA	83	546	WP_115217120.1	465
4667	26.8293	46.591	41.2	0.021	5	88	38	328	189	zipA	109	452	WP_181948361.1	367
4671	26.8293	47.727	40.8	0.031	6	88	37	328	189	zipA	109	452	WP_199917436.1	367
4673	26.8293	46.591	38.1	0.25	6	88	38	328	189	zipA	109	452	WP_064483960.1	367
4676	27.439	46.667	39.3	0.12	6	90	35	328	189	zipA	109	452	WP_160522803.1	367
4678	27.439	46.667	39.3	0.12	6	90	35	328	189	zipA	109	452	WP_210686283.1	367
4680	23.1707	44.737	35.4	1.6	5	76	31	328	154	zipA	83	485	WP_183082350.1	417
4682	34.4512	42.478	39.3	0.12	6	113	57	328	186	zipA	78	520	WP_195352370.1	412
4684	26.8293	47.727	39.7	0.094	6	88	37	328	189	zipA	109	452	WP_087760578.1	367
4687	31.0976	47.059	42.7	0.01	7	102	44	328	181	zipA	83	535	WP_004147789.1	441
4688	31.0976	46.078	42	0.018	7	102	45	328	181	zipA	83	511	WP_004147789.1	417
4690	27.439	46.667	39.3	0.12	6	90	35	328	189	zipA	109	452	WP_058877098.1	367
4692	25.6098	45.238	35.4	1.6	6	84	33	328	160	zipA	83	493	WP_196054303.1	417
4694	23.1707	43.421	33.9	4.8	5	76	32	328	154	zipA	83	485	WP_176236653.1	417
4697	31.0976	46.078	41.6	0.021	7	102	45	328	181	zipA	83	511	WP_117084772.1	417
4698	26.2195	46.512	38.5	0.2	5	86	39	328	165	zipA	83	522	WP_117084772.1	441
4700	31.0976	46.078	41.6	0.021	7	102	45	328	181	zipA	83	511	WP_103010540.1	417
4701	26.2195	46.512	38.9	0.16	5	86	39	328	165	zipA	83	522	WP_103010540.1	441
4703	23.1707	43.421	33.9	4.8	5	76	32	328	154	zipA	83	485	WP_188092208.1	417
4705	26.2195	47.674	42.7	0.01	5	86	38	328	165	zipA	83	498	WP_160539238.1	417
4706	25.6098	45.238	37.4	0.52	4	84	32	328	188	zipA	109	440	WP_160539238.1	367
4708	27.1341	46.067	40.4	0.044	6	89	35	328	165	zipA	83	498	WP_204360143.1	417
4710	26.8293	47.727	39.3	0.1	6	88	37	328	189	zipA	109	452	WP_087760256.1	367
4712	32.9268	39.815	39.3	0.092	5	108	50	328	179	zipA	86	489	WP_183083402.1	383
4714	26.2195	44.186	34.7	3	6	86	35	328	162	zipA	83	495	WP_048333230.1	417
4716	31.0976	47.059	42	0.014	7	102	44	328	181	zipA	83	535	WP_117066244.1	441
4717	31.0976	46.078	41.2	0.027	7	102	45	328	181	zipA	83	511	WP_117066244.1	417
4719	26.5244	44.828	35.8	1.2	6	87	35	328	163	zipA	83	496	WP_032442751.1	417
4725	32.9268	43.519	38.9	0.15	6	108	53	328	186	zipA	83	520	WP_151437081.1	417
4727	31.0976	47.059	42	0.016	7	102	44	328	181	zipA	83	535	WP_032422165.1	441
4728	31.0976	46.078	41.2	0.029	7	102	45	328	181	zipA	83	511	WP_032422165.1	417
4730	26.8293	47.727	39.7	0.077	6	88	37	328	189	zipA	109	452	WP_094338956.1	367
4732	26.8293	46.591	38.5	0.22	6	88	38	328	189	zipA	109	452	WP_110245497.1	367
4734	32.9268	43.519	38.5	0.22	6	108	53	328	186	zipA	83	520	WP_117092737.1	417
4736	32.9268	43.519	38.5	0.22	6	108	53	328	186	zipA	83	520	WP_142484417.1	417
4738	26.8293	47.727	40	0.073	6	88	37	328	189	zipA	109	452	WP_064153020.1	367
4740	26.2195	45.349	36.6	0.72	5	86	40	328	165	zipA	83	498	WP_103527723.1	417
4743	26.8293	47.727	39.3	0.11	6	88	37	328	189	zipA	109	452	WP_104467746.1	367
4745	26.8293	47.727	39.7	0.075	6	88	37	328	189	zipA	109	452	WP_116440793.1	367
4747	26.8293	47.727	39.3	0.11	6	88	37	328	189	zipA	109	452	WP_094338120.1	367
4749	28.9634	43.158	44.3	0.003	4	95	40	328	167	zipA	86	476	WP_204302594.1	383
4751	26.8293	47.727	39.7	0.097	6	88	37	328	189	zipA	109	452	WP_104513713.1	367
4754	22.2561	46.575	35.4	2	4	73	34	328	154	zipA	83	485	WP_110232553.1	417
4756	32.9268	41.667	35.4	1.7	6	108	55	328	186	zipA	83	520	WP_102023991.1	417
4758	27.439	47.778	40.8	0.035	6	90	34	328	189	zipA	109	452	WP_004232631.1	367
4760	27.439	47.778	40.8	0.035	6	90	34	328	189	zipA	109	452	WP_103513414.1	367
4762	26.8293	47.727	39.7	0.098	6	88	37	328	189	zipA	109	452	WP_100792556.1	367
4764	27.439	47.778	40.8	0.037	6	90	34	328	189	zipA	109	452	WP_103556115.1	367
4766	26.8293	47.727	39.3	0.1	6	88	37	328	189	zipA	109	452	WP_142491248.1	367
4768	28.9634	46.316	35.8	1.3	6	95	44	328	175	zipA	83	506	WP_071050815.1	417
4770	29.2683	45.833	39.3	0.12	6	96	43	328	181	zipA	89	511	WP_192953172.1	422
4772	31.0976	47.059	42.7	0.008	7	102	44	328	181	zipA	83	511	WP_004156728.1	417
4775	26.2195	45.349	36.6	0.74	5	86	40	328	165	zipA	83	498	WP_103527387.1	417
4777	30.7927	44.554	38.9	0.14	6	101	44	328	175	zipA	83	513	WP_086556743.1	417
4779	31.4024	44.66	42.4	0.011	6	103	43	328	182	zipA	83	508	WP_004170053.1	417
4780	22.2561	45.205	33.1	8.9	4	73	35	328	154	zipA	83	509	WP_004170053.1	441
4783	26.8293	48.864	41.2	0.02	6	88	36	328	189	zipA	109	452	WP_187614310.1	367
4785	31.0976	48.039	43.9	0.004	7	102	43	328	181	zipA	83	511	WP_032416084.1	417
4786	34.4512	46.018	42.4	0.014	8	113	50	328	189	zipA	83	548	WP_032416084.1	441
4787	31.0976	47.059	41.2	0.031	7	102	44	328	181	zipA	83	583	WP_032416084.1	489
4788	34.4512	44.248	39.3	0.1	8	113	52	328	189	zipA	83	572	WP_032416084.1	465
4790	26.8293	47.727	39.7	0.094	6	88	37	328	189	zipA	109	452	WP_110242190.1	367
4792	26.8293	47.727	39.7	0.094	6	88	37	328	189	zipA	109	452	WP_148844550.1	367
4795	26.8293	47.727	39.7	0.098	6	88	37	328	189	zipA	109	452	WP_094716490.1	367
4797	26.8293	47.727	39.7	0.095	6	88	37	328	189	zipA	109	452	WP_047681937.1	367
4799	26.8293	47.727	39.3	0.11	6	88	37	328	189	zipA	109	452	WP_167803420.1	367
4801	26.8293	47.727	39.3	0.11	6	88	37	328	189	zipA	109	452	WP_087749297.1	367
4803	26.8293	47.727	39.3	0.11	6	88	37	328	189	zipA	109	452	WP_075324584.1	367
4805	26.8293	47.727	39.3	0.11	6	88	37	328	189	zipA	109	452	WP_102084852.1	367
4807	32.622	47.664	44.3	0.003	8	107	45	328	183	zipA	83	518	WP_142515944.1	417
4808	32.9268	42.593	36.2	1.1	6	108	54	328	186	zipA	83	544	WP_142515944.1	441
4810	26.8293	47.727	39.3	0.11	6	88	37	328	189	zipA	109	452	WP_094339302.1	367
4812	32.9268	44.444	40.4	0.052	6	108	52	328	186	zipA	83	520	WP_210716399.1	417
4814	33.8415	41.441	36.6	0.69	7	111	44	328	181	zipA	86	487	WP_210412603.1	383
4815	23.1707	43.421	34.3	4.1	5	76	32	328	154	zipA	83	485	WP_210412603.1	417
4817	34.4512	46.018	42.7	0.01	8	113	50	328	189	zipA	83	524	WP_117090215.1	417
4818	31.0976	47.059	41.6	0.023	7	102	44	328	181	zipA	83	559	WP_117090215.1	465
4819	34.4512	44.248	39.7	0.077	8	113	52	328	189	zipA	83	548	WP_117090215.1	441
4821	31.0976	47.059	43.1	0.007	7	102	44	328	181	zipA	83	511	WP_117242524.1	417
4824	26.2195	46.512	38.9	0.15	5	86	39	328	165	zipA	83	498	WP_103499978.1	417
4826	32.622	47.664	44.3	0.003	8	107	45	328	183	zipA	83	518	WP_076027507.1	417
4827	32.9268	42.593	35.8	1.2	6	108	54	328	186	zipA	83	544	WP_076027507.1	441
4829	32.622	47.664	44.3	0.003	8	107	45	328	183	zipA	83	518	WP_179385941.1	417
4830	32.9268	42.593	35.8	1.2	6	108	54	328	186	zipA	83	544	WP_179385941.1	441
4833	26.8293	47.727	39.3	0.1	6	88	37	328	189	zipA	109	452	WP_115658538.1	367
4835	34.4512	46.018	42.4	0.011	8	113	50	328	189	zipA	83	524	WP_032409346.1	417
4836	31.0976	47.059	41.6	0.024	7	102	44	328	181	zipA	83	559	WP_032409346.1	465
4837	34.4512	44.248	39.7	0.082	8	113	52	328	189	zipA	83	548	WP_032409346.1	441
4839	34.4512	46.018	42.4	0.011	8	113	50	328	189	zipA	83	524	WP_117254383.1	417
4840	31.0976	47.059	41.6	0.024	7	102	44	328	181	zipA	83	559	WP_117254383.1	465
4841	34.4512	44.248	39.7	0.08	8	113	52	328	189	zipA	83	548	WP_117254383.1	441
4844	31.0976	47.059	41.2	0.025	7	102	44	328	181	zipA	83	535	WP_111209124.1	441
4845	34.4512	45.133	40.8	0.038	8	113	51	328	189	zipA	83	524	WP_111209124.1	417
4846	26.2195	45.349	36.2	1.1	5	86	40	328	165	zipA	83	570	WP_111209124.1	489
4848	34.4512	46.018	43.1	0.007	8	113	50	328	189	zipA	83	524	WP_135733368.1	417
4849	33.5366	44.545	33.9	5.7	8	110	46	328	184	zipA	83	543	WP_135733368.1	441
4851	26.8293	47.727	39.7	0.071	6	88	37	328	189	zipA	109	452	WP_176221402.1	367
4853	27.439	46.667	38.1	0.25	6	90	35	328	189	zipA	109	452	WP_103517478.1	367
4855	26.2195	46.512	39.3	0.12	5	86	39	328	165	zipA	83	498	WP_004164009.1	417
4857	31.7073	43.269	33.9	4.4	6	104	51	328	177	zipA	78	511	WP_180814961.1	412
4859	30.1829	45.455	38.5	0.18	6	99	46	328	177	zipA	83	511	WP_086528463.1	417
4861	26.2195	46.512	39.3	0.13	5	86	39	328	165	zipA	83	498	WP_103527335.1	417
4863	32.9268	43.519	38.9	0.17	6	108	53	328	186	zipA	83	520	WP_064174190.1	417
4865	26.8293	45.455	38.1	0.24	5	88	39	328	189	zipA	109	452	WP_117034287.1	367
4867	26.2195	46.512	38.9	0.14	5	86	39	328	165	zipA	83	498	WP_073714626.1	417
4869	31.0976	47.059	43.1	0.008	7	102	44	328	181	zipA	83	511	WP_143861116.1	417
4871	26.2195	46.512	39.7	0.088	5	86	39	328	165	zipA	83	498	WP_101998446.1	417
4873	26.2195	46.512	38.9	0.13	5	86	39	328	165	zipA	83	498	WP_110230640.1	417
4876	26.8293	47.727	39.3	0.11	6	88	37	328	189	zipA	109	452	WP_102040433.1	367
4878	26.2195	46.512	39.3	0.12	5	86	39	328	165	zipA	83	498	WP_160537741.1	417
4880	26.8293	46.591	38.1	0.25	6	88	38	328	189	zipA	109	452	WP_087867367.1	367
4882	26.8293	47.727	39.3	0.11	6	88	37	328	189	zipA	109	452	WP_115678246.1	367
4885	30.1829	44.444	37	0.61	6	99	47	328	177	zipA	83	511	WP_086415155.1	417
4887	31.0976	47.059	42.7	0.009	7	102	44	328	181	zipA	83	511	WP_179373486.1	417
4889	31.0976	47.059	42.7	0.009	7	102	44	328	181	zipA	83	511	WP_117046225.1	417
4890	26.2195	45.349	38.1	0.25	5	86	40	328	165	zipA	83	546	WP_117046225.1	465
4893	32.9268	43.519	39.3	0.13	6	108	53	328	186	zipA	83	520	WP_044816257.1	417
4896	32.9268	43.519	38.9	0.14	6	108	53	328	186	zipA	83	520	WP_071046469.1	417
4898	31.0976	47.059	42	0.012	7	102	44	328	181	zipA	83	511	WP_024940871.1	417
4900	26.8293	47.727	39.3	0.11	6	88	37	328	189	zipA	109	452	WP_187541018.1	367
4902	26.8293	47.727	39.3	0.11	6	88	37	328	189	zipA	109	452	WP_181340842.1	367
4904	31.0976	47.059	42	0.012	7	102	44	328	181	zipA	83	511	WP_180997769.1	417
4906	26.2195	45.349	37.7	0.38	5	86	40	328	165	zipA	83	498	WP_094965942.1	417
4908	31.0976	47.059	42.7	0.009	7	102	44	328	181	zipA	83	511	WP_117039850.1	417
4909	26.2195	45.349	38.1	0.26	5	86	40	328	165	zipA	83	546	WP_117039850.1	465
4910	34.4512	45.133	49.7	3.88e-05	7	113	52	328	181	zipA	72	463	WP_179229664.1	358
4912	31.0976	47.059	42.7	0.008	7	102	44	328	181	zipA	83	511	WP_136865600.1	417
4914	31.0976	47.059	42.7	0.01	7	102	44	328	181	zipA	83	511	WP_135723070.1	417
4916	31.0976	47.059	42.7	0.01	7	102	44	328	181	zipA	83	511	WP_153941759.1	417
4918	31.0976	47.059	42.7	0.01	7	102	44	328	181	zipA	83	511	WP_138983613.1	417
4920	35.9756	44.068	41.6	0.022	8	118	55	328	189	zipA	78	524	WP_130950183.1	412
4921	34.4512	42.478	38.9	0.17	6	113	57	328	186	zipA	78	568	WP_130950183.1	460
4922	33.2317	40.367	33.1	9.4	7	109	41	328	181	zipA	83	535	WP_130950183.1	441
4924	32.9268	43.519	38.9	0.17	6	108	53	328	186	zipA	83	520	WP_114443840.1	417
4926	31.0976	47.059	42.7	0.01	7	102	44	328	181	zipA	83	511	WP_182604055.1	417
4928	34.4512	46.018	41.6	0.024	8	113	50	328	189	zipA	83	548	WP_160527371.1	441
4929	34.4512	45.133	40.4	0.045	8	113	51	328	189	zipA	83	524	WP_160527371.1	417
4930	34.4512	45.133	40.4	0.051	8	113	51	328	189	zipA	83	572	WP_160527371.1	465
4931	31.0976	46.078	39.3	0.11	7	102	45	328	181	zipA	83	583	WP_160527371.1	489
4933	30.7927	37.624	35.4	1.9	4	101	42	328	166	zipA	86	467	WP_004141835.1	368
4935	34.4512	46.018	41.2	0.025	8	113	50	328	189	zipA	83	548	WP_160571779.1	441
4936	34.4512	45.133	40.4	0.046	8	113	51	328	189	zipA	83	524	WP_160571779.1	417
4937	31.0976	46.078	39.3	0.11	7	102	45	328	181	zipA	83	583	WP_160571779.1	489
4938	34.4512	44.248	38.5	0.2	8	113	52	328	189	zipA	83	572	WP_160571779.1	465
4939	26.2195	45.349	35.8	1.3	5	86	40	328	165	zipA	83	594	WP_160571779.1	513
4941	34.4512	46.018	42.4	0.014	8	113	50	328	189	zipA	83	524	WP_032423174.1	417
4942	31.0976	47.059	41.2	0.03	7	102	44	328	181	zipA	83	559	WP_032423174.1	465
4943	26.2195	45.349	35.8	1.3	5	86	40	328	165	zipA	83	594	WP_032423174.1	513
4945	34.4512	46.018	42.4	0.014	8	113	50	328	189	zipA	83	524	WP_117028162.1	417
4946	34.4512	46.018	41.2	0.025	8	113	50	328	189	zipA	83	572	WP_117028162.1	465
4947	26.2195	45.349	35.4	1.8	5	86	40	328	165	zipA	83	594	WP_117028162.1	513
4949	31.0976	46.078	41.6	0.019	7	102	45	328	181	zipA	83	511	WP_065809313.1	417
4951	32.9268	42.593	38.1	0.25	6	108	54	328	186	zipA	83	520	WP_064185631.1	417
4953	34.4512	46.018	41.2	0.025	8	113	50	328	189	zipA	83	548	WP_160527582.1	441
4954	31.0976	46.078	40	0.057	7	102	45	328	181	zipA	83	511	WP_160527582.1	417
4955	31.0976	46.078	39.3	0.12	7	102	45	328	181	zipA	83	583	WP_160527582.1	489
4956	34.4512	44.248	38.9	0.16	8	113	52	328	189	zipA	83	572	WP_160527582.1	465
4957	34.4512	45.133	49.7	4.41e-05	7	113	52	328	181	zipA	72	463	WP_192870246.1	358
4958	32.3171	39.623	38.5	0.14	5	106	49	328	177	zipA	86	487	WP_192870246.1	383
4959	23.1707	43.421	34.3	3.4	5	76	32	328	154	zipA	83	485	WP_192870246.1	417
4961	31.0976	46.078	41.6	0.019	7	102	45	328	181	zipA	83	511	WP_114264386.1	417
4962	28.6585	42.553	34.3	4.8	6	94	40	328	166	zipA	83	530	WP_114264386.1	441
4964	31.0976	48.039	43.5	0.005	7	102	43	328	181	zipA	83	511	WP_032417932.1	417
4965	31.0976	47.059	41.2	0.031	7	102	44	328	181	zipA	83	583	WP_032417932.1	489
4966	31.0976	46.078	40	0.058	7	102	45	328	181	zipA	83	559	WP_032417932.1	465
4968	34.4512	46.018	42.4	0.014	8	113	50	328	189	zipA	83	524	WP_032409670.1	417
4969	31.0976	47.059	41.2	0.031	7	102	44	328	181	zipA	83	559	WP_032409670.1	465
4970	26.2195	45.349	35.8	1.4	5	86	40	328	165	zipA	83	594	WP_032409670.1	513
4972	26.8293	47.727	38.9	0.13	6	88	37	328	189	zipA	109	452	WP_102035590.1	367
4974	32.622	44.86	41.6	0.023	7	107	49	328	181	zipA	78	511	WP_117036133.1	412
4976	31.0976	47.059	42.4	0.011	7	102	44	328	181	zipA	83	511	WP_069345379.1	417
4978	26.8293	47.727	39.3	0.12	6	88	37	328	189	zipA	109	452	WP_065764081.1	367
4979	34.4512	45.133	49.7	4.49e-05	7	113	52	328	181	zipA	72	463	WP_180978801.1	358
4980	22.561	44.595	32.7	9.5	5	74	30	328	152	zipA	83	483	WP_180978801.1	417
4982	32.9268	42.593	38.1	0.26	6	108	54	328	186	zipA	83	520	WP_040166776.1	417
4984	31.0976	46.078	41.6	0.019	7	102	45	328	181	zipA	83	511	WP_102038025.1	417
4986	31.0976	47.059	42.4	0.011	7	102	44	328	181	zipA	83	511	WP_129490170.1	417
4988	31.0976	47.059	42.4	0.011	7	102	44	328	181	zipA	83	511	WP_171490376.1	417
4991	31.0976	46.078	41.6	0.021	7	102	45	328	181	zipA	83	511	WP_194687544.1	417
4993	31.0976	47.059	42.4	0.011	7	102	44	328	181	zipA	83	511	WP_025403991.1	417
4995	26.8293	47.727	39.3	0.11	6	88	37	328	189	zipA	109	452	WP_160537154.1	367
4997	31.0976	47.059	42.4	0.011	7	102	44	328	181	zipA	83	511	WP_104010255.1	417
4999	31.0976	47.059	42.4	0.012	7	102	44	328	181	zipA	83	511	WP_203559834.1	417
5001	31.0976	47.059	42.4	0.011	7	102	44	328	181	zipA	83	511	WP_159185188.1	417
5003	34.4512	45.133	49.7	4.61e-05	7	113	52	328	181	zipA	72	463	WP_187095023.1	358
5005	31.0976	47.059	42.4	0.012	7	102	44	328	181	zipA	83	511	WP_173860344.1	417
5007	31.0976	47.059	42.4	0.012	7	102	44	328	181	zipA	83	511	WP_114130054.1	417
5008	34.4512	45.133	49.7	4.64e-05	7	113	52	328	181	zipA	72	463	WP_179204020.1	358
5009	32.3171	40.566	39.7	0.078	5	106	48	328	177	zipA	86	487	WP_179204020.1	383
5010	23.1707	43.421	33.9	4.3	5	76	32	328	154	zipA	83	485	WP_179204020.1	417
5012	31.0976	47.059	42.4	0.012	7	102	44	328	181	zipA	83	511	WP_169517446.1	417

## Sheet: Hit vs no hit
	Hits	Hits over cutoff	Hits under cutoff	No hits
0	lolB	lolB		yqeL
1	lolA	lolA
2	yciS	yciS
3	yrfF	yrfF
4	fabA	fabA
5	hemD	hemD
6	tusE	tusE
7	cydX	cydX
8	trpL	trpL
9	bamD	bamD
10	priB	priB
11	wzyE	wzyE
12	mreD	mreD
13	mukB	mukB
14	mukF	mukF
15	mukE	mukE
16	higA	higA
17	ycaR	ycaR
18	secE	secE
19	ydhL	ydhL
20	hipB	hipB
21	ygfZ	ygfZ
22	ftsB	ftsB
23	dnaT	dnaT
24	iraM	iraM
25	zipA	zipA
26	ydfO	ydfO
27	ftsL	ftsL
28	pheM	pheM
29	safA	safA
30	ftsQ	ftsQ
31	lptD	lptD
32	lptE	lptE
33	holD	holD
34	lptA	lptA

## Sheet: Original results
	qseqid	sseqid	length	mismatch	gapopen	qstart	qend	sstart	send	evalue	bitscore	prot length	% id	% alignment
0	bamD	WP_013098339.1	245	15	0	1	245	1	245	9.77e-173	479	245	93.878	100
1	bamD	WP_102024808.1	245	18	0	1	245	1	245	9.68e-171	474	245	92.653	100
2	bamD	WP_040165592.1	245	19	0	1	245	1	245	2.18e-170	473	245	92.245	100
3	bamD	WP_004145664.1	245	19	0	1	245	1	245	2.69e-170	473	245	92.245	100
4	bamD	WP_087530305.1	245	19	0	1	245	1	245	2.72e-170	473	245	92.245	100
5	bamD	WP_135723669.1	245	19	0	1	245	1	245	4.86e-170	472	245	92.245	100
6	bamD	WP_129497815.1	245	20	0	1	245	1	245	6.05e-170	472	245	91.837	100
7	bamD	WP_195856949.1	245	19	0	1	245	1	245	6.51e-170	472	245	92.245	100
8	bamD	WP_057222491.1	245	20	0	1	245	1	245	8.98e-170	471	245	91.837	100
9	bamD	WP_153931956.1	245	20	0	1	245	1	245	8.98e-170	471	245	91.837	100
10	bamD	WP_114268368.1	245	20	0	1	245	1	245	1.08e-169	471	245	91.837	100
11	bamD	WP_121915322.1	245	20	0	1	245	1	245	1.08e-169	471	245	91.837	100
12	bamD	WP_110225558.1	245	20	0	1	245	1	245	1.16e-169	471	245	91.837	100
13	bamD	WP_194687641.1	245	20	0	1	245	1	245	1.18e-169	471	245	91.837	100
14	bamD	WP_115376202.1	245	20	0	1	245	1	245	1.26e-169	471	245	91.837	100
15	bamD	WP_117041018.1	245	20	0	1	245	1	245	1.3e-169	471	245	91.837	100
16	bamD	WP_085855854.1	245	20	0	1	245	1	245	1.35e-169	471	245	91.837	100
17	bamD	WP_103156901.1	245	20	0	1	245	1	245	1.38e-169	471	245	91.837	100
18	bamD	WP_101134778.1	245	20	0	1	245	1	245	1.38e-169	471	245	91.837	100
19	bamD	WP_114263994.1	245	20	0	1	245	1	245	1.55e-169	471	245	91.837	100
20	bamD	WP_032435923.1	245	20	0	1	245	1	245	1.62e-169	471	245	91.837	100
21	bamD	WP_064174239.1	245	20	0	1	245	1	245	1.62e-169	471	245	91.837	100
22	bamD	WP_117038483.1	245	20	0	1	245	1	245	2.09e-169	470	245	91.837	100
23	bamD	WP_103546367.1	245	20	0	1	245	1	245	2.23e-169	470	245	91.837	100
24	bamD	WP_061153630.1	245	20	0	1	245	1	245	2.55e-169	470	245	91.837	100
25	bamD	WP_199624919.1	245	20	0	1	245	1	245	2.78e-169	470	245	91.837	100
26	bamD	WP_138983585.1	245	20	0	1	245	1	245	2.9e-169	470	245	91.837	100
27	bamD	WP_065909095.1	245	20	0	1	245	1	245	2.9e-169	470	245	91.837	100
28	bamD	WP_004212953.1	245	20	0	1	245	1	245	3.82e-169	469	245	91.837	100
29	bamD	WP_110227121.1	245	20	0	1	245	1	245	3.82e-169	469	245	91.837	100
30	bamD	WP_080892703.1	245	20	0	1	245	1	245	3.82e-169	469	245	91.837	100
31	bamD	WP_071067881.1	245	20	0	1	245	1	245	4.36e-169	469	245	91.837	100
32	bamD	WP_110247526.1	245	20	0	1	245	1	245	4.5e-169	469	245	91.837	100
33	bamD	WP_117054365.1	245	20	0	1	245	1	245	4.6e-169	469	245	91.837	100
34	bamD	WP_125176993.1	245	20	0	1	245	1	245	4.6e-169	469	245	91.837	100
35	bamD	WP_069970385.1	245	20	0	1	245	1	245	4.65e-169	469	245	91.837	100
36	bamD	WP_159192854.1	245	20	0	1	245	1	245	4.81e-169	469	245	91.837	100
37	bamD	WP_103555204.1	245	20	0	1	245	1	245	4.97e-169	469	245	91.837	100
38	bamD	WP_117245308.1	245	20	0	1	245	1	245	5.99e-169	469	245	91.837	100
39	bamD	WP_117096053.1	245	20	0	1	245	1	245	6.47e-169	469	245	91.837	100
40	bamD	WP_180815485.1	245	21	0	1	245	1	245	7.46e-169	469	245	91.429	100
41	bamD	WP_181469543.1	245	20	0	1	245	1	245	7.54e-169	469	245	91.837	100
42	bamD	WP_191975158.1	245	20	0	1	245	1	245	7.79e-169	469	245	91.837	100
43	bamD	WP_119187432.1	245	20	0	1	245	1	245	7.88e-169	469	245	91.837	100
44	bamD	WP_147075671.1	245	20	0	1	245	1	245	1.2e-168	468	245	91.837	100
45	bamD	WP_117068433.1	245	20	0	1	245	1	245	1.2e-168	468	245	91.837	100
46	bamD	WP_094905030.1	245	20	0	1	245	1	245	1.33e-168	468	245	91.837	100
47	bamD	WP_021312359.1	245	21	0	1	245	1	245	1.83e-168	468	245	91.429	100
48	bamD	WP_111531376.1	245	22	0	1	245	1	245	1.18e-167	466	245	91.02	100
49	bamD	WP_048332122.1	239	18	0	1	239	1	239	2.53e-166	462	245	92.469	97.551
50	bamD	WP_135730954.1	245	18	0	1	245	1	245	5.7e-162	451	245	92.653	100
51	bamD	WP_102008107.1	223	17	0	1	223	1	223	1.11e-154	432	245	92.377	91.0204
52	bamD	WP_203181383.1	213	17	0	1	213	1	213	3.73e-147	413	245	92.019	86.9388
53	bamD	WP_049024102.1	158	7	0	1	158	1	158	1.05e-110	318	245	95.57	64.4898
54	bamD	WP_146702737.1	139	15	0	107	245	1	139	2.02e-87	259	245	89.209	56.7347
55	bamD	WP_117077354.1	114	5	0	50	163	1	114	3.38e-76	229	245	95.614	46.5306
56	bamD	WP_146702373.1	112	5	0	1	112	1	112	2.32e-75	227	245	95.536	45.7143
57	bamD	WP_159191601.1	106	1	0	2	107	1	106	6.16e-72	218	245	99.057	43.2653
58	bamD	WP_159178951.1	98	0	0	88	185	1	98	9.47e-67	205	245	100	40
59	bamD	WP_117256942.1	91	0	0	39	129	1	91	2.53e-61	191	245	100	37.1429
60	bamD	WP_117088316.1	95	6	0	69	163	1	95	9.92e-61	189	245	93.684	38.7755
61	bamD	WP_117246019.1	89	0	0	48	136	1	89	6.35e-60	187	245	100	36.3265
62	bamD	WP_116426341.1	84	0	0	88	171	1	84	6.55e-56	177	245	100	34.2857
63	bamD	WP_203181368.1	98	13	0	148	245	1	98	1.93e-55	176	245	86.735	40
64	bamD	WP_162556917.1	81	5	0	1	81	1	81	5.38e-50	162	245	93.827	33.0612
65	bamD	WP_172713834.1	74	0	0	1	74	1	74	2.07e-48	157	245	100	30.2041
66	bamD	WP_159334446.1	176	108	0	43	218	1	176	3.24e-41	143	245	38.636	71.8367
67	bamD	WP_117066809.1	61	0	0	185	245	1	61	2.07e-36	127	245	100	24.898
68	bamD	WP_117086047.1	86	27	0	156	241	1	86	5.2e-35	124	245	68.605	35.102
69	bamD	WP_116440261.1	74	18	0	159	232	1	74	5.86e-34	120	245	75.676	30.2041
70	bamD	WP_117072900.1	81	25	0	155	235	1	81	3.77e-33	119	245	69.136	33.0612
71	bamD	WP_049024209.1	60	6	0	186	245	1	60	1.47e-31	114	245	90	24.4898
72	bamD	WP_150099065.1	110	66	0	84	193	3	112	1.13e-24	98.6	245	40	44.898
73	bamD	WP_159308621.1	69	32	0	108	176	1	69	9.96e-19	81.6	245	53.623	28.1633
74	bamD	WP_172723766.1	78	40	1	20	96	1	78	1.38e-12	65.5	245	47.436	31.8367
75	bamD	WP_136655326.1	187	124	3	12	188	5	181	1.5e-11	65.5	245	22.995	76.3265
76	bamD	WP_163602579.1	63	43	0	135	197	18	80	2.26e-05	46.2	245	31.746	25.7143
77	bamD	WP_159308622.1	54	36	0	188	241	2	55	3.36e-05	44.7	245	33.333	22.0408
78	bamD	WP_198065719.1	62	37	2	3	63	2	62	0.000161	43.1	245	37.097	25.3061
79	bamD	WP_163540326.1	71	50	0	171	241	5	75	0.002	40.8	245	29.577	28.9796
80	bamD	WP_000825933.1	124	75	4	4	127	1	112	0.003	41.2	245	29.839	50.6122
81	bamD	WP_176371792.1	124	76	4	4	127	1	112	0.023	38.9	245	29.032	50.6122
82	bamD	WP_205569896.1	105	83	0	8	112	1	105	0.12	36.6	245	20.952	42.8571
83	bamD	WP_131138701.1	82	51	2	43	120	267	345	1.7	34.7	245	29.268	33.4694
84	bamD	WP_161737739.1	82	51	2	43	120	234	312	2.8	33.9	245	29.268	33.4694
85	bamD	WP_096910727.1	82	51	2	43	120	234	312	2.8	33.9	245	29.268	33.4694
86	bamD	WP_040196143.1	82	51	2	43	120	241	319	2.8	33.9	245	29.268	33.4694
87	bamD	WP_159302327.1	82	51	2	43	120	234	312	2.9	33.9	245	29.268	33.4694
88	bamD	WP_163583689.1	58	38	0	46	103	62	119	2.9	32.7	245	34.483	23.6735
89	bamD	WP_096812602.1	82	51	2	43	120	234	312	3	33.9	245	29.268	33.4694
90	bamD	WP_086642495.1	82	51	2	43	120	227	305	3	33.5	245	29.268	33.4694
91	bamD	WP_014907297.1	82	51	2	43	120	234	312	3.1	33.5	245	29.268	33.4694
92	bamD	WP_159212356.1	82	51	2	43	120	234	312	3.1	33.5	245	29.268	33.4694
93	bamD	WP_163596381.1	82	51	2	43	120	239	317	3.1	33.5	245	29.268	33.4694
94	bamD	WP_159145969.1	82	51	2	43	120	234	312	3.2	33.5	245	29.268	33.4694
95	bamD	WP_135711150.1	82	51	2	43	120	234	312	3.5	33.5	245	29.268	33.4694
96	bamD	WP_117023010.1	82	51	2	43	120	267	345	4	33.5	245	29.268	33.4694
97	bamD	WP_202554734.1	82	51	2	43	120	269	347	4.1	33.5	245	29.268	33.4694
98	bamD	WP_153594405.1	82	51	2	43	120	269	347	4.2	33.1	245	29.268	33.4694
99	bamD	WP_032446252.1	82	51	2	43	120	267	345	4.3	33.1	245	29.268	33.4694
100	bamD	WP_117053667.1	82	51	2	43	120	267	345	4.5	33.1	245	29.268	33.4694
101	bamD	WP_110225596.1	82	51	2	43	120	267	345	4.6	33.1	245	29.268	33.4694
102	bamD	WP_040172114.1	110	62	6	5	111	8	105	5.3	32	245	30	44.898
103	bamD	WP_032445442.1	140	73	6	7	138	8	125	5.4	32.3	245	26.429	57.1429
104	bamD	WP_114415815.1	103	51	3	9	111	4	84	5.8	31.6	245	29.126	42.0408
105	bamD	WP_105434476.1	140	74	6	7	138	8	125	6.8	32.3	245	25.714	57.1429
106	bamD	WP_205590770.1	89	70	0	7	95	6	94	8.1	30.8	245	21.348	36.3265
107	bamD	WP_170911742.1	140	73	6	7	138	8	125	8.2	32	245	26.429	57.1429
108	bamD	WP_087473041.1	59	36	1	43	101	267	322	9.1	32.3	245	33.898	24.0816
109	bamD	WP_087834626.1	109	47	6	4	111	1	84	9.2	30.8	245	33.028	44.4898
110	bamD	WP_105433396.1	82	52	2	43	120	234	312	9.7	32	245	28.049	33.4694
111	bamD	WP_133400560.1	140	74	6	7	138	8	125	9.9	31.6	245	25.714	57.1429
112	cydX	WP_000270282.1	37	0	0	1	37	1	37	4.38e-20	77	37	100	100
113	cydX	WP_069024818.1	37	1	0	1	37	1	37	1.71e-19	75.5	37	97.297	100
114	cydX	WP_172739728.1	37	1	0	1	37	1	37	3.35e-19	74.7	37	97.297	100
115	cydX	WP_004100325.1	36	5	0	1	36	1	36	3.05e-16	67	37	86.111	97.2973
116	cydX	WP_130574052.1	36	6	0	1	36	1	36	5.32e-16	66.6	37	83.333	97.2973
117	cydX	WP_003858598.1	36	5	0	1	36	1	36	5.52e-16	66.6	37	86.111	97.2973
118	cydX	WP_064185004.1	36	6	0	1	36	1	36	8.08e-16	66.2	37	83.333	97.2973
119	cydX	WP_115244661.1	36	6	0	1	36	1	36	8.71e-16	65.9	37	83.333	97.2973
120	cydX	WP_021470142.1	36	6	0	1	36	1	36	9.11e-16	65.9	37	83.333	97.2973
121	cydX	WP_002895051.1	36	6	0	1	36	1	36	9.52e-16	65.9	37	83.333	97.2973
122	cydX	WP_143830037.1	36	6	0	1	36	1	36	1.38e-15	65.5	37	83.333	97.2973
123	cydX	WP_131077407.1	36	7	0	1	36	1	36	2.12e-15	65.1	37	80.556	97.2973
124	cydX	WP_117253530.1	36	7	0	1	36	1	36	2.51e-15	64.7	37	80.556	97.2973
125	cydX	WP_103196965.1	36	7	0	1	36	1	36	5.35e-15	63.9	37	80.556	97.2973
126	cydX	WP_111531546.1	36	7	0	1	36	1	36	1.64e-14	62.8	37	80.556	97.2973
127	cydX	WP_102014539.1	29	2	0	1	29	1	29	1.18e-12	58.2	37	93.103	78.3784
128	cydX	WP_000270285.1	35	12	0	1	35	1	35	1.27e-09	50.4	37	65.714	94.5946
129	cydX	WP_117028667.1	24	0	0	1	24	1	24	2.02e-09	49.7	37	100	64.8649
130	cydX	WP_142297452.1	19	5	0	1	19	1	19	0.015	32.3	37	73.684	51.3514
131	cydX	WP_142298670.1	16	2	0	1	16	1	16	0.03	31.6	37	87.5	43.2432
132	cydX	WP_071908327.1	31	19	0	1	31	1	31	0.033	31.6	37	38.71	83.7838
133	cydX	WP_130988295.1	27	13	1	1	26	196	222	0.33	30.8	37	48.148	72.973
134	cydX	WP_205841506.1	27	13	1	1	26	178	204	0.4	30.4	37	48.148	72.973
135	cydX	WP_181876959.1	27	13	1	1	26	178	204	0.42	30.4	37	48.148	72.973
136	cydX	WP_117252424.1	27	13	1	1	26	178	204	0.45	30.4	37	48.148	72.973
137	cydX	WP_000270305.1	25	15	0	1	25	1	25	5.2	26.2	37	40	67.5676
138	dnaT	WP_008807544.1	179	44	0	1	179	1	179	2.18e-98	285	179	75.419	100
139	dnaT	WP_061155857.1	179	44	0	1	179	1	179	3.09e-98	285	179	75.419	100
140	dnaT	WP_118213511.1	179	44	0	1	179	1	179	6.81e-98	284	179	75.419	100
141	dnaT	WP_075394568.1	179	44	0	1	179	1	179	1.58e-97	283	179	75.419	100
142	dnaT	WP_048332448.1	179	45	0	1	179	1	179	3.34e-97	282	179	74.86	100
143	dnaT	WP_087759198.1	179	45	0	1	179	1	179	3.89e-97	282	179	74.86	100
144	dnaT	WP_159217071.1	179	45	0	1	179	1	179	4.25e-97	282	179	74.86	100
145	dnaT	WP_004233706.1	179	45	0	1	179	1	179	4.44e-97	282	179	74.86	100
146	dnaT	WP_002887624.1	179	45	0	1	179	1	179	5.12e-97	282	179	74.86	100
147	dnaT	WP_065806633.1	179	45	0	1	179	1	179	5.53e-97	282	179	74.86	100
148	dnaT	WP_139596120.1	179	46	0	1	179	1	179	7.43e-97	281	179	74.302	100
149	dnaT	WP_032439186.1	179	46	0	1	179	1	179	8.48e-97	281	179	74.302	100
150	dnaT	WP_032428134.1	179	45	0	1	179	1	179	8.48e-97	281	179	74.86	100
151	dnaT	WP_125285987.1	179	45	0	1	179	1	179	8.66e-97	281	179	74.86	100
152	dnaT	WP_096924862.1	179	46	0	1	179	1	179	9.15e-97	281	179	74.302	100
153	dnaT	WP_181996659.1	179	46	0	1	179	1	179	9.77e-97	281	179	74.302	100
154	dnaT	WP_127726096.1	179	45	0	1	179	1	179	1.08e-96	281	179	74.86	100
155	dnaT	WP_210724781.1	179	46	0	1	179	1	179	1.48e-96	281	179	74.302	100
156	dnaT	WP_141437473.1	179	45	0	1	179	1	179	1.57e-96	281	179	74.86	100
157	dnaT	WP_032454787.1	179	45	0	1	179	1	179	1.73e-96	280	179	74.86	100
158	dnaT	WP_117118884.1	179	46	0	1	179	1	179	1.89e-96	280	179	74.302	100
159	dnaT	WP_020802815.1	179	46	0	1	179	1	179	1.97e-96	280	179	74.302	100
160	dnaT	WP_040219042.1	179	46	0	1	179	1	179	2.13e-96	280	179	74.302	100
161	dnaT	WP_031592096.1	179	46	0	1	179	1	179	2.13e-96	280	179	74.302	100
162	dnaT	WP_087848124.1	179	46	0	1	179	1	179	2.13e-96	280	179	74.302	100
163	dnaT	WP_004178536.1	179	46	0	1	179	1	179	2.22e-96	280	179	74.302	100
164	dnaT	WP_048985534.1	179	46	0	1	179	1	179	2.45e-96	280	179	74.302	100
165	dnaT	WP_142486028.1	179	46	0	1	179	1	179	3.09e-96	280	179	74.302	100
166	dnaT	WP_110247151.1	179	46	0	1	179	1	179	3.45e-96	280	179	74.302	100
167	dnaT	WP_160538401.1	179	46	0	1	179	1	179	4.2e-96	280	179	74.302	100
168	dnaT	WP_064182225.1	179	46	0	1	179	1	179	5.4e-96	279	179	74.302	100
169	dnaT	WP_114693167.1	179	46	0	1	179	1	179	5.97e-96	279	179	74.302	100
170	dnaT	WP_087830094.1	179	47	0	1	179	1	179	6.8e-96	279	179	73.743	100
171	dnaT	WP_203560133.1	179	46	0	1	179	1	179	9.66e-96	278	179	74.302	100
172	dnaT	WP_102008595.1	179	46	0	1	179	1	179	1.02e-95	278	179	74.302	100
173	dnaT	WP_160242260.1	179	46	0	1	179	1	179	1.1e-95	278	179	74.302	100
174	dnaT	WP_117067156.1	179	47	0	1	179	1	179	1.13e-95	278	179	73.743	100
175	dnaT	WP_064177496.1	179	47	0	1	179	1	179	1.13e-95	278	179	73.743	100
176	dnaT	WP_165569996.1	179	47	0	1	179	1	179	1.22e-95	278	179	73.743	100
177	dnaT	WP_102217510.1	179	47	0	1	179	1	179	1.43e-95	278	179	73.743	100
178	dnaT	WP_017899103.1	179	46	0	1	179	1	179	1.45e-95	278	179	74.302	100
179	dnaT	WP_109231539.1	175	45	0	5	179	1	175	1.64e-93	273	179	74.286	97.7654
180	dnaT	WP_069970323.1	173	44	0	1	173	1	173	6.89e-93	271	179	74.566	96.648
181	dnaT	WP_170921290.1	164	37	0	16	179	2	165	5.91e-91	266	179	77.439	91.6201
182	dnaT	WP_117055187.1	127	3	0	53	179	1	127	2.56e-87	255	179	97.638	70.9497
183	dnaT	WP_014830554.1	179	59	0	1	179	1	179	1.47e-86	255	179	67.039	100
184	dnaT	WP_102055626.1	130	25	0	50	179	1	130	2.09e-73	220	179	80.769	72.6257
185	dnaT	WP_102054594.1	143	40	0	1	143	1	143	1.39e-72	219	179	72.028	79.8883
186	dnaT	WP_194505435.1	127	24	0	53	179	1	127	6.81e-72	216	179	81.102	70.9497
187	dnaT	WP_146714753.1	103	16	0	77	179	1	103	2.61e-59	184	179	84.466	57.5419
188	dnaT	WP_129322137.1	95	15	0	85	179	1	95	6.05e-55	172	179	84.211	53.0726
189	dnaT	WP_086371503.1	117	36	0	1	117	1	117	2.11e-53	169	179	69.231	65.3631
190	dnaT	WP_023159902.1	113	47	3	72	173	161	273	5.54e-22	94.4	179	48.673	63.1285
191	dnaT	WP_085550692.1	113	47	3	72	173	161	273	5.65e-22	94.4	179	48.673	63.1285
192	dnaT	WP_157857686.1	118	60	3	68	179	84	201	8.15e-22	91.7	179	44.068	65.9218
193	dnaT	WP_181965978.1	130	63	4	28	149	125	253	1.01e-21	94	179	44.615	72.6257
194	dnaT	WP_075053190.1	130	63	4	28	149	125	253	1.08e-21	94	179	44.615	72.6257
195	dnaT	WP_020317559.1	144	69	5	28	158	120	262	1.78e-21	93.2	179	42.361	80.4469
196	dnaT	WP_072031995.1	144	69	5	28	158	125	267	1.89e-21	93.2	179	42.361	80.4469
197	dnaT	WP_014228886.1	144	69	5	28	158	125	267	1.95e-21	93.2	179	42.361	80.4469
198	dnaT	WP_171992967.1	130	63	4	28	149	125	253	3.4e-21	92.4	179	44.615	72.6257
199	dnaT	WP_167877844.1	130	64	4	28	149	125	253	3.84e-21	92.4	179	43.846	72.6257
200	dnaT	WP_170933185.1	130	63	4	28	149	114	242	4.05e-21	92	179	44.615	72.6257
201	dnaT	WP_073553640.1	130	63	4	28	149	125	253	4.09e-21	92.4	179	44.615	72.6257
202	dnaT	WP_072032787.1	130	63	4	28	149	125	253	4.34e-21	92.4	179	44.615	72.6257
203	dnaT	WP_023328110.1	129	66	4	28	149	125	253	4.62e-21	92	179	43.411	72.067
204	dnaT	WP_087874514.1	87	38	2	75	159	164	250	4.73e-21	90.9	179	54.023	48.6034
205	dnaT	WP_183405974.1	129	66	4	28	149	125	253	5.17e-21	92	179	43.411	72.067
206	dnaT	WP_072032612.1	134	67	4	24	149	110	242	5.34e-21	92	179	43.284	74.8603
207	dnaT	WP_202706540.1	130	64	4	28	149	125	253	6.22e-21	92	179	43.846	72.6257
208	dnaT	WP_074376928.1	130	64	4	28	149	125	253	7.86e-21	91.7	179	43.846	72.6257
209	dnaT	WP_074158370.1	130	64	4	28	149	125	253	9.75e-21	91.3	179	43.846	72.6257
210	dnaT	WP_074399017.1	130	64	4	28	149	125	253	1.03e-20	91.3	179	43.846	72.6257
211	dnaT	WP_187423724.1	130	63	4	28	149	125	253	1.48e-20	90.9	179	44.615	72.6257
212	dnaT	WP_077259708.1	118	60	3	68	179	234	351	1.54e-20	90.9	179	44.068	65.9218
213	dnaT	WP_181965341.1	130	64	4	28	149	125	253	1.56e-20	90.9	179	43.846	72.6257
214	dnaT	WP_176608179.1	130	63	4	28	149	125	253	1.59e-20	90.9	179	44.615	72.6257
215	dnaT	WP_172092702.1	134	66	4	24	149	110	242	1.99e-20	90.5	179	44.03	74.8603
216	dnaT	WP_181961092.1	130	64	4	28	149	125	253	2.06e-20	90.5	179	43.846	72.6257
217	dnaT	WP_206617311.1	68	25	1	83	149	186	253	2.17e-20	90.1	179	61.765	37.9888
218	dnaT	WP_114124604.1	87	38	2	75	159	152	238	2.19e-20	90.1	179	54.023	48.6034
219	dnaT	WP_020315087.1	87	38	2	75	159	164	250	2.41e-20	90.1	179	54.023	48.6034
220	dnaT	WP_049110569.1	83	35	2	75	155	164	246	2.56e-20	90.1	179	55.422	46.3687
221	dnaT	WP_023316674.1	83	35	2	75	155	164	246	2.59e-20	90.1	179	55.422	46.3687
222	dnaT	WP_192950171.1	87	39	2	75	159	164	250	2.68e-20	88.6	179	52.874	48.6034
223	dnaT	WP_072047539.1	130	63	4	28	149	114	242	2.81e-20	90.1	179	44.615	72.6257
224	dnaT	WP_072001559.1	130	64	4	28	149	125	253	3.06e-20	90.1	179	43.846	72.6257
225	dnaT	WP_072032062.1	130	64	4	28	149	125	253	3.06e-20	90.1	179	43.846	72.6257
226	dnaT	WP_105433492.1	87	39	2	75	159	164	250	3.12e-20	89	179	52.874	48.6034
227	dnaT	WP_072006037.1	130	63	4	28	149	125	253	3.16e-20	90.1	179	44.615	72.6257
228	dnaT	WP_181943087.1	129	68	3	28	149	125	253	3.42e-20	89.7	179	41.86	72.067
229	dnaT	WP_072072782.1	130	65	4	28	149	125	253	3.42e-20	89.7	179	43.077	72.6257
230	dnaT	WP_094681708.1	130	66	4	28	149	120	248	3.74e-20	89.7	179	42.308	72.6257
231	dnaT	WP_135724752.1	83	35	2	75	155	164	246	3.78e-20	89.7	179	55.422	46.3687
232	dnaT	WP_048267745.1	130	65	4	28	149	125	253	3.91e-20	89.7	179	43.077	72.6257
233	dnaT	WP_199855235.1	130	66	4	28	149	125	253	4.75e-20	89.4	179	42.308	72.6257
234	dnaT	WP_114266311.1	101	50	3	85	179	176	276	4.94e-20	88.6	179	44.554	56.4246
235	dnaT	WP_074181522.1	130	65	4	28	149	125	253	5.1e-20	89.4	179	43.077	72.6257
236	dnaT	WP_080831125.1	130	68	3	27	149	118	247	5.39e-20	89.4	179	42.308	72.6257
237	dnaT	WP_117081614.1	130	67	3	27	149	124	253	5.48e-20	89.4	179	43.077	72.6257
238	dnaT	WP_181937834.1	129	69	3	28	149	125	253	5.76e-20	89.4	179	41.085	72.067
239	dnaT	WP_117094557.1	83	36	2	75	155	164	246	5.81e-20	89	179	54.217	46.3687
240	dnaT	WP_077265602.1	130	66	4	28	149	120	248	6.17e-20	89	179	42.308	72.6257
241	dnaT	WP_094818708.1	130	66	4	28	149	120	248	6.56e-20	89	179	42.308	72.6257
242	dnaT	WP_040154069.1	90	42	2	68	155	157	246	6.57e-20	89	179	51.111	50.2793
243	dnaT	WP_064188881.1	87	39	2	75	159	164	250	6.92e-20	89	179	52.874	48.6034
244	dnaT	WP_135731883.1	83	36	2	75	155	164	246	6.92e-20	89	179	54.217	46.3687
245	dnaT	WP_179259066.1	130	66	4	28	149	125	253	7.06e-20	89	179	42.308	72.6257
246	dnaT	WP_151425420.1	83	36	2	75	155	164	246	7.36e-20	89	179	54.217	46.3687
247	dnaT	WP_182002507.1	130	66	4	28	149	125	253	7.36e-20	89	179	42.308	72.6257
248	dnaT	WP_055323609.1	83	36	2	75	155	164	246	7.43e-20	89	179	54.217	46.3687
249	dnaT	WP_072353967.1	130	66	4	28	149	125	253	7.43e-20	89	179	42.308	72.6257
250	dnaT	WP_094833237.1	83	36	2	75	155	164	246	7.51e-20	89	179	54.217	46.3687
251	dnaT	WP_149795660.1	87	39	2	75	159	164	250	8.25e-20	88.2	179	52.874	48.6034
252	dnaT	WP_153932857.1	87	39	2	75	159	164	250	1.03e-19	88.6	179	52.874	48.6034
253	dnaT	WP_071034544.1	83	36	2	75	155	164	246	1.04e-19	88.6	179	54.217	46.3687
254	dnaT	WP_040240595.1	83	36	2	75	155	164	246	1.04e-19	88.6	179	54.217	46.3687
255	dnaT	WP_074182954.1	65	24	1	86	149	189	253	1.1e-19	88.6	179	61.538	36.3128
256	dnaT	WP_075211323.1	129	69	3	28	149	125	253	1.12e-19	88.6	179	41.085	72.067
257	dnaT	WP_072060787.1	65	24	1	86	149	189	253	1.12e-19	88.6	179	61.538	36.3128
258	dnaT	WP_151149279.1	83	36	2	75	155	164	246	1.15e-19	88.2	179	54.217	46.3687
259	dnaT	WP_114272455.1	83	36	2	75	155	164	246	1.15e-19	88.2	179	54.217	46.3687
260	dnaT	WP_181964389.1	65	24	1	86	149	189	253	1.18e-19	88.6	179	61.538	36.3128
261	dnaT	WP_114507138.1	83	36	2	75	155	164	246	1.18e-19	88.2	179	54.217	46.3687
262	dnaT	WP_060875950.1	110	49	3	75	173	164	273	1.19e-19	88.2	179	45.455	61.4525
263	dnaT	WP_136460847.1	83	36	2	75	155	164	246	1.21e-19	88.2	179	54.217	46.3687
264	dnaT	WP_023279535.1	83	36	2	75	155	164	246	1.24e-19	88.2	179	54.217	46.3687
265	dnaT	WP_094617539.1	83	36	2	75	155	164	246	1.24e-19	88.2	179	54.217	46.3687
266	dnaT	WP_065811835.1	83	36	2	75	155	164	246	1.25e-19	88.2	179	54.217	46.3687
267	dnaT	WP_021462582.1	83	36	2	75	155	164	246	1.28e-19	88.2	179	54.217	46.3687
268	dnaT	WP_077257623.1	84	35	2	86	168	184	263	1.47e-19	88.2	179	52.381	46.9274
269	dnaT	WP_181566927.1	65	24	1	86	149	189	253	1.49e-19	88.2	179	61.538	36.3128
270	dnaT	WP_167877240.1	65	24	1	86	149	189	253	1.49e-19	88.2	179	61.538	36.3128
271	dnaT	WP_072031771.1	65	24	1	86	149	189	253	1.49e-19	88.2	179	61.538	36.3128
272	dnaT	WP_072420415.1	65	24	1	86	149	189	253	1.5e-19	88.2	179	61.538	36.3128
273	dnaT	WP_205714987.1	130	66	4	28	149	125	253	1.64e-19	88.2	179	42.308	72.6257
274	dnaT	WP_194429242.1	130	68	3	27	149	124	253	1.96e-19	87.8	179	42.308	72.6257
275	dnaT	WP_142906302.1	75	33	1	82	155	4	78	2.11e-19	84	179	54.667	41.8994
276	dnaT	WP_117048124.1	75	33	1	82	155	4	78	2.56e-19	84	179	54.667	41.8994
277	dnaT	WP_115698657.1	87	40	2	75	159	164	250	2.95e-19	87	179	51.724	48.6034
278	dnaT	WP_200778974.1	83	37	2	75	155	164	246	3.73e-19	87	179	53.012	46.3687
279	dnaT	WP_064171970.1	83	36	2	75	155	164	246	4.01e-19	86.7	179	54.217	46.3687
280	dnaT	WP_143438704.1	83	37	2	75	155	164	246	4.67e-19	86.7	179	53.012	46.3687
281	dnaT	WP_104454098.1	83	37	2	75	155	164	246	5.44e-19	86.3	179	53.012	46.3687
282	dnaT	WP_087833083.1	75	34	1	82	155	4	78	1.05e-18	82.4	179	53.333	41.8994
283	dnaT	WP_071561168.1	87	40	2	75	159	164	250	1.36e-18	85.5	179	51.724	48.6034
284	dnaT	WP_012542197.1	83	38	2	75	155	164	246	1.37e-18	85.5	179	51.807	46.3687
285	dnaT	WP_032691152.1	83	38	2	75	155	164	246	1.4e-18	85.5	179	51.807	46.3687
286	dnaT	WP_110910435.1	87	41	2	75	159	164	250	3.84e-18	84	179	50.575	48.6034
287	dnaT	WP_135718209.1	77	34	2	78	148	147	223	1.82e-14	73.2	179	48.052	43.0168
288	dnaT	WP_023301593.1	108	55	4	78	178	147	252	1.86e-14	73.2	179	40.741	60.3352
289	dnaT	WP_059065290.1	77	34	2	78	148	147	223	1.86e-14	73.2	179	48.052	43.0168
290	dnaT	WP_134920739.1	68	34	1	82	148	156	223	2.53e-14	72.8	179	48.529	37.9888
291	dnaT	WP_040173655.1	68	34	1	82	148	156	223	2.63e-14	72.8	179	48.529	37.9888
292	dnaT	WP_117089812.1	77	35	2	78	148	119	195	3.34e-14	72	179	46.753	43.0168
293	dnaT	WP_101977156.1	108	56	4	78	178	147	252	4.96e-14	72	179	39.815	60.3352
294	dnaT	WP_163589327.1	108	55	4	78	178	147	252	5.06e-14	72	179	40.741	60.3352
295	dnaT	WP_167321052.1	108	56	4	78	178	147	252	5.06e-14	72	179	39.815	60.3352
296	dnaT	WP_117029945.1	108	56	4	78	178	147	252	5.27e-14	72	179	39.815	60.3352
297	dnaT	WP_102003573.1	108	56	4	78	178	147	252	5.33e-14	72	179	39.815	60.3352
298	dnaT	WP_101329604.1	108	56	4	78	178	147	252	5.33e-14	72	179	39.815	60.3352
299	dnaT	WP_196241186.1	108	56	4	78	178	147	252	5.33e-14	72	179	39.815	60.3352
300	dnaT	WP_130955489.1	108	56	4	78	178	147	252	5.33e-14	72	179	39.815	60.3352
301	dnaT	WP_110093509.1	108	56	4	78	178	147	252	5.38e-14	72	179	39.815	60.3352
302	dnaT	WP_103857293.1	77	35	2	78	148	147	223	5.38e-14	72	179	46.753	43.0168
303	dnaT	WP_167317565.1	108	56	4	78	178	147	252	5.38e-14	72	179	39.815	60.3352
304	dnaT	WP_071561488.1	108	56	4	78	178	147	252	5.38e-14	72	179	39.815	60.3352
305	dnaT	WP_094387694.1	108	56	4	78	178	147	252	5.44e-14	72	179	39.815	60.3352
306	dnaT	WP_124036690.1	108	56	4	78	178	146	251	5.48e-14	72	179	39.815	60.3352
307	dnaT	WP_131074555.1	108	56	4	78	178	147	252	5.49e-14	72	179	39.815	60.3352
308	dnaT	WP_201991107.1	86	43	2	78	157	147	232	5.49e-14	72	179	43.023	48.0447
309	dnaT	WP_163488793.1	108	56	4	78	178	147	252	5.49e-14	72	179	39.815	60.3352
310	dnaT	WP_080842342.1	108	56	4	78	178	147	252	5.55e-14	72	179	39.815	60.3352
311	dnaT	WP_114264580.1	108	56	4	78	178	147	252	5.55e-14	72	179	39.815	60.3352
312	dnaT	WP_040025502.1	77	35	2	78	148	145	221	5.58e-14	71.6	179	46.753	43.0168
313	dnaT	WP_194315344.1	77	35	2	78	148	145	221	5.64e-14	71.6	179	46.753	43.0168
314	dnaT	WP_159174472.1	108	56	4	78	178	147	252	5.66e-14	72	179	39.815	60.3352
315	dnaT	WP_117047798.1	77	35	2	78	148	147	223	5.66e-14	72	179	46.753	43.0168
316	dnaT	WP_032457436.1	108	56	4	78	178	147	252	5.66e-14	72	179	39.815	60.3352
317	dnaT	WP_025860560.1	108	56	4	78	178	147	252	5.72e-14	71.6	179	39.815	60.3352
318	dnaT	WP_117096144.1	108	56	4	78	178	147	252	5.72e-14	71.6	179	39.815	60.3352
319	dnaT	WP_115272429.1	108	56	4	78	178	147	252	5.72e-14	71.6	179	39.815	60.3352
320	dnaT	WP_110236371.1	77	35	2	78	148	147	223	5.78e-14	71.6	179	46.753	43.0168
321	dnaT	WP_117245698.1	77	35	2	78	148	147	223	5.78e-14	71.6	179	46.753	43.0168
322	dnaT	WP_200129473.1	108	56	4	78	178	147	252	5.78e-14	71.6	179	39.815	60.3352
323	dnaT	WP_117269959.1	108	56	4	78	178	147	252	5.78e-14	71.6	179	39.815	60.3352
324	dnaT	WP_087638402.1	108	56	4	78	178	147	252	5.84e-14	71.6	179	39.815	60.3352
325	dnaT	WP_065520990.1	77	35	2	78	148	147	223	5.84e-14	71.6	179	46.753	43.0168
326	dnaT	WP_087758847.1	108	56	4	78	178	147	252	5.84e-14	71.6	179	39.815	60.3352
327	dnaT	WP_149785377.1	108	56	4	78	178	147	252	5.9e-14	71.6	179	39.815	60.3352
328	dnaT	WP_104467861.1	77	35	2	78	148	147	223	5.9e-14	71.6	179	46.753	43.0168
329	dnaT	WP_004152536.1	108	56	4	78	178	147	252	5.9e-14	71.6	179	39.815	60.3352
330	dnaT	WP_087826545.1	108	56	4	78	178	147	252	5.96e-14	71.6	179	39.815	60.3352
331	dnaT	WP_064148644.1	77	35	2	78	148	147	223	5.96e-14	71.6	179	46.753	43.0168
332	dnaT	WP_023285446.1	77	35	2	78	148	147	223	5.96e-14	71.6	179	46.753	43.0168
333	dnaT	WP_085287820.1	77	35	2	78	148	147	223	5.96e-14	71.6	179	46.753	43.0168
334	dnaT	WP_107332007.1	108	56	4	78	178	147	252	6.02e-14	71.6	179	39.815	60.3352
335	dnaT	WP_004207253.1	77	35	2	78	148	147	223	6.02e-14	71.6	179	46.753	43.0168
336	dnaT	WP_102004297.1	77	35	2	78	148	147	223	6.08e-14	71.6	179	46.753	43.0168
337	dnaT	WP_126500962.1	77	35	2	78	148	147	223	6.27e-14	71.6	179	46.753	43.0168
338	dnaT	WP_114452714.1	99	56	3	82	178	156	252	6.6e-14	71.6	179	39.394	55.3073
339	dnaT	WP_087826943.1	77	35	2	78	148	147	223	7.46e-14	71.6	179	46.753	43.0168
340	dnaT	WP_094818682.1	68	35	1	82	148	156	223	7.69e-14	71.6	179	47.059	37.9888
341	dnaT	WP_099719144.1	99	56	3	82	178	156	252	8.43e-14	71.2	179	39.394	55.3073
342	dnaT	WP_159215182.1	77	35	2	78	148	147	223	1.81e-13	70.5	179	46.753	43.0168
343	dnaT	WP_103215588.1	108	57	4	78	178	147	252	2.98e-13	69.7	179	38.889	60.3352
344	dnaT	WP_200792089.1	70	35	1	81	149	220	289	3.93e-13	70.5	179	48.571	39.1061
345	dnaT	WP_117035473.1	61	29	2	78	132	147	207	2.75e-06	50.1	179	42.623	34.0782
346	dnaT	WP_001681796.1	84	52	1	1	84	1	80	7.75e-05	43.9	179	33.333	46.9274
347	dnaT	WP_110570593.1	39	19	0	141	179	214	252	0.000196	45.1	179	51.282	21.7877
348	dnaT	WP_117471440.1	39	19	0	141	179	214	252	0.000198	45.1	179	51.282	21.7877
349	dnaT	WP_065804114.1	39	19	0	141	179	212	250	0.000288	44.7	179	51.282	21.7877
350	dnaT	WP_032439431.1	39	19	0	141	179	214	252	0.00029	44.7	179	51.282	21.7877
351	dnaT	WP_117253808.1	39	19	0	141	179	212	250	0.000296	44.7	179	51.282	21.7877
352	dnaT	WP_188131980.1	39	19	0	141	179	214	252	0.000298	44.7	179	51.282	21.7877
353	dnaT	WP_009485481.1	39	19	0	141	179	212	250	0.000308	44.7	179	51.282	21.7877
354	dnaT	WP_109217324.1	39	19	0	141	179	214	252	0.00031	44.7	179	51.282	21.7877
355	dnaT	WP_117242975.1	39	19	0	141	179	214	252	0.00031	44.7	179	51.282	21.7877
356	dnaT	WP_102085797.1	48	22	1	136	179	203	250	0.000332	44.3	179	45.833	26.8156
357	dnaT	WP_130973385.1	39	19	0	141	179	211	249	0.000334	44.3	179	51.282	21.7877
358	dnaT	WP_201513322.1	48	22	1	136	179	205	252	0.000334	44.3	179	45.833	26.8156
359	dnaT	WP_158672351.1	48	23	1	136	179	205	252	0.000412	44.3	179	43.75	26.8156
360	dnaT	WP_102015194.1	48	23	1	136	179	205	252	0.0006	43.5	179	43.75	26.8156
361	dnaT	WP_117053038.1	48	23	1	136	179	205	252	0.000612	43.5	179	43.75	26.8156
362	dnaT	WP_149998967.1	48	23	1	136	179	205	252	0.00062	43.5	179	43.75	26.8156
363	dnaT	WP_124042974.1	48	23	1	136	179	203	250	0.000628	43.5	179	43.75	26.8156
364	dnaT	WP_048264074.1	48	23	1	136	179	205	252	0.000632	43.5	179	43.75	26.8156
365	dnaT	WP_117082491.1	48	23	1	136	179	203	250	0.000634	43.5	179	43.75	26.8156
366	dnaT	WP_074384793.1	48	23	1	136	179	207	254	0.000635	43.5	179	43.75	26.8156
367	dnaT	WP_065876472.1	48	23	1	136	179	203	250	0.00064	43.5	179	43.75	26.8156
368	dnaT	WP_210724969.1	48	23	1	136	179	205	252	0.000644	43.5	179	43.75	26.8156
369	dnaT	WP_087749811.1	48	23	1	136	179	205	252	0.000644	43.5	179	43.75	26.8156
370	dnaT	WP_117047685.1	48	23	1	136	179	205	252	0.00065	43.5	179	43.75	26.8156
371	dnaT	WP_116953997.1	48	23	1	136	179	207	254	0.000654	43.5	179	43.75	26.8156
372	dnaT	WP_130948869.1	48	23	1	136	179	205	252	0.000656	43.5	179	43.75	26.8156
373	dnaT	WP_129543033.1	48	23	1	136	179	205	252	0.000662	43.5	179	43.75	26.8156
374	dnaT	WP_142482537.1	48	23	1	136	179	205	252	0.000662	43.5	179	43.75	26.8156
375	dnaT	WP_080892682.1	48	23	1	136	179	203	250	0.000671	43.5	179	43.75	26.8156
376	dnaT	WP_130952329.1	48	23	1	136	179	203	250	0.000671	43.5	179	43.75	26.8156
377	dnaT	WP_060596282.1	48	23	1	136	179	205	252	0.000675	43.5	179	43.75	26.8156
378	dnaT	WP_065928364.1	48	23	1	136	179	205	252	0.000675	43.5	179	43.75	26.8156
379	dnaT	WP_025367985.1	48	23	1	136	179	203	250	0.000677	43.5	179	43.75	26.8156
380	dnaT	WP_080795636.1	48	23	1	136	179	203	250	0.000677	43.5	179	43.75	26.8156
381	dnaT	WP_181241592.1	48	23	1	136	179	203	250	0.000677	43.5	179	43.75	26.8156
382	dnaT	WP_166706582.1	48	23	1	136	179	203	250	0.000677	43.5	179	43.75	26.8156
383	dnaT	WP_113962811.1	48	23	1	136	179	207	254	0.000679	43.5	179	43.75	26.8156
384	dnaT	WP_087803880.1	48	23	1	136	179	207	254	0.000679	43.5	179	43.75	26.8156
385	dnaT	WP_004181777.1	81	44	1	1	71	1	81	0.000683	41.2	179	33.333	45.2514
386	dnaT	WP_130941959.1	48	23	1	136	179	203	250	0.000684	43.5	179	43.75	26.8156
387	dnaT	WP_129316794.1	48	23	1	136	179	203	250	0.000684	43.5	179	43.75	26.8156
388	dnaT	WP_075995031.1	48	23	1	136	179	205	252	0.000688	43.5	179	43.75	26.8156
389	dnaT	WP_117093105.1	48	23	1	136	179	205	252	0.000688	43.5	179	43.75	26.8156
390	dnaT	WP_101867355.1	48	23	1	136	179	203	250	0.000697	43.5	179	43.75	26.8156
391	dnaT	WP_204752771.1	48	23	1	136	179	205	252	0.000701	43.5	179	43.75	26.8156
392	dnaT	WP_004200565.1	48	23	1	136	179	205	252	0.000701	43.5	179	43.75	26.8156
393	dnaT	WP_064106730.1	48	23	1	136	179	205	252	0.000701	43.5	179	43.75	26.8156
394	dnaT	WP_114504902.1	48	23	1	136	179	203	250	0.000703	43.5	179	43.75	26.8156
395	dnaT	WP_117244986.1	48	23	1	136	179	207	254	0.000705	43.5	179	43.75	26.8156
396	dnaT	WP_023339268.1	48	23	1	136	179	207	254	0.000705	43.5	179	43.75	26.8156
397	dnaT	WP_171485504.1	48	23	1	136	179	209	256	0.000709	43.5	179	43.75	26.8156
398	dnaT	WP_102009326.1	48	23	1	136	179	207	254	0.000712	43.5	179	43.75	26.8156
399	dnaT	WP_071443753.1	48	23	1	136	179	202	249	0.000721	43.5	179	43.75	26.8156
400	dnaT	WP_115656840.1	48	23	1	136	179	205	252	0.000728	43.5	179	43.75	26.8156
401	dnaT	WP_116976412.1	46	13	1	145	179	205	250	0.000731	43.5	179	47.826	25.6983
402	dnaT	WP_100774831.1	48	23	1	136	179	203	250	0.000731	43.5	179	43.75	26.8156
403	dnaT	WP_069221744.1	48	23	1	136	179	203	250	0.000731	43.5	179	43.75	26.8156
404	dnaT	WP_114504435.1	48	23	1	136	179	205	252	0.000735	43.5	179	43.75	26.8156
405	dnaT	WP_032441405.1	48	23	1	136	179	203	250	0.000738	43.5	179	43.75	26.8156
406	dnaT	WP_135713302.1	48	23	1	136	179	207	254	0.000739	43.5	179	43.75	26.8156
407	dnaT	WP_131135685.1	48	23	1	136	179	205	252	0.000742	43.5	179	43.75	26.8156
408	dnaT	WP_004197438.1	48	23	1	136	179	202	249	0.000764	43.5	179	43.75	26.8156
409	dnaT	WP_032413842.1	46	13	1	145	179	207	252	0.000771	43.5	179	47.826	25.6983
410	dnaT	WP_114466348.1	48	23	1	136	179	202	249	0.000778	43.1	179	43.75	26.8156
411	dnaT	WP_025368601.1	81	44	1	1	71	1	81	0.000779	41.2	179	33.333	45.2514
412	dnaT	WP_080861293.1	48	23	1	136	179	202	249	0.000786	43.1	179	43.75	26.8156
413	dnaT	WP_032415344.1	48	23	1	136	179	202	249	0.000786	43.1	179	43.75	26.8156
414	dnaT	WP_088296337.1	48	23	1	136	179	205	252	0.000793	43.1	179	43.75	26.8156
415	dnaT	WP_153938082.1	48	23	1	136	179	202	249	0.000808	43.1	179	43.75	26.8156
416	dnaT	WP_087831115.1	48	23	1	136	179	202	249	0.000816	43.1	179	43.75	26.8156
417	dnaT	WP_117268592.1	48	23	1	136	179	202	249	0.000816	43.1	179	43.75	26.8156
418	dnaT	WP_064169605.1	48	23	1	136	179	202	249	0.000832	43.1	179	43.75	26.8156
419	dnaT	WP_117060976.1	48	23	1	136	179	202	249	0.00084	43.1	179	43.75	26.8156
420	dnaT	WP_187987044.1	24	7	0	156	179	227	250	0.000866	43.1	179	70.833	13.4078
421	dnaT	WP_064154064.1	24	7	0	156	179	229	252	0.001	43.1	179	70.833	13.4078
422	dnaT	WP_143911954.1	48	23	1	136	179	202	249	0.001	43.1	179	43.75	26.8156
423	dnaT	WP_064165503.1	76	41	1	6	71	4	79	0.002	40	179	32.895	42.4581
424	dnaT	WP_102096608.1	48	24	1	136	179	203	250	0.002	42	179	41.667	26.8156
425	dnaT	WP_117062826.1	48	24	1	136	179	203	250	0.002	42	179	41.667	26.8156
426	dnaT	WP_179108528.1	81	43	2	1	71	1	81	0.002	40	179	34.568	45.2514
427	dnaT	WP_032438009.1	58	35	0	1	58	1	58	0.002	39.7	179	39.655	32.4022
428	dnaT	WP_151502762.1	58	35	0	1	58	1	58	0.002	39.7	179	39.655	32.4022
429	dnaT	WP_087728580.1	58	35	0	1	58	1	58	0.003	39.7	179	39.655	32.4022
430	dnaT	WP_014839900.1	58	36	0	1	58	1	58	0.004	39.3	179	37.931	32.4022
431	dnaT	WP_000121741.1	78	48	1	1	78	1	74	0.004	39.3	179	33.333	43.5754
432	dnaT	WP_116956806.1	48	24	1	136	179	205	252	0.005	41.2	179	41.667	26.8156
433	dnaT	WP_000121743.1	82	52	1	1	82	1	78	0.007	38.5	179	31.707	45.8101
434	dnaT	WP_112133012.1	58	36	0	1	58	1	58	0.009	38.1	179	37.931	32.4022
435	dnaT	WP_126033820.1	81	45	1	1	71	1	81	0.017	37.4	179	32.099	45.2514
436	dnaT	WP_000054501.1	32	11	1	148	179	294	321	0.03	38.9	179	53.125	17.8771
437	dnaT	WP_142900812.1	69	36	1	13	71	2	70	0.049	35.8	179	33.333	38.5475
438	dnaT	WP_159331420.1	58	37	0	1	58	1	58	0.082	35	179	36.207	32.4022
439	dnaT	WP_080896473.1	52	33	0	1	52	1	52	0.18	34.3	179	36.538	29.0503
440	dnaT	WP_000095671.1	20	6	0	160	179	301	320	0.2	36.2	179	70	11.1732
441	dnaT	WP_070180796.1	54	24	1	28	71	5	58	0.22	33.9	179	37.037	30.1676
442	dnaT	WP_064141956.1	45	22	2	139	179	253	297	0.32	35.8	179	42.222	25.1397
443	dnaT	WP_080861606.1	52	33	0	1	52	1	52	0.32	33.9	179	36.538	29.0503
444	dnaT	WP_080795817.1	52	33	0	1	52	1	52	0.32	33.9	179	36.538	29.0503
445	dnaT	WP_112162673.1	45	22	2	139	179	249	293	0.33	35.8	179	42.222	25.1397
446	dnaT	WP_135716212.1	45	22	2	139	179	249	293	0.34	35.8	179	42.222	25.1397
447	dnaT	WP_065519790.1	45	22	2	139	179	249	293	0.34	35.8	179	42.222	25.1397
448	dnaT	WP_048030981.1	52	33	0	1	52	1	52	0.34	33.9	179	36.538	29.0503
449	dnaT	WP_181419280.1	45	22	2	139	179	253	297	0.34	35.4	179	42.222	25.1397
450	dnaT	WP_004187025.1	52	33	0	1	52	1	52	0.35	33.9	179	36.538	29.0503
451	dnaT	WP_087866639.1	84	41	3	108	179	200	279	0.35	35.4	179	32.143	46.9274
452	dnaT	WP_135705851.1	48	30	0	1	48	1	48	0.38	32.7	179	37.5	26.8156
453	dnaT	WP_130973037.1	52	33	0	1	52	1	52	0.39	33.5	179	36.538	29.0503
454	dnaT	WP_131139973.1	45	22	2	139	179	253	297	0.4	35.4	179	42.222	25.1397
455	dnaT	WP_181874655.1	84	41	3	108	179	216	295	0.44	35.4	179	32.143	46.9274
456	dnaT	WP_170757368.1	84	41	3	108	179	216	295	0.46	35	179	32.143	46.9274
457	dnaT	WP_194429381.1	84	41	3	108	179	216	295	0.46	35	179	32.143	46.9274
458	dnaT	WP_181945587.1	84	41	3	108	179	216	295	0.47	35	179	32.143	46.9274
459	dnaT	WP_102054446.1	52	33	0	1	52	1	52	0.53	33.1	179	36.538	29.0503
460	dnaT	WP_179204757.1	80	47	2	108	179	216	295	0.59	35	179	31.25	44.6927
461	dnaT	WP_115657341.1	84	41	3	108	179	200	279	0.62	34.7	179	32.143	46.9274
462	dnaT	WP_180298456.1	84	42	3	108	179	214	293	0.7	34.7	179	30.952	46.9274
463	dnaT	WP_181404875.1	84	41	3	108	179	216	295	0.73	34.7	179	32.143	46.9274
464	dnaT	WP_114120321.1	42	20	1	142	179	300	341	0.75	34.7	179	42.857	23.4637
465	dnaT	WP_080398146.1	42	20	1	142	179	301	342	0.8	34.7	179	42.857	23.4637
466	dnaT	WP_175439907.1	84	42	3	108	179	216	295	0.8	34.7	179	30.952	46.9274
467	dnaT	WP_180298460.1	84	41	3	108	179	214	293	0.89	34.3	179	32.143	46.9274
468	dnaT	WP_200849589.1	84	41	3	108	179	214	293	0.9	34.3	179	32.143	46.9274
469	dnaT	WP_114146256.1	43	26	0	16	58	15	57	0.92	32	179	39.535	24.0223
470	dnaT	WP_187145593.1	84	41	3	108	179	214	293	0.99	34.3	179	32.143	46.9274
471	dnaT	WP_196983182.1	84	42	3	108	179	187	266	1.1	33.9	179	30.952	46.9274
472	dnaT	WP_185946320.1	84	42	3	108	179	216	295	1.1	34.3	179	30.952	46.9274
473	dnaT	WP_210406570.1	84	42	3	108	179	216	295	1.1	34.3	179	30.952	46.9274
474	dnaT	WP_205328484.1	84	42	3	108	179	216	295	1.1	34.3	179	30.952	46.9274
475	dnaT	WP_180960732.1	85	42	3	107	179	215	295	1.2	33.9	179	31.765	47.486
476	dnaT	WP_135652737.1	20	7	0	160	179	283	302	1.2	33.9	179	65	11.1732
477	dnaT	WP_114268003.1	20	7	0	160	179	283	302	1.2	33.9	179	65	11.1732
478	dnaT	WP_004179609.1	20	7	0	160	179	287	306	1.3	33.9	179	65	11.1732
479	dnaT	WP_048997844.1	20	7	0	160	179	283	302	1.3	33.9	179	65	11.1732
480	dnaT	WP_135713274.1	20	7	0	160	179	283	302	1.3	33.9	179	65	11.1732
481	dnaT	WP_029602860.1	20	7	0	160	179	283	302	1.4	33.9	179	65	11.1732
482	dnaT	WP_195579750.1	20	7	0	160	179	285	304	1.4	33.9	179	65	11.1732
483	dnaT	WP_101985154.1	20	7	0	160	179	285	304	1.4	33.9	179	65	11.1732
484	dnaT	WP_071031350.1	20	7	0	160	179	283	302	1.4	33.9	179	65	11.1732
485	dnaT	WP_057775088.1	20	7	0	160	179	283	302	1.4	33.9	179	65	11.1732
486	dnaT	WP_094354194.1	20	7	0	160	179	283	302	1.4	33.9	179	65	11.1732
487	dnaT	WP_200794157.1	20	7	0	160	179	283	302	1.4	33.9	179	65	11.1732
488	dnaT	WP_023307408.1	20	7	0	160	179	283	302	1.4	33.9	179	65	11.1732
489	dnaT	WP_114268433.1	20	7	0	160	179	283	302	1.4	33.9	179	65	11.1732
490	dnaT	WP_049152544.1	20	7	0	160	179	283	302	1.4	33.9	179	65	11.1732
491	dnaT	WP_135672767.1	20	7	0	160	179	283	302	1.4	33.9	179	65	11.1732
492	dnaT	WP_059065419.1	20	7	0	160	179	283	302	1.4	33.9	179	65	11.1732
493	dnaT	WP_084456144.1	20	7	0	160	179	283	302	1.4	33.9	179	65	11.1732
494	dnaT	WP_099451511.1	20	7	0	160	179	283	302	1.4	33.9	179	65	11.1732
495	dnaT	WP_065901098.1	20	7	0	160	179	285	304	1.4	33.9	179	65	11.1732
496	dnaT	WP_139596185.1	20	7	0	160	179	285	304	1.4	33.9	179	65	11.1732
497	dnaT	WP_020804479.1	20	7	0	160	179	287	306	1.4	33.9	179	65	11.1732
498	dnaT	WP_104456685.1	20	7	0	160	179	281	300	1.4	33.9	179	65	11.1732
499	dnaT	WP_065242346.1	20	7	0	160	179	289	308	1.4	33.9	179	65	11.1732
500	dnaT	WP_135650443.1	20	7	0	160	179	283	302	1.4	33.9	179	65	11.1732
501	dnaT	WP_117065544.1	20	7	0	160	179	283	302	1.4	33.9	179	65	11.1732
502	dnaT	WP_023286278.1	20	7	0	160	179	283	302	1.4	33.9	179	65	11.1732
503	dnaT	WP_087850377.1	20	7	0	160	179	283	302	1.4	33.9	179	65	11.1732
504	dnaT	WP_043906920.1	20	7	0	160	179	283	302	1.4	33.9	179	65	11.1732
505	dnaT	WP_094716481.1	20	7	0	160	179	283	302	1.4	33.9	179	65	11.1732
506	dnaT	WP_032417025.1	20	7	0	160	179	285	304	1.4	33.9	179	65	11.1732
507	dnaT	WP_159109829.1	20	7	0	160	179	285	304	1.4	33.9	179	65	11.1732
508	dnaT	WP_064175421.1	20	7	0	160	179	285	304	1.4	33.9	179	65	11.1732
509	dnaT	WP_065803374.1	20	7	0	160	179	285	304	1.4	33.9	179	65	11.1732
510	dnaT	WP_040243771.1	20	7	0	160	179	287	306	1.4	33.9	179	65	11.1732
511	dnaT	WP_086522998.1	20	7	0	160	179	287	306	1.4	33.9	179	65	11.1732
512	dnaT	WP_159128979.1	20	7	0	160	179	287	306	1.4	33.9	179	65	11.1732
513	dnaT	WP_117052306.1	20	7	0	160	179	281	300	1.4	33.9	179	65	11.1732
514	dnaT	WP_159172101.1	20	7	0	160	179	289	308	1.4	33.9	179	65	11.1732
515	dnaT	WP_099456350.1	20	7	0	160	179	289	308	1.4	33.9	179	65	11.1732
516	dnaT	WP_136444623.1	20	7	0	160	179	283	302	1.4	33.9	179	65	11.1732
517	dnaT	WP_031593515.1	20	7	0	160	179	283	302	1.4	33.9	179	65	11.1732
518	dnaT	WP_058836968.1	20	7	0	160	179	283	302	1.4	33.9	179	65	11.1732
519	dnaT	WP_064179420.1	20	7	0	160	179	283	302	1.4	33.9	179	65	11.1732
520	dnaT	WP_159185891.1	20	7	0	160	179	283	302	1.4	33.9	179	65	11.1732
521	dnaT	WP_135729040.1	20	7	0	160	179	283	302	1.4	33.9	179	65	11.1732
522	dnaT	WP_110222675.1	20	7	0	160	179	285	304	1.4	33.9	179	65	11.1732
523	dnaT	WP_048984895.1	20	7	0	160	179	283	302	1.4	33.9	179	65	11.1732
524	dnaT	WP_102013637.1	20	7	0	160	179	283	302	1.4	33.9	179	65	11.1732
525	dnaT	WP_204786863.1	20	7	0	160	179	285	304	1.4	33.9	179	65	11.1732
526	dnaT	WP_130973609.1	20	7	0	160	179	285	304	1.4	33.9	179	65	11.1732
527	dnaT	WP_154060180.1	20	7	0	160	179	289	308	1.5	33.9	179	65	11.1732
528	dnaT	WP_073545905.1	20	7	0	160	179	283	302	1.5	33.9	179	65	11.1732
529	dnaT	WP_117043428.1	20	7	0	160	179	283	302	1.5	33.9	179	65	11.1732
530	dnaT	WP_064146229.1	20	7	0	160	179	283	302	1.5	33.9	179	65	11.1732
531	dnaT	WP_112132986.1	20	7	0	160	179	283	302	1.5	33.9	179	65	11.1732
532	dnaT	WP_167829874.1	20	7	0	160	179	283	302	1.5	33.9	179	65	11.1732
533	dnaT	WP_086624778.1	20	7	0	160	179	283	302	1.5	33.9	179	65	11.1732
534	dnaT	WP_064168408.1	20	7	0	160	179	283	302	1.5	33.9	179	65	11.1732
535	dnaT	WP_203259248.1	20	7	0	160	179	283	302	1.5	33.9	179	65	11.1732
536	dnaT	WP_181672664.1	20	7	0	160	179	287	306	1.5	33.9	179	65	11.1732
537	dnaT	WP_069334956.1	20	7	0	160	179	283	302	1.5	33.9	179	65	11.1732
538	dnaT	WP_071042718.1	20	7	0	160	179	283	302	1.5	33.9	179	65	11.1732
539	dnaT	WP_071057150.1	20	7	0	160	179	283	302	1.5	33.9	179	65	11.1732
540	dnaT	WP_117038219.1	20	7	0	160	179	283	302	1.5	33.9	179	65	11.1732
541	dnaT	WP_117257366.1	20	7	0	160	179	283	302	1.5	33.5	179	65	11.1732
542	dnaT	WP_100117050.1	20	7	0	160	179	283	302	1.5	33.5	179	65	11.1732
543	dnaT	WP_119570603.1	20	7	0	160	179	281	300	1.5	33.5	179	65	11.1732
544	dnaT	WP_080917089.1	20	7	0	160	179	283	302	1.5	33.5	179	65	11.1732
545	dnaT	WP_085858601.1	20	7	0	160	179	283	302	1.5	33.5	179	65	11.1732
546	dnaT	WP_117088538.1	20	7	0	160	179	283	302	1.5	33.5	179	65	11.1732
547	dnaT	WP_104443311.1	20	7	0	160	179	283	302	1.6	33.5	179	65	11.1732
548	dnaT	WP_115656865.1	20	7	0	160	179	283	302	1.6	33.5	179	65	11.1732
549	dnaT	WP_181401307.1	84	41	3	108	179	216	295	1.6	33.5	179	32.143	46.9274
550	dnaT	WP_174545384.1	84	41	3	108	179	216	295	1.7	33.5	179	32.143	46.9274
551	dnaT	WP_102098368.1	20	7	0	160	179	203	222	1.7	33.5	179	65	11.1732
552	dnaT	WP_175354524.1	84	41	3	108	179	216	295	1.9	33.5	179	32.143	46.9274
553	dnaT	WP_065810646.1	61	36	2	1	59	1	60	1.9	31.6	179	36.066	34.0782
554	dnaT	WP_181400638.1	84	42	3	108	179	214	293	2	33.5	179	30.952	46.9274
555	dnaT	WP_200143673.1	19	6	0	161	179	277	295	2	33.1	179	68.421	10.6145
556	dnaT	WP_117074293.1	19	6	0	161	179	259	277	2	33.1	179	68.421	10.6145
557	dnaT	WP_180808055.1	84	41	3	108	179	216	295	2.2	33.1	179	32.143	46.9274
558	dnaT	WP_159185972.1	53	37	0	2	54	3	55	2.3	31.6	179	30.189	29.6089
559	dnaT	WP_187590380.1	82	45	3	108	179	216	295	2.3	33.1	179	30.488	45.8101
560	dnaT	WP_208395004.1	84	42	3	108	179	200	279	2.4	33.1	179	30.952	46.9274
561	dnaT	WP_130941210.1	53	37	0	2	54	3	55	2.7	31.2	179	30.189	29.6089
562	dnaT	WP_049140176.1	31	18	0	24	54	25	55	2.9	31.2	179	41.935	17.3184
563	dnaT	WP_087759807.1	19	6	0	161	179	286	304	2.9	32.7	179	68.421	10.6145
564	dnaT	WP_032425344.1	84	42	3	108	179	204	283	3.1	32.7	179	30.952	46.9274
565	dnaT	WP_065807802.1	53	37	0	2	54	3	55	3.1	31.2	179	30.189	29.6089
566	dnaT	WP_101987633.1	84	42	3	108	179	200	279	3.3	32.7	179	30.952	46.9274
567	dnaT	WP_032435828.1	84	42	3	108	179	200	279	3.4	32.7	179	30.952	46.9274
568	dnaT	WP_109910499.1	84	42	3	108	179	200	279	3.4	32.7	179	30.952	46.9274
569	dnaT	WP_181876900.1	84	42	3	108	179	214	293	3.4	32.7	179	30.952	46.9274
570	dnaT	WP_181960868.1	84	42	3	108	179	216	295	3.4	32.7	179	30.952	46.9274
571	dnaT	WP_023304760.1	84	42	3	108	179	200	279	3.5	32.7	179	30.952	46.9274
572	dnaT	WP_172095812.1	84	42	3	108	179	216	295	3.5	32.7	179	30.952	46.9274
573	dnaT	WP_072021765.1	45	32	0	1	45	1	45	3.6	30.4	179	28.889	25.1397
574	dnaT	WP_201519659.1	84	42	3	108	179	200	279	3.6	32.3	179	30.952	46.9274
575	dnaT	WP_117157522.1	84	42	3	108	179	200	279	3.6	32.3	179	30.952	46.9274
576	dnaT	WP_176372457.1	40	24	1	54	92	45	84	3.6	31.2	179	37.5	22.3464
577	dnaT	WP_192574789.1	40	24	1	54	92	45	84	3.6	30.8	179	37.5	22.3464
578	dnaT	WP_102001274.1	19	6	0	161	179	265	283	3.7	32.3	179	68.421	10.6145
579	dnaT	WP_172952748.1	19	6	0	161	179	277	295	3.8	32.3	179	68.421	10.6145
580	dnaT	WP_174190385.1	19	6	0	161	179	277	295	3.8	32.3	179	68.421	10.6145
581	dnaT	WP_179206461.1	19	6	0	161	179	277	295	3.8	32.3	179	68.421	10.6145
582	dnaT	WP_177330529.1	19	6	0	161	179	277	295	3.8	32.3	179	68.421	10.6145
583	dnaT	WP_174562417.1	84	42	3	108	179	216	295	3.8	32.3	179	30.952	46.9274
584	dnaT	WP_186791932.1	40	24	1	54	92	45	84	3.8	31.2	179	37.5	22.3464
585	dnaT	WP_192870533.1	84	42	3	108	179	218	297	3.9	32.3	179	30.952	46.9274
586	dnaT	WP_032442830.1	40	24	1	54	92	45	84	3.9	30.8	179	37.5	22.3464
587	dnaT	WP_207309385.1	19	6	0	161	179	283	301	3.9	32.3	179	68.421	10.6145
588	dnaT	WP_172972439.1	19	6	0	161	179	277	295	3.9	32.3	179	68.421	10.6145
589	dnaT	WP_181941269.1	19	6	0	161	179	277	295	3.9	32.3	179	68.421	10.6145
590	dnaT	WP_181938360.1	19	6	0	161	179	277	295	3.9	32.3	179	68.421	10.6145
591	dnaT	WP_176483449.1	19	6	0	161	179	277	295	3.9	32.3	179	68.421	10.6145
592	dnaT	WP_181959178.1	19	6	0	161	179	279	297	3.9	32.3	179	68.421	10.6145
593	dnaT	WP_186796704.1	19	6	0	161	179	277	295	3.9	32.3	179	68.421	10.6145
594	dnaT	WP_041937713.1	19	6	0	161	179	261	279	4	32.3	179	68.421	10.6145
595	dnaT	WP_200783739.1	19	6	0	161	179	261	279	4	32.3	179	68.421	10.6145
596	dnaT	WP_117054073.1	19	6	0	161	179	261	279	4	32.3	179	68.421	10.6145
597	dnaT	WP_187417465.1	84	42	3	108	179	216	295	4	32.3	179	30.952	46.9274
598	dnaT	WP_143873349.1	19	6	0	161	179	261	279	4	32.3	179	68.421	10.6145
599	dnaT	WP_181946214.1	84	42	3	108	179	216	295	4	32.3	179	30.952	46.9274
600	dnaT	WP_181416955.1	19	6	0	161	179	277	295	4	32.3	179	68.421	10.6145
601	dnaT	WP_179191579.1	19	6	0	161	179	277	295	4.1	32.3	179	68.421	10.6145
602	dnaT	WP_181937638.1	84	42	3	108	179	218	297	4.1	32.3	179	30.952	46.9274
603	dnaT	WP_210414528.1	84	42	3	108	179	220	299	4.1	32.3	179	30.952	46.9274
604	dnaT	WP_048337849.1	19	6	0	161	179	261	279	4.1	32.3	179	68.421	10.6145
605	dnaT	WP_117070826.1	84	42	3	108	179	202	281	4.1	32.3	179	30.952	46.9274
606	dnaT	WP_205332929.1	19	6	0	161	179	277	295	4.1	32.3	179	68.421	10.6145
607	dnaT	WP_210409142.1	19	6	0	161	179	281	299	4.1	32.3	179	68.421	10.6145
608	dnaT	WP_196612544.1	19	6	0	161	179	277	295	4.1	32.3	179	68.421	10.6145
609	dnaT	WP_185955079.1	19	6	0	161	179	277	295	4.1	32.3	179	68.421	10.6145
610	dnaT	WP_181962461.1	19	6	0	161	179	277	295	4.1	32.3	179	68.421	10.6145
611	dnaT	WP_207304408.1	84	42	3	108	179	216	295	4.1	32.3	179	30.952	46.9274
612	dnaT	WP_171991791.1	19	6	0	161	179	277	295	4.1	32.3	179	68.421	10.6145
613	dnaT	WP_200543968.1	19	6	0	161	179	279	297	4.1	32.3	179	68.421	10.6145
614	dnaT	WP_176228751.1	19	6	0	161	179	275	293	4.2	32.3	179	68.421	10.6145
615	dnaT	WP_171995502.1	19	6	0	161	179	275	293	4.2	32.3	179	68.421	10.6145
616	dnaT	WP_181936837.1	19	6	0	161	179	277	295	4.2	32.3	179	68.421	10.6145
617	dnaT	WP_192869456.1	19	6	0	161	179	277	295	4.2	32.3	179	68.421	10.6145
618	dnaT	WP_210415368.1	19	6	0	161	179	277	295	4.2	32.3	179	68.421	10.6145
619	dnaT	WP_181401601.1	19	6	0	161	179	277	295	4.2	32.3	179	68.421	10.6145
620	dnaT	WP_170849523.1	19	6	0	161	179	277	295	4.2	32.3	179	68.421	10.6145
621	dnaT	WP_117060517.1	49	32	0	4	52	1	49	4.2	30.8	179	34.694	27.3743
622	dnaT	WP_171992954.1	19	6	0	161	179	277	295	4.2	32.3	179	68.421	10.6145
623	dnaT	WP_187417317.1	19	6	0	161	179	277	295	4.2	32.3	179	68.421	10.6145
624	dnaT	WP_181402859.1	19	6	0	161	179	277	295	4.2	32.3	179	68.421	10.6145
625	dnaT	WP_032430506.1	80	48	2	108	179	198	277	4.2	32.3	179	30	44.6927
626	dnaT	WP_101970413.1	19	6	0	161	179	261	279	4.2	32.3	179	68.421	10.6145
627	dnaT	WP_032436254.1	19	6	0	161	179	261	279	4.2	32.3	179	68.421	10.6145
628	dnaT	WP_171992784.1	19	6	0	161	179	277	295	4.3	32.3	179	68.421	10.6145
629	dnaT	WP_183083658.1	19	6	0	161	179	277	295	4.3	32.3	179	68.421	10.6145
630	dnaT	WP_177334457.1	19	6	0	161	179	277	295	4.3	32.3	179	68.421	10.6145
631	dnaT	WP_210407795.1	19	6	0	161	179	279	297	4.3	32.3	179	68.421	10.6145
632	dnaT	WP_176747624.1	19	6	0	161	179	277	295	4.3	32.3	179	68.421	10.6145
633	dnaT	WP_181948612.1	19	6	0	161	179	277	295	4.3	32.3	179	68.421	10.6145
634	dnaT	WP_032427024.1	40	24	1	54	92	45	84	4.4	30.8	179	37.5	22.3464
635	dnaT	WP_181940797.1	40	25	1	54	92	3	42	4.4	30.8	179	35	22.3464
636	dnaT	WP_114670117.1	19	6	0	161	179	267	285	4.4	32.3	179	68.421	10.6145
637	dnaT	WP_048227620.1	66	44	1	1	66	1	65	4.5	30.4	179	31.818	36.8715
638	fabA	WP_000227926.1	172	1	0	1	172	1	172	6.08e-124	349	172	99.419	100
639	fabA	WP_032437141.1	172	3	0	1	172	1	172	2.4e-123	348	172	98.256	100
640	fabA	WP_004201428.1	172	3	0	1	172	1	172	7.18e-123	347	172	98.256	100
641	fabA	WP_002898398.1	172	4	0	1	172	1	172	2.48e-122	345	172	97.674	100
642	fabA	WP_117065799.1	172	5	0	1	172	1	172	4.25e-122	345	172	97.093	100
643	fabA	WP_117016732.1	172	5	0	1	172	1	172	4.25e-122	345	172	97.093	100
644	fabA	WP_166689317.1	172	5	0	1	172	1	172	5.97e-122	344	172	97.093	100
645	fabA	WP_117088429.1	172	5	0	1	172	1	172	6.31e-122	344	172	97.093	100
646	fabA	WP_012542300.1	172	5	0	1	172	1	172	6.45e-122	344	172	97.093	100
647	fabA	WP_096904580.1	172	5	0	1	172	1	172	6.45e-122	344	172	97.093	100
648	fabA	WP_058228693.1	172	5	0	1	172	1	172	8.77e-122	344	172	97.093	100
649	fabA	WP_114272459.1	172	5	0	1	172	1	172	8.77e-122	344	172	97.093	100
650	fabA	WP_130972494.1	172	5	0	1	172	1	172	9.47e-122	344	172	97.093	100
651	fabA	WP_201520263.1	172	5	0	1	172	1	172	1.18e-121	343	172	97.093	100
652	fabA	WP_110249425.1	172	5	0	1	172	1	172	1.39e-121	343	172	97.093	100
653	fabA	WP_159207609.1	172	5	0	1	172	1	172	1.55e-121	343	172	97.093	100
654	fabA	WP_152288157.1	172	5	0	1	172	1	172	1.57e-121	343	172	97.093	100
655	fabA	WP_094617582.1	172	5	0	1	172	1	172	1.64e-121	343	172	97.093	100
656	fabA	WP_151503348.1	172	5	0	1	172	1	172	1.77e-121	343	172	97.093	100
657	fabA	WP_071579795.1	172	5	0	1	172	1	172	2.02e-121	343	172	97.093	100
658	fabA	WP_117257886.1	172	5	0	1	172	1	172	2.93e-121	342	172	97.093	100
659	fabA	WP_107318800.1	172	5	0	1	172	1	172	3.38e-121	342	172	97.093	100
660	fabA	WP_181486706.1	172	5	0	1	172	1	172	3.42e-121	342	172	97.093	100
661	fabA	WP_195775532.1	171	5	0	1	171	1	171	4.59e-121	342	172	97.076	99.4186
662	fabA	WP_179396411.1	172	6	0	1	172	1	172	1.19e-120	341	172	96.512	100
663	fabA	WP_086616262.1	144	2	0	1	144	1	144	8.81e-103	295	172	98.611	83.7209
664	fabA	WP_129350845.1	141	4	0	32	172	1	141	2.24e-98	283	172	97.163	81.9767
665	fabA	WP_102097248.1	136	2	0	1	136	1	136	4.13e-97	280	172	98.529	79.0698
666	fabA	WP_195862932.1	139	4	0	34	172	1	139	2.22e-96	278	172	97.122	80.814
667	fabA	WP_159202813.1	129	1	0	22	150	1	129	3.66e-91	265	172	99.225	75
668	fabA	WP_101980717.1	118	2	0	55	172	1	118	1.28e-80	238	172	98.305	68.6047
669	fabA	WP_181998283.1	112	0	0	19	130	1	112	6.43e-79	233	172	100	65.1163
670	fabA	WP_196254948.1	106	2	0	1	106	1	106	1.42e-73	219	172	98.113	61.6279
671	fabA	WP_102016432.1	87	2	0	1	87	1	87	8.49e-59	181	172	97.701	50.5814
672	fabA	WP_102016771.1	86	2	0	87	172	1	86	8.96e-54	169	172	97.674	50
673	fabA	WP_116956248.1	86	5	0	87	172	1	86	1.77e-53	168	172	94.186	50
674	fabA	WP_171483686.1	90	48	3	34	120	9	90	2.35e-05	45.4	172	34.444	52.3256
675	fabA	WP_171486738.1	91	51	3	67	154	22	107	7.48e-05	44.7	172	35.165	52.907
676	fabA	WP_108451575.1	132	72	7	35	159	24	142	0.000374	43.1	172	30.303	76.7442
677	fabA	WP_110180119.1	133	80	5	35	159	24	148	0.000615	42.7	172	27.82	77.3256
678	fabA	WP_202675189.1	133	80	5	35	159	24	148	0.000627	42.7	172	27.82	77.3256
679	fabA	WP_171482251.1	130	79	4	35	158	5	124	0.001	41.6	172	26.923	75.5814
680	fabA	WP_147020145.1	132	73	7	35	159	24	142	0.001	42	172	29.545	76.7442
681	fabA	WP_110214355.1	132	73	7	35	159	24	142	0.001	42	172	29.545	76.7442
682	fabA	WP_119720254.1	130	77	6	35	159	10	128	0.001	41.6	172	28.462	75.5814
683	fabA	WP_004145858.1	132	73	7	35	159	24	142	0.001	41.6	172	29.545	76.7442
684	fabA	WP_209754060.1	132	73	7	35	159	24	142	0.001	41.6	172	29.545	76.7442
685	fabA	WP_064159464.1	132	73	7	35	159	24	142	0.002	41.2	172	29.545	76.7442
686	fabA	WP_000210739.1	132	73	7	35	159	24	142	0.002	41.2	172	29.545	76.7442
687	fabA	WP_061155698.1	132	74	7	35	159	24	142	0.002	40.8	172	28.788	76.7442
688	fabA	WP_010426706.1	132	73	7	35	159	24	142	0.003	40.8	172	29.545	76.7442
689	fabA	WP_094966015.1	132	73	7	35	159	24	142	0.003	40.4	172	29.545	76.7442
690	fabA	WP_117028922.1	132	74	7	35	159	24	142	0.005	40	172	28.788	76.7442
691	fabA	WP_086371622.1	133	80	5	35	159	24	148	0.005	40	172	27.82	77.3256
692	fabA	WP_109231574.1	130	78	7	35	159	24	142	0.006	39.7	172	27.692	75.5814
693	fabA	WP_101979279.1	104	66	4	60	159	3	102	0.009	38.9	172	28.846	60.4651
694	fabA	WP_102009782.1	92	52	3	34	120	23	107	0.01	38.5	172	30.435	53.4884
695	fabA	WP_159318253.1	91	51	3	35	120	24	107	0.01	38.9	172	30.769	52.907
696	fabA	WP_049200704.1	92	52	3	34	120	23	107	0.011	38.5	172	30.435	53.4884
697	fabA	WP_101983469.1	92	52	3	34	120	23	107	0.011	38.5	172	30.435	53.4884
698	fabA	WP_087637188.1	91	51	3	35	120	24	107	0.012	38.5	172	30.769	52.907
699	fabA	WP_146693883.1	91	51	3	35	120	24	107	0.013	38.1	172	30.769	52.907
700	fabA	WP_117123737.1	132	74	7	35	159	24	142	0.014	38.9	172	28.788	76.7442
701	fabA	WP_085787717.1	132	74	7	35	159	24	142	0.016	38.5	172	28.788	76.7442
702	fabA	WP_171489465.1	58	33	1	35	92	16	68	0.017	37.7	172	34.483	33.7209
703	fabA	WP_048965391.1	92	52	3	34	120	23	107	0.019	37.7	172	30.435	53.4884
704	fabA	WP_146704424.1	59	30	2	35	92	24	75	0.02	37.4	172	35.593	34.3023
705	fabA	WP_014833610.1	67	38	3	54	120	15	76	0.15	35.4	172	35.821	38.9535
706	fabA	WP_116439254.1	93	57	4	71	159	1	89	0.59	33.5	172	30.108	54.0698
707	fabA	WP_102010776.1	73	43	2	55	125	16	81	0.92	33.1	172	28.767	42.4419
708	fabA	WP_023285761.1	73	43	2	55	125	16	81	0.92	33.1	172	28.767	42.4419
709	fabA	WP_200853269.1	96	59	3	68	159	50	141	1	33.5	172	30.208	55.814
710	fabA	WP_023291247.1	111	65	6	55	165	16	115	1.1	33.1	172	31.532	64.5349
711	fabA	WP_102095188.1	68	38	2	55	120	16	76	1.4	32.7	172	30.882	39.5349
712	fabA	WP_165470889.1	68	40	3	55	122	16	78	1.7	32	172	33.824	39.5349
713	fabA	WP_117080223.1	64	32	4	35	98	11	66	1.9	31.6	172	37.5	37.2093
714	fabA	WP_117035360.1	73	43	2	55	125	16	81	2	32.3	172	28.767	42.4419
715	ftsB	WP_172739737.1	87	0	0	17	103	1	87	8.73e-60	181	103	100	84.466
716	ftsB	WP_155884465.1	83	0	0	21	103	1	83	3.36e-56	172	103	100	80.5825
717	ftsB	WP_002915156.1	105	7	1	1	103	1	105	5.86e-56	172	103	91.429	101.942
718	ftsB	WP_202679085.1	105	8	1	1	103	1	105	5.86e-56	172	103	90.476	101.942
719	ftsB	WP_102086451.1	91	6	1	15	103	1	91	6.29e-56	171	103	91.209	88.3495
720	ftsB	WP_203259029.1	105	7	1	1	103	1	105	6.32e-56	172	103	91.429	101.942
721	ftsB	WP_071561532.1	105	7	1	1	103	1	105	6.53e-56	172	103	91.429	101.942
722	ftsB	WP_117089788.1	82	0	0	15	96	1	82	8.02e-56	171	103	100	79.6117
723	ftsB	WP_064152660.1	105	8	1	1	103	1	105	8.32e-56	172	103	90.476	101.942
724	ftsB	WP_003862095.1	103	10	0	1	103	1	103	9.01e-56	171	103	90.291	100
725	ftsB	WP_119185783.1	105	8	1	1	103	1	105	1.06e-55	171	103	90.476	101.942
726	ftsB	WP_086555717.1	105	8	1	1	103	1	105	1.06e-55	171	103	90.476	101.942
727	ftsB	WP_135681492.1	105	7	1	1	103	1	105	1.96e-55	171	103	91.429	101.942
728	ftsB	WP_102014583.1	105	7	1	1	103	1	105	2.33e-55	171	103	91.429	101.942
729	ftsB	WP_061891521.1	105	8	1	1	103	1	105	2.63e-55	170	103	90.476	101.942
730	ftsB	WP_115376218.1	105	8	1	1	103	1	105	2.63e-55	170	103	90.476	101.942
731	ftsB	WP_135668144.1	105	8	1	1	103	1	105	3.04e-55	170	103	90.476	101.942
732	ftsB	WP_108523701.1	105	8	1	1	103	1	105	3.21e-55	170	103	90.476	101.942
733	ftsB	WP_108993066.1	105	8	1	1	103	1	105	3.21e-55	170	103	90.476	101.942
734	ftsB	WP_171994825.1	105	8	1	1	103	1	105	4.46e-55	170	103	90.476	101.942
735	ftsB	WP_009308504.1	105	8	1	1	103	1	105	4.09e-54	167	103	90.476	101.942
736	ftsB	WP_203191167.1	96	5	0	1	96	1	96	1.75e-53	166	103	94.792	93.2039
737	ftsB	WP_117035556.1	82	2	0	22	103	1	82	1.15e-52	163	103	97.561	79.6117
738	ftsB	WP_116956274.1	81	6	0	1	81	1	81	2.86e-41	134	103	92.593	78.6408
739	ftsB	WP_181946870.1	65	1	0	1	65	1	65	8.66e-41	132	103	98.462	63.1068
740	ftsB	WP_080985733.1	93	30	0	1	93	11	103	1.1e-34	118	103	67.742	90.2913
741	ftsB	WP_200853565.1	80	24	0	1	80	1	80	1.02e-28	102	103	70	77.6699
742	ftsB	WP_181948280.1	39	0	0	65	103	1	39	5.44e-21	82	103	100	37.8641
743	ftsB	WP_003098569.1	84	50	0	4	87	9	92	2.97e-13	63.9	103	40.476	81.5534
744	ftsB	WP_150099017.1	72	44	0	16	87	25	96	3.1e-09	54.3	103	38.889	69.9029
745	ftsB	WP_150036305.1	52	29	0	36	87	2	53	2.16e-06	46.2	103	44.231	50.4854
746	ftsB	WP_117080092.1	46	24	0	42	87	15	60	7.15e-06	45.1	103	47.826	44.6602
747	ftsL	WP_002888550.1	121	5	0	1	121	1	121	1.11e-81	238	121	95.868	100
748	ftsL	WP_114504543.1	121	6	0	1	121	1	121	2.29e-81	238	121	95.041	100
749	ftsL	WP_032433839.1	121	6	0	1	121	1	121	2.55e-81	238	121	95.041	100
750	ftsL	WP_032443334.1	121	5	0	1	121	1	121	2.79e-81	237	121	95.868	100
751	ftsL	WP_049025455.1	121	6	0	1	121	1	121	3.79e-81	237	121	95.041	100
752	ftsL	WP_029496936.1	121	6	0	1	121	1	121	3.87e-81	237	121	95.041	100
753	ftsL	WP_004145951.1	121	6	0	1	121	1	121	4e-81	237	121	95.041	100
754	ftsL	WP_085803158.1	121	6	0	1	121	1	121	4e-81	237	121	95.041	100
755	ftsL	WP_160322075.1	121	6	0	1	121	1	121	4.09e-81	237	121	95.041	100
756	ftsL	WP_102023780.1	121	6	0	1	121	1	121	4.47e-81	237	121	95.041	100
757	ftsL	WP_115723368.1	121	6	0	1	121	1	121	4.52e-81	237	121	95.041	100
758	ftsL	WP_032426876.1	121	6	0	1	121	1	121	4.82e-81	237	121	95.041	100
759	ftsL	WP_065801475.1	121	6	0	1	121	1	121	5.69e-81	236	121	95.041	100
760	ftsL	WP_134916323.1	121	6	0	1	121	1	121	5.81e-81	236	121	95.041	100
761	ftsL	WP_135734126.1	121	6	0	1	121	1	121	5.94e-81	236	121	95.041	100
762	ftsL	WP_204363134.1	121	6	0	1	121	1	121	6.21e-81	236	121	95.041	100
763	ftsL	WP_163599868.1	121	6	0	1	121	1	121	8.92e-81	236	121	95.041	100
764	ftsL	WP_148378294.1	121	6	0	1	121	1	121	9.74e-81	236	121	95.041	100
765	ftsL	WP_032439195.1	121	6	0	1	121	1	121	1.02e-80	236	121	95.041	100
766	ftsL	WP_064164454.1	121	6	0	1	121	1	121	1.02e-80	236	121	95.041	100
767	ftsL	WP_048983362.1	121	6	0	1	121	1	121	1.11e-80	236	121	95.041	100
768	ftsL	WP_064162736.1	121	7	0	1	121	1	121	1.37e-80	236	121	94.215	100
769	ftsL	WP_135684740.1	121	7	0	1	121	1	121	1.37e-80	236	121	94.215	100
770	ftsL	WP_136450413.1	121	6	0	1	121	1	121	1.38e-80	236	121	95.041	100
771	ftsL	WP_071033957.1	121	6	0	1	121	1	121	1.45e-80	236	121	95.041	100
772	ftsL	WP_064146104.1	121	6	0	1	121	1	121	2.12e-80	235	121	95.041	100
773	ftsL	WP_166701640.1	121	6	0	1	121	1	121	4.53e-80	234	121	95.041	100
774	ftsL	WP_193768236.1	121	6	0	1	121	1	121	1.66e-73	218	121	95.041	100
775	ftsL	WP_102004947.1	121	6	0	1	121	1	121	1.77e-72	215	121	95.041	100
776	ftsL	WP_008501989.1	121	8	0	1	121	1	121	2.13e-68	205	121	93.388	100
777	ftsL	WP_203559733.1	108	17	0	1	108	1	108	3.99e-55	185	121	84.259	89.2562
778	ftsL	WP_205419697.1	70	1	0	2	71	1	70	6.15e-44	141	121	98.571	57.8512
779	ftsL	WP_041031065.1	69	0	0	53	121	1	69	4.8e-43	139	121	100	57.0248
780	ftsL	WP_001345342.1	69	1	0	53	121	1	69	1.33e-42	138	121	98.551	57.0248
781	ftsL	WP_159330573.1	66	1	0	56	121	11	76	1.09e-40	133	121	98.485	54.5455
782	ftsL	WP_001511061.1	55	0	0	67	121	1	55	1.82e-32	112	121	100	45.4545
783	ftsL	WP_200858066.1	47	31	1	73	119	10	55	0.99	31.2	121	31.915	38.843
784	ftsL	WP_159185854.1	65	41	2	23	87	42	103	1.6	31.6	121	32.308	53.719
785	ftsL	WP_001402894.1	58	23	3	30	76	200	254	2.5	32	121	36.207	47.9339
786	ftsQ	WP_115244758.1	265	28	2	1	264	1	264	1.14e-174	486	276	88.679	96.0145
787	ftsQ	WP_047718261.1	265	28	2	1	264	1	264	6.85e-174	484	276	88.679	96.0145
788	ftsQ	WP_094340994.1	277	30	2	1	276	1	276	7.03e-174	484	276	88.448	100.362
789	ftsQ	WP_002888624.1	265	28	2	1	264	1	264	7.11e-174	484	276	88.679	96.0145
790	ftsQ	WP_135718177.1	265	28	2	1	264	1	264	8.02e-174	484	276	88.679	96.0145
791	ftsQ	WP_065953892.1	265	28	2	1	264	1	264	8.02e-174	484	276	88.679	96.0145
792	ftsQ	WP_071081204.1	265	28	2	1	264	1	264	8.47e-174	484	276	88.679	96.0145
793	ftsQ	WP_064190862.1	265	28	2	1	264	1	264	8.47e-174	484	276	88.679	96.0145
794	ftsQ	WP_117070635.1	265	28	2	1	264	1	264	9.35e-174	484	276	88.679	96.0145
795	ftsQ	WP_110210208.1	265	28	2	1	264	1	264	1.01e-173	484	276	88.679	96.0145
796	ftsQ	WP_038432116.1	265	28	2	1	264	1	264	1.05e-173	484	276	88.679	96.0145
797	ftsQ	WP_064150357.1	265	28	2	1	264	1	264	1.07e-173	484	276	88.679	96.0145
798	ftsQ	WP_004204342.1	265	28	2	1	264	1	264	1.09e-173	484	276	88.679	96.0145
799	ftsQ	WP_117055427.1	265	28	2	1	264	1	264	1.33e-173	483	276	88.679	96.0145
800	ftsQ	WP_115657711.1	265	28	2	1	264	1	264	1.37e-173	483	276	88.679	96.0145
801	ftsQ	WP_114475216.1	265	29	2	1	264	1	264	1.71e-173	483	276	88.302	96.0145
802	ftsQ	WP_008807429.1	265	28	2	1	264	1	264	1.89e-173	483	276	88.679	96.0145
803	ftsQ	WP_151425367.1	265	28	2	1	264	1	264	2.22e-173	483	276	88.679	96.0145
804	ftsQ	WP_117068047.1	265	28	2	1	264	1	264	2.22e-173	483	276	88.679	96.0145
805	ftsQ	WP_032410029.1	265	29	2	1	264	1	264	2.43e-173	483	276	88.302	96.0145
806	ftsQ	WP_064798317.1	265	29	2	1	264	1	264	2.43e-173	483	276	88.302	96.0145
807	ftsQ	WP_032419396.1	265	29	2	1	264	1	264	2.77e-173	483	276	88.302	96.0145
808	ftsQ	WP_060567971.1	265	29	2	1	264	1	264	3.16e-173	483	276	88.302	96.0145
809	ftsQ	WP_117245888.1	265	29	2	1	264	1	264	3.16e-173	483	276	88.302	96.0145
810	ftsQ	WP_128306379.1	265	29	2	1	264	1	264	3.16e-173	483	276	88.302	96.0145
811	ftsQ	WP_130945434.1	265	29	2	1	264	1	264	3.16e-173	483	276	88.302	96.0145
812	ftsQ	WP_085828913.1	265	29	2	1	264	1	264	3.19e-173	483	276	88.302	96.0145
813	ftsQ	WP_085206155.1	265	28	2	1	264	1	264	3.37e-173	483	276	88.679	96.0145
814	ftsQ	WP_135715365.1	265	29	2	1	264	1	264	3.64e-173	482	276	88.302	96.0145
815	ftsQ	WP_048984191.1	265	29	2	1	264	1	264	3.76e-173	482	276	88.302	96.0145
816	ftsQ	WP_065888570.1	265	29	2	1	264	1	264	4.25e-173	482	276	88.302	96.0145
817	ftsQ	WP_142485752.1	265	29	2	1	264	1	264	4.69e-173	482	276	88.302	96.0145
818	ftsQ	WP_116979186.1	265	29	2	1	264	1	264	4.69e-173	482	276	88.302	96.0145
819	ftsQ	WP_095885027.1	265	29	2	1	264	1	264	5.35e-173	482	276	88.302	96.0145
820	ftsQ	WP_192960972.1	265	29	2	1	264	1	264	5.84e-173	482	276	88.302	96.0145
821	ftsQ	WP_130625079.1	265	29	2	1	264	1	264	5.84e-173	482	276	88.302	96.0145
822	ftsQ	WP_065519127.1	265	29	2	1	264	1	264	6.23e-173	482	276	88.302	96.0145
823	ftsQ	WP_100112092.1	265	29	2	1	264	1	264	6.58e-173	482	276	88.302	96.0145
824	ftsQ	WP_014342873.1	265	28	2	1	264	12	275	6.77e-173	482	276	88.679	96.0145
825	ftsQ	WP_050885240.1	265	29	2	1	264	1	264	6.95e-173	482	276	88.302	96.0145
826	ftsQ	WP_159122305.1	265	29	2	1	264	1	264	7.76e-173	481	276	88.302	96.0145
827	ftsQ	WP_102035584.1	263	27	2	1	262	1	262	8.52e-173	481	276	88.973	95.2899
828	ftsQ	WP_004227052.1	265	29	2	1	264	1	264	9.66e-173	481	276	88.302	96.0145
829	ftsQ	WP_064181773.1	265	29	2	1	264	1	264	1.02e-172	481	276	88.302	96.0145
830	ftsQ	WP_109938377.1	265	29	2	1	264	1	264	1.02e-172	481	276	88.302	96.0145
831	ftsQ	WP_130944465.1	265	29	2	1	264	1	264	1.08e-172	481	276	88.302	96.0145
832	ftsQ	WP_065809816.1	265	29	2	1	264	1	264	1.16e-172	481	276	88.302	96.0145
833	ftsQ	WP_160818930.1	265	29	2	1	264	1	264	1.18e-172	481	276	88.302	96.0145
834	ftsQ	WP_135727656.1	265	29	2	1	264	1	264	1.22e-172	481	276	88.302	96.0145
835	ftsQ	WP_117037597.1	265	29	2	1	264	1	264	1.22e-172	481	276	88.302	96.0145
836	ftsQ	WP_130974899.1	265	29	2	1	264	1	264	1.22e-172	481	276	88.302	96.0145
837	ftsQ	WP_117103473.1	265	29	2	1	264	1	264	1.28e-172	481	276	88.302	96.0145
838	ftsQ	WP_117267368.1	265	29	2	1	264	1	264	1.37e-172	481	276	88.302	96.0145
839	ftsQ	WP_065520827.1	265	29	2	1	264	1	264	1.53e-172	481	276	88.302	96.0145
840	ftsQ	WP_040224175.1	265	29	2	1	264	1	264	2.13e-172	480	276	88.302	96.0145
841	ftsQ	WP_114504857.1	265	29	2	1	264	1	264	3.34e-172	480	276	88.302	96.0145
842	ftsQ	WP_139033195.1	265	29	2	1	264	1	264	4.9e-172	479	276	88.302	96.0145
843	ftsQ	WP_117274039.1	265	29	2	1	264	1	264	6.37e-172	479	276	88.302	96.0145
844	ftsQ	WP_195770465.1	265	30	2	1	264	1	264	1.14e-171	479	276	87.925	96.0145
845	ftsQ	WP_013095577.1	266	30	2	1	263	1	265	4.59e-170	475	276	87.218	96.3768
846	ftsQ	WP_087787527.1	266	30	2	1	264	1	265	8.78e-170	474	276	87.594	96.3768
847	ftsQ	WP_102055316.1	222	23	1	43	264	1	221	7.42e-148	417	276	89.189	80.4348
848	ftsQ	WP_162629535.1	105	9	1	61	165	1	104	9.05e-65	201	276	90.476	38.0435
849	ftsQ	WP_200850836.1	94	1	0	125	218	1	94	1.27e-63	198	276	98.936	34.058
850	ftsQ	WP_159139691.1	86	0	0	38	123	1	86	3.71e-56	179	276	100	31.1594
851	ftsQ	WP_206737544.1	113	26	0	162	274	1	113	3.14e-55	177	276	76.991	40.942
852	ftsQ	WP_142885193.1	91	11	1	16	106	1	90	8.31e-51	165	276	86.813	32.971
853	ftsQ	WP_159143200.1	80	0	0	21	100	1	80	5.77e-50	163	276	100	28.9855
854	ftsQ	WP_159146059.1	100	53	1	46	145	17	115	2.14e-26	103	276	46	36.2319
855	ftsQ	WP_200854696.1	140	81	3	130	269	1	133	1.6e-24	99.4	276	37.143	50.7246
856	ftsQ	WP_200852715.1	109	59	2	160	268	16	118	1.59e-20	88.6	276	40.367	39.4928
857	ftsQ	WP_159287049.1	72	35	1	46	117	43	113	1.14e-18	83.6	276	50	26.087
858	ftsQ	WP_143440822.1	147	103	3	56	202	22	165	3.12e-17	81.3	276	27.891	53.2609
859	ftsQ	WP_206567215.1	106	56	4	50	146	1	101	3.93e-12	65.5	276	33.962	38.4058
860	ftsQ	WP_191905500.1	87	46	2	182	266	1	84	2.7e-11	62.8	276	41.379	31.5217
861	ftsQ	WP_150078471.1	92	54	2	174	261	2	86	5.93e-05	45.8	276	29.348	33.3333
862	ftsQ	WP_163574216.1	67	40	2	104	167	27	92	0.03	37.7	276	34.328	24.2754
863	ftsQ	WP_163562633.1	30	19	0	103	132	12	41	0.46	34.3	276	36.667	10.8696
864	ftsQ	WP_206739958.1	79	43	4	57	128	18	93	9.4	31.2	276	32.911	28.6232
865	hemD	WP_000026061.1	246	2	0	1	246	1	246	4.11e-180	497	246	99.187	100
866	hemD	WP_048972357.1	246	53	0	1	246	1	246	1.58e-141	400	246	78.455	100
867	hemD	WP_061156194.1	246	48	0	1	246	1	246	3.01e-141	399	246	80.488	100
868	hemD	WP_117103011.1	246	48	0	1	246	1	246	5.94e-141	399	246	80.488	100
869	hemD	WP_012969195.1	246	49	0	1	246	1	246	1.76e-140	397	246	80.081	100
870	hemD	WP_159186004.1	246	49	0	1	246	1	246	2.01e-140	397	246	80.081	100
871	hemD	WP_032432121.1	246	49	0	1	246	1	246	2.61e-140	397	246	80.081	100
872	hemD	WP_202675286.1	246	49	0	1	246	1	246	3.14e-140	397	246	80.081	100
873	hemD	WP_101999807.1	246	49	0	1	246	1	246	3.43e-140	397	246	80.081	100
874	hemD	WP_022065882.1	246	49	0	1	246	1	246	3.63e-140	396	246	80.081	100
875	hemD	WP_141408154.1	246	49	0	1	246	1	246	4.05e-140	396	246	80.081	100
876	hemD	WP_194433088.1	246	49	0	1	246	1	246	4.14e-140	396	246	80.081	100
877	hemD	WP_009309749.1	246	49	0	1	246	1	246	4.23e-140	396	246	80.081	100
878	hemD	WP_023291564.1	246	49	0	1	246	1	246	4.32e-140	396	246	80.081	100
879	hemD	WP_193408439.1	246	49	0	1	246	1	246	5.44e-140	396	246	80.081	100
880	hemD	WP_002883380.1	246	49	0	1	246	1	246	6e-140	396	246	80.081	100
881	hemD	WP_048255608.1	246	50	0	1	246	1	246	6.2e-140	396	246	79.675	100
882	hemD	WP_032446499.1	246	49	0	1	246	1	246	6.85e-140	396	246	80.081	100
883	hemD	WP_057774865.1	246	49	0	1	246	1	246	7.64e-140	395	246	80.081	100
884	hemD	WP_115197195.1	246	50	0	1	246	1	246	9.1e-140	395	246	79.675	100
885	hemD	WP_117104690.1	246	50	0	1	246	1	246	9.2e-140	395	246	79.675	100
886	hemD	WP_012737128.1	246	49	0	1	246	1	246	1.03e-139	395	246	80.081	100
887	hemD	WP_117061469.1	246	50	0	1	246	1	246	1.32e-139	395	246	79.675	100
888	hemD	WP_135726072.1	246	50	0	1	246	1	246	1.38e-139	395	246	79.675	100
889	hemD	WP_017899402.1	246	49	0	1	246	1	246	1.46e-139	395	246	80.081	100
890	hemD	WP_111252411.1	246	50	0	1	246	1	246	1.7e-139	395	246	79.675	100
891	hemD	WP_032437869.1	246	49	0	1	246	1	246	1.7e-139	395	246	80.081	100
892	hemD	WP_040221637.1	246	50	0	1	246	1	246	1.72e-139	395	246	79.675	100
893	hemD	WP_064161677.1	246	50	0	1	246	1	246	1.74e-139	395	246	79.675	100
894	hemD	WP_004886806.1	246	49	0	1	246	1	246	1.82e-139	395	246	80.081	100
895	hemD	WP_125275963.1	246	50	0	1	246	1	246	1.9e-139	395	246	79.675	100
896	hemD	WP_117253424.1	246	50	0	1	246	1	246	1.92e-139	395	246	79.675	100
897	hemD	WP_040151163.1	246	50	0	1	246	1	246	2.24e-139	394	246	79.675	100
898	hemD	WP_087829945.1	246	49	0	1	246	1	246	2.52e-139	394	246	80.081	100
899	hemD	WP_117107874.1	246	50	0	1	246	1	246	2.55e-139	394	246	79.675	100
900	hemD	WP_087834652.1	246	50	0	1	246	1	246	2.81e-139	394	246	79.675	100
901	hemD	WP_114670218.1	246	50	0	1	246	1	246	2.81e-139	394	246	79.675	100
902	hemD	WP_181465955.1	246	50	0	1	246	1	246	2.97e-139	394	246	79.675	100
903	hemD	WP_102014186.1	246	50	0	1	246	1	246	3.25e-139	394	246	79.675	100
904	hemD	WP_131074019.1	246	50	0	1	246	1	246	3.25e-139	394	246	79.675	100
905	hemD	WP_070182941.1	246	49	0	1	246	1	246	3.32e-139	394	246	80.081	100
906	hemD	WP_201513958.1	246	50	0	1	246	1	246	3.43e-139	394	246	79.675	100
907	hemD	WP_156731026.1	246	50	0	1	246	1	246	3.47e-139	394	246	79.675	100
908	hemD	WP_064173966.1	246	50	0	1	246	1	246	3.83e-139	394	246	79.675	100
909	hemD	WP_040242276.1	246	50	0	1	246	1	246	4e-139	394	246	79.675	100
910	hemD	WP_162263629.1	246	50	0	1	246	1	246	4.04e-139	394	246	79.675	100
911	hemD	WP_117082618.1	246	50	0	1	246	1	246	4.18e-139	394	246	79.675	100
912	hemD	WP_109232213.1	246	50	0	1	246	1	246	4.56e-139	394	246	79.675	100
913	hemD	WP_048292395.1	246	50	0	1	246	1	246	4.56e-139	394	246	79.675	100
914	hemD	WP_149998714.1	246	50	0	1	246	1	246	4.61e-139	394	246	79.675	100
915	hemD	WP_198065388.1	246	50	0	1	246	1	246	5.03e-139	394	246	79.675	100
916	hemD	WP_142484037.1	246	50	0	1	246	1	246	5.32e-139	394	246	79.675	100
917	hemD	WP_064277509.1	246	50	0	1	246	1	246	6.13e-139	393	246	79.675	100
918	hemD	WP_040238261.1	246	50	0	1	246	1	246	6.55e-139	393	246	79.675	100
919	hemD	WP_105177829.1	246	51	0	1	246	1	246	6.76e-139	393	246	79.268	100
920	hemD	WP_117116597.1	246	50	0	1	246	1	246	6.91e-139	393	246	79.675	100
921	hemD	WP_004901862.1	246	50	0	1	246	1	246	7.15e-139	393	246	79.675	100
922	hemD	WP_080831562.1	246	50	0	1	246	1	246	7.8e-139	393	246	79.675	100
923	hemD	WP_101857216.1	246	50	0	1	246	1	246	8.61e-139	393	246	79.675	100
924	hemD	WP_119186141.1	246	50	0	1	246	1	246	9.3e-139	393	246	79.675	100
925	hemD	WP_117105370.1	246	50	0	1	246	1	246	9.93e-139	393	246	79.675	100
926	hemD	WP_088296023.1	246	50	0	1	246	1	246	9.93e-139	393	246	79.675	100
927	hemD	WP_032412694.1	246	50	0	1	246	1	246	1.04e-138	393	246	79.675	100
928	hemD	WP_180864977.1	246	50	0	1	246	1	246	1.05e-138	393	246	79.675	100
929	hemD	WP_171482383.1	246	50	0	1	246	1	246	1.05e-138	393	246	79.675	100
930	hemD	WP_065519237.1	246	50	0	1	246	1	246	1.08e-138	393	246	79.675	100
931	hemD	WP_086540416.1	246	50	0	1	246	1	246	1.08e-138	393	246	79.675	100
932	hemD	WP_016531671.1	246	51	0	1	246	1	246	1.08e-138	393	246	79.268	100
933	hemD	WP_094313328.1	246	50	0	1	246	1	246	1.08e-138	393	246	79.675	100
934	hemD	WP_135734154.1	246	50	0	1	246	1	246	1.11e-138	393	246	79.675	100
935	hemD	WP_064179188.1	246	50	0	1	246	1	246	1.11e-138	393	246	79.675	100
936	hemD	WP_085920942.1	246	50	0	1	246	1	246	1.12e-138	393	246	79.675	100
937	hemD	WP_107319063.1	246	50	0	1	246	1	246	1.24e-138	392	246	79.675	100
938	hemD	WP_023317405.1	246	51	0	1	246	1	246	1.52e-138	392	246	79.268	100
939	hemD	WP_108452322.1	246	50	0	1	246	1	246	1.64e-138	392	246	79.675	100
940	hemD	WP_087831571.1	246	50	0	1	246	1	246	1.72e-138	392	246	79.675	100
941	hemD	WP_094354242.1	246	50	0	1	246	1	246	2.09e-138	392	246	79.675	100
942	hemD	WP_185775331.1	246	50	0	1	246	1	246	2.52e-138	392	246	79.675	100
943	hemD	WP_191975445.1	246	51	0	1	246	1	246	2.63e-138	392	246	79.268	100
944	hemD	WP_209754086.1	246	50	0	1	246	1	246	2.75e-138	392	246	79.675	100
945	hemD	WP_087759944.1	247	49	1	1	246	1	247	2.95e-138	392	246	79.757	100.407
946	hemD	WP_136516757.1	246	50	0	1	246	1	246	3.46e-138	391	246	79.675	100
947	hemD	WP_040174848.1	246	50	0	1	246	1	246	4.97e-138	391	246	79.675	100
948	hemD	WP_195868878.1	235	47	0	12	246	1	235	3.13e-133	379	246	80	95.5285
949	hemD	WP_102099235.1	246	51	0	1	246	1	246	6.31e-129	368	246	79.268	100
950	hemD	WP_159224495.1	199	36	0	48	246	1	199	9.47e-113	325	246	81.91	80.8943
951	hemD	WP_117023724.1	198	40	0	1	198	1	198	7.91e-111	320	246	79.798	80.4878
952	hemD	WP_142908084.1	105	4	0	142	246	1	105	1.32e-69	213	246	96.19	42.6829
953	hemD	WP_202208717.1	98	2	0	1	98	1	98	1.27e-62	194	246	97.959	39.8374
954	hemD	WP_162868674.1	90	2	0	119	208	1	90	3.12e-60	188	246	97.778	36.5854
955	hemD	WP_148659738.1	127	32	0	1	127	1	127	4.69e-60	189	246	74.803	51.626
956	hemD	WP_142345716.1	82	0	0	125	206	1	82	5.46e-55	174	246	100	33.3333
957	hemD	WP_181963581.1	88	2	0	46	133	1	88	5.03e-54	172	246	97.727	35.7724
958	hemD	WP_142900887.1	88	14	0	88	175	1	88	1.18e-47	156	246	84.091	35.7724
959	hemD	WP_173671929.1	99	27	0	1	99	1	99	1.36e-42	144	246	72.727	40.2439
960	hemD	WP_182604147.1	106	38	0	121	226	1	106	4.01e-42	142	246	64.151	43.0894
961	hemD	WP_201286299.1	79	27	0	8	86	1	79	1.1e-27	105	246	65.823	32.1138
962	hemD	WP_201286273.1	79	28	0	8	86	1	79	9.29e-27	102	246	64.557	32.1138
963	hemD	WP_150078512.1	78	50	3	84	160	34	109	0.48	35	246	32.051	31.7073
964	hemD	WP_200792304.1	49	26	1	182	230	2	48	3.4	31.2	246	42.857	19.9187
965	hemD	WP_124946289.1	93	55	2	69	157	201	287	5	33.1	246	30.108	37.8049
966	hemD	WP_087833642.1	37	25	0	180	216	61	97	9.8	30.4	246	32.432	15.0407
967	higA	WP_000560253.1	138	1	0	1	138	1	138	3.08e-97	279	138	99.275	100
968	higA	WP_117109843.1	124	2	0	1	124	1	124	1.57e-85	249	138	98.387	89.8551
969	higA	WP_202204824.1	91	0	0	1	91	1	91	2.2e-61	187	138	100	65.942
970	higA	WP_064153614.1	134	67	1	5	137	4	137	2.56e-43	142	138	49.254	97.1014
971	higA	WP_011251286.1	134	67	1	5	137	6	139	2.7e-43	143	138	49.254	97.1014
972	higA	WP_064175103.1	134	67	1	5	137	6	139	3.7e-43	142	138	49.254	97.1014
973	higA	WP_102010983.1	134	68	1	5	137	6	139	5.19e-43	142	138	48.507	97.1014
974	higA	WP_172694539.1	134	67	1	5	137	6	139	7.21e-43	142	138	49.254	97.1014
975	higA	WP_194797339.1	134	67	1	5	137	6	139	1.5e-42	141	138	49.254	97.1014
976	higA	WP_064169934.1	130	64	1	5	133	6	135	1.76e-42	140	138	50	94.2029
977	higA	WP_124074504.1	136	71	1	4	138	2	137	1.76e-42	140	138	47.059	98.5507
978	higA	WP_071080976.1	134	68	1	5	137	6	139	1.79e-42	140	138	48.507	97.1014
979	higA	WP_135717715.1	127	62	1	12	137	1	127	2.81e-42	140	138	50.394	92.029
980	higA	WP_159197601.1	134	68	1	5	137	6	139	3.8e-42	140	138	48.507	97.1014
981	higA	WP_038807152.1	136	71	1	4	138	2	137	6.96e-42	139	138	47.059	98.5507
982	higA	WP_109043186.1	136	72	1	4	138	2	137	1.45e-41	138	138	46.324	98.5507
983	higA	WP_023292164.1	136	72	1	4	138	3	138	1.68e-41	138	138	46.324	98.5507
984	higA	WP_080795772.1	136	72	1	4	138	2	137	1.74e-41	138	138	46.324	98.5507
985	higA	WP_086070790.1	136	73	1	4	138	2	137	3.7e-41	137	138	45.588	98.5507
986	higA	WP_087796415.1	136	73	1	4	138	3	138	7.59e-41	136	138	45.588	98.5507
987	higA	WP_087661602.1	136	72	1	4	138	2	137	7.61e-41	136	138	46.324	98.5507
988	higA	WP_049010942.1	136	73	1	4	138	3	138	8.85e-41	136	138	45.588	98.5507
989	higA	WP_142484638.1	138	72	1	1	137	1	138	1.7e-40	135	138	47.101	100
990	higA	WP_168444981.1	136	72	1	4	138	2	137	2.85e-40	135	138	46.324	98.5507
991	higA	WP_072122726.1	136	74	1	4	138	3	138	3.32e-40	135	138	44.853	98.5507
992	higA	WP_032411285.1	136	73	1	4	138	2	137	4.18e-40	134	138	45.588	98.5507
993	higA	WP_117030223.1	136	74	1	4	138	3	138	4.65e-40	134	138	44.853	98.5507
994	higA	WP_180350907.1	136	74	1	4	138	3	138	4.86e-40	134	138	44.853	98.5507
995	higA	WP_208394875.1	136	74	1	4	138	3	138	7.05e-40	134	138	44.853	98.5507
996	higA	WP_004182074.1	136	73	1	4	138	2	137	7.88e-40	134	138	45.588	98.5507
997	higA	WP_020801939.1	135	73	1	4	137	3	137	8.68e-40	134	138	45.185	97.8261
998	higA	WP_087788030.1	136	73	1	4	138	2	137	1.52e-39	133	138	45.588	98.5507
999	higA	WP_023317816.1	136	74	1	4	138	3	138	1.75e-39	133	138	44.853	98.5507
1000	higA	WP_114268483.1	136	74	1	4	138	3	138	1.78e-39	133	138	44.853	98.5507
1001	higA	WP_032437937.1	136	73	1	4	138	2	137	2.35e-39	132	138	45.588	98.5507
1002	higA	WP_109024219.1	136	74	1	4	138	1	136	2.46e-39	132	138	44.853	98.5507
1003	higA	WP_073546115.1	136	73	1	4	138	2	137	2.56e-39	132	138	45.588	98.5507
1004	higA	WP_200536491.1	136	73	1	4	138	2	137	2.68e-39	132	138	45.588	98.5507
1005	higA	WP_194360292.1	136	73	1	4	138	2	137	3.56e-39	132	138	45.588	98.5507
1006	higA	WP_117139331.1	136	72	1	4	138	2	137	3.93e-39	132	138	46.324	98.5507
1007	higA	WP_135723921.1	136	73	1	4	138	2	137	4.43e-39	132	138	45.588	98.5507
1008	higA	WP_094338763.1	136	73	1	4	138	2	137	4.62e-39	132	138	45.588	98.5507
1009	higA	WP_044816615.1	136	73	1	4	138	2	137	5.63e-39	132	138	45.588	98.5507
1010	higA	WP_000126294.1	134	71	1	5	137	6	139	5.85e-39	132	138	46.269	97.1014
1011	higA	WP_117084349.1	136	73	1	4	138	2	137	6.28e-39	132	138	45.588	98.5507
1012	higA	WP_176455498.1	136	74	1	4	138	2	137	7.16e-39	131	138	44.853	98.5507
1013	higA	WP_040120381.1	136	73	1	4	138	2	137	8.16e-39	131	138	45.588	98.5507
1014	higA	WP_064161368.1	136	73	1	4	138	2	137	8.34e-39	131	138	45.588	98.5507
1015	higA	WP_114507352.1	136	73	1	4	138	2	137	8.52e-39	131	138	45.588	98.5507
1016	higA	WP_114267159.1	136	73	1	4	138	2	137	9.61e-39	131	138	45.588	98.5507
1017	higA	WP_004152722.1	136	73	1	4	138	2	137	1.07e-38	131	138	45.588	98.5507
1018	higA	WP_191973692.1	136	73	1	4	138	2	137	1.2e-38	131	138	45.588	98.5507
1019	higA	WP_085840920.1	126	66	1	14	138	4	129	1.31e-38	130	138	46.825	91.3043
1020	higA	WP_069985713.1	136	74	1	4	138	2	137	1.35e-38	130	138	44.853	98.5507
1021	higA	WP_023287139.1	136	74	1	4	138	2	137	1.42e-38	130	138	44.853	98.5507
1022	higA	WP_023280875.1	136	74	1	4	138	2	137	1.47e-38	130	138	44.853	98.5507
1023	higA	WP_117101314.1	136	74	1	4	138	2	137	1.5e-38	130	138	44.853	98.5507
1024	higA	WP_013023817.1	136	73	1	4	138	2	137	1.71e-38	130	138	45.588	98.5507
1025	higA	WP_135717611.1	136	74	1	4	138	19	154	2e-38	131	138	44.853	98.5507
1026	higA	WP_096576195.1	123	61	1	5	126	6	128	2.28e-38	130	138	49.593	89.1304
1027	higA	WP_135716343.1	136	73	1	4	138	2	137	2.33e-38	130	138	45.588	98.5507
1028	higA	WP_117107779.1	136	74	1	4	138	2	137	2.46e-38	130	138	44.853	98.5507
1029	higA	WP_107317971.1	126	67	1	14	138	1	126	2.56e-38	130	138	46.032	91.3043
1030	higA	WP_020316683.1	136	73	1	4	138	2	137	2.57e-38	130	138	45.588	98.5507
1031	higA	WP_021312979.1	136	74	1	4	138	2	137	2.71e-38	130	138	44.853	98.5507
1032	higA	WP_136517009.1	127	67	1	4	129	3	129	2.8e-38	130	138	46.457	92.029
1033	higA	WP_063740576.1	136	74	1	4	138	2	137	2.86e-38	130	138	44.853	98.5507
1034	higA	WP_046623943.1	136	73	1	4	138	2	137	3.06e-38	130	138	45.588	98.5507
1035	higA	WP_200794401.1	136	74	1	4	138	2	137	3.16e-38	130	138	44.853	98.5507
1036	higA	WP_117251419.1	136	73	1	4	138	2	137	3.56e-38	130	138	45.588	98.5507
1037	higA	WP_108986570.1	136	75	1	4	138	1	136	3.9e-38	129	138	44.118	98.5507
1038	higA	WP_116440836.1	124	65	1	16	138	2	125	4.02e-38	129	138	46.774	89.8551
1039	higA	WP_004144435.1	136	73	1	4	138	2	137	4.06e-38	129	138	45.588	98.5507
1040	higA	WP_065810634.1	136	75	1	4	138	2	137	4.24e-38	129	138	44.118	98.5507
1041	higA	WP_117070616.1	136	74	1	4	138	2	137	4.24e-38	129	138	44.853	98.5507
1042	higA	WP_074195955.1	124	65	1	16	138	1	124	4.5e-38	129	138	46.774	89.8551
1043	higA	WP_064175085.1	136	74	1	4	138	2	137	5e-38	129	138	44.853	98.5507
1044	higA	WP_100730171.1	136	74	1	4	138	2	137	5.11e-38	129	138	44.853	98.5507
1045	higA	WP_094318391.1	136	74	1	4	138	2	137	5.22e-38	129	138	44.853	98.5507
1046	higA	WP_102013998.1	136	74	1	4	138	1	136	5.24e-38	129	138	44.853	98.5507
1047	higA	WP_198082223.1	136	74	1	4	138	2	137	5.34e-38	129	138	44.853	98.5507
1048	higA	WP_117046565.1	136	73	1	4	138	2	137	6.42e-38	129	138	45.588	98.5507
1049	higA	WP_117265682.1	136	75	1	4	138	2	137	7.48e-38	129	138	44.118	98.5507
1050	higA	WP_122927758.1	136	74	1	4	138	2	137	7.57e-38	129	138	44.853	98.5507
1051	higA	WP_113962807.1	136	74	1	4	138	2	137	7.65e-38	129	138	44.853	98.5507
1052	higA	WP_086624986.1	136	74	1	4	138	2	137	8.26e-38	129	138	44.853	98.5507
1053	higA	WP_128336857.1	136	74	1	4	138	2	137	1.38e-37	128	138	44.853	98.5507
1054	higA	WP_207146487.1	131	70	1	9	138	3	133	1.4e-37	128	138	45.802	94.9275
1055	higA	WP_074442738.1	126	66	1	14	138	1	126	1.46e-37	128	138	46.825	91.3043
1056	higA	WP_135708751.1	136	75	1	4	138	2	137	1.75e-37	128	138	44.118	98.5507
1057	higA	WP_181942249.1	126	66	1	14	138	4	129	2.02e-37	127	138	46.825	91.3043
1058	higA	WP_049070512.1	136	74	1	4	138	2	137	2.04e-37	128	138	44.853	98.5507
1059	higA	WP_136398523.1	136	74	1	4	138	2	137	2.07e-37	128	138	44.853	98.5507
1060	higA	WP_087497939.1	126	67	1	14	138	4	129	2.28e-37	127	138	46.032	91.3043
1061	higA	WP_107317975.1	126	67	1	14	138	3	128	2.39e-37	127	138	46.032	91.3043
1062	higA	WP_099744795.1	127	67	1	4	129	2	128	2.63e-37	127	138	46.457	92.029
1063	higA	WP_064168006.1	126	66	1	14	138	4	129	3.03e-37	127	138	46.825	91.3043
1064	higA	WP_064155737.1	136	74	1	4	138	2	137	3.2e-37	127	138	44.853	98.5507
1065	higA	WP_069346049.1	136	75	1	4	138	2	137	4.29e-37	127	138	44.118	98.5507
1066	higA	WP_065954386.1	136	74	1	4	138	2	137	4.68e-37	127	138	44.853	98.5507
1067	higA	WP_159214578.1	109	51	1	30	137	2	110	4.8e-37	126	138	52.294	78.9855
1068	higA	WP_065890203.1	126	67	1	14	138	1	126	5.95e-37	126	138	46.032	91.3043
1069	higA	WP_088403087.1	124	65	1	16	138	2	125	6.31e-37	126	138	46.774	89.8551
1070	higA	WP_088403115.1	124	66	1	16	138	2	125	7.51e-37	126	138	45.968	89.8551
1071	higA	WP_181942239.1	126	67	1	14	138	4	129	8.28e-37	126	138	46.032	91.3043
1072	higA	WP_128697102.1	136	75	1	4	138	2	137	1.43e-36	125	138	44.118	98.5507
1073	higA	WP_074195944.1	124	66	1	16	138	1	124	1.58e-36	125	138	45.968	89.8551
1074	higA	WP_135711635.1	129	68	1	4	131	2	130	1.93e-36	125	138	46.512	93.4783
1075	higA	WP_142470815.1	121	62	1	19	138	2	122	2.41e-36	124	138	47.934	87.6812
1076	higA	WP_101311867.1	127	68	1	4	129	2	128	4.71e-36	124	138	45.669	92.029
1077	higA	WP_202394504.1	126	68	1	14	138	1	126	6.09e-36	124	138	45.238	91.3043
1078	higA	WP_116440845.1	123	65	1	16	137	2	124	1.27e-35	123	138	46.341	89.1304
1079	higA	WP_136532139.1	119	61	1	21	138	1	119	2.28e-35	122	138	47.899	86.2319
1080	higA	WP_200075841.1	119	62	1	21	138	1	119	3.27e-35	122	138	47.059	86.2319
1081	higA	WP_130940084.1	129	69	1	4	131	2	130	8.57e-35	121	138	45.736	93.4783
1082	higA	WP_101853607.1	123	66	1	4	125	2	124	1.05e-34	120	138	45.528	89.1304
1083	higA	WP_109233478.1	117	61	1	23	138	1	117	1.2e-34	120	138	47.009	84.7826
1084	higA	WP_161737729.1	112	55	1	5	115	6	117	1.22e-34	120	138	50	81.1594
1085	higA	WP_109043512.1	129	71	1	4	131	1	129	2.28e-34	120	138	44.186	93.4783
1086	higA	WP_159126301.1	110	55	1	30	138	5	114	3.84e-34	119	138	49.091	79.7101
1087	higA	WP_148869343.1	110	55	1	30	138	6	115	4.22e-34	119	138	49.091	79.7101
1088	higA	WP_117089809.1	136	72	2	4	138	2	133	4.48e-34	119	138	43.382	98.5507
1089	higA	WP_072199090.1	134	68	1	6	138	5	138	4.9e-34	119	138	48.507	97.1014
1090	higA	WP_107342074.1	107	52	1	33	138	1	107	5.33e-34	118	138	50.467	77.5362
1091	higA	WP_159164490.1	112	56	1	28	138	3	114	6.56e-34	118	138	49.107	81.1594
1092	higA	WP_096991536.1	110	54	1	30	138	4	113	9.96e-34	117	138	50	79.7101
1093	higA	WP_181944923.1	110	55	1	30	138	9	118	1.08e-33	117	138	49.091	79.7101
1094	higA	WP_000990392.1	134	68	1	6	138	5	138	1.59e-33	118	138	48.507	97.1014
1095	higA	WP_064169052.1	136	73	2	4	138	2	133	3.02e-33	117	138	42.647	98.5507
1096	higA	WP_163548783.1	121	65	1	4	123	2	122	3.34e-33	117	138	45.455	87.6812
1097	higA	WP_165463727.1	121	66	1	4	123	2	122	4.9e-33	116	138	44.628	87.6812
1098	higA	WP_015065522.1	136	74	2	4	138	2	133	1.26e-32	115	138	41.912	98.5507
1099	higA	WP_149236009.1	105	51	1	35	138	2	106	1.53e-32	114	138	50.476	76.087
1100	higA	WP_020801587.1	136	74	2	4	138	2	133	1.53e-32	115	138	41.912	98.5507
1101	higA	WP_065520256.1	116	61	1	4	118	2	117	2.24e-32	114	138	46.552	84.058
1102	higA	WP_117098083.1	136	74	1	4	138	2	137	2.94e-32	115	138	44.853	98.5507
1103	higA	WP_159181324.1	99	47	1	40	137	1	99	1.47e-31	112	138	51.515	71.7391
1104	higA	WP_207190665.1	131	71	2	9	138	3	129	1.5e-31	112	138	41.985	94.9275
1105	higA	WP_159180411.1	101	49	1	38	137	1	101	1.78e-31	111	138	50.495	73.1884
1106	higA	WP_085843312.1	126	67	2	14	138	4	125	2.72e-31	112	138	42.857	91.3043
1107	higA	WP_016530812.1	96	46	1	44	138	1	96	4.02e-31	110	138	51.042	69.5652
1108	higA	WP_112071302.1	117	63	1	4	119	1	117	1.29e-30	110	138	45.299	84.7826
1109	higA	WP_107320984.1	95	46	1	45	138	1	95	3.04e-30	108	138	50.526	68.8406
1110	higA	WP_085825021.1	121	63	2	19	138	2	118	3.91e-30	108	138	43.802	87.6812
1111	higA	WP_133400572.1	111	59	1	4	113	2	112	5.31e-30	108	138	45.946	80.4348
1112	higA	WP_087652810.1	107	56	1	14	119	1	107	1.7e-29	107	138	46.729	77.5362
1113	higA	WP_107320986.1	95	47	1	45	138	1	95	6.39e-29	105	138	49.474	68.8406
1114	higA	WP_203284711.1	95	47	1	44	137	3	97	1.26e-28	104	138	49.474	68.8406
1115	higA	WP_163606847.1	98	49	1	21	117	1	98	2.29e-28	103	138	48.98	71.0145
1116	higA	WP_080786674.1	110	55	2	30	138	1	106	7.43e-28	102	138	45.455	79.7101
1117	higA	WP_065806427.1	107	58	1	4	109	2	108	1.58e-27	102	138	44.86	77.5362
1118	higA	WP_200075845.1	91	44	1	49	138	1	91	1.61e-27	101	138	50.549	65.942
1119	higA	WP_101853605.1	123	67	2	4	125	2	120	2.45e-27	102	138	41.463	89.1304
1120	higA	WP_107342073.1	105	51	2	35	138	3	103	3.24e-27	100	138	46.667	76.087
1121	higA	WP_149236010.1	105	51	2	35	138	2	102	3.83e-27	100	138	46.667	76.087
1122	higA	WP_064182039.1	91	44	1	49	138	1	91	6.71e-27	99.8	138	50.549	65.942
1123	higA	WP_142243239.1	87	41	1	53	138	1	87	8.05e-27	99.8	138	51.724	63.0435
1124	higA	WP_064185184.1	91	45	1	49	138	1	91	1.06e-26	99.4	138	49.451	65.942
1125	higA	WP_181939453.1	88	41	1	35	121	2	89	1.15e-26	99.4	138	52.273	63.7681
1126	higA	WP_159191847.1	96	52	0	5	100	6	101	1.23e-26	100	138	45.833	69.5652
1127	higA	WP_159178977.1	94	50	0	5	98	6	99	1.24e-26	99.4	138	46.809	68.1159
1128	higA	WP_159225522.1	90	44	1	49	137	1	90	1.24e-26	99.4	138	50	65.2174
1129	higA	WP_135733861.1	108	61	1	4	110	2	109	3.51e-26	98.6	138	42.593	78.2609
1130	higA	WP_135729607.1	107	59	1	4	109	2	108	1.03e-25	97.4	138	43.925	77.5362
1131	higA	WP_159162594.1	91	49	0	8	98	9	99	3.02e-25	95.9	138	46.154	65.942
1132	higA	WP_200781973.1	97	47	2	43	138	1	93	9.69e-25	94.4	138	46.392	70.2899
1133	higA	WP_117246316.1	86	43	1	52	136	1	86	6.32e-24	92	138	48.837	62.3188
1134	higA	WP_114139829.1	80	38	1	60	138	1	80	1.01e-23	91.7	138	51.25	57.971
1135	higA	WP_072197599.1	82	39	1	57	137	1	82	2.26e-23	90.5	138	51.22	59.4203
1136	higA	WP_159306981.1	79	37	1	60	137	1	79	2.53e-23	90.5	138	51.899	57.2464
1137	higA	WP_096991600.1	102	57	1	4	104	2	103	3.94e-23	90.5	138	43.137	73.913
1138	higA	WP_159180596.1	101	58	1	4	103	1	101	4.69e-23	90.5	138	41.584	73.1884
1139	higA	WP_151498537.1	100	56	1	4	102	2	101	6.84e-23	90.1	138	43	72.4638
1140	higA	WP_151493584.1	100	56	1	4	102	2	101	8.39e-23	89.7	138	43	72.4638
1141	higA	WP_117097535.1	95	55	0	4	98	2	96	1.96e-22	88.6	138	42.105	68.8406
1142	higA	WP_135726139.1	93	54	0	4	96	2	94	4.32e-22	87.8	138	41.935	67.3913
1143	higA	WP_181949008.1	89	48	1	21	108	2	90	1.25e-21	86.7	138	44.944	64.4928
1144	higA	WP_156903678.1	93	54	0	4	96	2	94	1.92e-21	86.3	138	41.935	67.3913
1145	higA	WP_210406580.1	95	57	0	4	98	2	96	2.81e-21	85.9	138	40	68.8406
1146	higA	WP_117257743.1	86	48	0	13	98	2	87	3.08e-21	85.5	138	44.186	62.3188
1147	higA	WP_178318063.1	76	36	1	64	138	1	76	8.71e-21	84	138	51.316	55.0725
1148	higA	WP_116965464.1	76	36	1	64	138	1	76	2.59e-20	82.8	138	51.316	55.0725
1149	higA	WP_064172162.1	107	60	2	4	109	2	104	7.05e-20	82.4	138	39.252	77.5362
1150	higA	WP_142470783.1	135	58	2	4	137	3	106	1.63e-19	81.6	138	33.333	97.8261
1151	higA	WP_159224319.1	70	32	1	69	137	1	70	5.4e-19	79.3	138	52.857	50.7246
1152	higA	WP_116426465.1	68	31	1	57	123	1	68	3.43e-18	77	138	52.941	49.2754
1153	higA	WP_159203943.1	89	54	0	4	92	2	90	6.53e-18	77	138	39.326	64.4928
1154	higA	WP_196982990.1	65	30	1	75	138	19	83	3.1e-16	72.4	138	52.308	47.1014
1155	higA	WP_129769554.1	69	34	1	71	138	1	69	5.48e-16	71.6	138	49.275	50
1156	higA	WP_200544811.1	58	25	1	81	137	1	58	2.63e-15	69.3	138	55.172	42.029
1157	higA	WP_172740045.1	34	0	0	105	138	1	34	3.51e-15	68.6	138	100	24.6377
1158	higA	WP_194636508.1	55	23	1	85	138	3	57	8.48e-14	65.5	138	56.364	39.8551
1159	higA	WP_135722896.1	50	21	1	90	138	1	50	1.22e-11	59.7	138	56	36.2319
1160	higA	WP_114139245.1	48	20	1	92	138	1	48	2.17e-10	56.6	138	56.25	34.7826
1161	higA	WP_117103619.1	48	21	1	91	137	1	48	3.4e-10	56.2	138	54.167	34.7826
1162	higA	WP_048206742.1	115	58	4	24	131	6	111	6.29e-10	57.4	138	35.652	83.3333
1163	higA	WP_032663667.1	114	60	4	24	131	6	111	9.62e-10	56.6	138	35.088	82.6087
1164	higA	WP_021551809.1	114	63	3	24	131	6	111	1.35e-09	56.2	138	32.456	82.6087
1165	higA	WP_029403836.1	114	60	4	24	131	6	111	1.43e-09	56.2	138	35.088	82.6087
1166	higA	WP_111982124.1	117	66	3	21	131	3	111	3.09e-09	55.5	138	31.624	84.7826
1167	higA	WP_032656046.1	117	64	4	21	131	3	111	5.42e-09	54.7	138	33.333	84.7826
1168	higA	WP_181849740.1	114	64	3	24	131	7	112	6.29e-09	54.7	138	31.579	82.6087
1169	higA	WP_032433107.1	114	64	3	24	131	6	111	8.03e-09	54.3	138	31.579	82.6087
1170	higA	WP_165455834.1	114	64	3	24	131	7	112	8.28e-09	54.3	138	31.579	82.6087
1171	higA	WP_004142599.1	114	64	3	24	131	7	112	8.37e-09	54.3	138	31.579	82.6087
1172	higA	WP_169513668.1	114	64	3	24	131	7	112	9.01e-09	54.3	138	31.579	82.6087
1173	higA	WP_023339287.1	117	54	4	24	133	10	117	9.87e-09	56.6	138	40.171	84.7826
1174	higA	WP_117104703.1	47	21	1	93	138	1	47	1.24e-08	52	138	53.191	34.058
1175	higA	WP_186802181.1	114	64	3	24	131	7	112	1.28e-08	53.5	138	31.579	82.6087
1176	higA	WP_179220037.1	114	64	3	24	131	7	112	1.38e-08	53.9	138	31.579	82.6087
1177	higA	WP_009484533.1	114	64	3	24	131	7	112	1.39e-08	53.5	138	31.579	82.6087
1178	higA	WP_170920460.1	114	64	3	24	131	7	112	1.39e-08	53.5	138	31.579	82.6087
1179	higA	WP_004178885.1	114	64	3	24	131	7	112	1.45e-08	53.5	138	31.579	82.6087
1180	higA	WP_004196125.1	114	64	3	24	131	6	111	1.45e-08	53.5	138	31.579	82.6087
1181	higA	WP_167835829.1	114	64	3	24	131	7	112	1.5e-08	53.5	138	31.579	82.6087
1182	higA	WP_032419502.1	114	64	3	24	131	6	111	1.53e-08	53.5	138	31.579	82.6087
1183	higA	WP_023287338.1	114	64	3	24	131	7	112	1.55e-08	53.5	138	31.579	82.6087
1184	higA	WP_025368375.1	114	64	3	24	131	6	111	1.55e-08	53.5	138	31.579	82.6087
1185	higA	WP_170919334.1	114	64	3	24	131	7	112	1.61e-08	53.5	138	31.579	82.6087
1186	higA	WP_023341146.1	114	64	3	24	131	7	112	1.77e-08	53.5	138	31.579	82.6087
1187	higA	WP_008805516.1	114	64	3	24	131	7	112	1.81e-08	53.5	138	31.579	82.6087
1188	higA	WP_201284156.1	114	64	3	24	131	7	112	1.99e-08	53.1	138	31.579	82.6087
1189	higA	WP_208956446.1	117	55	4	24	133	10	117	2.03e-08	55.5	138	39.316	84.7826
1190	higA	WP_141411359.1	117	55	4	24	133	10	117	2.49e-08	55.5	138	39.316	84.7826
1191	higA	WP_032414909.1	117	55	4	24	133	10	117	2.62e-08	55.5	138	39.316	84.7826
1192	higA	WP_181401022.1	114	64	3	24	131	7	112	3.68e-08	52.8	138	31.579	82.6087
1193	higA	WP_064317572.1	114	64	3	24	131	7	112	4.08e-08	52.4	138	31.579	82.6087
1194	higA	WP_177229449.1	114	64	3	24	131	7	112	5.1e-08	52.4	138	31.579	82.6087
1195	higA	WP_186796825.1	114	65	3	24	131	7	112	8.91e-08	51.6	138	30.702	82.6087
1196	higA	WP_181403927.1	114	65	3	24	131	7	112	1.3e-07	51.2	138	30.702	82.6087
1197	higA	WP_159209513.1	113	65	3	25	131	4	108	1.43e-07	50.8	138	30.088	81.8841
1198	higA	WP_181965231.1	108	61	3	24	125	7	106	2.41e-06	47.4	138	30.556	78.2609
1199	higA	WP_207309384.1	61	32	1	78	137	63	123	2.56e-06	48.9	138	45.902	44.2029
1200	higA	WP_200854792.1	108	61	3	24	125	7	106	3.52e-06	47	138	30.556	78.2609
1201	higA	WP_201510879.1	90	52	2	43	131	30	111	3.83e-06	47.4	138	32.222	65.2174
1202	higA	WP_119650893.1	114	66	4	24	131	6	111	5.69e-06	47	138	29.825	82.6087
1203	higA	WP_080861780.1	114	67	3	24	131	6	111	6.06e-06	46.6	138	28.947	82.6087
1204	higA	WP_045268431.1	114	67	3	24	131	6	111	6.19e-06	46.6	138	28.947	82.6087
1205	higA	WP_117067751.1	114	67	3	24	131	6	111	8.56e-06	46.2	138	28.947	82.6087
1206	higA	WP_150150031.1	114	67	3	24	131	6	111	1.02e-05	46.2	138	28.947	82.6087
1207	higA	WP_117056570.1	55	30	1	78	131	1	55	1.55e-05	44.3	138	43.636	39.8551
1208	higA	WP_094313495.1	120	67	3	24	137	6	117	0.000335	43.5	138	32.5	86.9565
1209	higA	WP_040236485.1	120	67	3	24	137	6	117	0.000338	43.5	138	32.5	86.9565
1210	higA	WP_032104247.1	120	67	3	24	137	6	117	0.000625	42.7	138	32.5	86.9565
1211	higA	WP_101990097.1	115	75	2	24	137	9	120	0.000653	42.4	138	31.304	83.3333
1212	higA	WP_117052067.1	120	67	3	24	137	6	117	0.000656	42.7	138	32.5	86.9565
1213	higA	WP_115694658.1	61	35	1	78	137	60	120	0.000793	42.4	138	40.984	44.2029
1214	higA	WP_049141310.1	61	35	1	78	137	60	120	0.000874	42	138	40.984	44.2029
1215	higA	WP_080831310.1	61	35	1	78	137	60	120	0.000892	42	138	40.984	44.2029
1216	higA	WP_048291406.1	61	35	1	78	137	60	120	0.001	42	138	40.984	44.2029
1217	higA	WP_048265244.1	61	36	1	78	137	60	120	0.001	41.6	138	39.344	44.2029
1218	higA	WP_020947964.1	61	36	1	78	137	60	120	0.001	41.6	138	39.344	44.2029
1219	higA	WP_040027447.1	61	35	1	78	137	60	120	0.002	41.2	138	40.984	44.2029
1220	higA	WP_004223174.1	61	35	1	78	137	60	120	0.002	41.2	138	40.984	44.2029
1221	higA	WP_119202763.1	61	35	1	78	137	60	120	0.002	41.2	138	40.984	44.2029
1222	higA	WP_191974485.1	61	36	1	78	137	60	120	0.003	40.8	138	39.344	44.2029
1223	higA	WP_032422612.1	61	36	1	78	137	60	120	0.003	40.8	138	39.344	44.2029
1224	higA	WP_173670062.1	95	54	3	24	112	7	93	0.041	36.2	138	28.421	68.8406
1225	higA	WP_181943986.1	94	53	3	24	111	7	92	0.06	35.4	138	28.723	68.1159
1226	higA	WP_202820980.1	51	37	0	87	137	4	54	0.13	33.9	138	27.451	36.9565
1227	higA	WP_087812786.1	114	68	4	27	137	57	153	0.15	35.4	138	22.807	82.6087
1228	higA	WP_159300706.1	89	50	3	30	112	2	82	0.68	32.3	138	28.09	64.4928
1229	higA	WP_181945542.1	86	47	3	24	103	7	84	0.95	32	138	29.07	62.3188
1230	higA	WP_162825734.1	100	55	4	47	136	9	101	1.6	32	138	28	72.4638
1231	higA	WP_163571041.1	50	30	1	78	126	33	82	2.5	30.8	138	38	36.2319
1232	higA	WP_186979289.1	106	57	5	43	136	3	101	2.6	31.6	138	28.302	76.8116
1233	higA	WP_209168159.1	100	55	4	47	136	9	101	3	31.2	138	28	72.4638
1234	higA	WP_181941619.1	83	48	2	21	98	4	78	3.1	30.4	138	26.506	60.1449
1235	higA	WP_023101670.1	120	79	3	7	123	152	266	3.1	32	138	27.5	86.9565
1236	higA	WP_000609270.1	61	39	1	80	138	11	71	3.2	30.8	138	32.787	44.2029
1237	higA	WP_074423429.1	106	57	5	43	136	3	101	3.3	31.2	138	28.302	76.8116
1238	higA	WP_141414047.1	54	32	1	84	134	8	61	3.5	31.6	138	35.185	39.1304
1239	higA	WP_181936125.1	106	58	5	43	136	3	101	3.6	31.2	138	27.358	76.8116
1240	higA	WP_181962794.1	100	55	4	47	136	9	101	3.6	31.2	138	28	72.4638
1241	higA	WP_187388906.1	100	56	4	47	136	9	101	3.6	31.2	138	27	72.4638
1242	higA	WP_074187918.1	106	58	5	43	136	3	101	3.8	30.8	138	27.358	76.8116
1243	higA	WP_074187650.1	100	55	4	47	136	9	101	3.8	30.8	138	28	72.4638
1244	higA	WP_162763152.1	100	56	4	47	136	9	101	3.9	30.8	138	27	72.4638
1245	higA	WP_187601025.1	106	59	5	43	136	3	101	3.9	30.8	138	26.415	76.8116
1246	higA	WP_167877306.1	100	56	4	47	136	9	101	4.5	30.8	138	27	72.4638
1247	higA	WP_181726845.1	17	5	0	105	121	2	18	4.7	29.6	138	70.588	12.3188
1248	higA	WP_074185362.1	85	52	3	54	136	24	101	5.4	30.4	138	28.235	61.5942
1249	higA	WP_165455151.1	100	56	4	47	136	9	101	5.5	30.4	138	27	72.4638
1250	higA	WP_199855261.1	64	34	4	69	126	136	198	5.6	31.2	138	35.938	46.3768
1251	higA	WP_181936303.1	106	58	5	43	136	3	101	5.7	30.4	138	27.358	76.8116
1252	higA	WP_064167381.1	106	58	5	43	136	21	119	5.7	30.8	138	27.358	76.8116
1253	higA	WP_165470355.1	106	57	5	43	136	3	101	6.6	30.4	138	28.302	76.8116
1254	higA	WP_101988385.1	88	54	2	16	102	174	256	7.4	31.2	138	31.818	63.7681
1255	higA	WP_181880224.1	86	54	3	53	136	23	101	7.9	30	138	26.744	62.3188
1256	higA	WP_167876571.1	100	56	4	47	136	9	101	7.9	30	138	27	72.4638
1257	higA	WP_172616296.1	100	56	4	47	136	9	101	8.1	30	138	27	72.4638
1258	higA	WP_181853217.1	85	52	3	54	136	24	101	8.1	30	138	28.235	61.5942
1259	higA	WP_181959675.1	100	56	4	47	136	9	101	8.1	30	138	27	72.4638
1260	higA	WP_167877011.1	85	52	3	54	136	24	101	8.2	30	138	28.235	61.5942
1261	higA	WP_074187550.1	106	58	5	43	136	3	101	8.5	30	138	27.358	76.8116
1262	higA	WP_178317997.1	85	52	3	54	136	24	101	8.8	30	138	28.235	61.5942
1263	higA	WP_080464754.1	100	56	4	47	136	3	95	9	29.6	138	27	72.4638
1264	higA	WP_126052779.1	41	25	1	69	109	285	322	9.3	30.8	138	31.707	29.7101
1265	higA	WP_073549839.1	106	58	5	43	136	3	101	9.5	29.6	138	27.358	76.8116
1266	higA	WP_014343081.1	106	58	5	43	136	3	101	9.6	29.6	138	27.358	76.8116
1267	higA	WP_101975810.1	61	38	2	80	138	11	71	9.7	30.8	138	34.426	44.2029
1268	hipB	WP_001296726.1	88	2	0	1	88	1	88	4.17e-58	176	88	97.727	100
1269	hipB	WP_172739972.1	67	1	0	1	67	1	67	4.13e-42	135	88	98.507	76.1364
1270	hipB	WP_117249459.1	64	4	0	25	88	1	64	4.4e-38	125	88	93.75	72.7273
1271	hipB	WP_135733406.1	88	33	1	2	88	1	88	3e-32	111	88	61.364	100
1272	hipB	WP_087787682.1	88	33	1	2	88	1	88	1.45e-31	109	88	61.364	100
1273	hipB	WP_065518915.1	88	33	1	2	88	1	88	1.64e-31	109	88	61.364	100
1274	hipB	WP_024622638.1	88	33	1	2	88	1	88	2.41e-31	108	88	61.364	100
1275	hipB	WP_171486871.1	88	34	1	2	88	1	88	3.42e-31	108	88	60.227	100
1276	hipB	WP_148865099.1	86	32	1	4	88	11	96	3.57e-31	108	88	61.628	97.7273
1277	hipB	WP_117078846.1	88	34	1	2	88	1	88	4.97e-31	108	88	60.227	100
1278	hipB	WP_032429862.1	88	34	1	2	88	1	88	5.85e-31	108	88	60.227	100
1279	hipB	WP_038422544.1	88	34	1	2	88	1	88	6.75e-31	107	88	60.227	100
1280	hipB	WP_029496892.1	88	34	1	2	88	1	88	7.29e-31	107	88	60.227	100
1281	hipB	WP_002904790.1	88	34	1	2	88	1	88	8.59e-31	107	88	60.227	100
1282	hipB	WP_121953402.1	88	34	1	2	88	1	88	9.59e-31	107	88	60.227	100
1283	hipB	WP_008804920.1	88	34	1	2	88	1	88	1.05e-30	107	88	60.227	100
1284	hipB	WP_159185685.1	88	34	1	2	88	1	88	1.08e-30	107	88	60.227	100
1285	hipB	WP_064159988.1	88	34	1	2	88	1	88	1.12e-30	107	88	60.227	100
1286	hipB	WP_049109072.1	88	34	1	2	88	1	88	1.7e-30	107	88	60.227	100
1287	hipB	WP_032103212.1	88	35	1	2	88	1	88	1.85e-30	106	88	59.091	100
1288	hipB	WP_110225229.1	88	34	1	2	88	1	88	1.91e-30	106	88	60.227	100
1289	hipB	WP_085831515.1	88	34	1	2	88	1	88	2e-30	106	88	60.227	100
1290	hipB	WP_110210151.1	88	34	1	2	88	1	88	2.21e-30	106	88	60.227	100
1291	hipB	WP_115272197.1	86	33	1	4	88	11	96	2.35e-30	106	88	60.465	97.7273
1292	hipB	WP_040216240.1	88	35	1	2	88	1	88	2.38e-30	106	88	59.091	100
1293	hipB	WP_101170328.1	88	34	1	2	88	1	88	2.41e-30	106	88	60.227	100
1294	hipB	WP_159115267.1	88	34	1	2	88	1	88	2.46e-30	106	88	60.227	100
1295	hipB	WP_102004829.1	88	34	1	2	88	1	88	2.81e-30	106	88	60.227	100
1296	hipB	WP_119719917.1	89	30	2	2	88	1	88	3.49e-30	105	88	62.921	101.136
1297	hipB	WP_166694422.1	88	35	1	2	88	1	88	4.5e-30	105	88	59.091	100
1298	hipB	WP_115698720.1	88	35	1	2	88	1	88	4.5e-30	105	88	59.091	100
1299	hipB	WP_004176198.1	88	35	1	2	88	1	88	5.3e-30	105	88	59.091	100
1300	hipB	WP_102000396.1	88	35	1	2	88	1	88	5.36e-30	105	88	59.091	100
1301	hipB	WP_179374237.1	88	35	1	2	88	1	88	5.54e-30	105	88	59.091	100
1302	hipB	WP_148405081.1	88	35	1	2	88	1	88	5.72e-30	105	88	59.091	100
1303	hipB	WP_087794551.1	88	35	1	2	88	1	88	6.05e-30	105	88	59.091	100
1304	hipB	WP_032422678.1	88	35	1	2	88	1	88	6.18e-30	105	88	59.091	100
1305	hipB	WP_102217423.1	88	35	1	2	88	1	88	6.75e-30	105	88	59.091	100
1306	hipB	WP_135726587.1	88	35	1	2	88	1	88	8.58e-30	105	88	59.091	100
1307	hipB	WP_048271718.1	80	23	1	2	81	1	76	8.97e-30	105	88	66.25	90.9091
1308	hipB	WP_201235479.1	88	36	1	2	88	1	88	1.21e-29	104	88	57.955	100
1309	hipB	WP_032417111.1	89	31	2	2	88	1	88	2.33e-29	103	88	61.798	101.136
1310	hipB	WP_023289667.1	80	23	1	2	81	1	76	3.03e-29	103	88	66.25	90.9091
1311	hipB	WP_004205921.1	80	23	1	2	81	1	76	4.12e-29	103	88	66.25	90.9091
1312	hipB	WP_117035602.1	89	32	2	2	88	1	88	1.07e-28	102	88	60.674	101.136
1313	hipB	WP_055323547.1	84	34	1	7	88	6	89	1.51e-28	102	88	57.143	95.4545
1314	hipB	WP_102007518.1	66	23	0	2	67	1	66	3.04e-25	93.2	88	65.152	75
1315	hipB	WP_142368710.1	58	23	1	32	88	1	58	6.43e-16	68.9	88	58.621	65.9091
1316	hipB	WP_186919298.1	82	50	1	7	88	3	83	8.42e-14	64.3	88	37.805	93.1818
1317	hipB	WP_039272366.1	83	50	1	6	88	2	83	1.13e-13	63.9	88	38.554	94.3182
1318	hipB	WP_048991256.1	84	43	2	7	88	3	83	1.49e-13	63.9	88	42.857	95.4545
1319	hipB	WP_060446977.1	66	36	0	6	71	2	67	1.69e-13	63.5	88	45.455	75
1320	hipB	WP_032724128.1	82	50	1	7	88	3	83	5.56e-13	62.4	88	37.805	93.1818
1321	hipB	WP_015959330.1	69	41	0	7	75	3	71	7.25e-13	62.4	88	40.58	78.4091
1322	hipB	WP_114100234.1	54	22	1	36	88	1	54	9.01e-13	61.2	88	57.407	61.3636
1323	hipB	WP_042043901.1	65	36	0	6	70	2	66	9.1e-13	62	88	44.615	73.8636
1324	hipB	WP_060876390.1	84	45	2	7	88	3	83	1.8e-12	61.2	88	40.476	95.4545
1325	hipB	WP_101985740.1	84	44	2	7	88	3	83	2.85e-12	60.5	88	41.667	95.4545
1326	hipB	WP_130989198.1	66	43	0	12	77	6	71	1.07e-06	48.1	88	34.848	75
1327	hipB	WP_117024288.1	66	43	0	12	77	6	71	1.31e-06	48.1	88	34.848	75
1328	hipB	WP_200541601.1	76	46	2	12	84	6	80	1.46e-06	47.8	88	34.211	86.3636
1329	hipB	WP_032160195.1	68	51	0	21	88	21	88	1.72e-06	46.2	88	25	77.2727
1330	hipB	WP_146694196.1	75	50	1	12	84	6	80	1.91e-06	46.2	88	30.667	85.2273
1331	hipB	WP_163563521.1	75	50	1	12	84	6	80	2.22e-06	47.4	88	30.667	85.2273
1332	hipB	WP_071992889.1	68	51	0	21	88	21	88	2.35e-06	45.8	88	25	77.2727
1333	hipB	WP_071891924.1	68	51	0	21	88	21	88	2.46e-06	45.8	88	25	77.2727
1334	hipB	WP_142977557.1	66	44	0	12	77	6	71	2.72e-06	46.2	88	33.333	75
1335	hipB	WP_085287460.1	66	44	0	12	77	6	71	3.19e-06	46.6	88	33.333	75
1336	hipB	WP_142675077.1	66	44	0	12	77	6	71	3.27e-06	46.2	88	33.333	75
1337	hipB	WP_109262254.1	66	44	0	12	77	6	71	3.32e-06	46.2	88	33.333	75
1338	hipB	WP_142373539.1	75	50	1	12	84	6	80	3.66e-06	46.2	88	30.667	85.2273
1339	hipB	WP_042920568.1	66	44	0	12	77	6	71	3.82e-06	46.6	88	33.333	75
1340	hipB	WP_104466664.1	69	46	1	21	87	21	89	3.9e-06	45.1	88	30.435	78.4091
1341	hipB	WP_032411218.1	66	44	0	12	77	6	71	4.28e-06	46.6	88	33.333	75
1342	hipB	WP_142673245.1	75	49	1	12	84	6	80	4.62e-06	46.2	88	32	85.2273
1343	hipB	WP_152156596.1	75	49	1	12	84	6	80	4.87e-06	46.2	88	32	85.2273
1344	hipB	WP_159175046.1	66	44	0	12	77	6	71	4.94e-06	46.6	88	33.333	75
1345	hipB	WP_163615977.1	66	44	0	12	77	6	71	4.99e-06	46.6	88	33.333	75
1346	hipB	WP_008804673.1	66	44	0	12	77	6	71	5.04e-06	46.2	88	33.333	75
1347	hipB	WP_061154414.1	66	44	0	12	77	6	71	5.2e-06	46.2	88	33.333	75
1348	hipB	WP_069345571.1	66	44	0	12	77	6	71	5.2e-06	46.2	88	33.333	75
1349	hipB	WP_102011587.1	66	44	0	12	77	6	71	5.25e-06	46.2	88	33.333	75
1350	hipB	WP_117060584.1	66	44	0	12	77	6	71	5.3e-06	46.2	88	33.333	75
1351	hipB	WP_117094768.1	66	44	0	12	77	6	71	5.36e-06	46.2	88	33.333	75
1352	hipB	WP_101985364.1	66	44	0	12	77	6	71	5.36e-06	46.2	88	33.333	75
1353	hipB	WP_117109508.1	66	44	0	12	77	6	71	5.36e-06	46.2	88	33.333	75
1354	hipB	WP_200539586.1	66	44	0	12	77	6	71	5.36e-06	46.2	88	33.333	75
1355	hipB	WP_032431864.1	66	44	0	12	77	6	71	5.36e-06	46.2	88	33.333	75
1356	hipB	WP_117063489.1	66	44	0	12	77	6	71	5.36e-06	46.2	88	33.333	75
1357	hipB	WP_142480399.1	66	44	0	12	77	6	71	5.36e-06	46.2	88	33.333	75
1358	hipB	WP_016946519.1	66	44	0	12	77	6	71	5.41e-06	46.2	88	33.333	75
1359	hipB	WP_117067315.1	66	44	0	12	77	6	71	5.41e-06	46.2	88	33.333	75
1360	hipB	WP_117099307.1	66	44	0	12	77	6	71	5.41e-06	46.2	88	33.333	75
1361	hipB	WP_059689554.1	76	47	2	12	84	6	80	5.47e-06	46.2	88	32.895	86.3636
1362	hipB	WP_117266170.1	66	44	0	12	77	6	71	5.47e-06	46.2	88	33.333	75
1363	hipB	WP_064171636.1	66	44	0	12	77	6	71	5.47e-06	46.2	88	33.333	75
1364	hipB	WP_040171166.1	66	44	0	12	77	6	71	5.47e-06	46.2	88	33.333	75
1365	hipB	WP_135723990.1	66	44	0	12	77	6	71	5.47e-06	46.2	88	33.333	75
1366	hipB	WP_048270727.1	66	44	0	12	77	6	71	5.47e-06	46.2	88	33.333	75
1367	hipB	WP_117138409.1	66	44	0	12	77	6	71	5.47e-06	46.2	88	33.333	75
1368	hipB	WP_087638139.1	66	44	0	12	77	6	71	5.47e-06	46.2	88	33.333	75
1369	hipB	WP_032442164.1	66	44	0	12	77	6	71	5.47e-06	46.2	88	33.333	75
1370	hipB	WP_163599895.1	66	44	0	12	77	6	71	5.53e-06	46.2	88	33.333	75
1371	hipB	WP_148404853.1	66	44	0	12	77	6	71	5.53e-06	46.2	88	33.333	75
1372	hipB	WP_002907473.1	66	44	0	12	77	6	71	5.53e-06	46.2	88	33.333	75
1373	hipB	WP_130983251.1	66	44	0	12	77	6	71	5.53e-06	46.2	88	33.333	75
1374	hipB	WP_071081448.1	66	44	0	12	77	6	71	5.57e-06	46.2	88	33.333	75
1375	hipB	WP_110225725.1	66	44	0	12	77	6	71	5.58e-06	46.2	88	33.333	75
1376	hipB	WP_101862759.1	66	44	0	12	77	6	71	5.58e-06	46.2	88	33.333	75
1377	hipB	WP_179373591.1	66	44	0	12	77	6	71	5.58e-06	46.2	88	33.333	75
1378	hipB	WP_117121342.1	66	44	0	12	77	6	71	5.58e-06	46.2	88	33.333	75
1379	hipB	WP_094833187.1	66	44	0	12	77	6	71	5.58e-06	46.2	88	33.333	75
1380	hipB	WP_117261941.1	66	44	0	12	77	6	71	5.58e-06	46.2	88	33.333	75
1381	hipB	WP_096809311.1	66	44	0	12	77	6	71	5.69e-06	46.2	88	33.333	75
1382	hipB	WP_127922933.1	66	44	0	12	77	6	71	5.7e-06	46.2	88	33.333	75
1383	hipB	WP_093984094.1	66	44	0	12	77	6	71	5.7e-06	46.2	88	33.333	75
1384	hipB	WP_064114855.1	66	44	0	12	77	6	71	5.7e-06	46.2	88	33.333	75
1385	hipB	WP_032446126.1	66	44	0	12	77	6	71	5.7e-06	46.2	88	33.333	75
1386	hipB	WP_038992303.1	66	44	0	12	77	6	71	5.7e-06	46.2	88	33.333	75
1387	hipB	WP_086549722.1	66	44	0	12	77	6	71	5.76e-06	46.2	88	33.333	75
1388	hipB	WP_073900498.1	66	44	0	12	77	6	71	5.76e-06	46.2	88	33.333	75
1389	hipB	WP_148398371.1	66	44	0	12	77	6	71	5.77e-06	46.2	88	33.333	75
1390	hipB	WP_058688551.1	66	44	0	12	77	6	71	5.82e-06	46.2	88	33.333	75
1391	hipB	WP_075394962.1	66	44	0	12	77	6	71	5.82e-06	46.2	88	33.333	75
1392	hipB	WP_020804091.1	66	44	0	12	77	6	71	5.82e-06	46.2	88	33.333	75
1393	hipB	WP_117078341.1	66	44	0	12	77	6	71	5.82e-06	46.2	88	33.333	75
1394	hipB	WP_101422756.1	66	44	0	12	77	6	71	5.82e-06	46.2	88	33.333	75
1395	hipB	WP_179396584.1	66	44	0	12	77	6	71	5.82e-06	46.2	88	33.333	75
1396	hipB	WP_185773461.1	66	44	0	12	77	6	71	5.88e-06	46.2	88	33.333	75
1397	hipB	WP_102000368.1	75	50	1	12	84	6	80	5.88e-06	46.2	88	30.667	85.2273
1398	hipB	WP_135684870.1	66	44	0	12	77	6	71	5.88e-06	46.2	88	33.333	75
1399	hipB	WP_152154779.1	66	44	0	12	77	6	71	5.88e-06	46.2	88	33.333	75
1400	hipB	WP_201155794.1	75	50	1	12	84	6	80	6.06e-06	46.2	88	30.667	85.2273
1401	hipB	WP_086544536.1	66	44	0	12	77	6	71	6.25e-06	46.2	88	33.333	75
1402	hipB	WP_069354551.1	66	44	0	12	77	6	71	6.31e-06	46.2	88	33.333	75
1403	hipB	WP_080851116.1	66	44	0	12	77	6	71	6.38e-06	46.2	88	33.333	75
1404	hipB	WP_080815793.1	66	44	0	12	77	6	71	7.06e-06	45.8	88	33.333	75
1405	hipB	WP_102099165.1	66	44	0	12	77	6	71	7.21e-06	45.8	88	33.333	75
1406	hipB	WP_148191173.1	66	44	0	12	77	6	71	7.99e-06	45.8	88	33.333	75
1407	hipB	WP_094686317.1	66	44	0	12	77	6	71	8.32e-06	45.8	88	33.333	75
1408	hipB	WP_134919205.1	66	44	0	12	77	6	71	8.67e-06	45.8	88	33.333	75
1409	hipB	WP_103214936.1	69	46	1	21	87	21	89	1.03e-05	44.3	88	30.435	78.4091
1410	hipB	WP_117022288.1	66	44	0	12	77	6	71	1.05e-05	45.4	88	33.333	75
1411	hipB	WP_004202791.1	58	38	0	12	69	6	63	1.42e-05	45.1	88	34.483	65.9091
1412	hipB	WP_159116928.1	58	38	0	12	69	6	63	1.54e-05	45.1	88	34.483	65.9091
1413	hipB	WP_142917526.1	60	43	0	12	71	37	96	1.56e-05	43.9	88	28.333	68.1818
1414	hipB	WP_101881128.1	75	50	1	12	84	6	80	1.75e-05	45.1	88	30.667	85.2273
1415	hipB	WP_064153405.1	66	44	0	12	77	6	71	1.87e-05	44.7	88	33.333	75
1416	hipB	WP_024143021.1	57	39	0	21	77	21	77	3.04e-05	42.7	88	31.579	64.7727
1417	hipB	WP_000609338.1	57	39	0	21	77	22	78	4.5e-05	42.4	88	31.579	64.7727
1418	hipB	WP_166538203.1	66	44	0	12	77	6	71	4.71e-05	43.9	88	33.333	75
1419	hipB	WP_024136327.1	57	39	0	21	77	21	77	4.97e-05	42.4	88	31.579	64.7727
1420	hipB	WP_163607143.1	58	39	0	12	69	2	59	6.57e-05	41.6	88	32.759	65.9091
1421	hipB	WP_050885624.1	66	45	0	12	77	6	71	6.8e-05	43.5	88	31.818	75
1422	hipB	WP_059222229.1	59	40	1	21	79	21	78	8.2e-05	42	88	30.508	67.0455
1423	hipB	WP_001542733.1	63	43	0	11	73	11	73	0.000106	41.6	88	31.746	71.5909
1424	hipB	WP_000429141.1	74	50	1	13	84	8	81	0.000116	42.7	88	29.73	84.0909
1425	hipB	WP_110226631.1	57	38	0	13	69	8	64	0.000136	42.4	88	33.333	64.7727
1426	hipB	WP_001097216.1	77	53	1	12	85	12	88	0.000138	41.2	88	27.273	87.5
1427	hipB	WP_048972155.1	58	39	0	12	69	6	63	0.000145	42.4	88	32.759	65.9091
1428	hipB	WP_032705312.1	77	53	1	12	85	12	88	0.000155	41.2	88	27.273	87.5
1429	hipB	WP_094645240.1	61	42	0	11	71	11	71	0.000162	41.2	88	31.148	69.3182
1430	hipB	WP_024143029.1	57	40	0	21	77	21	77	0.000166	40.8	88	29.825	64.7727
1431	hipB	WP_020233877.1	74	51	1	13	84	8	81	0.000197	42	88	28.378	84.0909
1432	hipB	WP_114455268.1	63	44	0	11	73	11	73	0.000318	40.4	88	30.159	71.5909
1433	hipB	WP_001097217.1	77	54	1	12	85	12	88	0.000345	40	88	25.974	87.5
1434	hipB	WP_012477377.1	57	40	0	21	77	21	77	0.000363	40	88	29.825	64.7727
1435	hipB	WP_063133633.1	51	35	0	21	71	21	71	0.000366	40	88	31.373	57.9545
1436	hipB	WP_138977514.1	77	52	1	13	87	2	78	0.000373	39.7	88	29.87	87.5
1437	hipB	WP_000609339.1	57	40	0	21	77	22	78	0.000378	40	88	29.825	64.7727
1438	hipB	WP_000379665.1	63	44	0	11	73	11	73	0.00052	39.7	88	30.159	71.5909
1439	hipB	WP_162872227.1	41	26	0	21	61	21	61	0.000531	38.9	88	36.585	46.5909
1440	hipB	WP_131368170.1	41	26	0	21	61	21	61	0.000536	38.9	88	36.585	46.5909
1441	hipB	WP_146715585.1	63	45	0	12	74	11	73	0.000551	40.4	88	28.571	71.5909
1442	hipB	WP_047668715.1	63	44	0	11	73	11	73	0.000578	39.7	88	30.159	71.5909
1443	hipB	WP_204348402.1	57	38	0	12	68	22	78	0.001	38.5	88	33.333	64.7727
1444	hipB	WP_164966326.1	35	16	0	13	47	4	38	0.001	37.7	88	54.286	39.7727
1445	hipB	WP_114506724.1	59	43	0	12	70	12	70	0.002	38.5	88	27.119	67.0455
1446	hipB	WP_017384073.1	59	43	0	12	70	12	70	0.002	38.5	88	27.119	67.0455
1447	hipB	WP_080816745.1	54	38	0	13	66	15	68	0.002	38.1	88	29.63	61.3636
1448	hipB	WP_117373125.1	66	39	2	16	77	31	96	0.002	38.1	88	34.848	75
1449	hipB	WP_142907685.1	44	29	0	20	63	10	53	0.002	37.4	88	34.091	50
1450	hipB	WP_142909070.1	44	29	0	20	63	9	52	0.002	37.4	88	34.091	50
1451	hipB	WP_142900604.1	44	29	0	20	63	12	55	0.003	37.4	88	34.091	50
1452	hipB	WP_100091275.1	44	29	0	20	63	11	54	0.003	37.4	88	34.091	50
1453	hipB	WP_117039255.1	63	45	0	11	73	11	73	0.003	37.7	88	28.571	71.5909
1454	hipB	WP_013096486.1	63	46	0	12	74	11	73	0.003	38.9	88	26.984	71.5909
1455	hipB	WP_142794388.1	44	29	0	20	63	4	47	0.003	37	88	34.091	50
1456	hipB	WP_019725405.1	66	40	2	16	77	31	96	0.003	37.7	88	33.333	75
1457	hipB	WP_011516230.1	52	35	0	16	67	28	79	0.004	37.4	88	32.692	59.0909
1458	hipB	WP_141408257.1	66	40	2	16	77	31	96	0.004	37.4	88	33.333	75
1459	hipB	WP_139157433.1	43	28	0	21	63	1	43	0.004	36.6	88	34.884	48.8636
1460	hipB	WP_001129974.1	61	43	0	4	64	20	80	0.004	37.4	88	29.508	69.3182
1461	hipB	WP_032412314.1	66	39	2	16	77	31	96	0.004	37.4	88	34.848	75
1462	hipB	WP_099451293.1	68	41	2	7	70	4	71	0.005	37	88	33.824	77.2727
1463	hipB	WP_155106076.1	66	40	2	16	77	31	96	0.005	37.4	88	33.333	75
1464	hipB	WP_074194609.1	58	37	0	21	78	8	65	0.005	36.6	88	36.207	65.9091
1465	hipB	WP_142994066.1	66	40	2	16	77	1	66	0.005	36.6	88	33.333	75
1466	hipB	WP_117251056.1	44	29	0	20	63	41	84	0.005	37	88	34.091	50
1467	hipB	WP_047681172.1	66	40	2	16	77	31	96	0.006	37	88	33.333	75
1468	hipB	WP_142994900.1	44	29	0	20	63	41	84	0.006	36.6	88	34.091	50
1469	hipB	WP_142909994.1	44	29	0	20	63	41	84	0.006	37	88	34.091	50
1470	hipB	WP_131073308.1	66	40	2	16	77	31	96	0.006	37	88	33.333	75
1471	hipB	WP_142759217.1	66	40	2	16	77	12	77	0.006	36.6	88	33.333	75
1472	hipB	WP_023284350.1	66	40	2	16	77	31	96	0.006	37	88	33.333	75
1473	hipB	WP_012457126.1	66	41	2	16	77	31	96	0.006	37	88	31.818	75
1474	hipB	WP_104456658.1	66	40	2	16	77	24	89	0.006	36.6	88	33.333	75
1475	hipB	WP_192949941.1	66	40	2	16	77	31	96	0.007	37	88	33.333	75
1476	hipB	WP_073511483.1	66	40	2	16	77	31	96	0.007	37	88	33.333	75
1477	hipB	WP_008806992.1	66	40	2	16	77	31	96	0.007	37	88	33.333	75
1478	hipB	WP_135697278.1	66	40	2	16	77	31	96	0.007	37	88	33.333	75
1479	hipB	WP_004174017.1	66	40	2	16	77	31	96	0.007	37	88	33.333	75
1480	hipB	WP_117109347.1	66	40	2	16	77	31	96	0.007	37	88	33.333	75
1481	hipB	WP_064148406.1	66	40	2	16	77	31	96	0.007	37	88	33.333	75
1482	hipB	WP_135695834.1	66	40	2	16	77	31	96	0.007	36.6	88	33.333	75
1483	hipB	WP_210217322.1	44	29	0	20	63	41	84	0.007	36.6	88	34.091	50
1484	hipB	WP_098947630.1	66	40	2	16	77	31	96	0.007	36.6	88	33.333	75
1485	hipB	WP_142474764.1	66	40	2	16	77	31	96	0.007	36.6	88	33.333	75
1486	hipB	WP_200543736.1	66	40	2	16	77	31	96	0.007	36.6	88	33.333	75
1487	hipB	WP_048255315.1	66	40	2	16	77	31	96	0.008	36.6	88	33.333	75
1488	hipB	WP_044349311.1	44	29	0	20	63	41	84	0.008	36.6	88	34.091	50
1489	hipB	WP_064179144.1	66	40	2	16	77	31	96	0.008	36.6	88	33.333	75
1490	hipB	WP_004210373.1	66	40	2	16	77	31	96	0.008	36.6	88	33.333	75
1491	hipB	WP_147075692.1	66	40	2	16	77	31	96	0.008	36.6	88	33.333	75
1492	hipB	WP_065954415.1	44	29	0	20	63	41	84	0.008	36.6	88	34.091	50
1493	hipB	WP_002920557.1	66	40	2	16	77	31	96	0.008	36.6	88	33.333	75
1494	hipB	WP_022960616.1	54	37	0	16	69	28	81	0.008	36.6	88	31.481	61.3636
1495	hipB	WP_069484110.1	66	41	2	16	77	31	96	0.008	36.6	88	31.818	75
1496	hipB	WP_023339393.1	44	29	0	20	63	41	84	0.008	36.6	88	34.091	50
1497	hipB	WP_040152325.1	66	40	2	16	77	31	96	0.008	36.6	88	33.333	75
1498	hipB	WP_071443626.1	66	40	2	16	77	31	96	0.008	36.6	88	33.333	75
1499	hipB	WP_130958658.1	66	40	2	16	77	31	96	0.008	36.6	88	33.333	75
1500	hipB	WP_117073244.1	44	29	0	20	63	41	84	0.008	36.6	88	34.091	50
1501	hipB	WP_117041455.1	44	29	0	20	63	41	84	0.008	36.6	88	34.091	50
1502	hipB	WP_048336165.1	44	29	0	20	63	41	84	0.008	36.6	88	34.091	50
1503	hipB	WP_162867015.1	44	29	0	20	63	41	84	0.009	36.6	88	34.091	50
1504	hipB	WP_032413101.1	66	40	2	16	77	31	96	0.009	36.6	88	33.333	75
1505	hipB	WP_101997797.1	66	40	2	16	77	31	96	0.009	36.6	88	33.333	75
1506	hipB	WP_023288045.1	66	40	2	16	77	31	96	0.009	36.6	88	33.333	75
1507	hipB	WP_032707014.1	64	43	0	21	84	8	71	0.01	35.8	88	32.813	72.7273
1508	hipB	WP_048255088.1	58	40	0	13	70	3	60	0.01	36.6	88	31.034	65.9091
1509	hipB	WP_114415512.1	66	40	2	16	77	31	96	0.01	36.6	88	33.333	75
1510	hipB	WP_047057787.1	44	29	0	20	63	41	84	0.01	36.2	88	34.091	50
1511	hipB	WP_117240959.1	44	29	0	20	63	41	84	0.011	36.6	88	34.091	50
1512	hipB	WP_181242087.1	65	40	2	17	77	1	65	0.012	35.4	88	32.308	73.8636
1513	hipB	WP_045340515.1	44	29	0	20	63	41	84	0.012	36.2	88	34.091	50
1514	hipB	WP_159206458.1	66	40	2	16	77	31	96	0.012	36.2	88	33.333	75
1515	hipB	WP_040244572.1	66	40	2	16	77	31	96	0.012	36.2	88	33.333	75
1516	hipB	WP_023342905.1	59	33	2	21	78	8	65	0.013	35.4	88	40.678	67.0455
1517	hipB	WP_124053745.1	64	39	2	16	75	31	94	0.015	35.8	88	32.813	72.7273
1518	hipB	WP_023314851.1	59	44	0	12	70	12	70	0.015	35.8	88	25.424	67.0455
1519	hipB	WP_064358203.1	68	51	0	2	69	1	68	0.016	35.4	88	25	77.2727
1520	hipB	WP_142764594.1	40	26	0	20	59	41	80	0.018	35.4	88	35	45.4545
1521	hipB	WP_088296393.1	65	40	2	16	76	31	95	0.018	35.8	88	32.308	73.8636
1522	hipB	WP_040181955.1	65	40	2	16	76	31	95	0.019	35.8	88	32.308	73.8636
1523	hipB	WP_114507379.1	59	33	2	21	78	8	65	0.019	35.4	88	40.678	67.0455
1524	hipB	WP_004872596.1	66	40	2	16	77	15	80	0.019	35.4	88	33.333	75
1525	hipB	WP_194429469.1	66	40	2	16	77	31	96	0.02	35.8	88	33.333	75
1526	hipB	WP_016529832.1	66	40	2	16	77	31	96	0.02	35.4	88	33.333	75
1527	hipB	WP_064173036.1	66	40	2	16	77	31	96	0.022	35.4	88	33.333	75
1528	hipB	WP_142915253.1	55	35	1	16	68	31	85	0.023	35.4	88	32.727	62.5
1529	hipB	WP_159180148.1	49	34	0	16	64	31	79	0.023	35	88	30.612	55.6818
1530	hipB	WP_166690337.1	66	40	2	16	77	31	96	0.025	35.4	88	33.333	75
1531	hipB	WP_179142979.1	77	52	2	2	78	1	72	0.025	34.7	88	25.974	87.5
1532	hipB	WP_117062298.1	66	41	2	16	77	31	96	0.026	35.4	88	31.818	75
1533	hipB	WP_001052324.1	53	33	1	13	62	3	55	0.027	35.4	88	32.075	60.2273
1534	hipB	WP_115408725.1	66	41	2	16	77	31	96	0.027	35.4	88	31.818	75
1535	hipB	WP_020947052.1	66	40	2	16	77	29	94	0.027	35	88	33.333	75
1536	hipB	WP_064177408.1	65	40	2	17	77	32	96	0.028	35	88	32.308	73.8636
1537	hipB	WP_023101681.1	52	35	0	16	67	28	79	0.028	35	88	32.692	59.0909
1538	hipB	WP_102035533.1	66	40	2	16	77	31	96	0.03	35	88	33.333	75
1539	hipB	WP_117098356.1	46	27	1	16	58	31	76	0.032	34.7	88	34.783	52.2727
1540	hipB	WP_141414049.1	70	50	0	15	84	2	71	0.034	34.7	88	28.571	79.5455
1541	hipB	WP_199619518.1	57	37	1	16	70	31	87	0.035	35	88	31.579	64.7727
1542	hipB	WP_117004705.1	66	41	2	16	77	31	96	0.038	35	88	31.818	75
1543	hipB	WP_160552804.1	59	34	2	21	78	8	65	0.04	34.3	88	38.983	67.0455
1544	hipB	WP_117053740.1	66	41	2	16	77	31	96	0.041	34.7	88	31.818	75
1545	hipB	WP_080893547.1	66	41	2	16	77	31	96	0.042	34.7	88	31.818	75
1546	hipB	WP_142483702.1	66	41	2	16	77	31	96	0.047	34.7	88	31.818	75
1547	hipB	WP_142907378.1	48	34	0	21	68	40	87	0.049	34.3	88	29.167	54.5455
1548	hipB	WP_180399121.1	41	23	1	13	50	3	43	0.052	33.5	88	36.585	46.5909
1549	hipB	WP_116938418.1	45	26	1	16	57	31	75	0.054	33.9	88	35.556	51.1364
1550	hipB	WP_203187812.1	35	21	0	19	53	23	57	0.057	34.3	88	40	39.7727
1551	hipB	WP_151091002.1	35	21	0	13	47	22	56	0.057	33.5	88	40	39.7727
1552	hipB	WP_146295604.1	39	26	0	21	59	16	54	0.06	33.9	88	33.333	44.3182
1553	hipB	WP_108986424.1	43	30	0	21	63	40	82	0.063	33.9	88	30.233	48.8636
1554	hipB	WP_004188315.1	66	43	1	16	77	31	96	0.065	34.3	88	28.788	75
1555	hipB	WP_042930084.1	41	28	0	22	62	17	57	0.065	34.7	88	31.707	46.5909
1556	hipB	WP_201192901.1	43	30	0	21	63	40	82	0.066	33.9	88	30.233	48.8636
1557	hipB	WP_141695391.1	56	44	0	17	72	12	67	0.066	33.9	88	21.429	63.6364
1558	hipB	WP_002287726.1	53	30	1	12	61	5	57	0.067	34.3	88	37.736	60.2273
1559	hipB	WP_065782090.1	41	28	0	22	62	17	57	0.069	34.7	88	31.707	46.5909
1560	hipB	WP_048265749.1	41	28	0	22	62	17	57	0.069	34.7	88	31.707	46.5909
1561	hipB	WP_142900267.1	39	26	0	21	59	40	78	0.07	33.9	88	33.333	44.3182
1562	hipB	WP_135692825.1	39	26	0	21	59	40	78	0.073	33.9	88	33.333	44.3182
1563	hipB	WP_143111822.1	39	26	0	21	59	19	57	0.073	33.5	88	33.333	44.3182
1564	hipB	WP_159213831.1	39	26	0	21	59	18	56	0.078	33.5	88	33.333	44.3182
1565	hipB	WP_142367512.1	39	26	0	21	59	7	45	0.079	33.1	88	33.333	44.3182
1566	hipB	WP_148827303.1	42	26	1	22	60	17	58	0.08	34.7	88	30.952	47.7273
1567	hipB	WP_047722602.1	39	26	0	21	59	40	78	0.087	33.9	88	33.333	44.3182
1568	hipB	WP_148676655.1	39	26	0	21	59	3	41	0.087	33.1	88	33.333	44.3182
1569	hipB	WP_159216735.1	43	30	0	21	63	27	69	0.088	33.5	88	30.233	48.8636
1570	hipB	WP_071035206.1	39	26	0	21	59	40	78	0.09	33.9	88	33.333	44.3182
1571	hipB	WP_042632551.1	43	30	0	21	63	40	82	0.091	33.9	88	30.233	48.8636
1572	hipB	WP_110570683.1	65	43	1	17	81	25	85	0.091	34.7	88	27.692	73.8636
1573	hipB	WP_117097178.1	42	28	0	16	57	31	72	0.091	33.5	88	33.333	47.7273
1574	hipB	WP_108925441.1	39	26	0	21	59	40	78	0.092	33.9	88	33.333	44.3182
1575	hipB	WP_142794257.1	43	30	0	21	63	27	69	0.093	33.5	88	30.233	48.8636
1576	hipB	WP_115233621.1	43	30	0	21	63	40	82	0.095	33.9	88	30.233	48.8636
1577	hipB	WP_148659952.1	55	35	1	11	65	13	66	0.096	33.1	88	34.545	62.5
1578	hipB	WP_004144436.1	39	26	0	21	59	40	78	0.097	33.5	88	33.333	44.3182
1579	hipB	WP_020316685.1	43	30	0	21	63	40	82	0.1	33.5	88	30.233	48.8636
1580	hipB	WP_117251418.1	43	30	0	21	63	40	82	0.1	33.5	88	30.233	48.8636
1581	hipB	WP_135762367.1	43	30	0	21	63	40	82	0.1	33.5	88	30.233	48.8636
1582	hipB	WP_162778859.1	39	26	0	21	59	5	43	0.11	32.7	88	33.333	44.3182
1583	hipB	WP_196542349.1	43	30	0	21	63	40	82	0.11	33.5	88	30.233	48.8636
1584	hipB	WP_107317978.1	39	26	0	21	59	27	65	0.11	33.5	88	33.333	44.3182
1585	hipB	WP_141407653.1	39	26	0	21	59	40	78	0.11	33.5	88	33.333	44.3182
1586	hipB	WP_020946869.1	39	26	0	21	59	40	78	0.11	33.5	88	33.333	44.3182
1587	hipB	WP_004152721.1	39	26	0	21	59	40	78	0.11	33.5	88	33.333	44.3182
1588	hipB	WP_116432357.1	45	30	0	17	61	9	53	0.12	33.5	88	33.333	51.1364
1589	hipB	WP_017899013.1	39	26	0	21	59	42	80	0.12	33.5	88	33.333	44.3182
1590	hipB	WP_108450629.1	39	26	0	21	59	42	80	0.12	33.5	88	33.333	44.3182
1591	hipB	WP_122927757.1	39	26	0	21	59	40	78	0.12	33.5	88	33.333	44.3182
1592	hipB	WP_032437781.1	65	43	1	17	81	25	85	0.13	34.3	88	27.692	73.8636
1593	hipB	WP_139033459.1	39	26	0	21	59	23	61	0.13	33.1	88	33.333	44.3182
1594	hipB	WP_159195405.1	39	26	0	21	59	26	64	0.13	33.1	88	33.333	44.3182
1595	hipB	WP_062628086.1	39	26	0	21	59	40	78	0.13	33.5	88	33.333	44.3182
1596	hipB	WP_085898758.1	39	26	0	21	59	40	78	0.13	33.5	88	33.333	44.3182
1597	hipB	WP_164846452.1	60	33	2	8	62	4	59	0.14	33.5	88	30	68.1818
1598	hipB	WP_136398524.1	39	26	0	21	59	40	78	0.14	33.1	88	33.333	44.3182
1599	hipB	WP_009888901.1	48	33	0	13	60	1	48	0.14	32.3	88	31.25	54.5455
1600	hipB	WP_200788022.1	39	26	0	21	59	26	64	0.15	32.7	88	33.333	44.3182
1601	hipB	WP_135672777.1	43	30	0	21	63	40	82	0.16	33.1	88	30.233	48.8636
1602	hipB	WP_032411288.1	39	26	0	21	59	40	78	0.17	33.1	88	33.333	44.3182
1603	hipB	WP_201539304.1	63	49	0	12	74	11	73	0.17	33.9	88	22.222	71.5909
1604	hipB	WP_086074871.1	39	26	0	21	59	40	78	0.18	32.7	88	33.333	44.3182
1605	hipB	WP_023912020.1	57	42	0	13	69	25	81	0.19	33.1	88	26.316	64.7727
1606	hipB	WP_101991207.1	73	42	2	19	84	37	109	0.19	33.5	88	32.877	82.9545
1607	hipB	WP_164839708.1	60	33	2	8	62	4	59	0.2	33.5	88	30	68.1818
1608	hipB	WP_114473929.1	66	41	2	16	77	31	96	0.2	33.1	88	31.818	75
1609	hipB	WP_142367511.1	39	26	0	21	59	7	45	0.21	32	88	33.333	44.3182
1610	hipB	WP_171487857.1	45	26	1	12	56	6	46	0.21	32	88	33.333	51.1364
1611	hipB	WP_114147360.1	32	19	0	22	53	4	35	0.22	32.3	88	40.625	36.3636
1612	hipB	WP_100645026.1	32	19	0	22	53	25	56	0.23	32.7	88	40.625	36.3636
1613	hipB	WP_085825040.1	39	26	0	21	59	40	78	0.23	32.7	88	33.333	44.3182
1614	hipB	WP_159308639.1	24	9	0	22	45	13	36	0.24	32.3	88	62.5	27.2727
1615	hipB	WP_011091036.1	32	19	0	22	53	25	56	0.25	32.7	88	40.625	36.3636
1616	hipB	WP_116961608.1	32	19	0	22	53	25	56	0.25	32.7	88	40.625	36.3636
1617	hipB	WP_060615631.1	32	19	0	22	53	25	56	0.25	32.7	88	40.625	36.3636
1618	hipB	WP_013099345.1	53	35	1	16	66	9	61	0.26	33.5	88	30.189	60.2273
1619	hipB	WP_159224817.1	50	33	0	17	66	1	50	0.26	32	88	34	56.8182
1620	hipB	WP_159185351.1	29	16	0	25	53	28	56	0.27	32.3	88	44.828	32.9545
1621	hipB	WP_126500961.1	35	23	0	20	54	41	75	0.28	32.7	88	34.286	39.7727
1622	hipB	WP_080787882.1	39	26	0	21	59	27	65	0.28	32.3	88	33.333	44.3182
1623	hipB	WP_142911153.1	32	20	0	22	53	25	56	0.28	32	88	37.5	36.3636
1624	hipB	WP_142914959.1	30	18	0	20	49	41	70	0.28	32	88	40	34.0909
1625	hipB	WP_127702726.1	60	33	2	8	62	4	59	0.28	33.5	88	30	68.1818
1626	hipB	WP_162882588.1	53	40	0	12	64	12	64	0.28	32	88	24.528	60.2273
1627	hipB	WP_142900366.1	39	27	0	21	59	23	61	0.29	32.3	88	30.769	44.3182
1628	hipB	WP_101968586.1	55	37	1	13	67	4	57	0.29	33.5	88	30.909	62.5
1629	hipB	WP_020801586.1	39	26	0	21	59	40	78	0.29	32.3	88	33.333	44.3182
1630	hipB	WP_142789478.1	30	18	0	20	49	41	70	0.29	32	88	40	34.0909
1631	hipB	WP_142353312.1	38	26	0	22	59	1	38	0.29	31.6	88	31.579	43.1818
1632	hipB	WP_012477691.1	52	28	1	23	69	34	85	0.3	32.7	88	36.538	59.0909
1633	hipB	WP_032738835.1	55	37	1	13	67	4	57	0.3	33.1	88	30.909	62.5
1634	hipB	WP_063615966.1	60	33	2	8	62	4	59	0.31	33.5	88	30	68.1818
1635	hipB	WP_065420227.1	60	33	2	8	62	4	59	0.32	33.5	88	30	68.1818
1636	hipB	WP_074192964.1	53	31	1	21	70	8	60	0.32	32	88	35.849	60.2273
1637	hipB	WP_127726119.1	60	33	2	8	62	4	59	0.33	33.1	88	30	68.1818
1638	hipB	WP_150075002.1	54	41	0	13	66	8	61	0.34	32.7	88	24.074	61.3636
1639	hipB	WP_063930100.1	60	33	2	8	62	4	59	0.34	33.1	88	30	68.1818
1640	hipB	WP_202712072.1	39	26	0	21	59	40	78	0.34	32.3	88	33.333	44.3182
1641	hipB	WP_139834582.1	35	23	0	25	59	2	36	0.34	31.6	88	34.286	39.7727
1642	hipB	WP_135723213.1	58	39	0	19	76	37	94	0.35	32.7	88	32.759	65.9091
1643	hipB	WP_080933664.1	36	23	0	21	56	40	75	0.36	32	88	36.111	40.9091
1644	hipB	WP_148675869.1	35	23	0	25	59	1	35	0.36	31.2	88	34.286	39.7727
1645	hipB	WP_101999746.1	39	26	0	21	59	42	80	0.37	32.3	88	33.333	44.3182
1646	hipB	WP_023322192.1	39	27	0	21	59	42	80	0.42	32	88	30.769	44.3182
1647	hipB	WP_204350820.1	35	24	0	9	43	55	89	0.44	32	88	31.429	39.7727
1648	hipB	WP_144316751.1	80	48	4	14	87	12	89	0.46	32.3	88	30	90.9091
1649	hipB	WP_135720871.1	35	23	0	25	59	4	38	0.48	31.2	88	34.286	39.7727
1650	hipB	WP_126677292.1	39	27	0	21	59	42	80	0.49	32	88	30.769	44.3182
1651	hipB	WP_061153979.1	60	39	1	20	75	36	95	0.49	32	88	28.333	68.1818
1652	hipB	WP_163574812.1	21	9	0	26	46	4	24	0.5	31.2	88	57.143	23.8636
1653	hipB	WP_115657946.1	39	27	0	21	59	42	80	0.52	32	88	30.769	44.3182
1654	hipB	WP_134588932.1	43	29	1	15	57	6	47	0.53	31.6	88	30.233	48.8636
1655	hipB	WP_074386636.1	39	27	0	21	59	42	80	0.53	32	88	30.769	44.3182
1656	hipB	WP_206971184.1	30	18	0	20	49	41	70	0.53	31.6	88	40	34.0909
1657	hipB	WP_019454983.1	90	56	2	11	87	5	93	0.54	32	88	22.222	102.273
1658	hipB	WP_048270479.1	39	27	0	21	59	42	80	0.54	31.6	88	30.769	44.3182
1659	hipB	WP_142900482.1	29	17	0	25	53	16	44	0.55	31.6	88	41.379	32.9545
1660	hipB	WP_116720994.1	41	24	1	16	56	31	70	0.55	31.6	88	39.024	46.5909
1661	hipB	WP_117262105.1	39	27	0	21	59	42	80	0.56	31.6	88	30.769	44.3182
1662	hipB	WP_032436990.1	39	27	0	21	59	42	80	0.56	31.6	88	30.769	44.3182
1663	hipB	WP_142875039.1	29	17	0	25	53	17	45	0.56	31.6	88	41.379	32.9545
1664	hipB	WP_012542525.1	39	27	0	21	59	42	80	0.56	31.6	88	30.769	44.3182
1665	hipB	WP_065804187.1	39	27	0	21	59	42	80	0.56	31.6	88	30.769	44.3182
1666	hipB	WP_004187408.1	32	20	0	22	53	25	56	0.56	31.6	88	37.5	36.3636
1667	hipB	WP_076027550.1	39	27	0	21	59	42	80	0.57	31.6	88	30.769	44.3182
1668	hipB	WP_202204413.1	39	27	0	21	59	42	80	0.58	31.6	88	30.769	44.3182
1669	hipB	WP_004142561.1	39	27	0	21	59	42	80	0.6	31.6	88	30.769	44.3182
1670	hipB	WP_142900845.1	46	34	0	12	57	11	56	0.62	30.8	88	26.087	52.2727
1671	hipB	WP_196563244.1	32	20	0	22	53	25	56	0.64	31.6	88	37.5	36.3636
1672	hipB	WP_139158057.1	29	18	0	22	50	25	53	0.64	30.8	88	37.931	32.9545
1673	hipB	WP_116794714.1	29	17	0	25	53	8	36	0.66	30.8	88	41.379	32.9545
1674	hipB	WP_130988962.1	39	27	0	21	59	42	80	0.69	31.6	88	30.769	44.3182
1675	hipB	WP_071681528.1	60	40	1	20	75	36	95	0.69	31.6	88	26.667	68.1818
1676	hipB	WP_015059995.1	32	20	0	22	53	25	56	0.7	31.6	88	37.5	36.3636
1677	hipB	WP_102017763.1	32	20	0	22	53	25	56	0.71	31.2	88	37.5	36.3636
1678	hipB	WP_142984985.1	28	15	0	21	48	55	82	0.73	31.6	88	46.429	31.8182
1679	hipB	WP_142764357.1	43	26	1	16	56	9	51	0.73	30.4	88	34.884	48.8636
1680	hipB	WP_191974570.1	32	20	0	22	53	25	56	0.73	31.2	88	37.5	36.3636
1681	hipB	WP_116732850.1	29	17	0	25	53	5	33	0.74	30.8	88	41.379	32.9545
1682	hipB	WP_002358295.1	55	38	0	14	68	10	64	0.74	31.2	88	30.909	62.5
1683	hipB	WP_004120375.1	55	35	1	11	65	13	66	0.76	32	88	34.545	62.5
1684	hipB	WP_200842973.1	36	18	1	12	47	6	37	0.76	30.4	88	38.889	40.9091
1685	hipB	WP_071008401.1	32	20	0	22	53	25	56	0.76	31.2	88	37.5	36.3636
1686	hipB	WP_004245989.1	48	34	0	15	62	2	49	0.77	30.8	88	29.167	54.5455
1687	hipB	WP_142997291.1	43	29	1	15	57	2	43	0.77	31.6	88	30.233	48.8636
1688	hipB	WP_023343352.1	38	27	0	20	57	41	78	0.77	31.2	88	28.947	43.1818
1689	hipB	WP_163587285.1	43	30	0	21	63	40	82	0.78	31.2	88	30.233	48.8636
1690	hipB	WP_023328724.1	39	27	0	21	59	42	80	0.79	31.2	88	30.769	44.3182
1691	hipB	WP_142794639.1	39	26	0	21	59	15	53	0.79	30.8	88	33.333	44.3182
1692	hipB	WP_186983410.1	32	20	0	22	53	25	56	0.8	31.2	88	37.5	36.3636
1693	hipB	WP_040197794.1	28	15	0	21	48	72	99	0.84	31.6	88	46.429	31.8182
1694	hipB	WP_128317983.1	36	24	0	13	48	4	39	0.84	32	88	33.333	40.9091
1695	hipB	WP_015505619.1	38	27	0	20	57	41	78	0.86	31.2	88	28.947	43.1818
1696	hipB	WP_004206894.1	32	20	0	22	53	25	56	0.89	31.2	88	37.5	36.3636
1697	hipB	WP_159172073.1	33	19	0	15	47	2	34	0.9	30.4	88	42.424	37.5
1698	hipB	WP_065953952.1	36	24	0	13	48	4	39	0.9	32	88	33.333	40.9091
1699	hipB	WP_159217245.1	61	37	2	12	71	6	62	0.91	30.8	88	31.148	69.3182
1700	hipB	WP_101837137.1	28	15	0	21	48	72	99	0.94	31.6	88	46.429	31.8182
1701	hipB	WP_159308646.1	61	37	2	12	71	6	62	0.94	30.8	88	31.148	69.3182
1702	hipB	WP_023285816.1	42	25	1	21	60	72	113	0.98	31.6	88	35.714	47.7273
1703	hipB	WP_204349132.1	35	22	0	21	55	24	58	1	30.8	88	37.143	39.7727
1704	hipB	WP_163562317.1	36	23	0	12	47	2	37	1	30	88	36.111	40.9091
1705	hipB	WP_166538887.1	45	26	1	9	53	16	56	1	30.8	88	33.333	51.1364
1706	hipB	WP_138977900.1	47	35	0	17	63	16	62	1.1	30.8	88	25.532	53.4091
1707	hipB	WP_055329770.1	28	16	0	21	48	40	67	1.1	30.4	88	42.857	31.8182
1708	hipB	WP_049078437.1	49	34	0	21	69	14	62	1.1	31.6	88	30.612	55.6818
1709	hipB	WP_023312757.1	50	37	0	15	64	2	51	1.1	30.4	88	26	56.8182
1710	hipB	WP_000884143.1	72	55	0	12	83	3	74	1.1	30.8	88	23.611	81.8182
1711	hipB	WP_130957139.1	28	16	0	21	48	40	67	1.2	30.4	88	42.857	31.8182
1712	hipB	WP_200145308.1	50	37	0	15	64	2	51	1.2	30.4	88	26	56.8182
1713	hipB	WP_065802604.1	28	16	0	21	48	40	67	1.2	30.4	88	42.857	31.8182
1714	hipB	WP_135694492.1	28	16	0	21	48	40	67	1.2	30.4	88	42.857	31.8182
1715	hipB	WP_104467732.1	39	27	0	21	59	42	80	1.2	30.8	88	30.769	44.3182
1716	hipB	WP_163600667.1	45	32	0	23	67	1	45	1.3	30	88	28.889	51.1364
1717	hipB	WP_012737277.1	50	34	0	17	66	16	65	1.3	30.4	88	32	56.8182
1718	hipB	WP_004244929.1	68	38	2	21	80	23	90	1.3	30.8	88	32.353	77.2727
1719	hipB	WP_008499884.1	72	55	0	12	83	3	74	1.3	30.8	88	23.611	81.8182
1720	hipB	WP_155884444.1	45	26	1	12	56	6	46	1.3	31.6	88	33.333	51.1364
1721	hipB	WP_150330960.1	47	33	0	15	61	2	48	1.3	30.4	88	29.787	53.4091
1722	hipB	WP_032708424.1	56	41	0	12	67	6	61	1.3	31.2	88	26.786	63.6364
1723	hipB	WP_075886863.1	25	12	0	23	47	34	58	1.4	30.4	88	52	28.4091
1724	hipB	WP_000854920.1	24	9	0	22	45	13	36	1.5	31.2	88	62.5	27.2727
1725	hipB	WP_142977526.1	50	32	1	15	62	5	54	1.5	30.4	88	32	56.8182
1726	hipB	WP_012967696.1	47	33	0	15	61	2	48	1.5	30	88	29.787	53.4091
1727	hipB	WP_200856282.1	35	21	0	12	46	5	39	1.5	29.6	88	40	39.7727
1728	hipB	WP_164985573.1	50	32	1	15	62	5	54	1.5	30.8	88	32	56.8182
1729	hipB	WP_021526647.1	32	20	0	22	53	25	56	1.6	30.4	88	37.5	36.3636
1730	hipB	WP_130951447.1	39	27	0	21	59	42	80	1.6	30.4	88	30.769	44.3182
1731	hipB	WP_102095959.1	50	32	1	15	62	5	54	1.6	30.8	88	32	56.8182
1732	hipB	WP_139157856.1	49	30	1	20	67	3	51	1.6	30.4	88	36.735	55.6818
1733	hipB	WP_001368591.1	49	34	0	14	62	9	57	1.7	30.8	88	30.612	55.6818
1734	hipB	WP_148190346.1	50	32	1	15	62	5	54	1.7	30.4	88	32	56.8182
1735	hipB	WP_163511033.1	45	26	1	12	56	6	46	1.8	30.8	88	33.333	51.1364
1736	hipB	WP_200856740.1	31	18	1	18	48	34	63	1.8	30.4	88	38.71	35.2273
1737	hipB	WP_113974257.1	50	32	1	15	62	5	54	1.8	30.8	88	32	56.8182
1738	hipB	WP_102099964.1	50	32	1	15	62	5	54	1.9	30.8	88	32	56.8182
1739	hipB	WP_171489759.1	45	26	1	12	56	6	46	2	31.2	88	33.333	51.1364
1740	hipB	WP_130574827.1	45	26	1	12	56	6	46	2	31.2	88	33.333	51.1364
1741	hipB	WP_150046841.1	45	26	1	12	56	6	46	2	30.8	88	33.333	51.1364
1742	hipB	WP_163616473.1	59	39	1	2	60	1	55	2	29.6	88	27.119	67.0455
1743	hipB	WP_159306544.1	60	41	1	20	75	16	75	2	30	88	25	68.1818
1744	hipB	WP_161195237.1	45	26	1	12	56	6	46	2.1	30.8	88	33.333	51.1364
1745	hipB	WP_080784311.1	45	26	1	12	56	6	46	2.1	30.8	88	33.333	51.1364
1746	hipB	WP_171482879.1	56	41	0	14	69	4	59	2.1	29.6	88	26.786	63.6364
1747	hipB	WP_064164277.1	45	26	1	12	56	6	46	2.1	30.8	88	33.333	51.1364
1748	hipB	WP_042632509.1	45	26	1	12	56	6	46	2.2	30.8	88	33.333	51.1364
1749	hipB	WP_085842993.1	45	26	1	12	56	6	46	2.2	30.8	88	33.333	51.1364
1750	hipB	WP_164840719.1	50	32	1	15	62	5	54	2.2	30	88	32	56.8182
1751	hipB	WP_163570837.1	44	30	0	26	69	3	46	2.2	30	88	31.818	50
1752	hipB	WP_004151300.1	45	26	1	12	56	6	46	2.2	30.8	88	33.333	51.1364
1753	hipB	WP_135711627.1	45	26	1	12	56	6	46	2.2	30.8	88	33.333	51.1364
1754	hipB	WP_085332196.1	45	26	1	12	56	6	46	2.2	30.8	88	33.333	51.1364
1755	hipB	WP_050336661.1	45	26	1	12	56	6	46	2.2	30.8	88	33.333	51.1364
1756	hipB	WP_040217336.1	45	26	1	12	56	6	46	2.2	30.8	88	33.333	51.1364
1757	hipB	WP_180355144.1	45	26	1	12	56	6	46	2.2	30.8	88	33.333	51.1364
1758	hipB	WP_146706154.1	45	26	1	12	56	6	46	2.3	30.8	88	33.333	51.1364
1759	hipB	WP_159197613.1	45	26	1	12	56	6	46	2.3	30.8	88	33.333	51.1364
1760	hipB	WP_102007363.1	45	26	1	12	56	6	46	2.3	30.8	88	33.333	51.1364
1761	hipB	WP_088403003.1	45	26	1	12	56	6	46	2.3	30.8	88	33.333	51.1364
1762	hipB	WP_102024846.1	45	26	1	12	56	6	46	2.3	30.8	88	33.333	51.1364
1763	hipB	WP_032453660.1	45	26	1	12	56	6	46	2.3	30.8	88	33.333	51.1364
1764	hipB	WP_114266653.1	45	26	1	12	56	6	46	2.3	30.8	88	33.333	51.1364
1765	hipB	WP_142875817.1	28	16	0	21	48	40	67	2.3	29.6	88	42.857	31.8182
1766	hipB	WP_087812749.1	45	26	1	12	56	6	46	2.3	30.8	88	33.333	51.1364
1767	hipB	WP_029497257.1	45	26	1	12	56	6	46	2.3	30.8	88	33.333	51.1364
1768	holD	WP_172714191.1	115	2	0	1	115	1	115	7.05e-76	224	137	98.261	83.9416
1769	holD	WP_013095480.1	136	38	0	1	136	1	136	7.46e-71	212	137	72.059	99.2701
1770	holD	WP_032104837.1	136	38	0	1	136	1	136	4.66e-70	210	137	72.059	99.2701
1771	holD	WP_012542926.1	136	38	0	1	136	1	136	1.11e-69	209	137	72.059	99.2701
1772	holD	WP_050886218.1	136	38	0	1	136	1	136	1.52e-69	209	137	72.059	99.2701
1773	holD	WP_128335781.1	136	38	0	1	136	1	136	1.77e-69	209	137	72.059	99.2701
1774	holD	WP_159193481.1	136	38	0	1	136	1	136	2.07e-69	209	137	72.059	99.2701
1775	holD	WP_044525301.1	137	39	0	1	137	1	137	2.16e-69	209	137	71.533	100
1776	holD	WP_004886506.1	136	38	0	1	136	1	136	4.04e-69	208	137	72.059	99.2701
1777	holD	WP_064153135.1	136	39	0	1	136	1	136	4.31e-69	208	137	71.324	99.2701
1778	holD	WP_082226084.1	136	38	0	1	136	1	136	6.06e-69	207	137	72.059	99.2701
1779	holD	WP_004146046.1	136	39	0	1	136	1	136	6.19e-69	207	137	71.324	99.2701
1780	holD	WP_048990255.1	136	39	0	1	136	1	136	1.07e-68	207	137	71.324	99.2701
1781	holD	WP_015959390.1	136	39	0	1	136	1	136	1.08e-68	207	137	71.324	99.2701
1782	holD	WP_117102487.1	136	38	0	1	136	1	136	1.24e-68	207	137	72.059	99.2701
1783	holD	WP_047052526.1	136	38	0	1	136	1	136	1.25e-68	207	137	72.059	99.2701
1784	holD	WP_181026253.1	136	40	0	1	136	1	136	1.52e-68	206	137	70.588	99.2701
1785	holD	WP_159192654.1	136	40	0	1	136	1	136	1.74e-68	206	137	70.588	99.2701
1786	holD	WP_086519923.1	136	39	0	1	136	1	136	1.77e-68	206	137	71.324	99.2701
1787	holD	WP_040147544.1	136	40	0	1	136	1	136	1.77e-68	206	137	70.588	99.2701
1788	holD	WP_185775158.1	136	39	0	1	136	1	136	1.83e-68	206	137	71.324	99.2701
1789	holD	WP_004222532.1	136	40	0	1	136	1	136	1.94e-68	206	137	70.588	99.2701
1790	holD	WP_162263687.1	136	40	0	1	136	1	136	1.94e-68	206	137	70.588	99.2701
1791	holD	WP_159225737.1	136	40	0	1	136	1	136	2e-68	206	137	70.588	99.2701
1792	holD	WP_038807607.1	136	40	0	1	136	1	136	2.16e-68	206	137	70.588	99.2701
1793	holD	WP_110183694.1	136	40	0	1	136	1	136	2.21e-68	206	137	70.588	99.2701
1794	holD	WP_202706280.1	136	40	0	1	136	1	136	2.33e-68	206	137	70.588	99.2701
1795	holD	WP_110222207.1	136	40	0	1	136	1	136	2.33e-68	206	137	70.588	99.2701
1796	holD	WP_032434257.1	136	40	0	1	136	1	136	2.36e-68	206	137	70.588	99.2701
1797	holD	WP_130973405.1	136	40	0	1	136	1	136	2.6e-68	206	137	70.588	99.2701
1798	holD	WP_070180900.1	136	39	0	1	136	1	136	2.66e-68	206	137	71.324	99.2701
1799	holD	WP_002887701.1	136	40	0	1	136	1	136	2.66e-68	206	137	70.588	99.2701
1800	holD	WP_087636682.1	136	40	0	1	136	1	136	3.07e-68	206	137	70.588	99.2701
1801	holD	WP_048333001.1	136	39	0	1	136	1	136	3.17e-68	206	137	71.324	99.2701
1802	holD	WP_159220456.1	136	40	0	1	136	1	136	3.21e-68	206	137	70.588	99.2701
1803	holD	WP_064150607.1	136	40	0	1	136	1	136	3.21e-68	206	137	70.588	99.2701
1804	holD	WP_210531655.1	136	40	0	1	136	1	136	3.39e-68	206	137	70.588	99.2701
1805	holD	WP_016946262.1	136	40	0	1	136	1	136	3.91e-68	205	137	70.588	99.2701
1806	holD	WP_147015927.1	136	40	0	1	136	1	136	3.95e-68	205	137	70.588	99.2701
1807	holD	WP_117248491.1	136	40	0	1	136	1	136	4.17e-68	205	137	70.588	99.2701
1808	holD	WP_128306387.1	136	40	0	1	136	1	136	4.55e-68	205	137	70.588	99.2701
1809	holD	WP_114261228.1	136	40	0	1	136	1	136	6.19e-68	205	137	70.588	99.2701
1810	holD	WP_080882714.1	136	40	0	1	136	1	136	6.61e-68	205	137	70.588	99.2701
1811	holD	WP_040222079.1	136	40	0	1	136	1	136	6.61e-68	205	137	70.588	99.2701
1812	holD	WP_200541423.1	136	39	0	1	136	1	136	6.68e-68	205	137	71.324	99.2701
1813	holD	WP_128337575.1	136	40	0	1	136	1	136	6.68e-68	205	137	70.588	99.2701
1814	holD	WP_159188226.1	136	40	0	1	136	1	136	7.46e-68	205	137	70.588	99.2701
1815	holD	WP_159185849.1	136	40	0	1	136	1	136	8.05e-68	204	137	70.588	99.2701
1816	holD	WP_004192108.1	136	40	0	1	136	1	136	8.05e-68	204	137	70.588	99.2701
1817	holD	WP_117063566.1	136	40	0	1	136	1	136	8.32e-68	204	137	70.588	99.2701
1818	holD	WP_110192449.1	136	40	0	1	136	1	136	8.32e-68	204	137	70.588	99.2701
1819	holD	WP_161654724.1	136	40	0	1	136	1	136	8.32e-68	204	137	70.588	99.2701
1820	holD	WP_111531358.1	136	40	0	1	136	1	136	8.41e-68	204	137	70.588	99.2701
1821	holD	WP_115658774.1	136	40	0	1	136	1	136	8.41e-68	204	137	70.588	99.2701
1822	holD	WP_153910394.1	136	40	0	1	136	1	136	8.41e-68	204	137	70.588	99.2701
1823	holD	WP_117086903.1	102	3	0	36	137	1	102	1.01e-67	203	137	97.059	74.4526
1824	holD	WP_117048466.1	133	37	0	1	133	1	133	1.02e-67	204	137	72.18	97.0803
1825	holD	WP_114265937.1	136	41	0	1	136	1	136	1.04e-67	204	137	69.853	99.2701
1826	holD	WP_130958537.1	136	40	0	1	136	1	136	1.14e-67	204	137	70.588	99.2701
1827	holD	WP_023343071.1	136	39	0	1	136	1	136	1.18e-67	204	137	71.324	99.2701
1828	holD	WP_032435537.1	136	40	0	1	136	1	136	1.25e-67	204	137	70.588	99.2701
1829	holD	WP_065953837.1	136	40	0	1	136	1	136	1.32e-67	204	137	70.588	99.2701
1830	holD	WP_117251677.1	136	40	0	1	136	1	136	1.41e-67	204	137	70.588	99.2701
1831	holD	WP_040181007.1	136	40	0	1	136	1	136	1.68e-67	204	137	70.588	99.2701
1832	holD	WP_022615717.1	136	40	0	1	136	1	136	1.68e-67	204	137	70.588	99.2701
1833	holD	WP_087852182.1	136	41	0	1	136	1	136	1.7e-67	204	137	69.853	99.2701
1834	holD	WP_110237112.1	136	40	0	1	136	1	136	1.87e-67	204	137	70.588	99.2701
1835	holD	WP_069334599.1	136	41	0	1	136	1	136	1.87e-67	204	137	69.853	99.2701
1836	holD	WP_167835930.1	136	41	0	1	136	1	136	2.72e-67	203	137	69.853	99.2701
1837	holD	WP_135621046.1	136	40	0	1	136	1	136	3.54e-67	203	137	70.588	99.2701
1838	holD	WP_114137514.1	136	41	0	1	136	1	136	3.82e-67	203	137	69.853	99.2701
1839	holD	WP_208398705.1	136	41	0	1	136	1	136	5.31e-67	202	137	69.853	99.2701
1840	holD	WP_117062812.1	136	41	0	1	136	1	136	8.41e-67	202	137	69.853	99.2701
1841	holD	WP_085393663.1	136	41	0	1	136	1	136	1.02e-66	202	137	69.853	99.2701
1842	holD	WP_108458063.1	136	41	0	1	136	1	136	1.57e-66	201	137	69.853	99.2701
1843	holD	WP_199621099.1	136	42	0	1	136	1	136	1.61e-66	201	137	69.118	99.2701
1844	holD	WP_032413368.1	136	41	0	1	136	1	136	2.18e-66	201	137	69.853	99.2701
1845	holD	WP_058343195.1	136	42	0	1	136	1	136	5.92e-66	200	137	69.118	99.2701
1846	holD	WP_085287792.1	112	30	0	1	112	1	112	2.6e-55	172	137	73.214	81.7518
1847	holD	WP_148189850.1	117	39	0	20	136	1	117	3.87e-54	169	137	66.667	85.4015
1848	holD	WP_181945336.1	81	2	0	57	137	1	81	8.41e-53	165	137	97.531	59.1241
1849	holD	WP_102054553.1	92	18	0	1	92	1	92	1.52e-49	157	137	80.435	67.1533
1850	holD	WP_186798162.1	84	18	0	1	84	1	84	3.24e-42	138	137	78.571	61.3139
1851	holD	WP_204302071.1	65	2	0	73	137	1	65	1.65e-41	135	137	96.923	47.4453
1852	holD	WP_207781615.1	81	17	0	1	81	1	81	6.2e-41	135	137	79.012	59.1241
1853	holD	WP_102010640.1	97	35	0	40	136	1	97	1.04e-40	135	137	63.918	70.8029
1854	holD	WP_087616461.1	90	32	0	47	136	2	91	2.24e-38	129	137	64.444	65.6934
1855	holD	WP_196255378.1	74	14	0	1	74	1	74	5.19e-37	125	137	81.081	54.0146
1856	holD	WP_180819153.1	85	30	0	52	136	1	85	6.05e-36	122	137	64.706	62.0438
1857	holD	WP_197688484.1	69	14	0	1	69	1	69	1.29e-33	116	137	79.71	50.365
1858	holD	WP_207781617.1	76	28	0	61	136	1	76	5.02e-30	107	137	63.158	55.4745
1859	holD	WP_180323779.1	61	14	0	77	137	1	61	6.17e-30	107	137	77.049	44.5255
1860	holD	WP_204316773.1	83	35	0	52	134	1	83	3.4e-29	105	137	57.831	60.5839
1861	holD	WP_196254499.1	72	25	0	65	136	1	72	3.7e-29	105	137	65.278	52.5547
1862	holD	WP_205419568.1	80	29	0	34	113	1	80	4.5e-29	105	137	63.75	58.3942
1863	holD	WP_206740059.1	41	0	0	97	137	1	41	3.39e-23	89	137	100	29.927
1864	holD	WP_180819244.1	50	8	0	1	50	1	50	5.28e-23	89	137	84	36.4964
1865	holD	WP_179208256.1	44	5	0	1	44	1	44	2.64e-21	84.3	137	88.636	32.1168
1866	holD	WP_205415592.1	59	20	0	1	59	1	59	7.2e-21	83.6	137	66.102	43.0657
1867	holD	WP_186789301.1	42	4	0	1	42	1	42	1.53e-20	82.4	137	90.476	30.6569
1868	holD	WP_204128880.1	58	23	0	68	125	1	58	1.71e-17	75.1	137	60.345	42.3358
1869	holD	WP_176216612.1	52	21	0	85	136	1	52	7.84e-17	73.2	137	59.615	37.9562
1870	holD	WP_180812364.1	47	22	0	90	136	1	47	3.03e-11	58.5	137	53.191	34.3066
1871	holD	WP_197688499.1	45	21	0	92	136	1	45	2.76e-10	56.2	137	53.333	32.8467
1872	holD	WP_206737609.1	41	18	0	96	136	2	42	1.02e-09	54.7	137	56.098	29.927
1873	holD	WP_186798042.1	41	18	0	96	136	1	41	1.03e-09	54.7	137	56.098	29.927
1874	holD	WP_179186562.1	25	0	0	1	25	1	25	1.7e-09	53.9	137	100	18.2482
1875	holD	WP_206353236.1	22	0	0	1	22	1	22	2.73e-07	48.1	137	100	16.0584
1876	holD	WP_180813659.1	34	16	0	103	136	1	34	1.06e-06	46.6	137	52.941	24.8175
1877	holD	WP_200853618.1	43	21	2	88	129	10	51	0.007	37	137	46.512	31.3869
1878	iraM	WP_117257580.1	106	40	0	1	106	1	106	1.32e-46	149	107	62.264	99.0654
1879	iraM	WP_071843286.1	110	70	2	1	107	1	110	4.67e-17	74.7	107	33.636	102.804
1880	iraM	WP_023291644.1	107	67	3	1	103	1	107	5.93e-16	71.6	107	33.645	100
1881	iraM	WP_061156114.1	107	66	3	1	103	1	107	3.22e-15	69.7	107	34.579	100
1882	iraM	WP_201506656.1	107	68	3	1	103	1	107	5.65e-15	68.9	107	32.71	100
1883	iraM	WP_153931746.1	107	68	3	1	103	1	107	9.39e-15	68.6	107	32.71	100
1884	iraM	WP_116980345.1	107	67	3	1	103	1	107	1.11e-14	68.6	107	33.645	100
1885	iraM	WP_094936063.1	107	68	3	1	103	1	107	1.17e-14	68.2	107	32.71	100
1886	iraM	WP_071034501.1	107	67	3	1	103	1	107	1.19e-14	68.2	107	33.645	100
1887	iraM	WP_008807283.1	107	67	3	1	103	1	107	1.92e-14	67.8	107	33.645	100
1888	iraM	WP_181247862.1	107	67	3	1	103	1	107	2e-14	67.8	107	33.645	100
1889	iraM	WP_022631363.1	107	68	3	1	103	1	107	2.05e-14	67.8	107	32.71	100
1890	iraM	WP_004206315.1	107	68	3	1	103	1	107	2.28e-14	67.4	107	32.71	100
1891	iraM	WP_023313821.1	107	68	3	1	103	1	107	2.36e-14	67.4	107	32.71	100
1892	iraM	WP_149796458.1	107	68	3	1	103	1	107	2.38e-14	67.4	107	32.71	100
1893	iraM	WP_208206472.1	107	68	3	1	103	1	107	2.46e-14	67.4	107	32.71	100
1894	iraM	WP_209708300.1	107	68	3	1	103	1	107	2.54e-14	67.4	107	32.71	100
1895	iraM	WP_179144881.1	107	68	3	1	103	1	107	2.68e-14	67.4	107	32.71	100
1896	iraM	WP_002885039.1	107	68	3	1	103	1	107	2.77e-14	67.4	107	32.71	100
1897	iraM	WP_141415767.1	107	68	3	1	103	1	107	3.4e-14	67	107	32.71	100
1898	iraM	WP_202686518.1	107	68	3	1	103	1	107	3.63e-14	67	107	32.71	100
1899	iraM	WP_148406743.1	107	68	3	1	103	1	107	3.79e-14	67	107	32.71	100
1900	iraM	WP_048255436.1	107	68	3	1	103	1	107	3.96e-14	67	107	32.71	100
1901	iraM	WP_117054528.1	107	68	3	1	103	1	107	4.09e-14	67	107	32.71	100
1902	iraM	WP_103555636.1	107	68	3	1	103	1	107	4.18e-14	67	107	32.71	100
1903	iraM	WP_048990475.1	107	68	3	1	103	1	107	4.46e-14	66.6	107	32.71	100
1904	iraM	WP_117075500.1	107	68	3	1	103	1	107	4.56e-14	66.6	107	32.71	100
1905	iraM	WP_085205797.1	107	69	3	1	103	1	107	4.81e-14	66.6	107	31.776	100
1906	iraM	WP_080899957.1	109	64	4	1	103	1	107	4.81e-14	66.6	107	33.945	101.869
1907	iraM	WP_200534602.1	107	68	3	1	103	1	107	4.92e-14	66.6	107	32.71	100
1908	iraM	WP_046654772.1	107	68	3	1	103	1	107	5.25e-14	66.6	107	32.71	100
1909	iraM	WP_193408425.1	107	68	3	1	103	1	107	5.54e-14	66.6	107	32.71	100
1910	iraM	WP_134082874.1	107	68	3	1	103	1	107	5.78e-14	66.6	107	32.71	100
1911	iraM	WP_182920115.1	107	68	3	1	103	1	107	6.37e-14	66.2	107	32.71	100
1912	iraM	WP_210530989.1	107	68	3	1	103	1	107	7.58e-14	66.2	107	32.71	100
1913	iraM	WP_059689680.1	107	69	3	1	103	1	107	8e-14	66.2	107	31.776	100
1914	iraM	WP_101863099.1	107	68	3	1	103	1	107	9.31e-14	65.9	107	32.71	100
1915	iraM	WP_204752834.1	107	69	3	1	103	1	107	1.08e-13	65.9	107	31.776	100
1916	iraM	WP_156720445.1	107	69	3	1	103	1	107	1.13e-13	65.9	107	31.776	100
1917	iraM	WP_064178433.1	107	69	3	1	103	1	107	1.22e-13	65.9	107	31.776	100
1918	iraM	WP_040088088.1	107	69	3	1	103	1	107	1.27e-13	65.5	107	31.776	100
1919	iraM	WP_094819461.1	106	68	3	2	103	1	106	1.76e-13	65.1	107	32.075	99.0654
1920	iraM	WP_110245553.1	106	68	3	1	102	1	106	1.96e-13	65.1	107	32.075	99.0654
1921	iraM	WP_163600109.1	106	68	3	1	102	1	106	2.09e-13	65.1	107	32.075	99.0654
1922	iraM	WP_108443480.1	107	69	3	1	103	1	107	2.14e-13	65.1	107	31.776	100
1923	iraM	WP_117082263.1	107	69	3	1	103	1	107	2.28e-13	65.1	107	31.776	100
1924	iraM	WP_110133643.1	107	69	3	1	103	1	107	2.71e-13	64.7	107	31.776	100
1925	iraM	WP_204779922.1	105	68	3	3	103	1	105	7.54e-13	63.5	107	31.429	98.1308
1926	iraM	WP_065807143.1	107	69	3	1	103	1	107	7.81e-13	63.5	107	31.776	100
1927	iraM	WP_163583747.1	107	70	3	1	103	1	107	1.18e-12	63.2	107	30.841	100
1928	iraM	WP_088476564.1	84	54	1	1	82	1	84	6.3e-12	60.5	107	33.333	78.5047
1929	iraM	WP_132395073.1	103	67	3	5	103	2	104	1.46e-11	60.5	107	31.068	96.2617
1930	iraM	WP_077269140.1	103	67	3	5	103	1	103	2.04e-11	59.7	107	31.068	96.2617
1931	iraM	WP_064762342.1	102	66	3	6	103	1	102	3.17e-11	59.3	107	31.373	95.3271
1932	iraM	WP_108998657.1	79	50	1	1	77	1	79	1.38e-10	57	107	34.177	73.8318
1933	iraM	WP_070180981.1	102	67	3	6	103	1	102	2.91e-10	57	107	30.392	95.3271
1934	iraM	WP_202686147.1	100	66	3	8	103	5	104	5.38e-10	56.2	107	30	93.4579
1935	iraM	WP_142262467.1	93	60	3	15	103	1	93	3.55e-09	53.9	107	31.183	86.9159
1936	iraM	WP_108998666.1	93	60	3	15	103	3	95	3.59e-09	53.9	107	31.183	86.9159
1937	iraM	WP_109259032.1	91	60	3	17	103	1	91	1.14e-07	50.1	107	29.67	85.0467
1938	iraM	WP_109208453.1	81	56	2	25	103	6	86	1.38e-07	49.7	107	28.395	75.7009
1939	iraM	WP_117251361.1	91	60	3	17	103	9	99	1.67e-07	49.7	107	29.67	85.0467
1940	iraM	WP_086626124.1	81	56	2	25	103	26	106	1.7e-07	49.7	107	28.395	75.7009
1941	iraM	WP_152280299.1	78	54	2	28	103	1	78	1.51e-06	46.6	107	28.205	72.8972
1942	iraM	WP_086549942.1	76	53	2	30	103	1	76	1.02e-05	44.7	107	27.632	71.028
1943	iraM	WP_152236527.1	75	53	2	31	103	1	75	0.000291	40.8	107	26.667	70.0935
1944	iraM	WP_149795928.1	71	50	2	35	103	1	71	0.005	37.4	107	26.761	66.3551
1945	iraM	WP_121952498.1	71	50	2	35	103	1	71	0.007	37	107	26.761	66.3551
1946	iraM	WP_065772159.1	71	50	2	35	103	2	72	0.007	37	107	26.761	66.3551
1947	iraM	WP_109217098.1	69	48	2	37	103	2	70	0.015	36.2	107	27.536	64.486
1948	iraM	WP_165570094.1	67	47	2	39	103	2	68	0.021	35.8	107	26.866	62.6168
1949	iraM	WP_088169439.1	67	47	2	39	103	1	67	0.021	35.8	107	26.866	62.6168
1950	iraM	WP_202974567.1	85	62	1	7	89	42	126	0.63	33.1	107	24.706	79.4393
1951	iraM	WP_131082304.1	76	55	1	7	80	192	267	0.96	32.7	107	25	71.028
1952	iraM	WP_138920319.1	55	38	2	51	103	31	85	1	31.6	107	27.273	51.4019
1953	iraM	WP_114503486.1	54	36	1	29	80	214	267	1.1	32.3	107	29.63	50.4673
1954	iraM	WP_201745503.1	54	36	1	29	80	180	233	1.2	32.3	107	29.63	50.4673
1955	iraM	WP_208299656.1	54	36	1	29	80	214	267	1.2	32.3	107	29.63	50.4673
1956	iraM	WP_015613264.1	54	36	1	29	80	214	267	1.3	32.3	107	29.63	50.4673
1957	iraM	WP_202864357.1	54	36	1	29	80	214	267	1.3	32.3	107	29.63	50.4673
1958	iraM	WP_202864342.1	54	36	1	29	80	173	226	1.3	32.3	107	29.63	50.4673
1959	iraM	WP_022631163.1	54	36	1	29	80	180	233	1.4	32.3	107	29.63	50.4673
1960	iraM	WP_164485909.1	54	36	1	29	80	170	223	1.4	32.3	107	29.63	50.4673
1961	iraM	WP_202864450.1	54	36	1	29	80	171	224	1.4	32.3	107	29.63	50.4673
1962	iraM	WP_202864341.1	54	36	1	29	80	155	208	1.6	32	107	29.63	50.4673
1963	lolA	WP_101982525.1	203	12	0	1	203	1	203	1.26e-142	399	203	94.089	100
1964	lolA	WP_064182514.1	203	12	0	1	203	1	203	1.94e-142	399	203	94.089	100
1965	lolA	WP_088498101.1	203	12	0	1	203	1	203	4.27e-142	398	203	94.089	100
1966	lolA	WP_002898132.1	203	13	0	1	203	1	203	8.44e-142	397	203	93.596	100
1967	lolA	WP_115667869.1	203	13	0	1	203	1	203	1.11e-141	397	203	93.596	100
1968	lolA	WP_200558227.1	203	13	0	1	203	1	203	1.12e-141	397	203	93.596	100
1969	lolA	WP_202696106.1	203	14	0	1	203	1	203	1.16e-141	397	203	93.103	100
1970	lolA	WP_023342917.1	203	14	0	1	203	1	203	1.16e-141	397	203	93.103	100
1971	lolA	WP_117273596.1	203	14	0	1	203	1	203	1.16e-141	397	203	93.103	100
1972	lolA	WP_130976277.1	203	13	0	1	203	1	203	1.38e-141	396	203	93.596	100
1973	lolA	WP_117098858.1	203	13	0	1	203	1	203	1.9e-141	396	203	93.596	100
1974	lolA	WP_064153728.1	203	14	0	1	203	1	203	1.92e-141	396	203	93.103	100
[truncated: 3,038 more rows]
