# Supplementary material for: In Silico Prediction and Prioritization of Novel Selective Antimicrobial Drug Targets in Escherichia coli
Source: Antibiotics (Basel). 2021 May 25;10(6):632. doi: 10.3390/antibiotics10060632 (PMC8229198; doi:10.3390/antibiotics10060632)
Supplement: Supplementary file 1 [file antibiotics-10-00632-s001.zip › Suppl Mat/Suppl Mat 2 Human BLAST results.xlsx]

## Sheet: Over cut-off
	% alignment	% id	bitscore	evalue	gapopen	length	mismatch	prot length	qend	qseqid	qstart	send	sseqid	sstart
0	50.1567	29.375	54.7	1.32e-07	4	160	95	319	239	accA	85	494	NP_001171485.1	348
1	50.1567	29.375	54.7	1.47e-07	4	160	95	319	239	accA	85	474	NP_000523.2	328
44	101.336	47.692	426	3.71e-143	6	455	229	449	449	accC	2	463	XP_011511294.1	11
45	101.336	47.692	427	6.89e-143	6	455	229	449	449	accC	2	501	NP_064551.3	49
46	98.6637	48.984	416	3.69e-141	5	443	221	449	440	accC	2	504	XP_016876105.1	63
47	98.6637	48.984	417	3.53e-140	5	443	221	449	440	accC	2	504	NP_001339538.1	63
48	98.6637	48.984	417	4.33e-140	5	443	221	449	440	accC	2	478	NP_001339536.1	37
49	98.6637	48.984	416	5.85e-140	5	443	221	449	440	accC	2	504	XP_016876104.1	63
50	98.6637	48.984	418	8.81e-140	5	443	221	449	440	accC	2	471	XP_016876098.1	30
51	98.6637	48.984	418	9.26e-140	5	443	221	449	440	accC	2	478	NP_001121164.1	37
52	98.6637	48.984	417	9.54e-140	5	443	221	449	440	accC	2	504	XP_016876102.1	63
53	98.6637	48.984	417	1.14e-139	5	443	221	449	440	accC	2	504	NP_001171475.1	63
54	98.6637	48.984	418	1.37e-139	5	443	221	449	440	accC	2	504	NP_001339534.1	63
55	98.6637	48.984	417	1.51e-139	5	443	221	449	440	accC	2	504	XP_016876101.1	63
56	98.6637	48.984	417	1.68e-139	5	443	221	449	440	accC	2	504	XP_016876100.1	63
57	98.6637	48.984	417	2.19e-139	5	443	221	449	440	accC	2	471	XP_016876096.1	30
58	98.6637	48.984	417	2.79e-139	5	443	221	449	440	accC	2	478	XP_016876095.1	37
59	98.6637	48.984	417	3.39e-139	5	443	221	449	440	accC	2	504	NP_000273.2	63
60	98.6637	48.984	416	5.44e-139	5	443	221	449	440	accC	2	504	XP_011519395.1	63
61	98.6637	48.984	417	8.32e-139	5	443	221	449	440	accC	2	504	XP_016876094.1	63
62	100	44.098	371	2.82e-117	7	449	241	449	442	accC	2	483	NP_000911.2	37
63	87.0824	46.292	352	3.98e-115	6	391	201	449	449	accC	66	392	NP_001350809.1	4
64	98.6637	42.664	335	4.36e-108	6	443	201	449	440	accC	2	430	NP_001339537.1	37
65	98.6637	42.664	335	6.6e-108	6	443	201	449	440	accC	2	456	NP_001339535.1	63
66	74.3875	45.509	299	8.47e-95	6	334	173	449	449	accC	123	384	NP_001280202.1	53
67	112.027	32.008	250	1.63e-72	11	503	277	449	442	accC	1	652	XP_006721916.1	154
68	112.027	32.008	250	1.68e-72	11	503	277	449	442	accC	1	660	XP_016880042.1	162
69	112.027	32.008	250	1.73e-72	11	503	277	449	442	accC	1	652	NP_942131.1	154
70	112.027	32.008	250	1.87e-72	11	503	277	449	442	accC	1	660	XP_016880043.1	162
71	112.027	31.809	250	1.89e-72	10	503	278	449	442	accC	1	537	NP_942135.1	39
72	112.027	32.008	250	2.05e-72	11	503	277	449	442	accC	1	622	XP_011523003.1	124
73	112.027	32.008	250	2.11e-72	11	503	277	449	442	accC	1	615	NP_942133.1	117
74	112.027	31.809	250	2.12e-72	10	503	278	449	442	accC	1	557	NP_942134.1	59
75	112.472	31.683	244	1.84e-70	12	505	275	449	441	accC	1	757	XP_011536567.1	259
76	112.472	31.683	243	4.12e-70	12	505	275	449	441	accC	1	757	NP_001084.3	259
77	112.472	31.683	243	4.88e-70	12	505	275	449	441	accC	1	555	XP_016874741.1	57
78	112.472	31.683	243	4.96e-70	12	505	275	449	441	accC	1	757	XP_011536565.1	259
79	112.472	31.683	243	6.41e-70	12	505	275	449	441	accC	1	555	XP_006719430.1	57
80	112.472	31.683	243	7.25e-70	12	505	275	449	441	accC	1	548	XP_011536566.1	50
81	42.0935	43.915	159	7.57e-44	4	189	102	449	440	accC	256	189	NP_001339540.1	1
82	42.0935	43.915	159	1.26e-43	4	189	102	449	440	accC	256	189	NP_001339539.1	1
83	42.0935	29.101	77	1.06e-14	5	189	82	449	440	accC	256	141	NP_001339541.1	1
84	51.8931	24.893	62.8	1.1e-09	6	233	154	449	321	accC	97	715	NP_004332.2	496
86	31.1804	27.143	52.4	2.29e-06	3	140	91	449	234	accC	97	626	NP_001293008.1	496
88	31.1804	27.143	52	2.72e-06	3	140	91	449	234	accC	97	626	XP_006712164.1	496
105	62.1711	27.513	66.6	1.1e-11	3	189	124	304	241	accD	54	239	XP_011511175.1	63
106	62.1711	27.513	67	1.12e-11	3	189	124	304	241	accD	54	239	NP_000523.2	63
107	65.4605	26.633	60.8	1.29e-09	6	199	133	304	241	accD	54	259	NP_001171485.1	63
123	70.9524	30.425	175	2.41e-47	10	447	246	630	624	aceF	206	473	NP_001909.4	64
126	52.6984	33.434	159	2.42e-41	6	332	193	630	615	aceF	286	527	NP_001358968.1	222
127	51.1111	33.54	158	2.43e-41	6	322	186	630	615	aceF	296	478	NP_001358971.1	183
128	73.1746	29.501	159	8.13e-41	10	461	256	630	615	aceF	184	576	NP_001358966.1	156
129	51.1111	33.54	157	1.96e-40	6	322	186	630	615	aceF	296	590	NP_001358965.1	295
130	51.1111	33.54	155	4.52e-40	6	322	186	630	615	aceF	296	505	NP_001358969.1	210
131	51.1111	33.54	155	6.74e-40	6	322	186	630	615	aceF	296	539	NP_001358967.1	244
132	51.1111	33.54	156	8.04e-40	6	322	186	630	615	aceF	296	621	NP_001358963.1	326
133	51.1111	33.54	156	1.07e-39	6	322	186	630	615	aceF	296	632	NP_001922.2	337
134	51.5873	32.923	154	6.88e-39	6	325	190	630	615	aceF	296	638	NP_001358960.1	337
135	51.1111	33.54	152	3.21e-38	6	322	179	630	615	aceF	296	625	NP_001358962.1	337
136	51.1111	32.919	147	1.01e-36	7	322	186	630	615	aceF	296	630	NP_001358961.1	337
137	49.5238	30.769	135	8.26e-35	6	312	169	630	624	aceF	339	292	XP_005270602.1	2
138	52.6984	31.627	137	8.12e-34	8	332	163	630	615	aceF	286	491	NP_001358970.1	222
139	51.1111	31.677	134	3.09e-32	8	322	156	630	615	aceF	296	596	NP_001358964.1	337
140	70.4762	26.802	127	7.79e-31	10	444	281	630	628	aceF	217	440	NP_001128496.2	9
141	70.4762	27.027	125	9.66e-30	11	444	280	630	628	aceF	217	500	NP_003468.2	69
142	32.5397	33.659	123	2.33e-29	1	205	135	630	630	aceF	426	451	NP_001924.2	248
146	26.8254	36.095	96.3	2.52e-21	3	169	97	630	628	aceF	467	273	NP_001159630.1	109
174	89.7436	44.286	65.5	1.7e-14	0	70	39	78	73	acpP	4	148	NP_004994.1	79
175	89.7436	44.286	65.1	3.68e-14	0	70	39	78	73	acpP	4	179	XP_011544158.2	110
223	87.8505	53.723	209	7.49e-68	1	188	83	214	184	adk	1	203	NP_037543.1	16
224	87.8505	53.723	209	7.99e-68	1	188	83	214	184	adk	1	203	NP_001306070.1	16
225	87.8505	53.723	209	1.35e-67	1	188	83	214	184	adk	1	203	NP_001616.1	16
226	87.8505	51.596	194	6.14e-62	2	188	79	214	184	adk	1	195	NP_001186128.1	16
227	72.4299	54.194	173	3.22e-54	1	155	67	214	184	adk	34	155	NP_001306068.1	1
228	72.4299	54.194	172	5.79e-54	1	155	67	214	184	adk	34	155	NP_001306069.1	1
229	88.3178	43.915	164	4.71e-50	3	189	96	214	185	adk	1	190	NP_057366.2	8
230	85.9813	41.304	150	4.93e-45	3	184	102	214	182	adk	1	185	NP_001005353.1	6
231	87.8505	40.957	143	1.64e-42	2	188	65	214	184	adk	1	161	NP_001306071.1	16
232	86.4486	36.216	122	1.49e-34	2	185	76	214	185	adk	1	150	NP_001186781.1	8
233	43.9252	58.511	119	7.62e-34	0	94	39	214	94	adk	1	109	NP_001306072.1	16
234	55.6075	47.899	116	1.9e-32	2	119	57	214	185	adk	71	120	NP_001186782.1	3
235	85.514	34.973	110	1.87e-29	3	183	91	214	184	adk	3	166	NP_000467.1	11
236	85.514	34.973	109	3.66e-29	3	183	91	214	184	adk	3	182	NP_001305051.1	27
237	83.6449	35.196	107	2.18e-28	3	179	88	214	184	adk	7	159	XP_024303207.1	8
238	63.5514	41.912	105	4.56e-28	3	136	73	214	182	adk	49	133	NP_001317545.1	2
239	102.336	31.963	95.5	8.36e-24	7	219	109	214	213	adk	3	192	NP_001353064.1	6
240	102.336	31.963	95.1	1.87e-23	7	219	109	214	213	adk	3	224	NP_057392.1	38
241	85.0467	29.121	94	1.37e-22	3	182	124	214	182	adk	2	243	NP_001304887.1	66
242	86.4486	29.189	95.1	2.14e-22	4	185	121	214	184	adk	2	247	XP_011516579.1	71
244	85.0467	29.121	94	2.3e-22	3	182	124	214	182	adk	2	275	NP_001304888.1	98
245	85.0467	29.121	94	6.69e-22	3	182	124	214	182	adk	2	375	XP_006717028.1	198
246	67.2897	31.25	79.7	8.32e-17	3	144	92	214	184	adk	43	163	XP_006717028.1	25
247	86.4486	29.189	94.4	6.78e-22	4	185	121	214	184	adk	2	206	NP_001358700.1	30
248	85.0467	29.121	93.6	1.22e-21	3	182	124	214	182	adk	2	418	NP_001358700.1	241
249	85.0467	29.121	94	6.99e-22	3	182	124	214	182	adk	2	373	XP_011516580.1	196
250	67.2897	31.25	79.7	8.75e-17	3	144	92	214	184	adk	43	161	XP_011516580.1	23
251	86.4486	29.189	94.4	7.1e-22	4	185	121	214	184	adk	2	247	XP_005272226.1	71
252	85.0467	29.121	93.6	1.49e-21	3	182	124	214	182	adk	2	459	XP_005272226.1	282
253	86.4486	29.189	94.4	7.35e-22	4	185	121	214	184	adk	2	235	NP_689785.1	59
254	85.0467	29.121	93.6	1.43e-21	3	182	124	214	182	adk	2	447	NP_689785.1	270
255	85.0467	29.121	93.6	1.01e-21	3	182	124	214	182	adk	2	402	NP_001358701.1	225
256	67.2897	31.25	79.3	1.16e-16	3	144	92	214	184	adk	43	190	NP_001358701.1	52
257	87.8505	31.383	92.8	3.12e-21	4	188	97	214	187	adk	3	487	XP_016856499.1	329
258	86.4486	27.568	80.9	4.41e-17	2	185	105	214	185	adk	3	242	XP_016856499.1	85
259	87.8505	31.383	92.4	3.61e-21	4	188	97	214	187	adk	3	511	NP_036225.2	353
260	86.4486	27.568	80.9	4.35e-17	2	185	105	214	185	adk	3	266	NP_036225.2	109
261	87.8505	31.383	92.4	3.72e-21	4	188	97	214	187	adk	3	537	NP_777283.1	379
262	86.4486	27.568	80.9	4.23e-17	2	185	105	214	185	adk	3	292	NP_777283.1	135
263	87.8505	31.383	92.4	3.99e-21	4	188	97	214	187	adk	3	513	XP_005270796.1	355
264	86.4486	27.568	80.5	5.69e-17	2	185	105	214	185	adk	3	268	XP_005270796.1	111
265	86.4486	27.568	80.9	2.83e-17	2	185	105	214	185	adk	3	292	XP_016856501.1	135
266	64.9533	25.899	68.2	8.08e-13	2	139	95	214	133	adk	3	171	NP_001316531.1	33
267	64.9533	25.899	68.2	8.48e-13	2	139	95	214	133	adk	3	243	NP_001316532.1	105
268	64.9533	25.899	68.6	8.64e-13	2	139	95	214	133	adk	3	243	XP_016865875.1	105
269	89.7196	25.521	53.9	7.16e-08	6	192	126	214	184	adk	1	1666	XP_016865875.1	1484
271	64.9533	25.899	68.6	8.82e-13	2	139	95	214	133	adk	3	243	XP_011533861.1	105
272	64.9533	25.899	68.6	1.01e-12	2	139	95	214	133	adk	3	243	XP_011533857.1	105
275	64.9533	25.899	68.2	1.05e-12	2	139	95	214	133	adk	3	243	XP_016865877.1	105
277	64.9533	25.899	68.2	1.1e-12	2	139	95	214	133	adk	3	243	XP_011533858.1	105
279	41.1215	34.091	61.2	1.01e-11	0	88	58	214	93	adk	6	88	XP_016882294.1	1
280	41.5888	33.708	61.6	1.73e-11	0	89	59	214	93	adk	5	132	XP_016882293.1	44
281	69.6262	25.503	62.8	9.53e-11	3	149	102	214	143	adk	4	254	XP_011533852.1	106
284	69.6262	25.503	62.4	9.71e-11	3	149	102	214	143	adk	4	254	XP_006715439.2	106
285	87.3832	26.203	54.3	6.36e-08	5	187	126	214	184	adk	1	1661	XP_006715439.2	1484
287	69.6262	25.503	62.4	1.02e-10	3	149	102	214	143	adk	4	182	XP_011533854.1	34
290	64.486	26.087	62.4	1.12e-10	2	138	94	214	133	adk	4	243	XP_016865873.1	106
293	64.486	26.087	62.4	1.12e-10	2	138	94	214	133	adk	4	243	XP_011533856.1	106
296	64.486	26.087	62.4	1.27e-10	2	138	94	214	133	adk	4	171	NP_001138600.2	34
297	87.3832	26.203	53.9	9.3e-08	5	187	126	214	184	adk	1	1589	NP_001138600.2	1412
299	62.1495	28.571	54.3	5.35e-09	3	133	67	214	184	adk	53	106	XP_024303208.1	1
300	100	25.701	55.1	7.13e-09	7	214	80	214	213	adk	3	175	NP_001129612.1	38
301	89.7196	25.521	53.5	9.93e-08	6	192	126	214	184	adk	1	1212	XP_016865876.1	1030
303	71.4953	25.49	51.6	4.16e-07	5	153	77	214	122	adk	1	514	NP_001337819.1	368
304	71.4953	25.49	51.2	5.61e-07	5	153	77	214	122	adk	1	514	NP_001337817.1	368
344	111.758	38.611	566	0	28	979	473	876	875	alaS	4	963	NP_001596.2	6
345	110.16	35.233	483	1.39e-155	30	965	499	876	875	alaS	12	985	NP_065796.2	46
346	104.11	35.746	475	6.28e-153	29	912	461	876	822	alaS	12	933	XP_011513066.1	46
347	25.5708	47.768	218	1.33e-58	10	224	82	876	220	alaS	12	249	XP_005249302.1	46
348	72.3744	29.338	179	9.53e-46	19	634	368	876	875	alaS	317	888	XP_005249302.1	260
349	63.0137	28.986	147	1.38e-36	16	552	316	876	875	alaS	395	555	XP_016866601.1	9
350	44.7489	22.704	63.9	1.13e-09	11	392	269	876	874	alaS	491	582	NP_001129514.2	217
351	44.9772	23.35	62.8	2.32e-09	13	394	264	876	874	alaS	491	521	NP_079543.1	156
352	44.7489	22.704	60.8	7.14e-09	11	392	269	876	874	alaS	491	408	NP_001248363.1	43
365	103.813	38.731	396	5.83e-130	11	599	333	577	577	argS	1	660	NP_002878.2	74
366	93.0676	29.236	198	1.89e-55	14	537	339	577	577	argS	59	578	NP_064716.2	65
367	92.721	28.972	195	3.97e-54	14	535	339	577	575	argS	59	576	NP_001337434.1	65
368	73.4835	30.425	178	1.01e-48	11	424	262	577	467	argS	59	470	XP_011534251.1	65
369	73.3102	26.714	124	4.98e-30	11	423	279	577	577	argS	165	403	NP_001305714.1	2
370	72.9636	26.366	121	4.39e-29	11	421	279	577	575	argS	165	401	NP_001337435.1	2
394	99.3562	41.901	372	1.29e-124	8	463	248	466	464	asnS	6	475	NP_078954.4	30
395	99.3562	40.821	358	3.24e-119	8	463	244	466	464	asnS	6	466	XP_011543555.1	30
396	52.7897	46.748	235	3.51e-74	3	246	127	466	464	asnS	222	248	NP_001230180.1	4
397	52.7897	44.715	221	7.15e-69	3	246	123	466	464	asnS	222	239	XP_016873793.1	4
398	61.3734	37.762	201	2.66e-60	6	286	160	466	287	asnS	4	297	XP_016873791.1	28
399	97.6395	28.132	181	2.15e-50	12	455	271	466	459	asnS	20	540	XP_005266757.1	127
400	97.6395	28.132	181	2.5e-50	12	455	271	466	459	asnS	20	541	NP_004530.1	128
401	75.1073	29.429	128	4.46e-32	11	350	190	466	462	asnS	130	397	NP_001280241.1	88
402	75.1073	29.429	129	9.86e-32	11	350	190	466	462	asnS	130	497	NP_001340.2	188
403	113.734	23.396	69.7	6.33e-12	23	530	284	466	462	asnS	19	558	NP_001352141.1	65
404	34.7639	32.716	57.4	4.49e-08	7	162	85	466	462	asnS	315	609	NP_060592.2	458
414	102.034	40.199	436	1.31e-145	11	602	336	590	589	aspS	1	639	NP_060592.2	49
415	102.034	38.87	404	7.77e-134	12	602	295	590	590	aspS	1	589	NP_001352141.1	49
416	73.0508	40.139	297	8.55e-94	9	431	243	590	424	aspS	1	471	NP_001352142.1	49
417	41.1864	27.572	84	2.9e-16	9	243	159	590	261	aspS	26	367	NP_005539.1	135
419	41.1864	27.572	83.6	4.27e-16	9	243	159	590	261	aspS	26	395	NP_001123561.1	163
421	29.8305	28.409	79.7	3.87e-15	5	176	120	590	261	aspS	90	211	NP_001365077.1	38
423	44.5763	25.856	75.9	9.67e-14	8	263	166	590	262	aspS	23	317	NP_001340.2	61
424	14.5763	37.209	65.1	2.08e-10	1	86	50	590	556	aspS	471	494	NP_001340.2	413
425	37.6271	26.126	72	9.55e-13	6	222	142	590	262	aspS	57	217	NP_001280241.1	2
426	14.5763	37.209	64.3	3.08e-10	1	86	50	590	556	aspS	471	394	NP_001280241.1	313
427	43.2203	25.882	63.9	2.64e-10	11	255	159	590	253	aspS	15	281	XP_016873791.1	41
428	42.8814	24.506	64.7	3.14e-10	9	253	165	590	253	aspS	15	281	NP_078954.4	41
429	17.1186	31.683	52	2.64e-06	4	101	61	590	564	aspS	465	477	NP_078954.4	384
430	42.8814	24.506	64.3	3.38e-10	9	253	165	590	253	aspS	15	281	XP_011543555.1	41
432	41.5254	26.531	61.2	3.92e-09	9	245	162	590	252	aspS	15	358	NP_004530.1	125
434	41.5254	26.531	61.2	4.31e-09	9	245	162	590	252	aspS	15	357	XP_005266757.1	124
436	17.1186	31.683	51.6	1.58e-06	4	101	61	590	564	aspS	465	250	NP_001230180.1	157
441	59.6296	21.118	64.7	4.89e-10	16	483	293	810	807	bamA	349	465	NP_056195.3	47
447	48.5981	30.769	54.7	1.59e-07	7	156	90	321	210	birA	65	548	XP_024307833.1	401
448	48.5981	30.769	54.7	1.71e-07	7	156	90	321	210	birA	65	605	NP_000402.3	458
449	48.5981	30.769	54.3	2.26e-07	7	156	90	321	210	birA	65	752	NP_001339443.1	605
458	56.068	28.139	63.2	4.49e-10	8	231	133	412	220	cca	5	273	NP_001354250.1	61
459	47.5728	30.612	61.6	1.07e-09	7	196	111	412	185	cca	5	246	NP_001289875.2	61
474	59.6491	30.588	66.6	7.36e-12	4	170	68	285	265	cdsA	145	306	XP_011527692.1	138
475	59.6491	30.588	65.5	2.14e-11	4	170	68	285	265	cdsA	145	384	NP_003809.1	216
476	47.3684	33.333	65.1	2.83e-11	4	135	70	285	265	cdsA	145	361	XP_005262744.1	233
477	61.0526	28.736	63.9	8.05e-11	3	174	66	285	265	cdsA	145	401	NP_001254.2	233
478	28.4211	35.802	50.1	2.64e-06	2	81	47	285	225	cdsA	145	308	XP_016863139.1	233
499	93.6893	36.269	121	1.75e-33	2	193	119	206	191	coaE	3	194	NP_001122103.1	2
500	51.9417	42.056	92.4	1.71e-23	1	107	58	206	109	coaE	3	104	XP_005257745.1	2
501	86.8932	25.698	75.9	2.15e-15	3	179	96	206	161	coaE	3	549	NP_001035997.2	388
502	86.8932	25.698	75.5	2.16e-15	3	179	96	206	161	coaE	3	520	NP_001035994.1	359
537	62.8272	30.556	171	3.59e-44	8	360	229	573	568	cydC	220	626	NP_061337.1	277
538	42.4084	33.745	139	9.19e-34	5	243	147	573	567	cydC	338	1274	NP_061337.1	1033
539	62.8272	30.556	170	4.3e-44	8	360	229	573	568	cydC	220	626	XP_016867812.1	277
540	42.4084	33.745	139	1.03e-33	5	243	147	573	567	cydC	338	1274	XP_016867812.1	1033
541	62.8272	30.556	170	4.39e-44	8	360	229	573	568	cydC	220	626	NP_000434.1	277
542	41.1867	34.746	146	5.19e-36	4	236	147	573	567	cydC	338	1267	NP_000434.1	1033
543	62.8272	30.556	170	4.8e-44	8	360	229	573	568	cydC	220	716	XP_011514610.3	367
544	42.4084	33.745	138	1.49e-33	5	243	147	573	567	cydC	338	1364	XP_011514610.3	1123
545	62.8272	30.556	170	4.88e-44	8	360	229	573	568	cydC	220	716	XP_011514611.3	367
546	41.1867	34.746	145	8.51e-36	4	236	147	573	567	cydC	338	1357	XP_011514611.3	1123
547	62.8272	30.556	170	5.41e-44	8	360	229	573	568	cydC	220	406	XP_011514617.2	57
548	42.4084	33.745	139	1.14e-33	5	243	147	573	567	cydC	338	1054	XP_011514617.2	813
549	62.8272	30.556	170	5.75e-44	8	360	229	573	568	cydC	220	716	XP_011514612.3	367
550	42.4084	33.745	138	1.67e-33	5	243	147	573	567	cydC	338	1329	XP_011514612.3	1088
551	62.8272	30.556	170	6.3e-44	8	360	229	573	568	cydC	220	716	XP_011514615.2	367
552	41.1867	34.746	145	8.41e-36	4	236	147	573	567	cydC	338	1310	XP_011514615.2	1076
553	62.8272	30.556	169	6.45e-44	8	360	229	573	568	cydC	220	626	NP_061338.1	277
554	41.1867	34.746	145	6.87e-36	4	236	147	573	567	cydC	338	1220	NP_061338.1	986
555	62.8272	30.556	169	7.41e-44	8	360	229	573	568	cydC	220	716	XP_011514614.3	367
556	42.4084	33.745	138	1.88e-33	5	243	147	573	567	cydC	338	1317	XP_011514614.3	1076
557	62.8272	30.556	169	7.56e-44	8	360	229	573	568	cydC	220	716	XP_011514613.3	367
558	42.4084	33.745	138	1.96e-33	5	243	147	573	567	cydC	338	1321	XP_011514613.3	1080
559	54.6248	31.949	167	5.82e-43	7	313	185	573	567	cydC	273	617	NP_001157413.1	315
560	45.3752	35.769	154	1.49e-38	5	260	158	573	568	cydC	317	1249	NP_001157413.1	991
561	46.2478	36.226	163	2.89e-42	3	265	154	573	567	cydC	317	675	NP_001258627.1	412
562	46.2478	36.226	163	3.13e-42	3	265	154	573	567	cydC	317	661	NP_001258626.1	398
563	46.2478	36.226	163	3.19e-42	3	265	154	573	567	cydC	317	662	NP_001258628.1	399
564	83.9442	26.819	164	4.77e-42	14	481	298	573	568	cydC	117	624	NP_000918.2	169
565	41.0122	34.468	147	1.57e-36	3	235	149	573	567	cydC	338	1268	NP_000918.2	1034
566	46.2478	36.226	163	5.06e-42	3	265	154	573	567	cydC	317	702	NP_004290.2	439
567	46.2478	36.226	163	5.18e-42	3	265	154	573	567	cydC	317	701	NP_001258625.1	438
568	83.9442	26.819	164	7.43e-42	14	481	298	573	568	cydC	117	694	NP_001335874.1	239
569	41.0122	34.468	147	2.17e-36	3	235	149	573	567	cydC	338	1338	NP_001335874.1	1104
570	92.1466	26.705	159	1.99e-41	14	528	340	573	571	cydC	62	521	XP_005253615.1	23
571	91.9721	26.755	158	2.53e-40	14	527	339	573	571	cydC	63	739	NP_062571.1	242
572	87.26	27.8	154	7.12e-39	13	500	321	573	568	cydC	93	1326	XP_006712880.1	843
573	86.911	26.506	141	1.55e-34	11	498	337	573	567	cydC	87	665	XP_006712880.1	180
574	87.26	27.8	154	7.48e-39	13	500	321	573	568	cydC	93	1312	NP_003733.2	829
575	86.911	26.506	141	1.62e-34	11	498	337	573	567	cydC	87	651	NP_003733.2	166
576	87.26	27.8	154	8.62e-39	13	500	321	573	568	cydC	93	1089	XP_016860655.1	606
577	76.7888	27.955	133	7.79e-32	11	440	271	573	567	cydC	138	428	XP_016860655.1	25
578	46.7714	33.209	153	9.36e-39	4	268	168	573	568	cydC	310	754	XP_011510383.1	489
579	16.2304	39.785	77.4	3.84e-14	0	93	56	573	567	cydC	475	93	XP_011510383.1	1
580	87.26	27.8	154	9.62e-39	13	500	321	573	568	cydC	93	1346	XP_011510379.1	863
581	86.911	26.506	141	1.93e-34	11	498	337	573	567	cydC	87	685	XP_011510379.1	200
582	87.6091	26.892	151	1.19e-38	8	502	328	573	568	cydC	90	548	XP_011542437.1	63
583	45.3752	35.769	152	1.75e-38	5	260	158	573	568	cydC	317	804	NP_848654.3	546
584	30.0175	31.977	105	7.43e-23	1	172	115	573	567	cydC	398	172	NP_848654.3	1
585	46.7714	33.209	152	2.24e-38	4	268	168	573	568	cydC	310	907	XP_016860656.1	642
586	41.5358	33.613	119	2.78e-27	3	238	153	573	567	cydC	335	246	XP_016860656.1	9
587	87.6091	26.892	150	9.95e-38	8	502	328	573	568	cydC	90	727	NP_036221.2	242
588	48.1675	32.609	144	5.58e-37	3	276	178	573	568	cydC	301	431	XP_011542438.1	156
589	94.2408	27.222	147	7.71e-37	13	540	337	573	569	cydC	50	601	NP_001269222.1	98
590	90.4014	26.641	147	1.31e-36	15	518	308	573	571	cydC	63	696	NP_062570.1	242
591	94.2408	27.222	147	1.33e-36	13	540	337	573	569	cydC	50	689	NP_009119.2	186
592	94.2408	27.222	146	1.76e-36	13	540	337	573	569	cydC	50	706	NP_001269220.1	203
593	86.911	26.506	141	1.7e-34	11	498	337	573	567	cydC	87	685	XP_011510382.1	200
594	45.8988	33.08	140	1.75e-34	4	263	169	573	572	cydC	316	781	NP_001336757.1	520
595	86.911	26.506	140	2.61e-34	11	498	337	573	567	cydC	87	685	XP_016860654.1	200
596	77.4869	27.027	117	1.02e-26	13	444	284	573	512	cydC	93	1290	XP_016860654.1	863
597	45.8988	33.08	140	2.82e-34	4	263	169	573	572	cydC	316	827	NP_005680.1	566
598	82.548	26.85	136	8.93e-33	14	473	299	573	552	cydC	100	1334	NP_001380726.1	889
599	40.8377	32.479	117	9.54e-27	5	234	137	573	573	cydC	347	702	NP_001380726.1	483
600	82.548	26.85	136	9.34e-33	14	473	299	573	552	cydC	100	1334	NP_150229.2	889
601	40.8377	32.479	117	9.63e-27	5	234	137	573	573	cydC	347	702	NP_150229.2	483
602	38.3944	33.636	132	1.23e-32	2	220	142	573	571	cydC	355	458	XP_024304676.1	240
603	38.5689	33.484	134	2.29e-32	2	221	143	573	571	cydC	354	676	NP_001229942.1	457
604	81.5009	29.336	132	2.06e-31	10	467	308	573	571	cydC	117	1487	XP_011520781.1	1031
605	83.0716	24.58	90.9	3.62e-18	12	476	317	573	564	cydC	100	834	XP_011520781.1	390
606	81.5009	29.336	132	2.2e-31	10	467	308	573	571	cydC	117	1498	NP_001162.5	1042
607	83.5951	24.426	90.9	3.21e-18	12	479	325	573	564	cydC	100	845	NP_001162.5	390
608	81.5009	29.336	132	2.35e-31	10	467	308	573	571	cydC	117	1510	XP_024306029.1	1054
609	83.5951	24.426	90.9	3.45e-18	12	479	325	573	564	cydC	100	857	XP_024306029.1	402
610	81.5009	29.336	132	2.44e-31	10	467	308	573	571	cydC	117	1442	XP_016878701.1	986
611	82.7225	22.152	51.2	7.03e-06	12	474	286	573	564	cydC	100	789	XP_016878701.1	390
612	81.5009	29.336	131	3.03e-31	10	467	308	573	571	cydC	117	1384	XP_011520782.1	928
613	83.5951	24.426	90.5	4.32e-18	12	479	325	573	564	cydC	100	731	XP_011520782.1	276
614	81.5009	29.336	131	3.25e-31	10	467	308	573	571	cydC	117	1384	NP_001338729.1	928
615	83.5951	24.426	90.5	4.63e-18	12	479	325	573	564	cydC	100	731	NP_001338729.1	276
616	83.2461	26.625	131	4.55e-31	10	477	308	573	567	cydC	113	1481	XP_016878729.1	1025
617	17.6265	38.614	75.9	1.9e-13	1	101	59	573	569	cydC	472	824	XP_016878729.1	724
619	83.9442	26.195	130	4.92e-31	10	481	313	573	571	cydC	113	1502	XP_016878727.1	1042
620	41.3613	31.224	123	1.14e-28	4	237	144	573	569	cydC	338	841	XP_016878727.1	619
621	83.9442	26.403	130	5.46e-31	10	481	312	573	571	cydC	113	1526	NP_004987.2	1066
622	41.3613	31.224	124	1.09e-28	4	237	144	573	569	cydC	338	865	NP_004987.2	643
623	83.2461	26.625	130	5.54e-31	10	477	308	573	567	cydC	113	1540	XP_016878726.1	1084
624	41.3613	31.224	123	1.14e-28	4	237	144	573	569	cydC	338	883	XP_016878726.1	661
625	83.9442	26.403	130	5.6e-31	10	481	312	573	571	cydC	113	1518	XP_011520799.1	1058
626	41.3613	31.224	123	1.19e-28	4	237	144	573	569	cydC	338	857	XP_011520799.1	635
627	83.2461	26.415	130	5.81e-31	10	477	309	573	567	cydC	113	1452	XP_016878730.1	996
628	41.3613	31.224	123	1.2e-28	4	237	144	573	569	cydC	338	795	XP_016878730.1	573
629	83.2461	26.625	130	7.11e-31	10	477	308	573	567	cydC	113	1494	XP_016878728.1	1038
630	41.3613	31.224	123	1.21e-28	4	237	144	573	569	cydC	338	837	XP_016878728.1	615
631	83.2461	26.415	130	7.49e-31	10	477	309	573	567	cydC	113	1491	XP_011520800.1	1035
632	41.3613	31.224	123	1.59e-28	4	237	144	573	569	cydC	338	834	XP_011520800.1	612
633	83.2461	26.625	130	8.8e-31	10	477	308	573	567	cydC	113	1425	XP_016878731.1	969
634	25.829	27.027	50.4	1.23e-05	2	148	99	573	480	cydC	338	804	XP_016878731.1	661
636	90.7504	25	127	4.61e-30	18	520	330	573	550	cydC	54	680	NP_000535.3	198
637	90.7504	25	126	7.14e-30	18	520	330	573	550	cydC	54	680	NP_001276972.1	198
638	82.0244	25.532	126	1.73e-29	10	470	313	573	567	cydC	117	1529	NP_000383.2	1078
639	40.8377	27.35	107	2.61e-23	4	234	151	573	566	cydC	338	855	NP_000383.2	636
640	82.0244	25.532	125	2.5e-29	10	470	313	573	567	cydC	117	1297	XP_006717693.1	846
641	40.8377	27.35	106	3.37e-23	4	234	151	573	566	cydC	338	623	XP_006717693.1	404
642	78.7086	26.829	124	3.2e-29	12	451	303	573	552	cydC	117	732	XP_011521700.1	294
643	18.6736	42.056	93.2	4.9e-19	1	107	61	573	573	cydC	468	110	XP_011521700.1	4
644	41.3613	31.224	124	4.23e-29	4	237	144	573	569	cydC	338	883	XP_016878732.1	661
645	78.7086	26.829	125	4.27e-29	12	451	303	573	552	cydC	117	1355	NP_001357426.1	917
646	40.6632	32.618	119	3.77e-27	6	233	134	573	573	cydC	349	733	NP_001357426.1	516
647	78.7086	26.829	124	4.58e-29	12	451	303	573	552	cydC	117	1319	XP_016879290.1	881
648	40.6632	32.618	119	4.07e-27	6	233	134	573	573	cydC	349	697	XP_016879290.1	480
649	78.7086	26.829	124	4.68e-29	12	451	303	573	552	cydC	117	1357	NP_001357425.1	919
650	40.6632	32.618	119	3.81e-27	6	233	134	573	573	cydC	349	733	NP_001357425.1	516
651	78.7086	26.829	124	6.06e-29	12	451	303	573	552	cydC	117	1036	XP_011521699.1	598
652	40.6632	32.618	118	4.48e-27	6	233	134	573	573	cydC	349	414	XP_011521699.1	197
653	36.8237	34.123	115	1.35e-28	4	211	128	573	552	cydC	348	208	NP_001380728.1	3
654	87.6091	26.494	119	2.36e-27	13	502	313	573	531	cydC	50	651	NP_001269221.1	186
655	40.6632	32.618	119	3.76e-27	6	233	134	573	573	cydC	349	733	NP_660187.1	516
656	78.3595	24.276	94.4	2.86e-19	12	449	279	573	552	cydC	117	1317	NP_660187.1	917
657	95.637	26.642	118	4.2e-27	20	548	331	573	567	cydC	52	1245	XP_016860981.1	737
658	38.0454	32.569	105	5.14e-23	6	218	128	573	566	cydC	353	599	XP_016860981.1	397
659	38.7435	33.333	118	4.7e-27	5	222	129	573	573	cydC	356	733	XP_016879292.1	527
660	95.637	26.642	118	5.19e-27	20	548	331	573	567	cydC	52	1423	NP_005679.2	915
661	38.0454	32.569	105	9.96e-23	6	218	128	573	566	cydC	353	777	NP_005679.2	575
662	63.0017	24.377	116	5.68e-27	6	361	263	573	571	cydC	217	540	NP_001278951.1	184
663	95.637	26.642	117	7.03e-27	20	548	331	573	567	cydC	52	951	NP_001306961.1	443
664	38.0454	32.569	103	1.83e-22	6	218	128	573	566	cydC	353	305	NP_001306961.1	103
665	81.8499	26.013	117	8e-27	15	469	300	573	513	cydC	63	681	NP_001229943.1	242
666	81.6754	27.778	117	8.08e-27	14	468	306	573	567	cydC	117	1518	NP_003777.2	1066
667	47.993	27.636	102	7.11e-22	6	275	174	573	569	cydC	303	848	NP_003777.2	591
668	81.3264	25.966	117	8.12e-27	15	466	298	573	510	cydC	63	678	NP_982269.2	242
669	63.0017	24.377	116	1.23e-26	6	361	263	573	571	cydC	217	741	NP_000584.3	385
670	91.623	24	115	3.96e-26	16	525	322	573	568	cydC	90	1439	NP_000483.3	946
671	36.4747	30.622	90.1	5.87e-18	5	209	126	573	559	cydC	355	633	NP_000483.3	440
672	36.4747	32.536	112	4.12e-25	5	209	122	573	560	cydC	356	578	XP_016875811.1	385
673	36.4747	32.536	112	4.82e-25	5	209	122	573	560	cydC	356	621	XP_016875809.1	428
674	36.4747	32.536	112	5.25e-25	5	209	122	573	560	cydC	356	621	NP_001098985.1	428
675	36.4747	32.536	111	7.83e-25	5	209	122	573	560	cydC	356	546	NP_001288759.1	353
676	36.4747	32.536	110	1.5e-24	5	209	122	573	560	cydC	356	578	XP_005254082.1	385
677	60.5585	25.937	110	2.25e-24	9	347	219	573	573	cydC	243	1233	XP_005254082.1	909
678	36.4747	32.536	110	1.66e-24	5	209	122	573	560	cydC	356	621	NP_001288758.1	428
679	60.5585	25.937	110	2.05e-24	9	347	219	573	573	cydC	243	1229	NP_001288758.1	905
680	36.4747	32.536	110	1.7e-24	5	209	122	573	560	cydC	356	621	NP_005836.2	428
681	60.5585	25.937	110	2.28e-24	9	347	219	573	573	cydC	243	1276	NP_005836.2	952
682	60.5585	25.937	108	3.95e-24	9	347	219	573	573	cydC	243	771	XP_016875810.1	447
683	18.3246	37.143	78.2	2.32e-14	2	105	64	573	560	cydC	457	116	XP_016875810.1	13
684	83.7696	24.792	108	4.72e-24	17	480	303	573	510	cydC	54	642	NP_061313.2	198
685	51.3089	32.653	108	7.63e-24	5	294	188	573	559	cydC	272	1438	NP_258261.2	1149
686	35.7766	30.732	84.7	2.86e-16	5	205	124	573	560	cydC	361	784	NP_258261.2	593
687	51.3089	32.653	108	8.47e-24	5	294	188	573	559	cydC	272	1466	NP_001185863.1	1177
688	43.9791	28.968	86.7	8.05e-17	8	252	157	573	560	cydC	316	812	NP_001185863.1	576
689	51.3089	32.653	108	9.79e-24	5	294	188	573	559	cydC	272	1517	XP_011513276.2	1228
690	43.9791	28.968	86.7	8.05e-17	8	252	157	573	560	cydC	316	863	XP_011513276.2	627
691	51.3089	32.653	108	1.01e-23	5	294	188	573	559	cydC	272	1481	XP_016866935.1	1192
692	35.7766	30.732	84.3	3.68e-16	5	205	124	573	560	cydC	361	827	XP_016866935.1	636
693	51.3089	32.653	108	1.01e-23	5	294	188	573	559	cydC	272	1532	XP_016866934.1	1243
694	35.7766	30.732	84.3	3.71e-16	5	205	124	573	560	cydC	361	878	XP_016866934.1	687
695	38.7435	36.036	107	1.43e-23	3	222	136	573	559	cydC	341	1022	NP_001337447.1	804
696	43.63	28.4	85.1	1.94e-16	7	250	161	573	560	cydC	316	368	NP_001337447.1	132
697	38.7435	36.036	107	1.51e-23	3	222	136	573	559	cydC	341	1037	XP_016866943.1	819
698	35.4276	30.049	84	3.94e-16	4	203	128	573	560	cydC	361	383	XP_016866943.1	192
699	40.8377	27.35	107	1.68e-23	4	234	151	573	566	cydC	338	855	XP_006717694.1	636
700	38.7435	36.036	107	1.88e-23	3	222	136	573	559	cydC	341	815	XP_011513287.1	597
701	23.7347	33.824	70.1	8.3e-12	3	136	86	573	560	cydC	428	161	XP_011513287.1	27
702	40.8377	27.35	107	2.12e-23	4	234	151	573	566	cydC	338	855	XP_016871164.1	636
703	40.8377	27.35	106	2.58e-23	4	234	151	573	566	cydC	338	855	XP_011537593.1	636
704	38.0454	32.569	105	7.17e-23	6	218	128	573	566	cydC	353	777	XP_011510617.1	575
705	71.9023	25.485	69.3	1.68e-11	17	412	240	573	434	cydC	52	1288	XP_011510617.1	915
706	39.7906	28.509	105	7.7e-23	2	228	160	573	564	cydC	339	1491	XP_005253347.1	1265
707	37.6963	23.611	68.2	4.19e-11	4	216	120	573	568	cydC	356	861	XP_005253347.1	688
708	35.7766	29.756	98.2	7.81e-23	2	205	114	573	552	cydC	348	177	NP_001380727.1	3
709	39.7906	28.509	105	9.34e-23	2	228	160	573	564	cydC	339	1525	XP_005253346.1	1299
710	38.918	25.561	85.5	1.7e-16	5	223	151	573	573	cydC	356	900	XP_005253346.1	688
711	39.7906	28.509	105	9.7e-23	2	228	160	573	564	cydC	339	1538	NP_001364202.1	1312
712	39.6161	26.432	87.8	2.9e-17	6	227	157	573	573	cydC	356	913	NP_001364202.1	688
713	39.7906	28.509	104	1.64e-22	2	228	160	573	564	cydC	339	1249	NP_001364203.1	1023
714	38.5689	26.244	85.9	1.09e-16	5	221	154	573	568	cydC	356	619	NP_001364203.1	400
715	39.7906	27.193	99.4	7.68e-21	2	228	163	573	564	cydC	339	1525	XP_006719088.1	1299
716	38.0454	25.688	85.5	1.64e-16	5	218	147	573	568	cydC	356	895	XP_006719088.1	688
717	39.7906	27.193	99.4	7.98e-21	2	228	163	573	564	cydC	339	1538	NP_005682.2	1312
718	38.7435	26.577	87.8	2.92e-17	6	222	153	573	568	cydC	356	908	NP_005682.2	688
719	92.1466	23.295	95.9	1.02e-19	18	528	322	573	555	cydC	100	912	NP_000343.2	396
720	41.3613	28.27	92	1.31e-18	3	237	163	573	567	cydC	335	1573	NP_000343.2	1340
721	92.1466	23.295	95.5	1.05e-19	18	528	322	573	555	cydC	100	911	NP_001338226.1	395
722	41.3613	28.27	92	1.39e-18	3	237	163	573	567	cydC	335	1572	NP_001338226.1	1339
723	92.3211	23.251	95.1	1.4e-19	18	529	322	573	555	cydC	100	912	NP_001338225.1	395
724	41.3613	28.27	92	1.39e-18	3	237	163	573	567	cydC	335	1573	NP_001338225.1	1340
725	92.3211	23.251	95.1	1.57e-19	18	529	322	573	555	cydC	100	913	NP_001274103.1	396
726	41.3613	28.27	92	1.4e-18	3	237	163	573	567	cydC	335	1574	NP_001274103.1	1341
727	27.9232	33.125	92.8	1.75e-19	2	160	103	573	510	cydC	354	397	XP_024304677.1	239
728	40.8377	33.761	93.2	4.03e-19	9	234	131	573	560	cydC	343	281	NP_071881.1	56
729	40.8377	33.761	90.5	4.27e-19	9	234	131	573	560	cydC	343	281	XP_006712137.1	56
730	40.8377	33.761	92.8	4.74e-19	9	234	131	573	560	cydC	343	281	XP_011531326.1	56
731	40.8377	33.761	92.8	4.79e-19	9	234	131	573	560	cydC	343	281	XP_006712136.1	56
732	40.8377	33.761	92.4	5e-19	9	234	131	573	560	cydC	343	281	XP_005264537.1	56
733	41.8848	28.333	92.4	1.05e-18	7	240	153	573	555	cydC	334	934	NP_001338224.1	696
734	41.3613	28.27	92	1.49e-18	3	237	163	573	567	cydC	335	1595	NP_001338224.1	1362
735	42.0593	28.216	92.4	1.12e-18	7	241	153	573	555	cydC	334	935	XP_016873690.1	696
737	42.0593	28.216	92	1.48e-18	7	241	153	573	555	cydC	334	935	XP_016873686.1	696
738	41.3613	28.27	92	1.63e-18	3	237	163	573	567	cydC	335	1596	XP_016873686.1	1363
739	42.0593	28.216	92	1.51e-18	7	241	153	573	555	cydC	334	934	XP_016873688.1	695
740	41.3613	28.27	92	1.67e-18	3	237	163	573	567	cydC	335	1595	XP_016873688.1	1362
741	83.5951	24.426	90.9	2.32e-18	12	479	325	573	564	cydC	100	845	XP_011520784.1	390
742	40.4887	28.017	90.9	3.4e-18	4	232	148	573	564	cydC	338	845	XP_016878703.1	628
743	42.0593	28.216	90.5	3.86e-18	7	241	153	573	555	cydC	334	368	XP_024304436.1	129
744	41.3613	28.27	90.1	5.67e-18	3	237	163	573	567	cydC	335	1029	XP_024304436.1	796
745	42.0593	28.216	90.5	4.34e-18	7	241	153	573	555	cydC	334	434	XP_016873691.1	195
746	41.3613	28.27	89.7	6.54e-18	3	237	163	573	567	cydC	335	1095	XP_016873691.1	862
747	41.3613	28.27	89.7	6.57e-18	3	237	163	573	567	cydC	335	892	XP_016873693.1	659
748	39.7906	28.947	89.4	7.23e-18	7	228	143	573	555	cydC	346	231	XP_016873693.1	5
749	49.0401	27.402	87.8	2.99e-17	8	281	185	573	568	cydC	298	709	XP_024306451.1	438
751	49.0401	27.402	87	5.02e-17	8	281	185	573	568	cydC	298	709	NP_525023.2	438
752	38.5689	25.339	67	9.53e-11	5	221	151	573	567	cydC	351	1508	NP_525023.2	1298
753	41.7103	28.033	86.3	6.47e-17	8	239	149	573	560	cydC	337	305	NP_058198.2	75
754	49.0401	27.402	86.7	6.96e-17	8	281	185	573	568	cydC	298	514	XP_016879895.1	243
755	38.5689	25.339	66.6	1.35e-10	5	221	151	573	567	cydC	351	1313	XP_016879895.1	1103
756	41.7103	28.033	85.9	7.38e-17	8	239	149	573	560	cydC	337	305	NP_004906.3	75
757	41.7103	28.033	85.5	9.19e-17	8	239	149	573	560	cydC	337	283	NP_997511.1	53
758	41.7103	28.033	85.5	9.9e-17	8	239	149	573	560	cydC	337	302	NP_997512.1	72
759	29.3194	35.714	86.3	1.05e-16	5	168	97	573	533	cydC	370	1120	NP_000341.2	960
760	41.5358	27.731	65.9	2.37e-10	7	238	153	573	567	cydC	339	2165	NP_000341.2	1938
761	41.7103	28.033	85.5	1.1e-16	8	239	149	573	560	cydC	337	307	NP_997510.1	77
762	49.0401	27.402	85.9	1.17e-16	8	281	185	573	568	cydC	298	392	XP_011522876.1	121
763	37.8709	25.806	66.2	1.7e-10	5	217	147	573	567	cydC	355	1191	XP_011522876.1	985
764	41.7103	28.033	85.5	1.17e-16	8	239	149	573	560	cydC	337	316	NP_997057.1	86
765	41.7103	28.033	85.5	1.2e-16	8	239	149	573	560	cydC	337	316	XP_011528108.1	86
766	34.0314	32.308	85.9	1.41e-16	2	195	129	573	533	cydC	339	998	XP_024307088.1	807
767	39.7906	28.947	67.4	8.08e-11	6	228	153	573	562	cydC	339	1935	XP_024307088.1	1713
768	34.0314	32.308	85.5	1.62e-16	2	195	129	573	533	cydC	339	998	XP_024307091.1	807
769	35.0785	31.343	68.2	3.91e-11	5	201	130	573	536	cydC	339	1993	XP_024307091.1	1798
770	35.7766	30.732	85.5	1.71e-16	5	205	124	573	560	cydC	361	878	XP_016866942.1	687
771	34.0314	32.308	85.5	1.71e-16	2	195	129	573	533	cydC	339	846	XP_024307090.1	655
772	39.7906	28.947	67	9.39e-11	6	228	153	573	562	cydC	339	1868	XP_024307090.1	1646
773	34.0314	32.308	85.5	1.73e-16	2	195	129	573	533	cydC	339	998	XP_006722679.1	807
774	39.7906	28.947	67	1.04e-10	6	228	153	573	562	cydC	339	1997	XP_006722679.1	1775
775	34.0314	32.308	85.5	1.74e-16	2	195	129	573	533	cydC	339	998	XP_011525935.1	807
776	34.0314	32.308	85.5	1.79e-16	2	195	129	573	533	cydC	339	998	XP_006722680.1	807
777	34.0314	32.308	85.5	1.83e-16	2	195	129	573	533	cydC	339	998	XP_024307086.1	807
778	39.7906	28.947	67	1.11e-10	6	228	153	573	562	cydC	339	2002	XP_024307086.1	1780
779	34.0314	32.308	85.5	1.83e-16	2	195	129	573	533	cydC	339	998	XP_024307083.1	807
780	39.7906	28.947	67	1.04e-10	6	228	153	573	562	cydC	339	2020	XP_024307083.1	1798
781	34.0314	32.308	85.5	1.84e-16	2	195	129	573	533	cydC	339	998	NP_061985.2	807
782	39.7906	28.947	67	1.02e-10	6	228	153	573	562	cydC	339	2015	NP_061985.2	1793
783	35.6021	30.882	85.1	2.23e-16	5	204	125	573	560	cydC	361	878	XP_016866940.1	687
784	36.8237	30.806	69.3	1.84e-11	5	211	134	573	477	cydC	272	1446	XP_016866940.1	1243
785	34.0314	32.308	85.1	2.32e-16	2	195	129	573	533	cydC	339	998	XP_024307087.1	807
786	39.7906	28.947	66.6	1.24e-10	6	228	153	573	562	cydC	339	1977	XP_024307087.1	1755
787	35.7766	30.732	84.7	2.58e-16	5	205	124	573	560	cydC	361	878	XP_016866937.1	687
788	39.7906	34.649	75.5	2.34e-13	5	228	139	573	493	cydC	272	1466	XP_016866937.1	1243
789	34.0314	32.308	84.7	2.66e-16	2	195	129	573	533	cydC	339	998	XP_011525936.1	807
790	35.7766	30.732	84.7	2.76e-16	5	205	124	573	560	cydC	361	878	XP_016866939.1	687
791	36.8237	30.806	68.6	2.72e-11	5	211	134	573	477	cydC	272	1446	XP_016866939.1	1243
792	34.904	29	84.7	2.82e-16	4	200	136	573	533	cydC	336	1091	NP_005493.2	896
793	42.9319	26.016	65.5	3.04e-10	8	246	147	573	567	cydC	339	2139	NP_005493.2	1912
794	34.904	29	84.7	2.9e-16	4	200	136	573	533	cydC	336	1116	XP_011516643.1	921
795	42.9319	26.016	65.5	3.15e-10	8	246	147	573	567	cydC	339	2164	XP_011516643.1	1937
796	34.0314	32.308	84.7	2.91e-16	2	195	129	573	533	cydC	339	998	XP_024307089.1	807
797	39.7906	28.947	66.2	1.5e-10	6	228	153	573	562	cydC	339	1871	XP_024307089.1	1649
798	34.904	29	84.7	2.93e-16	4	200	136	573	533	cydC	336	1031	XP_005251833.1	836
799	42.9319	26.016	65.5	3.27e-10	8	246	147	573	567	cydC	339	2081	XP_005251833.1	1854
800	34.904	29	84.7	2.94e-16	4	200	136	573	533	cydC	336	1070	XP_016869871.1	875
801	42.9319	26.016	65.5	3.28e-10	8	246	147	573	567	cydC	339	2120	XP_016869871.1	1893
802	34.904	29	84.7	3.07e-16	4	200	136	573	533	cydC	336	970	XP_011516644.1	775
803	42.9319	26.016	65.1	3.43e-10	8	246	147	573	567	cydC	339	2020	XP_011516644.1	1793
804	41.7103	28.033	84	3.41e-16	8	239	149	573	560	cydC	337	316	XP_011528109.1	86
805	39.7906	29.825	82.8	1.19e-15	7	228	147	573	531	cydC	312	673	NP_001275914.1	451
806	38.5689	24.887	61.6	4.19e-09	5	221	154	573	567	cydC	351	1513	NP_001275914.1	1301
807	32.4607	33.333	82.8	1.22e-15	2	186	121	573	533	cydC	348	217	XP_024307092.1	35
808	39.7906	28.947	66.6	1.18e-10	6	228	153	573	562	cydC	339	1239	XP_024307092.1	1017
809	39.7906	29.825	82.8	1.24e-15	7	228	147	573	531	cydC	312	612	NP_001362700.1	390
810	38.5689	24.887	61.6	3.95e-09	5	221	154	573	567	cydC	351	1452	NP_001362700.1	1240
811	39.7906	29.825	82.8	1.24e-15	7	228	147	573	531	cydC	312	673	NP_001275915.1	451
812	38.5689	24.887	61.6	4.56e-09	5	221	154	573	567	cydC	351	1508	NP_001275915.1	1296
813	39.6161	29.956	82	1.78e-15	7	227	146	573	530	cydC	312	672	XP_011522494.1	451
814	38.2199	28.767	81.3	2.69e-15	7	219	140	573	560	cydC	350	413	XP_024307909.1	203
815	36.3002	34.135	80.5	3.54e-15	9	208	113	573	560	cydC	369	200	XP_011531327.1	1
816	34.904	29	81.3	4.22e-15	4	200	136	573	533	cydC	336	1091	XP_005251830.1	896
817	42.9319	26.016	68.2	4.45e-11	8	246	147	573	567	cydC	339	2141	XP_005251830.1	1914
818	34.904	29	80.9	4.81e-15	4	200	136	573	533	cydC	336	1116	XP_011516641.1	921
819	42.9319	26.016	67.8	5.11e-11	8	246	147	573	567	cydC	339	2166	XP_011516641.1	1939
820	34.904	29	80.5	6.86e-15	4	200	136	573	533	cydC	336	1116	XP_011516646.1	921
821	35.7766	28.78	79.7	6.93e-15	6	205	125	573	560	cydC	370	274	NP_001335914.1	77
822	35.7766	28.78	79.7	7.94e-15	6	205	125	573	560	cydC	370	274	NP_001335916.1	77
823	38.3944	28.182	80.1	8.69e-15	8	220	136	573	554	cydC	344	689	NP_061142.2	483
824	44.8517	24.125	71.2	5.06e-12	7	257	176	573	567	cydC	318	1528	NP_061142.2	1284
825	35.7766	28.78	79	1.09e-14	6	205	125	573	560	cydC	370	274	NP_001244315.1	77
826	41.1867	27.119	79	1.69e-14	6	236	144	573	568	cydC	346	759	NP_001080.2	539
827	45.7243	23.664	56.2	1.9e-07	10	262	184	573	570	cydC	316	1612	NP_001080.2	1360
828	41.8848	24.583	77.4	5.19e-14	6	240	161	573	530	cydC	301	681	XP_024306299.1	452
829	42.0593	24.481	76.6	8.93e-14	6	241	162	573	531	cydC	301	524	XP_016879504.1	294
830	39.7906	24.561	63.2	1.64e-09	6	228	146	573	567	cydC	351	1366	XP_016879504.1	1154
831	42.0593	24.481	76.6	9.23e-14	6	241	162	573	531	cydC	301	682	XP_016879500.1	452
832	39.7906	24.561	62.8	1.83e-09	6	228	146	573	567	cydC	351	1524	XP_016879500.1	1312
833	42.0593	24.481	76.6	9.39e-14	6	241	162	573	531	cydC	301	682	XP_024306297.1	452
834	39.7906	24.561	62.8	1.87e-09	6	228	146	573	567	cydC	351	1524	XP_024306297.1	1312
835	42.0593	24.481	76.6	1.02e-13	6	241	162	573	531	cydC	301	674	XP_016879501.1	444
836	39.7906	24.561	62.8	1.89e-09	6	228	146	573	567	cydC	351	1516	XP_016879501.1	1304
837	34.3805	29.442	76.6	1.03e-13	5	197	133	573	533	cydC	339	4034	XP_011513434.1	3842
839	34.3805	29.442	76.6	1.03e-13	5	197	133	573	533	cydC	339	4034	XP_011513433.1	3842
841	34.3805	29.442	76.6	1.03e-13	5	197	133	573	533	cydC	339	4034	NP_689914.3	3842
843	34.3805	29.442	76.6	1.03e-13	5	197	133	573	533	cydC	339	4034	XP_011513432.1	3842
845	34.3805	29.442	76.6	1.07e-13	5	197	133	573	533	cydC	339	3988	XP_011513435.1	3796
847	34.3805	29.442	76.6	1.07e-13	5	197	133	573	533	cydC	339	4034	XP_016867256.1	3842
848	42.0593	24.481	76.6	1.09e-13	6	241	162	573	531	cydC	301	674	NP_525022.2	444
849	39.7906	24.561	62.8	2.07e-09	6	228	146	573	567	cydC	351	1516	NP_525022.2	1304
850	34.3805	29.442	76.6	1.1e-13	5	197	133	573	533	cydC	339	4034	XP_011513441.1	3842
851	34.3805	29.442	76.6	1.1e-13	5	197	133	573	533	cydC	339	4034	XP_011513440.1	3842
852	34.3805	29.442	76.6	1.11e-13	5	197	133	573	533	cydC	339	3836	XP_011513438.2	3644
854	34.3805	29.442	76.6	1.11e-13	5	197	133	573	533	cydC	339	4034	XP_011513436.1	3842
856	34.3805	29.442	76.6	1.14e-13	5	197	133	573	533	cydC	339	4034	XP_016867257.1	3842
857	34.3805	29.442	76.6	1.17e-13	5	197	133	573	533	cydC	339	4034	XP_011513444.1	3842
858	34.3805	29.442	76.6	1.18e-13	5	197	133	573	533	cydC	339	4034	XP_011513443.1	3842
859	34.3805	29.442	76.6	1.18e-13	5	197	133	573	533	cydC	339	4034	XP_011513439.1	3842
860	40.1396	25.652	75.9	1.85e-13	6	230	160	573	531	cydC	306	584	NP_001364250.1	362
861	40.4887	26.724	67.8	5.89e-11	7	232	142	573	567	cydC	351	1435	NP_001364250.1	1217
862	30.541	32.571	74.3	4.27e-13	5	175	109	573	531	cydC	361	199	NP_001362701.1	30
863	38.5689	24.887	60.8	6.91e-09	5	221	154	573	567	cydC	351	1039	NP_001362701.1	827
864	20.5934	31.356	67.8	5.25e-13	1	118	79	573	513	cydC	398	118	NP_001157465.1	1
865	20.5934	31.356	67.8	5.56e-13	1	118	79	573	513	cydC	398	118	NP_001157414.1	1
866	44.5026	25.882	73.6	6.18e-13	8	255	159	573	554	cydC	323	295	NP_001344250.1	48
867	44.5026	25.882	73.6	6.44e-13	8	255	159	573	554	cydC	323	299	XP_011531331.1	52
868	44.5026	25.882	73.6	6.84e-13	8	255	159	573	554	cydC	323	299	XP_011531332.1	52
869	44.5026	25.882	73.6	7.05e-13	8	255	159	573	554	cydC	323	295	NP_071882.1	48
870	31.5881	28.729	73.2	8.19e-13	4	181	109	573	532	cydC	359	664	XP_016874481.1	497
871	31.5881	28.729	72.4	1.59e-12	4	181	109	573	532	cydC	359	664	NP_005155.1	497
872	31.5881	29.282	72.4	1.64e-12	4	181	108	573	532	cydC	359	660	NP_000024.2	493
873	36.3002	28.365	72.8	1.69e-12	5	208	133	573	554	cydC	352	1235	NP_056472.2	1039
874	38.5689	24.887	65.5	2.7e-10	5	221	156	573	570	cydC	355	2169	NP_056472.2	1954
875	36.3002	28.365	72.4	1.94e-12	5	208	133	573	554	cydC	352	1553	NP_775099.2	1357
876	38.5689	24.887	65.5	3.03e-10	5	221	156	573	570	cydC	355	2487	NP_775099.2	2272
877	36.3002	28.365	72.4	1.96e-12	5	208	133	573	554	cydC	352	1556	XP_011509253.1	1360
878	38.5689	24.887	65.5	3.03e-10	5	221	156	573	570	cydC	355	2490	XP_011509253.1	2275
879	32.8098	29.255	72	2.84e-12	5	188	126	573	533	cydC	348	1182	NP_001597.2	1000
880	38.5689	27.149	58.9	3.45e-08	8	221	144	573	567	cydC	355	2281	NP_001597.2	2070
881	32.8098	29.255	72	2.86e-12	5	188	126	573	533	cydC	348	1181	XP_006717059.1	999
882	38.5689	27.149	58.9	3.6e-08	8	221	144	573	567	cydC	355	2280	XP_006717059.1	2069
883	32.8098	29.255	72	2.86e-12	5	188	126	573	533	cydC	348	1212	NP_997698.1	1030
884	38.5689	27.149	58.9	3.09e-08	8	221	144	573	567	cydC	355	2311	NP_997698.1	2100
885	35.2531	28.713	68.9	7.11e-12	6	202	116	573	546	cydC	356	328	XP_011540179.1	144
886	32.8098	28.723	70.1	8.27e-12	5	188	106	573	532	cydC	356	626	NP_002849.1	456
887	35.2531	27.723	69.7	9.99e-12	5	202	118	573	546	cydC	356	664	XP_006710865.2	480
888	37.3473	27.57	69.3	1.05e-11	8	214	137	573	560	cydC	356	225	XP_011541254.1	21
889	37.3473	27.57	69.3	1.25e-11	8	214	137	573	560	cydC	356	228	NP_001335121.1	24
890	37.3473	27.57	68.9	1.81e-11	8	214	137	573	560	cydC	356	289	NP_001135977.1	85
891	31.5881	29.834	68.2	5.04e-11	5	181	121	573	517	cydC	339	4018	XP_011513446.1	3842
892	31.5881	29.834	68.2	5.04e-11	5	181	121	573	517	cydC	339	4018	XP_011513445.1	3842
893	15.5323	41.573	67	5.88e-11	2	89	49	573	560	cydC	475	110	XP_011531329.1	22
894	39.7906	28.947	66.6	1.17e-10	6	228	153	573	562	cydC	339	2011	XP_024307085.1	1789
895	21.6405	33.871	56.6	1.42e-07	1	124	80	573	533	cydC	410	989	XP_024307085.1	868
896	37.8709	25.806	66.2	1.33e-10	5	217	147	573	567	cydC	355	823	XP_016879897.1	617
897	38.5689	24.887	61.6	4.31e-09	5	221	154	573	567	cydC	351	1473	NP_009099.1	1261
898	39.9651	23.581	52	3.78e-06	6	229	120	573	531	cydC	312	633	NP_009099.1	451
899	47.4695	25	60.8	4.8e-09	10	272	170	573	544	cydC	293	590	NP_005041.1	333
900	47.4695	25	60.5	5.53e-09	10	272	170	573	544	cydC	293	431	NP_001340527.1	174
901	47.4695	25	60.5	6.1e-09	10	272	170	573	544	cydC	293	548	NP_001340520.1	291
902	53.9267	23.625	60.5	7e-09	12	309	189	573	544	cydC	269	503	NP_001340522.1	209
903	47.2949	25.092	60.1	7.59e-09	10	271	169	573	544	cydC	294	499	XP_011535343.1	243
904	47.4695	25	59.7	7.79e-09	10	272	170	573	544	cydC	293	327	NP_001340531.1	70
905	47.4695	25	60.1	8.82e-09	10	272	170	573	544	cydC	293	452	NP_001340524.1	195
906	54.1012	23.548	60.1	9.14e-09	12	310	190	573	544	cydC	268	461	XP_024305443.1	166
907	47.4695	25	59.7	1.09e-08	10	272	170	573	544	cydC	293	435	NP_001340526.1	178
908	47.4695	25	59.3	1.16e-08	10	272	170	573	544	cydC	293	386	XP_016877023.1	129
909	35.4276	27.094	58.5	3.27e-08	7	203	125	573	532	cydC	341	579	NP_064730.1	389
910	35.4276	27.094	57.8	3.43e-08	7	203	125	573	532	cydC	341	420	NP_001340528.1	230
911	35.4276	27.094	58.2	3.68e-08	7	203	125	573	532	cydC	341	537	NP_001340521.1	347
912	51.8325	23.906	57.4	5.25e-08	11	297	180	573	532	cydC	269	475	NP_001340523.1	192
913	35.4276	27.094	56.6	6.31e-08	7	203	125	573	532	cydC	341	316	NP_001340535.1	126
914	37.3473	28.505	52.4	2.43e-06	10	214	128	573	542	cydC	343	258	XP_011531328.1	56
946	84.3537	26.008	152	4.29e-38	7	496	354	588	581	cydD	90	626	NP_000918.2	140
947	76.1905	27.009	138	1.95e-33	11	448	285	588	582	cydD	155	1272	NP_000918.2	847
948	84.3537	26.008	152	5.02e-38	7	496	354	588	581	cydD	90	696	NP_001335874.1	210
949	76.1905	27.009	138	2.51e-33	11	448	285	588	582	cydD	155	1342	NP_001335874.1	917
950	85.2041	26.347	150	8.32e-38	8	501	350	588	581	cydD	89	602	NP_001269222.1	113
951	85.2041	26.347	150	1.22e-37	8	501	350	588	581	cydD	89	707	NP_001269220.1	218
952	85.2041	26.347	150	1.35e-37	8	501	350	588	581	cydD	89	690	NP_009119.2	201
953	84.6939	26.506	148	9.32e-37	9	498	349	588	581	cydD	90	628	NP_000434.1	142
954	76.7007	26.386	129	1.61e-30	11	451	284	588	582	cydD	155	1271	NP_000434.1	846
955	84.3537	26.411	148	9.38e-37	8	496	352	588	581	cydD	90	628	XP_016867812.1	142
956	77.7211	26.039	122	2.16e-28	12	457	283	588	581	cydD	155	1277	XP_016867812.1	846
957	84.6939	26.506	148	1.05e-36	9	498	349	588	581	cydD	90	628	NP_061337.1	142
958	77.8912	25.983	123	2.09e-28	12	458	284	588	582	cydD	155	1278	NP_061337.1	846
959	84.6939	26.506	148	1.1e-36	9	498	349	588	581	cydD	90	628	NP_061338.1	142
960	36.9048	33.641	125	3.46e-29	2	217	141	588	582	cydD	369	1224	NP_061338.1	1008
961	84.3537	26.411	148	1.19e-36	8	496	352	588	581	cydD	90	718	XP_011514612.3	232
962	77.7211	26.039	122	2.66e-28	12	457	283	588	581	cydD	155	1332	XP_011514612.3	901
963	84.3537	26.411	148	1.3e-36	8	496	352	588	581	cydD	90	718	XP_011514610.3	232
964	77.7211	26.039	122	3.54e-28	12	457	283	588	581	cydD	155	1367	XP_011514610.3	936
965	84.3537	26.411	148	1.47e-36	8	496	352	588	581	cydD	90	718	XP_011514613.3	232
966	37.9252	32.735	117	8.99e-27	3	223	140	588	581	cydD	369	1324	XP_011514613.3	1102
967	84.3537	26.411	148	1.51e-36	8	496	352	588	581	cydD	90	718	XP_011514614.3	232
968	37.9252	32.735	117	9.55e-27	3	223	140	588	581	cydD	369	1320	XP_011514614.3	1098
969	84.3537	26.411	147	1.67e-36	8	496	352	588	581	cydD	90	718	XP_011514611.3	232
970	76.5306	26.444	128	3.84e-30	11	450	283	588	581	cydD	155	1360	XP_011514611.3	936
971	84.3537	26.411	147	1.81e-36	8	496	352	588	581	cydD	90	718	XP_011514615.2	232
972	36.9048	33.641	124	7.54e-29	2	217	141	588	582	cydD	369	1314	XP_011514615.2	1098
973	75.8503	28.475	144	2.17e-36	12	446	277	588	581	cydD	154	520	XP_005253615.1	99
974	83.6735	26.016	146	3.95e-36	7	492	346	588	581	cydD	98	620	NP_001157413.1	139
975	76.5306	26.889	128	4.16e-30	13	450	263	588	570	cydD	153	1240	NP_001157413.1	825
976	74.6599	27.563	144	1.13e-35	10	439	290	588	581	cydD	154	738	NP_062571.1	317
977	37.415	36.818	144	2.29e-35	2	220	137	588	581	cydD	363	408	XP_011514617.2	190
978	77.7211	26.039	122	2.04e-28	12	457	283	588	581	cydD	155	1057	XP_011514617.2	626
979	50.8503	32.107	141	1.77e-34	5	299	186	588	587	cydD	299	784	NP_001336757.1	493
980	50.8503	32.107	140	3.09e-34	5	299	186	588	587	cydD	299	830	NP_005680.1	539
981	49.3197	31.034	135	7.56e-33	3	290	195	588	570	cydD	286	667	NP_001258627.1	378
982	49.3197	31.034	135	8.8e-33	3	290	195	588	570	cydD	286	653	NP_001258626.1	364
983	49.3197	31.034	135	9.95e-33	3	290	195	588	570	cydD	286	654	NP_001258628.1	365
984	49.3197	31.034	135	1.14e-32	3	290	195	588	570	cydD	286	694	NP_004290.2	405
985	49.3197	31.034	135	1.16e-32	3	290	195	588	570	cydD	286	693	NP_001258625.1	404
986	64.966	29.058	127	7.35e-31	10	382	234	588	570	cydD	207	422	XP_011542438.1	60
987	76.5306	26.889	128	2.14e-30	13	450	263	588	570	cydD	153	795	NP_848654.3	380
988	28.9116	34.706	117	7.99e-27	0	170	111	588	581	cydD	412	175	NP_848654.3	6
989	64.966	29.058	127	2.64e-30	10	382	234	588	570	cydD	207	539	XP_011542437.1	177
990	84.5238	26.358	127	6.35e-30	11	497	339	588	582	cydD	98	689	XP_011510382.1	208
991	64.6259	29.211	126	8.8e-30	9	380	236	588	570	cydD	207	718	NP_036221.2	356
992	78.7415	25.486	125	1.26e-29	8	463	326	588	543	cydD	89	652	NP_001269221.1	201
993	39.966	31.489	125	1.37e-29	3	235	157	588	581	cydD	350	756	XP_011510383.1	523
994	16.3265	37.5	60.1	1.11e-08	0	96	60	588	581	cydD	486	96	XP_011510383.1	1
995	39.966	31.489	126	1.64e-29	3	235	157	588	581	cydD	350	909	XP_016860656.1	676
996	38.6054	33.921	105	9.3e-23	2	227	148	588	581	cydD	356	249	XP_016860656.1	24
997	39.966	31.489	126	1.89e-29	3	235	157	588	581	cydD	350	1091	XP_016860655.1	858
998	73.4694	27.546	118	4.86e-27	9	432	292	588	581	cydD	159	431	XP_016860655.1	12
999	40.1361	31.356	126	1.9e-29	3	236	158	588	582	cydD	350	1315	NP_003733.2	1081
1000	84.5238	26.358	126	2.08e-29	11	497	339	588	582	cydD	98	655	NP_003733.2	174
1001	84.5238	26.358	125	2.31e-29	11	497	339	588	582	cydD	98	689	XP_016860654.1	208
1002	30.102	31.073	92.4	1.22e-18	3	177	118	588	523	cydD	350	1290	XP_016860654.1	1115
1003	48.2993	30.986	125	2.33e-29	6	284	182	588	581	cydD	306	695	NP_062570.1	418
1004	40.1361	31.356	125	2.37e-29	3	236	158	588	582	cydD	350	1329	XP_006712880.1	1095
1005	84.5238	26.358	125	2.48e-29	11	497	339	588	582	cydD	98	669	XP_006712880.1	188
1006	84.5238	26.358	125	2.54e-29	11	497	339	588	582	cydD	98	689	XP_011510379.1	208
1007	40.1361	31.356	125	2.59e-29	3	236	158	588	582	cydD	350	1349	XP_011510379.1	1115
1008	37.2449	35.16	121	1.26e-28	2	219	131	588	581	cydD	369	457	XP_024304676.1	244
1009	36.3946	33.645	120	5.82e-28	1	214	141	588	581	cydD	369	675	NP_001229942.1	462
1010	36.5646	32.558	116	2.92e-26	4	215	129	588	581	cydD	369	603	XP_016860981.1	403
1011	33.3333	31.633	105	1.13e-22	2	196	132	588	563	cydD	369	1229	XP_016860981.1	1035
1012	36.5646	32.558	116	3.49e-26	4	215	129	588	581	cydD	369	781	XP_011510617.1	581
1014	36.5646	32.558	115	3.94e-26	4	215	129	588	581	cydD	369	781	NP_005679.2	581
1015	33.3333	31.633	104	1.94e-22	2	196	132	588	563	cydD	369	1407	NP_005679.2	1213
1016	36.5646	32.558	115	4.81e-26	4	215	129	588	581	cydD	369	309	NP_001306961.1	109
1017	33.3333	31.633	103	2.88e-22	2	196	132	588	563	cydD	369	935	NP_001306961.1	741
1018	64.4558	27.704	112	4.08e-25	10	379	246	588	521	cydD	154	678	NP_001229943.1	317
1019	86.7347	24.118	112	4.28e-25	15	510	335	588	582	cydD	97	752	XP_011521700.1	271
1020	19.0476	34.821	78.2	2.86e-14	1	112	72	588	587	cydD	477	113	XP_011521700.1	2
1021	67.3469	28.535	111	4.47e-25	13	396	250	588	577	cydD	197	535	NP_001278951.1	158
1022	64.4558	27.704	111	5.56e-25	10	379	246	588	521	cydD	154	678	NP_982269.2	317
1023	81.1224	25.157	112	7.38e-25	14	477	308	588	582	cydD	127	1375	NP_001357426.1	927
1024	39.6259	31.76	105	5.99e-23	6	233	138	588	587	cydD	361	736	NP_001357426.1	519
1025	81.1224	25.157	111	9.02e-25	14	477	308	588	582	cydD	127	1339	XP_016879290.1	891
1026	39.6259	31.76	105	7.07e-23	6	233	138	588	587	cydD	361	700	XP_016879290.1	483
1027	81.1224	25.157	111	1.04e-24	14	477	308	588	582	cydD	127	1377	NP_001357425.1	929
1028	39.6259	31.76	105	7.4e-23	6	233	138	588	587	cydD	361	736	NP_001357425.1	519
1029	81.1224	25.157	111	1.08e-24	14	477	308	588	582	cydD	127	1056	XP_011521699.1	608
1030	39.6259	31.76	106	4.95e-23	6	233	138	588	587	cydD	361	417	XP_011521699.1	200
1031	67.3469	28.535	110	1.69e-24	13	396	250	588	577	cydD	197	736	NP_000584.3	359
1032	39.2857	32.035	109	3.82e-24	5	231	140	588	587	cydD	359	594	XP_016875811.1	379
1033	39.2857	32.035	109	3.96e-24	5	231	140	588	587	cydD	359	637	XP_016875809.1	422
1034	39.2857	32.035	108	4.88e-24	5	231	140	588	587	cydD	359	637	NP_001098985.1	422
1035	39.2857	32.035	108	6.46e-24	5	231	140	588	587	cydD	359	637	NP_005836.2	422
1036	35.3741	30.769	106	3.76e-23	1	208	143	588	563	cydD	356	1254	NP_005836.2	1048
1037	38.9456	32.314	108	6.59e-24	5	229	138	588	587	cydD	361	637	NP_001288758.1	424
1038	35.3741	30.769	106	4.11e-23	1	208	143	588	563	cydD	356	1207	NP_001288758.1	1001
1039	39.2857	32.035	108	6.71e-24	5	231	140	588	587	cydD	359	594	XP_005254082.1	379
1040	35.3741	30.769	106	3.77e-23	1	208	143	588	563	cydD	356	1211	XP_005254082.1	1005
1041	39.2857	32.035	108	7.45e-24	5	231	140	588	587	cydD	359	562	NP_001288759.1	347
1042	39.966	29.362	108	1.03e-23	4	235	158	588	570	cydD	343	610	NP_001364203.1	377
1043	32.1429	31.746	97.4	2.9e-20	2	189	127	588	563	cydD	376	1237	NP_001364203.1	1050
1044	43.7075	31.518	107	1.39e-23	6	257	149	588	581	cydD	332	699	NP_150229.2	463
1045	83.8435	23.935	103	2.43e-22	13	493	308	588	563	cydD	97	1334	NP_150229.2	883
1046	43.7075	31.518	107	1.41e-23	6	257	149	588	581	cydD	332	699	NP_001380726.1	463
1047	83.8435	23.935	103	2.32e-22	13	493	308	588	563	cydD	97	1334	NP_001380726.1	883
1048	36.7347	32.407	101	1.63e-23	3	216	143	588	582	cydD	369	228	NP_001380728.1	14
1049	40.1361	29.237	107	3.24e-23	4	236	158	588	570	cydD	343	899	NP_001364202.1	665
1050	32.1429	31.746	97.8	2.68e-20	2	189	127	588	563	cydD	376	1526	NP_001364202.1	1339
1051	40.1361	29.237	107	3.29e-23	4	236	158	588	570	cydD	343	899	NP_005682.2	665
1052	35.3741	30.288	96.3	6.63e-20	3	208	142	588	581	cydD	376	1545	NP_005682.2	1339
1053	62.7551	28.726	106	4.08e-23	13	369	233	588	570	cydD	209	811	NP_001185863.1	466
1054	33.6735	29.798	76.6	1.1e-13	4	198	132	588	563	cydD	369	1459	NP_001185863.1	1266
1055	62.7551	28.726	106	4.17e-23	13	369	233	588	570	cydD	209	862	XP_011513276.2	517
1056	33.6735	29.798	76.6	1.03e-13	4	198	132	588	563	cydD	369	1510	XP_011513276.2	1317
1057	64.966	26.44	106	4.34e-23	10	382	248	588	581	cydD	209	884	XP_016878732.1	527
1058	35.3741	30.769	105	4.86e-23	1	208	143	588	563	cydD	356	749	XP_016875810.1	543
1059	21.2585	35.2	78.2	2.4e-14	1	125	80	588	587	cydD	464	132	XP_016875810.1	8
1060	64.966	26.44	106	5.05e-23	10	382	248	588	581	cydD	209	796	XP_016878730.1	439
1061	36.2245	30.516	100	3.61e-21	2	213	146	588	580	cydD	369	1454	XP_016878730.1	1243
1062	64.966	26.44	106	5.11e-23	10	382	248	588	581	cydD	209	884	XP_016878726.1	527
1063	36.2245	30.516	100	3.43e-21	2	213	146	588	580	cydD	369	1542	XP_016878726.1	1331
1064	64.966	26.44	106	5.13e-23	10	382	248	588	581	cydD	209	866	NP_004987.2	509
1065	36.2245	30.516	100	3.19e-21	2	213	146	588	580	cydD	369	1524	NP_004987.2	1313
1066	64.966	26.44	106	5.82e-23	10	382	248	588	581	cydD	209	838	XP_016878728.1	481
1067	36.2245	30.516	100	3.52e-21	2	213	146	588	580	cydD	369	1496	XP_016878728.1	1285
1068	64.966	26.44	105	5.93e-23	10	382	248	588	581	cydD	209	842	XP_016878727.1	485
1069	36.2245	30.516	100	3.95e-21	2	213	146	588	580	cydD	369	1500	XP_016878727.1	1289
1070	64.966	26.44	105	6.11e-23	10	382	248	588	581	cydD	209	858	XP_011520799.1	501
1071	36.2245	30.516	100	3.21e-21	2	213	146	588	580	cydD	369	1516	XP_011520799.1	1305
1072	39.6259	31.76	105	6.7e-23	6	233	138	588	587	cydD	361	736	NP_660187.1	519
1073	81.1224	22.851	74.7	4.06e-13	15	477	281	588	582	cydD	127	1337	NP_660187.1	927
1074	39.6259	31.76	105	8.92e-23	6	233	138	588	587	cydD	361	736	XP_016879292.1	519
1075	58.6735	29.565	105	9.17e-23	11	345	217	588	570	cydD	233	367	NP_001337447.1	42
1076	33.6735	29.798	77	6e-14	4	198	132	588	563	cydD	369	1015	NP_001337447.1	822
1077	77.551	28.07	104	1.07e-22	16	456	268	588	581	cydD	150	851	XP_011520784.1	432
1078	77.0408	28.035	104	1.64e-22	15	453	261	588	581	cydD	150	840	XP_011520781.1	432
1079	36.7347	31.944	89.4	1.17e-17	3	216	139	588	580	cydD	369	1485	XP_011520781.1	1274
1080	33.6735	32.323	103	2.78e-22	2	198	132	588	577	cydD	381	1296	XP_006717693.1	1100
1081	38.6054	30.837	100	2.3e-21	5	227	135	588	587	cydD	369	637	XP_006717693.1	425
1082	77.551	28.07	103	2.83e-22	16	456	268	588	581	cydD	150	851	NP_001162.5	432
1083	36.7347	31.944	89.7	8.86e-18	3	216	139	588	580	cydD	369	1496	NP_001162.5	1285
1084	33.6735	32.323	103	3.01e-22	2	198	132	588	577	cydD	381	1528	NP_000383.2	1332
1085	38.6054	30.837	100	2.73e-21	5	227	135	588	587	cydD	369	869	NP_000383.2	657
1086	40.9864	30.29	103	3.64e-22	5	241	149	588	581	cydD	345	835	XP_011520800.1	610
1087	36.2245	30.516	100	3.71e-21	2	213	146	588	580	cydD	369	1493	XP_011520800.1	1282
1088	77.551	28.509	103	3.87e-22	17	456	266	588	581	cydD	150	851	XP_016878703.1	432
1089	77.551	28.289	103	4e-22	16	456	267	588	581	cydD	150	737	NP_001338729.1	318
1090	36.7347	31.944	89	1.31e-17	3	216	139	588	580	cydD	369	1382	NP_001338729.1	1171
1091	77.551	28.728	103	4.2e-22	17	456	265	588	581	cydD	150	863	XP_024306029.1	444
1092	36.7347	31.944	89.4	1.11e-17	3	216	139	588	580	cydD	369	1508	XP_024306029.1	1297
1093	77.551	28.289	103	4.37e-22	16	456	267	588	581	cydD	150	737	XP_011520782.1	318
1094	36.7347	31.944	89	1.3e-17	3	216	139	588	580	cydD	369	1382	XP_011520782.1	1171
1095	39.2857	29.004	103	4.78e-22	3	231	152	588	570	cydD	343	886	XP_005253346.1	665
1096	32.1429	31.746	97.8	2.62e-20	2	189	127	588	563	cydD	376	1513	XP_005253346.1	1326
1097	39.2857	29.004	103	4.82e-22	3	231	152	588	570	cydD	343	886	XP_006719088.1	665
1098	35.3741	30.288	96.3	6.9e-20	3	208	142	588	581	cydD	376	1532	XP_006719088.1	1326
1099	74.6599	23.918	102	5.99e-22	9	439	296	588	577	cydD	155	1517	NP_003777.2	1101
1100	77.8912	25.546	98.6	1.3e-20	12	458	294	588	583	cydD	142	851	NP_003777.2	425
1101	38.9456	31.878	101	1.59e-21	5	229	135	588	565	cydD	356	934	XP_016873690.1	708
1102	72.619	25.761	101	1.6e-21	13	427	234	588	565	cydD	207	912	NP_001274103.1	501
1103	33.3333	29.592	78.2	3.52e-14	2	196	136	588	563	cydD	369	1559	NP_001274103.1	1365
1104	72.619	25.761	101	1.66e-21	13	427	234	588	565	cydD	207	911	NP_001338225.1	500
1105	33.3333	29.592	78.2	3.55e-14	2	196	136	588	563	cydD	369	1558	NP_001338225.1	1364
1106	38.9456	31.878	101	1.83e-21	5	229	135	588	565	cydD	356	933	XP_016873688.1	707
1107	33.3333	29.592	78.2	3.59e-14	2	196	136	588	563	cydD	369	1580	XP_016873688.1	1386
1108	38.9456	31.878	101	1.85e-21	5	229	135	588	565	cydD	356	934	XP_016873686.1	708
1109	33.3333	29.592	78.2	3.59e-14	2	196	136	588	563	cydD	369	1581	XP_016873686.1	1387
1110	34.0136	29	100	2.79e-21	1	200	141	588	561	cydD	362	1421	NP_000483.3	1223
1111	37.7551	23.874	73.6	8.66e-13	4	222	153	588	581	cydD	362	644	NP_000483.3	437
1112	65.3061	28.646	100	2.98e-21	16	384	229	588	570	cydD	209	783	NP_258261.2	423
1113	33.6735	29.798	77	8.3e-14	4	198	132	588	563	cydD	369	1431	NP_258261.2	1238
1114	38.6054	30.837	100	3e-21	5	227	135	588	587	cydD	369	869	XP_016871164.1	657
1115	38.6054	30.837	100	3.06e-21	5	227	135	588	587	cydD	369	869	XP_006717694.1	657
1116	36.2245	30.516	100	3.13e-21	2	213	146	588	580	cydD	369	1483	XP_016878729.1	1272
1117	18.7075	36.364	69.7	1.38e-11	1	110	67	588	581	cydD	475	825	XP_016878729.1	716
1119	41.4966	29.508	100	3.19e-21	5	244	150	588	587	cydD	352	869	XP_011537593.1	640
1120	36.2245	30.516	100	3.2e-21	2	213	146	588	580	cydD	369	1427	XP_016878731.1	1216
1123	65.3061	28.646	100	3.34e-21	16	384	229	588	570	cydD	209	826	XP_016866935.1	466
1124	33.6735	29.798	76.6	1.06e-13	4	198	132	588	563	cydD	369	1474	XP_016866935.1	1281
1125	65.3061	28.646	100	3.71e-21	16	384	229	588	570	cydD	209	877	XP_016866940.1	517
1127	65.3061	28.646	100	3.8e-21	16	384	229	588	570	cydD	209	877	XP_016866939.1	517
1129	38.9456	31.878	100	4.5e-21	5	229	135	588	565	cydD	356	433	XP_016873691.1	207
1130	33.3333	29.592	76.3	1.11e-13	2	196	136	588	563	cydD	369	1080	XP_016873691.1	886
1131	65.3061	28.646	100	4.84e-21	16	384	229	588	570	cydD	209	877	XP_016866934.1	517
1132	33.6735	29.798	76.6	1.16e-13	4	198	132	588	563	cydD	369	1525	XP_016866934.1	1332
1133	65.1361	28.198	100	4.95e-21	15	383	232	588	570	cydD	209	877	XP_016866942.1	517
1134	65.3061	28.646	99.8	5.35e-21	16	384	229	588	570	cydD	209	877	XP_016866937.1	517
1136	65.3061	28.646	99.8	5.44e-21	15	384	229	588	570	cydD	209	382	XP_016866943.1	22
1137	33.6735	29.798	77.4	5.83e-14	4	198	132	588	563	cydD	369	1030	XP_016866943.1	837
1138	38.9456	31.878	99.8	5.5e-21	5	229	135	588	565	cydD	356	367	XP_024304436.1	141
1139	33.3333	29.592	76.3	1.35e-13	2	196	136	588	563	cydD	369	1014	XP_024304436.1	820
1140	64.966	27.487	98.2	9.6e-21	13	382	235	588	561	cydD	197	680	NP_001276972.1	324
1141	72.449	25.587	98.6	1.35e-20	13	426	235	588	565	cydD	207	911	NP_000343.2	501
1142	33.3333	29.592	78.2	3.46e-14	2	196	136	588	563	cydD	369	1558	NP_000343.2	1364
1143	72.449	25.587	98.6	1.36e-20	13	426	235	588	565	cydD	207	910	NP_001338226.1	500
1144	33.3333	29.592	78.2	3.48e-14	2	196	136	588	563	cydD	369	1557	NP_001338226.1	1363
1145	64.966	27.487	97.8	1.41e-20	13	382	235	588	561	cydD	197	680	NP_000535.3	324
1146	38.7755	31.579	98.6	1.57e-20	5	228	136	588	565	cydD	356	933	NP_001338224.1	708
1147	33.3333	29.592	78.2	3.56e-14	2	196	136	588	563	cydD	369	1580	NP_001338224.1	1386
1148	32.1429	31.746	97.8	2.43e-20	2	189	127	588	563	cydD	376	1479	XP_005253347.1	1292
1149	39.4558	26.293	80.9	4.34e-15	4	232	123	588	570	cydD	343	852	XP_005253347.1	665
1150	38.7755	31.579	97.1	3.58e-20	5	228	136	588	565	cydD	356	230	XP_016873693.1	5
1151	33.3333	29.592	76.3	1.17e-13	2	196	136	588	563	cydD	369	877	XP_016873693.1	683
1152	36.7347	30.093	88.6	2.33e-19	3	216	117	588	582	cydD	369	197	NP_001380727.1	14
1153	20.9184	34.146	83.2	2.28e-18	0	123	81	588	534	cydD	412	128	NP_001157414.1	6
1154	19.898	35.043	82.8	2.85e-18	0	117	76	588	528	cydD	412	122	NP_001157465.1	6
1155	27.551	38.272	88.6	4.47e-18	2	162	89	588	524	cydD	369	400	XP_024304677.1	244
1156	36.7347	31.944	89.4	1.05e-17	3	216	139	588	580	cydD	369	1440	XP_016878701.1	1229
1157	77.0408	23.4	50.1	1.81e-05	15	453	237	588	581	cydD	150	795	XP_016878701.1	432
1158	58.3333	27.697	87.8	1.93e-17	11	343	208	588	522	cydD	197	643	NP_061313.2	324
1159	33.6735	29.798	77	6.26e-14	4	198	132	588	563	cydD	369	808	XP_011513287.1	615
1160	25.5102	34.667	76.3	1.22e-13	3	150	94	588	570	cydD	423	160	XP_011513287.1	13
1161	48.1293	26.502	72.8	3.73e-13	9	283	180	588	560	cydD	285	330	XP_011540179.1	69
1162	38.7755	29.825	73.9	6.93e-13	8	228	135	588	586	cydD	371	629	NP_001364250.1	415
1164	48.1293	26.502	73.2	9.02e-13	9	283	180	588	560	cydD	285	666	XP_006710865.2	405
1165	48.1293	26.502	73.2	9.49e-13	9	283	180	588	560	cydD	285	642	NP_002849.1	381
1166	43.8776	27.907	72.8	9.65e-13	12	258	145	588	570	cydD	339	282	NP_997511.1	40
1167	43.8776	27.907	73.2	9.87e-13	12	258	145	588	570	cydD	339	304	NP_004906.3	62
1168	43.8776	27.907	72.8	1.12e-12	12	258	145	588	570	cydD	339	301	NP_997512.1	59
1169	43.8776	27.907	72.8	1.15e-12	12	258	145	588	570	cydD	339	315	XP_011528108.1	73
1170	43.8776	27.907	72.8	1.15e-12	12	258	145	588	570	cydD	339	304	NP_058198.2	62
1171	43.8776	27.907	72.8	1.28e-12	12	258	145	588	570	cydD	339	306	NP_997510.1	64
1172	41.6667	27.755	72.4	1.36e-12	11	245	140	588	570	cydD	348	315	NP_997057.1	86
1173	41.6667	27.755	71.2	3.33e-12	11	245	140	588	570	cydD	348	315	XP_011528109.1	86
1174	38.4354	27.434	68.6	2.19e-11	8	226	136	588	543	cydD	328	664	XP_016874481.1	457
1175	38.4354	27.434	68.6	2.86e-11	8	226	136	588	543	cydD	328	664	NP_005155.1	457
1176	37.7551	27.477	67.4	5.69e-11	10	222	132	588	570	cydD	363	412	XP_024307909.1	206
1177	36.2245	28.169	66.6	1.07e-10	8	213	126	588	570	cydD	375	280	NP_071881.1	78
1178	36.2245	28.169	65.9	1.5e-10	8	213	126	588	570	cydD	375	280	XP_011531326.1	78
1179	36.2245	28.169	65.9	1.66e-10	8	213	126	588	570	cydD	375	280	XP_006712136.1	78
1180	36.2245	28.169	65.1	2.28e-10	8	213	126	588	570	cydD	375	280	XP_005264537.1	78
1181	39.1156	32.174	65.9	2.5e-10	10	230	127	588	586	cydD	371	716	XP_024306451.1	502
1182	39.1156	32.174	65.1	3.41e-10	10	230	127	588	586	cydD	371	521	XP_016879895.1	307
1183	35.034	28.155	53.1	1.99e-06	8	206	131	588	561	cydD	361	1296	XP_016879895.1	1103
1184	39.1156	32.174	65.1	3.95e-10	10	230	127	588	586	cydD	371	716	NP_525023.2	502
1185	35.034	28.155	52.8	2.47e-06	8	206	131	588	561	cydD	361	1491	NP_525023.2	1298
1186	34.3537	27.723	64.3	4.72e-10	6	202	123	588	543	cydD	350	660	NP_000024.2	474
1187	35.3741	27.885	64.3	5.04e-10	8	208	123	588	570	cydD	380	199	XP_011531327.1	2
1188	39.1156	32.174	64.3	5.99e-10	10	230	127	588	586	cydD	371	399	XP_011522876.1	185
1189	35.034	28.155	52.8	2.67e-06	8	206	131	588	561	cydD	361	1174	XP_011522876.1	981
1190	36.2245	28.169	62.8	6.2e-10	8	213	126	588	570	cydD	375	280	XP_006712137.1	78
1191	43.1973	27.559	62.8	1.4e-09	11	254	158	588	565	cydD	328	283	NP_001135977.1	40
1192	33.6735	28.283	62.4	2.05e-09	9	198	125	588	570	cydD	381	224	XP_011541254.1	36
1193	32.8231	28.497	62	2.43e-09	9	193	121	588	565	cydD	381	222	NP_001335121.1	39
1194	36.9048	29.493	61.6	3.85e-09	9	217	123	588	575	cydD	369	698	XP_011522494.1	502
1195	36.7347	29.63	62	3.86e-09	9	216	122	588	574	cydD	369	636	NP_001362700.1	441
1197	36.9048	29.493	62	3.89e-09	9	217	123	588	575	cydD	369	698	NP_001275914.1	502
1199	36.9048	29.493	61.6	4.23e-09	9	217	123	588	575	cydD	369	698	NP_001275915.1	502
1201	35.7143	30.952	61.2	4.47e-09	11	210	127	588	565	cydD	369	299	XP_011531331.1	95
1202	35.7143	30.952	61.2	4.54e-09	11	210	127	588	565	cydD	369	299	XP_011531332.1	95
1203	35.7143	30.952	61.2	4.72e-09	11	210	127	588	565	cydD	369	295	NP_001344250.1	91
1204	35.7143	30.952	61.2	4.89e-09	11	210	127	588	565	cydD	369	295	NP_071882.1	91
1205	36.7347	29.63	60.8	6.99e-09	9	216	122	588	574	cydD	369	223	NP_001362701.1	28
1207	31.9728	30.319	60.1	1.25e-08	7	188	110	588	549	cydD	371	688	XP_024306299.1	513
1208	31.8027	29.412	60.1	1.41e-08	6	187	121	588	549	cydD	369	681	NP_061142.2	500
1210	31.9728	30.319	59.7	1.77e-08	7	188	110	588	549	cydD	371	530	XP_016879504.1	355
1212	31.9728	30.319	59.7	1.91e-08	7	188	110	588	549	cydD	371	680	NP_525022.2	505
1214	31.9728	30.319	59.7	1.93e-08	7	188	110	588	549	cydD	371	688	XP_024306297.1	513
1216	31.9728	30.319	59.7	1.94e-08	7	188	110	588	549	cydD	371	688	XP_016879500.1	513
1218	31.9728	30.319	59.7	1.96e-08	7	188	110	588	549	cydD	371	680	XP_016879501.1	505
1220	37.2449	24.658	57.8	7.77e-08	7	219	142	588	565	cydD	357	1142	NP_000341.2	937
1221	33.6735	27.778	55.1	4.51e-07	7	198	130	588	561	cydD	369	741	NP_001080.2	552
1222	35.034	28.155	52.8	2.48e-06	8	206	131	588	561	cydD	361	806	XP_016879897.1	613
1223	38.4354	25.221	52.4	3.12e-06	10	226	151	588	586	cydD	369	1115	XP_016869871.1	900
1225	38.4354	25.221	52.4	3.44e-06	10	226	151	588	586	cydD	369	1015	XP_011516644.1	800
1227	38.4354	25.221	52.4	3.55e-06	10	226	151	588	586	cydD	369	1136	XP_005251830.1	921
1229	38.4354	25.221	52.4	3.63e-06	10	226	151	588	586	cydD	369	1076	XP_005251833.1	861
1231	38.4354	25.221	52.4	3.71e-06	10	226	151	588	586	cydD	369	1161	XP_011516641.1	946
1233	38.4354	25.221	52.4	3.84e-06	10	226	151	588	586	cydD	369	1161	XP_011516643.1	946
1235	38.4354	25.221	52	3.97e-06	10	226	151	588	586	cydD	369	1136	NP_005493.2	921
1237	38.4354	25.221	51.6	5.35e-06	10	226	151	588	586	cydD	369	1161	XP_011516646.1	946
1238	35.8844	27.014	50.4	9.05e-06	9	211	113	588	582	cydD	380	553	NP_001035809.1	376
1239	33.5034	25.381	50.4	1.02e-05	8	197	119	588	553	cydD	375	264	XP_011531328.1	78
1240	37.9252	26.009	50.4	1.15e-05	10	223	136	588	565	cydD	360	268	NP_001335914.1	58
1241	37.2449	25.571	50.4	1.16e-05	9	219	142	588	565	cydD	360	268	NP_001335916.1	58
1242	37.9252	26.009	50.1	1.44e-05	10	223	136	588	565	cydD	360	268	NP_001244315.1	58
1243	46.4286	26.374	50.1	1.9e-05	13	273	154	588	585	cydD	331	4021	XP_011513435.1	3778
1345	105.64	35.729	255	2.58e-78	12	487	261	461	450	cysS	2	524	NP_078813.1	52
1346	62.9067	43.103	222	5.72e-68	6	290	140	461	278	cysS	2	329	XP_016876231.1	52
1347	67.2451	40.645	214	6.04e-65	6	310	159	461	300	cysS	2	347	NP_001339182.1	52
1348	58.5683	42.593	207	4.14e-62	5	270	132	461	260	cysS	2	309	XP_011519420.1	52
1349	91.974	35.613	209	6.06e-62	11	424	222	461	450	cysS	64	411	XP_006720016.1	2
1350	58.5683	42.593	207	7.48e-62	5	270	132	461	260	cysS	2	309	XP_011519419.1	52
1351	50.5423	42.489	197	1.34e-55	5	233	119	461	312	cysS	94	360	NP_001365069.1	129
1353	50.5423	42.489	196	5.43e-55	5	233	119	461	312	cysS	94	442	NP_001365067.1	211
1354	15.4013	49.296	77.8	1.56e-14	1	71	35	461	81	cysS	12	99	NP_001365067.1	29
1355	50.5423	42.489	196	5.8e-55	5	233	119	461	312	cysS	94	442	NP_001365066.1	211
1356	15.4013	49.296	77.8	1.56e-14	1	71	35	461	81	cysS	12	99	NP_001365066.1	29
1357	50.5423	42.489	196	6.28e-55	5	233	119	461	312	cysS	94	452	NP_001742.1	221
1358	17.5705	49.383	89.7	2.45e-18	1	81	40	461	81	cysS	2	109	NP_001742.1	29
1359	50.5423	42.489	196	7.71e-55	5	233	119	461	312	cysS	94	452	NP_644802.1	221
1360	17.5705	49.383	89.7	2.38e-18	1	81	40	461	81	cysS	2	109	NP_644802.1	29
1361	50.5423	42.489	196	1.16e-54	5	233	119	461	312	cysS	94	465	NP_001365065.1	234
1362	17.5705	49.383	89.7	2.73e-18	1	81	40	461	81	cysS	2	122	NP_001365065.1	42
1363	50.5423	42.489	196	1.42e-54	5	233	119	461	312	cysS	94	535	NP_001014437.1	304
1364	17.5705	49.383	90.1	2.08e-18	1	81	40	461	81	cysS	2	192	NP_001014437.1	112
1365	50.5423	42.489	196	1.51e-54	5	233	119	461	312	cysS	94	535	NP_001181926.1	304
1366	17.5705	49.383	90.1	2.01e-18	1	81	40	461	81	cysS	2	192	NP_001181926.1	112
1367	85.2495	34.606	186	4.89e-53	11	393	206	461	450	cysS	95	409	XP_011519418.1	31
1368	44.4685	45.366	186	3.38e-51	5	205	97	461	284	cysS	94	332	XP_024304473.1	129
1370	44.0347	45.813	185	1.07e-50	5	203	95	461	282	cysS	94	412	XP_024304472.1	211
1371	15.4013	49.296	77.8	1.66e-14	1	71	35	461	81	cysS	12	99	XP_024304472.1	29
1372	44.0347	45.813	185	1.19e-50	5	203	95	461	282	cysS	94	422	XP_024304471.1	221
1373	17.5705	49.383	89.7	2.58e-18	1	81	40	461	81	cysS	2	109	XP_024304471.1	29
1374	44.0347	45.813	185	1.96e-50	5	203	95	461	282	cysS	94	505	XP_024304469.1	304
1375	17.5705	49.383	90.1	2.08e-18	1	81	40	461	81	cysS	2	192	XP_024304469.1	112
1376	44.0347	45.813	184	2.58e-50	5	203	95	461	282	cysS	94	505	XP_024304470.1	304
1377	17.5705	49.383	90.1	2.01e-18	1	81	40	461	81	cysS	2	192	XP_024304470.1	112
1378	56.833	31.679	97.8	5.79e-22	8	262	149	461	450	cysS	217	262	NP_001339181.1	3
1387	73.2877	28.505	90.9	2.27e-20	3	214	142	292	248	dapA	38	276	NP_612422.2	71
1388	89.0411	26.154	72.4	4.84e-14	6	260	177	292	248	dapA	4	269	NP_001186985.1	10
1389	105.479	24.675	72.4	7.39e-14	8	308	201	292	280	dapA	4	317	NP_110396.1	10
1390	76.0274	25.225	65.1	1.11e-11	6	222	156	292	218	dapA	4	228	NP_001186981.1	10
1391	65.7534	26.563	59.7	9.2e-10	5	192	134	292	188	dapA	4	201	NP_001186980.1	10
1392	108.267	21.921	62.8	3.87e-10	18	406	267	375	375	dapE	4	400	NP_000657.1	11
1393	108.267	21.921	62.8	4.96e-10	18	406	267	375	375	dapE	4	490	NP_001303260.1	101
1394	73.0667	24.818	60.8	2.35e-09	8	274	145	375	276	dapE	60	395	NP_116038.4	126
1395	74.4	24.731	58.2	1.49e-08	10	279	147	375	277	dapE	57	363	NP_001357177.1	90
1396	91.4667	22.157	54.7	1.72e-07	15	343	224	375	375	dapE	60	365	NP_001185827.1	39
1413	95.2663	32.919	77	5.97e-17	4	161	88	169	145	def	5	226	NP_071736.1	66
1425	36.1224	27.684	65.1	1.71e-10	3	177	106	490	370	der	203	435	NP_001182351.1	272
1427	50.2041	25.61	64.3	2.57e-10	6	246	137	490	370	der	155	413	NP_116009.2	184
1429	36.1224	27.684	63.9	4.52e-10	3	177	106	490	370	der	203	445	NP_598399.2	282
1431	48.3673	26.582	54.3	4.32e-07	7	237	125	490	370	der	155	392	NP_001122327.1	184
1518	43.1034	32.571	81.6	2.71e-17	4	175	105	406	174	dfp	8	189	NP_068595.3	20
1519	40.1478	31.288	74.7	9.21e-15	4	163	99	406	162	dfp	8	177	XP_016877954.1	20
1520	41.6256	29.586	63.2	4.2e-11	4	169	86	406	174	dfp	8	157	NP_001288031.1	20
1521	38.67	28.025	55.5	1.82e-08	4	157	80	406	162	dfp	8	145	XP_016877950.1	20
1522	22.1675	31.111	50.8	6.01e-07	1	90	60	406	162	dfp	75	120	XP_016877951.1	31
1616	48.367	24.759	78.6	5.15e-15	9	311	205	643	313	dnaX	9	312	NP_031396.1	25
1617	48.2115	24.839	78.6	5.63e-15	9	310	203	643	313	dnaX	9	309	NP_001193730.1	25
1618	48.8336	24.522	77.4	1.18e-14	9	314	208	643	313	dnaX	6	291	NP_001123585.1	1
1619	44.79	23.611	75.1	5.62e-14	7	288	193	643	291	dnaX	9	290	XP_016875268.1	25
1620	43.3904	20.789	59.7	8.38e-09	6	279	188	643	275	dnaX	9	300	NP_002907.1	43
1621	30.3266	25.641	57.4	2.37e-08	4	195	140	643	313	dnaX	120	224	NP_001333744.1	34
1622	30.4821	25.51	57.4	2.45e-08	4	196	142	643	313	dnaX	120	227	NP_001123584.1	34
1623	36.0809	22.845	55.8	1.53e-07	4	232	155	643	237	dnaX	9	251	NP_852136.1	41
1672	93.3775	35.461	82	5.9e-20	4	141	84	151	151	dut	12	141	NP_001020420.1	7
1673	93.3775	35.461	81.6	1.2e-19	4	141	84	151	151	dut	12	164	NP_001939.1	30
1674	93.3775	35.461	81.3	1.67e-19	4	141	84	151	151	dut	12	167	NP_001317215.1	33
1675	93.3775	35.461	79.7	4.19e-18	4	141	84	151	151	dut	12	252	NP_001020419.1	118
1692	80.1613	23.541	96.3	4.24e-20	18	497	324	620	574	dxs	105	577	NP_001055.1	110
1693	81.4516	23.168	93.2	4.29e-19	18	505	324	620	574	dxs	105	585	NP_001244957.1	110
1694	50.8065	24.444	86.3	3.41e-17	10	315	209	620	574	dxs	277	411	XP_011532357.1	109
1695	88.0645	23.26	84	3.4e-16	23	546	313	620	619	dxs	130	538	NP_001139406.1	43
1696	88.0645	23.26	83.6	3.93e-16	23	546	313	620	619	dxs	130	588	NP_001139405.1	93
1697	88.0645	23.26	83.6	4.75e-16	23	546	313	620	619	dxs	130	594	NP_036385.3	99
1698	80.1613	24.145	83.6	5.08e-16	18	497	279	620	569	dxs	126	576	NP_115512.3	125
1699	43.2258	23.134	62.4	1.23e-09	9	268	180	620	574	dxs	331	310	NP_000916.2	45
1700	43.2258	23.134	62	1.37e-09	9	268	180	620	574	dxs	331	292	NP_001302465.1	27
1701	41.9355	21.923	53.9	4.99e-07	8	260	175	620	574	dxs	331	292	NP_001166939.1	45
1714	99.3056	55.478	447	6.49e-155	8	429	177	432	426	eno	6	427	NP_001361452.1	5
1715	99.3056	55.478	446	1.12e-154	8	429	177	432	426	eno	6	436	NP_001361453.1	14
1716	99.537	52.791	427	2.71e-147	8	430	189	432	425	eno	4	426	NP_001966.1	3
1717	99.537	52.326	421	6.64e-145	8	430	191	432	425	eno	4	426	NP_001419.1	3
1718	99.537	51.163	414	5.44e-142	8	430	196	432	425	eno	4	426	NP_001340275.1	3
1719	98.8426	50.351	389	5.04e-133	8	427	159	432	426	eno	6	384	NP_001180432.1	5
1720	78.2407	51.183	330	1.36e-110	6	338	154	432	425	eno	94	333	NP_001188412.1	1
1721	78.9352	28.739	117	9.49e-28	11	341	206	432	416	eno	107	568	XP_006717898.1	234
1723	78.9352	28.739	117	1.4e-27	11	341	206	432	416	eno	107	568	NP_001229628.1	234
1725	77.3148	25.449	97.1	5.63e-21	7	334	184	432	416	eno	107	526	XP_011538099.1	234
1727	49.0741	29.245	66.2	5.96e-11	8	212	120	432	291	eno	107	442	XP_016871730.1	234
1729	39.1204	28.994	59.7	5.24e-09	4	169	97	432	252	eno	107	402	XP_011538101.1	234
1731	39.1204	28.994	59.3	6.95e-09	4	169	97	432	252	eno	107	402	XP_005269872.1	234
1733	106.312	26.25	94	5.55e-21	4	320	187	301	281	era	11	435	NP_005693.1	116
1734	106.312	26.25	89.7	1.84e-19	5	320	186	301	281	era	11	434	NP_001304914.1	116
1735	92.3588	28.058	85.9	2.15e-18	6	278	152	301	281	era	11	352	NP_001304915.1	116
1770	72.807	46.988	80.1	1.34e-19	1	83	43	114	114	erpA	33	152	NP_919255.2	70
1771	92.9825	33.019	69.3	9.38e-16	1	106	70	114	114	erpA	9	129	NP_112202.2	25
1780	104.187	33.806	208	3.67e-62	11	423	255	406	404	fabB	2	459	NP_060367.1	42
1781	44.8276	42.857	130	2.49e-35	6	182	92	406	404	fabB	234	184	XP_006713280.1	4
1782	41.8719	39.412	100	6.06e-23	6	170	91	406	404	fabB	246	376	NP_001138863.1	208
1783	46.0591	25.134	60.1	3.21e-09	3	187	130	406	180	fabB	2	226	NP_001138863.1	42
1784	83.2512	28.107	89.7	1.87e-18	15	338	207	406	402	fabB	81	405	NP_004095.4	88
1794	97.0874	34.333	149	1.6e-41	7	300	173	309	286	fabD	6	359	NP_775738.3	65
1795	62.7832	29.897	82.4	7.52e-18	3	194	124	309	286	fabD	105	194	XP_011528458.1	1
1796	35.9223	42.342	77.8	1.6e-16	4	111	52	309	109	fabD	6	170	NP_055322.1	65
1819	97.9508	41.841	189	2.76e-59	2	239	134	244	244	fabG	6	236	NP_116172.2	3
1820	102.049	40.161	181	4.28e-56	3	249	134	244	244	fabG	6	246	XP_006714454.1	3
1821	102.049	38.153	171	3.11e-52	3	249	142	244	243	fabG	7	261	NP_055049.1	13
1822	82.377	38.806	142	1.82e-41	1	201	122	244	205	fabG	6	203	XP_005263372.1	3
1823	72.1311	42.045	140	7.11e-41	0	176	102	244	181	fabG	6	178	XP_005263373.1	3
1824	86.4754	36.967	134	4.16e-38	2	211	122	244	205	fabG	6	213	XP_016864271.1	3
1825	76.2295	39.785	132	7.81e-38	1	186	102	244	181	fabG	6	188	XP_016864272.1	3
1826	76.2295	39.785	132	1.28e-37	1	186	102	244	181	fabG	6	188	XP_006714455.1	3
1827	60.6557	43.243	120	1.21e-33	3	148	69	244	244	fabG	107	147	XP_011530688.1	5
1828	102.869	31.873	120	7.87e-32	5	251	156	244	240	fabG	3	264	NP_060911.2	16
1829	98.7705	33.61	119	9.6e-32	4	241	154	244	240	fabG	6	273	NP_066284.2	33
1830	77.8689	37.368	121	9.49e-31	1	190	110	244	181	fabG	1	194	NP_001361427.1	5
1831	77.8689	37.368	121	1.09e-30	1	190	110	244	181	fabG	1	194	NP_000405.1	5
1832	100.41	31.429	113	5.75e-30	4	245	155	244	240	fabG	3	242	NP_064524.3	4
1833	97.9508	30.126	110	3.39e-29	3	239	117	244	244	fabG	6	191	XP_011530687.1	3
1834	106.148	30.116	107	1.7e-27	5	259	154	244	240	fabG	3	256	XP_006714337.1	4
1835	98.7705	31.12	106	2.6e-27	5	241	158	244	242	fabG	5	242	NP_057370.1	7
1836	77.8689	36.316	110	5.82e-27	2	190	109	244	181	fabG	1	191	NP_001361426.1	5
1837	103.689	30.04	103	4.68e-26	4	253	162	244	243	fabG	4	259	NP_004484.1	9
1838	85.6557	33.971	103	5.51e-26	6	209	120	244	199	fabG	1	201	NP_000851.2	1
1839	80.7377	33.503	105	2.92e-25	4	197	90	244	181	fabG	1	176	NP_001186221.1	5
1840	78.6885	30.729	101	9.73e-25	2	192	127	244	190	fabG	5	227	NP_835236.2	36
1841	78.6885	31.25	100	1.55e-24	2	192	126	244	190	fabG	5	227	NP_057329.3	36
1842	98.7705	30.705	98.6	2.92e-24	6	241	157	244	242	fabG	5	240	NP_001182147.1	7
1843	47.1311	43.478	100	1.12e-23	0	115	65	244	181	fabG	67	219	NP_001186220.1	105
1844	47.1311	43.478	100	1.16e-23	0	115	65	244	181	fabG	67	170	NP_001278956.1	56
1845	102.049	30.522	97.8	1.57e-23	7	249	158	244	243	fabG	6	273	NP_065715.1	29
1846	91.8033	32.143	97.1	1.77e-23	8	224	132	244	240	fabG	29	248	NP_057330.2	33
1847	97.541	31.092	95.5	4.31e-23	5	238	130	244	240	fabG	6	239	NP_001269917.1	33
1848	81.1475	30.808	95.9	7.35e-23	2	198	116	244	189	fabG	7	245	XP_024306453.1	54
1849	99.5902	29.63	95.5	8.82e-23	6	243	158	244	239	fabG	6	275	NP_005785.1	37
1850	86.8852	30.189	95.5	1.28e-22	3	212	125	244	201	fabG	7	244	NP_001317088.1	39
1851	77.8689	30.526	95.1	1.56e-22	2	190	124	244	188	fabG	7	191	NP_001309209.1	2
1852	88.9344	28.571	95.9	1.73e-22	3	217	124	244	190	fabG	5	252	NP_742034.1	36
1853	86.8852	30.189	95.5	1.83e-22	3	212	125	244	201	fabG	7	259	NP_056325.2	54
1854	81.1475	30.808	95.5	1.84e-22	2	198	116	244	189	fabG	7	292	XP_011522088.1	101
1855	83.6066	30.882	95.1	1.99e-22	3	204	132	244	201	fabG	7	257	NP_001380586.1	54
1856	77.8689	30.526	94.7	3.84e-22	2	190	124	244	188	fabG	7	241	NP_057113.1	52
1857	77.8689	30.526	95.1	5.78e-22	2	190	124	244	188	fabG	7	241	XP_016876857.1	52
1858	101.23	27.935	93.2	1.4e-21	3	247	170	244	240	fabG	2	293	XP_011515182.1	47
1859	101.23	27.935	93.2	1.43e-21	3	247	170	244	240	fabG	2	293	NP_001317504.1	47
1860	101.23	27.935	92.8	1.74e-21	3	247	170	244	240	fabG	2	302	NP_001350.1	56
1861	74.5902	35.165	89	2.95e-21	5	182	102	244	174	fabG	1	174	NP_001139288.1	1
1862	83.1967	28.571	89	1.4e-20	2	203	141	244	240	fabG	42	210	XP_005250865.1	8
1863	84.4262	30.583	89.7	2.26e-20	3	206	138	244	205	fabG	5	272	NP_113651.4	67
1864	103.689	28.063	87.4	6.03e-20	5	253	158	244	243	fabG	4	250	NP_001032900.1	9
1865	79.5082	28.866	88.2	6.44e-20	2	194	131	244	188	fabG	2	230	NP_001304978.1	37
1866	86.8852	29.717	88.2	7.02e-20	4	212	122	244	201	fabG	7	255	NP_001380587.1	54
1867	79.5082	28.866	88.2	7.18e-20	2	194	131	244	188	fabG	2	230	NP_620419.2	37
1868	77.459	29.63	86.3	1.61e-19	3	189	97	244	190	fabG	5	191	NP_001129702.1	36
1869	79.0984	29.016	84.7	5.67e-19	5	193	128	244	189	fabG	2	214	XP_024305017.1	26
1870	79.0984	29.016	84.7	1.28e-18	5	193	128	244	189	fabG	2	214	NP_003716.2	26
1871	76.6393	33.69	84	2.09e-18	2	187	120	244	188	fabG	6	192	NP_056540.3	6
1872	77.8689	31.053	83.6	4.04e-18	6	190	118	244	189	fabG	7	213	NP_001186700.1	30
1873	99.1803	26.86	82	6.26e-18	5	242	166	244	233	fabG	3	250	NP_077284.2	9
1874	77.8689	28.421	82.4	9.54e-18	5	190	123	244	188	fabG	6	213	NP_001135742.1	30
1875	77.8689	28.421	82.4	1.37e-17	5	190	123	244	188	fabG	6	273	NP_001276692.1	90
1876	97.541	28.151	79	3.62e-17	6	238	134	244	240	fabG	3	204	XP_005263197.1	4
1877	80.7377	27.919	80.1	5.71e-17	3	197	134	244	195	fabG	5	242	NP_000188.1	48
1878	58.1967	33.803	79.7	5.73e-17	1	142	92	244	201	fabG	62	208	NP_001380589.1	67
1879	101.639	28.629	79.7	8.2e-17	7	248	152	244	236	fabG	6	276	NP_878912.1	37
1880	80.7377	29.442	79	1.54e-16	7	197	122	244	189	fabG	2	214	NP_003699.3	26
1881	78.2787	27.749	77	1.63e-16	4	191	128	244	239	fabG	55	199	XP_011534640.1	13
1882	78.2787	24.607	77.8	3.59e-16	1	191	136	244	186	fabG	4	226	NP_001099041.1	36
1883	78.6885	24.479	77.8	4.33e-16	1	192	136	244	186	fabG	4	227	NP_001207422.1	36
1884	52.8689	37.984	74.3	7.75e-16	4	129	73	244	240	fabG	117	127	XP_024308766.1	1
1885	78.6885	27.604	76.3	1.29e-15	2	192	133	244	190	fabG	5	241	NP_057226.1	50
1886	84.8361	28.502	74.3	5.3e-15	5	207	132	244	192	fabG	1	233	XP_005266734.1	28
1887	84.0164	28.78	74.7	5.98e-15	5	205	130	244	192	fabG	3	233	NP_002026.1	30
1888	77.459	26.984	73.6	1e-14	2	189	132	244	190	fabG	8	209	XP_016873370.1	21
1889	81.9672	27.5	73.2	1.84e-14	6	200	116	244	186	fabG	2	207	NP_683695.1	22
1890	75.8197	29.189	73.2	2e-14	4	185	122	244	182	fabG	6	243	XP_011511369.1	60
1891	75.8197	29.189	73.2	2.03e-14	4	185	122	244	182	fabG	6	226	XP_016862497.1	43
1892	77.459	29.63	71.6	2.2e-14	4	189	124	244	190	fabG	6	216	NP_932349.2	33
1893	75.8197	29.189	72.8	2.3e-14	4	185	122	244	182	fabG	6	220	XP_016862498.1	37
1894	75.8197	29.189	72.8	2.93e-14	4	185	122	244	182	fabG	6	239	NP_004042.1	56
1895	80.7377	27.411	72	4.35e-14	5	197	131	244	190	fabG	5	202	NP_001129522.1	7
1896	97.1311	25.738	72	7.31e-14	8	237	154	244	236	fabG	9	309	NP_000187.3	86
1897	62.2951	30.921	70.9	8.47e-14	2	152	84	244	143	fabG	7	199	NP_001380588.1	54
1898	97.9508	26.778	69.3	1.95e-13	6	239	128	244	240	fabG	6	228	XP_006720068.1	33
1899	61.0656	35.57	67.8	2.21e-13	5	149	80	244	141	fabG	1	141	NP_001350503.1	1
1900	49.1803	38.333	67.4	2.25e-13	4	120	67	244	240	fabG	126	118	XP_024308767.1	1
1901	48.7705	38.655	66.6	3.86e-13	4	119	60	244	114	fabG	1	111	NP_001243234.1	1
1902	79.0984	25.907	68.6	4.66e-13	3	193	107	244	195	fabG	5	206	XP_016870163.1	48
1903	72.1311	28.409	67.8	6.12e-13	4	176	117	244	169	fabG	3	184	XP_005257715.1	9
1904	82.377	25.871	66.6	2.64e-12	2	201	99	244	205	fabG	5	217	NP_001139523.1	67
1905	81.1475	26.263	66.6	2.89e-12	4	198	124	244	195	fabG	5	230	XP_016870162.1	48
1906	78.6885	29.167	66.2	4.71e-12	5	192	127	244	187	fabG	3	221	NP_001193670.1	32
1907	31.9672	44.872	65.5	1.39e-11	1	78	42	244	181	fabG	105	85	NP_001361428.1	8
1908	54.5082	26.316	63.5	2.61e-11	2	133	94	244	195	fabG	67	188	XP_016870164.1	56
1909	77.8689	28.421	63.5	4.81e-11	4	190	123	244	186	fabG	7	191	NP_000404.2	5
1910	40.9836	33	62	5.34e-11	1	100	66	244	182	fabG	83	102	XP_005269412.1	4
1911	62.7049	28.758	62.4	7.26e-11	4	153	96	244	192	fabG	52	156	XP_016881179.1	5
1912	98.3607	27.5	62.4	8.09e-11	9	240	117	244	188	fabG	1	235	NP_001227.1	1
1913	86.0656	29.524	62	8.84e-11	6	210	116	244	190	fabG	5	239	XP_011524710.1	38
1914	86.0656	29.524	62.4	1.14e-10	6	210	116	244	190	fabG	5	239	NP_001139443.1	38
1915	63.5246	26.452	61.2	1.2e-10	4	155	103	244	178	fabG	29	181	XP_005259026.1	33
1916	86.4754	29.384	62	1.3e-10	6	211	117	244	190	fabG	4	239	XP_024307104.1	37
1917	86.8852	25.472	61.6	2.12e-10	6	212	146	244	206	fabG	4	289	NP_002144.1	81
1918	89.7541	28.311	60.8	3.18e-10	8	219	120	244	193	fabG	1	244	NP_057110.3	37
1919	46.7213	32.456	58.5	3.32e-10	1	114	74	244	115	fabG	5	149	XP_011530323.1	36
1920	46.7213	29.825	57.4	6.75e-10	2	114	74	244	190	fabG	78	115	NP_001180565.1	7
1921	78.2787	28.272	59.7	8.48e-10	5	191	123	244	186	fabG	7	192	NP_001317148.1	5
1922	90.1639	29.091	58.5	2.61e-09	8	220	122	244	192	fabG	4	258	NP_065956.1	42
1923	86.4754	27.014	58.2	2.77e-09	7	211	127	244	190	fabG	1	239	NP_689656.2	35
1924	23.3607	50.877	57.8	6.5e-09	0	57	28	244	181	fabG	125	57	NP_001361430.1	1
1925	78.6885	28.125	56.2	1.1e-08	5	192	119	244	181	fabG	5	197	XP_011517393.1	10
1926	95.4918	27.468	56.2	1.18e-08	9	233	114	244	188	fabG	7	235	NP_001748.1	7
1927	78.6885	28.125	56.2	1.53e-08	5	192	119	244	181	fabG	5	197	NP_115679.2	10
1928	37.2951	26.374	54.7	1.67e-08	0	91	67	244	195	fabG	105	122	XP_016870166.1	32
1929	77.8689	24.211	55.5	1.79e-08	3	190	101	244	188	fabG	2	186	NP_001304979.1	37
1930	77.8689	24.211	55.5	1.91e-08	3	190	101	244	188	fabG	2	186	XP_011515781.1	37
1931	70.9016	24.855	54.7	4.14e-08	3	173	125	244	188	fabG	21	226	NP_004744.2	54
1932	86.8852	24.057	54.3	5.53e-08	6	212	128	244	190	fabG	6	249	NP_660160.2	44
1933	87.2951	23.944	53.9	8.17e-08	5	213	121	244	182	fabG	2	211	NP_001278926.1	8
1934	41.3934	27.723	52.8	9.84e-08	1	101	72	244	188	fabG	89	101	NP_001309210.1	1
1935	36.4754	38.202	51.6	1.18e-07	2	89	51	244	89	fabG	5	93	XP_011528074.1	5
1936	53.2787	26.923	52.8	1.2e-07	2	130	89	244	190	fabG	67	167	XP_011518458.1	38
1937	84.4262	25.243	53.5	1.27e-07	6	206	131	244	188	fabG	2	234	NP_653284.2	33
1938	87.2951	24.413	53.5	1.35e-07	6	213	120	244	182	fabG	2	324	NP_057457.1	121
1939	57.7869	24.113	52	2.28e-07	1	141	106	244	188	fabG	49	141	NP_001306154.1	1
1988	99.2366	27.308	70.1	1.55e-13	11	260	156	262	251	fabI	3	241	NP_057370.1	4
1989	85.4962	28.571	70.1	1.59e-13	9	224	130	262	250	fabI	42	210	XP_005250865.1	2
1990	85.4962	28.571	70.9	1.94e-13	9	224	130	262	250	fabI	42	293	NP_001317504.1	85
1991	85.4962	28.571	70.5	2.35e-13	9	224	130	262	250	fabI	42	293	XP_011515182.1	85
1992	85.4962	28.571	70.1	3.62e-13	9	224	130	262	250	fabI	42	302	NP_001350.1	94
1993	99.2366	26.923	67.8	8.59e-13	11	260	155	262	251	fabI	3	239	NP_001182147.1	4
1994	97.3282	24.706	52.4	2.52e-07	7	255	173	262	250	fabI	4	273	NP_066284.2	30
1995	37.0229	30.928	52.4	2.97e-07	2	97	56	262	250	fabI	160	270	NP_065715.1	179
2052	77.4775	46.512	66.2	4.43e-14	2	86	43	111	106	fdx	24	175	NP_001026904.2	90
2053	92.7928	35.922	59.7	1.38e-11	5	103	58	111	110	fdx	15	176	NP_004100.1	75
2054	103.753	32.128	213	9.61e-63	9	470	288	453	448	ffh	4	468	NP_003127.1	5
2055	78.5872	33.427	192	1.06e-55	4	356	232	453	358	ffh	4	356	XP_005268081.1	5
2056	82.1192	34.14	191	4.93e-55	9	372	214	453	448	ffh	102	419	NP_001139754.1	54
2057	81.6777	34.054	188	1.62e-54	9	370	213	453	448	ffh	104	364	XP_016877104.1	1
2058	65.3422	27.365	100	5.72e-22	5	296	183	453	277	ffh	13	590	NP_001171313.1	296
2059	65.3422	27.365	100	6.28e-22	5	296	183	453	277	ffh	13	618	NP_003130.2	324
2060	59.3819	25.279	79	6.65e-15	4	269	170	453	251	ffh	13	591	XP_016873668.1	324
2127	91.746	32.18	127	2.41e-32	7	289	175	315	278	fmt	1	297	XP_011536291.1	19
2128	91.746	32.18	127	2.63e-32	7	289	175	315	278	fmt	1	297	XP_016874379.1	19
2129	91.746	32.18	126	6.94e-32	7	289	175	315	278	fmt	1	297	XP_011536290.1	19
2130	91.746	32.18	126	1.14e-31	7	289	175	315	278	fmt	1	297	NP_001029345.2	19
2131	81.2698	33.594	123	1.96e-30	5	256	158	315	253	fmt	4	259	NP_001257293.1	10
2132	81.2698	33.594	122	2.33e-30	5	256	158	315	253	fmt	4	259	XP_016861102.1	10
2133	80.9524	33.725	122	3.65e-30	5	255	157	315	253	fmt	5	249	XP_016861103.1	1
2134	80.9524	33.725	122	3.71e-30	5	255	157	315	253	fmt	5	249	NP_036322.2	1
2135	100.635	29.968	100	2.22e-23	10	317	184	315	302	fmt	6	347	NP_640335.2	49
2136	86.0317	32.103	92.4	2.62e-20	10	271	159	315	302	fmt	48	398	XP_005254215.2	137
2137	48.8889	33.766	75.5	2.64e-14	4	154	92	315	278	fmt	131	151	XP_011536288.1	2
2138	42.2222	34.586	60.1	3.06e-09	4	133	76	315	132	fmt	5	127	NP_001257294.1	1
2144	115.094	27.869	60.8	1.79e-11	9	183	104	159	158	folA	2	185	NP_000782.1	5
2145	84.9057	28.889	50.1	9.47e-08	7	135	76	159	158	folA	42	133	NP_001277283.1	1
2155	82.4645	31.322	122	7.36e-30	14	348	195	422	357	folC	51	392	XP_016870054.1	48
2156	82.4645	31.322	121	1.51e-29	14	348	195	422	357	folC	51	442	XP_005251921.1	98
2157	82.4645	31.322	122	1.55e-29	14	348	195	422	357	folC	51	392	NP_001018088.1	48
2158	82.4645	31.322	122	1.99e-29	14	348	195	422	357	folC	51	442	NP_004948.4	98
2159	80.8057	29.619	105	5.69e-24	13	341	184	422	357	folC	51	416	NP_001275732.1	98
2163	101.389	47.603	239	4.43e-77	3	292	138	288	279	folD	3	328	NP_006627.2	37
2164	101.389	45.205	234	7.65e-75	3	292	145	288	279	folD	3	342	NP_001138450.1	51
2165	98.6111	45.07	230	3.96e-74	3	284	141	288	279	folD	11	284	NP_001004346.2	1
2166	101.042	42.612	219	1.12e-64	5	291	156	288	282	folD	3	294	NP_001351766.1	4
2167	101.042	42.612	219	1.26e-64	5	291	156	288	282	folD	3	294	NP_005947.3	4
2168	90.2778	42.692	192	4.06e-59	3	260	134	288	247	folD	3	284	XP_016863713.1	25
2169	87.5	42.46	187	1.71e-57	3	252	130	288	247	folD	11	252	XP_005265747.1	1
2170	90.2778	42.692	191	5.45e-57	3	260	134	288	247	folD	3	413	XP_016863707.1	154
2171	77.7778	49.107	185	5.5e-57	3	224	99	288	279	folD	71	226	XP_006711987.1	3
2172	96.875	37.993	178	2.77e-54	3	279	126	288	279	folD	11	242	XP_016863717.1	1
2173	99.6528	38.328	180	2.6e-53	3	287	130	288	279	folD	3	403	XP_016863708.1	154
2174	73.2639	40.758	155	6.06e-46	2	211	115	288	211	folD	11	211	NP_001338239.1	1
2175	65.625	47.09	155	7.57e-46	3	189	85	288	278	folD	105	214	NP_001338243.1	26
2176	76.3889	40.909	159	2.22e-45	2	220	120	288	212	folD	3	373	XP_016863709.1	154
2177	75.3472	39.631	154	3.28e-45	2	217	121	288	217	folD	11	217	XP_016863723.1	1
2178	75.3472	41.014	156	1.21e-44	2	217	118	288	209	folD	3	370	XP_016863712.1	154
2179	78.125	40	156	1.65e-44	2	225	125	288	217	folD	3	378	XP_016863711.1	154
2180	66.3194	40.838	145	8.79e-42	1	191	105	288	193	folD	11	191	XP_016863719.1	1
2181	72.5694	40.191	148	3.33e-41	2	209	115	288	201	folD	3	362	XP_016863710.1	154
2182	72.5694	27.273	74.7	2.7e-14	4	209	144	288	240	folD	34	234	NP_001337415.1	32
2183	72.5694	27.273	74.7	2.75e-14	4	209	144	288	240	folD	34	265	XP_024302163.1	63
2184	72.5694	27.273	74.7	2.98e-14	4	209	144	288	240	folD	34	300	NP_056255.2	98
2185	72.5694	27.273	74.7	3.05e-14	4	209	144	288	240	folD	34	300	XP_005266964.1	98
2186	72.5694	27.273	74.7	3.22e-14	4	209	144	288	240	folD	34	234	XP_011534033.1	32
2187	63.8889	28.261	73.6	6.66e-14	3	184	127	288	240	folD	59	190	NP_001337416.1	10
2188	63.8889	28.261	73.6	7.67e-14	3	184	127	288	240	folD	59	190	XP_011534036.1	10
2189	73.6111	27.83	70.5	8.26e-13	6	212	140	288	240	folD	34	235	NP_001229697.1	32
2190	73.6111	27.83	70.5	8.48e-13	6	212	140	288	240	folD	34	301	NP_001229696.1	98
2191	73.6111	27.83	70.5	8.67e-13	6	212	140	288	240	folD	34	301	XP_011534031.1	98
2192	73.6111	27.83	70.1	8.83e-13	6	212	140	288	240	folD	34	235	XP_011534032.1	32
2193	73.6111	27.83	70.1	9.29e-13	6	212	140	288	240	folD	34	301	XP_011534039.1	98
2194	72.9167	27.143	69.7	9.52e-13	5	210	144	288	240	folD	34	301	XP_024302164.1	98
2195	73.6111	27.83	70.1	9.71e-13	6	212	140	288	240	folD	34	301	XP_011534040.1	98
2196	73.6111	27.83	69.7	1.18e-12	6	212	140	288	240	folD	34	301	XP_005266968.1	98
2197	64.9306	28.877	69.3	1.87e-12	5	187	123	288	240	folD	59	191	NP_001337421.1	10
2198	64.9306	28.877	68.9	2.25e-12	5	187	123	288	240	folD	59	191	XP_011534034.1	10
2199	59.375	25.731	53.9	9.22e-08	3	171	120	288	202	folD	34	263	NP_001229698.1	98
2214	90.0901	37	127	2.91e-35	2	200	111	222	219	folE	27	249	NP_000152.1	58
2215	55.4054	44.715	119	1.65e-33	0	123	68	222	219	folE	97	151	XP_016876707.1	29
2216	71.6216	37.107	94	5e-23	2	159	85	222	178	folE	27	208	NP_001019242.1	58
2217	71.6216	37.107	94	6.8e-23	2	159	85	222	178	folE	27	208	NP_001019241.1	58
2230	94.0541	30.46	75.5	9.94e-17	4	174	114	185	183	frr	13	170	NP_001333276.1	1
2231	101.622	30.319	75.9	1.38e-16	5	188	122	185	183	frr	1	217	NP_001333272.1	34
2232	101.622	30.319	76.3	2.49e-16	5	188	122	185	183	frr	1	261	NP_001333270.1	78
2233	101.622	30.319	76.3	3.09e-16	5	188	122	185	183	frr	1	282	NP_001333268.1	99
2234	81.0811	30	63.5	5.85e-12	4	150	98	185	183	frr	37	209	NP_001166983.1	64
2254	80.4348	45.367	448	2.23e-147	7	518	262	644	606	ftsH	100	758	NP_006787.2	251
2255	68.323	50.682	444	3.14e-147	2	440	202	644	589	ftsH	150	671	NP_001240795.1	247
2256	68.323	50.682	444	6.34e-147	2	440	202	644	589	ftsH	150	704	NP_055078.1	280
2257	68.323	50.682	444	2.22e-146	2	440	202	644	589	ftsH	150	728	XP_011517602.1	304
2258	68.323	50.682	444	3.65e-146	2	440	202	644	589	ftsH	150	761	NP_647473.1	337
2259	57.1429	50	369	1.49e-117	5	368	171	644	455	ftsH	100	617	XP_011523903.1	251
2261	71.4286	41.739	365	1.56e-115	8	460	251	644	603	ftsH	149	753	NP_003110.1	306
2262	66.6149	42.657	353	1.14e-110	7	429	233	644	573	ftsH	150	727	NP_001350779.1	307
2263	38.5093	51.613	263	3e-79	2	248	117	644	393	ftsH	149	553	XP_016879087.1	306
2264	38.354	51.822	263	1.48e-78	2	247	116	644	393	ftsH	150	553	XP_016879086.1	307
2265	39.441	42.52	219	4.11e-64	1	254	145	644	393	ftsH	141	417	NP_002794.1	164
2266	41.7702	41.264	209	1.33e-60	1	269	157	644	408	ftsH	141	398	NP_001186092.1	130
2267	41.7702	41.264	208	2.23e-60	1	269	157	644	408	ftsH	141	406	NP_002796.4	138
2268	41.7702	41.264	209	2.6e-60	1	269	157	644	408	ftsH	141	425	XP_024306609.1	157
2269	41.7702	41.264	209	3.41e-60	1	269	157	644	408	ftsH	141	433	XP_024306608.1	165
2270	39.2857	41.502	202	2.34e-59	1	253	147	644	392	ftsH	141	273	NP_001353343.1	21
2271	39.441	39.764	202	2.52e-58	1	254	152	644	393	ftsH	141	354	NP_001317141.1	101
2272	39.2857	41.502	202	3.69e-58	1	253	147	644	392	ftsH	141	374	NP_002797.4	122
2273	39.441	39.764	202	1.33e-57	1	254	152	644	393	ftsH	141	427	NP_002793.2	174
2274	34.9379	44	201	3.65e-57	1	225	125	644	374	ftsH	151	409	NP_002795.2	185
2275	35.0932	43.805	207	4.65e-57	1	226	126	644	372	ftsH	148	653	NP_001341856.1	428
2276	36.1801	43.777	196	4.79e-53	2	233	127	644	382	ftsH	151	387	NP_001341856.1	158
2277	35.0932	43.805	207	7.53e-57	1	226	126	644	372	ftsH	148	698	NP_009057.1	473
2278	36.1801	43.777	196	7.53e-53	2	233	127	644	382	ftsH	151	432	NP_009057.1	203
2279	40.9938	41.288	196	8.06e-56	2	264	153	644	398	ftsH	137	381	NP_694546.1	118
2280	40.9938	41.288	196	1.25e-55	2	264	153	644	398	ftsH	137	412	NP_006494.1	149
2281	34.0062	44.292	195	1.09e-54	1	219	121	644	368	ftsH	151	403	XP_016873515.1	185
2282	43.4783	38.571	191	2.97e-51	6	280	152	644	412	ftsH	150	811	XP_016856872.1	535
2283	39.5963	41.961	190	9.24e-51	3	255	140	644	387	ftsH	136	454	XP_016856872.1	205
2284	43.4783	38.571	191	3.32e-51	6	280	152	644	412	ftsH	150	737	XP_016856875.1	461
2285	39.5963	41.961	189	7.44e-51	3	255	140	644	387	ftsH	136	380	XP_016856875.1	131
2286	43.6335	38.434	189	3.53e-51	6	281	153	644	412	ftsH	149	666	NP_001230075.1	389
2287	43.7888	37.943	174	6.65e-46	4	282	140	644	387	ftsH	136	309	NP_001230075.1	33
2288	43.4783	38.571	191	3.76e-51	6	280	152	644	412	ftsH	150	749	NP_996671.1	473
2289	39.5963	41.961	189	8.65e-51	3	255	140	644	387	ftsH	136	392	NP_996671.1	143
2290	43.1677	38.849	191	3.86e-51	6	278	150	644	410	ftsH	150	836	XP_016856870.1	562
2291	43.7888	37.943	176	1.05e-45	4	282	140	644	387	ftsH	136	481	XP_016856870.1	205
2292	43.4783	38.571	191	4.05e-51	6	280	152	644	412	ftsH	150	776	XP_011542500.1	500
2293	43.7888	37.943	175	1.05e-45	4	282	140	644	387	ftsH	136	419	XP_011542500.1	143
2294	43.4783	38.571	192	4.36e-51	6	280	152	644	412	ftsH	150	889	XP_016856868.1	613
2295	39.5963	41.961	190	1.43e-50	3	255	140	644	387	ftsH	136	532	XP_016856868.1	283
2296	43.1677	38.849	191	4.48e-51	6	278	150	644	410	ftsH	150	762	XP_011542501.1	488
2297	43.7888	37.943	175	1.18e-45	4	282	140	644	387	ftsH	136	407	XP_011542501.1	131
2298	43.4783	38.571	191	4.68e-51	6	280	152	644	412	ftsH	150	855	NP_002524.2	579
2299	39.5963	41.961	190	1.31e-50	3	255	140	644	387	ftsH	136	498	NP_002524.2	249
2300	43.6335	38.434	190	4.75e-51	6	281	153	644	412	ftsH	149	764	NP_001230076.1	487
2301	39.5963	41.961	189	9.34e-51	3	255	140	644	387	ftsH	136	407	NP_001230076.1	158
2302	43.4783	38.571	191	5.95e-51	6	280	152	644	412	ftsH	150	882	XP_011542498.1	606
2303	43.7888	37.943	175	1.74e-45	4	282	140	644	387	ftsH	136	525	XP_011542498.1	249
2304	43.4783	38.571	191	6.05e-51	6	280	152	644	412	ftsH	150	916	XP_016856867.1	640
2305	43.7888	37.943	176	1.48e-45	4	282	140	644	387	ftsH	136	559	XP_016856867.1	283
2306	35.8696	41.558	184	2.48e-48	4	231	126	644	374	ftsH	150	867	XP_016856869.1	640
2307	43.7888	37.943	175	1.45e-45	4	282	140	644	387	ftsH	136	559	XP_016856869.1	283
2308	36.8012	39.241	181	6.3e-48	2	237	142	644	372	ftsH	137	719	XP_016863318.1	484
2309	35.8696	38.095	156	2.98e-39	5	231	135	644	369	ftsH	144	420	XP_016863318.1	193
2310	36.8012	39.241	182	1e-47	2	237	142	644	372	ftsH	137	847	NP_660208.2	612
2311	36.646	38.136	159	3.95e-40	5	236	138	644	374	ftsH	144	577	NP_660208.2	345
2312	36.8012	39.241	181	1.04e-47	2	237	142	644	372	ftsH	137	773	XP_016863317.1	538
2313	36.646	38.136	159	4.65e-40	5	236	138	644	374	ftsH	144	503	XP_016863317.1	271
2314	36.8012	39.241	182	1.09e-47	2	237	142	644	372	ftsH	137	846	NP_001332785.1	611
2315	36.646	38.136	159	4.44e-40	5	236	138	644	374	ftsH	144	576	NP_001332785.1	344
2316	36.8012	39.241	182	1.21e-47	2	237	142	644	372	ftsH	137	871	XP_016863314.1	636
2317	35.8696	38.095	156	3.83e-39	5	231	135	644	369	ftsH	144	572	XP_016863314.1	345
2318	36.8012	39.241	182	1.27e-47	2	237	142	644	372	ftsH	137	870	XP_011529980.1	635
2319	35.8696	38.095	156	3.9e-39	5	231	135	644	369	ftsH	144	571	XP_011529980.1	344
2320	21.2733	59.124	173	1.62e-46	1	137	55	644	284	ftsH	149	442	NP_955399.1	306
2321	21.4286	58.696	172	1.67e-46	1	138	56	644	285	ftsH	149	443	XP_005256378.1	306
2322	43.7888	37.943	175	6.8e-46	4	282	140	644	387	ftsH	136	559	XP_016856874.1	283
2323	17.5466	42.478	105	7.34e-23	1	113	64	644	261	ftsH	150	752	XP_016856874.1	640
2324	43.7888	37.943	175	8.93e-46	4	282	140	644	387	ftsH	136	559	XP_016856873.1	283
2325	23.6025	41.447	131	3.2e-31	2	152	85	644	300	ftsH	150	788	XP_016856873.1	640
2326	33.0745	41.315	175	3.17e-45	2	213	118	644	375	ftsH	167	853	NP_001269607.1	644
2327	33.0745	41.315	175	3.86e-45	2	213	118	644	375	ftsH	167	1004	NP_001269606.1	795
2328	33.0745	41.315	174	4.79e-45	2	213	118	644	375	ftsH	167	1061	NP_000457.1	852
2329	33.0745	41.315	172	4.81e-45	2	213	118	644	375	ftsH	167	478	XP_016867808.1	269
2330	34.9379	39.111	173	9.64e-45	2	225	135	644	360	ftsH	137	859	XP_016863315.1	636
2331	35.8696	38.095	156	3.91e-39	5	231	135	644	369	ftsH	144	572	XP_016863315.1	345
2332	39.7516	38.281	167	3.43e-43	4	256	137	644	386	ftsH	151	717	NP_076968.2	463
2333	31.3665	40.099	153	2.86e-38	2	202	113	644	372	ftsH	174	419	NP_076968.2	223
2334	35.8696	41.126	160	3.52e-43	6	231	121	644	374	ftsH	153	306	XP_016865697.1	82
2335	36.1801	40.773	161	2.28e-42	6	233	123	644	374	ftsH	151	434	NP_008975.1	208
2336	42.0807	37.269	155	1.13e-41	8	271	145	644	374	ftsH	123	265	XP_016876280.1	1
2337	36.646	38.136	159	1.73e-40	5	236	138	644	374	ftsH	144	576	NP_001304728.1	344
2338	12.5776	37.037	59.7	1.44e-08	1	81	50	644	216	ftsH	137	691	NP_001304728.1	611
2339	42.3913	36.996	155	3.62e-40	8	273	147	644	374	ftsH	121	433	NP_001014402.1	167
2340	36.646	38.136	159	3.67e-40	5	236	138	644	374	ftsH	144	577	XP_011529981.1	345
2341	26.2422	39.645	131	3.73e-31	2	169	100	644	304	ftsH	137	779	XP_011529981.1	612
2342	39.5963	38.431	158	6.95e-40	8	255	146	644	397	ftsH	148	861	NP_001303242.1	613
2343	32.6087	27.143	65.9	2.43e-10	7	210	141	644	369	ftsH	164	555	NP_001303242.1	354
2344	39.5963	38.431	158	7.02e-40	8	255	146	644	397	ftsH	148	921	XP_011512963.1	673
2345	32.6087	27.143	65.9	2.41e-10	7	210	141	644	369	ftsH	164	615	XP_011512963.1	414
2346	39.5963	38.431	158	7.86e-40	8	255	146	644	397	ftsH	148	949	NP_000278.3	701
2347	32.6087	27.143	65.9	2.47e-10	7	210	141	644	369	ftsH	164	643	NP_000278.3	442
2348	35.8696	39.394	157	2.4e-39	4	231	130	644	374	ftsH	151	640	XP_011531226.1	413
2349	36.8012	37.553	154	2.46e-39	5	237	140	644	375	ftsH	144	578	XP_016863319.1	345
2350	35.8696	39.394	157	2.52e-39	4	231	130	644	374	ftsH	151	640	XP_011531227.1	413
2351	35.8696	39.394	156	2.54e-39	4	231	130	644	374	ftsH	151	640	XP_011531234.1	413
2352	35.8696	39.394	156	2.67e-39	4	231	130	644	374	ftsH	151	640	XP_011531231.1	413
2353	35.8696	39.394	157	2.71e-39	4	231	130	644	374	ftsH	151	640	XP_006712094.1	413
2354	35.8696	39.394	156	3.31e-39	4	231	130	644	374	ftsH	151	640	XP_011531232.1	413
2355	35.8696	39.394	157	3.45e-39	4	231	130	644	374	ftsH	151	640	NP_001341036.1	413
2356	35.8696	39.394	157	3.64e-39	4	231	130	644	374	ftsH	151	626	XP_016859864.1	399
2357	35.8696	39.394	157	3.66e-39	4	231	130	644	374	ftsH	151	626	NP_060022.2	399
2358	35.8696	39.394	156	3.67e-39	4	231	130	644	374	ftsH	151	640	XP_011531230.1	413
2359	35.8696	39.394	156	3.75e-39	4	231	130	644	374	ftsH	151	640	XP_011531233.1	413
2360	35.8696	39.394	157	3.76e-39	4	231	130	644	374	ftsH	151	626	NP_001229267.2	399
2361	35.8696	39.394	157	3.87e-39	4	231	130	644	374	ftsH	151	640	XP_011531220.1	413
2362	35.8696	39.394	157	3.89e-39	4	231	130	644	374	ftsH	151	626	XP_011531222.1	399
2363	35.8696	38.095	155	4e-39	5	231	135	644	369	ftsH	144	572	XP_016863316.1	345
2364	26.2422	39.645	131	4.55e-31	2	169	100	644	304	ftsH	137	803	XP_016863316.1	636
2365	35.8696	39.394	157	4.01e-39	4	231	130	644	374	ftsH	151	640	XP_011531221.1	413
2366	35.8696	39.394	157	4.18e-39	4	231	130	644	374	ftsH	151	640	XP_005264429.2	413
2367	35.8696	39.394	156	4.2e-39	4	231	130	644	374	ftsH	151	652	NP_054828.2	425
2368	35.8696	39.394	156	4.28e-39	4	231	130	644	374	ftsH	151	640	XP_006712093.1	413
2369	35.8696	39.394	156	5.08e-39	4	231	130	644	374	ftsH	151	652	XP_011515296.1	425
2370	36.3354	38.034	150	6.68e-39	5	234	130	644	374	ftsH	151	370	NP_001340832.1	142
2371	35.8696	39.394	155	7e-39	4	231	130	644	374	ftsH	151	652	XP_011515297.1	425
2372	36.3354	38.034	150	8.14e-39	5	234	130	644	374	ftsH	151	408	XP_016881519.1	180
2373	36.3354	38.034	150	8.69e-39	5	234	130	644	374	ftsH	151	409	NP_112593.2	181
2374	31.3665	40.099	152	1.51e-38	2	202	113	644	372	ftsH	174	419	NP_001310569.1	223
2375	20.9627	35.556	92	1.21e-18	2	135	85	644	284	ftsH	151	596	NP_001310569.1	463
2376	36.3354	38.034	151	1.7e-38	5	234	130	644	374	ftsH	151	481	NP_001354550.1	253
2377	36.3354	38.034	151	2.03e-38	5	234	130	644	374	ftsH	151	507	NP_001340828.1	279
2378	36.3354	38.034	151	2.19e-38	5	234	130	644	374	ftsH	151	506	NP_001340829.1	278
2379	30.4348	38.776	140	1.21e-35	3	196	111	644	374	ftsH	186	337	NP_001340833.1	144
2380	36.4907	39.149	143	3.87e-35	6	235	117	644	389	ftsH	174	469	NP_006169.2	242
2382	38.5093	36.694	138	1.38e-34	10	248	130	644	387	ftsH	151	357	NP_037377.1	126
2383	38.8199	37.2	134	6.37e-34	10	250	130	644	389	ftsH	151	248	XP_006722645.1	15
2384	35.2484	40.969	137	1.78e-33	9	227	118	644	370	ftsH	151	558	NP_055761.2	341
2385	35.2484	40.969	137	1.78e-33	9	227	118	644	370	ftsH	151	557	NP_001350752.1	340
2386	35.2484	40.969	137	2.16e-33	9	227	118	644	370	ftsH	151	525	NP_001350804.1	308
2387	38.8199	37.2	134	2.18e-33	10	250	130	644	389	ftsH	151	366	XP_011524570.1	133
2388	35.2484	40.969	137	2.18e-33	9	227	118	644	370	ftsH	151	526	NP_955468.1	309
2389	38.8199	37.2	134	2.35e-33	10	250	130	644	389	ftsH	151	366	NP_004860.2	133
2390	28.7267	42.162	135	4.15e-33	4	185	98	644	331	ftsH	151	458	XP_016881517.1	279
2391	39.441	34.646	136	8.59e-33	7	254	144	644	388	ftsH	151	647	NP_001036227.1	400
2392	39.441	34.646	134	1.09e-32	7	254	144	644	388	ftsH	151	536	NP_001274425.1	289
2393	36.9565	34.874	128	3.88e-32	6	238	134	644	374	ftsH	147	254	XP_011538604.1	28
2394	36.9565	34.874	127	1.55e-31	6	238	134	644	374	ftsH	147	312	NP_001308896.1	86
2395	28.2609	41.758	123	5.14e-29	7	182	93	644	327	ftsH	151	482	NP_001364888.1	309
2396	28.2609	41.758	123	5.21e-29	7	182	93	644	327	ftsH	151	514	XP_011531369.1	341
2397	25.3106	43.558	120	6.93e-29	4	163	88	644	311	ftsH	151	302	NP_001340834.1	142
2398	29.8137	36.979	116	1.14e-28	4	192	110	644	374	ftsH	187	193	NP_001308898.1	9
2399	23.6025	44.079	119	1.16e-28	3	152	82	644	300	ftsH	151	292	NP_001340836.1	142
2400	25.6211	43.636	121	1.9e-28	4	165	85	644	311	ftsH	151	413	NP_001340830.1	253
2401	25.6211	43.636	121	1.99e-28	4	165	85	644	311	ftsH	151	439	XP_011524522.1	279
2402	23.913	44.156	119	5.85e-28	3	154	79	644	300	ftsH	151	429	XP_011524523.1	279
2403	23.913	44.156	119	7.56e-28	3	154	79	644	300	ftsH	151	429	XP_011524525.1	279
2404	23.913	44.156	118	2.02e-27	3	154	79	644	300	ftsH	151	429	XP_011524521.1	279
2405	22.9814	42.568	114	4.4e-27	3	148	74	644	322	ftsH	182	306	NP_001191005.1	163
2406	19.7205	46.457	110	1.49e-25	2	127	66	644	311	ftsH	186	269	NP_001340837.1	144
2407	19.7205	46.457	111	2.64e-25	2	127	66	644	311	ftsH	186	406	NP_001340831.1	281
2408	18.0124	47.414	107	3.32e-25	1	116	60	644	300	ftsH	186	259	NP_001340838.1	144
2409	32.2981	34.135	106	1.22e-24	6	208	116	644	336	ftsH	139	274	XP_011538605.1	78
2410	49.3789	27.987	102	9.23e-22	11	318	180	644	403	ftsH	123	773	XP_011509691.1	468
2411	49.3789	27.987	101	1.31e-21	11	318	180	644	403	ftsH	123	736	NP_001308754.1	431
2412	49.3789	27.987	101	1.34e-21	11	318	180	644	403	ftsH	123	747	NP_060556.2	442
2413	22.205	37.063	99.8	1.48e-21	3	143	79	644	374	ftsH	239	381	XP_005266862.1	243
2414	36.3354	29.06	94.7	2.01e-20	4	234	123	644	374	ftsH	147	282	NP_001308897.1	86
2415	14.5963	46.809	86.3	1.12e-16	1	94	49	644	374	ftsH	282	111	XP_011515298.1	18
2416	38.5093	30.645	83.6	6.16e-16	7	248	158	644	392	ftsH	151	744	XP_016874787.1	505
2417	38.5093	30.645	83.6	6.84e-16	7	248	158	644	392	ftsH	151	728	XP_016874788.1	489
2418	38.5093	30.645	83.2	7.04e-16	7	248	158	644	392	ftsH	151	630	NP_001013712.4	391
2419	19.0994	36.585	72.4	6.73e-14	2	123	68	644	255	ftsH	139	196	XP_016872340.1	78
2420	31.9876	30.097	72.4	1.74e-12	8	206	121	644	364	ftsH	175	533	XP_005244863.1	335
2421	30.4348	30.612	70.9	4.61e-12	8	196	113	644	365	ftsH	186	534	NP_114127.3	346
2422	30.4348	30.612	70.9	5.34e-12	8	196	113	644	365	ftsH	186	582	XP_011540546.1	394
2423	30.2795	30.769	70.5	6.99e-12	8	195	112	644	364	ftsH	186	487	NP_001304167.1	300
2424	32.1429	28.986	70.5	7.13e-12	8	207	124	644	365	ftsH	175	534	NP_001164006.1	335
2425	32.1429	28.986	70.1	8.17e-12	8	207	124	644	365	ftsH	175	582	NP_060658.3	383
2426	31.9876	29.126	69.7	8.46e-12	8	206	123	644	364	ftsH	175	454	NP_001164007.1	256
2427	26.3975	28.235	61.6	9.61e-10	4	170	100	644	320	ftsH	160	187	NP_001358381.1	31
2428	25.7764	28.313	61.2	1.78e-09	4	166	97	644	320	ftsH	164	234	NP_001305765.1	82
2429	25.7764	28.313	61.2	3.16e-09	4	166	97	644	320	ftsH	164	354	NP_001073335.1	202
2430	35.8696	25.108	60.8	6.72e-09	7	231	128	644	365	ftsH	175	560	XP_024303866.1	335
2431	30.5901	25.888	55.8	1.67e-07	7	197	123	644	364	ftsH	184	358	NP_001034300.2	169
2432	25.3106	23.313	51.2	5.97e-06	5	163	105	644	335	ftsH	188	332	NP_004228.1	175
2507	55.5332	30.797	135	3.08e-34	3	276	179	497	497	ftsY	227	299	XP_005268081.1	31
2508	55.5332	30.797	135	8.61e-34	3	276	179	497	497	ftsY	227	299	NP_003127.1	31
2509	40.8451	35.961	134	1.08e-33	1	203	124	497	497	ftsY	295	250	NP_001139754.1	54
2510	40.4427	35.323	129	1.66e-32	1	201	124	497	497	ftsY	297	195	XP_016877104.1	1
2511	45.2716	33.333	113	4.75e-26	4	225	120	497	493	ftsY	293	636	NP_003130.2	418
2512	45.2716	33.333	113	5.26e-26	4	225	120	497	493	ftsY	293	608	NP_001171313.1	390
2513	36.2173	34.444	100	9.95e-22	3	180	89	497	449	ftsY	293	591	XP_016873668.1	418
2544	101.136	44.663	571	0	14	712	369	704	704	fusA	6	741	NP_079272.4	42
2545	103.693	43.425	563	0	14	730	371	704	704	fusA	6	760	NP_001295093.1	42
2546	94.8864	43.563	528	4.41e-179	12	668	355	704	704	fusA	47	666	NP_001361286.1	11
2547	101.136	42.556	524	3.66e-177	14	712	345	704	704	fusA	6	702	NP_001361285.1	42
2548	103.693	41.233	512	2.42e-172	14	730	341	704	704	fusA	6	714	NP_001361284.1	42
2549	79.4034	46.154	462	1.54e-154	12	559	280	704	555	fusA	6	588	NP_001295095.1	42
2550	101.989	38.162	443	4.87e-145	12	718	385	704	687	fusA	6	760	NP_115756.2	66
2551	101.989	38.162	442	2.78e-144	12	718	385	704	687	fusA	6	792	NP_001268231.1	98
2552	101.989	36.49	406	3.7e-131	13	718	350	704	687	fusA	6	713	NP_733792.1	66
2553	79.1193	40.395	395	2.84e-129	11	557	317	704	704	fusA	158	552	NP_001361288.1	1
2554	72.5852	41.096	369	1.65e-119	10	511	287	704	704	fusA	204	513	NP_001361290.1	7
2555	72.5852	41.096	369	9.69e-119	10	511	287	704	704	fusA	204	588	NP_001361287.1	82
2556	5.39773	63.158	53.1	1.93e-06	0	38	14	704	43	fusA	6	79	NP_001361287.1	42
2557	79.1193	38.241	356	2.77e-114	12	557	311	704	704	fusA	158	534	NP_001361289.1	1
2558	68.75	40.496	318	2.83e-99	8	484	234	704	455	fusA	6	529	XP_011541993.1	66
2559	64.9148	40.481	300	4.24e-93	8	457	218	704	428	fusA	6	502	NP_733781.1	66
2560	21.875	36.364	103	3.15e-22	2	154	92	704	159	fusA	6	161	XP_024309946.1	14
2561	35.5114	24.4	59.7	1.97e-08	8	250	130	704	494	fusA	268	388	XP_024309946.1	175
2562	21.875	36.364	102	6.57e-22	2	154	92	704	159	fusA	6	211	NP_001332797.1	64
2563	33.6648	23.629	60.1	1.22e-08	7	237	148	704	494	fusA	268	438	NP_001332797.1	225
2564	21.875	36.364	102	6.9e-22	2	154	92	704	159	fusA	6	211	NP_068746.2	64
2565	33.6648	23.629	60.1	1.41e-08	7	237	148	704	494	fusA	268	438	NP_068746.2	225
2566	19.8864	38.571	97.8	3.57e-20	2	140	81	704	147	fusA	8	151	NP_001309774.1	17
2567	17.8977	28.571	57.4	1.11e-07	4	126	86	704	494	fusA	372	696	NP_001309774.1	572
2569	21.3068	38.667	95.9	1.06e-19	3	150	77	704	146	fusA	8	162	NP_001952.1	17
2570	72.8693	26.316	94.7	2.43e-19	21	513	273	704	704	fusA	277	841	NP_001952.1	349
2571	74.5739	24.19	85.1	2.88e-16	20	525	313	704	693	fusA	240	875	NP_001136077.1	365
2572	19.4602	30.657	66.6	1.69e-10	2	137	92	704	147	fusA	11	228	NP_001136077.1	95
2573	74.5739	24.19	85.1	2.97e-16	20	525	313	704	693	fusA	240	910	NP_001245282.1	400
2574	19.4602	30.657	66.6	1.54e-10	2	137	92	704	147	fusA	11	263	NP_001245282.1	130
2575	75.8523	24.157	85.1	3.03e-16	20	534	320	704	702	fusA	240	909	NP_001245283.1	390
2576	19.6023	29.71	62.8	2.57e-09	3	138	82	704	147	fusA	11	253	NP_001245283.1	130
2577	9.65909	45.588	68.6	3.79e-11	0	68	37	704	147	fusA	80	100	NP_001035700.1	33
2578	17.8977	28.571	57.4	1.09e-07	4	126	86	704	494	fusA	372	645	NP_001035700.1	521
2580	17.8977	28.571	57.4	8.97e-08	4	126	86	704	494	fusA	372	160	XP_024305816.1	36
2582	17.8977	28.571	57.4	1.03e-07	4	126	86	704	494	fusA	372	433	NP_001309773.1	309
2584	19.4602	30.657	51.6	4e-06	5	137	81	704	145	fusA	12	187	NP_001352289.1	62
2585	19.4602	30.657	52	4.03e-06	5	137	81	704	145	fusA	12	187	NP_003312.3	62
2586	26.1364	27.174	50.4	9.8e-06	9	184	98	704	166	fusA	12	185	NP_001393.1	9
2587	26.1364	27.717	50.4	1.21e-05	8	184	97	704	166	fusA	12	185	NP_001949.1	9
2608	99.6979	66.061	451	5.88e-160	3	330	109	331	330	gapA	3	332	NP_001276674.1	4
2609	99.6979	63.03	433	1.58e-151	4	330	117	331	329	gapA	3	403	NP_055179.1	76
2610	99.6979	62.727	412	7.3e-145	4	330	102	331	330	gapA	3	314	NP_001344872.1	4
2611	87.9154	67.01	407	3.94e-143	2	291	94	331	330	gapA	41	290	NP_001243728.1	1
2612	82.6966	26.087	65.9	9.1e-11	16	368	210	445	362	glmM	45	417	NP_068800.2	62
2613	93.7079	26.139	65.1	1.36e-10	18	417	248	445	408	glmM	39	473	NP_001166289.1	70
2614	101.348	25.942	63.9	3.16e-10	20	451	271	445	408	glmM	8	455	NP_002624.2	18
2615	59.5506	27.547	57	3.2e-08	12	265	143	445	267	glmM	45	319	XP_011517085.1	62
2616	59.5506	27.547	57	3.45e-08	12	265	143	445	267	glmM	45	319	XP_011517084.1	62
2617	45.8427	31.373	52.8	1.18e-06	9	204	111	445	178	glmM	1	282	XP_011543255.1	82
2618	45.8427	31.373	52.8	1.37e-06	9	204	111	445	178	glmM	1	261	NP_775853.2	61
2619	101.348	21.729	50.8	4.82e-06	18	451	243	445	442	glmM	88	486	NP_001354215.1	50
2655	112.479	37.956	426	1e-140	13	685	345	609	609	glmS	1	681	NP_002047.2	1
2656	112.315	37.573	425	2.63e-140	12	684	350	609	609	glmS	1	682	NP_005101.1	1
2657	110.181	38.152	422	7.4e-139	12	671	341	609	609	glmS	9	706	XP_016859291.1	40
2658	70.2791	40.654	309	1.46e-95	5	428	247	609	609	glmS	187	699	NP_001231639.1	274
2659	38.2594	39.056	147	1.1e-36	8	233	109	609	203	glmS	1	230	NP_001231639.1	1
2660	70.2791	40.654	309	3.08e-95	5	428	247	609	609	glmS	187	724	XP_016859290.1	299
2661	35.9606	39.726	143	2.45e-35	7	219	105	609	203	glmS	9	255	XP_016859290.1	40
2662	43.8424	26.966	66.2	1.19e-10	10	267	140	609	224	glmS	2	267	NP_002694.3	12
2664	89.0351	22.66	53.5	4.87e-07	18	406	226	456	379	glmU	6	350	NP_068806.2	1
2665	78.5088	22.626	51.6	1.9e-06	16	358	202	456	332	glmU	6	314	NP_037466.3	1
2670	96.0289	46.241	441	4.5e-146	12	532	259	554	552	glnS	28	775	NP_005042.1	264
2671	96.0289	46.241	440	5.54e-146	12	532	259	554	552	glnS	28	764	NP_001259002.1	253
2672	82.491	47.484	412	2.04e-135	9	457	219	554	482	glnS	28	701	XP_016862454.2	264
2673	95.1264	34.725	301	9.01e-89	8	527	317	554	537	glnS	19	696	NP_004437.2	189
2674	33.0325	27.322	60.1	1.19e-08	5	183	112	554	537	glnS	363	170	XP_016856103.1	1
2675	43.3213	23.75	55.8	1.58e-07	8	240	162	554	229	glnS	2	245	NP_001077083.1	15
2676	43.3213	23.75	55.5	2.23e-07	8	240	162	554	229	glnS	2	245	NP_001295140.1	15
2687	104.883	30.972	225	4.9e-67	13	494	303	471	462	gltX	1	522	NP_001077083.1	35
2688	73.673	35.447	219	8.08e-65	7	347	194	471	331	gltX	1	367	NP_001295140.1	35
2689	102.335	30.29	207	2.03e-60	13	482	298	471	462	gltX	13	498	XP_011544040.1	23
2690	69.8514	23.1	67.8	4.04e-11	11	329	227	471	320	gltX	2	509	NP_004437.2	197
2691	23.1423	31.193	62	1.66e-09	2	109	68	471	107	gltX	2	356	NP_001259002.1	252
2692	23.1423	31.193	62	1.78e-09	2	109	68	471	107	gltX	2	367	XP_016862454.2	263
2693	23.1423	31.193	62	1.86e-09	2	109	68	471	107	gltX	2	367	NP_005042.1	263
2703	96.4029	48.756	372	4.22e-125	6	402	183	417	386	glyA	7	427	NP_001159829.1	27
2704	96.4029	48.756	371	1.16e-124	6	402	183	417	386	glyA	7	448	NP_005403.2	48
2705	96.1631	47.631	360	2.89e-120	6	401	179	417	386	glyA	7	438	NP_001159828.1	48
2706	96.1631	48.878	344	3.97e-114	6	401	182	417	386	glyA	8	425	NP_004160.3	26
2707	93.2854	46.015	310	1.91e-101	6	389	172	417	386	glyA	8	386	NP_683718.1	26
2708	69.0647	48.264	235	1.12e-73	5	288	130	417	386	glyA	117	287	NP_001268715.1	1
2709	59.7122	48.996	232	1.03e-71	3	249	114	417	386	glyA	150	352	XP_011536977.1	105
2710	68.3453	45.263	221	2.23e-67	3	285	146	417	282	glyA	8	310	XP_011522294.1	26
2711	17.9856	44	66.6	2.85e-11	1	75	41	417	386	glyA	312	345	XP_011522294.1	272
2712	66.1871	44.203	202	2.69e-61	5	276	120	417	386	glyA	117	248	XP_024306657.1	1
2713	41.247	41.86	112	9.49e-28	2	172	94	417	282	glyA	117	172	XP_024306658.1	1
2714	17.9856	44	66.6	1.03e-11	1	75	41	417	386	glyA	312	207	XP_024306658.1	134
2753	88.4058	40.984	132	2.46e-38	3	183	102	207	186	gmk	8	188	NP_000849.1	8
2754	87.9227	41.209	132	5.05e-38	2	182	103	207	186	gmk	8	209	NP_001152862.1	29
2755	88.4058	40.984	131	3.57e-37	3	183	102	207	186	gmk	8	254	XP_005273161.1	74
2756	72.9469	43.046	116	1.87e-31	2	151	83	207	157	gmk	8	177	NP_001229769.1	29
2757	87.4396	32.597	80.5	5.68e-17	4	181	113	207	183	gmk	8	625	NP_001243479.1	449
2758	87.4396	32.597	80.1	6.04e-17	4	181	113	207	183	gmk	8	659	NP_071919.2	483
2759	98.0676	31.527	76.3	1.28e-15	10	203	115	207	193	gmk	5	532	NP_001289966.1	340
2760	98.0676	31.527	75.9	1.5e-15	10	203	115	207	193	gmk	5	420	XP_005249832.1	228
2761	93.7198	28.351	74.7	5.52e-15	4	194	118	207	184	gmk	6	616	NP_149055.2	429
2762	93.7198	28.351	74.3	6.71e-15	4	194	118	207	184	gmk	6	585	XP_016860109.1	398
2763	83.5749	32.37	73.6	1.08e-14	5	173	91	207	181	gmk	30	432	XP_011517640.1	265
2764	82.6087	33.333	73.6	1.35e-14	6	171	88	207	181	gmk	32	638	XP_016871230.1	473
2765	83.5749	32.37	73.6	1.35e-14	5	173	91	207	181	gmk	30	557	NP_001305099.1	390
2766	83.5749	32.37	73.2	1.39e-14	5	173	91	207	181	gmk	30	555	XP_016871231.1	388
2767	86.9565	31.111	69.3	3.03e-13	5	180	104	207	180	gmk	5	427	NP_001159933.1	264
2768	86.9565	31.111	69.3	3.16e-13	5	180	104	207	180	gmk	5	447	NP_002427.1	284
2769	86.9565	31.111	68.9	3.64e-13	5	180	104	207	180	gmk	5	430	NP_001159932.1	267
2770	86.9565	31.111	68.9	3.75e-13	5	180	104	207	180	gmk	5	417	NP_001159934.1	254
2771	86.9565	31.111	68.6	4.34e-13	5	180	104	207	180	gmk	5	321	XP_011529471.1	158
2772	96.6184	28.5	68.9	4.46e-13	7	200	125	207	193	gmk	5	405	NP_001265303.1	213
2773	96.6184	28.5	68.9	4.8e-13	7	200	125	207	193	gmk	5	544	NP_001265310.1	352
2774	96.6184	28.5	68.9	5e-13	7	200	125	207	193	gmk	5	533	NP_001265300.1	341
2775	96.6184	28.5	68.9	5e-13	7	200	125	207	193	gmk	5	568	NP_001265301.1	376
2776	96.6184	28.5	68.6	5.43e-13	7	200	125	207	193	gmk	5	561	NP_001265305.2	369
2777	96.6184	28.5	68.6	5.83e-13	7	200	125	207	193	gmk	5	589	NP_001265299.1	397
2778	96.6184	28.5	68.6	5.85e-13	7	200	125	207	193	gmk	5	598	XP_024306528.1	406
2779	96.6184	28.5	68.6	6.63e-13	7	200	125	207	193	gmk	5	622	XP_011523129.2	430
2780	83.0918	30.814	67	1.87e-12	4	172	100	207	180	gmk	13	420	XP_011529469.1	264
2781	83.0918	30.814	66.2	2.28e-12	4	172	100	207	180	gmk	13	294	XP_024308153.1	138
2782	89.8551	29.032	65.9	4.39e-12	5	186	121	207	183	gmk	6	339	XP_016880146.1	157
2783	89.8551	29.032	66.2	4.45e-12	5	186	121	207	183	gmk	6	569	NP_001923.2	387
2784	89.8551	29.032	65.9	4.48e-12	5	186	121	207	183	gmk	6	367	XP_016880145.1	185
2785	89.8551	29.032	65.9	4.82e-12	5	186	121	207	183	gmk	6	577	NP_001340009.1	395
2786	89.8551	29.032	65.9	4.9e-12	5	186	121	207	183	gmk	6	594	NP_001317162.1	412
2787	88.4058	25.683	63.9	2.84e-11	3	183	131	207	184	gmk	6	597	XP_024302430.1	416
2788	88.4058	25.683	63.5	2.87e-11	3	183	131	207	184	gmk	6	597	XP_024302431.1	416
2789	88.4058	25.683	63.9	2.96e-11	3	183	131	207	184	gmk	6	597	XP_024302427.1	416
2790	88.4058	25.683	63.5	3.69e-11	3	183	131	207	184	gmk	6	597	XP_024302429.1	416
2791	88.4058	25.683	63.2	4.14e-11	3	183	131	207	184	gmk	6	597	NP_653249.1	416
2792	87.9227	26.374	63.2	5.1e-11	6	182	119	207	183	gmk	5	910	NP_001354650.1	741
2793	87.9227	26.374	63.2	5.17e-11	6	182	119	207	183	gmk	5	882	NP_001119526.1	713
2794	87.9227	26.374	63.2	5.26e-11	6	182	119	207	183	gmk	5	719	XP_011542299.1	550
2795	87.9227	26.374	62.8	5.31e-11	6	182	119	207	183	gmk	5	684	XP_024308241.1	515
2796	87.9227	26.374	63.2	5.42e-11	6	182	119	207	183	gmk	5	881	NP_001119527.1	712
2797	87.9227	26.374	63.2	5.49e-11	6	182	119	207	183	gmk	5	898	XP_011542296.1	729
2798	87.9227	26.374	63.2	5.51e-11	6	182	119	207	183	gmk	5	869	XP_006724629.1	700
2799	87.9227	26.374	62.8	5.6e-11	6	182	119	207	183	gmk	5	905	NP_003679.2	736
2800	87.9227	26.374	62.8	5.8e-11	6	182	119	207	183	gmk	5	887	XP_011542297.1	718
2801	87.9227	26.374	62.8	5.81e-11	6	182	119	207	183	gmk	5	904	XP_005272743.1	735
2802	87.9227	26.374	62.8	5.99e-11	6	182	119	207	183	gmk	5	910	XP_011542295.1	741
2803	87.9227	26.374	62.8	6.06e-11	6	182	119	207	183	gmk	5	875	XP_011542298.1	706
2804	88.8889	26.63	58.2	2.28e-09	5	184	128	207	184	gmk	6	597	NP_001352630.1	416
2805	88.8889	26.63	58.2	2.32e-09	5	184	128	207	184	gmk	6	597	NP_001352629.1	416
2806	88.8889	26.63	57.8	3.39e-09	5	184	128	207	184	gmk	6	528	XP_024302426.1	347
2807	88.8889	26.63	57	5.98e-09	5	184	128	207	184	gmk	6	428	XP_016867238.1	247
2808	73.913	28.758	55.1	2.04e-08	4	153	98	207	183	gmk	36	496	NP_065781.1	350
2809	73.913	28.758	55.1	2.26e-08	4	153	98	207	183	gmk	36	482	XP_016884811.1	336
2810	73.913	28.758	55.1	2.28e-08	4	153	98	207	183	gmk	36	478	XP_016884812.1	332
2811	73.913	28.758	55.1	2.53e-08	4	153	98	207	183	gmk	36	464	XP_016884813.1	318
2812	73.913	28.758	54.7	2.97e-08	4	153	98	207	183	gmk	36	350	NP_001159750.1	204
2813	73.913	28.758	54.3	3.19e-08	4	153	98	207	183	gmk	36	318	XP_016884816.1	172
2814	73.913	28.758	54.7	3.21e-08	4	153	98	207	183	gmk	36	366	XP_016884814.1	220
2815	73.913	28.758	54.3	4.51e-08	4	153	98	207	183	gmk	36	819	XP_011529185.1	673
2816	73.913	28.758	54.3	4.79e-08	4	153	98	207	183	gmk	36	833	XP_006724688.1	687
2817	73.913	28.758	54.3	5.37e-08	4	153	98	207	183	gmk	36	801	NP_066943.2	655
2818	73.913	28.758	53.9	5.92e-08	4	153	98	207	183	gmk	36	815	XP_006724689.1	669
2819	67.6329	29.286	52.4	1.19e-07	3	140	89	207	171	gmk	36	246	NP_001364911.1	113
2820	67.6329	29.286	52.4	1.48e-07	3	140	89	207	171	gmk	36	332	NP_001364906.1	199
2821	67.6329	29.286	52.4	1.61e-07	3	140	89	207	171	gmk	36	319	NP_001364908.1	186
2822	67.6329	29.286	52.4	1.66e-07	3	140	89	207	171	gmk	36	288	NP_001364910.1	155
2823	67.6329	29.286	52.4	1.73e-07	3	140	89	207	171	gmk	36	334	NP_001364905.1	201
2824	67.6329	29.286	52.4	1.79e-07	3	140	89	207	171	gmk	36	305	NP_001136174.1	172
2825	67.6329	29.286	52	2.32e-07	3	140	89	207	171	gmk	36	364	XP_016872778.1	231
2826	67.6329	29.286	52	2.4e-07	3	140	89	207	171	gmk	36	323	NP_001364907.1	190
2827	67.6329	29.286	52	2.54e-07	3	140	89	207	171	gmk	36	389	XP_016872776.1	256
2828	67.6329	29.286	52	2.55e-07	3	140	89	207	171	gmk	36	337	XP_016872777.1	204
2829	67.6329	29.286	52	2.68e-07	3	140	89	207	171	gmk	36	926	XP_016872750.1	793
2830	67.6329	29.286	52	2.71e-07	3	140	89	207	171	gmk	36	720	NP_001136172.1	587
2831	67.6329	29.286	52	2.86e-07	3	140	89	207	171	gmk	36	738	NP_001364903.1	605
2832	67.6329	29.286	52	2.99e-07	3	140	89	207	171	gmk	36	728	XP_016872775.1	595
2833	67.6329	29.286	52	3e-07	3	140	89	207	171	gmk	36	940	NP_001338203.1	807
2834	67.6329	29.286	52	3.03e-07	3	140	89	207	171	gmk	36	939	NP_001338204.1	806
2835	67.6329	29.286	52	3.03e-07	3	140	89	207	171	gmk	36	842	XP_016872762.1	709
2836	66.1836	29.197	51.6	3.05e-07	3	137	87	207	171	gmk	36	299	NP_001364909.1	172
2837	67.6329	29.286	52	3.13e-07	3	140	89	207	171	gmk	36	767	XP_016872774.1	634
2838	67.6329	29.286	52	3.17e-07	3	140	89	207	171	gmk	36	1010	XP_016872743.1	877
2839	67.6329	29.286	52	3.2e-07	3	140	89	207	171	gmk	36	996	XP_011543080.1	863
2840	67.6329	29.286	52	3.2e-07	3	140	89	207	171	gmk	36	828	NP_001364899.1	695
2841	67.6329	29.286	52	3.22e-07	3	140	89	207	171	gmk	36	810	NP_001364900.1	677
2842	67.6329	29.286	52	3.25e-07	3	140	89	207	171	gmk	36	772	XP_016872773.1	639
2843	67.6329	29.286	52	3.33e-07	3	140	89	207	171	gmk	36	791	XP_016872769.1	658
2844	67.6329	29.286	51.6	3.35e-07	3	140	89	207	171	gmk	36	781	NP_001364902.1	648
2845	67.6329	29.286	51.6	3.36e-07	3	140	89	207	171	gmk	36	791	XP_016872770.1	658
2846	67.6329	29.286	52	3.38e-07	3	140	89	207	171	gmk	36	997	XP_016872744.1	864
2847	67.6329	29.286	51.6	3.42e-07	3	140	89	207	171	gmk	36	790	NP_001364901.1	657
2848	67.6329	29.286	51.6	3.42e-07	3	140	89	207	171	gmk	36	792	XP_016872768.1	659
2849	67.6329	29.286	52	3.44e-07	3	140	89	207	171	gmk	36	978	XP_011543082.1	845
2850	67.6329	29.286	51.6	3.44e-07	3	140	89	207	171	gmk	36	813	XP_016872766.1	680
2851	67.6329	29.286	52	3.44e-07	3	140	89	207	171	gmk	36	996	XP_016872746.1	863
2852	67.6329	29.286	51.6	3.47e-07	3	140	89	207	171	gmk	36	808	XP_005273867.1	675
2853	67.6329	29.286	51.6	3.56e-07	3	140	89	207	171	gmk	36	843	XP_016872760.1	710
2854	67.6329	29.286	51.6	3.64e-07	3	140	89	207	171	gmk	36	819	XP_016872765.1	686
2855	67.6329	29.286	51.6	3.65e-07	3	140	89	207	171	gmk	36	837	NP_001364897.1	704
2856	67.6329	29.286	51.6	3.67e-07	3	140	89	207	171	gmk	36	862	NP_001364896.1	729
2857	67.6329	29.286	51.6	3.71e-07	3	140	89	207	171	gmk	36	823	NP_001287912.1	690
2858	67.6329	29.286	51.6	3.72e-07	3	140	89	207	171	gmk	36	894	XP_016872751.1	761
2859	67.6329	29.286	51.6	3.75e-07	3	140	89	207	171	gmk	36	880	NP_001193698.1	747
2860	67.6329	29.286	51.6	3.76e-07	3	140	89	207	171	gmk	36	842	NP_001338205.1	709
2861	67.6329	29.286	51.6	3.77e-07	3	140	89	207	171	gmk	36	862	XP_011543084.1	729
2862	67.6329	29.286	51.6	3.8e-07	3	140	89	207	171	gmk	36	844	XP_016872759.1	711
2863	67.6329	29.286	51.6	3.87e-07	3	140	89	207	171	gmk	36	841	NP_001355.2	708
2864	67.6329	29.286	51.6	3.91e-07	3	140	89	207	171	gmk	36	851	XP_016872758.1	718
2865	67.6329	29.286	51.6	3.93e-07	3	140	89	207	171	gmk	36	946	NP_001136171.1	813
2866	73.913	28.105	51.6	3.96e-07	4	153	99	207	183	gmk	36	503	XP_016861313.1	357
2867	67.6329	29.286	51.6	4.11e-07	3	140	89	207	171	gmk	36	876	XP_016872752.1	743
2868	67.6329	28.571	51.6	4.12e-07	3	140	90	207	171	gmk	36	781	XP_016861312.1	648
2869	67.6329	28.571	51.6	4.14e-07	3	140	90	207	171	gmk	36	771	NP_001191316.1	638
2870	67.6329	29.286	51.6	4.19e-07	3	140	89	207	171	gmk	36	875	XP_016872753.1	742
2871	67.6329	28.571	51.6	4.2e-07	3	140	90	207	171	gmk	36	836	NP_001353132.1	703
2872	67.6329	28.571	51.6	4.3e-07	3	140	90	207	171	gmk	36	814	XP_016861310.1	681
2873	67.6329	29.286	51.6	4.31e-07	3	140	89	207	171	gmk	36	874	XP_016872754.1	741
2874	67.6329	29.286	51.6	4.37e-07	3	140	89	207	171	gmk	36	956	XP_016872747.1	823
2875	67.6329	28.571	51.6	4.37e-07	3	140	90	207	171	gmk	36	854	NP_001353140.1	721
2876	67.6329	29.286	51.6	4.37e-07	3	140	89	207	171	gmk	36	854	XP_016872757.1	721
2877	67.6329	28.571	51.6	4.45e-07	3	140	90	207	171	gmk	36	845	NP_001353149.1	712
2878	67.6329	28.571	51.6	4.46e-07	3	140	90	207	171	gmk	36	804	NP_001353150.1	671
2879	67.6329	29.286	51.6	4.46e-07	3	140	89	207	171	gmk	36	855	XP_016872756.1	722
2880	67.6329	28.571	51.2	4.5e-07	3	140	90	207	171	gmk	36	759	NP_001191317.1	626
2881	67.6329	28.571	51.6	4.52e-07	3	140	90	207	171	gmk	36	824	NP_001353145.1	691
2882	67.6329	28.571	51.2	4.53e-07	3	140	90	207	171	gmk	36	792	NP_001353151.1	659
2883	67.6329	28.571	51.2	4.57e-07	3	140	90	207	171	gmk	36	842	NP_001353133.1	709
2884	67.6329	28.571	51.6	4.57e-07	3	140	90	207	171	gmk	36	896	NP_001353143.1	763
2885	67.6329	28.571	51.2	4.58e-07	3	140	90	207	171	gmk	36	846	NP_001353135.1	713
2886	67.6329	28.571	51.2	4.6e-07	3	140	90	207	171	gmk	36	875	NP_001091894.1	742
2887	67.6329	28.571	51.2	4.66e-07	3	140	90	207	171	gmk	36	897	NP_004078.2	764
2888	67.6329	28.571	51.2	4.68e-07	3	140	90	207	171	gmk	36	864	NP_001350794.1	731
2889	67.6329	28.571	51.2	4.77e-07	3	140	90	207	171	gmk	36	863	NP_001191315.1	730
2890	66.1836	29.197	50.8	6.74e-07	3	137	87	207	171	gmk	36	874	NP_001364895.1	747
2891	73.913	26.797	50.1	1.2e-06	4	153	101	207	183	gmk	36	648	NP_001308005.1	502
2892	73.913	26.797	50.1	1.35e-06	4	153	101	207	183	gmk	36	703	XP_024306397.1	557
2893	73.913	26.797	50.1	1.36e-06	4	153	101	207	183	gmk	36	681	NP_001356495.1	535
2943	100.885	26.316	114	2.4e-28	12	342	221	339	322	gpsA	5	337	NP_005267.2	3
2944	99.705	25.444	106	1.73e-25	10	338	225	339	322	gpsA	7	339	NP_055956.1	7
2945	97.0501	25.532	100	2.81e-23	13	329	217	339	322	gpsA	5	314	NP_001244128.1	3
2946	60.767	30.097	86.3	1.64e-18	7	206	131	339	315	gpsA	118	285	XP_006713131.1	85
2958	96.1679	50.664	530	0	1	527	259	548	528	groL	3	553	NP_002147.2	27
2959	97.9927	22.533	73.2	6e-13	18	537	342	548	518	groL	14	517	NP_006420.1	23
2960	27.5547	27.152	63.9	4.52e-10	3	151	98	548	154	groL	6	173	NP_006421.2	33
2961	41.6058	23.246	57.4	5.44e-08	6	228	146	548	219	groL	14	234	NP_001293082.1	14
2962	39.9635	23.744	57.4	5.45e-08	6	219	138	548	219	groL	23	255	NP_036205.1	44
2963	39.9635	23.744	57.4	5.7e-08	6	219	138	548	219	groL	23	217	NP_001293085.1	6
2964	92.3358	21.937	56.2	1.14e-07	18	506	321	548	518	groL	45	473	NP_001159757.1	10
2965	41.4234	25.11	54.7	3.54e-07	7	227	147	548	224	groL	12	241	NP_006422.1	24
2966	26.6423	26.027	53.5	8.9e-07	3	146	89	548	153	groL	23	174	NP_005989.3	33
2968	84.854	22.366	50.4	7.29e-06	17	465	291	548	518	groL	86	430	NP_001159756.1	4
2989	90.7216	38.636	53.9	2.83e-10	1	88	53	97	92	groS	5	97	NP_002148.1	11
2991	80.7107	32.075	77	8.75e-17	3	159	98	197	194	grpE	41	215	NP_079472.1	62
2992	80.203	31.646	73.2	2.22e-15	4	158	97	197	193	grpE	43	218	NP_689620.2	65
3009	107.048	37.011	298	1.43e-92	18	562	279	525	518	guaA	10	567	NP_003866.1	28
3011	107.048	37.011	298	2.16e-92	18	562	279	525	518	guaA	10	573	XP_011511565.1	34
3013	107.048	37.011	297	2.99e-92	18	562	279	525	518	guaA	10	560	XP_016862911.1	21
3052	40	26.286	81.6	5.84e-15	15	350	212	875	371	gyrA	32	1026	XP_011523467.1	713
3053	40	26.286	80.9	9.41e-15	15	350	212	875	371	gyrA	32	1026	NP_001058.2	713
3054	40	26.286	80.9	9.72e-15	15	350	212	875	371	gyrA	32	1014	XP_005257689.1	701
3055	39.3143	25.581	80.9	1.23e-14	15	344	209	875	358	gyrA	32	1047	NP_001317629.1	734
3056	39.3143	25.581	80.5	1.31e-14	15	344	209	875	358	gyrA	32	1042	NP_001059.2	729
3057	39.3143	25.581	80.5	1.39e-14	15	344	209	875	358	gyrA	32	1047	XP_011532359.1	734
3069	68.5323	25.953	131	2.37e-30	19	551	351	804	543	gyrB	25	586	XP_011523467.1	61
3070	68.5323	25.953	130	3.89e-30	19	551	351	804	543	gyrB	25	574	XP_005257689.1	49
3071	68.5323	25.953	130	4.29e-30	19	551	351	804	543	gyrB	25	586	NP_001058.2	61
3072	71.0199	24.518	126	5.95e-29	20	571	366	804	559	gyrB	25	623	XP_011532359.1	82
3073	71.0199	24.518	126	6.51e-29	20	571	366	804	559	gyrB	25	623	NP_001317629.1	82
3074	71.0199	24.518	126	6.73e-29	20	571	366	804	559	gyrB	25	618	NP_001059.2	77
3092	96.2963	42.628	239	1.63e-76	6	312	172	324	319	hemB	15	334	XP_011516666.1	23
3093	96.2963	42.628	238	2e-76	6	312	172	324	319	hemB	15	325	NP_000022.3	14
3094	87.6543	42.606	222	1.31e-69	5	284	157	324	319	hemB	42	354	NP_001003945.1	71
3095	96.2963	41.346	218	2.78e-68	8	312	159	324	319	hemB	15	317	NP_001304674.1	23
3098	106.07	43.675	244	1.09e-78	4	332	154	313	303	hemC	5	334	NP_001019553.1	3
3099	106.07	43.675	244	1.44e-78	4	332	154	313	303	hemC	5	351	NP_000181.2	20
3100	103.514	43.21	234	1.65e-74	4	324	151	313	303	hemC	13	333	XP_005271590.1	10
3101	94.5687	43.581	218	9.25e-69	4	296	134	313	303	hemC	41	296	XP_011541098.1	1
3102	106.07	38.554	199	1.49e-61	5	332	131	313	303	hemC	5	294	NP_001245138.1	3
3103	106.07	38.554	199	1.85e-61	5	332	131	313	303	hemC	5	311	NP_001245137.1	20
3104	103.514	37.963	188	2.16e-57	5	324	128	313	303	hemC	13	293	XP_024304228.1	10
3114	99.7175	48.442	315	1.26e-105	5	353	172	354	349	hemE	3	361	NP_000365.3	13
3116	104.375	26.347	106	2.58e-25	8	334	222	320	319	hemH	1	394	NP_001012533.1	70
3117	104.062	26.426	106	3.8e-25	8	333	221	320	319	hemH	2	388	NP_000131.2	65
3118	86.875	26.259	102	3.12e-24	7	278	186	320	319	hemH	57	316	NP_001358024.1	43
3119	94.0625	26.91	100	2.42e-23	7	301	197	320	288	hemH	2	356	NP_001361707.1	65
3120	102.812	24.62	88.6	4.39e-19	7	329	201	320	319	hemH	1	361	XP_011524183.1	70
3121	102.5	24.695	88.2	6e-19	7	328	200	320	319	hemH	2	355	NP_001358023.1	65
3127	75.3521	28.972	112	1.79e-26	10	321	195	426	337	hemL	33	362	NP_000265.1	59
3128	101.174	26.218	94.7	2.15e-20	18	431	249	426	426	hemL	33	429	NP_699204.1	31
3129	102.817	27.169	92.8	8.4e-20	22	438	242	426	426	hemL	33	435	XP_011532973.1	31
3130	103.756	25.792	93.2	8.43e-20	17	442	247	426	426	hemL	33	439	XP_011532971.1	31
3131	87.5587	26.542	90.9	4.46e-19	14	373	216	426	364	hemL	33	386	XP_016865484.1	31
3132	88.2629	27.128	89.4	1.71e-18	14	376	225	426	357	hemL	21	439	XP_005248394.1	74
3133	88.2629	27.128	89.4	1.95e-18	14	376	225	426	357	hemL	21	440	NP_114106.1	75
3134	98.5915	25.714	85.1	3.02e-17	18	420	243	426	426	hemL	44	388	NP_001265275.1	1
3135	101.174	25.29	83.6	8.99e-17	17	431	241	426	426	hemL	44	398	XP_011532974.1	1
3136	83.0986	25.141	83.6	1.14e-16	12	354	222	426	357	hemL	33	369	NP_112569.2	30
3137	55.3991	29.237	80.1	4.69e-16	7	236	145	426	337	hemL	112	224	NP_001165285.1	1
3138	84.7418	26.316	80.1	1.47e-15	13	361	201	426	367	hemL	21	384	XP_005248395.1	75
3139	69.9531	26.51	78.2	3.13e-15	10	298	170	426	293	hemL	33	316	XP_024302009.1	31
3140	37.3239	33.333	76.3	4.46e-15	4	159	99	426	337	hemL	181	162	NP_001309903.1	9
3141	37.3239	33.333	77.4	4.98e-15	4	159	99	426	337	hemL	181	255	NP_001309900.1	102
3142	84.9765	24.862	77.4	1.22e-14	12	362	207	426	357	hemL	33	363	NP_001140062.1	30
3143	96.4789	25.061	76.3	2.74e-14	16	411	229	426	426	hemL	64	438	XP_011532972.1	59
3144	80.5164	24.781	76.3	2.92e-14	12	343	215	426	357	hemL	44	329	NP_001317960.1	1
3145	65.493	26.882	70.1	2.57e-12	11	279	163	426	313	hemL	64	267	NP_001140099.1	1
3146	68.7793	25.597	67.8	1.54e-11	10	293	178	426	357	hemL	93	296	NP_001317962.1	16
3147	29.3427	32.8	65.5	2.05e-11	4	125	70	426	150	hemL	33	148	XP_024302020.1	31
3148	29.3427	33.6	64.7	3.38e-11	4	125	69	426	150	hemL	33	148	XP_024302019.1	31
3149	29.3427	32.8	65.5	6.69e-11	4	125	70	426	150	hemL	33	148	XP_006714988.1	31
3150	29.3427	33.6	65.1	8.14e-11	4	125	69	426	150	hemL	33	148	XP_024302008.1	31
3151	30.7512	31.298	57.4	2.79e-08	5	131	77	426	144	hemL	21	199	NP_001293102.1	75
3152	26.7606	31.579	55.8	9.16e-08	4	114	64	426	150	hemL	44	107	XP_016865487.1	1
3153	61.9718	25	50.4	2.85e-06	11	264	154	426	426	hemL	182	243	XP_024302012.1	5
3191	111.792	23.629	85.9	1.89e-17	21	474	282	424	424	hisS	5	474	NP_001276023.1	27
3192	111.792	23.629	85.9	2.4e-17	21	474	282	424	424	hisS	5	503	NP_002100.2	56
3193	111.321	23.093	85.5	3.1e-17	19	472	287	424	424	hisS	5	510	NP_001350464.1	63
3194	111.321	23.093	85.5	3.49e-17	19	472	287	424	424	hisS	5	504	NP_036340.1	57
3195	110.142	23.126	83.6	1.24e-16	19	467	283	424	423	hisS	9	478	NP_001265660.1	36
3196	96.4623	24.205	80.1	1.25e-15	18	409	238	424	423	hisS	67	433	NP_001350465.1	45
3197	97.6415	24.638	74.3	1.13e-13	20	414	236	424	424	hisS	65	463	NP_001244969.1	72
3198	45.5189	26.943	63.2	3.18e-10	7	193	121	424	423	hisS	248	359	NP_001265661.1	170
3199	109.434	22.414	60.1	5.36e-09	21	464	264	424	420	hisS	9	479	NP_001244970.1	60
3200	43.1604	28.415	58.5	1.15e-08	8	183	105	424	420	hisS	257	385	NP_001276022.1	210
3201	43.1604	28.415	58.5	1.2e-08	8	183	105	424	420	hisS	257	439	NP_001244971.1	264
3202	44.1038	28.342	58.5	1.44e-08	8	187	108	424	424	hisS	257	429	NP_001276021.1	250
3277	87.5	43.043	430	3.04e-142	7	539	282	616	543	hscA	23	588	NP_004125.3	57
3278	97.8896	37.479	390	6.09e-127	12	603	341	616	601	hscA	23	622	NP_005338.1	32
3279	96.9156	38.358	389	7.88e-127	13	597	326	616	591	hscA	21	587	NP_001374860.1	7
3280	88.3117	41.912	389	1.23e-126	11	544	289	616	536	hscA	18	546	NP_002146.2	5
3281	89.7727	40.506	383	2.01e-124	13	553	298	616	549	hscA	21	551	NP_006588.1	6
3282	89.2857	41.455	380	2.21e-123	12	550	283	616	542	hscA	21	544	NP_005336.3	6
3283	96.4286	39.731	379	5.74e-123	14	594	319	616	579	hscA	20	595	NP_005518.3	7
3284	74.513	41.176	327	8.91e-105	11	459	244	616	456	hscA	21	461	NP_694881.1	6
3285	68.1818	32.619	192	6.09e-54	8	420	221	616	382	hscA	23	452	NP_008879.3	35
3286	82.4675	29.921	191	3.32e-53	15	508	323	616	499	hscA	21	506	NP_057383.2	3
3287	71.4286	28.636	182	2.65e-50	10	440	265	616	423	hscA	23	434	XP_011530047.1	5
3288	80.5195	27.218	187	6.05e-50	12	496	322	616	485	hscA	23	494	XP_016875852.1	5
3289	80.5195	27.218	187	7.08e-50	12	496	322	616	485	hscA	23	494	NP_001273432.1	5
3290	80.5195	27.218	187	1.14e-49	12	496	322	616	485	hscA	23	494	NP_001336633.1	5
3291	80.5195	27.218	187	1.22e-49	12	496	322	616	485	hscA	23	494	NP_006635.2	5
3292	81.8182	27.579	182	3.63e-48	14	504	310	616	485	hscA	23	494	NP_055093.2	5
3293	81.8182	27.579	182	6.5e-48	14	504	310	616	485	hscA	23	525	NP_001304310.1	36
3294	69.9675	28.074	179	4.14e-47	8	431	279	616	423	hscA	23	434	NP_002145.3	5
3295	79.7078	26.477	168	1.58e-43	13	491	291	616	485	hscA	23	453	NP_001304312.1	5
3296	75.3247	26.94	166	8.2e-43	12	464	300	616	485	hscA	55	496	XP_005266293.1	39
3297	75.3247	26.94	166	8.89e-43	12	464	300	616	485	hscA	55	496	XP_016875851.1	39
3298	75.3247	26.94	166	1.37e-42	12	464	300	616	485	hscA	55	496	XP_011533189.1	39
3299	75.3247	26.94	166	1.85e-42	12	464	300	616	485	hscA	55	496	NP_001273433.1	39
3300	75	27.056	157	9.75e-40	14	462	282	616	485	hscA	65	468	NP_001304311.1	21
3301	62.6623	26.943	115	4.5e-26	8	386	247	616	374	hscA	24	423	XP_005271449.1	38
3302	62.6623	26.943	115	5e-26	8	386	247	616	374	hscA	24	423	NP_001124463.1	38
3303	45.6169	24.911	86.3	8.85e-17	8	281	187	616	485	hscA	224	416	XP_016875853.1	141
3304	22.7273	27.143	58.2	4.48e-08	2	140	96	616	156	hscA	23	144	XP_016875853.1	5
3305	45.6169	24.911	85.9	9.97e-17	8	281	187	616	485	hscA	224	418	NP_001273434.1	143
3307	45.6169	24.911	85.9	1.16e-16	8	281	187	616	485	hscA	224	416	XP_011533190.1	141
3308	22.7273	27.143	57.8	5.95e-08	2	140	96	616	156	hscA	23	144	XP_011533190.1	5
3325	104.478	36.531	585	0	21	980	541	938	930	ileS	4	1011	NP_060530.3	60
3326	87.9531	27.03	289	1.77e-81	22	825	501	938	778	ileS	16	791	NP_001365500.1	6
3327	87.2068	26.895	286	1.22e-80	22	818	504	938	778	ileS	16	784	NP_001365515.1	6
3328	87.2068	26.895	286	1.74e-80	22	818	504	938	778	ileS	16	784	NP_001365514.1	6
3329	87.2068	26.895	286	2e-80	22	818	504	938	778	ileS	16	784	NP_001365506.1	6
3330	87.2068	26.895	286	2.04e-80	22	818	504	938	778	ileS	16	784	NP_001365507.1	6
3331	87.2068	26.895	286	2.11e-80	22	818	504	938	778	ileS	16	784	NP_001365501.1	6
3332	87.2068	26.895	286	2.42e-80	22	818	504	938	778	ileS	16	784	NP_001365502.1	6
3333	82.516	27.261	280	1.26e-78	21	774	470	938	734	ileS	16	741	NP_001365513.1	6
3334	82.516	27.261	280	1.62e-78	21	774	470	938	734	ileS	16	741	NP_001361228.1	6
3335	89.4456	26.222	274	3.52e-76	23	839	504	938	778	ileS	16	805	NP_001365498.1	6
3336	87.2068	26.65	273	6.9e-76	23	818	474	938	778	ileS	16	752	NP_001365511.1	6
3337	85.7143	25.746	254	1.67e-69	21	804	503	938	778	ileS	16	756	NP_001361230.1	6
3338	78.8913	26.757	249	4.52e-68	22	740	448	938	778	ileS	94	743	NP_001365512.1	43
3339	84.5416	24.212	187	5.68e-48	16	793	491	938	778	ileS	42	898	NP_001161206.1	160
3340	84.5416	24.212	187	6.18e-48	16	793	491	938	778	ileS	42	868	NP_065175.4	130
3341	82.9424	24.55	186	9.1e-48	17	778	477	938	778	ileS	57	728	NP_001161205.1	5
3342	86.1407	23.762	186	2.52e-47	20	808	485	938	779	ileS	43	1077	XP_005249419.1	330
3343	86.1407	23.762	185	3.02e-47	20	808	485	938	779	ileS	43	1076	NP_006286.1	329
3344	55.2239	25.676	131	9.32e-31	15	518	298	938	779	ileS	325	494	XP_016866735.1	1
3368	61.236	40.917	390	7.49e-123	7	545	279	890	886	infB	385	718	NP_001005369.1	174
3369	53.3708	36.842	289	1.11e-87	6	475	258	890	886	infB	454	475	NP_001307934.1	1
3370	61.1236	31.985	259	1.3e-74	8	544	270	890	886	infB	385	659	XP_016859653.1	174
3371	43.2584	30.39	177	9.16e-48	6	385	226	890	886	infB	544	387	XP_016859656.1	3
3372	62.1348	27.306	135	1e-31	23	553	247	890	836	infB	390	1133	NP_056988.3	630
3373	25.8427	30.435	100	3.91e-21	4	230	129	890	595	infB	390	234	XP_024309946.1	12
3374	25.8427	30.435	100	5.83e-21	4	230	129	890	595	infB	390	284	NP_001332797.1	62
3375	25.8427	30.435	100	6.3e-21	4	230	129	890	595	infB	390	284	NP_068746.2	62
3376	17.4157	30.323	67.4	1.33e-10	4	155	80	890	520	infB	394	176	NP_001309774.1	22
3377	17.3034	31.169	62.4	3.46e-09	4	154	82	890	523	infB	394	202	NP_001361285.1	49
3378	14.9438	39.098	59.7	1.81e-08	5	133	59	890	501	infB	388	187	NP_003312.3	58
3379	14.9438	39.098	59.7	2.04e-08	5	133	59	890	501	infB	388	187	NP_001352289.1	58
3380	15.9551	29.577	55.8	3.95e-07	3	142	79	890	514	infB	394	190	NP_001295095.1	49
3381	15.9551	29.577	55.5	5.1e-07	3	142	79	890	514	infB	394	190	NP_079272.4	49
3382	15.9551	29.577	55.5	5.28e-07	3	142	79	890	514	infB	394	190	NP_001295093.1	49
3383	15.9551	29.577	55.1	6.48e-07	3	142	79	890	514	infB	394	190	NP_001361284.1	49
3384	14.7191	29.008	53.1	2.7e-06	3	131	71	890	502	infB	394	227	NP_001136077.1	97
3385	10.3371	32.609	53.1	2.74e-06	0	92	62	890	514	infB	423	115	NP_001361286.1	24
3386	14.7191	29.008	53.1	2.8e-06	3	131	71	890	502	infB	394	262	NP_001245282.1	132
3387	13.5955	31.405	51.6	8.74e-06	2	121	71	890	502	infB	394	252	NP_001245283.1	132
3388	28.2022	25.498	50.4	1.67e-05	8	251	136	890	597	infB	394	256	NP_068756.2	10
3389	31.0112	25	50.4	2.07e-05	10	276	146	890	622	infB	394	271	XP_024309461.1	10
3390	15.1685	25.185	50.4	2.11e-05	2	135	62	890	520	infB	394	125	NP_001035700.1	22
3412	99.505	60.199	531	0	2	402	157	404	404	iscS	4	457	NP_066923.3	58
3413	99.505	51.741	432	6.6e-150	3	402	140	404	404	iscS	4	406	NP_001185918.1	58
3414	102.97	30.529	188	1.14e-54	12	416	247	404	382	iscS	5	443	NP_057594.5	32
3425	98.4375	75.397	207	1.97e-69	0	126	31	128	128	iscU	3	160	NP_998760.1	35
3426	98.4375	74.603	203	2.72e-68	0	126	32	128	128	iscU	3	135	NP_055116.1	10
3427	82.0312	75.238	178	3.91e-58	0	105	26	128	107	iscU	3	139	NP_001288069.1	35
3428	82.0312	75.238	177	6.67e-58	0	105	26	128	107	iscU	3	139	NP_001288070.1	35
3429	82.0312	74.286	174	1.09e-56	0	105	27	128	107	iscU	3	114	XP_011536402.1	10
3430	61.7188	75.949	137	2.38e-42	0	79	19	128	81	iscU	3	113	XP_011536403.1	35
3436	84.9498	28.74	74.3	1.74e-14	10	254	144	299	258	ispA	21	235	XP_016871500.1	3
3437	76.5886	29.258	72	9.4e-14	9	229	129	299	258	ispA	44	219	XP_011517739.1	10
3438	76.5886	29.258	71.6	2.17e-13	9	229	129	299	258	ispA	44	342	NP_055132.2	133
3439	76.5886	29.258	71.2	2.78e-13	9	229	129	299	258	ispA	44	342	XP_024303690.1	133
3440	63.5452	30.526	67	3.31e-12	8	190	106	299	258	ispA	76	172	NP_001308908.1	2
3441	89.9666	23.42	60.8	6.09e-10	7	269	186	299	298	ispA	32	262	NP_001032354.1	12
3449	92.5697	31.438	152	4.01e-43	3	299	194	323	323	ispB	32	308	XP_016871500.1	14
3450	100	30.65	154	6.1e-43	3	323	213	323	323	ispB	8	415	NP_055132.2	97
3451	90.7121	32.082	151	6.22e-43	3	293	188	323	323	ispB	38	292	XP_011517739.1	4
3452	75.2322	32.922	140	4.81e-38	2	243	156	323	243	ispB	8	339	XP_024303690.1	97
3453	76.7802	31.452	130	1.03e-35	1	248	166	323	323	ispB	76	245	NP_001308908.1	2
3454	57.2755	31.351	100	1.08e-23	3	185	118	323	185	ispB	8	279	NP_001308907.1	97
3455	86.0681	23.022	77.8	1.1e-15	4	278	204	323	312	ispB	38	288	NP_001032354.1	18
3456	74.3034	24.167	72.8	3.14e-14	4	240	172	323	312	ispB	76	234	NP_001032355.1	2
3457	63.7771	25.243	53.9	2.2e-07	6	206	132	323	256	ispB	68	353	NP_001129293.1	153
3458	73.6842	24.79	53.1	3.41e-07	7	238	150	323	256	ispB	43	287	NP_001129294.1	55
3475	101.695	26.25	79.7	1.37e-16	4	240	162	236	234	ispD	8	284	NP_001094896.1	47
3476	100.847	24.79	62.4	1.02e-10	4	238	118	236	234	ispD	8	234	NP_001094887.1	47
3477	87.7119	23.671	60.5	5.09e-10	4	207	140	236	198	ispD	8	251	NP_001355126.1	47
3547	82.6087	37.799	139	1e-38	1	209	127	253	224	ispU	19	235	NP_079163.2	27
3548	82.6087	37.799	139	1.02e-38	1	209	127	253	224	ispU	19	235	NP_995583.1	27
3549	81.4229	33.01	113	3.69e-29	2	206	102	253	224	ispU	19	196	NP_001230494.1	27
3550	82.6087	32.536	102	2.78e-25	2	209	104	253	224	ispU	19	201	NP_001230493.1	27
3551	57.3123	35.862	92	1.18e-21	1	145	85	253	224	ispU	80	142	NP_001306888.1	6
3580	100.581	36.301	511	2.13e-167	20	865	476	860	859	leuS	29	901	NP_001355192.1	78
3581	88.8372	38.089	494	2.28e-162	16	764	413	860	773	leuS	29	800	XP_016861531.1	78
3582	88.8372	38.089	494	3.74e-162	16	764	413	860	773	leuS	29	800	XP_011531856.1	78
3583	60.814	22.562	92	3.83e-18	17	523	259	860	447	leuS	1	748	NP_006286.1	296
3584	60.814	22.562	91.7	4.1e-18	17	523	259	860	447	leuS	1	749	XP_005249419.1	297
3585	54.4186	22.65	80.5	1.17e-14	11	468	238	860	434	leuS	42	534	NP_060530.3	116
3586	53.8372	24.406	76.6	1.87e-13	16	463	205	860	433	leuS	42	394	NP_001161205.1	6
3587	53.8372	24.406	75.9	3.4e-13	16	463	205	860	433	leuS	42	564	NP_001161206.1	176
3588	53.8372	24.406	75.9	3.6e-13	16	463	205	860	433	leuS	42	534	NP_065175.4	146
3589	11.5116	35.354	63.9	1.38e-09	2	99	58	860	100	leuS	8	112	NP_001304893.1	14
3591	10.4651	36.667	63.5	2.08e-09	1	90	52	860	92	leuS	8	103	NP_064502.9	14
3593	21.9767	27.513	61.2	1.04e-08	4	189	113	860	168	leuS	4	191	NP_001365514.1	3
3594	46.5116	23.25	54.7	1.04e-06	19	400	200	860	777	leuS	418	785	NP_001365514.1	453
3596	21.9767	27.513	61.2	1.08e-08	4	189	113	860	168	leuS	4	191	NP_001361228.1	3
3599	21.9767	27.513	61.2	1.09e-08	4	189	113	860	168	leuS	4	191	NP_001365515.1	3
3600	46.5116	23.25	54.7	1.15e-06	19	400	200	860	777	leuS	418	785	NP_001365515.1	453
3602	21.9767	27.513	61.2	1.11e-08	4	189	113	860	168	leuS	4	191	NP_001365511.1	3
3603	44.4186	23.56	60.5	1.73e-08	16	382	189	860	777	leuS	418	753	NP_001365511.1	453
3605	21.9767	27.513	61.2	1.12e-08	4	189	113	860	168	leuS	4	191	NP_001365513.1	3
3608	21.9767	27.513	61.2	1.15e-08	4	189	113	860	168	leuS	4	191	NP_001361230.1	3
3611	21.9767	27.513	61.2	1.16e-08	4	189	113	860	168	leuS	4	191	NP_001365507.1	3
3612	46.5116	23.25	54.7	1.09e-06	19	400	200	860	777	leuS	418	785	NP_001365507.1	453
3614	21.9767	27.513	61.2	1.17e-08	4	189	113	860	168	leuS	4	191	NP_001365501.1	3
3615	46.5116	23.25	54.3	1.23e-06	19	400	200	860	777	leuS	418	785	NP_001365501.1	453
3617	21.9767	27.513	61.2	1.19e-08	4	189	113	860	168	leuS	4	191	NP_001365506.1	3
3618	46.5116	23.25	54.7	1.18e-06	19	400	200	860	777	leuS	418	785	NP_001365506.1	453
3620	22.3256	26.563	60.8	1.2e-08	4	192	111	860	168	leuS	4	191	NP_001365500.1	3
3621	46.5116	23.25	54.7	1.19e-06	19	400	200	860	777	leuS	418	792	NP_001365500.1	460
3623	21.9767	27.513	60.8	1.28e-08	4	189	113	860	168	leuS	4	191	NP_001365502.1	3
3624	46.5116	23.25	54.3	1.3e-06	19	400	200	860	777	leuS	418	785	NP_001365502.1	453
3626	46.5116	23.25	54.7	1.2e-06	19	400	200	860	777	leuS	418	806	NP_001365498.1	474
3627	24.4186	23.81	51.6	9.53e-06	5	210	115	860	168	leuS	4	212	NP_001365498.1	3
3629	46.5116	23.25	54.3	1.4e-06	19	400	200	860	777	leuS	418	744	NP_001365512.1	412
3651	13.2638	38.202	55.1	5.57e-07	2	89	50	671	669	ligA	586	479	XP_011512033.1	391
3652	13.2638	38.202	55.1	5.57e-07	2	89	50	671	669	ligA	586	453	NP_001350424.1	365
3653	13.2638	38.202	55.1	5.7e-07	2	89	50	671	669	ligA	586	479	NP_002904.3	391
3654	13.2638	38.202	55.1	5.75e-07	2	89	50	671	669	ligA	586	479	NP_001191676.1	391
3655	13.2638	38.202	55.1	5.82e-07	2	89	50	671	669	ligA	586	453	NP_001350425.1	365
3668	91.2773	42.321	253	1.66e-81	5	293	160	321	311	lipA	26	355	NP_006850.2	65
3669	80.3738	42.636	220	1.68e-69	5	258	139	321	276	lipA	26	320	NP_919433.1	65
3670	91.2773	36.519	197	2.22e-60	5	293	134	321	311	lipA	26	312	NP_001265519.1	65
3671	48.5981	41.026	134	1.06e-36	2	156	90	321	311	lipA	157	252	NP_001350629.1	98
3672	21.4953	37.681	53.5	3.8e-08	2	69	37	321	89	lipA	26	132	NP_001265520.1	65
3696	78.1116	29.67	91.7	1.55e-20	2	182	123	233	190	lolD	10	572	NP_001364250.1	395
3697	87.9828	28.78	79.7	2.05e-16	6	205	121	233	218	lolD	25	1412	NP_001364250.1	1222
3698	92.7039	32.407	90.9	1.77e-20	7	216	123	233	224	lolD	21	414	XP_011542438.1	210
3699	92.7039	32.407	91.3	1.94e-20	7	216	123	233	224	lolD	21	531	XP_011542437.1	327
3700	92.7039	32.407	90.1	5.13e-20	7	216	123	233	224	lolD	21	710	NP_036221.2	506
3701	79.3991	29.73	89.7	8.4e-20	1	185	127	233	190	lolD	6	670	XP_024306299.1	489
3702	96.1373	31.25	89.4	8.92e-20	6	224	131	233	221	lolD	14	754	NP_001336757.1	538
3703	96.1373	31.25	89.4	9.13e-20	6	224	131	233	221	lolD	14	800	NP_005680.1	584
3704	95.279	28.378	89.4	1.12e-19	4	222	153	233	230	lolD	10	698	XP_024306451.1	482
3706	88.412	31.553	88.2	2.02e-19	5	206	130	233	223	lolD	23	582	NP_001269222.1	383
3707	94.4206	30.909	87.8	2.88e-19	6	220	140	233	223	lolD	9	670	NP_009119.2	458
3708	94.4206	30.909	87.8	3.1e-19	6	220	140	233	223	lolD	9	687	NP_001269220.1	475
3709	89.6996	32.057	87.4	4.67e-19	7	209	124	233	223	lolD	24	1203	NP_061338.1	1004
3710	89.2704	29.327	79.3	3.08e-16	4	208	135	233	226	lolD	24	611	NP_061338.1	411
3711	89.6996	32.057	87.4	4.88e-19	7	209	124	233	223	lolD	24	1250	NP_000434.1	1051
3712	89.2704	29.327	79.3	3.19e-16	4	208	135	233	226	lolD	24	611	NP_000434.1	411
3713	89.6996	30.622	87	6.4e-19	6	209	127	233	223	lolD	24	1293	XP_011514615.2	1094
3714	89.2704	29.327	79	3.87e-16	4	208	135	233	226	lolD	24	701	XP_011514615.2	501
3715	89.6996	30.622	87	6.43e-19	6	209	127	233	223	lolD	24	1340	XP_011514611.3	1141
3716	89.2704	29.327	79	4.04e-16	4	208	135	233	226	lolD	24	701	XP_011514611.3	501
3717	78.1116	31.319	87	6.8e-19	2	182	120	233	190	lolD	10	661	XP_011522494.1	484
3718	78.1116	31.319	87	7.18e-19	2	182	120	233	190	lolD	10	600	NP_001362700.1	423
3719	84.9785	25.253	66.2	8.39e-12	3	198	138	233	223	lolD	27	1435	NP_001362700.1	1247
3720	78.1116	31.319	87	7.35e-19	2	182	120	233	190	lolD	10	661	NP_001275915.1	484
3721	84.9785	25.253	66.2	8.5e-12	3	198	138	233	223	lolD	27	1491	NP_001275915.1	1303
3722	79.3991	29.73	87	7.5e-19	1	185	127	233	190	lolD	6	670	XP_016879500.1	489
3723	86.6953	24.752	68.2	2.02e-12	3	202	134	233	223	lolD	27	1507	XP_016879500.1	1319
3724	78.1116	31.319	87	7.57e-19	2	182	120	233	190	lolD	10	661	NP_001275914.1	484
3725	84.9785	25.253	66.2	9.16e-12	3	198	138	233	223	lolD	27	1496	NP_001275914.1	1308
3726	79.3991	29.73	86.7	8.16e-19	1	185	127	233	190	lolD	6	662	NP_525022.2	481
3727	86.6953	24.752	67.8	2.22e-12	3	202	134	233	223	lolD	27	1499	NP_525022.2	1311
3728	79.3991	29.73	86.7	8.4e-19	1	185	127	233	190	lolD	6	662	XP_016879501.1	481
3729	86.6953	24.752	68.2	1.95e-12	3	202	134	233	223	lolD	27	1499	XP_016879501.1	1311
3730	79.3991	29.73	86.7	9.42e-19	1	185	127	233	190	lolD	6	670	XP_024306297.1	489
3731	86.6953	24.752	68.2	2.08e-12	3	202	134	233	223	lolD	27	1507	XP_024306297.1	1319
3732	79.3991	29.73	86.7	9.77e-19	1	185	127	233	190	lolD	6	512	XP_016879504.1	331
3733	86.6953	24.752	68.2	2.04e-12	3	202	134	233	223	lolD	27	1349	XP_016879504.1	1161
3734	71.6738	36.527	86.3	1.11e-18	4	167	97	233	188	lolD	24	259	NP_004906.3	100
3735	71.6738	36.527	85.9	1.24e-18	4	167	97	233	188	lolD	24	259	NP_058198.2	100
3736	71.6738	36.527	85.9	1.28e-18	4	167	97	233	188	lolD	24	261	NP_997510.1	102
3737	71.6738	36.527	85.9	1.38e-18	4	167	97	233	188	lolD	24	270	XP_011528108.1	111
3738	71.6738	36.527	85.9	1.5e-18	4	167	97	233	188	lolD	24	237	NP_997511.1	78
3739	71.6738	36.527	85.9	1.57e-18	4	167	97	233	188	lolD	24	270	NP_997057.1	111
3740	71.6738	36.527	85.5	1.66e-18	4	167	97	233	188	lolD	24	256	NP_997512.1	97
3741	78.5408	36.612	85.5	1.69e-18	6	183	103	233	203	lolD	24	283	XP_011528109.1	111
3742	90.1288	29.524	85.5	1.91e-18	3	210	138	233	226	lolD	21	503	XP_005253615.1	300
3743	71.6738	36.527	85.1	2.28e-18	4	167	97	233	188	lolD	24	367	XP_024307909.1	208
3744	84.9785	33.333	85.1	2.46e-18	6	198	117	233	200	lolD	9	623	NP_001258626.1	435
3745	84.9785	33.333	85.1	2.5e-18	6	198	117	233	200	lolD	9	663	NP_001258625.1	475
3746	84.9785	33.333	85.1	2.57e-18	6	198	117	233	200	lolD	9	637	NP_001258627.1	449
3747	84.9785	33.333	85.1	2.6e-18	6	198	117	233	200	lolD	9	664	NP_004290.2	476
3748	84.9785	33.333	85.1	2.61e-18	6	198	117	233	200	lolD	9	624	NP_001258628.1	436
3749	90.1288	29.524	84.3	4.17e-18	3	210	138	233	226	lolD	21	678	NP_062570.1	475
3750	90.1288	29.524	84.3	4.45e-18	3	210	138	233	226	lolD	21	721	NP_062571.1	518
3751	92.2747	28.372	84.3	4.7e-18	4	215	148	233	223	lolD	10	374	XP_011522876.1	165
3752	84.9785	25.253	66.6	6.62e-12	3	198	136	233	223	lolD	27	1174	XP_011522876.1	988
3753	92.2747	28.372	84.3	5.97e-18	4	215	148	233	223	lolD	10	496	XP_016879895.1	287
3754	84.9785	25.253	66.2	8.95e-12	3	198	136	233	223	lolD	27	1296	XP_016879895.1	1110
3755	92.2747	28.372	84	6.48e-18	4	215	148	233	223	lolD	10	691	NP_525023.2	482
3756	84.9785	25.253	66.2	8.91e-12	3	198	136	233	223	lolD	27	1491	NP_525023.2	1305
3757	68.6695	35	83.6	7.42e-18	5	160	91	233	191	lolD	36	185	NP_001335121.1	35
3758	68.6695	35	83.6	8.78e-18	5	160	91	233	191	lolD	36	182	XP_011541254.1	32
3759	68.6695	35	83.2	1.02e-17	5	160	91	233	191	lolD	36	246	NP_001135977.1	96
3760	89.2704	28.846	83.2	1.05e-17	3	208	138	233	226	lolD	23	440	XP_024304676.1	239
3761	94.4206	31.364	83.2	1.27e-17	8	220	131	233	223	lolD	10	1138	NP_000341.2	933
3762	80.2575	27.273	70.5	2.92e-13	3	187	130	233	218	lolD	32	2142	NP_000341.2	1962
3763	92.2747	30.698	82.8	1.41e-17	5	215	120	233	223	lolD	24	519	NP_001278951.1	319
3764	77.2532	33.333	81.6	1.56e-17	5	180	103	233	193	lolD	24	240	XP_006712137.1	68
3765	92.2747	30.698	82.8	1.72e-17	5	215	120	233	223	lolD	24	720	NP_000584.3	520
3766	89.2704	28.846	82.4	2.33e-17	3	208	138	233	226	lolD	23	658	NP_001229942.1	457
3767	79.8283	32.796	82	2.86e-17	6	186	100	233	194	lolD	25	264	NP_001344250.1	88
3768	79.8283	32.796	82	2.95e-17	6	186	100	233	194	lolD	25	264	NP_071882.1	88
3769	77.2532	33.333	82	3.08e-17	5	180	103	233	193	lolD	24	240	XP_005264537.1	68
3770	79.8283	32.796	82	3.15e-17	6	186	100	233	194	lolD	25	268	XP_011531331.1	92
3771	79.8283	32.796	82	3.21e-17	6	186	100	233	194	lolD	25	268	XP_011531332.1	92
3772	89.6996	29.665	82	3.34e-17	6	209	129	233	223	lolD	24	1321	NP_001335874.1	1122
3773	84.1202	31.122	80.9	7.12e-17	5	196	121	233	210	lolD	21	663	NP_001335874.1	476
3774	77.2532	33.333	81.6	3.64e-17	5	180	103	233	193	lolD	24	240	XP_011531326.1	68
3775	89.6996	29.665	82	3.78e-17	6	209	129	233	223	lolD	24	1251	NP_000918.2	1052
3776	84.1202	31.122	80.9	7.85e-17	5	196	121	233	210	lolD	21	593	NP_000918.2	406
3777	77.2532	33.333	81.3	4.6e-17	5	180	103	233	193	lolD	24	240	NP_071881.1	68
3778	88.8412	31.401	81.3	4.96e-17	6	207	130	233	210	lolD	9	657	NP_001269221.1	458
3779	77.2532	33.333	81.3	5.43e-17	5	180	103	233	193	lolD	24	240	XP_006712136.1	68
3780	70.8155	32.121	81.3	6.45e-17	2	165	107	233	190	lolD	27	187	NP_001362701.1	27
3781	84.9785	25.253	67	3.81e-12	3	198	138	233	223	lolD	27	1022	NP_001362701.1	834
3782	70.3863	32.317	80.9	6.5e-17	2	164	103	233	180	lolD	21	677	NP_982269.2	518
3783	75.5365	27.273	81.3	6.57e-17	1	176	125	233	188	lolD	13	657	NP_061142.2	485
3784	78.5408	24.59	68.9	1.05e-12	2	183	134	233	210	lolD	28	1497	NP_061142.2	1319
3785	70.3863	32.317	80.9	6.62e-17	2	164	103	233	180	lolD	21	677	NP_001229943.1	518
3786	87.9828	28.78	80.9	8.35e-17	5	205	132	233	223	lolD	24	4052	XP_011513434.1	3857
3787	89.6996	23.923	64.7	2.74e-11	2	209	157	233	218	lolD	10	4898	XP_011513434.1	4692
3788	87.9828	28.78	80.9	8.91e-17	5	205	132	233	223	lolD	24	3854	XP_011513438.2	3659
3789	89.6996	23.923	64.7	3.07e-11	2	209	157	233	218	lolD	10	4731	XP_011513438.2	4525
3790	87.9828	28.78	80.9	8.98e-17	5	205	132	233	223	lolD	24	4052	XP_011513439.1	3857
3791	87.9828	28.78	80.9	9e-17	5	205	132	233	223	lolD	24	4006	XP_011513435.1	3811
3792	89.6996	23.923	64.7	3.13e-11	2	209	157	233	218	lolD	10	4883	XP_011513435.1	4677
3793	87.9828	28.78	80.9	9.01e-17	5	205	132	233	223	lolD	24	4052	XP_011513433.1	3857
3794	89.6996	23.923	64.7	3.1e-11	2	209	157	233	218	lolD	10	4898	XP_011513433.1	4692
3795	87.9828	28.78	80.9	9.01e-17	5	205	132	233	223	lolD	24	4052	NP_689914.3	3857
3796	89.6996	23.923	64.7	3.01e-11	2	209	157	233	218	lolD	10	4928	NP_689914.3	4722
3797	87.9828	28.78	80.9	9.01e-17	5	205	132	233	223	lolD	24	4052	XP_011513432.1	3857
3798	89.6996	23.923	64.7	3.01e-11	2	209	157	233	218	lolD	10	4929	XP_011513432.1	4723
3799	92.7039	31.019	80.5	9.5e-17	8	216	124	233	223	lolD	24	1037	XP_011514617.2	831
3800	89.2704	29.327	79.3	2.57e-16	4	208	135	233	226	lolD	24	391	XP_011514617.2	191
3801	92.7039	31.019	80.5	1.18e-16	8	216	124	233	223	lolD	24	1257	NP_061337.1	1051
3802	89.2704	29.327	79	3.25e-16	4	208	135	233	226	lolD	24	611	NP_061337.1	411
3803	87.9828	28.78	80.5	1.28e-16	5	205	132	233	223	lolD	24	4052	XP_011513444.1	3857
3804	87.9828	28.78	80.5	1.29e-16	5	205	132	233	223	lolD	24	4052	XP_011513441.1	3857
3805	87.9828	28.78	80.5	1.29e-16	5	205	132	233	223	lolD	24	4052	XP_011513440.1	3857
3806	87.9828	28.78	80.5	1.32e-16	5	205	132	233	223	lolD	24	4052	XP_016867256.1	3857
3807	92.7039	31.019	80.1	1.41e-16	8	216	124	233	223	lolD	24	1257	XP_016867812.1	1051
3808	89.2704	29.327	79	3.79e-16	4	208	135	233	226	lolD	24	611	XP_016867812.1	411
3809	87.9828	28.78	80.1	1.45e-16	5	205	132	233	223	lolD	24	4052	XP_011513443.1	3857
3810	69.5279	31.481	79.7	1.49e-16	2	162	103	233	180	lolD	23	396	XP_024304677.1	239
3811	92.7039	29.63	80.1	1.5e-16	7	216	127	233	223	lolD	24	1300	XP_011514614.3	1094
3812	89.2704	29.327	79	3.81e-16	4	208	135	233	226	lolD	24	701	XP_011514614.3	501
3813	87.9828	28.78	80.1	1.51e-16	5	205	132	233	223	lolD	24	4052	XP_016867257.1	3857
3814	92.7039	29.63	80.1	1.57e-16	7	216	127	233	223	lolD	24	1347	XP_011514610.3	1141
3815	89.2704	29.327	79	4.16e-16	4	208	135	233	226	lolD	24	701	XP_011514610.3	501
3816	92.7039	29.63	80.1	1.58e-16	7	216	127	233	223	lolD	24	1312	XP_011514612.3	1106
3817	89.2704	29.327	79	4.03e-16	4	208	135	233	226	lolD	24	701	XP_011514612.3	501
3818	92.7039	29.63	80.1	1.7e-16	7	216	127	233	223	lolD	24	1304	XP_011514613.3	1098
3819	89.2704	29.327	79	4.27e-16	4	208	135	233	226	lolD	24	701	XP_011514613.3	501
3820	80.2575	28.877	79.3	2.81e-16	4	187	120	233	188	lolD	6	707	NP_001080.2	530
3821	89.6996	24.88	67.4	2.99e-12	4	209	150	233	218	lolD	10	1586	NP_001080.2	1385
3822	88.8412	30.918	79	3.69e-16	5	207	125	233	223	lolD	24	680	NP_001276972.1	485
3823	88.8412	30.918	78.6	4.12e-16	5	207	125	233	223	lolD	24	680	NP_000535.3	485
3824	87.5536	28.431	78.2	6.91e-16	6	204	128	233	206	lolD	12	1291	XP_006712880.1	1097
3825	84.5494	28.934	58.9	2.12e-09	6	197	124	233	210	lolD	21	635	XP_006712880.1	448
3826	87.5536	28.431	78.2	7.12e-16	6	204	128	233	206	lolD	12	1311	XP_011510379.1	1117
3827	84.5494	28.934	58.9	2.16e-09	6	197	124	233	210	lolD	21	655	XP_011510379.1	468
3828	87.5536	27.941	77.8	7.55e-16	5	204	129	233	206	lolD	12	872	XP_016860656.1	678
3829	84.5494	29.949	59.3	1.87e-09	6	197	122	233	210	lolD	21	216	XP_016860656.1	29
3830	87.5536	27.941	77.8	7.95e-16	5	204	129	233	206	lolD	12	719	XP_011510383.1	525
3832	87.5536	28.431	77.8	8.41e-16	6	204	128	233	206	lolD	12	1277	NP_003733.2	1083
3833	84.5494	28.934	58.9	2.59e-09	6	197	124	233	210	lolD	21	621	NP_003733.2	434
3834	87.5536	28.431	77.8	8.91e-16	6	204	128	233	206	lolD	12	1054	XP_016860655.1	860
3835	84.5494	29.949	58.5	2.77e-09	6	197	122	233	210	lolD	21	398	XP_016860655.1	211
3836	87.9828	28.78	76.6	2.29e-15	5	205	132	233	223	lolD	24	4052	XP_011513436.1	3857
3837	90.9871	25.472	61.6	3.2e-10	4	212	150	233	218	lolD	10	4929	XP_011513436.1	4723
3838	76.3948	29.213	76.3	3.44e-15	4	178	110	233	180	lolD	12	1287	XP_016860654.1	1117
3839	84.5494	29.949	58.9	2.19e-09	6	197	122	233	210	lolD	21	655	XP_016860654.1	468
3840	90.5579	31.754	75.9	3.92e-15	8	211	122	233	223	lolD	24	786	NP_848654.3	587
3841	35.1931	34.146	56.2	1.97e-08	1	82	52	233	223	lolD	142	155	NP_848654.3	76
3842	90.5579	31.754	75.9	4.76e-15	8	211	122	233	223	lolD	24	1231	NP_001157413.1	1032
3843	90.5579	26.54	67.4	3.23e-12	6	211	131	233	223	lolD	24	600	NP_001157413.1	403
3844	93.5622	28.899	75.1	7.21e-15	8	218	127	233	204	lolD	5	243	NP_001244315.1	36
3845	93.5622	28.899	74.3	1.19e-14	8	218	127	233	204	lolD	5	243	NP_001335916.1	36
3846	93.5622	28.899	74.3	1.32e-14	8	218	127	233	204	lolD	5	243	NP_001335914.1	36
3847	89.6996	28.23	73.6	2.49e-14	5	209	138	233	209	lolD	3	973	XP_011516644.1	775
3848	94.4206	23.182	63.2	8.08e-11	5	220	160	233	223	lolD	5	2003	XP_011516644.1	1792
3849	89.6996	28.23	73.6	2.64e-14	5	209	138	233	209	lolD	3	1034	XP_005251833.1	836
3850	94.4206	23.182	63.2	8.18e-11	5	220	160	233	223	lolD	5	2064	XP_005251833.1	1853
3851	89.6996	28.23	73.6	2.9e-14	5	209	138	233	209	lolD	3	1073	XP_016869871.1	875
3852	94.4206	23.182	63.2	8.19e-11	5	220	160	233	223	lolD	5	2103	XP_016869871.1	1892
3853	89.6996	28.23	73.6	2.9e-14	5	209	138	233	209	lolD	3	1119	XP_011516641.1	921
3854	94.4206	23.182	63.2	8.59e-11	5	220	160	233	223	lolD	5	2149	XP_011516641.1	1938
3855	89.6996	28.23	73.6	2.93e-14	5	209	138	233	209	lolD	3	1094	XP_005251830.1	896
3856	94.4206	23.182	63.2	7.96e-11	5	220	160	233	223	lolD	5	2124	XP_005251830.1	1913
3857	89.6996	28.23	73.6	3.07e-14	5	209	138	233	209	lolD	3	1094	NP_005493.2	896
3858	94.4206	23.182	63.2	8.74e-11	5	220	160	233	223	lolD	5	2122	NP_005493.2	1911
3859	89.6996	27.751	73.2	3.11e-14	5	209	139	233	209	lolD	3	1119	XP_011516646.1	921
3860	89.6996	28.23	73.6	3.13e-14	5	209	138	233	209	lolD	3	1119	XP_011516643.1	921
3861	94.4206	23.182	63.2	9.43e-11	5	220	160	233	223	lolD	5	2147	XP_011516643.1	1936
3862	90.5579	28.91	73.2	3.27e-14	6	211	113	233	223	lolD	24	679	NP_150229.2	495
3863	87.5536	24.51	54.3	9.14e-08	4	204	143	233	223	lolD	24	1332	NP_150229.2	1136
3864	90.5579	28.91	73.2	3.27e-14	6	211	113	233	223	lolD	24	679	NP_001380726.1	495
3865	87.5536	24.51	54.3	8.65e-08	4	204	143	233	223	lolD	24	1332	NP_001380726.1	1136
3866	72.5322	28.402	72	8.37e-14	3	169	110	233	188	lolD	24	4018	XP_011513446.1	3857
3867	72.5322	28.402	72	8.37e-14	3	169	110	233	188	lolD	24	4018	XP_011513445.1	3857
3868	71.2446	33.133	71.6	1.03e-13	5	166	94	233	193	lolD	38	159	XP_011531327.1	1
3869	95.7082	27.354	70.5	2.44e-13	5	223	121	233	224	lolD	15	612	XP_016875809.1	418
3870	95.7082	27.354	70.5	2.6e-13	5	223	121	233	224	lolD	15	612	NP_001288758.1	418
3872	95.7082	27.354	70.5	2.62e-13	5	223	121	233	224	lolD	15	569	XP_016875811.1	375
3873	95.7082	27.354	70.5	2.72e-13	5	223	121	233	224	lolD	15	612	NP_005836.2	418
3875	95.7082	27.354	70.5	2.75e-13	5	223	121	233	224	lolD	15	612	NP_001098985.1	418
3876	95.7082	27.354	70.5	3.06e-13	5	223	121	233	224	lolD	15	569	XP_005254082.1	375
3878	96.5665	25.778	70.5	3.26e-13	7	225	151	233	223	lolD	5	2294	NP_997698.1	2080
3879	88.412	26.699	66.2	8.47e-12	5	206	141	233	209	lolD	5	1215	NP_997698.1	1019
3880	96.5665	25.778	70.5	3.38e-13	7	225	151	233	223	lolD	5	2263	XP_006717059.1	2049
3881	88.412	26.699	66.2	8.23e-12	5	206	141	233	209	lolD	5	1184	XP_006717059.1	988
3882	96.5665	25.778	70.5	3.51e-13	7	225	151	233	223	lolD	5	2264	NP_001597.2	2050
3883	88.412	26.699	66.2	8.55e-12	5	206	141	233	209	lolD	5	1185	NP_001597.2	989
3884	95.7082	27.354	70.1	3.67e-13	5	223	121	233	224	lolD	15	537	NP_001288759.1	343
3885	90.9871	27.358	68.9	9.57e-13	4	212	145	233	221	lolD	10	1013	XP_024307088.1	811
3886	92.2747	22.791	61.2	4.57e-10	4	215	157	233	223	lolD	10	1923	XP_024307088.1	1717
3887	86.2661	28.358	68.9	9.68e-13	4	201	135	233	210	lolD	10	1002	XP_024307087.1	811
3888	92.2747	22.791	61.2	4.67e-10	4	215	157	233	223	lolD	10	1965	XP_024307087.1	1759
3889	90.9871	27.358	68.9	9.77e-13	4	212	145	233	221	lolD	10	1013	XP_006722679.1	811
3890	92.2747	22.791	61.2	4.58e-10	4	215	157	233	223	lolD	10	1985	XP_006722679.1	1779
3891	90.9871	27.358	68.9	9.96e-13	4	212	145	233	221	lolD	10	1013	XP_024307086.1	811
3892	92.2747	22.791	61.2	4.42e-10	4	215	157	233	223	lolD	10	1990	XP_024307086.1	1784
3893	86.2661	28.358	68.9	1e-12	4	201	135	233	210	lolD	10	850	XP_024307090.1	659
3894	92.2747	22.791	61.2	4.65e-10	4	215	157	233	223	lolD	10	1856	XP_024307090.1	1650
3895	86.2661	28.358	68.9	1e-12	4	201	135	233	210	lolD	10	1002	XP_024307089.1	811
3896	92.2747	22.791	60.8	4.96e-10	4	215	157	233	223	lolD	10	1859	XP_024307089.1	1653
3897	84.9785	28.283	68.9	1.02e-12	4	198	133	233	210	lolD	13	221	XP_024307092.1	33
3898	92.2747	22.791	61.2	3.61e-10	4	215	157	233	223	lolD	10	1227	XP_024307092.1	1021
3899	90.9871	27.358	68.9	1.1e-12	4	212	145	233	221	lolD	10	1013	XP_024307091.1	811
3900	83.691	23.077	57.4	7.16e-09	3	195	142	233	204	lolD	10	1988	XP_024307091.1	1802
3901	90.9871	27.358	68.9	1.12e-12	4	212	145	233	221	lolD	10	1013	XP_011525935.1	811
3902	90.9871	27.358	68.9	1.13e-12	4	212	145	233	221	lolD	10	1013	XP_006722680.1	811
3903	90.9871	27.358	68.9	1.14e-12	4	212	145	233	221	lolD	10	1013	XP_024307083.1	811
3904	92.2747	22.791	60.8	5.33e-10	4	215	157	233	223	lolD	10	2008	XP_024307083.1	1802
3905	90.9871	27.358	68.6	1.18e-12	4	212	145	233	221	lolD	10	1013	NP_061985.2	811
3906	92.2747	22.791	60.8	5.63e-10	4	215	157	233	223	lolD	10	2003	NP_061985.2	1797
3907	93.5622	28.899	68.2	1.29e-12	6	218	128	233	221	lolD	5	439	NP_001338228.1	248
3908	35.6223	42.169	53.9	9.78e-08	3	83	43	233	205	lolD	124	140	NP_001338228.1	62
3909	90.9871	27.358	68.6	1.3e-12	4	212	145	233	221	lolD	10	1013	XP_011525936.1	811
3910	93.5622	28.899	68.2	1.66e-12	6	218	128	233	221	lolD	5	682	NP_060828.2	491
3911	91.8455	28.972	54.3	7.25e-08	9	214	98	233	205	lolD	24	383	NP_060828.2	192
3912	93.5622	28.899	67.8	1.77e-12	6	218	128	233	221	lolD	5	461	NP_001338229.1	270
[truncated: 1,340 more rows]

## Sheet: Under cut-off
	% alignment	% id	bitscore	evalue	gapopen	length	mismatch	prot length	qend	qseqid	qstart	send	sseqid	sstart
2	41.0658	25.954	36.2	0.12	3	131	75	319	213	accA	83	414	NP_001350076.1	306
3	41.0658	25.954	35.4	0.17	3	131	75	319	213	accA	83	452	NP_071415.1	344
4	44.2006	24.823	31.2	3.7	3	141	91	319	216	accA	83	229	NP_071415.1	97
5	44.2006	24.823	33.1	0.89	3	141	91	319	216	accA	83	229	XP_016865177.1	97
6	44.2006	24.823	32.7	1.1	3	141	91	319	216	accA	83	229	XP_011541831.1	97
7	27.8997	26.966	32.7	1.3	3	89	54	319	188	accA	102	254	NP_001495.1	175
8	19.1223	27.869	32.7	1.8	1	61	41	319	281	accA	221	11649	XP_016860308.1	11592
9	27.8997	26.966	32.3	1.8	3	89	54	319	188	accA	102	264	XP_005262313.1	185
10	45.1411	23.611	32	2.9	4	144	84	319	305	accA	185	6741	XP_011519408.1	6601
11	45.1411	23.611	32	3	4	144	84	319	305	accA	185	6781	NP_001139669.1	6641
12	27.8997	26.966	31.6	3.2	3	89	54	319	188	accA	102	301	NP_001136269.1	222
13	17.8683	35.088	30.4	8	2	57	28	319	70	accA	16	219	NP_001753.1	170
14	17.8683	35.088	30	8.6	2	57	28	319	70	accA	16	174	NP_001009186.1	125
15	46.1538	37.5	49.3	8.55e-07	1	72	38	156	156	accB	85	598	NP_001280202.1	534
16	46.1538	37.5	48.9	9.75e-07	1	72	38	156	156	accB	85	715	NP_064551.3	651
17	46.1538	37.5	48.9	1.22e-06	1	72	38	156	156	accB	85	677	XP_011511294.1	613
18	46.1538	37.5	48.5	1.34e-06	1	72	38	156	156	accB	85	606	NP_001350809.1	542
19	42.3077	37.879	45.1	2.31e-05	1	66	39	156	156	accB	93	680	NP_001339535.1	615
20	42.3077	37.879	45.1	2.31e-05	1	66	39	156	156	accB	93	654	NP_001339537.1	589
21	42.3077	37.879	44.7	2.5e-05	1	66	39	156	156	accB	93	413	NP_001339539.1	348
22	42.3077	37.879	45.1	2.52e-05	1	66	39	156	156	accB	93	702	NP_001121164.1	637
23	42.3077	37.879	45.1	2.53e-05	1	66	39	156	156	accB	93	710	NP_001339534.1	645
24	42.3077	37.879	44.7	2.54e-05	1	66	39	156	156	accB	93	365	NP_001339541.1	300
25	42.3077	37.879	45.1	2.54e-05	1	66	39	156	156	accB	93	728	NP_000273.2	663
26	42.3077	37.879	44.7	2.67e-05	1	66	39	156	156	accB	93	395	NP_001339540.1	330
27	42.3077	37.879	44.7	2.77e-05	1	66	39	156	156	accB	93	695	XP_016876098.1	630
28	33.3333	40.385	43.1	0.000104	0	52	31	156	156	accB	105	681	NP_001171475.1	630
29	33.3333	40.385	43.1	0.000109	0	52	31	156	156	accB	105	655	NP_001339536.1	604
30	32.6923	35.294	33.9	0.15	0	51	33	156	156	accB	106	746	XP_011543389.1	696
31	32.6923	35.294	33.9	0.15	0	51	33	156	156	accB	106	1178	NP_000911.2	1128
32	32.6923	35.294	33.9	0.16	0	51	33	156	156	accB	106	671	XP_006718642.1	621
33	62.1795	31.959	31.2	1.1	5	97	59	156	121	accB	25	991	NP_002499.2	902
34	62.1795	31.959	31.2	1.3	5	97	59	156	121	accB	25	949	XP_011542497.1	860
35	24.359	36.842	30.8	1.7	0	38	24	156	143	accB	106	58	NP_001128496.2	21
36	24.359	36.842	30.4	1.8	0	38	24	156	143	accB	106	118	NP_003468.2	81
37	46.1538	30.556	29.6	4.5	2	72	48	156	80	accB	11	1203	NP_065803.2	1132
38	48.0769	29.333	28.9	4.9	2	75	49	156	147	accB	73	117	XP_016866811.1	47
39	48.0769	29.333	28.9	4.9	2	75	49	156	147	accB	73	117	NP_079494.1	47
40	46.7949	31.507	28.9	7	3	73	46	156	80	accB	11	683	XP_016871941.1	612
41	67.3077	24.762	28.9	7	4	105	66	156	102	accB	1	619	NP_004703.1	525
42	42.9487	23.881	28.9	7.8	0	67	51	156	88	accB	22	70	NP_001357463.1	4
43	42.9487	23.881	28.5	9.4	0	67	51	156	88	accB	22	70	NP_001357465.1	4
85	40.3118	20.994	48.9	2.96e-05	2	181	138	449	319	accC	140	1245	NP_004332.2	1069
87	40.3118	20.994	48.9	2.8e-05	2	181	138	449	319	accC	140	1182	NP_001293008.1	1006
89	40.3118	20.994	48.5	3.08e-05	2	181	138	449	319	accC	140	1182	XP_006712164.1	1006
90	40.3118	20.994	48.5	3.19e-05	2	181	138	449	319	accC	140	487	XP_024308899.1	311
91	40.7572	21.311	38.9	0.035	4	183	135	449	319	accC	140	1297	NP_001356185.1	1121
92	39.4209	23.164	38.1	0.055	3	177	126	449	321	accC	149	758	NP_001356185.1	588
93	40.7572	21.311	38.9	0.036	4	183	135	449	319	accC	140	1286	NP_001116105.2	1110
94	39.4209	23.164	38.1	0.05	3	177	126	449	321	accC	149	747	NP_001116105.2	577
95	7.57238	50	30.8	8.3	1	34	14	449	72	accC	42	173	XP_006712659.1	140
96	7.57238	50	30.8	8.6	1	34	14	449	72	accC	42	182	XP_024308737.1	149
97	7.57238	50	30.8	8.8	1	34	14	449	72	accC	42	182	NP_001276337.1	149
98	7.57238	50	30.8	9	1	34	14	449	72	accC	42	143	XP_016859838.1	110
99	7.57238	50	30.8	9.3	1	34	14	449	72	accC	42	358	NP_000525.1	325
100	7.57238	50	30.8	9.5	1	34	14	449	72	accC	42	297	NP_001307975.1	264
101	7.57238	50	30.8	9.8	1	34	14	449	72	accC	42	358	NP_001121616.1	325
102	7.57238	50	30.8	9.9	1	34	14	449	72	accC	42	319	NP_001307973.1	286
103	7.57238	50	30.8	9.9	1	34	14	449	72	accC	42	297	XP_016859839.1	264
104	7.57238	50	30.8	10	1	34	14	449	72	accC	42	319	NP_001121615.1	286
108	42.1053	23.438	33.1	0.94	1	128	95	304	241	accD	117	255	XP_011541831.1	128
109	42.1053	23.438	32.7	1.2	1	128	95	304	241	accD	117	255	XP_016865177.1	128
110	36.1842	26.364	32.3	1.5	5	110	60	304	226	accD	127	189	NP_057290.2	91
111	36.1842	26.364	32.3	1.6	5	110	60	304	226	accD	127	188	XP_006713201.1	90
112	36.1842	26.364	31.6	2.4	5	110	60	304	226	accD	127	189	NP_001307422.1	91
113	37.5	24.561	31.6	2.7	1	114	83	304	241	accD	131	255	NP_071415.1	142
114	32.5658	26.263	30.4	8	3	99	51	304	106	accD	13	500	NP_001274365.1	419
115	32.5658	26.263	30.4	8.3	3	99	51	304	106	accD	13	525	XP_011513537.1	444
116	32.5658	26.263	30.4	8.3	3	99	51	304	106	accD	13	515	XP_005271807.1	434
117	32.5658	26.263	30.4	8.6	3	99	51	304	106	accD	13	500	XP_005271808.1	419
118	32.5658	26.263	30	8.8	3	99	51	304	106	accD	13	500	NP_001333370.1	419
119	32.5658	26.263	30	8.8	3	99	51	304	106	accD	13	229	XP_011513543.1	148
120	32.5658	26.263	30	9	3	99	51	304	106	accD	13	540	XP_011513538.1	459
121	32.5658	26.263	30	9.1	3	99	51	304	106	accD	13	540	XP_011513540.1	459
122	32.5658	26.263	30	9.3	3	99	51	304	106	accD	13	540	XP_011513536.1	459
124	10.7937	33.824	41.2	0.007	1	68	43	630	68	aceF	3	132	NP_001909.4	65
125	9.20635	36.207	39.7	0.02	0	58	37	630	171	aceF	114	132	NP_001909.4	75
143	8.73016	38.182	39.3	0.032	0	55	34	630	282	aceF	228	147	NP_001924.2	93
144	7.30159	36.957	35.8	0.36	0	46	29	630	69	aceF	24	138	NP_001924.2	93
145	8.73016	32.727	34.7	0.82	0	55	37	630	181	aceF	127	147	NP_001924.2	93
147	8.88889	37.5	40.4	0.003	0	56	35	630	283	aceF	228	148	NP_001231812.1	93
148	8.88889	32.143	37.7	0.032	0	56	38	630	79	aceF	24	148	NP_001231812.1	93
149	8.73016	32.727	36.6	0.088	0	55	37	630	181	aceF	127	147	NP_001231812.1	93
150	27.9365	24.432	33.9	1.6	4	176	107	630	279	aceF	111	710	NP_001339534.1	554
151	27.9365	24.432	33.1	2.2	4	176	107	630	279	aceF	111	395	NP_001339540.1	239
152	15.2381	32.292	32.7	3.5	3	96	57	630	95	aceF	4	328	XP_011512899.1	237
153	15.2381	32.292	32.7	3.7	3	96	57	630	95	aceF	4	328	NP_001010903.3	237
154	9.36508	33.898	32.3	4.1	0	59	39	630	178	aceF	120	702	NP_001121164.1	644
155	9.36508	35.593	32	6.4	0	59	38	630	279	aceF	221	702	NP_001121164.1	644
156	9.36508	33.898	32.3	4.2	0	59	39	630	178	aceF	120	680	NP_001339535.1	622
157	9.36508	35.593	32	6.6	0	59	38	630	279	aceF	221	680	NP_001339535.1	622
158	9.36508	33.898	32.3	4.2	0	59	39	630	178	aceF	120	654	NP_001339537.1	596
159	9.36508	35.593	32	6.6	0	59	38	630	279	aceF	221	654	NP_001339537.1	596
160	9.36508	33.898	32.3	4.2	0	59	39	630	178	aceF	120	728	NP_000273.2	670
161	9.36508	35.593	32	6.5	0	59	38	630	279	aceF	221	728	NP_000273.2	670
162	9.36508	30.508	32.3	4.6	0	59	41	630	178	aceF	120	598	NP_001280202.1	540
163	6.50794	39.024	31.2	9.9	0	41	25	630	57	aceF	17	580	NP_001280202.1	540
164	9.36508	33.898	32.3	4.8	0	59	39	630	178	aceF	120	695	XP_016876098.1	637
165	9.36508	35.593	31.6	7.3	0	59	38	630	279	aceF	221	695	XP_016876098.1	637
166	9.36508	30.508	32.3	5.1	0	59	41	630	178	aceF	120	715	NP_064551.3	657
167	9.36508	30.508	32	5.7	0	59	41	630	178	aceF	120	606	NP_001350809.1	548
168	9.36508	30.508	32	5.9	0	59	41	630	178	aceF	120	677	XP_011511294.1	619
169	9.36508	33.898	31.6	6.2	0	59	39	630	178	aceF	120	413	NP_001339539.1	355
170	9.36508	35.593	31.2	9.3	0	59	38	630	279	aceF	221	413	NP_001339539.1	355
171	9.36508	33.898	31.6	6.5	0	59	39	630	178	aceF	120	365	NP_001339541.1	307
172	9.36508	35.593	31.2	9.7	0	59	38	630	279	aceF	221	365	NP_001339541.1	307
173	6.03175	42.105	29.6	9.8	0	38	22	630	299	aceF	262	82	NP_001269371.1	45
176	62.8205	34.694	31.6	0.12	0	49	32	78	64	acpP	16	2183	NP_004095.4	2135
177	65.3846	45.098	30.8	0.22	3	51	24	78	78	acpP	30	1530	XP_006717313.1	1482
178	46.1538	47.222	28.9	1.1	2	36	17	78	66	acpP	31	538	XP_006717313.1	505
179	65.3846	45.098	30.8	0.22	3	51	24	78	78	acpP	30	1530	XP_006717309.1	1482
180	46.1538	47.222	28.9	1.1	2	36	17	78	66	acpP	31	538	XP_006717309.1	505
181	65.3846	45.098	30.8	0.22	3	51	24	78	78	acpP	30	1510	XP_006717315.1	1462
182	46.1538	47.222	28.9	1.1	2	36	17	78	66	acpP	31	538	XP_006717315.1	505
183	65.3846	45.098	30.8	0.22	3	51	24	78	78	acpP	30	1518	NP_003118.2	1470
184	46.1538	47.222	28.9	1.1	2	36	17	78	66	acpP	31	526	NP_003118.2	493
185	65.3846	45.098	30.8	0.23	3	51	24	78	78	acpP	30	1530	XP_006717312.1	1482
186	46.1538	47.222	28.9	1.2	2	36	17	78	66	acpP	31	538	XP_006717312.1	505
187	65.3846	45.098	30.8	0.23	3	51	24	78	78	acpP	30	1530	NP_001362241.2	1482
188	46.1538	47.222	28.9	1.1	2	36	17	78	66	acpP	31	538	NP_001362241.2	505
189	65.3846	45.098	30.8	0.23	3	51	24	78	78	acpP	30	1510	XP_006717316.1	1462
190	46.1538	47.222	28.9	1.1	2	36	17	78	66	acpP	31	538	XP_006717316.1	505
191	65.3846	45.098	30.8	0.23	3	51	24	78	78	acpP	30	1530	NP_001362247.1	1482
192	46.1538	47.222	28.9	1.1	2	36	17	78	66	acpP	31	538	NP_001362247.1	505
193	65.3846	45.098	30.8	0.23	3	51	24	78	78	acpP	30	1510	XP_016870549.1	1462
194	46.1538	47.222	28.9	1.1	2	36	17	78	66	acpP	31	538	XP_016870549.1	505
195	65.3846	45.098	30.8	0.23	3	51	24	78	78	acpP	30	1518	NP_001362242.1	1470
196	46.1538	47.222	28.9	1.1	2	36	17	78	66	acpP	31	526	NP_001362242.1	493
197	65.3846	45.098	30.8	0.23	3	51	24	78	78	acpP	30	1518	NP_001350688.1	1470
198	46.1538	47.222	28.9	1.2	2	36	17	78	66	acpP	31	526	NP_001350688.1	493
199	65.3846	45.098	30.8	0.23	3	51	24	78	78	acpP	30	1518	NP_001123910.1	1470
200	46.1538	47.222	28.9	1.2	2	36	17	78	66	acpP	31	526	NP_001123910.1	493
201	65.3846	45.098	30.8	0.23	3	51	24	78	78	acpP	30	1510	XP_006717310.1	1462
202	46.1538	47.222	28.9	1.2	2	36	17	78	66	acpP	31	538	XP_006717310.1	505
203	65.3846	45.098	30.8	0.24	3	51	24	78	78	acpP	30	1498	NP_001182461.1	1450
204	46.1538	47.222	28.9	1.2	2	36	17	78	66	acpP	31	526	NP_001182461.1	493
205	65.3846	45.098	30.8	0.24	3	51	24	78	78	acpP	30	1498	NP_001350694.1	1450
206	46.1538	47.222	28.9	1.2	2	36	17	78	66	acpP	31	526	NP_001350694.1	493
207	65.3846	45.098	30.8	0.25	3	51	24	78	78	acpP	30	1498	XP_006717314.1	1450
208	46.1538	47.222	28.9	1.2	2	36	17	78	66	acpP	31	526	XP_006717314.1	493
209	65.3846	45.098	30.8	0.25	3	51	24	78	78	acpP	30	1518	NP_001362239.1	1470
210	46.1538	47.222	28.9	1.2	2	36	17	78	66	acpP	31	526	NP_001362239.1	493
211	35.8974	39.286	28.1	1.9	0	28	17	78	74	acpP	47	122	NP_982260.3	95
212	70.5128	34.545	27.7	2.8	1	55	34	78	71	acpP	19	865	NP_065772.1	811
213	70.5128	34.545	26.9	5.4	1	55	34	78	71	acpP	19	704	XP_016885177.1	650
214	70.5128	34.545	26.9	5.8	1	55	34	78	71	acpP	19	638	XP_016885178.1	584
215	70.5128	34.545	26.9	5.8	1	55	34	78	71	acpP	19	689	XP_006724837.1	635
216	70.5128	34.545	26.9	6.5	1	55	34	78	71	acpP	19	623	XP_024308180.1	569
217	52.381	24.242	28.1	4.1	2	66	41	126	65	acpS	1	76	NP_001436.1	19
218	42.8571	33.333	28.5	5.4	1	54	35	126	83	acpS	30	463	NP_036413.1	411
219	40.4762	33.333	28.1	7.1	1	51	33	126	114	acpS	65	103	XP_016869399.1	53
220	40.4762	33.333	28.1	7.2	1	51	33	126	114	acpS	65	161	NP_001121683.1	111
221	40.4762	33.333	28.1	7.2	1	51	33	126	114	acpS	65	190	NP_116258.2	140
222	52.381	24.242	27.7	7.7	2	66	41	126	65	acpS	1	125	NP_001035532.1	68
243	21.4953	34.783	38.5	0.009	0	46	30	214	47	adk	2	327	XP_011516579.1	282
270	81.3084	24.138	34.7	0.18	4	174	83	214	125	adk	1	1237	XP_016865875.1	1064
273	41.5888	28.09	36.2	0.054	2	89	57	214	82	adk	1	1572	XP_011533857.1	1484
274	30.3738	30.769	34.7	0.18	1	65	44	214	125	adk	62	1237	XP_011533857.1	1173
276	81.3084	24.138	34.7	0.19	4	174	83	214	125	adk	1	1237	XP_016865877.1	1064
278	30.3738	30.769	34.7	0.21	1	65	44	214	125	adk	62	1237	XP_011533858.1	1173
282	89.7196	25.521	48.1	7.36e-06	6	192	126	214	184	adk	1	1666	XP_011533852.1	1484
283	28.5047	32.787	33.5	0.42	1	61	40	214	121	adk	62	1233	XP_011533852.1	1173
286	28.5047	32.787	33.5	0.44	1	61	40	214	121	adk	62	1233	XP_006715439.2	1173
288	89.7196	25.521	47.8	8.52e-06	6	192	126	214	184	adk	1	1594	XP_011533854.1	1412
289	28.5047	32.787	33.5	0.44	1	61	40	214	121	adk	62	1161	XP_011533854.1	1101
291	89.7196	25.521	47.8	8.93e-06	6	192	126	214	184	adk	1	1666	XP_016865873.1	1484
292	28.5047	32.787	33.5	0.44	1	61	40	214	121	adk	62	1233	XP_016865873.1	1173
294	89.7196	25.521	47.8	8.82e-06	6	192	126	214	184	adk	1	1559	XP_011533856.1	1377
295	28.5047	32.787	33.5	0.45	1	61	40	214	121	adk	62	1126	XP_011533856.1	1066
298	28.5047	32.787	33.5	0.51	1	61	40	214	121	adk	62	1161	NP_001138600.2	1101
302	30.3738	30.769	34.7	0.16	1	65	44	214	125	adk	62	783	XP_016865876.1	719
305	25.2336	37.037	45.4	6.99e-06	0	54	34	214	59	adk	6	54	NP_001308530.1	1
306	89.7196	25.521	48.1	7.24e-06	6	192	126	214	184	adk	1	870	XP_011533860.1	688
307	28.5047	32.787	33.5	0.43	1	61	40	214	121	adk	62	437	XP_011533860.1	377
308	89.7196	25.521	48.1	7.26e-06	6	192	126	214	184	adk	1	1011	XP_016865878.1	829
309	28.5047	32.787	33.5	0.43	1	61	40	214	121	adk	62	578	XP_016865878.1	518
310	89.7196	25.521	47.8	1.06e-05	6	192	126	214	184	adk	1	1379	XP_016865874.1	1197
311	28.5047	32.787	33.5	0.5	1	61	40	214	121	adk	62	946	XP_016865874.1	886
312	57.9439	27.419	45.8	3.29e-05	4	124	58	214	93	adk	1	464	NP_001337820.1	342
313	57.9439	27.419	45.8	3.38e-05	4	124	58	214	93	adk	1	490	NP_689540.2	368
314	57.9439	27.419	45.8	3.61e-05	4	124	58	214	93	adk	1	464	XP_006720085.1	342
315	57.9439	27.419	45.8	4.22e-05	4	124	58	214	93	adk	1	490	XP_006720084.1	368
316	26.6355	29.825	37.4	0.026	0	57	40	214	99	adk	43	740	XP_011512441.1	684
317	26.6355	29.825	37.4	0.026	0	57	40	214	99	adk	43	740	XP_011512440.1	684
318	26.6355	29.825	37.4	0.027	0	57	40	214	99	adk	43	740	XP_011512437.1	684
319	26.6355	29.825	37.4	0.027	0	57	40	214	99	adk	43	678	XP_016865369.1	622
320	26.6355	29.825	37.4	0.027	0	57	40	214	99	adk	43	735	XP_011512439.1	679
321	26.6355	29.825	37.4	0.027	0	57	40	214	99	adk	43	683	XP_011512442.1	627
322	26.6355	29.825	37.4	0.027	0	57	40	214	99	adk	43	740	XP_011512438.1	684
323	26.6355	29.825	37.4	0.028	0	57	40	214	99	adk	43	598	XP_011512443.1	542
324	26.6355	29.825	37	0.03	0	57	40	214	99	adk	43	740	XP_005248433.1	684
325	26.6355	29.825	37	0.03	0	57	40	214	99	adk	43	735	XP_005248434.1	679
326	26.6355	29.825	37	0.034	0	57	40	214	99	adk	43	740	XP_005248435.1	684
327	26.6355	29.825	37	0.035	0	57	40	214	99	adk	43	740	XP_016865371.1	684
328	26.6355	29.825	37	0.035	0	57	40	214	99	adk	43	683	XP_024301987.1	627
329	26.6355	29.825	37	0.036	0	57	40	214	99	adk	43	740	NP_079143.3	684
330	40.6542	28.736	34.3	0.28	3	87	47	214	86	adk	8	2270	XP_011521450.1	2191
331	40.6542	28.736	34.3	0.28	3	87	47	214	86	adk	8	2276	XP_016878835.1	2197
332	40.6542	28.736	34.3	0.28	3	87	47	214	86	adk	8	2287	XP_011521449.1	2208
333	40.6542	28.736	33.9	0.3	3	87	47	214	86	adk	8	2297	XP_011521448.1	2218
334	40.6542	28.736	33.9	0.3	3	87	47	214	86	adk	8	190	XP_011521454.1	111
335	40.6542	28.736	33.9	0.3	3	87	47	214	86	adk	8	2236	NP_001257903.1	2157
336	40.6542	28.736	33.9	0.3	3	87	47	214	86	adk	8	2253	XP_006721269.1	2174
337	40.6542	28.736	33.9	0.31	3	87	47	214	86	adk	8	2263	XP_011521453.1	2184
338	40.6542	28.736	33.9	0.32	3	87	47	214	86	adk	8	1640	XP_016878836.1	1561
339	16.3551	40	31.6	0.86	0	35	21	214	36	adk	2	39	NP_057367.1	5
340	14.486	48.387	30.4	4.1	0	31	16	214	33	adk	3	88	NP_079114.3	58
341	32.7103	30	29.3	7.1	2	70	42	214	136	adk	68	142	NP_001273883.1	79
342	29.4393	28.571	29.3	9.9	1	63	39	214	81	adk	25	728	NP_958431.2	666
343	29.4393	28.571	29.3	10	1	63	39	214	81	adk	25	878	XP_011522069.2	816
353	14.9543	24.427	37.7	0.15	4	131	91	876	688	alaS	564	362	XP_006720449.1	234
354	14.9543	24.427	37.7	0.16	4	131	91	876	688	alaS	564	362	NP_689547.2	234
355	14.9543	24.427	37.4	0.18	4	131	91	876	688	alaS	564	362	XP_016877401.1	234
356	11.6438	29.412	33.1	3.8	3	102	63	876	418	alaS	325	236	XP_016876162.1	136
357	7.19178	33.333	31.6	3.8	1	63	40	876	396	alaS	334	98	NP_003753.2	38
358	11.6438	29.412	33.1	3.9	3	102	63	876	418	alaS	325	236	NP_060921.3	136
359	7.19178	31.746	31.6	3.9	1	63	41	876	396	alaS	334	97	NP_001172056.1	37
360	11.6438	29.412	33.1	3.9	3	102	63	876	418	alaS	325	236	XP_011533451.1	136
361	10.1598	29.213	33.1	4	2	89	55	876	405	alaS	325	224	XP_011533452.1	136
362	14.9543	27.481	33.1	4.1	7	131	85	876	180	alaS	54	447	NP_659475.2	323
363	14.1553	26.613	32.7	5	6	124	82	876	180	alaS	60	241	XP_005264694.1	124
364	10.8447	30.526	32	6.5	4	95	56	876	506	alaS	414	97	NP_054745.1	11
371	17.5043	28.713	34.3	1.2	4	101	52	577	160	argS	74	187	NP_065175.4	93
372	17.5043	28.713	34.3	1.3	4	101	52	577	160	argS	74	217	NP_001161206.1	123
373	11.4385	27.273	32.7	3.3	0	66	48	577	252	argS	187	667	NP_001230075.1	602
374	11.4385	27.273	32.3	4.4	0	66	48	577	252	argS	187	777	XP_011542500.1	712
375	11.4385	27.273	32.3	4.4	0	66	48	577	252	argS	187	765	XP_011542501.1	700
376	11.4385	27.273	32.3	4.7	0	66	48	577	252	argS	187	738	XP_016856875.1	673
377	11.4385	27.273	32.3	4.8	0	66	48	577	252	argS	187	839	XP_016856870.1	774
378	11.4385	27.273	32	5	0	66	48	577	252	argS	187	750	NP_996671.1	685
379	11.4385	27.273	32	5.3	0	66	48	577	252	argS	187	812	XP_016856872.1	747
380	11.4385	27.273	32	6	0	66	48	577	252	argS	187	917	XP_016856867.1	852
381	11.4385	27.273	31.6	6.6	0	66	48	577	252	argS	187	890	XP_016856868.1	825
382	11.4385	27.273	31.6	6.7	0	66	48	577	252	argS	187	765	NP_001230076.1	700
383	11.4385	27.273	31.6	6.9	0	66	48	577	252	argS	187	883	XP_011542498.1	818
384	11.4385	27.273	31.6	7.5	0	66	48	577	252	argS	187	856	NP_002524.2	791
385	22.3433	29.268	32.3	2.5	5	82	47	367	122	asd	45	83	XP_011539351.1	9
386	21.2534	28.205	32	2.7	4	78	49	367	122	asd	45	82	NP_001284594.1	12
387	21.2534	28.205	32	2.7	4	78	49	367	122	asd	45	82	NP_001073963.1	12
388	20.436	28	30.8	5.6	4	75	47	367	122	asd	48	81	NP_001284591.1	14
389	20.436	28	31.2	5.7	4	75	47	367	122	asd	48	81	NP_001284592.1	14
390	20.436	28	30.8	6.1	4	75	47	367	122	asd	48	81	XP_011539352.1	14
391	22.6158	24.096	30.4	6.8	2	83	55	367	244	asd	162	165	NP_001003962.1	91
392	22.6158	24.096	30	7.2	2	83	55	367	244	asd	162	102	XP_024307500.1	28
393	22.6158	24.096	30	7.7	2	83	55	367	244	asd	162	97	XP_011525661.1	23
405	56.867	22.264	41.2	0.006	11	265	169	466	272	asnS	19	303	NP_060592.2	65
406	56.867	22.264	40.8	0.006	11	265	169	466	272	asnS	19	303	NP_001352142.1	65
407	7.08155	36.364	35	0.47	0	33	21	466	458	asnS	426	599	NP_001123561.1	567
408	7.08155	36.364	35	0.49	0	33	21	466	458	asnS	426	571	NP_005539.1	539
409	7.08155	36.364	34.7	0.51	0	33	21	466	458	asnS	426	415	NP_001365077.1	383
410	10.0858	31.915	31.6	5.5	1	47	30	466	61	asnS	17	277	NP_006478.3	231
411	10.0858	31.915	31.6	5.7	1	47	30	466	61	asnS	17	277	NP_001987.3	231
412	10.0858	31.915	31.6	5.7	1	47	30	466	61	asnS	17	277	NP_006476.3	231
413	10.0858	31.915	31.6	6.4	1	47	30	466	61	asnS	17	277	NP_006477.3	231
418	6.10169	52.778	48.1	4.8e-05	0	36	17	590	555	aspS	520	571	NP_005539.1	536
420	6.10169	52.778	48.1	4.93e-05	0	36	17	590	555	aspS	520	599	NP_001123561.1	564
422	6.10169	52.778	47.8	5.15e-05	0	36	17	590	555	aspS	520	415	NP_001365077.1	380
431	17.6271	30.769	48.1	4.7e-05	5	104	49	590	564	aspS	465	468	XP_011543555.1	384
433	17.7966	27.619	47.4	7.75e-05	3	105	70	590	556	aspS	454	541	NP_004530.1	441
435	17.7966	27.619	47.4	7.74e-05	3	105	70	590	556	aspS	454	540	XP_005266757.1	440
437	17.1186	30.693	47.4	3.7e-05	5	101	53	590	564	aspS	465	241	XP_016873793.1	157
438	24.5763	20	32.7	2.4	4	145	98	590	359	aspS	226	140	NP_001004711.1	3
439	14.2373	26.19	31.2	7.6	1	84	57	590	362	aspS	284	95	XP_011542029.1	12
440	14.2373	26.19	31.2	8	1	84	57	590	362	aspS	284	95	NP_004857.4	12
442	18.3673	33.333	29.6	9.4	0	45	30	245	241	bamD	197	164	XP_011532610.1	120
443	18.3673	33.333	29.6	9.7	0	45	30	245	241	bamD	197	165	XP_011532608.1	121
444	18.3673	33.333	29.6	9.7	0	45	30	245	241	bamD	197	168	XP_011532607.1	124
445	18.3673	33.333	29.6	9.9	0	45	30	245	241	bamD	197	150	NP_001127854.1	106
446	18.3673	33.333	29.6	10	0	45	30	245	241	bamD	197	164	NP_055684.3	120
450	25	29.091	30.4	4.7	0	55	39	220	195	can	141	683	XP_011510894.1	629
451	25	29.091	30	6.2	0	55	39	220	195	can	141	1497	XP_011510891.1	1443
452	25	29.091	30	6.2	0	55	39	220	195	can	141	1627	XP_011510890.1	1573
453	25	29.091	30	6.4	0	55	39	220	195	can	141	1627	NP_055918.3	1573
454	40	29.545	29.6	6.8	2	88	56	220	186	can	99	228	NP_001272972.1	147
455	40	29.545	29.3	8.3	2	88	56	220	186	can	99	199	NP_001120800.1	118
456	40	29.545	29.3	8.5	2	88	56	220	186	can	99	159	NP_001272971.1	78
457	40	29.545	29.3	8.7	2	88	56	220	186	can	99	195	NP_000007.1	114
460	27.9126	24.348	33.9	0.92	3	115	70	412	318	cca	204	105	NP_001341602.1	8
461	27.9126	24.348	33.9	1	3	115	70	412	318	cca	204	234	NP_003908.1	137
462	27.9126	24.348	33.5	1.1	3	115	70	412	318	cca	204	234	XP_016877234.1	137
463	11.8932	34.694	31.6	4.5	1	49	28	412	216	cca	172	85	XP_011528718.1	37
464	11.8932	34.694	31.6	4.7	1	49	28	412	216	cca	172	85	NP_001356220.1	37
465	11.8932	34.694	31.6	4.8	1	49	28	412	216	cca	172	97	NP_003495.1	49
466	11.8932	34.694	31.6	4.8	1	49	28	412	216	cca	172	97	XP_024308045.1	49
467	11.8932	34.694	31.6	5	1	49	28	412	216	cca	172	97	NP_001171481.1	49
468	22.8155	23.404	30.8	9.2	4	94	59	412	356	cca	265	885	NP_001296121.1	803
469	22.8155	23.404	30.8	9.3	4	94	59	412	356	cca	265	943	NP_001296122.1	861
470	22.8155	23.404	30.8	9.6	4	94	59	412	356	cca	265	943	NP_059145.2	861
471	22.8155	23.404	30.8	9.6	4	94	59	412	356	cca	265	944	NP_004433.2	862
472	22.8155	23.404	30.4	9.9	4	94	59	412	356	cca	265	502	XP_024309663.1	420
473	22.8155	23.404	30.4	10	4	94	59	412	356	cca	265	913	XP_006710505.1	831
479	20.3509	44.828	49.3	4.72e-06	1	58	31	285	202	cdsA	145	272	XP_006723723.1	216
480	51.2281	29.452	48.5	7.87e-06	3	146	78	285	265	cdsA	145	378	XP_016863137.1	233
481	42.4561	26.446	40	0.005	2	121	74	285	265	cdsA	145	338	XP_016863138.1	233
482	16.8421	37.5	30	8.6	1	48	29	285	108	cdsA	61	271	NP_001336757.1	225
483	16.8421	37.5	30	9	1	48	29	285	108	cdsA	61	317	NP_005680.1	271
484	41.7722	29.545	45.1	6.96e-05	8	132	71	316	206	coaA	88	145	NP_001129426.1	23
485	41.7722	29.545	45.1	0.000116	8	132	71	316	206	coaA	88	145	NP_113620.1	23
486	38.6076	26.23	35.8	0.1	7	122	78	316	201	coaA	88	137	NP_036606.2	20
487	33.2278	27.619	34.3	0.3	6	105	57	316	180	coaA	88	120	NP_001305448.1	23
488	11.0759	42.857	30.8	4	1	35	19	316	115	coaA	81	48	NP_000779.1	15
489	14.557	36.957	30.4	4.5	1	46	27	316	126	coaA	81	74	NP_001305788.1	31
490	14.557	36.957	30.4	4.6	1	46	27	316	126	coaA	81	74	NP_550440.1	31
491	11.0759	40	30.8	4.8	0	35	21	316	115	coaA	81	65	XP_011530949.1	31
492	11.0759	40	30.8	5	0	35	21	316	115	coaA	81	65	NP_550438.1	31
493	50.9434	24.691	29.6	3.9	1	81	53	159	148	coaD	68	75	NP_001288204.1	3
494	69.8113	29.73	29.3	4.7	4	111	60	159	109	coaD	14	158	XP_005251560.1	51
495	49.0566	25.641	28.9	5.1	1	78	49	159	77	coaD	9	92	NP_001284708.1	15
496	49.0566	25.641	28.5	5.2	1	78	49	159	77	coaD	9	92	XP_011540273.1	15
497	49.0566	25.641	28.5	5.8	1	78	49	159	77	coaD	9	92	XP_016857597.1	15
498	49.0566	25.641	28.5	7.8	1	78	49	159	77	coaD	9	92	NP_001284707.1	15
503	41.7476	32.558	40.8	0.000439	1	86	57	206	191	coaE	107	93	XP_016880594.1	8
504	20.3883	38.095	31.6	1.5	2	42	21	206	41	coaE	5	484	NP_001009814.1	443
505	20.3883	38.095	31.6	1.8	2	42	21	206	41	coaE	5	484	NP_055873.1	443
506	13.5922	50	31.2	2.3	0	28	14	206	34	coaE	7	41	XP_016867808.1	14
507	35.4369	32.877	30.8	2.4	2	73	40	206	66	coaE	3	148	NP_005252.1	76
508	35.4369	32.877	30	4	2	73	40	206	66	coaE	3	148	XP_016868804.1	76
509	13.5922	50	29.3	9.4	0	28	14	206	34	coaE	7	624	NP_001269606.1	597
510	13.5922	50	29.3	9.5	0	28	14	206	34	coaE	7	416	NP_001269607.1	389
511	23.6607	35.849	32.7	0.78	2	53	25	224	68	cohE	25	203	NP_001354709.1	151
512	23.6607	35.849	32	1.3	2	53	25	224	68	cohE	25	303	NP_001350371.1	251
513	23.6607	35.849	32	1.3	2	53	25	224	68	cohE	25	303	NP_001350370.1	251
514	23.6607	35.849	32	1.3	2	53	25	224	68	cohE	25	303	NP_079239.3	251
515	23.6607	35.849	32	1.4	2	53	25	224	68	cohE	25	303	NP_001308142.1	251
516	30.8036	30.435	32	1.4	2	69	45	224	200	cohE	134	595	NP_001308788.1	528
517	30.8036	30.435	32	1.6	2	69	45	224	200	cohE	134	801	NP_065393.1	734
518	13.2184	31.884	32	4.9	2	69	45	522	268	cydA	201	278	NP_001401.2	211
519	13.2184	31.884	32	4.9	2	69	45	522	268	cydA	201	278	NP_001258867.1	211
520	6.51341	38.235	30.8	6	1	34	20	522	347	cydA	314	179	NP_001247425.1	147
521	9.00383	31.915	31.6	7.1	0	47	32	522	244	cydA	198	147	NP_001367.2	101
522	6.51341	44.118	31.6	7.1	1	34	18	522	347	cydA	314	610	XP_011529261.1	578
523	6.51341	44.118	31.2	7.4	1	34	18	522	347	cydA	314	577	NP_002435.1	545
524	6.51341	44.118	31.2	7.9	1	34	18	522	347	cydA	314	566	XP_016885034.1	534
525	6.51341	44.118	31.2	7.9	1	34	18	522	347	cydA	314	578	XP_005262326.1	546
526	6.51341	38.235	31.2	8.7	1	34	20	522	347	cydA	314	586	NP_001104547.1	554
527	18.9974	31.944	31.6	4.1	3	72	42	379	188	cydB	117	123	XP_006712297.1	59
528	18.9974	31.944	31.6	4.8	3	72	42	379	188	cydB	117	388	XP_011508850.1	324
529	18.9974	31.944	31.6	4.9	3	72	42	379	188	cydB	117	123	XP_005246116.1	59
530	18.9974	31.944	31.6	5	3	72	42	379	188	cydB	117	388	XP_011508849.1	324
531	18.9974	31.944	31.2	5.2	3	72	42	379	188	cydB	117	388	XP_011508851.1	324
532	18.9974	31.944	31.2	5.2	3	72	42	379	188	cydB	117	388	XP_016858771.1	324
533	18.9974	31.944	30.8	7.4	3	72	42	379	188	cydB	117	388	XP_024308446.1	324
534	18.9974	31.944	30.8	7.9	3	72	42	379	188	cydB	117	388	XP_024308447.1	324
535	18.9974	31.944	30.4	8.8	3	72	42	379	188	cydB	117	388	XP_024308444.1	324
536	17.942	36.765	30.4	9.6	4	68	35	379	182	cydB	119	519	NP_001243888.2	456
618	10.4712	35	48.5	4.83e-05	0	60	39	573	397	cydC	338	720	XP_016878729.1	661
635	10.4712	43.333	45.4	0.000457	1	60	28	573	569	cydC	516	768	XP_016878731.1	709
736	16.9284	30.928	41.2	0.008	0	97	67	573	431	cydC	335	1459	XP_016873690.1	1363
750	8.55148	32.653	32	6.5	0	49	33	573	399	cydC	351	1346	XP_024306451.1	1298
838	41.3613	24.051	48.5	4.78e-05	8	237	149	573	570	cydC	351	4924	XP_011513434.1	4702
840	41.3613	24.051	48.5	4.78e-05	8	237	149	573	570	cydC	351	4924	XP_011513433.1	4702
842	41.3613	24.051	48.5	4.78e-05	8	237	149	573	570	cydC	351	4954	NP_689914.3	4732
844	41.3613	24.051	48.5	4.78e-05	8	237	149	573	570	cydC	351	4955	XP_011513432.1	4733
846	41.3613	24.051	48.5	5.25e-05	8	237	149	573	570	cydC	351	4909	XP_011513435.1	4687
853	41.3613	24.051	48.5	5.42e-05	8	237	149	573	570	cydC	351	4757	XP_011513438.2	4535
855	34.0314	25.128	47	0.000179	6	195	117	573	530	cydC	351	4913	XP_011513436.1	4733
915	34.555	27.778	47	0.000103	8	198	115	573	509	cydC	318	402	NP_001338228.1	227
916	5.93368	58.824	37.4	0.092	0	34	14	573	506	cydC	473	116	NP_001338228.1	83
917	34.555	27.778	45.4	0.00029	8	198	115	573	509	cydC	318	424	NP_001338229.1	249
918	5.93368	58.824	37	0.13	0	34	14	573	506	cydC	473	138	NP_001338229.1	105
919	34.3805	27.919	43.9	0.001	8	197	114	573	509	cydC	319	639	NP_001338227.1	465
920	30.0175	31.977	43.5	0.002	7	172	91	573	506	cydC	356	353	NP_001338227.1	187
921	34.3805	27.919	43.9	0.001	8	197	114	573	509	cydC	319	645	NP_060828.2	471
922	30.0175	31.977	43.1	0.002	7	172	91	573	506	cydC	356	359	NP_060828.2	193
923	29.8429	24.561	42.7	0.002	7	171	96	573	507	cydC	346	494	NP_001035809.1	348
924	33.1588	22.105	39.7	0.025	5	190	134	573	545	cydC	366	288	NP_001035809.1	103
925	29.4939	27.811	40.4	0.012	5	169	101	573	506	cydC	353	260	NP_009120.1	98
926	37.3473	21.963	36.2	0.26	4	214	148	573	551	cydC	339	591	NP_009120.1	396
927	23.3857	29.104	40.4	0.012	6	134	69	573	466	cydC	341	504	XP_016877020.1	389
928	29.4939	27.811	40.4	0.013	5	169	101	573	506	cydC	353	260	NP_005683.2	98
929	37.3473	21.963	36.2	0.28	4	214	148	573	551	cydC	339	591	NP_005683.2	396
930	23.3857	29.104	39.3	0.021	6	134	69	573	466	cydC	341	241	NP_001340539.1	126
931	28.6213	26.22	39.7	0.024	5	164	101	573	506	cydC	360	445	NP_001081.1	285
932	10.9948	31.746	32.7	3	2	63	37	573	534	cydC	474	762	NP_001081.1	704
933	28.6213	26.22	39.7	0.026	5	164	101	573	506	cydC	360	483	NP_001020262.1	323
934	10.9948	31.746	32.7	2.9	2	63	37	573	534	cydC	474	800	NP_001020262.1	742
935	16.4049	29.787	38.1	0.059	2	94	49	573	436	cydC	347	563	NP_001378957.1	483
936	12.2164	28.571	35.8	0.34	2	70	39	573	428	cydC	359	555	XP_016874482.1	497
937	10.4712	35	32	5	2	60	37	573	204	cydC	146	420	XP_011534512.1	362
938	7.67888	36.364	31.6	6.3	0	44	28	573	260	cydC	217	309	XP_016856913.1	266
939	10.4712	30	31.6	8.3	1	60	35	573	387	cydC	335	2148	XP_016880394.1	2089
940	10.4712	30	31.6	9	1	60	35	573	387	cydC	335	2483	XP_005257602.2	2424
941	10.4712	30	31.6	9	1	60	35	573	387	cydC	335	2434	NP_001243000.2	2375
942	10.4712	30	31.6	9.3	1	60	35	573	387	cydC	335	2483	XP_011523388.1	2424
943	10.4712	30	31.6	9.3	1	60	35	573	387	cydC	335	2483	XP_011523386.1	2424
944	10.4712	30	31.6	9.3	1	60	35	573	387	cydC	335	2483	XP_011523389.1	2424
945	7.67888	36.364	31.2	9.9	0	44	28	573	260	cydC	217	267	XP_011539864.1	224
1013	12.9252	35.526	49.7	2.22e-05	1	76	48	588	443	cydD	369	1288	XP_011510617.1	1213
1118	35.8844	24.171	39.3	0.032	7	211	144	588	413	cydD	209	727	XP_016878729.1	527
1121	7.9932	44.681	40.4	0.017	0	47	26	588	581	cydD	535	769	XP_016878731.1	723
1122	32.8231	24.352	37	0.17	6	193	131	588	396	cydD	209	709	XP_016878731.1	527
1126	12.9252	34.211	37.4	0.14	1	76	49	588	443	cydD	369	1407	XP_016866940.1	1332
1128	12.9252	34.211	37.4	0.15	1	76	49	588	443	cydD	369	1407	XP_016866939.1	1332
1135	23.2993	30.657	41.6	0.007	4	137	88	588	502	cydD	369	1464	XP_016866937.1	1332
1163	35.034	23.786	45.1	0.000549	6	206	137	588	546	cydD	351	1402	NP_001364250.1	1207
1196	34.6939	23.529	41.2	0.01	7	204	129	588	561	cydD	369	1435	NP_001362700.1	1248
1198	36.0544	23.113	41.2	0.009	7	212	136	588	561	cydD	361	1496	NP_001275914.1	1301
1200	36.0544	23.113	41.2	0.01	7	212	136	588	561	cydD	361	1491	NP_001275915.1	1296
1206	34.6939	23.529	40.4	0.014	7	204	129	588	561	cydD	369	1022	NP_001362701.1	835
1209	37.585	23.077	47	0.000172	9	221	141	588	561	cydD	356	1511	NP_061142.2	1305
1211	35.034	23.786	40.8	0.012	8	206	126	588	561	cydD	369	1349	XP_016879504.1	1162
1213	35.034	23.786	40.4	0.017	8	206	126	588	561	cydD	369	1499	NP_525022.2	1312
1215	35.034	23.786	40.4	0.015	8	206	126	588	561	cydD	369	1507	XP_024306297.1	1320
1217	35.034	23.786	40.4	0.016	8	206	126	588	561	cydD	369	1507	XP_016879500.1	1320
1219	35.034	23.786	40.4	0.016	8	206	126	588	561	cydD	369	1499	XP_016879501.1	1312
1224	33.1633	23.077	34.3	1.3	6	195	134	588	560	cydD	373	2102	XP_016869871.1	1917
1226	33.1633	23.077	33.9	1.5	6	195	134	588	560	cydD	373	2002	XP_011516644.1	1817
1228	33.1633	23.077	34.3	1.4	6	195	134	588	560	cydD	373	2123	XP_005251830.1	1938
1230	33.1633	23.077	33.9	1.5	6	195	134	588	560	cydD	373	2063	XP_005251833.1	1878
1232	33.1633	23.077	34.3	1.4	6	195	134	588	560	cydD	373	2148	XP_011516641.1	1963
1234	33.1633	23.077	33.9	1.6	6	195	134	588	560	cydD	373	2146	XP_011516643.1	1961
1236	33.1633	23.077	33.9	1.6	6	195	134	588	560	cydD	373	2121	NP_005493.2	1936
1244	12.415	27.397	32	6.1	3	73	46	588	546	cydD	476	4873	XP_011513435.1	4806
1245	45.5782	26.493	49.7	2.62e-05	13	268	150	588	585	cydD	336	3869	XP_011513438.2	3631
1246	12.415	27.397	32	6.1	3	73	46	588	546	cydD	476	4721	XP_011513438.2	4654
1247	45.5782	26.493	49.7	2.62e-05	13	268	150	588	585	cydD	336	4067	XP_011513434.1	3829
1248	12.415	27.397	32	6.1	3	73	46	588	546	cydD	476	4888	XP_011513434.1	4821
1249	45.5782	26.493	49.7	2.62e-05	13	268	150	588	585	cydD	336	4067	XP_011513433.1	3829
1250	12.415	27.397	32	6.1	3	73	46	588	546	cydD	476	4888	XP_011513433.1	4821
1251	45.5782	26.493	49.7	2.62e-05	13	268	150	588	585	cydD	336	4067	NP_689914.3	3829
1252	12.415	27.397	32	6.1	3	73	46	588	546	cydD	476	4918	NP_689914.3	4851
1253	45.5782	26.493	49.7	2.62e-05	13	268	150	588	585	cydD	336	4067	XP_011513432.1	3829
1254	12.415	27.397	32	6.1	3	73	46	588	546	cydD	476	4919	XP_011513432.1	4852
1255	45.5782	26.493	49.3	3.27e-05	13	268	150	588	585	cydD	336	4067	XP_011513436.1	3829
1256	12.415	27.397	32	6.7	3	73	46	588	546	cydD	476	4919	XP_011513436.1	4852
1257	45.5782	26.493	49.3	3.37e-05	13	268	150	588	585	cydD	336	4067	XP_011513441.1	3829
1258	45.5782	26.493	49.3	3.37e-05	13	268	150	588	585	cydD	336	4067	XP_011513440.1	3829
1259	45.5782	26.493	49.3	3.49e-05	13	268	150	588	585	cydD	336	4067	XP_011513439.1	3829
1260	45.5782	26.493	49.3	3.51e-05	13	268	150	588	585	cydD	336	4067	XP_011513444.1	3829
1261	45.5782	26.493	49.3	3.51e-05	13	268	150	588	585	cydD	336	4067	XP_011513443.1	3829
1262	45.5782	26.493	49.3	3.51e-05	13	268	150	588	585	cydD	336	4067	XP_016867257.1	3829
1263	45.5782	26.493	49.3	3.55e-05	13	268	150	588	585	cydD	336	4067	XP_016867256.1	3829
1264	37.0748	23.853	48.1	7.32e-05	10	218	138	588	577	cydD	369	1244	NP_056472.2	1046
1265	30.7823	24.862	45.1	0.000637	5	181	128	588	546	cydD	369	2133	NP_056472.2	1958
1266	37.0748	23.853	47.8	0.000103	10	218	138	588	577	cydD	369	1562	NP_775099.2	1364
1267	30.7823	24.862	44.7	0.000795	5	181	128	588	546	cydD	369	2451	NP_775099.2	2276
1268	37.0748	23.853	47.8	0.000103	10	218	138	588	577	cydD	369	1565	XP_011509253.1	1367
1269	30.7823	24.862	44.7	0.000795	5	181	128	588	546	cydD	369	2454	XP_011509253.1	2279
1270	43.5374	25	47.4	0.00012	10	256	154	588	565	cydD	328	1203	XP_006717059.1	968
1271	43.5374	25	47.4	0.000122	10	256	154	588	565	cydD	328	1204	NP_001597.2	969
1272	42.6871	25.1	47.4	0.000128	10	251	160	588	565	cydD	328	1234	NP_997698.1	999
1273	42.8571	26.587	46.6	0.000157	10	252	136	588	542	cydD	310	422	NP_001338228.1	201
1274	30.9524	27.473	46.2	0.000205	8	182	113	588	524	cydD	353	475	NP_001340522.1	303
1275	30.9524	27.473	46.2	0.000217	8	182	113	588	524	cydD	353	562	NP_005041.1	390
1276	30.9524	27.473	45.8	0.000223	8	182	113	588	524	cydD	353	403	NP_001340527.1	231
1277	30.9524	27.473	45.8	0.000248	8	182	113	588	524	cydD	353	433	XP_024305443.1	261
1278	42.517	26.4	46.2	0.000249	9	250	145	588	584	cydD	353	1041	XP_024307091.1	813
1279	31.2925	26.63	34.3	1.2	9	184	109	588	541	cydD	369	1986	XP_024307091.1	1818
1280	30.9524	27.473	45.8	0.000255	8	182	113	588	524	cydD	353	520	NP_001340520.1	348
1281	30.9524	27.473	45.8	0.000264	8	182	113	588	524	cydD	353	403	NP_001340528.1	231
1282	30.9524	27.473	45.8	0.000265	8	182	113	588	524	cydD	353	562	NP_064730.1	390
1283	43.3673	26.275	45.8	0.000266	10	255	139	588	542	cydD	307	444	NP_001338229.1	220
1284	30.9524	27.473	45.8	0.000273	8	182	113	588	524	cydD	353	458	NP_001340523.1	286
1285	42.517	26.4	46.2	0.000279	9	250	145	588	584	cydD	353	1041	XP_024307088.1	813
1286	35.034	27.184	37.7	0.11	11	206	122	588	561	cydD	369	1923	XP_024307088.1	1733
1287	42.517	26.4	46.2	0.000292	9	250	145	588	584	cydD	353	1041	XP_024307083.1	813
1288	35.034	27.184	37.7	0.12	11	206	122	588	561	cydD	369	2008	XP_024307083.1	1818
1289	30.9524	27.473	45.4	0.000305	8	182	113	588	524	cydD	353	358	XP_016877023.1	186
1290	42.517	26.4	45.8	0.000305	9	250	145	588	584	cydD	353	889	XP_024307090.1	661
1291	35.034	27.184	37.7	0.12	11	206	122	588	561	cydD	369	1856	XP_024307090.1	1666
1292	42.517	26.4	45.8	0.000318	9	250	145	588	584	cydD	353	1041	XP_006722680.1	813
1293	30.9524	27.473	45.4	0.000324	8	182	113	588	524	cydD	353	520	NP_001340521.1	348
1294	42.517	26.4	45.8	0.000326	9	250	145	588	584	cydD	353	1041	XP_024307086.1	813
1295	35.034	27.184	37.4	0.13	11	206	122	588	561	cydD	369	1990	XP_024307086.1	1800
1296	42.517	26.4	45.8	0.000326	9	250	145	588	584	cydD	353	1041	NP_061985.2	813
1297	35.034	27.184	37.4	0.13	11	206	122	588	561	cydD	369	2003	NP_061985.2	1813
1298	42.517	26.4	45.8	0.000329	9	250	145	588	584	cydD	353	1041	XP_006722679.1	813
1299	35.034	27.184	37.4	0.13	11	206	122	588	561	cydD	369	1985	XP_006722679.1	1795
1300	30.9524	27.473	45.4	0.000341	8	182	113	588	524	cydD	353	424	NP_001340524.1	252
1301	30.9524	27.473	45.4	0.000349	8	182	113	588	524	cydD	353	407	NP_001340526.1	235
1302	42.517	26.4	45.8	0.00035	9	250	145	588	584	cydD	353	260	XP_024307092.1	32
1303	35.034	27.184	37.7	0.1	11	206	122	588	561	cydD	369	1227	XP_024307092.1	1037
1304	42.517	26.4	45.8	0.000361	9	250	145	588	584	cydD	353	1041	XP_011525935.1	813
1305	42.517	26.4	45.8	0.000389	9	250	145	588	584	cydD	353	1041	XP_024307087.1	813
1306	35.034	27.184	37.4	0.15	11	206	122	588	561	cydD	369	1965	XP_024307087.1	1775
1307	42.517	26.4	45.4	0.000477	9	250	145	588	584	cydD	353	1041	XP_011525936.1	813
1308	30.9524	27.473	45.1	0.000484	8	182	113	588	524	cydD	353	471	XP_011535343.1	299
1309	35.8844	26.54	45.1	0.000519	8	211	97	588	575	cydD	369	658	NP_009099.1	502
1310	36.0544	23.113	41.2	0.01	7	212	136	588	561	cydD	361	1456	NP_009099.1	1261
1311	42.517	26.4	45.1	0.00055	9	250	145	588	584	cydD	353	1041	XP_024307089.1	813
1312	35.034	27.184	37	0.18	11	206	122	588	561	cydD	369	1859	XP_024307089.1	1669
1313	30.9524	27.473	44.3	0.000675	8	182	113	588	524	cydD	353	299	NP_001340531.1	127
1314	42.8571	26.587	44.3	0.001	10	252	136	588	542	cydD	310	665	NP_060828.2	444
1315	41.1565	26.86	31.6	8	9	242	132	588	520	cydD	313	362	NP_060828.2	132
1316	30.9524	27.473	43.5	0.001	8	182	113	588	524	cydD	353	299	NP_001340535.1	127
1317	29.7619	30.286	43.9	0.001	8	175	83	588	542	cydD	378	659	NP_001338227.1	514
1318	41.1565	26.86	31.2	9.2	9	242	132	588	520	cydD	313	356	NP_001338227.1	126
1319	9.86395	39.655	41.2	0.007	1	58	34	588	406	cydD	350	535	XP_016874482.1	478
1320	35.7143	26.19	38.9	0.048	11	210	118	588	528	cydD	336	4018	XP_011513446.1	3829
1321	35.7143	26.19	38.9	0.048	11	210	118	588	528	cydD	336	4018	XP_011513445.1	3829
1322	15.9864	30.851	37.7	0.092	4	94	55	588	444	cydD	353	475	XP_016877020.1	390
1323	35.034	27.184	37.4	0.14	11	206	122	588	561	cydD	369	1999	XP_024307085.1	1809
1324	18.0272	27.358	37.4	0.15	2	106	74	588	584	cydD	482	1032	XP_024307085.1	927
1325	13.2653	29.487	36.2	0.26	2	78	52	588	558	cydD	482	814	NP_001020262.1	739
1326	38.0952	27.679	32.3	4.9	10	224	127	588	553	cydD	354	519	NP_001020262.1	307
1327	13.2653	29.487	36.2	0.27	2	78	52	588	558	cydD	482	776	NP_001081.1	701
1328	38.0952	27.679	32	5.3	10	224	127	588	553	cydD	354	481	NP_001081.1	269
1329	15.9864	30.851	35.8	0.29	4	94	55	588	444	cydD	353	212	NP_001340539.1	127
1330	19.898	29.06	34.7	0.77	4	117	64	588	445	cydD	332	563	NP_001378957.1	463
1331	28.7415	28.402	34.3	1.1	3	169	103	588	517	cydD	362	260	NP_009120.1	97
1332	10.3741	32.787	34.3	1.1	1	61	33	588	441	cydD	381	148	XP_005259115.1	96
1333	10.3741	32.787	33.9	1.2	1	61	33	588	441	cydD	381	111	NP_062558.1	59
1334	5.27211	41.935	33.9	1.2	0	31	18	588	403	cydD	373	94	NP_057225.2	64
1335	28.7415	28.402	33.9	1.3	3	169	103	588	517	cydD	362	260	NP_005683.2	97
1336	15.9864	31.915	32.7	2.9	4	94	49	588	411	cydD	331	138	NP_001290559.1	47
1337	15.9864	31.915	32	4.9	4	94	49	588	411	cydD	331	266	NP_001186506.1	175
1338	8.67347	39.216	32	5.2	2	51	26	588	430	cydD	380	278	XP_005250008.1	233
1339	8.67347	39.216	31.6	6.8	2	51	26	588	430	cydD	380	487	NP_783161.1	442
1340	15.1361	32.584	31.6	7.4	3	89	49	588	366	cydD	278	673	NP_001092108.1	596
1341	15.1361	32.584	31.6	8	3	89	49	588	366	cydD	278	694	XP_011543191.1	617
1342	64.8649	50	25.8	2.6	1	24	11	37	26	cydX	3	486	NP_001269104.1	464
1343	64.8649	50	25.8	2.7	1	24	11	37	26	cydX	3	398	NP_001269105.1	376
1344	64.8649	50	25.8	3.1	1	24	11	37	26	cydX	3	500	NP_001285.1	478
1352	3.47072	87.5	32.7	2.3	0	16	2	461	81	cysS	66	17	NP_001365069.1	2
1369	3.47072	87.5	32.7	2.2	0	16	2	461	81	cysS	66	17	XP_024304473.1	2
1379	24.9458	28.696	38.1	0.049	4	115	73	461	331	cysS	222	752	NP_057544.2	642
1380	24.9458	28.696	38.1	0.05	4	115	73	461	331	cysS	222	725	NP_001304894.1	615
1381	24.9458	28.696	38.1	0.053	4	115	73	461	331	cysS	222	779	NP_064502.9	669
1382	24.9458	28.696	38.1	0.055	4	115	73	461	331	cysS	222	733	NP_001304893.1	623
1383	11.7137	37.037	34.7	0.56	2	54	23	461	294	cysS	241	375	NP_612404.1	333
1384	14.3167	34.848	32.3	1.9	2	66	40	461	384	cysS	319	220	NP_037378.1	158
1385	14.3167	34.848	32.3	1.9	2	66	40	461	384	cysS	319	210	NP_001159684.1	148
1386	16.7028	29.87	32.3	2.8	4	77	42	461	346	cysS	272	108	NP_112167.2	42
1397	38.9333	26.712	44.3	0.000308	6	146	96	375	140	dapE	4	154	NP_001185826.1	11
1398	38.6667	28.276	44.7	0.000326	7	145	85	375	197	dapE	65	261	NP_689704.4	124
1399	59.2	20.27	32.3	1.8	10	222	145	375	375	dapE	176	328	NP_001185825.1	117
1400	14.1333	30.189	32	1.9	1	53	36	375	277	dapE	226	124	NP_001357183.1	72
1401	14.1333	30.189	32	2.5	1	53	36	375	277	dapE	226	279	NP_001161971.1	227
1402	14.1333	32.075	30	5.8	1	53	33	375	139	dapE	90	143	XP_016860649.1	91
1403	14.1333	32.075	30	7.6	1	53	33	375	139	dapE	90	161	NP_001317144.1	109
1404	37.5912	21.359	30	9.7	2	103	54	274	206	dapF	121	1317	NP_001264984.1	1225
1405	37.5912	21.359	30	9.7	2	103	54	274	206	dapF	121	1461	XP_016876028.1	1369
1406	37.5912	21.359	30	9.7	2	103	54	274	206	dapF	121	1464	NP_055178.3	1372
1407	37.5912	21.359	30	9.7	2	103	54	274	206	dapF	121	1470	XP_011533341.1	1378
1408	37.5912	21.359	30	9.7	2	103	54	274	206	dapF	121	1473	XP_005266395.1	1381
1409	35.7513	26.087	29.6	4	2	69	43	193	98	dcd	32	71	XP_006722324.1	9
1410	35.7513	26.087	29.3	5.3	2	69	43	193	98	dcd	32	102	NP_001311002.1	40
1411	35.7513	26.087	28.5	7.4	2	69	43	193	98	dcd	32	102	NP_001311005.1	40
1412	35.7513	26.087	28.5	9.3	2	69	43	193	98	dcd	32	102	XP_011523871.1	40
1414	32.5444	41.818	42.7	0.00019	1	55	27	169	145	def	91	562	NP_001366194.1	513
1415	20.1183	52.941	38.1	0.006	0	34	16	169	145	def	112	621	NP_001366191.1	588
1416	37.8698	28.125	31.6	0.97	1	64	33	169	146	def	96	448	XP_016866891.1	385
1417	37.8698	28.125	31.6	1.1	1	64	33	169	146	def	96	448	XP_016866890.1	385
1418	42.6036	30.556	30	2.5	3	72	30	169	167	def	116	166	XP_024307010.1	95
1419	33.7278	28.07	30	2.9	1	57	28	169	139	def	96	441	NP_003791.3	385
1420	64.497	22.936	30	3.3	3	109	78	169	118	def	10	608	NP_001271230.1	506
1421	64.497	22.936	30	3.7	3	109	78	169	118	def	10	608	XP_006715810.1	506
1422	42.6036	30.556	29.3	4.1	3	72	30	169	167	def	116	210	NP_001341797.1	139
1423	42.6036	30.556	29.3	4.9	3	72	30	169	167	def	116	259	NP_001341796.1	188
1424	42.6036	30.556	29.3	4.9	3	72	30	169	167	def	116	293	NP_001062.1	222
1426	17.7551	34.483	48.9	2.16e-05	0	87	57	490	91	der	5	360	NP_001182351.1	274
1428	17.7551	34.483	48.1	3.94e-05	0	87	57	490	91	der	5	338	NP_116009.2	252
1430	17.7551	34.483	48.1	3.6e-05	0	87	57	490	91	der	5	370	NP_598399.2	284
1432	23.8776	29.06	39.3	0.019	2	117	71	490	121	der	5	356	NP_001122327.1	252
1433	26.7347	28.244	41.2	0.005	2	131	90	490	329	der	203	244	NP_005693.1	114
1434	11.4286	37.5	32.7	2.5	0	56	35	490	60	der	5	171	NP_005693.1	116
1435	6.93878	52.941	41.2	0.006	0	34	16	490	38	der	5	288	NP_001171748.1	255
1436	7.34694	41.667	33.1	1.8	0	36	21	490	238	der	203	288	NP_001171748.1	253
1437	12.8571	33.333	40.4	0.007	0	63	42	490	265	der	203	176	NP_001304915.1	114
1438	11.4286	37.5	32.7	2.3	0	56	35	490	60	der	5	171	NP_001304915.1	116
1439	24.4898	26.667	39.7	0.008	2	120	82	490	121	der	5	194	XP_016868804.1	78
1440	10.6122	42.308	40.4	0.009	2	52	27	490	54	der	5	75	NP_037473.3	25
1441	10	38.776	31.6	5.2	2	49	25	490	247	der	203	70	NP_037473.3	23
1442	10.6122	42.308	40	0.01	2	52	27	490	54	der	5	75	NP_001315617.1	25
1443	10	38.776	31.6	4.9	2	49	25	490	247	der	203	70	NP_001315617.1	23
1444	26.9388	28.788	39.7	0.014	4	132	87	490	329	der	203	243	NP_001304914.1	114
1445	18.7755	34.783	38.9	0.025	4	92	54	490	94	der	5	152	XP_005256556.1	65
1446	30.6122	24.667	31.6	5.8	6	150	86	490	311	der	176	171	XP_005256556.1	35
1447	18.7755	34.783	38.9	0.025	4	92	54	490	94	der	5	152	NP_001379.1	65
1448	30.6122	24.667	31.2	6.4	6	150	86	490	311	der	176	171	NP_001379.1	35
1449	18.7755	34.783	38.5	0.029	4	92	54	490	94	der	5	152	XP_011522006.1	65
1450	30.6122	24.667	31.6	4.8	6	150	86	490	311	der	176	171	XP_011522006.1	35
1451	18.7755	34.783	38.5	0.03	4	92	54	490	94	der	5	152	NP_001317073.1	65
1452	30.6122	24.667	31.6	5.1	6	150	86	490	311	der	176	171	NP_001317073.1	35
1453	24.4898	26.667	38.1	0.034	2	120	82	490	121	der	5	194	NP_005252.1	78
1454	8.77551	39.535	38.5	0.038	1	43	24	490	243	der	203	271	XP_016862285.1	229
1455	7.14286	42.857	33.1	1.9	0	35	20	490	38	der	4	264	XP_016862285.1	230
1456	8.77551	39.535	38.5	0.042	1	43	24	490	243	der	203	429	NP_060855.2	387
1457	7.14286	42.857	32.3	3	0	35	20	490	38	der	4	422	NP_060855.2	388
1458	45.102	24.887	38.1	0.049	10	221	119	490	370	der	177	241	NP_068746.2	41
1459	53.2653	24.138	38.1	0.054	12	261	141	490	260	der	50	433	NP_001310552.1	180
1460	15.7143	28.571	32.3	3.9	1	77	52	490	81	der	5	454	NP_001310552.1	381
1461	45.102	24.887	38.1	0.056	10	221	119	490	370	der	177	241	NP_001332797.1	41
1462	53.2653	24.138	37.4	0.095	12	261	141	490	260	der	50	274	XP_024302359.1	21
1463	15.7143	28.571	32.3	3.5	1	77	52	490	81	der	5	295	XP_024302359.1	222
1464	44.6939	23.744	37.4	0.11	8	219	126	490	260	der	50	365	NP_037417.1	180
1465	15.7143	28.571	32	5.1	1	77	52	490	81	der	5	386	NP_037417.1	313
1466	18.7755	30.435	36.6	0.15	3	92	59	490	90	der	1	235	NP_149098.2	147
1467	7.34694	47.222	36.6	0.15	0	36	19	490	238	der	203	396	NP_005266.2	361
1468	7.14286	45.714	32	4.8	0	35	19	490	38	der	4	396	NP_005266.2	362
1469	36.7347	22.778	36.2	0.17	5	180	112	490	364	der	204	283	NP_054889.2	112
1470	25.3061	26.613	35.4	0.23	4	124	81	490	121	der	3	229	NP_054889.2	111
1471	13.0612	40.625	35.4	0.17	3	64	34	490	259	der	198	63	NP_005605.1	2
1472	33.8776	24.096	36.6	0.19	6	166	104	490	156	der	3	336	NP_001005369.1	181
1473	34.2857	30.357	36.2	0.19	7	168	100	490	158	der	2	403	NP_001371276.1	242
1474	34.2857	30.357	35.8	0.25	7	168	100	490	158	der	2	401	XP_024307637.1	240
1475	43.6735	23.832	35.8	0.25	8	214	122	490	260	der	55	182	NP_001310553.1	2
1476	15.7143	28.571	32.3	3.7	1	77	52	490	81	der	5	203	NP_001310553.1	130
1477	33.4694	30.488	35.8	0.26	7	164	97	490	158	der	6	385	NP_056481.1	228
1478	33.4694	30.488	35.8	0.26	7	164	97	490	158	der	6	413	XP_016883294.1	256
1479	38.5714	25.397	35.8	0.3	8	189	100	490	370	der	205	191	XP_024309946.1	21
1480	12.8571	30.159	35.4	0.32	2	63	37	490	260	der	202	67	NP_694968.1	8
1481	15.7143	27.273	30.8	9	2	77	53	490	79	der	5	86	NP_694968.1	11
1482	20.4082	25	35.4	0.4	2	100	69	490	296	der	200	336	NP_996561.1	240
1483	17.7551	31.034	33.9	1.1	3	87	54	490	329	der	244	174	NP_996561.1	93
1484	6.93878	44.118	30.8	9.1	0	34	19	490	38	der	5	278	NP_996561.1	245
1485	20.4082	25	35	0.42	2	100	69	490	296	der	200	348	NP_055181.3	252
1486	17.7551	31.034	33.9	1	3	87	54	490	329	der	244	186	NP_055181.3	105
1487	6.93878	44.118	30.8	9.5	0	34	19	490	38	der	5	290	NP_055181.3	257
1488	25.102	31.707	35	0.55	6	123	73	490	121	der	7	292	NP_036473.2	173
1489	13.0612	39.063	33.9	0.59	2	64	35	490	259	der	198	63	NP_116307.1	2
1490	26.9388	28.03	33.1	1.4	4	132	81	490	131	der	5	216	NP_001122322.1	94
1491	11.0204	37.037	32.7	2	2	54	31	490	257	der	205	210	XP_011529471.1	159
1492	17.551	29.07	32.3	2	2	86	57	490	259	der	176	98	NP_853510.1	15
1493	7.55102	45.946	31.6	2.3	1	37	18	490	232	der	198	50	XP_005254491.1	14
1494	13.0612	31.25	32.7	2.7	3	64	36	490	258	der	203	164	NP_003232.2	101
1495	14.0816	31.884	32.3	2.8	3	69	38	490	260	der	197	103	NP_001350461.1	39
1496	11.0204	37.037	32.3	2.8	2	54	31	490	257	der	205	319	NP_001159932.1	268
1497	14.0816	31.884	32.3	2.9	3	69	38	490	260	der	197	89	NP_060796.1	25
1498	7.55102	45.946	31.6	2.9	1	37	18	490	232	der	198	50	XP_016877785.1	14
1499	13.0612	31.25	32.7	2.9	3	64	36	490	258	der	203	209	XP_011532344.1	146
1500	11.0204	37.037	32.3	2.9	2	54	31	490	257	der	205	336	NP_002427.1	285
1501	11.0204	37.037	32.3	3	2	54	31	490	257	der	205	306	NP_001159934.1	255
1502	7.55102	45.946	32	3	1	37	18	490	232	der	198	50	NP_057647.1	14
1503	11.0204	37.037	32.3	3	2	54	31	490	257	der	205	316	NP_001159933.1	265
1504	18.1633	28.09	32.3	4.2	3	89	51	490	216	der	141	1370	XP_011524481.1	1282
1505	18.1633	28.09	32.3	4.3	3	89	51	490	216	der	141	1261	XP_016881483.1	1173
1506	18.1633	28.09	32.3	4.3	3	89	51	490	216	der	141	1342	XP_016881480.1	1254
1507	18.1633	28.09	32	4.4	3	89	51	490	216	der	141	1233	XP_016881484.1	1145
1508	18.1633	28.09	32	4.4	3	89	51	490	216	der	141	1370	XP_016881479.1	1282
1509	18.1633	28.09	32	4.5	3	89	51	490	216	der	141	1370	XP_016881477.1	1282
1510	18.1633	28.09	32	4.5	3	89	51	490	216	der	141	1218	XP_016881485.1	1130
1511	18.1633	28.09	32	4.6	3	89	51	490	216	der	141	1370	XP_006722610.1	1282
1512	18.1633	28.09	32	4.8	3	89	51	490	216	der	141	1327	XP_016881481.1	1239
1513	18.1633	28.09	32	4.9	3	89	51	490	216	der	141	1327	NP_001136438.1	1239
1514	12.8571	33.333	31.6	5	1	63	41	490	67	der	5	288	NP_001371277.1	227
1515	20.8163	29.412	30.8	8.7	6	102	56	490	90	der	4	245	NP_612393.2	145
1516	8.77551	41.86	30.8	8.9	0	43	25	490	227	der	185	52	NP_570115.1	10
1517	19.3878	27.368	30.8	9.1	2	95	48	490	349	der	276	124	XP_011540276.1	30
1523	41.3793	26.786	42.4	0.000512	4	168	81	406	174	dfp	8	146	NP_001288030.1	20
1524	14.2857	32.759	31.2	0.93	0	58	39	406	174	dfp	117	66	NP_001288033.1	9
1525	32.266	28.244	33.1	1.6	4	131	80	406	244	dfp	122	372	XP_011517442.1	248
1526	11.33	36.957	32.3	1.6	1	46	27	406	234	dfp	191	83	NP_001274440.1	38
1527	32.266	28.244	33.1	1.7	4	131	80	406	244	dfp	122	370	XP_011517440.1	246
1528	32.266	28.244	33.1	1.7	4	131	80	406	244	dfp	122	372	NP_116277.2	248
1529	11.33	36.957	32.7	1.7	1	46	27	406	234	dfp	191	83	NP_078940.2	38
1530	32.266	28.244	33.1	1.7	4	131	80	406	244	dfp	122	372	XP_006717371.1	248
1531	32.266	28.244	32.7	2.5	4	131	80	406	244	dfp	122	372	XP_011517444.1	248
1532	32.266	28.244	32.3	2.7	4	131	80	406	244	dfp	122	372	XP_011517446.1	248
1533	32.266	28.244	32.3	2.7	4	131	80	406	244	dfp	122	372	XP_011517445.1	248
1534	14.2857	32.759	30.8	3.1	0	58	39	406	174	dfp	117	114	NP_001288032.1	57
1535	17.734	29.167	30	5.1	2	72	48	406	78	dfp	8	89	NP_001288032.1	20
1536	18.9655	32.468	31.6	3.4	2	77	48	406	272	dfp	196	93	XP_011508125.1	21
1537	18.9655	29.87	31.6	4	1	77	50	406	272	dfp	196	93	XP_011508121.1	21
1538	18.9655	29.87	31.6	4.2	1	77	50	406	272	dfp	196	93	XP_016857424.1	21
1539	18.9655	29.87	31.6	4.5	1	77	50	406	272	dfp	196	93	XP_016857425.1	21
1540	17.734	29.167	30.4	4.5	2	72	48	406	78	dfp	8	89	XP_016877953.1	20
1541	17.4877	28.169	30.8	7.4	1	71	47	406	382	dfp	316	240	NP_001337070.1	170
1542	17.4877	28.169	30.8	7.5	1	71	47	406	382	dfp	316	483	NP_001291387.1	413
1543	17.4877	28.169	30.8	7.6	1	71	47	406	382	dfp	316	291	NP_001337072.1	221
1544	17.4877	28.169	30.4	9.8	1	71	47	406	382	dfp	316	188	NP_001337073.1	118
1545	18.8437	28.409	35.4	0.34	4	88	49	467	251	dnaA	168	341	XP_016866549.1	264
1546	20.5567	30.208	35	0.37	5	96	37	467	251	dnaA	168	341	XP_005249289.1	264
1547	20.5567	30.208	33.9	1.1	5	96	37	467	251	dnaA	168	341	NP_064520.2	264
1548	18.2013	25.882	33.1	1.8	3	85	58	467	140	dnaA	58	137	XP_011515665.1	56
1549	18.2013	30.588	32	4.3	4	85	32	467	240	dnaA	168	333	NP_569079.1	264
1550	17.1306	23.75	32	4.6	1	80	54	467	247	dnaA	168	186	XP_011522692.1	114
1551	10.7066	36	32	5.2	1	50	31	467	186	dnaA	137	430	NP_001138462.1	382
1552	14.9893	28.571	31.6	5.6	2	70	47	467	127	dnaA	58	122	NP_714915.3	56
1553	11.1349	38.462	31.2	8.2	2	52	29	467	185	dnaA	137	113	NP_008985.3	62
1554	11.1349	38.462	31.2	8.3	2	52	29	467	185	dnaA	137	113	NP_001287720.1	62
1555	31.2634	24.658	31.2	8.3	6	146	90	467	226	dnaA	83	1045	NP_055887.3	918
1556	11.1349	38.462	31.2	8.4	2	52	29	467	185	dnaA	137	113	NP_001287721.1	62
1557	7.92291	37.838	30.4	8.9	1	37	21	467	37	dnaA	3	197	NP_001094286.1	161
1558	11.1349	38.462	30.8	9.1	2	52	29	467	185	dnaA	137	113	XP_016864485.1	62
1559	11.1349	38.462	30.8	9.1	2	52	29	467	185	dnaA	137	113	XP_006714589.1	62
1560	11.1349	38.462	30.8	9.1	2	52	29	467	185	dnaA	137	113	XP_016864484.1	62
1561	21.2314	27	30.8	7.7	1	100	71	471	332	dnaB	235	100	NP_005711.1	1
1562	39.5918	30.928	32.7	0.97	5	97	47	245	188	dnaC	103	423	XP_016856868.1	336
1563	23.6735	29.31	31.2	2.9	1	58	36	245	152	dnaC	100	707	XP_016856868.1	650
1564	39.5918	30.928	32.7	0.99	5	97	47	245	188	dnaC	103	283	NP_996671.1	196
1565	23.6735	29.31	31.2	3.1	1	58	36	245	152	dnaC	100	567	NP_996671.1	510
1566	39.5918	30.928	32.7	1	5	97	47	245	188	dnaC	103	345	XP_016856872.1	258
1567	23.6735	29.31	31.2	3.1	1	58	36	245	152	dnaC	100	629	XP_016856872.1	572
1568	39.5918	30.928	32.7	1	5	97	47	245	188	dnaC	103	389	NP_002524.2	302
1569	23.6735	29.31	31.2	2.7	1	58	36	245	152	dnaC	100	673	NP_002524.2	616
1570	39.5918	30.928	32.7	1	5	97	47	245	188	dnaC	103	271	XP_016856875.1	184
1571	23.6735	29.31	31.2	3.2	1	58	36	245	152	dnaC	100	555	XP_016856875.1	498
1572	33.0612	33.333	32.3	1.1	4	81	40	245	178	dnaC	103	282	NP_001230076.1	211
1573	23.6735	29.31	31.6	2.4	1	58	36	245	152	dnaC	100	582	NP_001230076.1	525
1574	29.7959	35.616	32.3	1.3	4	73	37	245	200	dnaC	134	1031	XP_016861356.1	963
1575	29.7959	35.616	32.3	1.4	4	73	37	245	200	dnaC	134	983	NP_004432.1	915
1576	29.7959	35.616	32.3	1.4	4	73	37	245	200	dnaC	134	1015	XP_024309157.1	947
1577	29.7959	35.616	32.3	1.4	4	73	37	245	200	dnaC	134	1037	XP_016861355.1	969
1578	40	26.531	31.6	1.9	4	98	52	245	188	dnaC	102	284	NP_001341856.1	196
1579	40	26.531	31.6	2	4	98	52	245	188	dnaC	102	329	NP_009057.1	241
1580	43.6735	21.495	31.2	2.5	1	107	71	245	200	dnaC	107	527	XP_024305237.1	421
1581	43.6735	21.495	31.2	2.5	1	107	71	245	200	dnaC	107	520	XP_024305238.1	414
1582	23.6735	29.31	31.2	3	1	58	36	245	152	dnaC	100	734	XP_016856873.1	677
1583	23.6735	29.31	31.2	3	1	58	36	245	152	dnaC	100	734	XP_016856874.1	677
1584	23.6735	29.31	31.2	3	1	58	36	245	152	dnaC	100	700	XP_011542498.1	643
1585	23.6735	29.31	31.2	3.2	1	58	36	245	152	dnaC	100	734	XP_016856867.1	677
1586	23.6735	29.31	30.8	3.4	1	58	36	245	152	dnaC	100	656	XP_016856870.1	599
1587	23.6735	29.31	30.8	3.5	1	58	36	245	152	dnaC	100	734	XP_016856869.1	677
1588	23.6735	29.31	30.8	3.5	1	58	36	245	152	dnaC	100	484	NP_001230075.1	427
1589	23.6735	29.31	30.8	3.6	1	58	36	245	152	dnaC	100	594	XP_011542500.1	537
1590	33.0612	28.395	30.8	3.8	3	81	40	245	171	dnaC	103	721	NP_002904.3	647
1591	23.6735	29.31	30.8	3.8	1	58	36	245	152	dnaC	100	582	XP_011542501.1	525
1592	33.0612	28.395	30.8	3.9	3	81	40	245	171	dnaC	103	722	NP_001191676.1	648
1593	33.0612	28.395	30.8	4	3	81	40	245	171	dnaC	103	696	NP_001350425.1	622
1594	33.0612	28.395	30.8	4	3	81	40	245	171	dnaC	103	695	NP_001350424.1	621
1595	9.38776	52.174	30	6.8	0	23	11	245	123	dnaC	101	27	XP_005247898.1	5
1596	42.449	30.769	30	6.9	5	104	60	245	171	dnaC	72	409	NP_006787.2	314
1597	9.38776	52.174	29.6	6.9	0	23	11	245	123	dnaC	101	27	NP_001306015.1	5
1598	42.449	30.769	30	6.9	5	104	60	245	171	dnaC	72	409	XP_011523903.1	314
1599	9.38776	52.174	30	7.1	0	23	11	245	123	dnaC	101	87	NP_003698.1	65
1600	9.38776	52.174	29.6	7.1	0	23	11	245	123	dnaC	101	87	XP_011511551.1	65
1601	9.38776	52.174	29.6	7.7	0	23	11	245	123	dnaC	101	87	NP_001306013.1	65
1602	9.38776	52.174	29.6	8.7	0	23	11	245	123	dnaC	101	87	XP_016862845.1	65
1603	9.38776	52.174	29.6	8.8	0	23	11	245	123	dnaC	101	27	XP_016862846.1	5
1604	15.5102	39.474	29.6	9.7	1	38	20	245	140	dnaC	103	273	XP_016863318.1	239
1605	15.5102	39.474	29.6	10	1	38	20	245	140	dnaC	103	425	XP_016863319.1	391
1606	12.4138	22.917	33.5	3.9	5	144	90	1160	364	dnaE	231	480	NP_001093112.1	348
1607	5.43103	31.746	32.7	7.5	1	63	40	1160	1038	dnaE	976	178	NP_001338165.1	119
1608	5.43103	31.746	32.7	7.5	1	63	40	1160	1038	dnaE	976	235	NP_001014986.1	176
1609	5.43103	31.746	32.7	7.6	1	63	40	1160	1038	dnaE	976	235	NP_004467.1	176
1610	5.43103	31.746	32.7	7.7	1	63	40	1160	1038	dnaE	976	220	NP_001180400.1	161
1611	5.43103	31.746	32.7	8	1	63	40	1160	1038	dnaE	976	220	NP_001180401.1	161
1612	5.43103	31.746	32.3	8.6	1	63	40	1160	1038	dnaE	976	290	XP_016872921.1	231
1613	5.43103	31.746	32.3	9	1	63	40	1160	1038	dnaE	976	290	XP_016872922.1	231
1614	13.9344	35.294	31.2	5.7	1	51	28	366	113	dnaN	68	432	XP_011540750.1	382
1615	13.6612	36	30.8	7.9	1	50	27	366	112	dnaN	68	431	NP_006527.1	382
1624	18.818	27.273	49.7	7.97e-06	1	121	87	643	237	dnaX	117	150	NP_001265720.1	31
1625	18.818	27.273	49.7	8.21e-06	1	121	87	643	237	dnaX	117	148	NP_001265721.1	29
1626	16.0187	29.126	43.9	0.0008	0	103	73	643	222	dnaX	120	231	XP_011533474.1	129
1627	16.0187	29.126	43.5	0.001	0	103	73	643	222	dnaX	120	231	XP_011533477.1	129
1628	16.0187	29.126	43.5	0.001	0	103	73	643	222	dnaX	120	231	XP_016876172.1	129
1629	16.0187	29.126	43.5	0.001	0	103	73	643	222	dnaX	120	231	XP_011533476.1	129
1630	16.0187	29.126	43.5	0.001	0	103	73	643	222	dnaX	120	231	XP_016876171.1	129
1631	16.0187	29.126	43.5	0.001	0	103	73	643	222	dnaX	120	231	XP_011533475.1	129
1632	16.0187	29.126	43.5	0.001	0	103	73	643	222	dnaX	120	231	NP_853536.2	129
1633	16.0187	29.126	42.7	0.002	0	103	73	643	222	dnaX	120	231	XP_016876169.1	129
1634	16.0187	29.126	42.4	0.003	0	103	73	643	222	dnaX	120	231	NP_002906.1	129
1635	15.5521	28	40.4	0.01	1	100	71	643	237	dnaX	138	217	NP_002905.2	119
1636	15.5521	28	40	0.01	1	100	71	643	237	dnaX	138	114	XP_006716143.1	16
1637	15.5521	28	39.7	0.012	1	100	71	643	237	dnaX	138	116	NP_001265722.1	18
1638	17.4184	29.464	35	0.56	3	112	65	643	220	dnaX	122	360	NP_001308120.1	250
1639	17.4184	29.464	35	0.59	3	112	65	643	220	dnaX	122	371	NP_001308119.1	261
1640	17.4184	29.464	35	0.64	3	112	65	643	220	dnaX	122	405	NP_006657.1	295
1641	16.3297	31.429	33.1	3	4	105	53	643	448	dnaX	355	684	NP_001020108.1	588
1642	16.3297	31.429	33.1	3.4	4	105	53	643	448	dnaX	355	713	XP_016880194.1	617
1643	16.3297	31.429	32.7	3.7	4	105	53	643	448	dnaX	355	730	XP_016880193.1	634
1644	16.3297	31.429	32.7	3.8	4	105	53	643	448	dnaX	355	733	XP_006721594.1	637
1645	16.3297	31.429	32.7	3.8	4	105	53	643	448	dnaX	355	733	XP_006721595.1	637
1646	16.3297	31.429	32.7	3.9	4	105	53	643	448	dnaX	355	701	XP_011522208.1	605
1647	16.3297	31.429	32.7	4	4	105	53	643	448	dnaX	355	704	NP_722549.2	608
1648	29.2379	26.596	32.7	4.2	7	188	111	643	203	dnaX	22	669	NP_004784.2	503
1649	8.08709	28.846	32.7	4.3	2	52	33	643	409	dnaX	361	788	NP_775082.2	738
1650	8.8647	24.561	32.7	4.6	1	57	42	643	417	dnaX	361	772	NP_775082.2	717
1651	8.08709	28.846	32.7	4.3	2	52	33	643	409	dnaX	361	788	NP_003377.2	738
1652	8.8647	24.561	32.7	4.6	1	57	42	643	417	dnaX	361	772	NP_003377.2	717
1653	16.3297	31.429	32.7	4.4	4	105	53	643	448	dnaX	355	678	XP_016880196.1	582
1654	16.3297	31.429	32.7	4.5	4	105	53	643	448	dnaX	355	662	XP_016880197.1	566
1655	25.3499	25.767	32.7	4.9	7	163	84	643	509	dnaX	364	11593	XP_016860308.1	11451
1656	25.1944	26.543	32.3	5.5	9	162	102	643	516	dnaX	361	11887	NP_001254479.2	11737
1657	6.84292	43.182	32.3	5.6	1	44	22	643	65	dnaX	22	479	NP_001263408.1	439
1658	6.84292	43.182	32	5.8	1	44	22	643	65	dnaX	22	347	NP_001263409.1	307
1659	18.196	25.641	32	6.9	5	117	70	643	496	dnaX	385	357	XP_024308866.1	253
1660	18.196	25.641	32	7.4	5	117	70	643	496	dnaX	385	357	XP_016860312.1	253
1661	18.196	25.641	32	7.4	5	117	70	643	496	dnaX	385	357	NP_597681.4	253
1662	18.196	25.641	32	7.5	5	117	70	643	496	dnaX	385	357	XP_024308865.1	253
1663	18.196	25.641	32	7.5	5	117	70	643	496	dnaX	385	357	XP_024308864.1	253
1664	18.196	25.641	32	7.6	5	117	70	643	496	dnaX	385	357	NP_003310.4	253
1665	18.196	25.641	32	7.6	5	117	70	643	496	dnaX	385	357	NP_597676.3	253
1666	18.196	25.641	32	7.6	5	117	70	643	496	dnaX	385	357	NP_596869.4	253
1667	18.196	25.641	32	7.6	5	117	70	643	496	dnaX	385	357	XP_024308863.1	253
1668	18.196	25.641	32	7.6	5	117	70	643	496	dnaX	385	357	XP_024308862.1	253
1669	18.196	25.641	32	8.2	5	117	70	643	496	dnaX	385	357	NP_001243779.1	253
1670	18.196	25.641	31.6	8.7	5	117	70	643	496	dnaX	385	357	XP_016860310.1	253
1671	18.196	25.641	31.6	8.7	5	117	70	643	496	dnaX	385	357	XP_016860309.1	253
1676	42.3841	37.5	38.1	0.005	3	64	35	151	126	dut	63	416	XP_016863086.1	358
1677	42.3841	37.5	38.1	0.005	3	64	35	151	126	dut	63	506	XP_016863084.1	448
1678	42.3841	37.5	37.7	0.006	3	64	35	151	126	dut	63	577	XP_016863085.1	519
1679	42.3841	37.5	37.7	0.007	3	64	35	151	126	dut	63	643	XP_011532627.1	585
1680	19.8675	40	28.9	4	0	30	18	151	43	dut	14	85	NP_001341357.1	56
1681	19.8675	40	28.9	4.1	0	30	18	151	43	dut	14	86	NP_001341356.1	57
1682	19.8675	40	28.9	4.3	0	30	18	151	43	dut	14	93	NP_001341355.1	64
1683	19.8675	40	28.5	5.5	0	30	18	151	43	dut	14	113	NP_001341353.1	84
1684	19.8675	40	28.5	5.8	0	30	18	151	43	dut	14	114	NP_001293090.1	85
1685	19.8675	40	28.5	6	0	30	18	151	43	dut	14	178	NP_001341346.1	149
1686	19.8675	40	28.5	6.1	0	30	18	151	43	dut	14	177	NP_001341345.1	148
1687	19.8675	40	28.5	6.2	0	30	18	151	43	dut	14	178	NP_001293087.1	149
1688	19.8675	40	28.5	6.6	0	30	18	151	43	dut	14	177	NP_001124394.1	148
1689	19.8675	40	28.5	6.9	0	30	18	151	43	dut	14	178	NP_001003789.1	149
1690	22.8643	21.978	32	2.8	1	91	68	398	384	dxr	297	179	XP_011534200.1	89
1691	22.8643	21.978	30.8	6.5	1	91	68	398	384	dxr	297	179	XP_006715563.1	89
1702	38.0645	21.61	46.6	0.000114	9	236	163	620	577	dxs	361	349	XP_011534327.1	117
1703	37.4194	21.552	46.6	0.00012	9	232	160	620	573	dxs	361	275	NP_001305904.1	47
1704	37.4194	21.552	46.2	0.000178	9	232	160	620	573	dxs	361	345	NP_000047.1	117
1705	37.9032	21.277	46.2	0.000189	9	235	163	620	576	dxs	361	348	XP_005248813.1	117
1706	37.4194	21.552	45.8	0.000231	9	232	160	620	573	dxs	361	345	XP_011534325.1	117
1707	37.4194	21.552	45.8	0.000233	9	232	160	620	573	dxs	361	345	XP_011534326.1	117
1708	9.67742	33.333	37.7	0.092	0	60	40	620	189	dxs	130	271	NP_001166925.1	212
1709	9.67742	33.333	37.4	0.1	0	60	40	620	189	dxs	130	240	NP_001166926.1	181
1710	9.67742	33.333	37	0.12	0	60	40	620	189	dxs	130	233	NP_000275.1	174
1711	17.2581	27.103	34.7	0.79	1	107	76	620	228	dxs	124	316	NP_000700.1	210
1712	10.1613	30.159	33.1	2.3	0	63	44	620	186	dxs	124	272	NP_001158255.1	210
1713	13.871	29.07	32.3	3.8	4	86	47	620	498	dxs	424	324	NP_000604.1	242
1722	23.1481	26	32.7	2.4	4	100	59	432	94	eno	4	161	XP_006717898.1	68
1724	23.1481	26	32.7	2.2	4	100	59	432	94	eno	4	161	NP_001229628.1	68
1726	23.1481	26	32.7	2.3	4	100	59	432	94	eno	4	161	XP_011538099.1	68
1728	23.1481	26	33.1	1.6	4	100	59	432	94	eno	4	161	XP_016871730.1	68
1730	23.1481	26	32.7	1.8	4	100	59	432	94	eno	4	161	XP_011538101.1	68
1732	23.1481	26	32.7	1.9	4	100	59	432	94	eno	4	161	XP_005269872.1	68
1736	53.4884	26.087	46.6	4.12e-05	5	161	105	301	165	era	12	399	NP_001371276.1	246
1737	53.4884	26.087	46.6	4.33e-05	5	161	105	301	165	era	12	397	XP_024307637.1	244
1738	53.4884	26.087	46.2	4.8e-05	5	161	105	301	165	era	12	381	NP_056481.1	228
1739	53.4884	26.087	46.2	5.6e-05	5	161	105	301	165	era	12	409	XP_016883294.1	256
1740	65.4485	27.411	45.4	0.000108	6	197	109	301	175	era	11	345	NP_149098.2	151
1741	67.1096	27.723	42.4	0.000864	7	202	108	301	175	era	10	266	NP_001036182.1	67
1742	37.5415	29.204	39.7	0.007	4	113	65	301	114	era	11	136	NP_060854.2	30
1743	37.5415	29.204	39.3	0.008	4	113	65	301	114	era	11	212	NP_001290559.1	106
1744	37.5415	29.204	38.9	0.013	4	113	65	301	114	era	11	340	NP_001186506.1	234
1745	11.6279	51.429	38.9	0.014	0	35	17	301	45	era	11	397	NP_005266.2	363
1746	55.4817	23.353	38.5	0.02	5	167	103	301	166	era	11	335	NP_001005369.1	183
1747	21.5947	33.846	36.6	0.072	2	65	26	301	68	era	11	285	XP_016862285.1	231
1748	21.5947	33.846	36.6	0.088	2	65	26	301	68	era	11	443	NP_060855.2	389
1749	36.2126	26.606	35	0.23	4	109	72	301	112	era	11	339	XP_005250008.1	232
1750	36.2126	26.606	35	0.24	4	109	72	301	112	era	11	548	NP_783161.1	441
1751	18.6047	33.929	34.7	0.31	0	56	37	301	66	era	11	329	NP_001182351.1	274
1752	18.6047	33.929	34.3	0.43	0	56	37	301	66	era	11	307	NP_116009.2	252
1753	18.6047	33.929	33.9	0.47	0	56	37	301	66	era	11	339	NP_598399.2	284
1754	18.6047	33.929	33.9	0.48	0	56	37	301	66	era	11	307	NP_001122327.1	252
1755	12.6246	47.368	33.1	0.8	2	38	14	301	44	era	7	175	NP_612393.2	144
1756	18.9369	36.842	33.1	1.1	3	57	33	301	66	era	11	225	NP_036473.2	171
1757	55.814	22.024	32	2	6	168	96	301	158	era	11	265	NP_054889.2	113
1758	10.299	35.484	31.6	3	0	31	20	301	124	era	94	476	NP_006377.2	446
1759	10.299	35.484	31.6	3	0	31	20	301	124	era	94	476	NP_001091974.1	446
1760	53.1561	24.375	30.4	4.4	7	160	99	301	163	era	13	164	NP_004569.2	18
1761	19.6013	32.203	30.8	4.8	1	59	35	301	166	era	113	92	NP_001307934.1	34
1762	15.2824	32.609	30.4	6.7	0	46	31	301	57	era	12	273	NP_001371277.1	228
1763	7.97342	58.333	30.4	6.8	0	24	10	301	34	era	11	48	NP_001315617.1	25
1764	7.97342	58.333	30.4	7.1	0	24	10	301	34	era	11	48	NP_037473.3	25
1765	15.2824	32.609	30	8	0	46	31	301	57	era	12	301	XP_016883296.1	256
1766	15.2824	32.609	30	8.4	0	46	31	301	57	era	12	273	XP_016883297.1	228
1767	22.2591	35.821	30	8.6	3	67	31	301	66	era	11	115	NP_001106967.2	50
1768	22.2591	35.821	30	9.5	3	67	31	301	66	era	11	202	NP_001106964.1	137
1769	28.2392	28.235	30	9.6	2	85	52	301	134	era	50	154	XP_011536903.1	79
1772	32.4561	35.135	27.7	7.8	1	37	18	114	46	erpA	10	148	XP_011520815.1	118
1773	32.4561	35.135	27.7	7.8	1	37	18	114	46	erpA	10	148	NP_001127949.1	118
1774	32.4561	35.135	27.7	7.9	1	37	18	114	46	erpA	10	209	XP_016878747.1	179
1775	32.4561	35.135	27.7	7.9	1	37	18	114	46	erpA	10	209	XP_011520813.1	179
1776	32.4561	35.135	27.7	7.9	1	37	18	114	46	erpA	10	209	XP_011520812.1	179
1777	32.4561	35.135	27.7	8.1	1	37	18	114	46	erpA	10	209	XP_011520816.1	179
1778	32.4561	35.135	27.7	8.2	1	37	18	114	46	erpA	10	209	NP_002573.1	179
1779	32.4561	35.135	27.7	8.6	1	37	18	114	46	erpA	10	163	NP_001229921.1	133
1785	15.0246	29.508	34.7	0.5	1	61	36	406	148	fabB	88	62	NP_001318063.1	9
1786	15.0246	29.508	34.3	0.6	1	61	36	406	148	fabB	88	74	NP_001318062.1	21
1787	15.0246	29.508	34.3	0.68	1	61	36	406	148	fabB	88	138	NP_066385.2	85
1788	19.2118	34.615	33.5	1.4	2	78	44	406	130	fabB	60	1037	NP_001363584.1	960
1789	34.7291	28.369	32	3.6	7	141	76	406	355	fabB	229	213	XP_016862916.1	84
1790	34.7291	28.369	32	4	7	141	76	406	355	fabB	229	335	XP_016862914.1	206
1791	34.7291	28.369	31.6	4.8	7	141	76	406	355	fabB	229	365	NP_003931.2	236
1792	34.7291	28.369	31.6	4.9	7	141	76	406	355	fabB	229	323	XP_016862915.1	194
1793	34.7291	28.369	31.6	5	7	141	76	406	355	fabB	229	365	XP_011511571.1	236
1797	49.5146	24.837	32.7	1.4	9	153	80	309	144	fabD	7	139	NP_001337553.1	7
1798	49.5146	24.837	32.3	1.5	9	153	80	309	144	fabD	7	139	XP_011533998.1	7
1799	49.5146	24.837	32.3	1.6	9	153	80	309	144	fabD	7	139	XP_016866162.1	7
1800	49.5146	24.837	32.3	1.6	9	153	80	309	144	fabD	7	139	XP_011533999.1	7
1801	49.5146	24.837	32.3	2	9	153	80	309	144	fabD	7	139	XP_016866152.1	7
1802	29.4498	34.066	32.3	2	4	91	51	309	171	fabD	82	653	NP_004095.4	571
1803	49.5146	24.837	32	2	9	153	80	309	144	fabD	7	139	XP_016866161.1	7
1804	49.5146	24.837	32	2.3	9	153	80	309	144	fabD	7	139	XP_011533996.1	7
1805	49.5146	24.837	32	2.4	9	153	80	309	144	fabD	7	139	XP_016866156.1	7
1806	49.5146	24.837	32	2.4	9	153	80	309	144	fabD	7	139	XP_011533995.1	7
1807	49.5146	24.837	32	2.5	9	153	80	309	144	fabD	7	139	XP_016866157.1	7
1808	49.5146	24.837	31.6	2.8	9	153	80	309	144	fabD	7	139	XP_016866159.1	7
1809	49.5146	24.837	31.6	3	9	153	80	309	144	fabD	7	139	XP_011533986.1	7
1810	49.5146	24.837	31.6	3.1	9	153	80	309	144	fabD	7	139	XP_011533984.1	7
1811	49.5146	24.837	31.6	3.3	9	153	80	309	144	fabD	7	139	XP_011533994.1	7
1812	49.5146	24.837	31.6	3.3	9	153	80	309	144	fabD	7	139	XP_011533989.1	7
1813	49.5146	24.837	31.6	3.3	9	153	80	309	144	fabD	7	139	XP_016866149.1	7
1814	49.5146	24.837	31.6	3.4	9	153	80	309	144	fabD	7	139	XP_011533987.1	7
1815	49.5146	24.837	31.6	3.5	9	153	80	309	144	fabD	7	139	XP_011533992.1	7
1816	49.5146	24.837	31.6	3.5	9	153	80	309	144	fabD	7	139	XP_011533993.1	7
1817	49.5146	24.837	31.6	3.7	9	153	80	309	144	fabD	7	139	XP_016866148.1	7
1818	49.5146	24.837	31.2	3.8	9	153	80	309	144	fabD	7	139	NP_872358.4	7
1940	36.0656	38.636	49.3	1.08e-06	2	88	50	244	89	fabG	6	93	NP_001273718.1	6
1941	29.0984	32.394	48.1	1.82e-06	1	71	46	244	199	fabG	131	80	NP_001243230.1	10
1942	75	25.137	49.7	1.85e-06	5	183	128	244	178	fabG	2	205	NP_940935.1	26
1943	75	25.137	49.7	1.92e-06	5	183	128	244	178	fabG	2	252	NP_001254797.1	73
1944	75	25.137	49.7	1.97e-06	5	183	128	244	178	fabG	2	205	NP_941995.1	26
1945	22.9508	50	49.7	3.01e-06	1	56	26	244	181	fabG	126	54	NP_001278957.1	1
1946	61.8852	27.815	48.5	3.13e-06	5	151	77	244	138	fabG	5	175	NP_001364862.1	40
1947	58.6066	28.671	48.5	5.63e-06	6	143	86	244	138	fabG	5	175	NP_001257353.1	40
1948	61.8852	27.815	48.1	5.94e-06	5	151	77	244	138	fabG	5	175	NP_001364858.1	40
1949	58.6066	28.671	48.1	6.1e-06	6	143	86	244	138	fabG	5	175	NP_001364860.1	40
1950	100	26.23	47.4	9.57e-06	10	244	153	244	226	fabG	7	249	NP_003115.1	9
1951	38.9344	35.789	47	1.3e-05	4	95	54	244	89	fabG	1	130	NP_001239579.1	37
1952	79.0984	28.497	46.6	1.65e-05	6	193	106	244	173	fabG	5	222	XP_024307105.1	38
1953	61.0656	28.859	46.6	1.97e-05	4	149	80	244	190	fabG	62	168	NP_612421.1	26
1954	96.7213	25	45.8	2.21e-05	8	236	102	244	240	fabG	6	194	NP_001269919.1	33
1955	13.1148	65.625	44.7	5.22e-05	0	32	11	244	32	fabG	1	32	NP_001243235.1	1
1956	25	31.148	42	0.000385	1	61	40	244	199	fabG	141	133	NP_001243235.1	73
1957	18.0328	52.273	44.3	0.000142	0	44	21	244	181	fabG	138	47	NP_001361429.1	4
1958	43.4426	32.075	41.2	0.000458	3	106	68	244	107	fabG	6	138	XP_011534668.1	33
1959	34.4262	27.381	40.8	0.000763	1	84	56	244	190	fabG	107	154	NP_001180564.1	76
1960	13.5246	54.545	40.4	0.001	0	33	15	244	240	fabG	208	153	NP_001269920.1	121
1961	18.8525	43.478	31.6	0.96	1	46	25	244	50	fabG	6	78	NP_001269920.1	33
1962	13.5246	54.545	40.4	0.001	0	33	15	244	240	fabG	208	187	NP_001269918.1	155
1963	43.0328	31.429	38.5	0.006	3	105	68	244	106	fabG	6	137	NP_001269918.1	33
1964	35.6557	34.483	39.3	0.002	2	87	54	244	89	fabG	6	123	NP_001305764.1	37
1965	42.2131	32.039	38.1	0.007	3	103	66	244	104	fabG	6	135	NP_001269916.1	33
1966	53.2787	26.923	38.1	0.019	4	130	79	244	192	fabG	76	572	NP_001186032.1	446
1967	48.7705	24.37	37	0.024	3	119	85	244	178	fabG	62	118	NP_941996.1	3
1968	13.9344	52.941	36.6	0.028	0	34	16	244	36	fabG	3	42	XP_011523535.1	9
1969	29.5082	27.778	36.6	0.03	1	72	39	244	190	fabG	132	112	XP_024307107.1	41
1970	37.2951	28.571	34.3	0.077	3	91	58	244	89	fabG	6	93	NP_001291442.1	3
1971	37.2951	28.571	34.3	0.11	3	91	58	244	89	fabG	6	93	NP_001291441.1	3
1972	37.2951	34.066	35.4	0.12	3	91	44	244	82	fabG	5	97	NP_001182751.1	10
1973	39.7541	29.897	34.7	0.12	4	97	55	244	96	fabG	5	100	NP_001128231.1	12
1974	13.1148	50	34.3	0.14	0	32	16	244	33	fabG	2	152	NP_570607.1	121
1975	39.7541	29.897	35	0.15	4	97	55	244	96	fabG	5	237	NP_001123514.1	149
1976	93.8525	21.834	34.3	0.22	7	229	134	244	189	fabG	6	231	NP_057455.1	3
1977	29.918	24.658	33.9	0.25	1	73	54	244	178	fabG	106	124	NP_001254800.1	53
1978	34.4262	27.381	34.7	0.25	1	84	59	244	158	fabG	75	2041	NP_004095.4	1960
1979	29.918	24.658	33.1	0.37	1	73	54	244	178	fabG	106	124	NP_941994.1	53
1980	29.5082	25	32.3	0.72	1	72	53	244	178	fabG	107	71	NP_941993.1	1
1981	29.5082	25	31.6	0.88	1	72	53	244	178	fabG	107	71	NP_001254798.1	1
1982	32.377	29.114	32	1.2	1	79	49	244	78	fabG	7	130	NP_001309211.1	52
1983	16.8033	41.463	32	1.4	0	41	24	244	45	fabG	5	189	NP_001123515.1	149
1984	28.7066	26.374	30.4	7.5	2	91	59	317	144	fabH	57	126	XP_011540237.1	41
1985	33.4385	29.245	30.4	8.2	5	106	45	317	98	fabH	9	182	NP_001350742.1	91
1986	33.4385	29.245	30	9.5	5	106	45	317	98	fabH	9	182	NP_004646.3	91
1987	28.7066	26.374	30	9.9	2	91	59	317	144	fabH	57	126	NP_001317516.1	41
1996	45.8015	27.5	45.4	4.6e-05	2	120	73	262	250	fabI	138	239	NP_001269917.1	127
1997	79.0076	23.671	44.7	0.0001	7	207	133	262	235	fabI	41	234	NP_057330.2	41
1998	98.855	22.78	44.7	0.000104	6	259	174	262	249	fabI	2	275	NP_005785.1	32
1999	101.908	23.596	43.5	0.000212	9	267	168	262	253	fabI	1	245	NP_064524.3	1
2000	102.672	20.818	43.1	0.000335	8	269	181	262	253	fabI	2	267	NP_060911.2	14
2001	104.962	23.636	41.6	0.001	10	275	172	262	253	fabI	1	259	XP_006714337.1	1
2002	46.9466	26.016	40	0.003	2	123	77	262	249	fabI	134	199	XP_011534640.1	84
2003	77.8626	24.02	37.4	0.022	6	204	136	262	251	fabI	56	259	NP_055049.1	67
2004	80.916	23.585	35.4	0.13	6	212	139	262	207	fabI	2	226	NP_878912.1	32
2005	37.4046	25.51	33.5	0.29	2	98	67	262	253	fabI	160	130	XP_024308766.1	35
2006	37.4046	25.51	33.1	0.32	2	98	67	262	253	fabI	160	121	XP_024308767.1	26
2007	87.0229	22.807	33.9	0.37	8	228	149	262	220	fabI	4	214	NP_000851.2	3
2008	23.6641	35.484	32	2	2	62	34	262	252	fabI	195	103	XP_016879978.1	44
2009	23.6641	35.484	32	2	2	62	34	262	252	fabI	195	103	XP_011522931.1	44
2010	23.6641	35.484	32	2	2	62	34	262	252	fabI	195	103	NP_001180394.1	44
2011	23.6641	35.484	32	2	2	62	34	262	252	fabI	195	103	NP_001180395.1	44
2012	23.6641	35.484	32	2.2	2	62	34	262	252	fabI	195	103	XP_011522932.1	44
2013	23.6641	35.484	32	2.2	2	62	34	262	252	fabI	195	103	XP_011522933.1	44
2014	37.0229	28.866	30.4	2.5	4	97	56	262	93	fabI	4	93	NP_001243234.1	3
2015	37.0229	28.866	30.8	2.8	4	97	56	262	93	fabI	4	93	NP_001139288.1	3
2016	37.0229	28.866	30.4	3	4	97	56	262	93	fabI	4	93	NP_001350503.1	3
2017	13.3588	45.714	30	4.3	0	35	19	262	250	fabI	216	194	NP_001269919.1	160
2018	13.3588	45.714	30	4.3	0	35	19	262	250	fabI	216	153	NP_001269920.1	119
2019	13.7405	38.889	30	4.7	0	36	22	262	253	fabI	218	207	XP_005263197.1	172
2020	13.3588	45.714	30	5	0	35	19	262	250	fabI	216	228	XP_006720068.1	194
2021	13.3588	45.714	30	5.2	0	35	19	262	250	fabI	216	187	NP_001269918.1	153
2022	15.6489	29.268	30	7.7	1	41	21	262	43	fabI	11	992	NP_005853.2	952
2023	37.0229	25.773	29.3	8.9	3	97	61	262	100	fabI	10	106	XP_005257715.1	15
2024	21.8543	45.455	29.6	3.6	2	33	12	151	136	fabZ	104	535	XP_016855490.1	509
2025	21.8543	45.455	29.6	3.7	2	33	12	151	136	fabZ	104	1455	NP_795352.3	1429
2026	21.8543	45.455	29.6	3.7	2	33	12	151	136	fabZ	104	1480	XP_011538769.1	1454
2027	21.8543	45.455	29.6	3.7	2	33	12	151	136	fabZ	104	1455	XP_024304382.1	1429
2028	21.8543	45.455	29.6	3.7	2	33	12	151	136	fabZ	104	1480	XP_011538766.1	1454
2029	21.8543	45.455	29.6	3.7	2	33	12	151	136	fabZ	104	1480	XP_024304410.1	1454
2030	21.8543	45.455	29.6	3.8	2	33	12	151	136	fabZ	104	1455	XP_016855488.1	1429
2031	21.8543	45.455	29.6	3.8	2	33	12	151	136	fabZ	104	1480	XP_016855487.1	1454
2032	21.8543	45.455	29.6	3.8	2	33	12	151	136	fabZ	104	1455	NP_001337074.2	1429
2033	21.8543	45.455	29.6	3.8	2	33	12	151	136	fabZ	104	1480	XP_011538768.1	1454
2034	21.8543	45.455	29.6	3.8	2	33	12	151	136	fabZ	104	1455	XP_011538767.1	1429
2035	21.8543	45.455	29.6	3.8	2	33	12	151	136	fabZ	104	1480	XP_011538764.1	1454
2036	21.8543	45.455	29.6	3.9	2	33	12	151	136	fabZ	104	1480	XP_011538770.1	1454
2037	21.8543	45.455	29.6	3.9	2	33	12	151	136	fabZ	104	1177	XP_016855489.1	1151
2038	23.8411	33.333	28.1	9.1	0	36	24	151	46	fabZ	11	84	XP_006715441.1	49
2039	21.4485	31.169	33.1	1	3	77	48	359	227	fbaA	156	287	NP_001369655.1	211
2040	21.4485	31.169	33.1	1.2	3	77	48	359	227	fbaA	156	365	NP_001369653.1	289
2041	21.4485	31.169	33.1	1.2	3	77	48	359	227	fbaA	156	284	NP_001369657.1	208
2042	21.4485	31.169	33.1	1.3	3	77	48	359	227	fbaA	156	563	NP_001306917.1	487
2043	21.4485	31.169	32.7	1.3	3	77	48	359	227	fbaA	156	269	XP_011536817.1	193
2044	21.4485	31.169	33.1	1.4	3	77	48	359	227	fbaA	156	486	NP_060385.3	410
2045	21.4485	31.169	33.1	1.4	3	77	48	359	227	fbaA	156	408	NP_001369651.1	332
2046	21.4485	31.169	32.7	1.5	3	77	48	359	227	fbaA	156	429	NP_001369650.1	353
2047	21.4485	31.169	32.7	1.5	3	77	48	359	227	fbaA	156	405	NP_001306922.1	329
2048	23.9554	27.907	32.7	1.6	3	86	57	359	249	fbaA	166	387	XP_011518015.1	305
2049	23.9554	27.907	32.7	1.7	3	86	57	359	249	fbaA	166	387	XP_011518016.1	305
2050	12.2563	38.636	32.3	2.2	1	44	23	359	299	fbaA	256	1316	XP_011540242.1	1277
2051	12.2563	38.636	32.3	2.3	1	44	24	359	299	fbaA	256	1317	NP_001317419.1	1277
2061	33.3333	27.152	34.7	0.37	7	151	78	453	228	ffh	88	159	XP_011516266.1	31
2062	33.3333	27.152	33.5	0.78	7	151	78	453	228	ffh	88	159	XP_005251574.1	31
2063	33.3333	27.152	33.5	0.8	7	151	78	453	228	ffh	88	159	XP_016870414.1	31
2064	10.596	41.667	32	1.1	2	48	24	453	135	ffh	88	74	NP_001273765.1	31
2065	34.2163	26.452	33.1	1.4	7	155	82	453	228	ffh	84	159	XP_005251572.1	27
2066	33.3333	27.152	33.1	1.4	7	151	78	453	228	ffh	88	159	XP_011516264.1	31
2067	33.3333	27.815	32.7	1.5	7	151	77	453	228	ffh	88	159	XP_016869947.1	31
2068	34.2163	26.452	33.1	1.6	7	155	82	453	228	ffh	84	159	XP_005251571.1	27
2069	33.3333	27.815	32.7	1.8	7	151	77	453	228	ffh	88	159	XP_016869944.1	31
2070	34.2163	26.452	32.7	1.9	7	155	82	453	228	ffh	84	159	NP_001138828.1	27
2071	34.2163	26.452	32.7	2.2	7	155	82	453	228	ffh	84	159	NP_060961.3	27
2072	34.2163	27.097	32.3	2.5	7	155	81	453	228	ffh	84	159	NP_001365046.1	27
2073	33.3333	27.815	32.3	2.7	7	151	77	453	228	ffh	88	159	XP_006716977.1	31
2074	34.2163	27.097	32.3	2.8	7	155	81	453	228	ffh	84	159	XP_016870525.1	27
2075	34.2163	26.452	32	2.8	7	155	74	453	228	ffh	88	159	XP_011508969.1	31
2076	34.2163	27.097	32.3	2.9	7	155	81	453	228	ffh	84	159	XP_005272808.1	27
2077	34.2163	27.097	32.3	2.9	7	155	81	453	228	ffh	84	159	NP_001020087.2	27
2078	35.0993	25.786	32	3.1	7	159	78	453	228	ffh	84	159	NP_001317266.1	27
2079	34.2163	27.742	32	3.1	7	155	72	453	228	ffh	88	159	XP_006717179.1	31
2080	34.2163	27.097	32	3.1	7	155	81	453	228	ffh	84	159	XP_024303421.1	27
2081	35.0993	25.786	32	3.3	7	159	78	453	228	ffh	84	159	XP_005263661.1	27
2082	34.2163	27.097	32	3.3	7	155	81	453	228	ffh	84	159	NP_001365043.1	27
2083	34.2163	27.097	32	3.3	7	155	81	453	228	ffh	84	159	XP_005277697.1	27
2084	10.596	41.667	31.6	3.6	2	48	24	453	135	ffh	88	74	XP_016870521.1	31
2085	34.2163	27.097	32	3.6	7	155	81	453	228	ffh	84	159	NP_001365042.1	27
2086	34.2163	27.097	32	3.6	7	155	81	453	228	ffh	84	159	NP_001317597.1	27
2087	34.2163	27.097	32	3.9	7	155	81	453	228	ffh	84	159	XP_016870524.1	27
2088	34.2163	27.097	32	3.9	7	155	81	453	228	ffh	84	159	NP_001350680.1	27
2089	16.1148	32.877	31.6	4	3	73	43	453	160	ffh	88	97	XP_016870516.1	31
2090	35.0993	25.786	31.6	4.2	7	159	78	453	228	ffh	84	159	NP_742000.1	27
2091	35.0993	27.044	31.6	4.2	7	159	76	453	228	ffh	84	159	NP_958861.2	27
2092	34.2163	27.097	31.6	4.3	7	155	81	453	228	ffh	84	159	XP_005277694.1	27
2093	35.0993	25.786	31.6	4.3	7	159	78	453	228	ffh	84	159	NP_001317265.1	27
2094	34.2163	27.097	31.6	4.3	7	155	81	453	228	ffh	84	159	NP_001078926.1	27
2095	16.1148	32.877	31.2	4.4	3	73	43	453	160	ffh	88	97	XP_016870519.1	31
2096	11.479	38.462	31.6	4.6	2	52	28	453	135	ffh	84	74	NP_001278750.1	27
2097	11.479	38.462	31.6	4.6	2	52	28	453	135	ffh	84	74	NP_001373805.1	27
2098	11.479	38.462	31.6	4.7	2	52	28	453	135	ffh	84	74	XP_016870511.1	27
2099	11.479	38.462	31.6	4.7	2	52	28	453	135	ffh	84	74	XP_016870508.1	27
2100	11.479	38.462	31.6	4.8	2	52	28	453	135	ffh	84	74	NP_001373806.1	27
2101	11.479	38.462	31.6	4.9	2	52	28	453	135	ffh	84	74	XP_005251570.1	27
2102	11.479	38.462	31.6	4.9	2	52	28	453	135	ffh	84	74	XP_016870515.1	27
2103	11.479	38.462	31.6	5	2	52	28	453	135	ffh	84	74	NP_001365045.1	27
2104	11.479	38.462	31.6	5	2	52	28	453	135	ffh	84	74	XP_016870510.1	27
2105	11.479	38.462	31.6	5.1	2	52	28	453	135	ffh	84	74	XP_016870512.1	27
2106	11.479	38.462	31.2	5.1	2	52	28	453	135	ffh	84	74	XP_016870514.1	27
2107	17.66	26.25	31.2	7.6	1	80	58	453	287	ffh	209	481	XP_005274388.1	402
2108	17.66	26.25	31.2	7.8	1	80	58	453	287	ffh	209	481	XP_005274384.1	402
2109	17.66	26.25	30.8	8.2	1	80	58	453	287	ffh	209	481	XP_005274391.1	402
2110	17.66	26.25	30.8	8.4	1	80	58	453	287	ffh	209	481	XP_005274382.1	402
2111	17.66	26.25	30.8	8.6	1	80	58	453	287	ffh	209	481	XP_005274381.1	402
2112	17.66	26.25	30.8	8.7	1	80	58	453	287	ffh	209	481	XP_005274386.1	402
2113	17.66	26.25	30.8	8.7	1	80	58	453	287	ffh	209	481	XP_005274380.1	402
2114	17.66	26.25	30.8	8.8	1	80	58	453	287	ffh	209	481	XP_005274383.1	402
2115	17.66	26.25	30.8	8.9	1	80	58	453	287	ffh	209	481	NP_009097.2	402
2116	17.66	26.25	30.8	8.9	1	80	58	453	287	ffh	209	481	XP_005274379.1	402
2117	17.66	26.25	30.8	8.9	1	80	58	453	287	ffh	209	481	XP_005274385.1	402
2118	17.66	26.25	30.8	9.5	1	80	58	453	287	ffh	209	481	XP_005274394.1	402
2119	17.66	26.25	30.8	9.5	1	80	58	453	287	ffh	209	481	XP_016873874.1	402
2120	88.6364	25	32.7	0.5	6	156	86	176	132	fldA	6	159	NP_001351369.1	6
2121	84.6591	27.517	31.6	1.2	9	149	70	176	137	fldA	6	212	NP_000932.3	85
2122	84.6591	27.517	31.6	1.2	9	149	70	176	137	fldA	6	212	NP_001369591.1	85
2123	84.6591	27.517	31.2	1.4	9	149	70	176	137	fldA	6	230	NP_001369584.1	103
2124	19.3182	44.118	29.3	6.9	2	34	12	176	68	fldA	40	664	NP_001371967.1	633
2125	19.3182	44.118	29.3	7	2	34	12	176	68	fldA	40	461	NP_001357194.1	430
2126	19.3182	44.118	29.3	7	2	34	12	176	68	fldA	40	494	NP_001357193.1	463
2139	31.746	27	44.3	0.000369	1	100	71	315	174	fmt	77	980	NP_000810.1	881
2140	22.2222	31.429	30.8	6.8	2	70	41	315	188	fmt	120	1857	XP_024306781.1	1794
2141	22.2222	31.429	30.8	7.1	2	70	41	315	188	fmt	120	1905	NP_775899.3	1842
2142	22.2222	31.429	30.8	7.1	2	70	41	315	188	fmt	120	1905	XP_011523718.1	1842
2143	22.2222	31.429	30.4	7.5	2	70	41	315	188	fmt	120	1905	XP_024306782.1	1842
2146	115.094	26.23	49.3	3.87e-07	8	183	109	159	158	folA	1	185	NP_001182572.1	4
2147	74.8428	28.571	39.7	0.000619	5	119	66	159	101	folA	2	123	NP_001277286.1	5
2148	35.2201	35.714	29.3	3.9	2	56	33	159	76	folA	23	115	NP_055397.1	61
2149	34.4262	35.714	27.7	8.7	0	42	27	122	101	folB	60	343	XP_011528686.1	302
2150	34.4262	35.714	27.7	8.7	0	42	27	122	101	folB	60	349	XP_011528685.1	308
2151	34.4262	35.714	27.7	8.8	0	42	27	122	101	folB	60	354	XP_011528683.1	313
2152	34.4262	35.714	27.7	8.8	0	42	27	122	101	folB	60	355	XP_011528682.1	314
2153	34.4262	35.714	27.7	8.8	0	42	27	122	101	folB	60	373	XP_011528681.1	332
2154	34.4262	35.714	27.7	8.8	0	42	27	122	101	folB	60	373	NP_079321.3	332
2160	33.1754	27.143	33.5	1.5	5	140	81	422	325	folC	195	693	NP_001353216.1	566
2161	33.1754	27.143	33.1	2	5	140	81	422	325	folC	195	1056	NP_001353219.1	929
2162	33.1754	27.143	33.1	2	5	140	81	422	325	folC	195	856	NP_001099007.1	729
2200	51.7361	27.517	48.9	1.95e-06	4	149	99	288	202	folD	59	154	NP_001337420.1	10
2201	60.4167	26.437	49.7	2.9e-06	5	174	116	288	202	folD	34	264	NP_001337417.1	98
2202	44.0972	28.346	45.8	4.32e-05	3	127	84	288	158	folD	34	219	NP_001337418.1	98
2203	46.875	27.407	32.7	1.2	6	135	83	288	227	folD	100	290	NP_001180208.1	164
2204	10.7639	41.935	29.3	2.5	1	31	13	288	140	folD	115	54	NP_001263278.1	24
2205	10.7639	41.935	29.3	2.6	1	31	13	288	140	folD	115	68	XP_011542432.1	38
2206	21.1806	29.508	30.4	3.5	2	61	36	288	212	folD	154	83	NP_001311219.1	28
2207	16.6667	37.5	30.4	4.8	0	48	30	288	206	folD	159	54	NP_001129522.1	7
2208	46.875	27.407	30.8	5	6	135	83	288	227	folD	100	290	NP_000372.1	164
2209	43.4028	26.4	30.8	5.2	5	125	70	288	227	folD	109	252	NP_001180209.1	144
2210	24.6528	29.577	30.4	6.2	3	71	38	288	133	folD	70	636	NP_001361765.1	571
2211	24.6528	29.577	30.4	6.2	3	71	38	288	133	folD	70	663	XP_011511426.1	598
2212	24.6528	29.577	30.4	6.2	3	71	38	288	133	folD	70	663	NP_001354478.1	598
2213	24.6528	29.577	30.4	6.3	3	71	38	288	133	folD	70	663	NP_078800.3	598
2218	25.6757	35.088	33.5	0.56	1	57	34	222	105	folE	52	820	NP_001338456.1	764
2219	25.6757	35.088	33.1	0.58	1	57	34	222	105	folE	52	820	NP_001338457.1	764
2220	25.6757	35.088	33.1	0.59	1	57	34	222	105	folE	52	820	XP_011516710.1	764
2221	25.6757	35.088	33.1	0.63	1	57	34	222	105	folE	52	820	XP_011516708.1	764
2222	25.6757	35.088	33.1	0.64	1	57	34	222	105	folE	52	820	XP_011516709.1	764
2223	39.6396	21.591	32.7	0.78	1	88	61	222	218	folE	131	199	NP_001135799.1	120
2224	39.6396	21.591	32.7	0.82	1	88	61	222	218	folE	131	111	NP_001135798.1	32
2225	39.6396	21.591	32.7	0.85	1	88	61	222	218	folE	131	140	XP_016868358.1	61
2226	39.6396	21.591	32.7	0.87	1	88	61	222	218	folE	131	158	XP_011515041.1	79
2227	39.6396	21.591	32.7	0.89	1	88	61	222	218	folE	131	199	XP_016868357.1	120
2228	39.6396	21.591	32.3	1	1	88	61	222	218	folE	131	158	XP_016868359.1	79
2229	54.0541	25	30.4	4.4	5	120	71	222	183	folE	66	364	NP_001157945.1	262
2235	63.7838	30.508	46.6	6.7e-06	4	118	72	185	109	frr	1	194	NP_954646.1	78
2236	63.7838	30.508	46.2	1.03e-05	4	118	72	185	109	frr	1	215	XP_011517487.1	99
2237	36.2162	20.896	29.6	5.8	1	67	50	185	168	frr	105	375	NP_036233.2	309
2238	45.9459	27.059	29.3	8.7	1	85	61	185	106	frr	22	3383	NP_060876.5	3300
2239	53.5714	20	31.2	5.7	7	225	142	420	356	ftsA	169	350	NP_443195.1	127
2240	53.5714	20	31.2	6	7	225	142	420	356	ftsA	169	252	NP_001245375.1	29
2241	53.5714	20	30.4	9.7	7	225	142	420	356	ftsA	169	350	XP_005250838.1	127
2242	68.932	23.944	30.4	0.84	1	71	49	103	96	ftsB	31	1797	NP_002215.2	1727
2243	68.932	23.944	30	0.88	1	71	49	103	96	ftsB	31	1736	XP_011512879.1	1666
2244	58.2524	31.667	28.1	4.7	1	60	40	103	103	ftsB	44	387	XP_016863207.1	329
2245	58.2524	31.667	27.3	8.2	1	60	40	103	103	ftsB	44	387	XP_016863205.1	329
2246	58.2524	31.667	27.3	8.3	1	60	40	103	103	ftsB	44	387	XP_016863206.1	329
2247	58.2524	31.667	27.3	8.4	1	60	40	103	103	ftsB	44	387	NP_653244.2	329
2248	33.0097	47.059	27.3	8.8	2	34	14	103	70	ftsB	38	1140	NP_001373352.1	1110
2249	33.0097	47.059	27.3	8.9	2	34	14	103	70	ftsB	38	1140	NP_001373350.1	1110
2250	33.0097	47.059	27.3	9.1	2	34	14	103	70	ftsB	38	1100	NP_001373355.1	1070
2251	58.2524	31.667	27.3	9.1	1	60	40	103	103	ftsB	44	304	XP_016863208.1	246
2252	33.0097	47.059	27.3	9.1	2	34	14	103	70	ftsB	38	1092	NP_001373356.1	1062
2253	33.0097	47.059	27.3	9.3	2	34	14	103	70	ftsB	38	1140	NP_001373354.1	1110
2260	25	25.466	43.9	0.001	4	161	102	644	606	ftsH	456	691	XP_011523903.1	539
2381	10.559	33.824	42.7	0.003	1	68	44	644	254	ftsH	188	606	NP_006169.2	539
2433	17.8571	32.174	48.5	3.86e-05	4	115	74	644	288	ftsH	175	446	XP_011540543.1	335
2434	11.8012	35.526	48.1	5.42e-05	2	76	43	644	257	ftsH	188	364	NP_006651.2	289
2435	11.8012	35.526	48.1	5.76e-05	2	76	43	644	257	ftsH	188	350	XP_011519466.1	275
2436	29.1925	21.277	48.1	7.12e-05	6	188	136	644	366	ftsH	186	717	XP_016860449.1	535
2437	29.1925	21.277	48.1	7.12e-05	6	188	136	644	366	ftsH	186	718	XP_011510168.1	536
2438	29.1925	21.277	47.8	7.67e-05	6	188	136	644	366	ftsH	186	710	NP_001257513.1	528
2439	29.1925	21.277	47.8	9.02e-05	6	188	136	644	366	ftsH	186	758	XP_011510166.1	576
2440	29.1925	21.277	47.8	9.02e-05	6	188	136	644	366	ftsH	186	759	NP_001257514.1	577
2441	29.1925	21.277	47.8	9.56e-05	6	188	136	644	366	ftsH	186	751	NP_079002.3	569
2442	29.1925	21.277	47.8	9.56e-05	6	188	136	644	366	ftsH	186	752	XP_011510167.1	570
2443	18.0124	31.034	46.6	0.000161	6	116	56	644	246	ftsH	148	141	XP_016862845.1	33
2444	18.0124	31.034	46.6	0.000165	6	116	56	644	246	ftsH	148	141	NP_003698.1	33
2445	11.646	40	46.2	0.000203	3	75	36	644	220	ftsH	148	100	NP_001306013.1	33
2446	18.0124	31.034	45.8	0.000209	6	116	56	644	246	ftsH	148	141	XP_011511551.1	33
2447	11.646	40	45.8	0.00025	3	75	36	644	220	ftsH	148	100	XP_011511550.1	33
2448	12.1118	35.897	43.1	0.002	4	78	33	644	246	ftsH	186	81	XP_005247898.1	4
2449	12.1118	35.897	42.4	0.002	4	78	33	644	246	ftsH	186	81	NP_001306015.1	4
2450	12.1118	35.897	42.7	0.003	4	78	33	644	246	ftsH	186	81	XP_016862846.1	4
2451	17.8571	27.826	42.4	0.004	4	115	67	644	258	ftsH	153	533	NP_001263408.1	426
2452	17.8571	27.826	42.4	0.004	4	115	67	644	258	ftsH	153	401	NP_001263409.1	294
2453	17.8571	27.826	42.4	0.004	4	115	67	644	258	ftsH	153	597	NP_004784.2	490
2454	17.236	26.126	41.2	0.005	3	111	67	644	283	ftsH	188	285	NP_001159732.1	175
2455	10.4037	29.851	40	0.019	1	67	45	644	250	ftsH	186	627	NP_001291348.1	561
2456	11.4907	35.135	39.3	0.03	3	74	33	644	253	ftsH	188	330	NP_569079.1	264
2457	11.4907	35.135	39.3	0.032	3	74	33	644	253	ftsH	188	330	NP_064520.2	264
2458	11.4907	35.135	39.3	0.033	3	74	33	644	253	ftsH	188	330	XP_005249289.1	264
2459	11.646	34.667	38.9	0.039	3	75	34	644	253	ftsH	187	330	XP_016866549.1	263
2460	8.07453	34.615	37.7	0.11	1	52	30	644	219	ftsH	168	1517	XP_006715439.2	1470
2461	8.07453	34.615	37.7	0.11	1	52	30	644	219	ftsH	168	1445	NP_001138600.2	1398
2462	11.3354	35.616	33.5	2	3	73	41	644	254	ftsH	186	439	XP_016879022.1	369
2463	11.3354	35.616	33.5	2	3	73	41	644	254	ftsH	186	322	XP_005255527.1	252
2464	11.3354	35.616	33.5	2.1	3	73	41	644	254	ftsH	186	417	XP_016879021.1	347
2465	11.3354	35.616	33.5	2.2	3	73	41	644	254	ftsH	186	466	XP_005255528.1	396
2466	11.3354	35.616	33.5	2.3	3	73	41	644	254	ftsH	186	438	NP_071375.1	368
2467	11.3354	35.616	33.5	2.3	3	73	41	644	254	ftsH	186	439	XP_011520874.1	369
2468	8.22981	32.075	33.1	3.1	1	53	32	644	220	ftsH	172	679	NP_001191676.1	627
2469	13.0435	33.333	32.7	3.2	6	84	43	644	256	ftsH	182	146	NP_852136.1	67
2470	8.22981	32.075	33.1	3.2	1	53	32	644	220	ftsH	172	653	NP_001350425.1	601
2471	8.22981	32.075	33.1	3.2	1	53	32	644	220	ftsH	172	678	NP_002904.3	626
2472	8.22981	32.075	33.1	3.4	1	53	32	644	220	ftsH	172	652	NP_001350424.1	600
2473	7.14286	41.304	32.3	4.1	2	46	24	644	224	ftsH	182	77	NP_001308119.1	32
2474	7.14286	41.304	32.3	4.2	2	46	24	644	224	ftsH	182	111	NP_006657.1	66
2475	7.14286	41.304	32.3	4.2	2	46	24	644	224	ftsH	182	66	NP_001308120.1	21
2476	19.7205	19.685	32.3	4.7	3	127	97	644	406	ftsH	281	248	NP_849143.1	126
2477	19.7205	19.685	32	4.9	3	127	97	644	406	ftsH	281	233	NP_001316933.1	111
2478	29.0373	22.46	32.3	5.7	7	187	120	644	339	ftsH	167	528	NP_001335007.1	353
2479	29.0373	22.46	32	6.3	7	187	120	644	339	ftsH	167	484	NP_001287877.1	309
2480	29.0373	22.46	32	6.9	7	187	120	644	339	ftsH	167	528	NP_113678.2	353
2481	20.0311	25.581	32	7	4	129	62	644	286	ftsH	166	289	NP_001303929.1	187
2482	8.85093	31.579	32	7.1	2	57	30	644	219	ftsH	168	1522	XP_016865875.1	1470
2483	20.0311	25.581	32	7.2	4	129	62	644	286	ftsH	166	289	NP_789781.2	187
2484	8.85093	31.579	32	7.3	2	57	30	644	219	ftsH	168	1522	XP_016865873.1	1470
2485	8.85093	31.579	32	7.6	2	57	30	644	219	ftsH	168	1415	XP_011533856.1	1363
2486	8.85093	31.579	31.6	8	2	57	30	644	219	ftsH	168	1522	XP_011533857.1	1470
2487	8.85093	31.579	31.6	8.4	2	57	30	644	219	ftsH	168	1522	XP_011533852.1	1470
2488	8.85093	31.579	31.6	8.5	2	57	30	644	219	ftsH	168	1450	XP_011533854.1	1398
2489	29.0373	22.46	31.6	8.7	7	187	120	644	339	ftsH	167	484	XP_016879245.1	309
2490	8.85093	31.579	31.6	8.8	2	57	30	644	219	ftsH	168	1068	XP_016865876.1	1016
2491	8.85093	31.579	31.6	9	2	57	30	644	219	ftsH	168	1235	XP_016865874.1	1183
2492	8.85093	31.579	31.6	9.7	2	57	30	644	219	ftsH	168	867	XP_016865878.1	815
2493	5.74534	43.243	31.6	9.7	1	37	19	644	208	ftsH	174	677	NP_003777.2	641
2494	29.0373	22.46	31.2	9.8	7	187	120	644	339	ftsH	167	528	XP_016879244.1	353
2495	8.85093	31.579	31.6	9.9	2	57	30	644	219	ftsH	168	726	XP_011533860.1	674
2496	11.9048	30	31.6	7.3	1	70	43	588	325	ftsI	256	695	XP_016874446.1	632
2497	11.9048	30	31.6	7.5	1	70	43	588	325	ftsI	256	687	XP_016874447.1	624
2498	11.9048	30	31.6	7.5	1	70	43	588	325	ftsI	256	704	XP_016874445.1	641
2499	11.9048	30	31.6	7.7	1	70	43	588	325	ftsI	256	762	XP_011518905.1	699
2500	11.9048	30	31.6	7.7	1	70	43	588	325	ftsI	256	712	XP_011518902.1	649
2501	11.9048	30	31.6	8	1	70	43	588	325	ftsI	256	745	NP_004417.2	682
2502	11.9048	30	31.6	8.2	1	70	43	588	325	ftsI	256	737	XP_005253391.1	674
2503	11.9048	30	31.6	8.2	1	70	43	588	325	ftsI	256	754	XP_011518901.1	691
2504	68.595	21.687	28.9	3.8	3	83	53	121	114	ftsL	40	421	NP_001354.1	343
2505	85.9504	23.077	28.9	4.4	4	104	62	121	112	ftsL	24	667	NP_001337232.1	567
2506	11.3527	36.17	32	2.1	1	47	29	414	411	ftsW	366	47	NP_001290042.1	1
2514	23.9437	24.37	37.4	0.11	3	119	83	497	454	ftsY	339	2557	XP_024307775.1	2443
2515	23.34	23.276	35.4	0.5	3	116	82	497	451	ftsY	339	1985	NP_208384.3	1874
2516	23.34	23.276	35	0.53	3	116	82	497	451	ftsY	339	2554	NP_001032412.2	2443
2517	23.34	23.276	35	0.53	3	116	82	497	451	ftsY	339	2582	XP_024307774.1	2471
2518	14.8893	28.378	34.7	0.75	1	74	47	497	354	ftsY	281	469	NP_001157413.1	402
2519	35.8149	23.034	34.3	1.1	6	178	109	497	190	ftsY	18	718	NP_061152.3	564
2520	35.8149	23.034	33.5	1.5	6	178	109	497	190	ftsY	18	572	XP_016867924.1	418
2521	29.1751	21.379	33.5	1.8	1	145	109	497	434	ftsY	295	1472	NP_061142.2	1328
2522	23.2376	22.472	32	2.2	3	89	58	383	209	ftsZ	123	96	XP_024306916.1	17
2523	10.705	36.585	30.8	2.5	0	41	26	383	382	ftsZ	342	60	NP_068805.1	20
2524	21.1488	22.222	32	3	2	81	53	383	209	ftsZ	130	169	XP_024306914.1	98
2525	23.2376	22.472	32	3	3	89	58	383	209	ftsZ	123	198	NP_001376539.1	119
2526	21.1488	22.222	32	3.1	2	81	53	383	209	ftsZ	130	177	NP_001376538.1	106
2527	20.8877	22.5	31.6	3.4	2	80	52	383	209	ftsZ	131	133	XP_024306915.1	63
2528	21.1488	22.222	31.6	3.5	2	81	53	383	209	ftsZ	130	249	NP_001345618.1	178
2529	20.8877	22.5	31.2	4.3	2	80	52	383	209	ftsZ	131	164	NP_001297244.1	94
2530	20.8877	22.5	31.2	4.7	2	80	52	383	209	ftsZ	131	249	NP_001060.1	179
2531	20.8877	22.5	31.2	5.3	2	80	52	383	209	ftsZ	131	177	NP_001276059.1	107
2532	20.8877	22.5	31.2	5.6	2	80	52	383	209	ftsZ	131	177	NP_001280144.1	107
2533	20.8877	22.5	31.2	5.6	2	80	52	383	209	ftsZ	131	294	NP_001276056.1	224
2534	20.8877	22.5	31.2	5.7	2	80	52	383	209	ftsZ	131	249	NP_001276058.1	179
2535	20.8877	22.5	31.2	5.7	2	80	52	383	209	ftsZ	131	249	NP_821080.1	179
2536	20.8877	22.5	31.2	5.8	2	80	52	383	209	ftsZ	131	300	NP_001276052.1	230
2537	20.8877	22.5	30.8	6	2	80	52	383	209	ftsZ	131	249	NP_006079.1	179
2538	20.8877	22.5	30.8	6.1	2	80	52	383	209	ftsZ	131	249	NP_821133.1	179
2539	20.8877	22.5	30.8	6.1	2	80	52	383	209	ftsZ	131	205	NP_001280143.1	135
2540	20.8877	22.5	30.8	6.2	2	80	52	383	209	ftsZ	131	269	NP_001280141.1	199
2541	23.2376	21.348	30.4	7	3	89	59	383	209	ftsZ	123	96	XP_011517762.1	17
2542	21.1488	23.457	30.8	7.3	2	81	52	383	209	ftsZ	130	177	NP_001184110.1	106
2543	20.8877	23.75	30.4	8.1	2	80	51	383	209	ftsZ	131	249	NP_006077.2	179
2568	10.2273	37.5	38.9	0.062	3	72	39	704	693	fusA	628	1063	NP_001309774.1	992
2579	10.2273	37.5	38.9	0.055	3	72	39	704	693	fusA	628	1012	NP_001035700.1	941
2581	10.2273	37.5	38.5	0.06	3	72	39	704	693	fusA	628	527	XP_024305816.1	456
2583	10.2273	37.5	38.5	0.062	3	72	39	704	693	fusA	628	800	NP_001309773.1	729
2588	19.8864	28.571	46.2	0.000292	5	140	83	704	147	fusA	13	761	NP_056988.3	634
2589	20.7386	27.397	44.7	0.000876	3	146	82	704	158	fusA	13	304	NP_001005369.1	183
2590	16.4773	26.724	41.6	0.005	4	116	74	704	494	fusA	388	114	NP_001332796.1	1
2591	19.8864	25.714	37.7	0.059	5	140	82	704	211	fusA	80	191	NP_002921.1	66
2592	10.0852	28.169	36.6	0.077	1	71	46	704	145	fusA	80	136	NP_001259006.1	66
2593	17.8977	26.19	38.1	0.089	4	126	73	704	118	fusA	6	317	NP_060564.2	199
2594	17.8977	25.397	37	0.18	4	126	74	704	118	fusA	6	326	NP_002085.3	208
2595	17.8977	25.397	37	0.18	4	126	74	704	118	fusA	6	325	NP_001123478.2	207
2596	17.8977	25.397	36.6	0.22	4	126	74	704	118	fusA	6	188	NP_001123479.1	70
2597	17.1875	28.099	36.6	0.26	5	121	65	704	118	fusA	12	374	NP_006611.1	262
2598	17.1875	28.099	36.6	0.26	5	121	65	704	118	fusA	12	332	NP_001138630.1	220
2599	17.1875	28.099	36.2	0.32	5	121	65	704	118	fusA	12	210	NP_001350615.1	98
2600	21.875	22.078	35.8	0.44	4	154	91	704	147	fusA	12	151	NP_068756.2	9
2601	21.875	22.078	35.8	0.44	4	154	91	704	147	fusA	12	151	XP_005247753.1	9
2602	21.875	22.078	35	0.78	4	154	91	704	147	fusA	12	151	XP_024309461.1	9
2603	21.875	22.078	35	0.78	4	154	91	704	147	fusA	12	151	XP_024309460.1	9
2604	21.875	22.078	35	0.87	4	154	91	704	147	fusA	12	151	XP_024309462.1	9
2605	21.875	22.078	34.7	0.94	4	154	91	704	147	fusA	12	151	XP_024309463.1	9
2606	9.80114	27.536	31.6	3.8	1	69	45	704	147	fusA	84	131	XP_005247286.1	63
2607	9.80114	27.536	32	4.5	1	69	45	704	147	fusA	84	131	NP_001078518.1	63
2620	95.5056	22.824	48.5	2.24e-05	16	425	240	445	442	glmM	45	405	XP_016866426.1	42
2621	18.2022	34.568	46.2	0.000124	2	81	44	445	145	glmM	74	217	NP_060760.2	137
2622	108.539	21.532	45.8	0.00018	18	483	246	445	442	glmM	88	555	NP_001186846.1	78
2623	108.539	21.532	45.4	0.000213	18	483	246	445	442	glmM	88	527	NP_056414.1	50
2624	108.539	21.532	45.4	0.000219	18	483	246	445	442	glmM	88	527	NP_001186848.1	50
2625	102.697	22.538	43.5	0.001	16	457	243	445	442	glmM	45	446	XP_016866424.1	42
2626	68.3146	23.684	38.9	0.027	12	304	161	445	329	glmM	45	293	NP_001186847.1	42
2627	13.4831	36.667	35.8	0.22	2	60	29	445	145	glmM	95	78	XP_011512013.1	19
2628	10.3371	30.435	34.7	0.63	0	46	32	445	113	glmM	68	423	XP_011535281.1	378
2629	10.3371	30.435	34.7	0.72	0	46	32	445	113	glmM	68	853	NP_065099.3	808
2630	10.3371	30.435	34.3	0.77	0	46	32	445	113	glmM	68	495	NP_001364877.1	450
2631	10.3371	30.435	34.3	0.77	0	46	32	445	113	glmM	68	495	XP_024305431.1	450
2632	10.3371	30.435	34.3	0.78	0	46	32	445	113	glmM	68	484	XP_005267937.1	439
2633	10.3371	30.435	34.3	0.78	0	46	32	445	113	glmM	68	495	XP_011535280.1	450
2634	10.3371	30.435	34.3	0.78	0	46	32	445	113	glmM	68	495	XP_005267936.1	450
2635	10.3371	30.435	33.9	0.89	0	46	32	445	113	glmM	68	311	XP_005267938.1	266
2636	9.4382	28.571	33.5	1.4	0	42	30	445	386	glmM	345	523	XP_024308747.1	482
2637	55.9551	23.293	33.1	1.5	8	249	169	445	408	glmM	173	258	NP_001166290.1	19
2638	9.4382	28.571	33.1	1.8	0	42	30	445	386	glmM	345	555	NP_001341361.1	514
2639	9.4382	28.571	33.1	1.8	0	42	30	445	386	glmM	345	553	XP_016859947.1	512
2640	9.21348	29.268	33.1	1.9	0	41	29	445	385	glmM	345	522	XP_024308748.1	482
2641	9.4382	28.571	33.1	1.9	0	42	30	445	386	glmM	345	571	NP_001352531.1	530
2642	9.21348	29.268	32.7	2.4	0	41	29	445	385	glmM	345	552	NP_001352533.1	512
2643	9.4382	28.571	32.7	2.4	0	42	30	445	386	glmM	345	609	NP_001352530.1	568
2644	9.21348	29.268	32.7	2.5	0	41	29	445	385	glmM	345	570	NP_001352532.1	530
2645	9.4382	28.571	32.7	2.5	0	42	30	445	386	glmM	345	627	NP_001352529.1	586
2646	9.4382	28.571	32.7	2.5	0	42	30	445	386	glmM	345	651	NP_001352527.1	610
2647	9.4382	28.571	32.7	2.5	0	42	30	445	386	glmM	345	669	NP_001352525.1	628
2648	9.4382	28.571	32.3	3.1	0	42	30	445	386	glmM	345	733	XP_011509749.1	692
2649	9.21348	29.268	32.3	3.2	0	41	29	445	385	glmM	345	626	NP_060362.3	586
2650	9.21348	29.268	32.3	3.2	0	41	29	445	385	glmM	345	608	NP_001341360.1	568
2651	9.21348	29.268	32.3	3.3	0	41	29	445	385	glmM	345	650	NP_001352528.1	610
2652	9.21348	29.268	32.3	3.3	0	41	29	445	385	glmM	345	668	NP_001352526.1	628
2653	14.6067	38.462	30.8	8.3	3	65	34	445	80	glmM	16	675	NP_001243599.1	617
2654	14.6067	38.462	30.8	9.4	3	65	34	445	80	glmM	16	705	NP_005691.2	647
2663	16.7488	34.314	30.8	8.7	4	102	58	609	476	glmS	383	122	NP_001185551.1	22
2666	80.0439	23.014	43.5	0.000866	17	365	230	456	332	glmU	6	353	NP_001361223.1	2
2667	19.5175	31.461	41.2	0.005	1	89	60	456	351	glmU	263	176	XP_011511567.1	89
2668	19.5175	31.461	40.8	0.006	1	89	60	456	351	glmU	263	147	XP_011511568.1	60
2669	19.5175	31.461	40	0.014	1	89	60	456	351	glmU	263	426	NP_003898.2	339
2677	36.8231	22.549	42.4	0.003	6	204	141	554	229	glnS	38	221	XP_011544040.1	23
2678	27.9783	24.516	32	6.5	7	155	85	554	239	glnS	99	499	XP_006721933.1	363
2679	27.9783	24.516	31.6	6.7	7	155	85	554	239	glnS	99	499	XP_006721931.1	363
2680	27.9783	24.516	31.6	7	7	155	85	554	239	glnS	99	499	XP_011523053.1	363
2681	27.9783	24.516	31.6	7	7	155	85	554	239	glnS	99	464	NP_001005619.1	328
2682	27.9783	24.516	31.6	7.3	7	155	85	554	239	glnS	99	464	NP_000204.3	328
2683	27.9783	24.516	31.6	7.4	7	155	85	554	239	glnS	99	464	NP_001005731.1	328
2684	27.9783	24.516	31.6	7.4	7	155	85	554	239	glnS	99	499	XP_006721930.1	363
2685	27.9783	24.516	31.6	7.4	7	155	85	554	239	glnS	99	499	XP_006721929.1	363
2686	27.9783	24.516	31.6	7.7	7	155	85	554	239	glnS	99	464	XP_005257366.1	328
2694	20.8068	25.51	31.6	5.9	3	98	63	471	431	gltX	339	1693	XP_006720763.1	1601
2695	20.8068	25.51	31.6	6.1	3	98	63	471	431	gltX	339	1693	NP_079413.3	1601
2696	20.8068	25.51	31.6	6.2	3	98	63	471	431	gltX	339	1693	NP_001153699.1	1601
2697	20.8068	25.51	31.6	6.4	3	98	63	471	431	gltX	339	1693	XP_016878123.1	1601
2698	20.8068	25.51	31.2	7.8	3	98	63	471	431	gltX	339	652	XP_016878125.1	560
2699	16.1359	28.947	31.2	8.3	3	76	37	471	365	gltX	307	1205	NP_598377.4	1130
2700	16.1359	28.947	30.8	9.2	3	76	37	471	365	gltX	307	819	XP_011541549.1	744
2701	16.1359	28.947	30.8	9.5	3	76	37	471	365	gltX	307	768	XP_016864665.1	693
2702	16.1359	28.947	30.8	9.7	3	76	37	471	365	gltX	307	772	XP_011541551.1	697
2715	90.4077	23.077	48.5	1.92e-05	13	377	242	417	369	glyA	16	395	NP_055106.1	44
2716	81.5348	23.529	46.2	9.68e-05	12	340	216	417	354	glyA	33	409	NP_001165161.1	96
2717	62.1103	22.78	45.4	0.000166	9	259	162	417	251	glyA	16	287	XP_005261468.1	44
2718	56.8345	23.629	43.1	0.001	9	237	144	417	251	glyA	33	313	XP_005261466.1	96
2719	51.0791	21.127	38.9	0.022	6	213	153	417	354	glyA	152	582	XP_011531779.1	375
2720	63.5492	23.774	38.9	0.025	8	265	167	417	354	glyA	104	471	XP_016884164.1	228
2721	51.0791	21.127	38.9	0.025	6	213	153	417	354	glyA	152	565	NP_000679.1	358
2722	51.0791	21.127	38.9	0.026	6	213	153	417	354	glyA	152	582	NP_001291373.1	375
2723	38.8489	24.074	35.8	0.18	5	162	95	417	251	glyA	104	349	XP_016884165.1	202
2724	54.1966	23.451	35.8	0.23	8	226	144	417	354	glyA	152	485	XP_016884163.1	266
2725	42.9257	25.14	34.3	0.67	10	179	106	417	232	glyA	70	757	NP_000161.2	591
2726	8.63309	36.111	29.3	5	0	36	23	417	137	glyA	102	65	NP_001127957.1	30
2727	51.0791	23.474	30.8	5.5	7	213	138	417	354	glyA	156	203	XP_024307951.1	2
2728	8.63309	36.111	29.3	5.7	0	36	23	417	137	glyA	102	65	NP_001127956.1	30
2729	14.1487	28.814	31.2	6.9	1	59	41	417	400	glyA	342	512	NP_001374810.1	455
2730	14.1487	28.814	31.2	7	1	59	41	417	400	glyA	342	512	NP_001139575.1	455
2731	14.1487	28.814	31.2	7.1	1	59	41	417	400	glyA	342	512	NP_001139578.1	455
2732	14.1487	28.814	31.2	7.2	1	59	41	417	400	glyA	342	547	NP_001374807.1	490
2733	14.1487	28.814	30.8	7.6	1	59	41	417	400	glyA	342	547	NP_001374809.1	490
2734	14.1487	28.814	30.8	7.6	1	59	41	417	400	glyA	342	547	NP_001139574.1	490
2735	14.1487	28.814	30.8	7.9	1	59	41	417	400	glyA	342	525	NP_001374802.1	468
2736	29.7362	26.613	30.8	8.4	4	124	78	417	321	glyA	199	652	XP_006722454.1	541
2737	11.7506	38.776	30.8	9.4	1	49	29	417	269	glyA	222	142	NP_002582.3	94
2738	29.703	27.778	30.8	4.8	4	90	45	303	102	glyQ	32	235	NP_776169.2	147
2739	29.703	27.778	30.4	5.2	4	90	45	303	102	glyQ	32	235	XP_011539502.1	147
2740	23.7624	29.167	30.4	5.3	1	72	49	303	196	glyQ	125	261	XP_016866486.1	192
2741	13.5314	39.024	30	6.3	2	41	23	303	70	glyQ	32	187	XP_011539503.1	147
2742	13.5314	39.024	30	7	2	41	23	303	70	glyQ	32	187	XP_016856450.1	147
2743	21.7822	30.303	30	7.8	1	66	44	303	190	glyQ	125	255	NP_060684.4	192
2744	8.99855	29.032	32.7	3.9	2	62	41	689	466	glyS	405	843	XP_011510450.1	785
2745	8.99855	29.032	32.7	4	2	62	41	689	466	glyS	405	843	XP_006712901.1	785
2746	8.99855	29.032	32.7	4.1	2	62	41	689	466	glyS	405	825	NP_001354425.1	767
2747	8.99855	29.032	32.7	4.1	2	62	41	689	466	glyS	405	843	XP_005247005.1	785
2748	8.99855	29.032	32.7	4.1	2	62	41	689	466	glyS	405	843	XP_005247004.1	785
2749	8.99855	29.032	32.7	4.1	2	62	41	689	466	glyS	405	825	NP_001182073.1	767
2750	8.99855	29.032	32.7	4.2	2	62	41	689	466	glyS	405	818	XP_024308984.1	760
2751	8.99855	29.032	32.7	4.3	2	62	41	689	466	glyS	405	843	NP_001354424.1	785
2752	8.99855	29.032	32.7	4.3	2	62	41	689	466	glyS	405	825	NP_001354426.1	767
2894	73.913	26.797	49.7	1.46e-06	4	153	101	207	183	gmk	36	686	XP_016879777.1	540
2895	73.913	26.797	49.7	1.47e-06	4	153	101	207	183	gmk	36	738	XP_005256548.1	592
2896	73.913	26.797	49.7	1.5e-06	4	153	101	207	183	gmk	36	781	XP_011522001.1	635
2897	73.913	26.797	49.7	1.52e-06	4	153	101	207	183	gmk	36	683	XP_016879778.1	537
2898	73.913	26.797	49.7	1.53e-06	4	153	101	207	183	gmk	36	748	NP_001308003.1	602
2899	73.913	26.797	49.7	1.56e-06	4	153	101	207	183	gmk	36	708	NP_001308004.1	562
2900	73.913	26.797	49.7	1.57e-06	4	153	101	207	183	gmk	36	705	NP_001122299.1	559
2901	73.913	26.797	49.7	1.57e-06	4	153	101	207	183	gmk	36	751	NP_001356.1	605
2902	26.57	40	47.8	7.58e-06	0	55	33	207	90	gmk	36	196	NP_690864.2	142
2903	26.57	40	47.8	8.41e-06	0	55	33	207	90	gmk	36	196	XP_016856463.1	142
2904	26.57	40	44.7	7.86e-05	0	55	33	207	90	gmk	36	196	NP_001136254.1	142
2905	27.5362	40.351	42	0.000752	0	57	34	207	92	gmk	36	197	NP_056335.1	141
2906	27.5362	40.351	42	0.000752	0	57	34	207	92	gmk	36	197	NP_001352833.1	141
2907	27.5362	40.351	42	0.000752	0	57	34	207	92	gmk	36	197	NP_001352832.1	141
2908	27.5362	40.351	42	0.000771	0	57	34	207	92	gmk	36	197	NP_004733.2	141
2909	27.5362	40.351	41.6	0.000785	0	57	34	207	92	gmk	36	197	NP_001352834.1	141
2910	26.57	38.182	41.6	0.001	0	55	34	207	90	gmk	36	191	XP_016868332.1	137
2911	26.57	38.182	41.6	0.001	0	55	34	207	90	gmk	36	191	XP_016868334.1	137
2912	26.57	38.182	41.6	0.001	0	55	34	207	90	gmk	36	191	XP_011515020.1	137
2913	26.57	38.182	41.6	0.001	0	55	34	207	90	gmk	36	191	XP_016868333.1	137
2914	26.57	38.182	41.6	0.001	0	55	34	207	90	gmk	36	191	XP_016868331.1	137
2915	26.57	38.182	41.6	0.001	0	55	34	207	90	gmk	36	191	XP_016868329.1	137
2916	26.57	38.182	41.6	0.001	0	55	34	207	90	gmk	36	191	XP_016868330.1	137
2917	26.57	38.182	41.6	0.001	0	55	34	207	90	gmk	36	191	NP_001288057.1	137
2918	26.57	38.182	41.6	0.001	0	55	34	207	90	gmk	36	191	NP_036433.2	137
2919	26.57	38.182	41.2	0.001	0	55	34	207	90	gmk	36	191	XP_016868341.1	137
2920	26.57	38.182	41.2	0.001	0	55	34	207	90	gmk	36	191	XP_016868339.1	137
2921	26.57	38.182	41.2	0.001	0	55	34	207	90	gmk	36	191	XP_016868335.1	137
2922	26.57	38.182	41.2	0.001	0	55	34	207	90	gmk	36	191	XP_016868340.1	137
2923	27.5362	40.351	41.2	0.001	0	57	34	207	92	gmk	36	197	NP_001028229.1	141
2924	11.1111	65.217	31.2	1.9	0	23	8	207	25	gmk	3	677	XP_011520784.1	655
2925	11.1111	65.217	31.2	2	0	23	8	207	25	gmk	3	677	XP_016878703.1	655
2926	11.1111	65.217	31.2	2.2	0	23	8	207	25	gmk	3	677	XP_016878701.1	655
2927	11.1111	65.217	31.2	2.3	0	23	8	207	25	gmk	3	677	NP_001162.5	655
2928	11.1111	65.217	31.2	2.3	0	23	8	207	25	gmk	3	689	XP_024306029.1	667
2929	11.1111	65.217	31.2	2.4	0	23	8	207	25	gmk	3	677	XP_011520781.1	655
2930	11.1111	65.217	31.2	2.5	0	23	8	207	25	gmk	3	563	NP_001338729.1	541
2931	11.1111	65.217	31.2	2.5	0	23	8	207	25	gmk	3	563	XP_011520782.1	541
2932	19.3237	47.5	30	5.1	1	40	19	207	46	gmk	9	98	NP_062558.1	59
2933	15.942	33.333	29.6	5.4	0	33	22	207	36	gmk	4	186	XP_011540179.1	154
2934	15.942	33.333	29.6	6.1	0	33	22	207	36	gmk	4	522	XP_006710865.2	490
2935	15.942	33.333	29.6	6.4	0	33	22	207	36	gmk	4	498	NP_002849.1	466
2936	19.3237	47.5	29.6	7.2	1	40	19	207	46	gmk	9	135	XP_005259115.1	96
2937	14.4928	36.667	29.3	8.4	0	30	19	207	32	gmk	3	532	NP_005155.1	503
2938	11.1111	56.522	29.3	8.4	0	23	10	207	25	gmk	3	675	NP_003777.2	653
2939	14.4928	36.667	29.3	8.4	0	30	19	207	32	gmk	3	532	XP_016874481.1	503
2940	18.3575	34.211	29.3	9.2	0	38	25	207	40	gmk	3	152	NP_001306961.1	115
2941	18.3575	34.211	29.3	9.4	0	38	25	207	40	gmk	3	624	NP_005679.2	587
2942	18.3575	34.211	29.3	9.5	0	38	25	207	40	gmk	3	446	XP_016860981.1	409
2947	20.059	32.353	32.3	2	2	68	37	339	69	gpsA	2	120	XP_011515548.1	62
2948	20.059	32.353	32.3	2.1	2	68	37	339	69	gpsA	2	178	NP_003120.2	120
2949	17.1091	32.759	30.4	9.7	2	58	31	339	67	gpsA	15	1348	XP_005263804.1	1294
2950	17.1091	32.759	30.4	9.8	2	58	31	339	67	gpsA	15	1374	XP_016860570.1	1320
2951	17.1091	32.759	30.4	9.8	2	58	31	339	67	gpsA	15	1377	XP_016860332.1	1323
2952	17.1091	32.759	30.4	9.8	2	58	31	339	67	gpsA	15	1377	XP_011510071.1	1323
2953	17.1091	32.759	30.4	9.8	2	58	31	339	67	gpsA	15	1348	XP_016860314.1	1294
2954	17.1091	32.759	30.4	9.8	2	58	31	339	67	gpsA	15	1348	XP_011510035.1	1294
2955	17.1091	32.759	30.4	9.9	2	58	31	339	67	gpsA	15	1322	XP_016860330.1	1268
2956	17.1091	32.759	30.4	9.9	2	58	31	339	67	gpsA	15	1348	XP_016860329.1	1294
2957	17.1091	32.759	30.4	9.9	2	58	31	339	67	gpsA	15	1377	XP_016860328.1	1323
2967	27.0073	22.973	35	0.51	4	148	106	548	522	groL	382	524	NP_005989.3	378
2969	23.5401	28.682	49.3	1.87e-05	2	129	83	548	131	groL	8	132	NP_110379.2	8
2970	23.7226	26.154	48.9	2.89e-05	2	130	87	548	136	groL	12	139	NP_001753.1	14
2971	20.8029	27.193	48.5	3.34e-05	1	114	79	548	136	groL	23	139	NP_006575.2	30
2972	20.8029	27.193	48.5	3.42e-05	1	114	79	548	136	groL	23	139	NP_001180458.1	30
2973	28.2847	25.161	45.8	0.000244	4	155	106	548	165	groL	17	187	NP_055221.1	37
2974	27.7372	26.316	42.7	0.002	6	152	68	548	154	groL	6	143	NP_001243650.1	33
2975	24.8175	25.735	40.4	0.008	3	136	95	548	518	groL	389	313	NP_001009570.1	178
2976	34.3066	22.872	40.4	0.011	6	188	124	548	224	groL	49	194	NP_001185771.1	16
2977	27.0073	22.973	35	0.59	4	148	106	548	522	groL	382	486	NP_001008800.1	340
2978	18.9781	23.077	33.9	1.1	2	104	65	548	153	groL	65	136	NP_001008800.1	33
2979	16.7883	26.087	35	0.61	2	92	63	548	108	groL	17	101	NP_078961.3	15
2980	25.9124	21.831	34.7	0.74	2	142	105	548	152	groL	11	143	NP_001269836.1	8
2981	25.9124	21.831	34.7	0.8	2	142	105	548	152	groL	11	162	NP_006576.2	27
2982	13.1387	23.611	33.9	1.2	0	72	55	548	136	groL	65	73	XP_016879512.1	2
2983	8.94161	40.816	31.6	7.2	2	49	21	548	440	groL	400	292	XP_024309929.1	244
2984	8.94161	40.816	31.6	7.2	2	49	21	548	440	groL	400	269	XP_005263215.1	221
2985	8.94161	40.816	31.6	7.7	2	49	21	548	440	groL	400	292	XP_005263217.1	244
2986	8.94161	40.816	31.6	7.9	2	49	21	548	440	groL	400	292	XP_016863976.1	244
2987	8.94161	40.816	31.6	8.2	2	49	21	548	440	groL	400	292	NP_001353772.1	244
2988	6.38686	34.286	31.2	9.6	0	35	23	548	156	groL	122	90	NP_001273544.1	56
2990	29.8969	41.379	27.7	5.6	0	29	17	97	49	groS	21	30	NP_054768.2	2
2993	26.9036	35.849	32.3	0.84	2	53	31	197	182	grpE	132	828	XP_016883905.1	777
2994	26.9036	35.849	32.3	0.87	2	53	31	197	182	grpE	132	825	XP_006724099.1	774
2995	26.9036	35.849	32.3	0.87	2	53	31	197	182	grpE	132	829	NP_001138917.1	778
2996	26.9036	35.849	32.3	0.88	2	53	31	197	182	grpE	132	836	NP_001138916.1	785
2997	26.9036	35.849	32.3	0.9	2	53	31	197	182	grpE	132	847	XP_006724098.1	796
2998	26.9036	35.849	32.3	0.9	2	53	31	197	182	grpE	132	851	NP_065757.1	800
2999	26.9036	35.849	32.3	0.91	2	53	31	197	182	grpE	132	850	XP_016883904.1	799
3000	26.9036	35.849	32	1	2	53	31	197	182	grpE	132	770	XP_016883906.1	719
3001	26.9036	35.849	32	1.1	2	53	31	197	182	grpE	132	792	XP_005261074.1	741
3002	55.3299	26.606	29.6	5.8	3	109	70	197	108	grpE	5	345	NP_001073879.2	242
3003	44.6701	30.682	29.3	8.7	2	88	56	197	135	grpE	53	1691	NP_002462.2	1604
3004	20.8122	36.585	29.3	9.1	2	41	24	197	159	grpE	120	240	XP_016885019.1	201
3005	18.2741	33.333	29.3	9.2	0	36	24	197	41	grpE	6	641	NP_001317115.1	606
3006	18.2741	33.333	29.3	9.3	0	36	24	197	41	grpE	6	665	NP_056094.1	630
3007	18.2741	33.333	28.9	9.6	0	36	24	197	41	grpE	6	685	XP_011536380.1	650
3008	32.9949	29.231	29.3	9.9	1	65	43	197	82	grpE	18	689	NP_001127910.1	628
3010	20.381	30.841	46.6	0.000147	3	107	68	525	525	guaA	424	693	NP_003866.1	588
3012	20.381	30.841	46.6	0.000156	3	107	68	525	525	guaA	424	699	XP_011511565.1	594
3014	20.381	30.841	46.2	0.000162	3	107	68	525	525	guaA	424	686	XP_016862911.1	581
3015	38.8571	25	38.5	0.055	10	204	104	525	194	guaA	9	349	NP_001293008.1	177
3016	38.8571	25	38.5	0.058	10	204	104	525	194	guaA	9	349	NP_004332.2	177
3017	38.8571	25	38.5	0.06	10	204	104	525	194	guaA	9	349	XP_006712164.1	177
3018	6.28571	54.545	33.9	0.89	1	33	14	525	262	guaA	230	38	XP_011528575.1	7
3019	6.28571	54.545	33.9	0.92	1	33	14	525	262	guaA	230	38	NP_001269714.1	7
3020	6.28571	54.545	33.9	0.96	1	33	14	525	262	guaA	230	38	NP_060476.2	7
3021	6.28571	54.545	33.9	1.1	1	33	14	525	262	guaA	230	38	XP_011528574.1	7
3022	36.1905	23.684	33.1	2.4	10	190	105	525	185	guaA	9	381	NP_001116105.2	219
3023	36.1905	23.684	33.1	2.5	10	190	105	525	185	guaA	9	392	NP_001356185.1	230
3024	5.52381	41.379	32.3	3.9	0	29	17	525	524	guaA	496	17272	XP_024308863.1	17244
3025	5.52381	41.379	32.3	4	0	29	17	525	524	guaA	496	17485	NP_001243779.1	17457
3026	5.52381	41.379	32.3	4	0	29	17	525	524	guaA	496	19126	NP_001254479.2	19098
3027	5.52381	41.379	32.3	4	0	29	17	525	524	guaA	496	16236	XP_016860311.1	16208
3028	5.52381	41.379	32.3	4	0	29	17	525	524	guaA	496	17083	XP_024308864.1	17055
3029	5.52381	41.379	32.3	4	0	29	17	525	524	guaA	496	17273	XP_024308862.1	17245
3030	5.52381	41.379	32.3	4	0	29	17	525	524	guaA	496	18757	XP_016860308.1	18729
3031	5.52381	41.379	32.3	4	0	29	17	525	524	guaA	496	16197	XP_024308865.1	16169
3032	5.52381	41.379	32.3	4.1	0	29	17	525	524	guaA	496	10108	XP_016860312.1	10080
3033	5.52381	41.379	32.3	4.1	0	29	17	525	524	guaA	496	10253	NP_597681.4	10225
3034	5.52381	41.379	32.3	4.1	0	29	17	525	524	guaA	496	16170	XP_024308866.1	16142
3035	5.52381	41.379	32.3	4.1	0	29	17	525	524	guaA	496	10091	XP_024308867.1	10063
3036	5.52381	41.379	32.3	4.1	0	29	17	525	524	guaA	496	10186	NP_597676.3	10158
3037	5.52381	41.379	32.3	4.1	0	29	17	525	524	guaA	496	16558	NP_596869.4	16530
3038	30.2857	22.642	32.3	4.1	5	159	113	525	192	guaA	39	653	NP_060876.5	500
3039	5.52381	41.379	32.3	4.1	0	29	17	525	524	guaA	496	17222	XP_016860310.1	17194
3040	5.52381	41.379	32.3	4.1	0	29	17	525	524	guaA	496	17223	XP_016860309.1	17195
3041	5.52381	41.379	32.3	4.2	0	29	17	525	524	guaA	496	10061	NP_003310.4	10033
3042	8.95238	40.426	31.6	4.3	2	47	19	525	399	guaA	362	124	NP_001157243.1	78
3043	5.52381	41.379	32.3	4.4	0	29	17	525	524	guaA	496	6709	XP_024308868.1	6681
3044	8.7619	36.957	32	5.9	0	46	29	525	235	guaA	190	54	NP_036437.1	9
3045	8.7619	36.957	31.6	6	0	46	29	525	235	guaA	190	54	NP_001229766.1	9
3046	8.7619	36.957	31.6	6.3	0	46	29	525	235	guaA	190	54	NP_055018.2	9
3047	8.7619	36.957	31.6	6.7	0	46	29	525	235	guaA	190	54	NP_570603.2	9
3048	36.9524	24.742	31.6	6.9	7	194	108	525	454	guaA	279	594	NP_001337907.1	421
3049	36.9524	24.742	31.6	6.9	7	194	108	525	454	guaA	279	594	NP_001159609.1	421
3050	8.7619	36.957	31.6	7	0	46	29	525	235	guaA	190	54	XP_011518232.1	9
3051	7.80952	34.146	31.2	7.5	1	41	24	525	314	guaA	274	163	NP_064707.1	126
3058	12.9143	28.319	34.7	1.6	4	113	67	875	389	gyrA	285	216	NP_001362701.1	110
3059	12.8	28.571	34.3	1.9	4	112	66	875	388	gyrA	285	689	XP_011522494.1	584
3060	12.9143	28.319	34.3	2.1	4	113	67	875	389	gyrA	285	690	NP_001275915.1	584
3061	12.9143	28.319	34.3	2.1	4	113	67	875	389	gyrA	285	690	NP_001275914.1	584
3062	12.9143	28.319	34.3	2.1	4	113	67	875	389	gyrA	285	629	NP_001362700.1	523
3063	15.0857	28.03	32.3	7.3	7	132	64	875	360	gyrA	236	825	NP_001372857.1	718
3064	11.8857	27.885	32	8.7	2	104	68	875	562	gyrA	459	1437	NP_056280.2	1341
3065	15.0857	28.03	32	9.1	7	132	64	875	360	gyrA	236	620	NP_001372895.1	513
3066	11.8857	27.885	32	9.2	2	104	68	875	562	gyrA	459	1436	NP_001239085.1	1340
3067	6.62857	34.483	31.2	9.6	1	58	37	875	723	gyrA	667	136	NP_001380581.1	79
3068	4.8	35.714	30.8	9.7	1	42	26	875	723	gyrA	683	92	NP_001198.2	51
3075	8.33333	29.851	32.7	4.8	2	67	39	804	79	gyrB	21	344	NP_001265478.1	278
3076	8.33333	31.343	32.3	5.1	2	67	38	804	79	gyrB	21	268	XP_011509645.1	202
3077	8.33333	29.851	32.3	5.5	2	67	39	804	79	gyrB	21	324	NP_002601.1	258
3078	8.33333	31.343	32.3	5.7	2	67	38	804	79	gyrB	21	248	XP_011509647.1	182
3079	8.33333	29.851	32	6.1	2	67	39	804	79	gyrB	21	132	XP_006712658.1	66
3080	25.7511	33.333	31.6	2	1	60	33	233	189	hda	130	111	XP_016869220.1	59
3081	25.7511	33.333	31.6	2	1	60	33	233	189	hda	130	111	XP_011533054.1	59
3082	25.7511	33.333	31.6	2	1	60	33	233	189	hda	130	111	NP_150094.5	59
3083	22.7468	33.962	30	7.8	2	53	33	233	190	hda	139	2131	NP_001337858.1	2080
3084	22.7468	33.962	30	7.8	2	53	33	233	190	hda	139	2231	NP_612429.2	2180
3085	21.7703	28.571	38.9	0.016	1	91	64	418	257	hemA	168	212	NP_001363185.1	122
3086	20.5742	30.233	31.2	7.2	3	86	45	418	253	hemA	183	333	NP_001269074.1	248
3087	7.89474	42.424	31.2	7.3	1	33	17	418	95	hemA	65	1240	XP_006712711.1	1208
3088	20.5742	30.233	31.2	7.4	3	86	45	418	253	hemA	183	353	XP_005274621.1	268
3089	7.89474	42.424	30.8	8.4	1	33	17	418	95	hemA	65	1364	NP_001335697.1	1332
3090	7.89474	42.424	30.8	8.4	1	33	17	418	95	hemA	65	1371	XP_006712709.1	1339
3091	7.89474	42.424	30.8	8.5	1	33	17	418	95	hemA	65	1008	NP_001291769.1	976
3096	22.8395	28.378	30.8	6.5	3	74	37	324	179	hemB	119	660	NP_005553.2	590
3097	22.8395	28.378	30.4	8.6	3	74	37	324	179	hemB	119	660	NP_061486.2	590
3105	26.8371	23.81	32.3	1.6	2	84	61	313	131	hemC	49	333	XP_011512259.1	252
3106	26.8371	23.81	32.3	1.6	2	84	61	313	131	hemC	49	364	NP_689617.3	283
3107	26.8371	23.81	32.3	1.7	2	84	61	313	131	hemC	49	330	XP_011512260.1	249
3108	26.8371	23.81	32.3	1.8	2	84	61	313	131	hemC	49	310	XP_005248300.1	229
3109	62.9393	21.32	30.8	5.4	5	197	111	313	178	hemC	17	237	NP_001349367.1	50
3110	16.6134	34.615	29.6	5.9	1	52	33	313	310	hemC	260	82	NP_997260.1	31
3111	62.9393	21.32	30.4	7.3	5	197	111	313	178	hemC	17	237	NP_001304143.1	50
3112	35.7724	25	30.4	4.6	1	88	55	246	118	hemD	42	114	XP_005273771.1	27
3113	35.7724	25	30.4	5	1	88	55	246	118	hemD	42	114	NP_006464.1	27
3115	28.8136	27.451	30.4	7.2	4	102	60	354	278	hemE	189	110	NP_001026919.2	11
3122	26.25	27.381	30.4	5.9	4	84	48	320	232	hemH	159	244	XP_016877115.1	164
3123	12.1875	43.59	30	8.6	1	39	21	320	92	hemH	55	167	NP_001342164.2	129
3124	25	28.75	30	9.4	4	80	44	320	228	hemH	159	242	XP_016877114.1	166
3125	25	28.75	30	9.4	4	80	44	320	228	hemH	159	240	NP_003375.1	164
3126	25	28.75	30	9.5	4	80	44	320	228	hemH	159	240	XP_016877113.1	164
3154	57.7465	25.61	48.5	1.04e-05	9	246	147	426	426	hemL	196	231	XP_024302017.1	7
3155	61.7371	22.433	49.3	1.24e-05	8	263	156	426	242	hemL	28	286	NP_001373539.1	24
3156	49.5305	27.488	48.9	1.32e-05	9	211	117	426	426	hemL	231	297	XP_024302010.1	108
3157	50.4695	27.907	48.1	1.6e-05	11	215	111	426	426	hemL	231	253	XP_016865488.1	64
3158	49.5305	27.488	48.1	1.66e-05	9	211	117	426	426	hemL	231	241	XP_024302013.1	52
3159	50.4695	27.907	47.8	1.83e-05	11	215	111	426	426	hemL	231	234	XP_024302016.1	45
3160	54.6948	23.605	48.5	2.22e-05	8	233	151	426	242	hemL	37	265	NP_001373541.1	33
3161	57.5117	23.673	48.5	2.28e-05	8	245	144	426	242	hemL	37	318	NP_001373534.1	78
3162	54.6948	23.605	48.5	2.46e-05	8	233	151	426	242	hemL	37	310	NP_001373535.1	78
3163	59.6244	22.441	48.1	2.98e-05	8	254	149	426	242	hemL	37	286	NP_001373540.1	33
3164	59.6244	22.441	48.1	3.31e-05	8	254	149	426	242	hemL	37	331	NP_000654.2	78
3165	52.5822	23.214	47.4	4.5e-05	6	224	153	426	242	hemL	37	300	NP_001373537.1	78
3166	59.6244	22.441	47.4	5.1e-05	8	254	149	426	242	hemL	37	331	NP_001373538.1	78
3167	59.6244	22.441	47.4	5.43e-05	8	254	149	426	242	hemL	37	331	NP_001373545.1	78
3168	42.4883	27.624	45.4	0.000112	7	181	99	426	426	hemL	257	240	XP_024302014.1	81
3169	42.4883	27.624	45.4	0.000147	7	181	99	426	426	hemL	257	324	XP_011532976.1	165
3170	25.1174	28.972	37.4	0.065	5	107	60	426	132	hemL	33	128	XP_011532976.1	31
3171	67.1362	20.28	33.9	0.89	9	286	148	426	242	hemL	37	363	NP_001373544.1	78
3172	55.3991	21.186	33.1	1.3	8	236	138	426	242	hemL	55	249	NP_001373543.1	14
3173	39.8551	23.636	29.3	3.7	2	55	36	138	63	higA	9	182	XP_016882191.1	134
3174	10.8696	80	29.3	4.5	0	15	3	138	35	higA	21	91	XP_011508707.1	77
3175	10.8696	80	29.3	4.5	0	15	3	138	35	higA	21	91	XP_011508706.1	77
3176	10.8696	80	28.9	4.6	0	15	3	138	35	higA	21	80	XP_006711961.1	66
3177	10.8696	80	28.9	4.6	0	15	3	138	35	higA	21	91	XP_011508705.1	77
3178	10.8696	80	28.9	4.6	0	15	3	138	35	higA	21	91	XP_011508709.1	77
3179	10.8696	80	28.9	4.6	0	15	3	138	35	higA	21	80	NP_003878.1	66
3180	10.8696	80	28.9	4.6	0	15	3	138	35	higA	21	80	XP_006711965.1	66
3181	10.8696	80	28.9	4.7	0	15	3	138	35	higA	21	80	NP_001128663.1	66
3182	10.8696	80	28.9	4.7	0	15	3	138	35	higA	21	41	XP_006711964.1	27
3183	10.8696	80	28.9	4.7	0	15	3	138	35	higA	21	91	XP_011508710.1	77
3184	10.8696	80	28.9	4.7	0	15	3	138	35	higA	21	49	XP_011508708.1	35
3185	50.7246	27.143	28.5	6.6	1	70	50	138	114	higA	45	684	NP_001363160.1	616
3186	50.7246	27.143	28.5	6.6	1	70	50	138	114	higA	45	693	NP_001363161.1	625
3187	67.3913	26.882	28.1	7.8	2	93	62	138	137	higA	45	439	NP_001369593.1	353
3188	31.1594	37.209	28.1	9.7	2	43	20	138	86	higA	44	794	XP_016873693.1	759
3189	40.5797	23.214	28.1	9.8	1	56	42	138	60	higA	5	354	XP_011533140.1	300
3190	34.0909	36.667	27.7	4.4	0	30	19	88	72	hipB	43	328	NP_937822.2	299
3203	28.3019	27.5	33.9	1.2	4	120	75	424	351	hisS	243	1419	NP_001013725.2	1301
3204	16.5094	34.286	32.7	2	2	70	42	424	374	hisS	308	166	XP_016867572.1	98
3205	17.217	30.137	32.7	2.2	2	73	44	424	146	hisS	77	402	NP_001165282.1	334
3206	16.5094	34.286	32.3	2.3	2	70	42	424	374	hisS	308	205	XP_011513632.1	137
3207	16.5094	34.286	32.3	2.4	2	70	42	424	374	hisS	308	219	NP_037453.1	151
3208	16.5094	34.286	32.3	2.5	2	70	42	424	374	hisS	308	211	XP_011513631.1	143
3209	17.217	30.137	32.3	2.7	2	73	44	424	146	hisS	77	489	NP_000148.2	421
3210	23.1132	24.49	32	3	2	98	67	424	146	hisS	52	440	NP_001165283.1	347
3211	19.8113	30.952	31.2	6.1	2	84	55	424	359	hisS	276	243	NP_036386.1	163
3212	19.8113	30.952	31.2	6.1	2	84	55	424	359	hisS	276	243	XP_011524666.1	163
3213	11.7925	34	30.8	8	2	50	29	424	349	hisS	303	164	XP_011539267.1	116
3214	11.7925	34	30.8	8.2	2	50	29	424	349	hisS	303	164	NP_001159478.1	116
3215	11.7925	34	30.8	8.2	2	50	29	424	349	hisS	303	164	NP_001362947.1	116
3216	11.7925	34	30.8	8.3	2	50	29	424	349	hisS	303	164	NP_001362948.1	116
3217	11.7925	34	30.8	8.3	2	50	29	424	349	hisS	303	164	NP_001362949.1	116
3218	11.7925	34	30.8	8.4	2	50	29	424	349	hisS	303	164	NP_001362946.1	116
3219	11.7925	34	30.8	8.9	2	50	29	424	349	hisS	303	164	XP_005245825.1	116
3220	11.7925	34	30.8	9.3	2	50	29	424	349	hisS	303	164	XP_005245817.1	116
3221	11.7925	34	30.8	9.3	2	50	29	424	349	hisS	303	164	XP_016856081.1	116
3222	11.7925	34	30.8	9.4	2	50	29	424	349	hisS	303	164	NP_001362945.1	116
3223	11.7925	34	30.8	9.5	2	50	29	424	349	hisS	303	164	NP_001159477.1	116
3224	11.7925	34	30.8	9.5	2	50	29	424	349	hisS	303	164	NP_001362950.1	116
3225	11.7925	34	30.8	9.6	2	50	29	424	349	hisS	303	164	XP_006710502.1	116
3226	11.7925	34	30.8	9.6	2	50	29	424	349	hisS	303	164	NP_001362943.1	116
3227	19.8113	30.952	30.4	9.6	2	84	55	424	359	hisS	276	243	XP_016881703.1	163
3228	11.7925	34	30.8	9.8	2	50	29	424	349	hisS	303	164	XP_005245831.1	116
3229	11.7925	34	30.8	9.9	2	50	29	424	349	hisS	303	164	XP_005245820.1	116
3230	11.7925	34	30.8	10	2	50	29	424	349	hisS	303	164	XP_011539259.1	116
3231	43.4402	26.174	32	2.3	5	149	99	343	312	holA	166	187	NP_001303283.1	48
3232	43.4402	26.174	32	2.3	5	149	99	343	312	holA	166	250	NP_001303285.1	111
3233	43.4402	26.174	32	2.4	5	149	99	343	312	holA	166	212	NP_001303286.1	73
3234	46.0641	26.582	32	2.5	6	158	104	343	320	holA	166	326	NP_003644.2	178
3235	46.0641	26.582	32	2.5	6	158	104	343	320	holA	166	306	NP_001186054.1	158
3236	32.3353	28.704	45.1	0.000121	1	108	72	334	210	holB	108	204	NP_001123585.1	97
3237	32.3353	28.704	44.7	0.000137	1	108	72	334	210	holB	108	140	NP_001333744.1	33
3238	32.3353	28.704	44.7	0.000147	1	108	72	334	210	holB	108	140	NP_001123584.1	33
3239	32.0359	28.972	44.7	0.000163	1	107	71	334	209	holB	108	224	XP_016875268.1	118
3240	32.0359	28.972	44.7	0.000185	1	107	71	334	209	holB	108	224	NP_031396.1	118
3241	32.0359	28.972	44.7	0.000185	1	107	71	334	209	holB	108	224	NP_001193730.1	118
3242	50.2994	22.619	42.4	0.001	4	168	116	334	267	holB	110	308	NP_002907.1	145
3243	23.0539	28.571	38.9	0.009	1	77	52	334	159	holB	86	84	NP_001265720.1	8
3244	23.0539	28.571	38.5	0.018	1	77	52	334	159	holB	86	185	NP_852136.1	109
3245	22.1557	28.378	38.1	0.02	1	74	50	334	159	holB	89	82	NP_001265721.1	9
3246	15.2695	33.333	36.6	0.072	0	51	34	334	292	holB	242	169	NP_002308.2	119
3247	29.6407	29.293	33.1	1	1	99	64	334	324	holB	232	315	XP_016881944.1	217
3248	29.6407	29.293	32.7	1.4	1	99	64	334	324	holB	232	589	NP_001091994.2	491
3249	29.6407	29.293	32.7	1.4	1	99	64	334	324	holB	232	315	NP_001308757.1	217
3250	29.6407	29.293	32.7	1.5	1	99	64	334	324	holB	232	558	XP_016881942.1	460
3251	29.6407	29.293	32.7	1.5	1	99	64	334	324	holB	232	558	NP_001308756.2	460
3252	29.6407	29.293	32.7	1.7	1	99	64	334	324	holB	232	589	NP_775815.3	491
3253	29.6407	29.293	32.3	2	1	99	64	334	324	holB	232	558	NP_001308755.2	460
3254	29.6407	29.293	32.3	2.1	1	99	64	334	324	holB	232	558	XP_011526088.1	460
3255	29.6407	29.293	32.3	2.3	1	99	64	334	324	holB	232	558	XP_011526083.1	460
3256	14.9701	32	32	2.6	0	50	34	334	159	holB	110	179	NP_002906.1	130
3257	14.9701	32	31.6	2.7	0	50	34	334	159	holB	110	179	XP_011533477.1	130
3258	14.9701	32	31.6	2.7	0	50	34	334	159	holB	110	179	XP_016876169.1	130
3259	17.6647	32.203	31.6	2.7	1	59	39	334	168	holB	110	187	XP_016876172.1	130
3260	14.9701	32	31.6	2.7	0	50	34	334	159	holB	110	179	XP_011533475.1	130
3261	14.9701	32	31.6	2.8	0	50	34	334	159	holB	110	179	XP_016876171.1	130
3262	17.6647	32.203	31.6	3	1	59	39	334	168	holB	110	187	NP_853536.2	130
3263	13.4731	33.333	31.2	3.1	0	45	30	334	159	holB	115	48	XP_006716143.1	4
3264	14.9701	32	31.2	3.2	0	50	34	334	159	holB	110	179	XP_011533476.1	130
3265	17.6647	32.203	31.2	4.1	1	59	39	334	168	holB	110	187	XP_011533474.1	130
3266	28.7425	29.167	31.2	4.6	1	96	62	334	321	holB	232	555	XP_005259870.1	460
3267	11.976	35	30.8	4.6	0	40	26	334	159	holB	120	50	NP_001265722.1	11
3268	35.3293	29.661	30.8	6.1	4	118	68	334	192	holB	77	143	XP_016858253.1	39
3269	11.976	35	30.4	6.7	0	40	26	334	159	holB	120	151	NP_002905.2	112
3270	22.1557	32.432	30.4	9	4	74	37	334	174	holB	105	743	XP_005264603.1	679
3271	18.5629	38.71	30.4	9	4	62	29	334	113	holB	52	362	XP_005249271.1	310
3272	18.5629	38.71	30.4	9.4	4	62	29	334	113	holB	52	353	XP_005249272.1	301
3273	18.5629	38.71	30.4	9.4	4	62	29	334	113	holB	52	366	NP_001305721.1	314
3274	18.5629	38.71	30.4	9.6	4	62	29	334	113	holB	52	375	XP_005249268.1	323
3275	46.7153	26.563	28.5	6.5	2	64	36	137	92	holD	29	478	NP_000780.1	426
3276	46.7153	26.563	28.1	8.2	2	64	36	137	92	holD	29	194	NP_001369630.1	142
3306	17.5325	25.926	37	0.15	2	108	74	616	156	hscA	55	146	NP_001273434.1	39
3309	43.8312	23.704	32	6.1	12	270	155	616	410	hscA	182	568	NP_001317093.1	309
3310	43.8312	23.704	32	6.2	12	270	155	616	410	hscA	182	567	XP_005269730.1	308
3311	43.8312	23.704	32	6.7	12	270	155	616	410	hscA	182	551	NP_079291.2	292
3312	43.8312	23.704	31.6	6.7	12	270	155	616	410	hscA	182	468	XP_011537882.1	209
3313	34.5779	24.413	31.2	8.6	10	213	115	616	353	hscA	182	323	XP_016871521.1	116
3314	36.3636	36.111	28.9	2.1	0	36	23	99	46	ihfA	11	591	NP_000254.2	556
3315	36.3636	36.111	28.9	2.1	0	36	23	99	46	ihfA	11	610	XP_024306539.1	575
3316	36.3636	36.111	28.5	2.5	0	36	23	99	46	ihfA	11	258	XP_024306540.1	223
3317	36.3636	36.111	28.5	2.6	0	36	23	99	46	ihfA	11	314	XP_006721983.1	279
3318	25.2525	44	27.3	8.6	0	25	14	99	96	ihfA	72	667	XP_016863958.1	643
3319	25.2525	44	27.3	8.8	0	25	14	99	96	ihfA	72	688	XP_011530437.1	664
3320	25.2525	44	27.3	8.8	0	25	14	99	96	ihfA	72	735	XP_011530435.1	711
3321	25.2525	44	26.9	9.5	0	25	14	99	96	ihfA	72	455	XP_005263201.1	431
3322	25.2525	44	26.9	9.6	0	25	14	99	96	ihfA	72	454	NP_001092873.1	430
3323	25.2525	44	26.9	9.6	0	25	14	99	96	ihfA	72	638	XP_016863957.1	614
3324	25.2525	44	26.9	9.6	0	25	14	99	96	ihfA	72	639	XP_011530442.1	615
3345	37.5267	20.455	45.1	0.001	11	352	239	938	342	ileS	21	353	NP_001304893.1	13
3346	11.7271	26.364	44.7	0.001	1	110	68	938	150	ileS	41	170	XP_016861531.1	74
3347	29.9574	22.064	33.1	4.2	11	281	153	938	680	ileS	461	721	XP_016861531.1	446
3348	11.7271	26.364	44.7	0.001	1	110	68	938	150	ileS	41	170	NP_001355192.1	74
3349	29.9574	22.064	33.1	4.3	11	281	153	938	680	ileS	461	721	NP_001355192.1	446
3350	11.7271	26.364	44.3	0.001	1	110	68	938	150	ileS	41	170	XP_011531856.1	74
3351	29.9574	22.064	33.5	3.4	11	281	153	938	680	ileS	461	721	XP_011531856.1	446
3352	5.22388	38.776	36.6	0.4	2	49	27	938	629	ileS	582	374	NP_612404.1	328
3353	15.6716	23.81	32.3	7.6	4	147	90	938	200	ileS	59	182	NP_612404.1	53
3354	16.6311	23.718	36.2	0.5	4	156	103	938	201	ileS	47	168	XP_006719461.1	28
3355	16.6311	23.718	36.2	0.53	4	156	103	938	201	ileS	47	402	NP_004981.2	262
3356	11.0874	27.885	34.3	2.2	4	104	62	938	113	ileS	21	114	NP_064502.9	13
3357	5.11727	27.083	32.7	4	0	48	35	938	645	ileS	598	98	NP_001339181.1	51
3358	5.11727	27.083	32.7	5.6	0	48	35	938	645	ileS	598	245	XP_011519418.1	198
3359	5.11727	27.083	32.3	6	0	48	35	938	645	ileS	598	247	XP_006720016.1	200
3360	5.11727	27.083	32.3	8.1	0	48	35	938	645	ileS	598	360	NP_078813.1	313
3361	76.3889	27.273	31.2	0.13	0	55	40	72	61	infA	7	131	XP_024308960.1	77
3362	76.3889	27.273	31.2	0.13	0	55	40	72	61	infA	7	131	XP_024308959.1	77
3363	76.3889	27.273	29.3	0.7	0	55	40	72	61	infA	7	131	XP_016855776.1	77
3364	76.3889	27.273	29.3	0.72	0	55	40	72	61	infA	7	131	XP_024308956.1	77
3365	76.3889	27.273	29.3	0.74	0	55	40	72	61	infA	7	131	XP_024308953.1	77
3366	76.3889	27.273	28.9	1.1	0	55	40	72	61	infA	7	131	NP_001309244.1	77
3367	76.3889	27.273	28.1	1.9	0	55	40	72	61	infA	7	131	NP_001099129.1	77
3391	28.2022	25.498	49.7	2.9e-05	8	251	136	890	597	infB	394	256	XP_024309460.1	10
3392	28.2022	25.498	49.7	3.02e-05	8	251	136	890	597	infB	394	256	XP_024309463.1	10
3393	10.3371	35.87	48.9	5.15e-05	2	92	51	890	506	infB	423	228	NP_001123479.1	137
3394	10.3371	35.87	48.9	5.34e-05	2	92	51	890	506	infB	423	357	NP_060564.2	266
3395	10.3371	35.87	48.9	5.56e-05	2	92	51	890	506	infB	423	365	NP_001123478.2	274
3396	10.3371	35.87	48.9	5.56e-05	2	92	51	890	506	infB	423	366	NP_002085.3	275
3397	14.2697	29.134	48.9	5.79e-05	2	127	72	890	502	infB	394	199	XP_011541993.1	73
3398	14.2697	29.134	48.9	6.65e-05	2	127	72	890	502	infB	394	231	NP_001268231.1	105
3399	14.2697	29.134	48.5	7.07e-05	2	127	72	890	502	infB	394	199	NP_733781.1	73
3400	14.2697	29.134	48.5	7.32e-05	2	127	72	890	502	infB	394	199	NP_733792.1	73
3401	28.2022	25.498	48.5	7.58e-05	8	251	136	890	597	infB	394	256	XP_024309462.1	10
3402	14.2697	29.134	48.5	7.72e-05	2	127	72	890	502	infB	394	199	NP_115756.2	73
3403	34.382	23.203	47.8	0.000134	10	306	163	890	643	infB	394	552	NP_006611.1	263
3404	34.382	22.876	47.4	0.000173	10	306	164	890	643	infB	394	510	NP_001138630.1	221
3405	15.7303	26.429	46.6	0.000295	3	140	71	890	501	infB	394	149	XP_005247753.1	10
3406	24.9438	22.973	45.8	0.000505	5	222	122	890	573	infB	394	313	NP_001350615.1	99
3407	19.2135	29.24	43.9	0.002	7	171	96	890	575	infB	423	233	NP_001393.1	70
3408	10.1124	37.778	35.8	0.62	3	90	53	890	200	infB	111	1385	NP_001291362.1	1299
3409	15.618	34.532	32.7	5.3	4	139	69	890	202	infB	79	644	NP_064623.2	513
3410	15.618	34.532	32.7	5.4	4	139	69	890	202	infB	79	644	XP_011543299.1	513
3411	15.618	34.532	32.7	5.8	4	139	69	890	202	infB	79	644	XP_011543300.1	513
3415	23.0198	25.806	40	0.009	2	93	67	404	206	iscS	115	208	NP_000021.1	117
3416	69.0594	21.147	40	0.011	7	279	193	404	268	iscS	5	316	NP_060417.4	50
3417	37.6238	25	33.9	0.77	6	152	94	404	160	iscS	14	224	NP_000344.1	88
3418	40.5941	22.561	31.6	3.8	4	164	105	404	206	iscS	58	276	NP_001028170.1	120
3419	40.5941	22.561	31.2	5	4	164	105	404	206	iscS	58	276	NP_001186170.1	120
3420	11.1386	28.889	30.8	5.1	1	45	28	404	71	iscS	31	159	XP_011545664.1	115
3421	11.1386	28.889	30.8	6	1	45	28	404	71	iscS	31	159	XP_011545666.1	115
3422	11.1386	28.889	30.4	7.5	1	45	28	404	71	iscS	31	159	XP_024308299.1	115
3423	44.0594	23.596	30.8	8.8	6	178	108	404	232	iscS	62	423	NP_000809.1	267
3424	19.0594	27.273	30.8	9.1	2	77	51	404	196	iscS	120	125	NP_004775.1	54
3431	50	29.688	28.1	7	2	64	40	128	97	iscU	39	480	NP_001245323.1	417
3432	50	29.688	28.1	7	2	64	40	128	97	iscU	39	496	XP_005274377.1	433
3433	50	29.688	28.1	7.2	2	64	40	128	97	iscU	39	525	NP_110440.1	462
3434	50	29.688	28.1	7.5	2	64	40	128	97	iscU	39	466	NP_001245322.1	403
3435	50	29.688	28.1	7.5	2	64	40	128	97	iscU	39	495	NP_001245321.1	432
3442	75.2508	22.667	46.6	2.9e-05	7	225	154	299	298	ispA	76	208	NP_001032355.1	2
3443	28.4281	35.294	43.9	0.000266	2	85	46	299	121	ispA	44	215	NP_001308907.1	133
3444	68.8963	25.243	38.5	0.015	7	206	138	299	269	ispA	72	354	NP_001129293.1	157
3445	65.5518	26.531	38.1	0.02	7	196	128	299	259	ispA	72	278	NP_001129294.1	91
3446	18.7291	32.143	33.1	0.65	1	56	37	299	269	ispA	214	183	NP_001229754.1	129
3447	17.0569	31.373	28.9	7.2	1	51	34	299	100	ispA	51	64	NP_001306125.1	14
3448	17.0569	31.373	28.9	7.9	1	51	34	299	100	ispA	51	63	NP_001306126.1	13
3459	77.0898	20.482	46.6	3.95e-05	6	249	142	323	311	ispB	68	344	XP_011534261.1	147
3460	78.0186	20.635	45.4	6.69e-05	6	252	182	323	311	ispB	68	252	XP_011534264.1	11
3461	78.0186	20.635	44.7	0.000192	6	252	182	323	311	ispB	68	388	NP_065114.3	147
3462	43.0341	27.338	42.7	0.000605	5	139	85	323	256	ispB	129	182	NP_001229754.1	49
3463	47.678	20.779	43.1	0.000636	2	154	117	323	216	ispB	68	255	XP_011534260.1	102
3464	47.678	20.779	43.1	0.000749	2	154	117	323	216	ispB	68	300	XP_011534258.1	147
3465	47.678	20.779	42.7	0.000782	2	154	117	323	216	ispB	68	164	XP_011534262.1	11
3466	47.678	20.779	42.7	0.000816	2	154	117	323	216	ispB	68	300	XP_016866571.1	147
3467	24.4582	27.848	42	0.001	1	79	56	323	145	ispB	68	225	XP_011534263.1	147
3468	24.4582	27.848	41.6	0.002	1	79	56	323	145	ispB	68	225	XP_011534259.1	147
3469	73.3746	21.519	37.7	0.034	7	237	137	323	256	ispB	68	388	XP_024309834.1	153
3470	83.2817	21.561	37	0.064	8	269	155	323	256	ispB	43	322	XP_024309839.1	55
3471	16.4087	30.189	34.3	0.31	1	53	36	323	119	ispB	68	199	XP_011534265.1	147
3472	14.2415	32.609	32	2.1	1	46	30	323	256	ispB	211	217	XP_024309844.1	173
3473	45.2012	27.397	30.8	6.4	7	146	86	323	280	ispB	146	231	NP_001245136.1	95
3474	30.031	29.897	30	9.4	3	97	53	323	236	ispB	146	182	XP_005259699.1	95
3478	24.1525	31.579	30.4	5.1	2	57	34	236	110	ispD	57	346	XP_005258520.1	292
3479	24.1525	31.579	30.4	5.1	2	57	34	236	110	ispD	57	357	NP_001287945.1	303
3480	24.1525	31.579	30.4	5.1	2	57	34	236	110	ispD	57	357	XP_005258518.1	303
3481	24.1525	31.579	30.4	5.1	2	57	34	236	110	ispD	57	346	NP_001308137.1	292
3482	24.1525	31.579	29.6	7.7	2	57	34	236	110	ispD	57	446	XP_005258516.1	392
3483	24.1525	31.579	29.6	7.8	2	57	34	236	110	ispD	57	446	NP_008971.2	392
3484	35.1695	30.12	29.3	8.5	2	83	42	236	120	ispD	43	224	NP_002377.4	153
3485	24.1525	31.579	29.6	8.6	2	57	34	236	110	ispD	57	446	XP_011524694.1	392
3486	43.1095	23.77	33.5	0.85	1	122	82	283	275	ispE	165	2803	XP_011534331.1	2682
3487	43.1095	23.77	33.5	0.85	1	122	82	283	275	ispE	165	2804	XP_011534330.1	2683
3488	43.1095	23.77	33.5	0.86	1	122	82	283	275	ispE	165	2699	NP_001273360.1	2578
3489	43.1095	23.77	33.5	0.86	1	122	82	283	275	ispE	165	2725	XP_016866641.1	2604
3490	43.1095	23.77	33.5	0.86	1	122	82	283	275	ispE	165	2726	XP_011534333.1	2605
3491	43.1095	23.77	33.5	0.86	1	122	82	283	275	ispE	165	2777	NP_001359007.1	2656
3492	43.1095	23.77	33.5	0.86	1	122	82	283	275	ispE	165	2778	XP_011534332.1	2657
3493	20.1413	28.07	32.3	1.8	0	57	41	283	72	ispE	16	694	NP_055915.2	638
3494	20.1413	28.07	32.3	1.8	0	57	41	283	72	ispE	16	701	XP_016856233.1	645
3495	20.1413	28.07	32.3	1.8	0	57	41	283	72	ispE	16	294	XP_024310074.1	238
3496	20.1413	28.07	32.3	1.8	0	57	41	283	72	ispE	16	599	NP_665739.3	543
3497	20.1413	28.07	32.3	1.8	0	57	41	283	72	ispE	16	641	NP_997054.1	585
3498	20.1413	28.07	32.3	1.9	0	57	41	283	72	ispE	16	632	NP_001181867.1	576
3499	20.1413	28.07	32	2	0	57	41	283	72	ispE	16	685	NP_001181866.1	629
3500	30.1887	35.417	30	2.9	1	48	23	159	142	ispF	95	2171	NP_065073.3	2132
3501	46.5409	35.135	28.9	7.4	4	74	38	159	99	ispF	36	5007	NP_004534.3	4934
3502	46.5409	35.135	28.9	7.4	4	74	38	159	99	ispF	36	5250	XP_011509529.1	5177
3503	46.5409	35.135	28.9	7.5	4	74	38	159	99	ispF	36	5736	XP_005246674.1	5663
3504	46.5409	35.135	28.9	7.5	4	74	38	159	99	ispF	36	5979	XP_011509528.1	5906
3505	46.5409	35.135	28.9	7.5	4	74	38	159	99	ispF	36	6708	XP_005246673.1	6635
3506	46.5409	35.135	28.9	7.5	4	74	38	159	99	ispF	36	6708	XP_016859674.1	6635
3507	46.5409	35.135	28.9	7.5	4	74	38	159	99	ispF	36	6708	XP_011509527.1	6635
3508	46.5409	35.135	28.9	7.5	4	74	38	159	99	ispF	36	6708	XP_016859673.1	6635
3509	46.5409	35.135	28.9	7.5	4	74	38	159	99	ispF	36	6708	XP_005246672.1	6635
3510	46.5409	35.135	28.9	7.5	4	74	38	159	99	ispF	36	6708	XP_016859672.1	6635
3511	46.5409	35.135	28.9	7.5	4	74	38	159	99	ispF	36	6465	XP_005246669.1	6392
3512	46.5409	35.135	28.9	7.5	4	74	38	159	99	ispF	36	6708	XP_005246667.1	6635
3513	46.5409	35.135	28.9	7.5	4	74	38	159	99	ispF	36	6708	XP_005246668.1	6635
3514	46.5409	35.135	28.9	7.5	4	74	38	159	99	ispF	36	6708	XP_016859671.1	6635
3515	46.5409	35.135	28.9	7.5	4	74	38	159	99	ispF	36	6708	XP_016859670.1	6635
3516	46.5409	35.135	28.9	7.5	4	74	38	159	99	ispF	36	6708	XP_005246665.1	6635
3517	46.5409	35.135	28.9	7.5	4	74	38	159	99	ispF	36	6708	XP_005246660.1	6635
3518	46.5409	35.135	28.9	7.5	4	74	38	159	99	ispF	36	6708	XP_006712604.1	6635
3519	46.5409	35.135	28.9	7.5	4	74	38	159	99	ispF	36	6708	XP_005246663.1	6635
3520	46.5409	35.135	28.9	7.5	4	74	38	159	99	ispF	36	6708	XP_016859669.1	6635
3521	46.5409	35.135	28.9	7.5	4	74	38	159	99	ispF	36	6708	XP_006712605.1	6635
3522	46.5409	35.135	28.9	7.5	4	74	38	159	99	ispF	36	6708	XP_005246661.1	6635
3523	46.5409	35.135	28.9	7.5	4	74	38	159	99	ispF	36	6708	XP_005246658.1	6635
3524	46.5409	35.135	28.9	7.5	4	74	38	159	99	ispF	36	6708	XP_005246659.1	6635
3525	46.5409	35.135	28.9	7.5	4	74	38	159	99	ispF	36	6708	XP_005246656.1	6635
3526	46.5409	35.135	28.9	7.5	4	74	38	159	99	ispF	36	6708	XP_005246655.1	6635
3527	46.5409	35.135	28.9	7.5	4	74	38	159	99	ispF	36	6708	XP_005246654.1	6635
3528	46.5409	35.135	28.9	7.5	4	74	38	159	99	ispF	36	6708	XP_005246653.1	6635
3529	46.5409	35.135	28.9	7.5	4	74	38	159	99	ispF	36	6708	XP_016859667.1	6635
3530	46.5409	35.135	28.9	7.5	4	74	38	159	99	ispF	36	6708	XP_016859666.1	6635
3531	46.5409	35.135	28.9	7.5	4	74	38	159	99	ispF	36	6708	XP_005246651.1	6635
3532	46.5409	35.135	28.9	7.5	4	74	38	159	99	ispF	36	6708	XP_005246649.1	6635
3533	46.5409	35.135	28.9	7.5	4	74	38	159	99	ispF	36	6708	XP_005246647.1	6635
3534	46.5409	35.135	28.9	7.5	4	74	38	159	99	ispF	36	6708	XP_005246650.1	6635
3535	46.5409	35.135	28.9	7.5	4	74	38	159	99	ispF	36	6708	XP_005246648.1	6635
3536	46.5409	35.135	28.9	7.5	4	74	38	159	99	ispF	36	6708	NP_001157979.2	6635
3537	46.5409	35.135	28.9	7.5	4	74	38	159	99	ispF	36	6708	NP_001157980.2	6635
3538	46.5409	35.135	28.9	7.5	4	74	38	159	99	ispF	36	6708	NP_001258137.2	6635
3539	21.5054	28.75	30.8	4.9	2	80	46	372	322	ispG	254	256	XP_011524036.1	177
3540	10.4839	38.462	31.2	5.7	0	39	24	372	190	ispG	152	617	XP_011513272.1	579
3541	25	33.333	30.8	6.3	4	93	54	372	314	ispG	229	103	NP_001317148.1	12
3542	10.4839	38.462	31.2	6.4	0	39	24	372	190	ispG	152	617	XP_016866921.1	579
3543	8.60215	34.375	28.5	6.5	0	32	21	372	296	ispG	265	56	NP_001190993.2	25
3544	10.4839	38.462	30.8	6.8	0	39	24	372	190	ispG	152	617	NP_003904.3	579
3545	25	33.333	30.4	6.8	4	93	54	372	314	ispG	229	103	NP_000404.2	12
3546	39.557	28.8	30.4	8.5	4	125	77	316	220	ispH	108	1429	NP_001371283.1	1305
3552	74.3083	23.936	42.4	0.000549	5	188	107	253	244	ispU	83	292	NP_612468.1	115
3553	35.5634	25.743	32.3	1.7	2	101	60	284	146	kdsA	46	1130	XP_011529078.1	1045
3554	28.5211	29.63	31.2	3.6	2	81	48	284	244	kdsA	173	484	XP_016856943.1	404
3555	28.5211	29.63	31.2	4	2	81	48	284	244	kdsA	173	484	XP_005270993.1	404
3556	28.5211	29.63	31.2	4.2	2	81	48	284	244	kdsA	173	484	XP_011539870.1	404
3557	28.5211	29.63	31.2	4.3	2	81	48	284	244	kdsA	173	484	NP_056990.3	404
3558	28.5211	29.63	31.2	4.4	2	81	48	284	244	kdsA	173	484	XP_005270994.1	404
3559	28.5211	29.63	30.8	4.5	2	81	48	284	244	kdsA	173	484	NP_148980.2	404
3560	10.9155	41.935	30	8.6	0	31	18	284	195	kdsA	165	439	NP_001344937.1	409
3561	46.371	26.957	43.5	0.000276	3	115	81	248	114	kdsB	3	159	NP_061156.1	45
3562	49.1935	27.869	32.3	0.99	4	122	81	248	248	kdsB	128	210	XP_005255201.1	95
3563	49.1935	27.869	32	1.5	4	122	81	248	248	kdsB	128	348	NP_631909.2	233
3564	49.1935	27.869	31.6	1.9	4	122	81	248	248	kdsB	128	371	XP_016878464.1	256
3565	26.2097	30.769	31.6	2.1	2	65	41	248	89	kdsB	25	205	NP_056473.3	145
3566	33.4677	31.325	31.2	2.9	4	83	45	248	139	kdsB	59	340	NP_001245205.1	268
3567	13.3065	36.364	30.8	3.2	0	33	21	248	51	kdsB	19	55	NP_037466.3	23
3568	13.3065	36.364	30.8	3.3	0	33	21	248	51	kdsB	19	55	NP_068806.2	23
3569	16.5323	31.707	30	7.2	2	41	25	248	227	kdsB	189	485	XP_011509077.1	446
3570	21.2963	37.681	44.3	3.55e-05	2	69	25	324	156	lepB	91	93	XP_016872796.1	40
3571	21.2963	37.681	43.5	0.000165	2	69	25	324	156	lepB	91	93	NP_001291203.1	40
3572	10.1852	45.455	32.7	0.78	0	33	18	324	296	lepB	264	140	NP_001291203.1	108
3573	8.64198	57.143	37.7	0.01	0	28	12	324	156	lepB	129	57	XP_016872795.1	30
3574	10.1852	45.455	32.3	0.63	0	33	18	324	296	lepB	264	104	XP_016872795.1	72
3575	9.5679	45.161	31.6	0.74	0	31	17	324	158	lepB	128	103	NP_001337892.1	73
3576	8.95062	48.276	30.8	1.7	0	29	15	324	156	lepB	128	101	NP_001337891.1	73
3577	9.25926	46.667	31.2	2.9	0	30	16	324	156	lepB	127	101	XP_016868190.1	72
3578	8.95062	48.276	30.8	3.2	0	29	15	324	156	lepB	128	101	NP_001231535.1	73
3579	8.95062	48.276	30.4	3.2	0	29	15	324	156	lepB	128	60	XP_024302724.1	32
3590	21.7442	24.599	45.4	0.000622	4	187	134	860	790	leuS	607	842	NP_001304893.1	660
3592	21.7442	24.599	45.8	0.00058	4	187	134	860	790	leuS	607	888	NP_064502.9	706
3595	7.2093	33.871	39.7	0.046	3	62	38	860	235	leuS	176	460	NP_001365514.1	400
3597	30.1163	25.869	49.3	5.04e-05	13	259	113	860	663	leuS	418	645	NP_001361228.1	453
3598	7.2093	33.871	39.7	0.047	3	62	38	860	235	leuS	176	460	NP_001361228.1	400
3601	7.2093	33.871	39.3	0.049	3	62	38	860	235	leuS	176	460	NP_001365515.1	400
3604	7.2093	33.871	39.7	0.047	3	62	38	860	235	leuS	176	460	NP_001365511.1	400
3606	30.1163	25.869	48.9	5.47e-05	13	259	113	860	663	leuS	418	645	NP_001365513.1	453
3607	7.2093	33.871	39.7	0.047	3	62	38	860	235	leuS	176	460	NP_001365513.1	400
3609	7.2093	33.871	39.7	0.047	3	62	38	860	235	leuS	176	460	NP_001361230.1	400
3610	19.5349	27.381	38.5	0.096	9	168	89	860	574	leuS	418	598	NP_001361230.1	453
3613	7.2093	33.871	39.7	0.045	3	62	38	860	235	leuS	176	460	NP_001365507.1	400
3616	7.2093	33.871	39.7	0.047	3	62	38	860	235	leuS	176	460	NP_001365501.1	400
3619	7.2093	33.871	39.7	0.046	3	62	38	860	235	leuS	176	460	NP_001365506.1	400
3622	7.2093	33.871	39.7	0.047	3	62	38	860	235	leuS	176	467	NP_001365500.1	407
3625	7.2093	33.871	39.7	0.047	3	62	38	860	235	leuS	176	460	NP_001365502.1	400
3628	7.2093	33.871	39.7	0.046	3	62	38	860	235	leuS	176	481	NP_001365498.1	421
3630	7.2093	33.871	39.3	0.049	3	62	38	860	235	leuS	176	419	NP_001365512.1	359
3631	14.3023	26.016	33.5	3.3	3	123	72	860	168	leuS	65	150	NP_001365512.1	28
3632	16.6279	26.573	47.8	0.000124	4	143	99	860	179	leuS	39	408	NP_004981.2	270
3633	16.6279	26.573	47.8	0.000124	4	143	99	860	179	leuS	39	174	XP_006719461.1	36
3634	21.7442	24.599	45.8	0.000542	4	187	134	860	790	leuS	607	834	NP_001304894.1	652
3635	5.5814	37.5	40.8	0.021	0	48	30	860	92	leuS	45	49	NP_001304894.1	2
3636	21.7442	24.599	45.4	0.00064	4	187	134	860	790	leuS	607	861	NP_057544.2	679
3637	5.81395	42	43.9	0.002	1	50	24	860	52	leuS	8	63	NP_057544.2	14
3638	19.4186	28.144	42.7	0.004	7	167	72	860	447	leuS	328	166	XP_016866735.1	1
3639	17.6744	22.368	38.1	0.11	3	152	113	860	171	leuS	23	182	NP_612404.1	33
3640	3.37209	44.828	33.1	4	0	29	16	860	647	leuS	619	375	NP_612404.1	347
3641	11.6279	25	35.4	0.62	1	100	69	860	779	leuS	686	106	XP_005245103.1	7
3642	3.95349	35.294	31.6	9.8	0	34	22	860	75	leuS	42	167	XP_011534251.1	134
3643	21.2871	34.884	28.9	7.7	1	43	25	202	135	lexA	93	76	NP_001365041.1	37
3644	21.2871	34.884	28.9	8	1	43	25	202	135	lexA	93	154	XP_016880588.1	115
3645	21.2871	34.884	28.9	8.7	1	43	25	202	135	lexA	93	154	XP_016880585.1	115
3646	21.2871	34.884	28.9	8.8	1	43	25	202	135	lexA	93	154	XP_016880578.1	115
3647	21.2871	34.884	28.9	8.9	1	43	25	202	135	lexA	93	154	XP_024306717.1	115
3648	21.2871	34.884	28.9	9.5	1	43	25	202	135	lexA	93	154	XP_006722148.1	115
3649	21.2871	34.884	28.9	9.6	1	43	25	202	135	lexA	93	154	XP_016880579.1	115
3650	21.2871	34.884	28.9	9.8	1	43	25	202	135	lexA	93	154	XP_016880590.1	115
3656	7.00447	40.426	33.9	0.9	1	47	26	671	566	ligA	520	213	NP_689479.1	169
3657	7.00447	40.426	33.5	1	1	47	26	671	566	ligA	520	170	XP_005259450.1	126
3658	12.3696	28.916	34.3	1.3	4	83	52	671	662	ligA	585	456	NP_001609.2	376
3659	6.55738	36.364	33.9	1.6	0	44	28	671	44	ligA	1	1459	NP_001122080.1	1416
3660	6.55738	36.364	33.9	1.7	0	44	28	671	44	ligA	1	1453	NP_055809.2	1410
3661	6.55738	36.364	33.9	1.8	0	44	28	671	44	ligA	1	1176	NP_001252540.1	1133
3662	7.00447	40.426	32	1.8	1	47	26	671	566	ligA	520	118	NP_001287907.1	74
3663	9.68703	29.231	32.3	5.3	1	65	45	671	661	ligA	597	721	XP_011514285.1	658
3664	9.68703	29.231	32.3	5.4	1	65	45	671	661	ligA	597	734	XP_005249596.1	671
3665	9.23994	33.871	32.3	5.5	1	62	31	671	268	ligA	207	649	NP_060700.2	598
3666	9.68703	29.231	32.3	6	1	65	45	671	661	ligA	597	768	NP_031375.3	705
3667	9.68703	29.231	32.3	6.1	1	65	45	671	661	ligA	597	742	XP_011514284.1	679
3673	18.0685	29.31	30.4	6.1	1	58	35	321	171	lipA	120	251	NP_001245313.1	194
3674	18.0685	34.483	29.6	6.4	2	58	35	321	272	lipA	216	83	NP_001349775.1	28
3675	18.0685	29.31	30.4	6.8	1	58	35	321	171	lipA	120	251	NP_777280.1	194
3676	18.0685	29.31	30.4	7.4	1	58	35	321	171	lipA	120	251	NP_001317692.1	194
3677	18.0685	29.31	30.4	7.7	1	58	35	321	171	lipA	120	251	NP_008830.2	194
3678	17.7734	26.374	32.3	3.8	2	91	63	512	237	lnt	150	683	NP_001341557.1	594
3679	6.64062	41.176	30.8	9.4	1	34	19	512	151	lnt	118	72	NP_001308066.1	40
3680	45.3202	22.826	30.8	2.6	1	92	53	203	153	lolA	62	1201	XP_005273222.1	1128
3681	16.2562	39.394	30.4	2.6	0	33	20	203	72	lolA	40	274	NP_001274076.1	242
3682	45.3202	22.826	30.8	2.8	1	92	53	203	153	lolA	62	1201	XP_005273221.1	1128
3683	45.3202	22.826	30.8	2.8	1	92	53	203	153	lolA	62	1186	NP_079455.3	1113
3684	37.6812	26.923	29.6	3.9	1	78	41	207	168	lolB	107	145	NP_877953.1	68
3685	35.2657	27.397	29.6	6.5	0	73	53	207	78	lolB	6	214	NP_002499.2	142
3686	35.2657	27.397	29.6	6.8	0	73	53	207	78	lolB	6	214	XP_011542497.1	142
3687	40.0966	30.12	29.6	7.7	4	83	44	207	203	lolB	124	1529	NP_001357277.1	1458
3688	40.0966	30.12	29.6	7.7	4	83	44	207	203	lolB	124	1538	XP_011533950.1	1467
3689	40.0966	30.12	29.6	7.9	4	83	44	207	203	lolB	124	1441	NP_001277188.1	1370
3690	37.6812	26.923	29.3	9.1	1	78	41	207	168	lolB	107	768	NP_877950.1	691
3691	38.8471	27.097	31.6	4.6	6	155	97	399	210	lolC	67	219	NP_003643.3	70
3692	17.0426	27.941	31.6	5	0	68	49	399	255	lolC	188	392	XP_011511688.1	325
3693	37.3434	26.174	31.2	5.2	6	149	90	399	210	lolC	73	230	NP_001014447.2	91
3694	34.0852	26.471	31.2	6	5	136	83	399	357	lolC	230	896	XP_011540131.1	770
3695	17.7945	29.577	30.4	9.5	2	71	31	399	376	lolC	323	282	NP_006234.1	214
3705	18.8841	40.909	47	1.89e-05	0	44	26	233	70	lolD	27	1348	XP_024306451.1	1305
3831	27.897	36.923	47	1.88e-05	1	65	39	233	210	lolD	146	63	XP_011510383.1	1
3871	34.3348	28.75	38.5	0.012	1	80	55	233	223	lolD	144	1205	NP_001288758.1	1128
3874	34.3348	28.75	38.5	0.012	1	80	55	233	223	lolD	144	1252	NP_005836.2	1175
3877	34.3348	28.75	38.5	0.013	1	80	55	233	223	lolD	144	1209	XP_005254082.1	1132
3918	78.5408	28.415	37	0.036	7	183	106	233	177	lolD	6	1534	NP_001338224.1	1366
3920	78.5408	28.415	37.4	0.034	7	183	106	233	177	lolD	6	1511	NP_001338226.1	1343
3922	78.5408	28.415	37.4	0.035	7	183	106	233	177	lolD	6	1512	NP_000343.2	1344
3925	78.5408	28.415	37.4	0.029	7	183	106	233	177	lolD	6	831	XP_016873693.1	663
3929	78.97	26.63	42	0.001	8	184	108	233	177	lolD	6	1480	NP_005682.2	1312
3931	75.5365	25	48.1	9.4e-06	4	176	120	233	177	lolD	6	1377	NP_000483.3	1210
3933	78.97	26.63	42	0.001	8	184	108	233	177	lolD	6	1480	NP_001364202.1	1312
3935	78.5408	28.415	37.4	0.033	7	183	106	233	177	lolD	6	968	XP_024304436.1	800
3938	88.8412	27.053	42.7	0.000525	6	207	132	233	223	lolD	25	1489	XP_024306029.1	1294
3940	78.5408	28.415	37	0.034	7	183	106	233	177	lolD	6	1034	XP_016873691.1	866
3942	78.5408	28.415	37	0.036	7	183	106	233	177	lolD	6	1535	XP_016873686.1	1367
3944	88.8412	27.053	42.7	0.000529	6	207	132	233	223	lolD	25	1477	NP_001162.5	1282
3946	78.5408	28.415	37	0.037	7	183	106	233	177	lolD	6	1534	XP_016873688.1	1366
3948	78.5408	28.415	37.4	0.033	7	183	106	233	177	lolD	6	1513	NP_001274103.1	1345
3951	78.5408	28.415	37.4	0.035	7	183	106	233	177	lolD	6	1512	NP_001338225.1	1344
3953	88.8412	27.053	43.1	0.000415	6	207	132	233	223	lolD	25	1363	XP_011520782.1	1168
3955	88.8412	27.053	43.1	0.000423	6	207	132	233	223	lolD	25	1363	NP_001338729.1	1168
3957	74.6781	29.31	49.3	4.05e-06	6	174	88	233	180	lolD	24	892	NP_001306961.1	737
3959	74.6781	29.31	49.3	3.89e-06	6	174	88	233	180	lolD	24	1364	NP_005679.2	1209
3961	74.6781	29.31	48.9	4.91e-06	6	174	88	233	180	lolD	24	1186	XP_016860981.1	1031
3963	30.4721	38.028	34.7	0.23	2	71	40	233	94	lolD	24	1275	XP_011510617.1	1209
3965	77.2532	27.222	42.4	0.000796	6	180	112	233	177	lolD	6	1191	NP_001364203.1	1023
3967	77.2532	27.222	42	0.001	6	180	112	233	177	lolD	6	1467	XP_005253346.1	1299
3969	77.2532	27.222	42	0.001	6	180	112	233	177	lolD	6	1467	XP_006719088.1	1299
3979	67.382	26.115	48.9	5.8e-06	2	157	109	233	210	lolD	54	993	XP_024307085.1	844
3998	94.4206	27.727	44.3	0.000187	10	220	138	233	221	lolD	10	1499	NP_003777.2	1293
4007	86.2661	20.896	36.2	0.075	4	201	118	233	224	lolD	24	1316	NP_660187.1	1157
4011	33.9056	30.38	48.9	5.2e-06	1	79	54	233	224	lolD	146	88	XP_011521700.1	11
4024	31.3305	39.726	47.4	1.61e-05	3	73	38	233	216	lolD	145	771	NP_001081.1	704
4026	31.3305	39.726	47.4	1.62e-05	3	73	38	233	216	lolD	145	809	NP_001020262.1	742
4038	53.6481	31.2	45.4	6.92e-05	4	125	67	233	223	lolD	112	151	XP_011513287.1	33
4040	77.2532	27.222	42	0.000885	6	180	112	233	177	lolD	6	1433	XP_005253347.1	1265
4056	81.9742	25.654	43.5	0.000228	6	191	122	233	201	lolD	23	281	NP_009120.1	99
4058	81.9742	25.654	43.9	0.000211	6	191	122	233	201	lolD	23	281	NP_005683.2	99
4060	27.897	44.615	42	0.001	1	65	33	233	87	lolD	23	1388	XP_016866937.1	1327
4062	27.897	44.615	41.6	0.001	1	65	33	233	87	lolD	23	1388	XP_016866940.1	1327
4064	27.897	44.615	42	0.001	1	65	33	233	87	lolD	23	1388	XP_016866939.1	1327
4067	97.4249	25.11	47.8	1.21e-05	9	227	147	233	223	lolD	6	1280	XP_006717693.1	1068
4069	34.3348	31.25	49.3	4.36e-06	1	80	54	233	224	lolD	146	806	XP_016878729.1	727
4070	21.8884	41.176	35.8	0.1	2	51	28	233	74	lolD	25	728	XP_016878729.1	679
4072	97.4249	25.11	47.8	1.29e-05	9	227	147	233	223	lolD	6	1512	NP_000383.2	1300
4074	15.4506	47.222	35.4	0.11	1	36	18	233	59	lolD	25	714	XP_016878731.1	679
4077	88.8412	27.053	42.7	0.000543	6	207	132	233	223	lolD	25	1466	XP_011520781.1	1271
4079	17.5966	46.341	48.1	1.13e-06	0	41	22	233	184	lolD	144	118	NP_001157465.1	78
4080	17.5966	46.341	48.1	1.38e-06	0	41	22	233	184	lolD	144	118	NP_001157414.1	78
4081	35.6223	33.735	48.9	4.24e-06	1	83	54	233	224	lolD	142	107	XP_016875810.1	26
4082	34.3348	28.75	38.1	0.015	1	80	55	233	223	lolD	144	747	XP_016875810.1	670
4083	96.5665	26.667	48.1	7.96e-06	9	225	129	233	221	lolD	8	679	NP_005155.1	480
4084	89.2704	26.442	45.8	4.23e-05	8	208	118	233	204	lolD	8	663	XP_016874481.1	480
4085	91.8455	27.103	44.7	9.67e-05	9	214	125	233	227	lolD	24	335	XP_011540179.1	143
4086	92.7039	28.241	44.3	0.000156	10	216	123	233	227	lolD	23	671	XP_006710865.2	477
4087	92.7039	28.241	43.9	0.000213	10	216	123	233	227	lolD	23	647	NP_002849.1	453
4088	88.8412	27.053	42.7	0.000482	6	207	132	233	223	lolD	25	1421	XP_016878701.1	1226
4089	19.7425	39.13	35.4	0.14	0	46	28	233	70	lolD	25	691	XP_016878701.1	646
4090	18.4549	41.86	42	0.000888	0	43	25	233	66	lolD	24	445	XP_016877020.1	403
4091	18.4549	41.86	40.8	0.002	0	43	25	233	66	lolD	24	182	NP_001340539.1	140
4092	20.6009	45.833	40.4	0.002	0	48	26	233	70	lolD	23	541	NP_001378957.1	494
4093	28.3262	36.364	35.8	0.087	2	66	38	233	214	lolD	153	1279	NP_005723.2	1214
4094	21.8884	31.373	29.6	7.3	0	51	35	233	73	lolD	23	63	NP_036193.2	13
4095	21.8884	31.373	29.6	7.4	0	51	35	233	73	lolD	23	63	NP_001317309.1	13
4096	21.8884	31.373	29.6	7.4	0	51	35	233	73	lolD	23	63	NP_005681.2	13
4097	21.8884	31.373	29.6	7.4	0	51	35	233	73	lolD	23	63	NP_001265393.1	13
4098	21.8884	31.373	29.6	7.5	0	51	35	233	73	lolD	23	63	XP_011518845.1	13
4099	21.8884	31.373	29.6	7.6	0	51	35	233	73	lolD	23	63	NP_036192.2	13
4100	21.8884	31.373	29.6	7.6	0	51	35	233	73	lolD	23	63	NP_001265394.1	13
4101	21.8884	31.373	29.6	7.7	0	51	35	233	73	lolD	23	63	NP_001265392.1	13
4102	7.72947	40.625	31.2	5.2	0	32	19	414	313	lolE	282	278	NP_001093146.1	247
4103	9.42029	35.897	31.2	6.2	0	39	25	414	320	lolE	282	445	NP_001164104.1	407
4104	9.42029	35.897	31.2	6.7	0	39	25	414	320	lolE	282	445	XP_024304598.1	407
4105	11.5942	31.25	30.4	9.4	1	48	27	414	329	lolE	282	448	XP_016874259.1	407
4131	8.22785	38.462	32.7	2.4	0	39	24	474	44	lpd	6	41	NP_001138301.1	3
4132	8.22785	38.462	32.3	2.5	0	39	24	474	44	lpd	6	41	NP_001138302.1	3
4133	12.0253	36.842	32.3	2.7	2	57	25	474	51	lpd	6	63	NP_001268667.1	7
4134	10.9705	40.385	32.3	2.9	2	52	20	474	49	lpd	9	122	NP_004444.2	71
4135	11.6034	38.182	32.3	3	2	55	23	474	49	lpd	6	75	NP_001268666.1	21
4136	8.22785	38.462	32.3	3.1	0	39	24	474	44	lpd	6	41	XP_011507653.1	3
4137	8.22785	38.462	32.3	3.3	0	39	24	474	44	lpd	6	41	NP_001452.2	3
4138	8.22785	38.462	32	3.3	0	39	24	474	44	lpd	6	41	XP_006711307.1	3
4139	19.6203	26.882	31.6	3.8	3	93	61	474	315	lpd	225	112	XP_016875465.1	25
4140	19.6203	26.882	31.6	3.8	3	93	61	474	315	lpd	225	101	NP_001337842.1	14
4141	18.5654	25	31.6	5	2	88	61	474	315	lpd	228	360	NP_079130.2	278
4142	18.5654	25	31.6	5.2	2	88	61	474	315	lpd	228	289	NP_001337841.1	207
4143	9.07173	39.535	31.2	6.8	0	43	26	474	52	lpd	10	80	XP_016872325.1	38
4144	7.80591	40.541	30.8	7.2	0	37	22	474	44	lpd	8	40	XP_005245105.1	4
4145	9.2827	34.091	31.2	8.1	0	44	29	474	44	lpd	1	44	NP_001269621.1	1
[truncated: 2,073 more rows]

## Sheet: Hit vs no hit
	Hits	Hits over cutoff	Hits under cutoff	No hits
0	rpoE	pth	rbfA	dicA
1	guaA	aspS	yciS	yobI
2	murC	gmk	rpsF	ygeG
3	yciS	mreB	ygfZ	nusB
4	pth	rpoC	tusE	rnt
5	ppa	tktA	ubiD	trmD
6	ihfA	nrdA	mreC	mrdA
7	lepB	tsf	priB	csrA
8	lexA	adk	mreD	rpsT
9	aspS	asnS	ycaR	ftsQ
10	tusE	psd	ptsI	dapB
11	eno	rpsJ	higA	dapD
12	rpmC	plsC	ftsB	hemG
13	gmk	plsB	ftsA	folP
14	ubiE	leuS	hemA	murB
15	bamA	ssb	ftsI	murD
16	mreB	nadK	safA	murE
17	mreC	hemH	ftsW	murF
18	priB	glmU	rpsS	rpsD
19	accD	glmS	ftsZ	yqeL
20	mreD	hemL	lolC	rnpA
21	ileS	rluD	lolB	ribC
22	nadD	hemB	waaA	rpoH
23	tktA	hemC	ftsL	ribE
24	gapA	grpE	yrfF	iraM
25	rpmF	hemE	lolE	pheM
26	glyS	glmM	acpS	pyrH
27	adk	ftsY	rplV	infC
28	sucA	dapA	lnt	mukB
29	secY	hscA	rplU	rpmD
30	asnS	acpP	rplR	lgt
31	psd	lolD	rplS	dnaT
32	pgk	rplT	kdsA	dnaG
33	ptsI	ffh	kdsB	lpxC
34	plsC	proS	tsaC	fabA
35	plsB	rplP	rplJ	trpL
36	leuS	rplQ	hemD	ydfO
37	yqgF	rplN	rplF	mrdB
38	rpsH	rplM	nadD	rpmI
39	ssb	rplK	rplA	lptD
40	nadK	hisS	cydX
41	hemH	birA	murI
42	glmU	tsaD	murJ
43	glmS	rplD	murA
44	ftsA	ftsH	murC
45	hemB	rplB	murG
46	hemC	rplC	folB
47	ftsL	lipA	cydA
48	hemD	gapA	cydB
49	ftsI	nrdB	dcd
50	ftsH	ligA	rpoA
51	ftsW	thyA	rpoE
52	msbA	folE	asd
53	glyA	folD	ribA
54	lipA	folA	ribD
55	dnaX	metG	ribF
56	rpe	folC	lpxH
57	glmM	tmk	lpxK
58	ftsZ	metK	lpxL
59	ftsY	cydC	lpxA
60	dapA	cydD	zipA
61	lolB	pssA	lpxD
62	waaA	prfA	ispH
63	hemA	prfB	rimM
64	acpP	tadA	ispF
65	yrfF	orn	ispG
66	lolE	rpoB	glyS
67	acpS	cdsA	ppa
68	rplV	cysS	glyQ
69	lnt	gltX	rpsC
70	rplT	prmC	rpsO
71	ffh	ispU	rpsM
72	proS	argS	rpoD
73	rplS	pheS	lolA
74	rplP	gpsA	rpsH
75	rplQ	ileS	rpsU
76	rplN	ispD	lexA
77	kdsA	obgE	rpsR
78	kdsB	ispA	rpsQ
79	rplM	ispB	coaD
80	rplJ	rpsG	accB
81	grpE	tyrS	tonB
82	hisS	rpsE	rplX
83	birA	rpsB	mraY
84	tsaD	rpsA	bamD
85	lolC	rpsN	dapF
86	safA	rpsL	wzyE
87	rplB	rpsK	cohE
88	rplC	pgk	mukF
89	rplA	rpsI	fbaA
90	cydX	dfp	rplW
91	nrdA	pyrG	lspA
92	murJ	glyA	mukE
93	ligA	rpe	ubiX
94	murA	rpsP	infA
95	thyA	dapE	rpmH
96	rbfA	thrS	thiL
97	murG	guaA	ihfA
98	folE	accD	rpmC
99	folD	fmt	rpmB
100	dnaB	pgsA	rpmF
101	folA	accA	rplO
102	metG	bamA	nusG
103	folC	accC	rplL
104	folB	frr	nusA
105	rho	dut	dnaA
106	metK	pdxH	dnaC
107	cydB	suhB	dnaB
108	cydC	serS	dnaE
109	cydD	infB	can
110	era	yihA	hda
111	prfA	ubiH	holD
112	prfB	rpmA	holB
113	dcd	ubiG	holA
114	valS	ubiE	lepB
115	rpoC	ubiB	dxr
116	rpoB	ubiA	tilS
117	rpoA	parE	fabZ
118	lolA	parC	rsgA
119	asd	groL	ybeY
120	ribA	purB	rplY
121	ribD	dnaX	fabH
122	cysS	der	yqgF
123	ribF	alaS	nadE
124	lpxH	era	fldA
125	orn	fdx	secA
126	lpxK	def	tsaB
127	lpxL	msbA	dnaN
128	tmk	mnmA	secE
129	ispU	dxs	tsaE
130	zipA	fabD	ydhL
131	argS	fabG	hipB
132	lpxD	prs	rho
133	ftsB	fabB	ispE
134	pheS	fabI	secY
135	tsf	yidC	lpxB
136	holB	rplE	coaA
137	def	aceF	lptE
138	pheT	eno	lptF
139	ispD	erpA	lptG
140	rimM	glnS	lptA
141	ispF	trpS
142	ispG	map
143	ispA	gyrB
144	ispB	gyrA
145	gyrB	pheT
146	rpsG	valS
147	rpsF	coaE
148	rpsE	lysS
149	glyQ	iscU
150	rpsC	iscS
151	rpsB	sucA
152	rpsA	sucB
153	rpsO	topA
154	rpsN	fusA
155	rpsM	groS
156	rpsL	lpd
157	rpsK	cca
158	rpsJ	lptB
159	rpsI
160	dfp
161	rluD
162	rpsU
163	hscA
164	rpsS
165	rpsR
166	rpsQ
167	rpsP
168	dapE
169	cohE
170	rplD
171	tonB
172	rplX
173	prmC
174	mraY
175	bamD
176	cydA
177	fmt
178	dapF
179	accA
180	wzyE
181	accC
182	accB
183	frr
184	tyrS
185	hemE
186	ispH
187	fbaA
188	rplW
189	lspA
190	tadA
191	mukF
192	iscU
193	suhB
194	rplU
195	mukE
196	ubiX
197	gltX
198	rplR
199	infB
200	infA
201	yihA
202	rplK
203	dut
204	ubiH
205	thiL
206	rpmA
207	ubiG
208	ubiD
209	rpmB
210	ubiB
211	ubiA
212	parE
213	parC
214	groL
215	rplO
216	nusG
217	der
218	lolD
219	rplL
220	nusA
221	dnaA
222	dnaC
223	alaS
224	dnaE
225	can
226	hda
227	lpxA
228	cdsA
229	holD
230	lpxB
231	holA
232	obgE
233	groS
234	coaD
235	mnmA
236	dxs
237	dxr
238	tilS
239	fabZ
240	purB
241	fabG
242	prs
243	fabB
244	fabI
245	rsgA
246	serS
247	ygfZ
248	yidC
249	rplE
250	gpsA
251	rpoD
252	rplF
253	rplY
254	aceF
255	fabH
256	erpA
257	thrS
258	gyrA
259	glnS
260	trpS
261	nadE
262	fldA
263	secA
264	map
265	tsaB
266	dnaN
267	secE
268	tsaE
269	ydhL
270	pssA
271	nrdB
272	hipB
273	tsaC
274	higA
275	ispE
276	pyrG
277	murI
278	lysS
279	coaA
280	pdxH
281	lpd
282	coaE
283	iscS
284	rpmH
285	ybeY
286	pgsA
287	ycaR
288	hemL
289	fdx
290	fabD
291	sucB
292	lptB
293	fusA
294	lptE
295	lptF
296	lptG
297	cca
298	lptA
299	topA

## Sheet: Original results
	qseqid	sseqid	length	mismatch	gapopen	qstart	qend	sstart	send	evalue	bitscore	prot length	% id	% alignment
0	accA	NP_001171485.1	160	95	4	85	239	348	494	1.32e-07	54.7	319	29.375	50.1567
1	accA	NP_000523.2	160	95	4	85	239	328	474	1.47e-07	54.7	319	29.375	50.1567
2	accA	NP_001350076.1	131	75	3	83	213	306	414	0.12	36.2	319	25.954	41.0658
3	accA	NP_071415.1	131	75	3	83	213	344	452	0.17	35.4	319	25.954	41.0658
4	accA	NP_071415.1	141	91	3	83	216	97	229	3.7	31.2	319	24.823	44.2006
5	accA	XP_016865177.1	141	91	3	83	216	97	229	0.89	33.1	319	24.823	44.2006
6	accA	XP_011541831.1	141	91	3	83	216	97	229	1.1	32.7	319	24.823	44.2006
7	accA	NP_001495.1	89	54	3	102	188	175	254	1.3	32.7	319	26.966	27.8997
8	accA	XP_016860308.1	61	41	1	221	281	11592	11649	1.8	32.7	319	27.869	19.1223
9	accA	XP_005262313.1	89	54	3	102	188	185	264	1.8	32.3	319	26.966	27.8997
10	accA	XP_011519408.1	144	84	4	185	305	6601	6741	2.9	32	319	23.611	45.1411
11	accA	NP_001139669.1	144	84	4	185	305	6641	6781	3	32	319	23.611	45.1411
12	accA	NP_001136269.1	89	54	3	102	188	222	301	3.2	31.6	319	26.966	27.8997
13	accA	NP_001753.1	57	28	2	16	70	170	219	8	30.4	319	35.088	17.8683
14	accA	NP_001009186.1	57	28	2	16	70	125	174	8.6	30	319	35.088	17.8683
15	accB	NP_001280202.1	72	38	1	85	156	534	598	8.55e-07	49.3	156	37.5	46.1538
16	accB	NP_064551.3	72	38	1	85	156	651	715	9.75e-07	48.9	156	37.5	46.1538
17	accB	XP_011511294.1	72	38	1	85	156	613	677	1.22e-06	48.9	156	37.5	46.1538
18	accB	NP_001350809.1	72	38	1	85	156	542	606	1.34e-06	48.5	156	37.5	46.1538
19	accB	NP_001339535.1	66	39	1	93	156	615	680	2.31e-05	45.1	156	37.879	42.3077
20	accB	NP_001339537.1	66	39	1	93	156	589	654	2.31e-05	45.1	156	37.879	42.3077
21	accB	NP_001339539.1	66	39	1	93	156	348	413	2.5e-05	44.7	156	37.879	42.3077
22	accB	NP_001121164.1	66	39	1	93	156	637	702	2.52e-05	45.1	156	37.879	42.3077
23	accB	NP_001339534.1	66	39	1	93	156	645	710	2.53e-05	45.1	156	37.879	42.3077
24	accB	NP_001339541.1	66	39	1	93	156	300	365	2.54e-05	44.7	156	37.879	42.3077
25	accB	NP_000273.2	66	39	1	93	156	663	728	2.54e-05	45.1	156	37.879	42.3077
26	accB	NP_001339540.1	66	39	1	93	156	330	395	2.67e-05	44.7	156	37.879	42.3077
27	accB	XP_016876098.1	66	39	1	93	156	630	695	2.77e-05	44.7	156	37.879	42.3077
28	accB	NP_001171475.1	52	31	0	105	156	630	681	0.000104	43.1	156	40.385	33.3333
29	accB	NP_001339536.1	52	31	0	105	156	604	655	0.000109	43.1	156	40.385	33.3333
30	accB	XP_011543389.1	51	33	0	106	156	696	746	0.15	33.9	156	35.294	32.6923
31	accB	NP_000911.2	51	33	0	106	156	1128	1178	0.15	33.9	156	35.294	32.6923
32	accB	XP_006718642.1	51	33	0	106	156	621	671	0.16	33.9	156	35.294	32.6923
33	accB	NP_002499.2	97	59	5	25	121	902	991	1.1	31.2	156	31.959	62.1795
34	accB	XP_011542497.1	97	59	5	25	121	860	949	1.3	31.2	156	31.959	62.1795
35	accB	NP_001128496.2	38	24	0	106	143	21	58	1.7	30.8	156	36.842	24.359
36	accB	NP_003468.2	38	24	0	106	143	81	118	1.8	30.4	156	36.842	24.359
37	accB	NP_065803.2	72	48	2	11	80	1132	1203	4.5	29.6	156	30.556	46.1538
38	accB	XP_016866811.1	75	49	2	73	147	47	117	4.9	28.9	156	29.333	48.0769
39	accB	NP_079494.1	75	49	2	73	147	47	117	4.9	28.9	156	29.333	48.0769
40	accB	XP_016871941.1	73	46	3	11	80	612	683	7	28.9	156	31.507	46.7949
41	accB	NP_004703.1	105	66	4	1	102	525	619	7	28.9	156	24.762	67.3077
42	accB	NP_001357463.1	67	51	0	22	88	4	70	7.8	28.9	156	23.881	42.9487
43	accB	NP_001357465.1	67	51	0	22	88	4	70	9.4	28.5	156	23.881	42.9487
44	accC	XP_011511294.1	455	229	6	2	449	11	463	3.71e-143	426	449	47.692	101.336
45	accC	NP_064551.3	455	229	6	2	449	49	501	6.89e-143	427	449	47.692	101.336
46	accC	XP_016876105.1	443	221	5	2	440	63	504	3.69e-141	416	449	48.984	98.6637
47	accC	NP_001339538.1	443	221	5	2	440	63	504	3.53e-140	417	449	48.984	98.6637
48	accC	NP_001339536.1	443	221	5	2	440	37	478	4.33e-140	417	449	48.984	98.6637
49	accC	XP_016876104.1	443	221	5	2	440	63	504	5.85e-140	416	449	48.984	98.6637
50	accC	XP_016876098.1	443	221	5	2	440	30	471	8.81e-140	418	449	48.984	98.6637
51	accC	NP_001121164.1	443	221	5	2	440	37	478	9.26e-140	418	449	48.984	98.6637
52	accC	XP_016876102.1	443	221	5	2	440	63	504	9.54e-140	417	449	48.984	98.6637
53	accC	NP_001171475.1	443	221	5	2	440	63	504	1.14e-139	417	449	48.984	98.6637
54	accC	NP_001339534.1	443	221	5	2	440	63	504	1.37e-139	418	449	48.984	98.6637
55	accC	XP_016876101.1	443	221	5	2	440	63	504	1.51e-139	417	449	48.984	98.6637
56	accC	XP_016876100.1	443	221	5	2	440	63	504	1.68e-139	417	449	48.984	98.6637
57	accC	XP_016876096.1	443	221	5	2	440	30	471	2.19e-139	417	449	48.984	98.6637
58	accC	XP_016876095.1	443	221	5	2	440	37	478	2.79e-139	417	449	48.984	98.6637
59	accC	NP_000273.2	443	221	5	2	440	63	504	3.39e-139	417	449	48.984	98.6637
60	accC	XP_011519395.1	443	221	5	2	440	63	504	5.44e-139	416	449	48.984	98.6637
61	accC	XP_016876094.1	443	221	5	2	440	63	504	8.32e-139	417	449	48.984	98.6637
62	accC	NP_000911.2	449	241	7	2	442	37	483	2.82e-117	371	449	44.098	100
63	accC	NP_001350809.1	391	201	6	66	449	4	392	3.98e-115	352	449	46.292	87.0824
64	accC	NP_001339537.1	443	201	6	2	440	37	430	4.36e-108	335	449	42.664	98.6637
65	accC	NP_001339535.1	443	201	6	2	440	63	456	6.6e-108	335	449	42.664	98.6637
66	accC	NP_001280202.1	334	173	6	123	449	53	384	8.47e-95	299	449	45.509	74.3875
67	accC	XP_006721916.1	503	277	11	1	442	154	652	1.63e-72	250	449	32.008	112.027
68	accC	XP_016880042.1	503	277	11	1	442	162	660	1.68e-72	250	449	32.008	112.027
69	accC	NP_942131.1	503	277	11	1	442	154	652	1.73e-72	250	449	32.008	112.027
70	accC	XP_016880043.1	503	277	11	1	442	162	660	1.87e-72	250	449	32.008	112.027
71	accC	NP_942135.1	503	278	10	1	442	39	537	1.89e-72	250	449	31.809	112.027
72	accC	XP_011523003.1	503	277	11	1	442	124	622	2.05e-72	250	449	32.008	112.027
73	accC	NP_942133.1	503	277	11	1	442	117	615	2.11e-72	250	449	32.008	112.027
74	accC	NP_942134.1	503	278	10	1	442	59	557	2.12e-72	250	449	31.809	112.027
75	accC	XP_011536567.1	505	275	12	1	441	259	757	1.84e-70	244	449	31.683	112.472
76	accC	NP_001084.3	505	275	12	1	441	259	757	4.12e-70	243	449	31.683	112.472
77	accC	XP_016874741.1	505	275	12	1	441	57	555	4.88e-70	243	449	31.683	112.472
78	accC	XP_011536565.1	505	275	12	1	441	259	757	4.96e-70	243	449	31.683	112.472
79	accC	XP_006719430.1	505	275	12	1	441	57	555	6.41e-70	243	449	31.683	112.472
80	accC	XP_011536566.1	505	275	12	1	441	50	548	7.25e-70	243	449	31.683	112.472
81	accC	NP_001339540.1	189	102	4	256	440	1	189	7.57e-44	159	449	43.915	42.0935
82	accC	NP_001339539.1	189	102	4	256	440	1	189	1.26e-43	159	449	43.915	42.0935
83	accC	NP_001339541.1	189	82	5	256	440	1	141	1.06e-14	77	449	29.101	42.0935
84	accC	NP_004332.2	233	154	6	97	321	496	715	1.1e-09	62.8	449	24.893	51.8931
85	accC	NP_004332.2	181	138	2	140	319	1069	1245	2.96e-05	48.9	449	20.994	40.3118
86	accC	NP_001293008.1	140	91	3	97	234	496	626	2.29e-06	52.4	449	27.143	31.1804
87	accC	NP_001293008.1	181	138	2	140	319	1006	1182	2.8e-05	48.9	449	20.994	40.3118
88	accC	XP_006712164.1	140	91	3	97	234	496	626	2.72e-06	52	449	27.143	31.1804
89	accC	XP_006712164.1	181	138	2	140	319	1006	1182	3.08e-05	48.5	449	20.994	40.3118
90	accC	XP_024308899.1	181	138	2	140	319	311	487	3.19e-05	48.5	449	20.994	40.3118
91	accC	NP_001356185.1	183	135	4	140	319	1121	1297	0.035	38.9	449	21.311	40.7572
92	accC	NP_001356185.1	177	126	3	149	321	588	758	0.055	38.1	449	23.164	39.4209
93	accC	NP_001116105.2	183	135	4	140	319	1110	1286	0.036	38.9	449	21.311	40.7572
94	accC	NP_001116105.2	177	126	3	149	321	577	747	0.05	38.1	449	23.164	39.4209
95	accC	XP_006712659.1	34	14	1	42	72	140	173	8.3	30.8	449	50	7.57238
96	accC	XP_024308737.1	34	14	1	42	72	149	182	8.6	30.8	449	50	7.57238
97	accC	NP_001276337.1	34	14	1	42	72	149	182	8.8	30.8	449	50	7.57238
98	accC	XP_016859838.1	34	14	1	42	72	110	143	9	30.8	449	50	7.57238
99	accC	NP_000525.1	34	14	1	42	72	325	358	9.3	30.8	449	50	7.57238
100	accC	NP_001307975.1	34	14	1	42	72	264	297	9.5	30.8	449	50	7.57238
101	accC	NP_001121616.1	34	14	1	42	72	325	358	9.8	30.8	449	50	7.57238
102	accC	NP_001307973.1	34	14	1	42	72	286	319	9.9	30.8	449	50	7.57238
103	accC	XP_016859839.1	34	14	1	42	72	264	297	9.9	30.8	449	50	7.57238
104	accC	NP_001121615.1	34	14	1	42	72	286	319	10	30.8	449	50	7.57238
105	accD	XP_011511175.1	189	124	3	54	241	63	239	1.1e-11	66.6	304	27.513	62.1711
106	accD	NP_000523.2	189	124	3	54	241	63	239	1.12e-11	67	304	27.513	62.1711
107	accD	NP_001171485.1	199	133	6	54	241	63	259	1.29e-09	60.8	304	26.633	65.4605
108	accD	XP_011541831.1	128	95	1	117	241	128	255	0.94	33.1	304	23.438	42.1053
109	accD	XP_016865177.1	128	95	1	117	241	128	255	1.2	32.7	304	23.438	42.1053
110	accD	NP_057290.2	110	60	5	127	226	91	189	1.5	32.3	304	26.364	36.1842
111	accD	XP_006713201.1	110	60	5	127	226	90	188	1.6	32.3	304	26.364	36.1842
112	accD	NP_001307422.1	110	60	5	127	226	91	189	2.4	31.6	304	26.364	36.1842
113	accD	NP_071415.1	114	83	1	131	241	142	255	2.7	31.6	304	24.561	37.5
114	accD	NP_001274365.1	99	51	3	13	106	419	500	8	30.4	304	26.263	32.5658
115	accD	XP_011513537.1	99	51	3	13	106	444	525	8.3	30.4	304	26.263	32.5658
116	accD	XP_005271807.1	99	51	3	13	106	434	515	8.3	30.4	304	26.263	32.5658
117	accD	XP_005271808.1	99	51	3	13	106	419	500	8.6	30.4	304	26.263	32.5658
118	accD	NP_001333370.1	99	51	3	13	106	419	500	8.8	30	304	26.263	32.5658
119	accD	XP_011513543.1	99	51	3	13	106	148	229	8.8	30	304	26.263	32.5658
120	accD	XP_011513538.1	99	51	3	13	106	459	540	9	30	304	26.263	32.5658
121	accD	XP_011513540.1	99	51	3	13	106	459	540	9.1	30	304	26.263	32.5658
122	accD	XP_011513536.1	99	51	3	13	106	459	540	9.3	30	304	26.263	32.5658
123	aceF	NP_001909.4	447	246	10	206	624	64	473	2.41e-47	175	630	30.425	70.9524
124	aceF	NP_001909.4	68	43	1	3	68	65	132	0.007	41.2	630	33.824	10.7937
125	aceF	NP_001909.4	58	37	0	114	171	75	132	0.02	39.7	630	36.207	9.20635
126	aceF	NP_001358968.1	332	193	6	286	615	222	527	2.42e-41	159	630	33.434	52.6984
127	aceF	NP_001358971.1	322	186	6	296	615	183	478	2.43e-41	158	630	33.54	51.1111
128	aceF	NP_001358966.1	461	256	10	184	615	156	576	8.13e-41	159	630	29.501	73.1746
129	aceF	NP_001358965.1	322	186	6	296	615	295	590	1.96e-40	157	630	33.54	51.1111
130	aceF	NP_001358969.1	322	186	6	296	615	210	505	4.52e-40	155	630	33.54	51.1111
131	aceF	NP_001358967.1	322	186	6	296	615	244	539	6.74e-40	155	630	33.54	51.1111
132	aceF	NP_001358963.1	322	186	6	296	615	326	621	8.04e-40	156	630	33.54	51.1111
133	aceF	NP_001922.2	322	186	6	296	615	337	632	1.07e-39	156	630	33.54	51.1111
134	aceF	NP_001358960.1	325	190	6	296	615	337	638	6.88e-39	154	630	32.923	51.5873
135	aceF	NP_001358962.1	322	179	6	296	615	337	625	3.21e-38	152	630	33.54	51.1111
136	aceF	NP_001358961.1	322	186	7	296	615	337	630	1.01e-36	147	630	32.919	51.1111
137	aceF	XP_005270602.1	312	169	6	339	624	2	292	8.26e-35	135	630	30.769	49.5238
138	aceF	NP_001358970.1	332	163	8	286	615	222	491	8.12e-34	137	630	31.627	52.6984
139	aceF	NP_001358964.1	322	156	8	296	615	337	596	3.09e-32	134	630	31.677	51.1111
140	aceF	NP_001128496.2	444	281	10	217	628	9	440	7.79e-31	127	630	26.802	70.4762
141	aceF	NP_003468.2	444	280	11	217	628	69	500	9.66e-30	125	630	27.027	70.4762
142	aceF	NP_001924.2	205	135	1	426	630	248	451	2.33e-29	123	630	33.659	32.5397
143	aceF	NP_001924.2	55	34	0	228	282	93	147	0.032	39.3	630	38.182	8.73016
144	aceF	NP_001924.2	46	29	0	24	69	93	138	0.36	35.8	630	36.957	7.30159
145	aceF	NP_001924.2	55	37	0	127	181	93	147	0.82	34.7	630	32.727	8.73016
146	aceF	NP_001159630.1	169	97	3	467	628	109	273	2.52e-21	96.3	630	36.095	26.8254
147	aceF	NP_001231812.1	56	35	0	228	283	93	148	0.003	40.4	630	37.5	8.88889
148	aceF	NP_001231812.1	56	38	0	24	79	93	148	0.032	37.7	630	32.143	8.88889
149	aceF	NP_001231812.1	55	37	0	127	181	93	147	0.088	36.6	630	32.727	8.73016
150	aceF	NP_001339534.1	176	107	4	111	279	554	710	1.6	33.9	630	24.432	27.9365
151	aceF	NP_001339540.1	176	107	4	111	279	239	395	2.2	33.1	630	24.432	27.9365
152	aceF	XP_011512899.1	96	57	3	4	95	237	328	3.5	32.7	630	32.292	15.2381
153	aceF	NP_001010903.3	96	57	3	4	95	237	328	3.7	32.7	630	32.292	15.2381
154	aceF	NP_001121164.1	59	39	0	120	178	644	702	4.1	32.3	630	33.898	9.36508
155	aceF	NP_001121164.1	59	38	0	221	279	644	702	6.4	32	630	35.593	9.36508
156	aceF	NP_001339535.1	59	39	0	120	178	622	680	4.2	32.3	630	33.898	9.36508
157	aceF	NP_001339535.1	59	38	0	221	279	622	680	6.6	32	630	35.593	9.36508
158	aceF	NP_001339537.1	59	39	0	120	178	596	654	4.2	32.3	630	33.898	9.36508
159	aceF	NP_001339537.1	59	38	0	221	279	596	654	6.6	32	630	35.593	9.36508
160	aceF	NP_000273.2	59	39	0	120	178	670	728	4.2	32.3	630	33.898	9.36508
161	aceF	NP_000273.2	59	38	0	221	279	670	728	6.5	32	630	35.593	9.36508
162	aceF	NP_001280202.1	59	41	0	120	178	540	598	4.6	32.3	630	30.508	9.36508
163	aceF	NP_001280202.1	41	25	0	17	57	540	580	9.9	31.2	630	39.024	6.50794
164	aceF	XP_016876098.1	59	39	0	120	178	637	695	4.8	32.3	630	33.898	9.36508
165	aceF	XP_016876098.1	59	38	0	221	279	637	695	7.3	31.6	630	35.593	9.36508
166	aceF	NP_064551.3	59	41	0	120	178	657	715	5.1	32.3	630	30.508	9.36508
167	aceF	NP_001350809.1	59	41	0	120	178	548	606	5.7	32	630	30.508	9.36508
168	aceF	XP_011511294.1	59	41	0	120	178	619	677	5.9	32	630	30.508	9.36508
169	aceF	NP_001339539.1	59	39	0	120	178	355	413	6.2	31.6	630	33.898	9.36508
170	aceF	NP_001339539.1	59	38	0	221	279	355	413	9.3	31.2	630	35.593	9.36508
171	aceF	NP_001339541.1	59	39	0	120	178	307	365	6.5	31.6	630	33.898	9.36508
172	aceF	NP_001339541.1	59	38	0	221	279	307	365	9.7	31.2	630	35.593	9.36508
173	aceF	NP_001269371.1	38	22	0	262	299	45	82	9.8	29.6	630	42.105	6.03175
174	acpP	NP_004994.1	70	39	0	4	73	79	148	1.7e-14	65.5	78	44.286	89.7436
175	acpP	XP_011544158.2	70	39	0	4	73	110	179	3.68e-14	65.1	78	44.286	89.7436
176	acpP	NP_004095.4	49	32	0	16	64	2135	2183	0.12	31.6	78	34.694	62.8205
177	acpP	XP_006717313.1	51	24	3	30	78	1482	1530	0.22	30.8	78	45.098	65.3846
178	acpP	XP_006717313.1	36	17	2	31	66	505	538	1.1	28.9	78	47.222	46.1538
179	acpP	XP_006717309.1	51	24	3	30	78	1482	1530	0.22	30.8	78	45.098	65.3846
180	acpP	XP_006717309.1	36	17	2	31	66	505	538	1.1	28.9	78	47.222	46.1538
181	acpP	XP_006717315.1	51	24	3	30	78	1462	1510	0.22	30.8	78	45.098	65.3846
182	acpP	XP_006717315.1	36	17	2	31	66	505	538	1.1	28.9	78	47.222	46.1538
183	acpP	NP_003118.2	51	24	3	30	78	1470	1518	0.22	30.8	78	45.098	65.3846
184	acpP	NP_003118.2	36	17	2	31	66	493	526	1.1	28.9	78	47.222	46.1538
185	acpP	XP_006717312.1	51	24	3	30	78	1482	1530	0.23	30.8	78	45.098	65.3846
186	acpP	XP_006717312.1	36	17	2	31	66	505	538	1.2	28.9	78	47.222	46.1538
187	acpP	NP_001362241.2	51	24	3	30	78	1482	1530	0.23	30.8	78	45.098	65.3846
188	acpP	NP_001362241.2	36	17	2	31	66	505	538	1.1	28.9	78	47.222	46.1538
189	acpP	XP_006717316.1	51	24	3	30	78	1462	1510	0.23	30.8	78	45.098	65.3846
190	acpP	XP_006717316.1	36	17	2	31	66	505	538	1.1	28.9	78	47.222	46.1538
191	acpP	NP_001362247.1	51	24	3	30	78	1482	1530	0.23	30.8	78	45.098	65.3846
192	acpP	NP_001362247.1	36	17	2	31	66	505	538	1.1	28.9	78	47.222	46.1538
193	acpP	XP_016870549.1	51	24	3	30	78	1462	1510	0.23	30.8	78	45.098	65.3846
194	acpP	XP_016870549.1	36	17	2	31	66	505	538	1.1	28.9	78	47.222	46.1538
195	acpP	NP_001362242.1	51	24	3	30	78	1470	1518	0.23	30.8	78	45.098	65.3846
196	acpP	NP_001362242.1	36	17	2	31	66	493	526	1.1	28.9	78	47.222	46.1538
197	acpP	NP_001350688.1	51	24	3	30	78	1470	1518	0.23	30.8	78	45.098	65.3846
198	acpP	NP_001350688.1	36	17	2	31	66	493	526	1.2	28.9	78	47.222	46.1538
199	acpP	NP_001123910.1	51	24	3	30	78	1470	1518	0.23	30.8	78	45.098	65.3846
200	acpP	NP_001123910.1	36	17	2	31	66	493	526	1.2	28.9	78	47.222	46.1538
201	acpP	XP_006717310.1	51	24	3	30	78	1462	1510	0.23	30.8	78	45.098	65.3846
202	acpP	XP_006717310.1	36	17	2	31	66	505	538	1.2	28.9	78	47.222	46.1538
203	acpP	NP_001182461.1	51	24	3	30	78	1450	1498	0.24	30.8	78	45.098	65.3846
204	acpP	NP_001182461.1	36	17	2	31	66	493	526	1.2	28.9	78	47.222	46.1538
205	acpP	NP_001350694.1	51	24	3	30	78	1450	1498	0.24	30.8	78	45.098	65.3846
206	acpP	NP_001350694.1	36	17	2	31	66	493	526	1.2	28.9	78	47.222	46.1538
207	acpP	XP_006717314.1	51	24	3	30	78	1450	1498	0.25	30.8	78	45.098	65.3846
208	acpP	XP_006717314.1	36	17	2	31	66	493	526	1.2	28.9	78	47.222	46.1538
209	acpP	NP_001362239.1	51	24	3	30	78	1470	1518	0.25	30.8	78	45.098	65.3846
210	acpP	NP_001362239.1	36	17	2	31	66	493	526	1.2	28.9	78	47.222	46.1538
211	acpP	NP_982260.3	28	17	0	47	74	95	122	1.9	28.1	78	39.286	35.8974
212	acpP	NP_065772.1	55	34	1	19	71	811	865	2.8	27.7	78	34.545	70.5128
213	acpP	XP_016885177.1	55	34	1	19	71	650	704	5.4	26.9	78	34.545	70.5128
214	acpP	XP_016885178.1	55	34	1	19	71	584	638	5.8	26.9	78	34.545	70.5128
215	acpP	XP_006724837.1	55	34	1	19	71	635	689	5.8	26.9	78	34.545	70.5128
216	acpP	XP_024308180.1	55	34	1	19	71	569	623	6.5	26.9	78	34.545	70.5128
217	acpS	NP_001436.1	66	41	2	1	65	19	76	4.1	28.1	126	24.242	52.381
218	acpS	NP_036413.1	54	35	1	30	83	411	463	5.4	28.5	126	33.333	42.8571
219	acpS	XP_016869399.1	51	33	1	65	114	53	103	7.1	28.1	126	33.333	40.4762
220	acpS	NP_001121683.1	51	33	1	65	114	111	161	7.2	28.1	126	33.333	40.4762
221	acpS	NP_116258.2	51	33	1	65	114	140	190	7.2	28.1	126	33.333	40.4762
222	acpS	NP_001035532.1	66	41	2	1	65	68	125	7.7	27.7	126	24.242	52.381
223	adk	NP_037543.1	188	83	1	1	184	16	203	7.49e-68	209	214	53.723	87.8505
224	adk	NP_001306070.1	188	83	1	1	184	16	203	7.99e-68	209	214	53.723	87.8505
225	adk	NP_001616.1	188	83	1	1	184	16	203	1.35e-67	209	214	53.723	87.8505
226	adk	NP_001186128.1	188	79	2	1	184	16	195	6.14e-62	194	214	51.596	87.8505
227	adk	NP_001306068.1	155	67	1	34	184	1	155	3.22e-54	173	214	54.194	72.4299
228	adk	NP_001306069.1	155	67	1	34	184	1	155	5.79e-54	172	214	54.194	72.4299
229	adk	NP_057366.2	189	96	3	1	185	8	190	4.71e-50	164	214	43.915	88.3178
230	adk	NP_001005353.1	184	102	3	1	182	6	185	4.93e-45	150	214	41.304	85.9813
231	adk	NP_001306071.1	188	65	2	1	184	16	161	1.64e-42	143	214	40.957	87.8505
232	adk	NP_001186781.1	185	76	2	1	185	8	150	1.49e-34	122	214	36.216	86.4486
233	adk	NP_001306072.1	94	39	0	1	94	16	109	7.62e-34	119	214	58.511	43.9252
234	adk	NP_001186782.1	119	57	2	71	185	3	120	1.9e-32	116	214	47.899	55.6075
235	adk	NP_000467.1	183	91	3	3	184	11	166	1.87e-29	110	214	34.973	85.514
236	adk	NP_001305051.1	183	91	3	3	184	27	182	3.66e-29	109	214	34.973	85.514
237	adk	XP_024303207.1	179	88	3	7	184	8	159	2.18e-28	107	214	35.196	83.6449
238	adk	NP_001317545.1	136	73	3	49	182	2	133	4.56e-28	105	214	41.912	63.5514
239	adk	NP_001353064.1	219	109	7	3	213	6	192	8.36e-24	95.5	214	31.963	102.336
240	adk	NP_057392.1	219	109	7	3	213	38	224	1.87e-23	95.1	214	31.963	102.336
241	adk	NP_001304887.1	182	124	3	2	182	66	243	1.37e-22	94	214	29.121	85.0467
242	adk	XP_011516579.1	185	121	4	2	184	71	247	2.14e-22	95.1	214	29.189	86.4486
243	adk	XP_011516579.1	46	30	0	2	47	282	327	0.009	38.5	214	34.783	21.4953
244	adk	NP_001304888.1	182	124	3	2	182	98	275	2.3e-22	94	214	29.121	85.0467
245	adk	XP_006717028.1	182	124	3	2	182	198	375	6.69e-22	94	214	29.121	85.0467
246	adk	XP_006717028.1	144	92	3	43	184	25	163	8.32e-17	79.7	214	31.25	67.2897
247	adk	NP_001358700.1	185	121	4	2	184	30	206	6.78e-22	94.4	214	29.189	86.4486
248	adk	NP_001358700.1	182	124	3	2	182	241	418	1.22e-21	93.6	214	29.121	85.0467
249	adk	XP_011516580.1	182	124	3	2	182	196	373	6.99e-22	94	214	29.121	85.0467
250	adk	XP_011516580.1	144	92	3	43	184	23	161	8.75e-17	79.7	214	31.25	67.2897
251	adk	XP_005272226.1	185	121	4	2	184	71	247	7.1e-22	94.4	214	29.189	86.4486
252	adk	XP_005272226.1	182	124	3	2	182	282	459	1.49e-21	93.6	214	29.121	85.0467
253	adk	NP_689785.1	185	121	4	2	184	59	235	7.35e-22	94.4	214	29.189	86.4486
254	adk	NP_689785.1	182	124	3	2	182	270	447	1.43e-21	93.6	214	29.121	85.0467
255	adk	NP_001358701.1	182	124	3	2	182	225	402	1.01e-21	93.6	214	29.121	85.0467
256	adk	NP_001358701.1	144	92	3	43	184	52	190	1.16e-16	79.3	214	31.25	67.2897
257	adk	XP_016856499.1	188	97	4	3	187	329	487	3.12e-21	92.8	214	31.383	87.8505
258	adk	XP_016856499.1	185	105	2	3	185	85	242	4.41e-17	80.9	214	27.568	86.4486
259	adk	NP_036225.2	188	97	4	3	187	353	511	3.61e-21	92.4	214	31.383	87.8505
260	adk	NP_036225.2	185	105	2	3	185	109	266	4.35e-17	80.9	214	27.568	86.4486
261	adk	NP_777283.1	188	97	4	3	187	379	537	3.72e-21	92.4	214	31.383	87.8505
262	adk	NP_777283.1	185	105	2	3	185	135	292	4.23e-17	80.9	214	27.568	86.4486
263	adk	XP_005270796.1	188	97	4	3	187	355	513	3.99e-21	92.4	214	31.383	87.8505
264	adk	XP_005270796.1	185	105	2	3	185	111	268	5.69e-17	80.5	214	27.568	86.4486
265	adk	XP_016856501.1	185	105	2	3	185	135	292	2.83e-17	80.9	214	27.568	86.4486
266	adk	NP_001316531.1	139	95	2	3	133	33	171	8.08e-13	68.2	214	25.899	64.9533
267	adk	NP_001316532.1	139	95	2	3	133	105	243	8.48e-13	68.2	214	25.899	64.9533
268	adk	XP_016865875.1	139	95	2	3	133	105	243	8.64e-13	68.6	214	25.899	64.9533
269	adk	XP_016865875.1	192	126	6	1	184	1484	1666	7.16e-08	53.9	214	25.521	89.7196
270	adk	XP_016865875.1	174	83	4	1	125	1064	1237	0.18	34.7	214	24.138	81.3084
271	adk	XP_011533861.1	139	95	2	3	133	105	243	8.82e-13	68.6	214	25.899	64.9533
272	adk	XP_011533857.1	139	95	2	3	133	105	243	1.01e-12	68.6	214	25.899	64.9533
273	adk	XP_011533857.1	89	57	2	1	82	1484	1572	0.054	36.2	214	28.09	41.5888
274	adk	XP_011533857.1	65	44	1	62	125	1173	1237	0.18	34.7	214	30.769	30.3738
275	adk	XP_016865877.1	139	95	2	3	133	105	243	1.05e-12	68.2	214	25.899	64.9533
276	adk	XP_016865877.1	174	83	4	1	125	1064	1237	0.19	34.7	214	24.138	81.3084
277	adk	XP_011533858.1	139	95	2	3	133	105	243	1.1e-12	68.2	214	25.899	64.9533
278	adk	XP_011533858.1	65	44	1	62	125	1173	1237	0.21	34.7	214	30.769	30.3738
279	adk	XP_016882294.1	88	58	0	6	93	1	88	1.01e-11	61.2	214	34.091	41.1215
280	adk	XP_016882293.1	89	59	0	5	93	44	132	1.73e-11	61.6	214	33.708	41.5888
281	adk	XP_011533852.1	149	102	3	4	143	106	254	9.53e-11	62.8	214	25.503	69.6262
282	adk	XP_011533852.1	192	126	6	1	184	1484	1666	7.36e-06	48.1	214	25.521	89.7196
283	adk	XP_011533852.1	61	40	1	62	121	1173	1233	0.42	33.5	214	32.787	28.5047
284	adk	XP_006715439.2	149	102	3	4	143	106	254	9.71e-11	62.4	214	25.503	69.6262
285	adk	XP_006715439.2	187	126	5	1	184	1484	1661	6.36e-08	54.3	214	26.203	87.3832
286	adk	XP_006715439.2	61	40	1	62	121	1173	1233	0.44	33.5	214	32.787	28.5047
287	adk	XP_011533854.1	149	102	3	4	143	34	182	1.02e-10	62.4	214	25.503	69.6262
288	adk	XP_011533854.1	192	126	6	1	184	1412	1594	8.52e-06	47.8	214	25.521	89.7196
289	adk	XP_011533854.1	61	40	1	62	121	1101	1161	0.44	33.5	214	32.787	28.5047
290	adk	XP_016865873.1	138	94	2	4	133	106	243	1.12e-10	62.4	214	26.087	64.486
291	adk	XP_016865873.1	192	126	6	1	184	1484	1666	8.93e-06	47.8	214	25.521	89.7196
292	adk	XP_016865873.1	61	40	1	62	121	1173	1233	0.44	33.5	214	32.787	28.5047
293	adk	XP_011533856.1	138	94	2	4	133	106	243	1.12e-10	62.4	214	26.087	64.486
294	adk	XP_011533856.1	192	126	6	1	184	1377	1559	8.82e-06	47.8	214	25.521	89.7196
295	adk	XP_011533856.1	61	40	1	62	121	1066	1126	0.45	33.5	214	32.787	28.5047
296	adk	NP_001138600.2	138	94	2	4	133	34	171	1.27e-10	62.4	214	26.087	64.486
297	adk	NP_001138600.2	187	126	5	1	184	1412	1589	9.3e-08	53.9	214	26.203	87.3832
298	adk	NP_001138600.2	61	40	1	62	121	1101	1161	0.51	33.5	214	32.787	28.5047
299	adk	XP_024303208.1	133	67	3	53	184	1	106	5.35e-09	54.3	214	28.571	62.1495
300	adk	NP_001129612.1	214	80	7	3	213	38	175	7.13e-09	55.1	214	25.701	100
301	adk	XP_016865876.1	192	126	6	1	184	1030	1212	9.93e-08	53.5	214	25.521	89.7196
302	adk	XP_016865876.1	65	44	1	62	125	719	783	0.16	34.7	214	30.769	30.3738
303	adk	NP_001337819.1	153	77	5	1	122	368	514	4.16e-07	51.6	214	25.49	71.4953
304	adk	NP_001337817.1	153	77	5	1	122	368	514	5.61e-07	51.2	214	25.49	71.4953
305	adk	NP_001308530.1	54	34	0	6	59	1	54	6.99e-06	45.4	214	37.037	25.2336
306	adk	XP_011533860.1	192	126	6	1	184	688	870	7.24e-06	48.1	214	25.521	89.7196
307	adk	XP_011533860.1	61	40	1	62	121	377	437	0.43	33.5	214	32.787	28.5047
308	adk	XP_016865878.1	192	126	6	1	184	829	1011	7.26e-06	48.1	214	25.521	89.7196
309	adk	XP_016865878.1	61	40	1	62	121	518	578	0.43	33.5	214	32.787	28.5047
310	adk	XP_016865874.1	192	126	6	1	184	1197	1379	1.06e-05	47.8	214	25.521	89.7196
311	adk	XP_016865874.1	61	40	1	62	121	886	946	0.5	33.5	214	32.787	28.5047
312	adk	NP_001337820.1	124	58	4	1	93	342	464	3.29e-05	45.8	214	27.419	57.9439
313	adk	NP_689540.2	124	58	4	1	93	368	490	3.38e-05	45.8	214	27.419	57.9439
314	adk	XP_006720085.1	124	58	4	1	93	342	464	3.61e-05	45.8	214	27.419	57.9439
315	adk	XP_006720084.1	124	58	4	1	93	368	490	4.22e-05	45.8	214	27.419	57.9439
316	adk	XP_011512441.1	57	40	0	43	99	684	740	0.026	37.4	214	29.825	26.6355
317	adk	XP_011512440.1	57	40	0	43	99	684	740	0.026	37.4	214	29.825	26.6355
318	adk	XP_011512437.1	57	40	0	43	99	684	740	0.027	37.4	214	29.825	26.6355
319	adk	XP_016865369.1	57	40	0	43	99	622	678	0.027	37.4	214	29.825	26.6355
320	adk	XP_011512439.1	57	40	0	43	99	679	735	0.027	37.4	214	29.825	26.6355
321	adk	XP_011512442.1	57	40	0	43	99	627	683	0.027	37.4	214	29.825	26.6355
322	adk	XP_011512438.1	57	40	0	43	99	684	740	0.027	37.4	214	29.825	26.6355
323	adk	XP_011512443.1	57	40	0	43	99	542	598	0.028	37.4	214	29.825	26.6355
324	adk	XP_005248433.1	57	40	0	43	99	684	740	0.03	37	214	29.825	26.6355
325	adk	XP_005248434.1	57	40	0	43	99	679	735	0.03	37	214	29.825	26.6355
326	adk	XP_005248435.1	57	40	0	43	99	684	740	0.034	37	214	29.825	26.6355
327	adk	XP_016865371.1	57	40	0	43	99	684	740	0.035	37	214	29.825	26.6355
328	adk	XP_024301987.1	57	40	0	43	99	627	683	0.035	37	214	29.825	26.6355
329	adk	NP_079143.3	57	40	0	43	99	684	740	0.036	37	214	29.825	26.6355
330	adk	XP_011521450.1	87	47	3	8	86	2191	2270	0.28	34.3	214	28.736	40.6542
331	adk	XP_016878835.1	87	47	3	8	86	2197	2276	0.28	34.3	214	28.736	40.6542
332	adk	XP_011521449.1	87	47	3	8	86	2208	2287	0.28	34.3	214	28.736	40.6542
333	adk	XP_011521448.1	87	47	3	8	86	2218	2297	0.3	33.9	214	28.736	40.6542
334	adk	XP_011521454.1	87	47	3	8	86	111	190	0.3	33.9	214	28.736	40.6542
335	adk	NP_001257903.1	87	47	3	8	86	2157	2236	0.3	33.9	214	28.736	40.6542
336	adk	XP_006721269.1	87	47	3	8	86	2174	2253	0.3	33.9	214	28.736	40.6542
337	adk	XP_011521453.1	87	47	3	8	86	2184	2263	0.31	33.9	214	28.736	40.6542
338	adk	XP_016878836.1	87	47	3	8	86	1561	1640	0.32	33.9	214	28.736	40.6542
339	adk	NP_057367.1	35	21	0	2	36	5	39	0.86	31.6	214	40	16.3551
340	adk	NP_079114.3	31	16	0	3	33	58	88	4.1	30.4	214	48.387	14.486
341	adk	NP_001273883.1	70	42	2	68	136	79	142	7.1	29.3	214	30	32.7103
342	adk	NP_958431.2	63	39	1	25	81	666	728	9.9	29.3	214	28.571	29.4393
343	adk	XP_011522069.2	63	39	1	25	81	816	878	10	29.3	214	28.571	29.4393
344	alaS	NP_001596.2	979	473	28	4	875	6	963	0	566	876	38.611	111.758
345	alaS	NP_065796.2	965	499	30	12	875	46	985	1.39e-155	483	876	35.233	110.16
346	alaS	XP_011513066.1	912	461	29	12	822	46	933	6.28e-153	475	876	35.746	104.11
347	alaS	XP_005249302.1	224	82	10	12	220	46	249	1.33e-58	218	876	47.768	25.5708
348	alaS	XP_005249302.1	634	368	19	317	875	260	888	9.53e-46	179	876	29.338	72.3744
349	alaS	XP_016866601.1	552	316	16	395	875	9	555	1.38e-36	147	876	28.986	63.0137
350	alaS	NP_001129514.2	392	269	11	491	874	217	582	1.13e-09	63.9	876	22.704	44.7489
351	alaS	NP_079543.1	394	264	13	491	874	156	521	2.32e-09	62.8	876	23.35	44.9772
352	alaS	NP_001248363.1	392	269	11	491	874	43	408	7.14e-09	60.8	876	22.704	44.7489
353	alaS	XP_006720449.1	131	91	4	564	688	234	362	0.15	37.7	876	24.427	14.9543
354	alaS	NP_689547.2	131	91	4	564	688	234	362	0.16	37.7	876	24.427	14.9543
355	alaS	XP_016877401.1	131	91	4	564	688	234	362	0.18	37.4	876	24.427	14.9543
356	alaS	XP_016876162.1	102	63	3	325	418	136	236	3.8	33.1	876	29.412	11.6438
357	alaS	NP_003753.2	63	40	1	334	396	38	98	3.8	31.6	876	33.333	7.19178
358	alaS	NP_060921.3	102	63	3	325	418	136	236	3.9	33.1	876	29.412	11.6438
359	alaS	NP_001172056.1	63	41	1	334	396	37	97	3.9	31.6	876	31.746	7.19178
360	alaS	XP_011533451.1	102	63	3	325	418	136	236	3.9	33.1	876	29.412	11.6438
361	alaS	XP_011533452.1	89	55	2	325	405	136	224	4	33.1	876	29.213	10.1598
362	alaS	NP_659475.2	131	85	7	54	180	323	447	4.1	33.1	876	27.481	14.9543
363	alaS	XP_005264694.1	124	82	6	60	180	124	241	5	32.7	876	26.613	14.1553
364	alaS	NP_054745.1	95	56	4	414	506	11	97	6.5	32	876	30.526	10.8447
365	argS	NP_002878.2	599	333	11	1	577	74	660	5.83e-130	396	577	38.731	103.813
366	argS	NP_064716.2	537	339	14	59	577	65	578	1.89e-55	198	577	29.236	93.0676
367	argS	NP_001337434.1	535	339	14	59	575	65	576	3.97e-54	195	577	28.972	92.721
368	argS	XP_011534251.1	424	262	11	59	467	65	470	1.01e-48	178	577	30.425	73.4835
369	argS	NP_001305714.1	423	279	11	165	577	2	403	4.98e-30	124	577	26.714	73.3102
370	argS	NP_001337435.1	421	279	11	165	575	2	401	4.39e-29	121	577	26.366	72.9636
371	argS	NP_065175.4	101	52	4	74	160	93	187	1.2	34.3	577	28.713	17.5043
372	argS	NP_001161206.1	101	52	4	74	160	123	217	1.3	34.3	577	28.713	17.5043
373	argS	NP_001230075.1	66	48	0	187	252	602	667	3.3	32.7	577	27.273	11.4385
374	argS	XP_011542500.1	66	48	0	187	252	712	777	4.4	32.3	577	27.273	11.4385
375	argS	XP_011542501.1	66	48	0	187	252	700	765	4.4	32.3	577	27.273	11.4385
376	argS	XP_016856875.1	66	48	0	187	252	673	738	4.7	32.3	577	27.273	11.4385
377	argS	XP_016856870.1	66	48	0	187	252	774	839	4.8	32.3	577	27.273	11.4385
378	argS	NP_996671.1	66	48	0	187	252	685	750	5	32	577	27.273	11.4385
379	argS	XP_016856872.1	66	48	0	187	252	747	812	5.3	32	577	27.273	11.4385
380	argS	XP_016856867.1	66	48	0	187	252	852	917	6	32	577	27.273	11.4385
381	argS	XP_016856868.1	66	48	0	187	252	825	890	6.6	31.6	577	27.273	11.4385
382	argS	NP_001230076.1	66	48	0	187	252	700	765	6.7	31.6	577	27.273	11.4385
383	argS	XP_011542498.1	66	48	0	187	252	818	883	6.9	31.6	577	27.273	11.4385
384	argS	NP_002524.2	66	48	0	187	252	791	856	7.5	31.6	577	27.273	11.4385
385	asd	XP_011539351.1	82	47	5	45	122	9	83	2.5	32.3	367	29.268	22.3433
386	asd	NP_001284594.1	78	49	4	45	122	12	82	2.7	32	367	28.205	21.2534
387	asd	NP_001073963.1	78	49	4	45	122	12	82	2.7	32	367	28.205	21.2534
388	asd	NP_001284591.1	75	47	4	48	122	14	81	5.6	30.8	367	28	20.436
389	asd	NP_001284592.1	75	47	4	48	122	14	81	5.7	31.2	367	28	20.436
390	asd	XP_011539352.1	75	47	4	48	122	14	81	6.1	30.8	367	28	20.436
391	asd	NP_001003962.1	83	55	2	162	244	91	165	6.8	30.4	367	24.096	22.6158
392	asd	XP_024307500.1	83	55	2	162	244	28	102	7.2	30	367	24.096	22.6158
393	asd	XP_011525661.1	83	55	2	162	244	23	97	7.7	30	367	24.096	22.6158
394	asnS	NP_078954.4	463	248	8	6	464	30	475	1.29e-124	372	466	41.901	99.3562
395	asnS	XP_011543555.1	463	244	8	6	464	30	466	3.24e-119	358	466	40.821	99.3562
396	asnS	NP_001230180.1	246	127	3	222	464	4	248	3.51e-74	235	466	46.748	52.7897
397	asnS	XP_016873793.1	246	123	3	222	464	4	239	7.15e-69	221	466	44.715	52.7897
398	asnS	XP_016873791.1	286	160	6	4	287	28	297	2.66e-60	201	466	37.762	61.3734
399	asnS	XP_005266757.1	455	271	12	20	459	127	540	2.15e-50	181	466	28.132	97.6395
400	asnS	NP_004530.1	455	271	12	20	459	128	541	2.5e-50	181	466	28.132	97.6395
401	asnS	NP_001280241.1	350	190	11	130	462	88	397	4.46e-32	128	466	29.429	75.1073
402	asnS	NP_001340.2	350	190	11	130	462	188	497	9.86e-32	129	466	29.429	75.1073
403	asnS	NP_001352141.1	530	284	23	19	462	65	558	6.33e-12	69.7	466	23.396	113.734
404	asnS	NP_060592.2	162	85	7	315	462	458	609	4.49e-08	57.4	466	32.716	34.7639
405	asnS	NP_060592.2	265	169	11	19	272	65	303	0.006	41.2	466	22.264	56.867
406	asnS	NP_001352142.1	265	169	11	19	272	65	303	0.006	40.8	466	22.264	56.867
407	asnS	NP_001123561.1	33	21	0	426	458	567	599	0.47	35	466	36.364	7.08155
408	asnS	NP_005539.1	33	21	0	426	458	539	571	0.49	35	466	36.364	7.08155
409	asnS	NP_001365077.1	33	21	0	426	458	383	415	0.51	34.7	466	36.364	7.08155
410	asnS	NP_006478.3	47	30	1	17	61	231	277	5.5	31.6	466	31.915	10.0858
411	asnS	NP_001987.3	47	30	1	17	61	231	277	5.7	31.6	466	31.915	10.0858
412	asnS	NP_006476.3	47	30	1	17	61	231	277	5.7	31.6	466	31.915	10.0858
413	asnS	NP_006477.3	47	30	1	17	61	231	277	6.4	31.6	466	31.915	10.0858
414	aspS	NP_060592.2	602	336	11	1	589	49	639	1.31e-145	436	590	40.199	102.034
415	aspS	NP_001352141.1	602	295	12	1	590	49	589	7.77e-134	404	590	38.87	102.034
416	aspS	NP_001352142.1	431	243	9	1	424	49	471	8.55e-94	297	590	40.139	73.0508
417	aspS	NP_005539.1	243	159	9	26	261	135	367	2.9e-16	84	590	27.572	41.1864
418	aspS	NP_005539.1	36	17	0	520	555	536	571	4.8e-05	48.1	590	52.778	6.10169
419	aspS	NP_001123561.1	243	159	9	26	261	163	395	4.27e-16	83.6	590	27.572	41.1864
420	aspS	NP_001123561.1	36	17	0	520	555	564	599	4.93e-05	48.1	590	52.778	6.10169
421	aspS	NP_001365077.1	176	120	5	90	261	38	211	3.87e-15	79.7	590	28.409	29.8305
422	aspS	NP_001365077.1	36	17	0	520	555	380	415	5.15e-05	47.8	590	52.778	6.10169
423	aspS	NP_001340.2	263	166	8	23	262	61	317	9.67e-14	75.9	590	25.856	44.5763
424	aspS	NP_001340.2	86	50	1	471	556	413	494	2.08e-10	65.1	590	37.209	14.5763
425	aspS	NP_001280241.1	222	142	6	57	262	2	217	9.55e-13	72	590	26.126	37.6271
426	aspS	NP_001280241.1	86	50	1	471	556	313	394	3.08e-10	64.3	590	37.209	14.5763
427	aspS	XP_016873791.1	255	159	11	15	253	41	281	2.64e-10	63.9	590	25.882	43.2203
428	aspS	NP_078954.4	253	165	9	15	253	41	281	3.14e-10	64.7	590	24.506	42.8814
429	aspS	NP_078954.4	101	61	4	465	564	384	477	2.64e-06	52	590	31.683	17.1186
430	aspS	XP_011543555.1	253	165	9	15	253	41	281	3.38e-10	64.3	590	24.506	42.8814
431	aspS	XP_011543555.1	104	49	5	465	564	384	468	4.7e-05	48.1	590	30.769	17.6271
432	aspS	NP_004530.1	245	162	9	15	252	125	358	3.92e-09	61.2	590	26.531	41.5254
433	aspS	NP_004530.1	105	70	3	454	556	441	541	7.75e-05	47.4	590	27.619	17.7966
434	aspS	XP_005266757.1	245	162	9	15	252	124	357	4.31e-09	61.2	590	26.531	41.5254
435	aspS	XP_005266757.1	105	70	3	454	556	440	540	7.74e-05	47.4	590	27.619	17.7966
436	aspS	NP_001230180.1	101	61	4	465	564	157	250	1.58e-06	51.6	590	31.683	17.1186
437	aspS	XP_016873793.1	101	53	5	465	564	157	241	3.7e-05	47.4	590	30.693	17.1186
438	aspS	NP_001004711.1	145	98	4	226	359	3	140	2.4	32.7	590	20	24.5763
439	aspS	XP_011542029.1	84	57	1	284	362	12	95	7.6	31.2	590	26.19	14.2373
440	aspS	NP_004857.4	84	57	1	284	362	12	95	8	31.2	590	26.19	14.2373
441	bamA	NP_056195.3	483	293	16	349	807	47	465	4.89e-10	64.7	810	21.118	59.6296
442	bamD	XP_011532610.1	45	30	0	197	241	120	164	9.4	29.6	245	33.333	18.3673
443	bamD	XP_011532608.1	45	30	0	197	241	121	165	9.7	29.6	245	33.333	18.3673
444	bamD	XP_011532607.1	45	30	0	197	241	124	168	9.7	29.6	245	33.333	18.3673
445	bamD	NP_001127854.1	45	30	0	197	241	106	150	9.9	29.6	245	33.333	18.3673
446	bamD	NP_055684.3	45	30	0	197	241	120	164	10	29.6	245	33.333	18.3673
447	birA	XP_024307833.1	156	90	7	65	210	401	548	1.59e-07	54.7	321	30.769	48.5981
448	birA	NP_000402.3	156	90	7	65	210	458	605	1.71e-07	54.7	321	30.769	48.5981
449	birA	NP_001339443.1	156	90	7	65	210	605	752	2.26e-07	54.3	321	30.769	48.5981
450	can	XP_011510894.1	55	39	0	141	195	629	683	4.7	30.4	220	29.091	25
451	can	XP_011510891.1	55	39	0	141	195	1443	1497	6.2	30	220	29.091	25
452	can	XP_011510890.1	55	39	0	141	195	1573	1627	6.2	30	220	29.091	25
453	can	NP_055918.3	55	39	0	141	195	1573	1627	6.4	30	220	29.091	25
454	can	NP_001272972.1	88	56	2	99	186	147	228	6.8	29.6	220	29.545	40
455	can	NP_001120800.1	88	56	2	99	186	118	199	8.3	29.3	220	29.545	40
456	can	NP_001272971.1	88	56	2	99	186	78	159	8.5	29.3	220	29.545	40
457	can	NP_000007.1	88	56	2	99	186	114	195	8.7	29.3	220	29.545	40
458	cca	NP_001354250.1	231	133	8	5	220	61	273	4.49e-10	63.2	412	28.139	56.068
459	cca	NP_001289875.2	196	111	7	5	185	61	246	1.07e-09	61.6	412	30.612	47.5728
460	cca	NP_001341602.1	115	70	3	204	318	8	105	0.92	33.9	412	24.348	27.9126
461	cca	NP_003908.1	115	70	3	204	318	137	234	1	33.9	412	24.348	27.9126
462	cca	XP_016877234.1	115	70	3	204	318	137	234	1.1	33.5	412	24.348	27.9126
463	cca	XP_011528718.1	49	28	1	172	216	37	85	4.5	31.6	412	34.694	11.8932
464	cca	NP_001356220.1	49	28	1	172	216	37	85	4.7	31.6	412	34.694	11.8932
465	cca	NP_003495.1	49	28	1	172	216	49	97	4.8	31.6	412	34.694	11.8932
466	cca	XP_024308045.1	49	28	1	172	216	49	97	4.8	31.6	412	34.694	11.8932
467	cca	NP_001171481.1	49	28	1	172	216	49	97	5	31.6	412	34.694	11.8932
468	cca	NP_001296121.1	94	59	4	265	356	803	885	9.2	30.8	412	23.404	22.8155
469	cca	NP_001296122.1	94	59	4	265	356	861	943	9.3	30.8	412	23.404	22.8155
470	cca	NP_059145.2	94	59	4	265	356	861	943	9.6	30.8	412	23.404	22.8155
471	cca	NP_004433.2	94	59	4	265	356	862	944	9.6	30.8	412	23.404	22.8155
472	cca	XP_024309663.1	94	59	4	265	356	420	502	9.9	30.4	412	23.404	22.8155
473	cca	XP_006710505.1	94	59	4	265	356	831	913	10	30.4	412	23.404	22.8155
474	cdsA	XP_011527692.1	170	68	4	145	265	138	306	7.36e-12	66.6	285	30.588	59.6491
475	cdsA	NP_003809.1	170	68	4	145	265	216	384	2.14e-11	65.5	285	30.588	59.6491
476	cdsA	XP_005262744.1	135	70	4	145	265	233	361	2.83e-11	65.1	285	33.333	47.3684
477	cdsA	NP_001254.2	174	66	3	145	265	233	401	8.05e-11	63.9	285	28.736	61.0526
478	cdsA	XP_016863139.1	81	47	2	145	225	233	308	2.64e-06	50.1	285	35.802	28.4211
479	cdsA	XP_006723723.1	58	31	1	145	202	216	272	4.72e-06	49.3	285	44.828	20.3509
480	cdsA	XP_016863137.1	146	78	3	145	265	233	378	7.87e-06	48.5	285	29.452	51.2281
481	cdsA	XP_016863138.1	121	74	2	145	265	233	338	0.005	40	285	26.446	42.4561
482	cdsA	NP_001336757.1	48	29	1	61	108	225	271	8.6	30	285	37.5	16.8421
483	cdsA	NP_005680.1	48	29	1	61	108	271	317	9	30	285	37.5	16.8421
484	coaA	NP_001129426.1	132	71	8	88	206	23	145	6.96e-05	45.1	316	29.545	41.7722
485	coaA	NP_113620.1	132	71	8	88	206	23	145	0.000116	45.1	316	29.545	41.7722
486	coaA	NP_036606.2	122	78	7	88	201	20	137	0.1	35.8	316	26.23	38.6076
487	coaA	NP_001305448.1	105	57	6	88	180	23	120	0.3	34.3	316	27.619	33.2278
488	coaA	NP_000779.1	35	19	1	81	115	15	48	4	30.8	316	42.857	11.0759
489	coaA	NP_001305788.1	46	27	1	81	126	31	74	4.5	30.4	316	36.957	14.557
490	coaA	NP_550440.1	46	27	1	81	126	31	74	4.6	30.4	316	36.957	14.557
491	coaA	XP_011530949.1	35	21	0	81	115	31	65	4.8	30.8	316	40	11.0759
492	coaA	NP_550438.1	35	21	0	81	115	31	65	5	30.8	316	40	11.0759
493	coaD	NP_001288204.1	81	53	1	68	148	3	75	3.9	29.6	159	24.691	50.9434
494	coaD	XP_005251560.1	111	60	4	14	109	51	158	4.7	29.3	159	29.73	69.8113
495	coaD	NP_001284708.1	78	49	1	9	77	15	92	5.1	28.9	159	25.641	49.0566
496	coaD	XP_011540273.1	78	49	1	9	77	15	92	5.2	28.5	159	25.641	49.0566
497	coaD	XP_016857597.1	78	49	1	9	77	15	92	5.8	28.5	159	25.641	49.0566
498	coaD	NP_001284707.1	78	49	1	9	77	15	92	7.8	28.5	159	25.641	49.0566
499	coaE	NP_001122103.1	193	119	2	3	191	2	194	1.75e-33	121	206	36.269	93.6893
500	coaE	XP_005257745.1	107	58	1	3	109	2	104	1.71e-23	92.4	206	42.056	51.9417
501	coaE	NP_001035997.2	179	96	3	3	161	388	549	2.15e-15	75.9	206	25.698	86.8932
502	coaE	NP_001035994.1	179	96	3	3	161	359	520	2.16e-15	75.5	206	25.698	86.8932
503	coaE	XP_016880594.1	86	57	1	107	191	8	93	0.000439	40.8	206	32.558	41.7476
504	coaE	NP_001009814.1	42	21	2	5	41	443	484	1.5	31.6	206	38.095	20.3883
505	coaE	NP_055873.1	42	21	2	5	41	443	484	1.8	31.6	206	38.095	20.3883
506	coaE	XP_016867808.1	28	14	0	7	34	14	41	2.3	31.2	206	50	13.5922
507	coaE	NP_005252.1	73	40	2	3	66	76	148	2.4	30.8	206	32.877	35.4369
508	coaE	XP_016868804.1	73	40	2	3	66	76	148	4	30	206	32.877	35.4369
509	coaE	NP_001269606.1	28	14	0	7	34	597	624	9.4	29.3	206	50	13.5922
510	coaE	NP_001269607.1	28	14	0	7	34	389	416	9.5	29.3	206	50	13.5922
511	cohE	NP_001354709.1	53	25	2	25	68	151	203	0.78	32.7	224	35.849	23.6607
512	cohE	NP_001350371.1	53	25	2	25	68	251	303	1.3	32	224	35.849	23.6607
513	cohE	NP_001350370.1	53	25	2	25	68	251	303	1.3	32	224	35.849	23.6607
514	cohE	NP_079239.3	53	25	2	25	68	251	303	1.3	32	224	35.849	23.6607
515	cohE	NP_001308142.1	53	25	2	25	68	251	303	1.4	32	224	35.849	23.6607
516	cohE	NP_001308788.1	69	45	2	134	200	528	595	1.4	32	224	30.435	30.8036
517	cohE	NP_065393.1	69	45	2	134	200	734	801	1.6	32	224	30.435	30.8036
518	cydA	NP_001401.2	69	45	2	201	268	211	278	4.9	32	522	31.884	13.2184
519	cydA	NP_001258867.1	69	45	2	201	268	211	278	4.9	32	522	31.884	13.2184
520	cydA	NP_001247425.1	34	20	1	314	347	147	179	6	30.8	522	38.235	6.51341
521	cydA	NP_001367.2	47	32	0	198	244	101	147	7.1	31.6	522	31.915	9.00383
522	cydA	XP_011529261.1	34	18	1	314	347	578	610	7.1	31.6	522	44.118	6.51341
523	cydA	NP_002435.1	34	18	1	314	347	545	577	7.4	31.2	522	44.118	6.51341
524	cydA	XP_016885034.1	34	18	1	314	347	534	566	7.9	31.2	522	44.118	6.51341
525	cydA	XP_005262326.1	34	18	1	314	347	546	578	7.9	31.2	522	44.118	6.51341
526	cydA	NP_001104547.1	34	20	1	314	347	554	586	8.7	31.2	522	38.235	6.51341
527	cydB	XP_006712297.1	72	42	3	117	188	59	123	4.1	31.6	379	31.944	18.9974
528	cydB	XP_011508850.1	72	42	3	117	188	324	388	4.8	31.6	379	31.944	18.9974
529	cydB	XP_005246116.1	72	42	3	117	188	59	123	4.9	31.6	379	31.944	18.9974
530	cydB	XP_011508849.1	72	42	3	117	188	324	388	5	31.6	379	31.944	18.9974
531	cydB	XP_011508851.1	72	42	3	117	188	324	388	5.2	31.2	379	31.944	18.9974
532	cydB	XP_016858771.1	72	42	3	117	188	324	388	5.2	31.2	379	31.944	18.9974
533	cydB	XP_024308446.1	72	42	3	117	188	324	388	7.4	30.8	379	31.944	18.9974
534	cydB	XP_024308447.1	72	42	3	117	188	324	388	7.9	30.8	379	31.944	18.9974
535	cydB	XP_024308444.1	72	42	3	117	188	324	388	8.8	30.4	379	31.944	18.9974
536	cydB	NP_001243888.2	68	35	4	119	182	456	519	9.6	30.4	379	36.765	17.942
537	cydC	NP_061337.1	360	229	8	220	568	277	626	3.59e-44	171	573	30.556	62.8272
538	cydC	NP_061337.1	243	147	5	338	567	1033	1274	9.19e-34	139	573	33.745	42.4084
539	cydC	XP_016867812.1	360	229	8	220	568	277	626	4.3e-44	170	573	30.556	62.8272
540	cydC	XP_016867812.1	243	147	5	338	567	1033	1274	1.03e-33	139	573	33.745	42.4084
541	cydC	NP_000434.1	360	229	8	220	568	277	626	4.39e-44	170	573	30.556	62.8272
542	cydC	NP_000434.1	236	147	4	338	567	1033	1267	5.19e-36	146	573	34.746	41.1867
543	cydC	XP_011514610.3	360	229	8	220	568	367	716	4.8e-44	170	573	30.556	62.8272
544	cydC	XP_011514610.3	243	147	5	338	567	1123	1364	1.49e-33	138	573	33.745	42.4084
545	cydC	XP_011514611.3	360	229	8	220	568	367	716	4.88e-44	170	573	30.556	62.8272
546	cydC	XP_011514611.3	236	147	4	338	567	1123	1357	8.51e-36	145	573	34.746	41.1867
547	cydC	XP_011514617.2	360	229	8	220	568	57	406	5.41e-44	170	573	30.556	62.8272
548	cydC	XP_011514617.2	243	147	5	338	567	813	1054	1.14e-33	139	573	33.745	42.4084
549	cydC	XP_011514612.3	360	229	8	220	568	367	716	5.75e-44	170	573	30.556	62.8272
550	cydC	XP_011514612.3	243	147	5	338	567	1088	1329	1.67e-33	138	573	33.745	42.4084
551	cydC	XP_011514615.2	360	229	8	220	568	367	716	6.3e-44	170	573	30.556	62.8272
552	cydC	XP_011514615.2	236	147	4	338	567	1076	1310	8.41e-36	145	573	34.746	41.1867
553	cydC	NP_061338.1	360	229	8	220	568	277	626	6.45e-44	169	573	30.556	62.8272
554	cydC	NP_061338.1	236	147	4	338	567	986	1220	6.87e-36	145	573	34.746	41.1867
555	cydC	XP_011514614.3	360	229	8	220	568	367	716	7.41e-44	169	573	30.556	62.8272
556	cydC	XP_011514614.3	243	147	5	338	567	1076	1317	1.88e-33	138	573	33.745	42.4084
557	cydC	XP_011514613.3	360	229	8	220	568	367	716	7.56e-44	169	573	30.556	62.8272
558	cydC	XP_011514613.3	243	147	5	338	567	1080	1321	1.96e-33	138	573	33.745	42.4084
559	cydC	NP_001157413.1	313	185	7	273	567	315	617	5.82e-43	167	573	31.949	54.6248
560	cydC	NP_001157413.1	260	158	5	317	568	991	1249	1.49e-38	154	573	35.769	45.3752
561	cydC	NP_001258627.1	265	154	3	317	567	412	675	2.89e-42	163	573	36.226	46.2478
562	cydC	NP_001258626.1	265	154	3	317	567	398	661	3.13e-42	163	573	36.226	46.2478
563	cydC	NP_001258628.1	265	154	3	317	567	399	662	3.19e-42	163	573	36.226	46.2478
564	cydC	NP_000918.2	481	298	14	117	568	169	624	4.77e-42	164	573	26.819	83.9442
565	cydC	NP_000918.2	235	149	3	338	567	1034	1268	1.57e-36	147	573	34.468	41.0122
566	cydC	NP_004290.2	265	154	3	317	567	439	702	5.06e-42	163	573	36.226	46.2478
567	cydC	NP_001258625.1	265	154	3	317	567	438	701	5.18e-42	163	573	36.226	46.2478
568	cydC	NP_001335874.1	481	298	14	117	568	239	694	7.43e-42	164	573	26.819	83.9442
569	cydC	NP_001335874.1	235	149	3	338	567	1104	1338	2.17e-36	147	573	34.468	41.0122
570	cydC	XP_005253615.1	528	340	14	62	571	23	521	1.99e-41	159	573	26.705	92.1466
571	cydC	NP_062571.1	527	339	14	63	571	242	739	2.53e-40	158	573	26.755	91.9721
572	cydC	XP_006712880.1	500	321	13	93	568	843	1326	7.12e-39	154	573	27.8	87.26
573	cydC	XP_006712880.1	498	337	11	87	567	180	665	1.55e-34	141	573	26.506	86.911
574	cydC	NP_003733.2	500	321	13	93	568	829	1312	7.48e-39	154	573	27.8	87.26
575	cydC	NP_003733.2	498	337	11	87	567	166	651	1.62e-34	141	573	26.506	86.911
576	cydC	XP_016860655.1	500	321	13	93	568	606	1089	8.62e-39	154	573	27.8	87.26
577	cydC	XP_016860655.1	440	271	11	138	567	25	428	7.79e-32	133	573	27.955	76.7888
578	cydC	XP_011510383.1	268	168	4	310	568	489	754	9.36e-39	153	573	33.209	46.7714
579	cydC	XP_011510383.1	93	56	0	475	567	1	93	3.84e-14	77.4	573	39.785	16.2304
580	cydC	XP_011510379.1	500	321	13	93	568	863	1346	9.62e-39	154	573	27.8	87.26
581	cydC	XP_011510379.1	498	337	11	87	567	200	685	1.93e-34	141	573	26.506	86.911
582	cydC	XP_011542437.1	502	328	8	90	568	63	548	1.19e-38	151	573	26.892	87.6091
583	cydC	NP_848654.3	260	158	5	317	568	546	804	1.75e-38	152	573	35.769	45.3752
584	cydC	NP_848654.3	172	115	1	398	567	1	172	7.43e-23	105	573	31.977	30.0175
585	cydC	XP_016860656.1	268	168	4	310	568	642	907	2.24e-38	152	573	33.209	46.7714
586	cydC	XP_016860656.1	238	153	3	335	567	9	246	2.78e-27	119	573	33.613	41.5358
587	cydC	NP_036221.2	502	328	8	90	568	242	727	9.95e-38	150	573	26.892	87.6091
588	cydC	XP_011542438.1	276	178	3	301	568	156	431	5.58e-37	144	573	32.609	48.1675
589	cydC	NP_001269222.1	540	337	13	50	569	98	601	7.71e-37	147	573	27.222	94.2408
590	cydC	NP_062570.1	518	308	15	63	571	242	696	1.31e-36	147	573	26.641	90.4014
591	cydC	NP_009119.2	540	337	13	50	569	186	689	1.33e-36	147	573	27.222	94.2408
592	cydC	NP_001269220.1	540	337	13	50	569	203	706	1.76e-36	146	573	27.222	94.2408
593	cydC	XP_011510382.1	498	337	11	87	567	200	685	1.7e-34	141	573	26.506	86.911
594	cydC	NP_001336757.1	263	169	4	316	572	520	781	1.75e-34	140	573	33.08	45.8988
595	cydC	XP_016860654.1	498	337	11	87	567	200	685	2.61e-34	140	573	26.506	86.911
596	cydC	XP_016860654.1	444	284	13	93	512	863	1290	1.02e-26	117	573	27.027	77.4869
597	cydC	NP_005680.1	263	169	4	316	572	566	827	2.82e-34	140	573	33.08	45.8988
598	cydC	NP_001380726.1	473	299	14	100	552	889	1334	8.93e-33	136	573	26.85	82.548
599	cydC	NP_001380726.1	234	137	5	347	573	483	702	9.54e-27	117	573	32.479	40.8377
600	cydC	NP_150229.2	473	299	14	100	552	889	1334	9.34e-33	136	573	26.85	82.548
601	cydC	NP_150229.2	234	137	5	347	573	483	702	9.63e-27	117	573	32.479	40.8377
602	cydC	XP_024304676.1	220	142	2	355	571	240	458	1.23e-32	132	573	33.636	38.3944
603	cydC	NP_001229942.1	221	143	2	354	571	457	676	2.29e-32	134	573	33.484	38.5689
604	cydC	XP_011520781.1	467	308	10	117	571	1031	1487	2.06e-31	132	573	29.336	81.5009
605	cydC	XP_011520781.1	476	317	12	100	564	390	834	3.62e-18	90.9	573	24.58	83.0716
606	cydC	NP_001162.5	467	308	10	117	571	1042	1498	2.2e-31	132	573	29.336	81.5009
607	cydC	NP_001162.5	479	325	12	100	564	390	845	3.21e-18	90.9	573	24.426	83.5951
608	cydC	XP_024306029.1	467	308	10	117	571	1054	1510	2.35e-31	132	573	29.336	81.5009
609	cydC	XP_024306029.1	479	325	12	100	564	402	857	3.45e-18	90.9	573	24.426	83.5951
610	cydC	XP_016878701.1	467	308	10	117	571	986	1442	2.44e-31	132	573	29.336	81.5009
611	cydC	XP_016878701.1	474	286	12	100	564	390	789	7.03e-06	51.2	573	22.152	82.7225
612	cydC	XP_011520782.1	467	308	10	117	571	928	1384	3.03e-31	131	573	29.336	81.5009
613	cydC	XP_011520782.1	479	325	12	100	564	276	731	4.32e-18	90.5	573	24.426	83.5951
614	cydC	NP_001338729.1	467	308	10	117	571	928	1384	3.25e-31	131	573	29.336	81.5009
615	cydC	NP_001338729.1	479	325	12	100	564	276	731	4.63e-18	90.5	573	24.426	83.5951
616	cydC	XP_016878729.1	477	308	10	113	567	1025	1481	4.55e-31	131	573	26.625	83.2461
617	cydC	XP_016878729.1	101	59	1	472	569	724	824	1.9e-13	75.9	573	38.614	17.6265
618	cydC	XP_016878729.1	60	39	0	338	397	661	720	4.83e-05	48.5	573	35	10.4712
619	cydC	XP_016878727.1	481	313	10	113	571	1042	1502	4.92e-31	130	573	26.195	83.9442
620	cydC	XP_016878727.1	237	144	4	338	569	619	841	1.14e-28	123	573	31.224	41.3613
621	cydC	NP_004987.2	481	312	10	113	571	1066	1526	5.46e-31	130	573	26.403	83.9442
622	cydC	NP_004987.2	237	144	4	338	569	643	865	1.09e-28	124	573	31.224	41.3613
623	cydC	XP_016878726.1	477	308	10	113	567	1084	1540	5.54e-31	130	573	26.625	83.2461
624	cydC	XP_016878726.1	237	144	4	338	569	661	883	1.14e-28	123	573	31.224	41.3613
625	cydC	XP_011520799.1	481	312	10	113	571	1058	1518	5.6e-31	130	573	26.403	83.9442
626	cydC	XP_011520799.1	237	144	4	338	569	635	857	1.19e-28	123	573	31.224	41.3613
627	cydC	XP_016878730.1	477	309	10	113	567	996	1452	5.81e-31	130	573	26.415	83.2461
628	cydC	XP_016878730.1	237	144	4	338	569	573	795	1.2e-28	123	573	31.224	41.3613
629	cydC	XP_016878728.1	477	308	10	113	567	1038	1494	7.11e-31	130	573	26.625	83.2461
630	cydC	XP_016878728.1	237	144	4	338	569	615	837	1.21e-28	123	573	31.224	41.3613
631	cydC	XP_011520800.1	477	309	10	113	567	1035	1491	7.49e-31	130	573	26.415	83.2461
632	cydC	XP_011520800.1	237	144	4	338	569	612	834	1.59e-28	123	573	31.224	41.3613
633	cydC	XP_016878731.1	477	308	10	113	567	969	1425	8.8e-31	130	573	26.625	83.2461
634	cydC	XP_016878731.1	148	99	2	338	480	661	804	1.23e-05	50.4	573	27.027	25.829
635	cydC	XP_016878731.1	60	28	1	516	569	709	768	0.000457	45.4	573	43.333	10.4712
636	cydC	NP_000535.3	520	330	18	54	550	198	680	4.61e-30	127	573	25	90.7504
637	cydC	NP_001276972.1	520	330	18	54	550	198	680	7.14e-30	126	573	25	90.7504
638	cydC	NP_000383.2	470	313	10	117	567	1078	1529	1.73e-29	126	573	25.532	82.0244
639	cydC	NP_000383.2	234	151	4	338	566	636	855	2.61e-23	107	573	27.35	40.8377
640	cydC	XP_006717693.1	470	313	10	117	567	846	1297	2.5e-29	125	573	25.532	82.0244
641	cydC	XP_006717693.1	234	151	4	338	566	404	623	3.37e-23	106	573	27.35	40.8377
642	cydC	XP_011521700.1	451	303	12	117	552	294	732	3.2e-29	124	573	26.829	78.7086
643	cydC	XP_011521700.1	107	61	1	468	573	4	110	4.9e-19	93.2	573	42.056	18.6736
644	cydC	XP_016878732.1	237	144	4	338	569	661	883	4.23e-29	124	573	31.224	41.3613
645	cydC	NP_001357426.1	451	303	12	117	552	917	1355	4.27e-29	125	573	26.829	78.7086
646	cydC	NP_001357426.1	233	134	6	349	573	516	733	3.77e-27	119	573	32.618	40.6632
647	cydC	XP_016879290.1	451	303	12	117	552	881	1319	4.58e-29	124	573	26.829	78.7086
648	cydC	XP_016879290.1	233	134	6	349	573	480	697	4.07e-27	119	573	32.618	40.6632
649	cydC	NP_001357425.1	451	303	12	117	552	919	1357	4.68e-29	124	573	26.829	78.7086
650	cydC	NP_001357425.1	233	134	6	349	573	516	733	3.81e-27	119	573	32.618	40.6632
651	cydC	XP_011521699.1	451	303	12	117	552	598	1036	6.06e-29	124	573	26.829	78.7086
652	cydC	XP_011521699.1	233	134	6	349	573	197	414	4.48e-27	118	573	32.618	40.6632
653	cydC	NP_001380728.1	211	128	4	348	552	3	208	1.35e-28	115	573	34.123	36.8237
654	cydC	NP_001269221.1	502	313	13	50	531	186	651	2.36e-27	119	573	26.494	87.6091
655	cydC	NP_660187.1	233	134	6	349	573	516	733	3.76e-27	119	573	32.618	40.6632
656	cydC	NP_660187.1	449	279	12	117	552	917	1317	2.86e-19	94.4	573	24.276	78.3595
657	cydC	XP_016860981.1	548	331	20	52	567	737	1245	4.2e-27	118	573	26.642	95.637
658	cydC	XP_016860981.1	218	128	6	353	566	397	599	5.14e-23	105	573	32.569	38.0454
659	cydC	XP_016879292.1	222	129	5	356	573	527	733	4.7e-27	118	573	33.333	38.7435
660	cydC	NP_005679.2	548	331	20	52	567	915	1423	5.19e-27	118	573	26.642	95.637
661	cydC	NP_005679.2	218	128	6	353	566	575	777	9.96e-23	105	573	32.569	38.0454
662	cydC	NP_001278951.1	361	263	6	217	571	184	540	5.68e-27	116	573	24.377	63.0017
663	cydC	NP_001306961.1	548	331	20	52	567	443	951	7.03e-27	117	573	26.642	95.637
664	cydC	NP_001306961.1	218	128	6	353	566	103	305	1.83e-22	103	573	32.569	38.0454
665	cydC	NP_001229943.1	469	300	15	63	513	242	681	8e-27	117	573	26.013	81.8499
666	cydC	NP_003777.2	468	306	14	117	567	1066	1518	8.08e-27	117	573	27.778	81.6754
667	cydC	NP_003777.2	275	174	6	303	569	591	848	7.11e-22	102	573	27.636	47.993
668	cydC	NP_982269.2	466	298	15	63	510	242	678	8.12e-27	117	573	25.966	81.3264
669	cydC	NP_000584.3	361	263	6	217	571	385	741	1.23e-26	116	573	24.377	63.0017
670	cydC	NP_000483.3	525	322	16	90	568	946	1439	3.96e-26	115	573	24	91.623
671	cydC	NP_000483.3	209	126	5	355	559	440	633	5.87e-18	90.1	573	30.622	36.4747
672	cydC	XP_016875811.1	209	122	5	356	560	385	578	4.12e-25	112	573	32.536	36.4747
673	cydC	XP_016875809.1	209	122	5	356	560	428	621	4.82e-25	112	573	32.536	36.4747
674	cydC	NP_001098985.1	209	122	5	356	560	428	621	5.25e-25	112	573	32.536	36.4747
675	cydC	NP_001288759.1	209	122	5	356	560	353	546	7.83e-25	111	573	32.536	36.4747
676	cydC	XP_005254082.1	209	122	5	356	560	385	578	1.5e-24	110	573	32.536	36.4747
677	cydC	XP_005254082.1	347	219	9	243	573	909	1233	2.25e-24	110	573	25.937	60.5585
678	cydC	NP_001288758.1	209	122	5	356	560	428	621	1.66e-24	110	573	32.536	36.4747
679	cydC	NP_001288758.1	347	219	9	243	573	905	1229	2.05e-24	110	573	25.937	60.5585
680	cydC	NP_005836.2	209	122	5	356	560	428	621	1.7e-24	110	573	32.536	36.4747
681	cydC	NP_005836.2	347	219	9	243	573	952	1276	2.28e-24	110	573	25.937	60.5585
682	cydC	XP_016875810.1	347	219	9	243	573	447	771	3.95e-24	108	573	25.937	60.5585
683	cydC	XP_016875810.1	105	64	2	457	560	13	116	2.32e-14	78.2	573	37.143	18.3246
684	cydC	NP_061313.2	480	303	17	54	510	198	642	4.72e-24	108	573	24.792	83.7696
685	cydC	NP_258261.2	294	188	5	272	559	1149	1438	7.63e-24	108	573	32.653	51.3089
686	cydC	NP_258261.2	205	124	5	361	560	593	784	2.86e-16	84.7	573	30.732	35.7766
687	cydC	NP_001185863.1	294	188	5	272	559	1177	1466	8.47e-24	108	573	32.653	51.3089
688	cydC	NP_001185863.1	252	157	8	316	560	576	812	8.05e-17	86.7	573	28.968	43.9791
689	cydC	XP_011513276.2	294	188	5	272	559	1228	1517	9.79e-24	108	573	32.653	51.3089
690	cydC	XP_011513276.2	252	157	8	316	560	627	863	8.05e-17	86.7	573	28.968	43.9791
691	cydC	XP_016866935.1	294	188	5	272	559	1192	1481	1.01e-23	108	573	32.653	51.3089
692	cydC	XP_016866935.1	205	124	5	361	560	636	827	3.68e-16	84.3	573	30.732	35.7766
693	cydC	XP_016866934.1	294	188	5	272	559	1243	1532	1.01e-23	108	573	32.653	51.3089
694	cydC	XP_016866934.1	205	124	5	361	560	687	878	3.71e-16	84.3	573	30.732	35.7766
695	cydC	NP_001337447.1	222	136	3	341	559	804	1022	1.43e-23	107	573	36.036	38.7435
696	cydC	NP_001337447.1	250	161	7	316	560	132	368	1.94e-16	85.1	573	28.4	43.63
697	cydC	XP_016866943.1	222	136	3	341	559	819	1037	1.51e-23	107	573	36.036	38.7435
698	cydC	XP_016866943.1	203	128	4	361	560	192	383	3.94e-16	84	573	30.049	35.4276
699	cydC	XP_006717694.1	234	151	4	338	566	636	855	1.68e-23	107	573	27.35	40.8377
700	cydC	XP_011513287.1	222	136	3	341	559	597	815	1.88e-23	107	573	36.036	38.7435
701	cydC	XP_011513287.1	136	86	3	428	560	27	161	8.3e-12	70.1	573	33.824	23.7347
702	cydC	XP_016871164.1	234	151	4	338	566	636	855	2.12e-23	107	573	27.35	40.8377
703	cydC	XP_011537593.1	234	151	4	338	566	636	855	2.58e-23	106	573	27.35	40.8377
704	cydC	XP_011510617.1	218	128	6	353	566	575	777	7.17e-23	105	573	32.569	38.0454
705	cydC	XP_011510617.1	412	240	17	52	434	915	1288	1.68e-11	69.3	573	25.485	71.9023
706	cydC	XP_005253347.1	228	160	2	339	564	1265	1491	7.7e-23	105	573	28.509	39.7906
707	cydC	XP_005253347.1	216	120	4	356	568	688	861	4.19e-11	68.2	573	23.611	37.6963
708	cydC	NP_001380727.1	205	114	2	348	552	3	177	7.81e-23	98.2	573	29.756	35.7766
709	cydC	XP_005253346.1	228	160	2	339	564	1299	1525	9.34e-23	105	573	28.509	39.7906
710	cydC	XP_005253346.1	223	151	5	356	573	688	900	1.7e-16	85.5	573	25.561	38.918
711	cydC	NP_001364202.1	228	160	2	339	564	1312	1538	9.7e-23	105	573	28.509	39.7906
712	cydC	NP_001364202.1	227	157	6	356	573	688	913	2.9e-17	87.8	573	26.432	39.6161
713	cydC	NP_001364203.1	228	160	2	339	564	1023	1249	1.64e-22	104	573	28.509	39.7906
714	cydC	NP_001364203.1	221	154	5	356	568	400	619	1.09e-16	85.9	573	26.244	38.5689
715	cydC	XP_006719088.1	228	163	2	339	564	1299	1525	7.68e-21	99.4	573	27.193	39.7906
716	cydC	XP_006719088.1	218	147	5	356	568	688	895	1.64e-16	85.5	573	25.688	38.0454
717	cydC	NP_005682.2	228	163	2	339	564	1312	1538	7.98e-21	99.4	573	27.193	39.7906
718	cydC	NP_005682.2	222	153	6	356	568	688	908	2.92e-17	87.8	573	26.577	38.7435
719	cydC	NP_000343.2	528	322	18	100	555	396	912	1.02e-19	95.9	573	23.295	92.1466
720	cydC	NP_000343.2	237	163	3	335	567	1340	1573	1.31e-18	92	573	28.27	41.3613
721	cydC	NP_001338226.1	528	322	18	100	555	395	911	1.05e-19	95.5	573	23.295	92.1466
722	cydC	NP_001338226.1	237	163	3	335	567	1339	1572	1.39e-18	92	573	28.27	41.3613
723	cydC	NP_001338225.1	529	322	18	100	555	395	912	1.4e-19	95.1	573	23.251	92.3211
724	cydC	NP_001338225.1	237	163	3	335	567	1340	1573	1.39e-18	92	573	28.27	41.3613
725	cydC	NP_001274103.1	529	322	18	100	555	396	913	1.57e-19	95.1	573	23.251	92.3211
726	cydC	NP_001274103.1	237	163	3	335	567	1341	1574	1.4e-18	92	573	28.27	41.3613
727	cydC	XP_024304677.1	160	103	2	354	510	239	397	1.75e-19	92.8	573	33.125	27.9232
728	cydC	NP_071881.1	234	131	9	343	560	56	281	4.03e-19	93.2	573	33.761	40.8377
729	cydC	XP_006712137.1	234	131	9	343	560	56	281	4.27e-19	90.5	573	33.761	40.8377
730	cydC	XP_011531326.1	234	131	9	343	560	56	281	4.74e-19	92.8	573	33.761	40.8377
731	cydC	XP_006712136.1	234	131	9	343	560	56	281	4.79e-19	92.8	573	33.761	40.8377
732	cydC	XP_005264537.1	234	131	9	343	560	56	281	5e-19	92.4	573	33.761	40.8377
733	cydC	NP_001338224.1	240	153	7	334	555	696	934	1.05e-18	92.4	573	28.333	41.8848
734	cydC	NP_001338224.1	237	163	3	335	567	1362	1595	1.49e-18	92	573	28.27	41.3613
735	cydC	XP_016873690.1	241	153	7	334	555	696	935	1.12e-18	92.4	573	28.216	42.0593
736	cydC	XP_016873690.1	97	67	0	335	431	1363	1459	0.008	41.2	573	30.928	16.9284
737	cydC	XP_016873686.1	241	153	7	334	555	696	935	1.48e-18	92	573	28.216	42.0593
738	cydC	XP_016873686.1	237	163	3	335	567	1363	1596	1.63e-18	92	573	28.27	41.3613
739	cydC	XP_016873688.1	241	153	7	334	555	695	934	1.51e-18	92	573	28.216	42.0593
740	cydC	XP_016873688.1	237	163	3	335	567	1362	1595	1.67e-18	92	573	28.27	41.3613
741	cydC	XP_011520784.1	479	325	12	100	564	390	845	2.32e-18	90.9	573	24.426	83.5951
742	cydC	XP_016878703.1	232	148	4	338	564	628	845	3.4e-18	90.9	573	28.017	40.4887
743	cydC	XP_024304436.1	241	153	7	334	555	129	368	3.86e-18	90.5	573	28.216	42.0593
744	cydC	XP_024304436.1	237	163	3	335	567	796	1029	5.67e-18	90.1	573	28.27	41.3613
745	cydC	XP_016873691.1	241	153	7	334	555	195	434	4.34e-18	90.5	573	28.216	42.0593
746	cydC	XP_016873691.1	237	163	3	335	567	862	1095	6.54e-18	89.7	573	28.27	41.3613
747	cydC	XP_016873693.1	237	163	3	335	567	659	892	6.57e-18	89.7	573	28.27	41.3613
748	cydC	XP_016873693.1	228	143	7	346	555	5	231	7.23e-18	89.4	573	28.947	39.7906
749	cydC	XP_024306451.1	281	185	8	298	568	438	709	2.99e-17	87.8	573	27.402	49.0401
750	cydC	XP_024306451.1	49	33	0	351	399	1298	1346	6.5	32	573	32.653	8.55148
751	cydC	NP_525023.2	281	185	8	298	568	438	709	5.02e-17	87	573	27.402	49.0401
752	cydC	NP_525023.2	221	151	5	351	567	1298	1508	9.53e-11	67	573	25.339	38.5689
753	cydC	NP_058198.2	239	149	8	337	560	75	305	6.47e-17	86.3	573	28.033	41.7103
754	cydC	XP_016879895.1	281	185	8	298	568	243	514	6.96e-17	86.7	573	27.402	49.0401
755	cydC	XP_016879895.1	221	151	5	351	567	1103	1313	1.35e-10	66.6	573	25.339	38.5689
756	cydC	NP_004906.3	239	149	8	337	560	75	305	7.38e-17	85.9	573	28.033	41.7103
757	cydC	NP_997511.1	239	149	8	337	560	53	283	9.19e-17	85.5	573	28.033	41.7103
758	cydC	NP_997512.1	239	149	8	337	560	72	302	9.9e-17	85.5	573	28.033	41.7103
759	cydC	NP_000341.2	168	97	5	370	533	960	1120	1.05e-16	86.3	573	35.714	29.3194
760	cydC	NP_000341.2	238	153	7	339	567	1938	2165	2.37e-10	65.9	573	27.731	41.5358
761	cydC	NP_997510.1	239	149	8	337	560	77	307	1.1e-16	85.5	573	28.033	41.7103
762	cydC	XP_011522876.1	281	185	8	298	568	121	392	1.17e-16	85.9	573	27.402	49.0401
763	cydC	XP_011522876.1	217	147	5	355	567	985	1191	1.7e-10	66.2	573	25.806	37.8709
764	cydC	NP_997057.1	239	149	8	337	560	86	316	1.17e-16	85.5	573	28.033	41.7103
765	cydC	XP_011528108.1	239	149	8	337	560	86	316	1.2e-16	85.5	573	28.033	41.7103
766	cydC	XP_024307088.1	195	129	2	339	533	807	998	1.41e-16	85.9	573	32.308	34.0314
767	cydC	XP_024307088.1	228	153	6	339	562	1713	1935	8.08e-11	67.4	573	28.947	39.7906
768	cydC	XP_024307091.1	195	129	2	339	533	807	998	1.62e-16	85.5	573	32.308	34.0314
769	cydC	XP_024307091.1	201	130	5	339	536	1798	1993	3.91e-11	68.2	573	31.343	35.0785
770	cydC	XP_016866942.1	205	124	5	361	560	687	878	1.71e-16	85.5	573	30.732	35.7766
771	cydC	XP_024307090.1	195	129	2	339	533	655	846	1.71e-16	85.5	573	32.308	34.0314
772	cydC	XP_024307090.1	228	153	6	339	562	1646	1868	9.39e-11	67	573	28.947	39.7906
773	cydC	XP_006722679.1	195	129	2	339	533	807	998	1.73e-16	85.5	573	32.308	34.0314
774	cydC	XP_006722679.1	228	153	6	339	562	1775	1997	1.04e-10	67	573	28.947	39.7906
775	cydC	XP_011525935.1	195	129	2	339	533	807	998	1.74e-16	85.5	573	32.308	34.0314
776	cydC	XP_006722680.1	195	129	2	339	533	807	998	1.79e-16	85.5	573	32.308	34.0314
777	cydC	XP_024307086.1	195	129	2	339	533	807	998	1.83e-16	85.5	573	32.308	34.0314
778	cydC	XP_024307086.1	228	153	6	339	562	1780	2002	1.11e-10	67	573	28.947	39.7906
779	cydC	XP_024307083.1	195	129	2	339	533	807	998	1.83e-16	85.5	573	32.308	34.0314
780	cydC	XP_024307083.1	228	153	6	339	562	1798	2020	1.04e-10	67	573	28.947	39.7906
781	cydC	NP_061985.2	195	129	2	339	533	807	998	1.84e-16	85.5	573	32.308	34.0314
782	cydC	NP_061985.2	228	153	6	339	562	1793	2015	1.02e-10	67	573	28.947	39.7906
783	cydC	XP_016866940.1	204	125	5	361	560	687	878	2.23e-16	85.1	573	30.882	35.6021
784	cydC	XP_016866940.1	211	134	5	272	477	1243	1446	1.84e-11	69.3	573	30.806	36.8237
785	cydC	XP_024307087.1	195	129	2	339	533	807	998	2.32e-16	85.1	573	32.308	34.0314
786	cydC	XP_024307087.1	228	153	6	339	562	1755	1977	1.24e-10	66.6	573	28.947	39.7906
787	cydC	XP_016866937.1	205	124	5	361	560	687	878	2.58e-16	84.7	573	30.732	35.7766
788	cydC	XP_016866937.1	228	139	5	272	493	1243	1466	2.34e-13	75.5	573	34.649	39.7906
789	cydC	XP_011525936.1	195	129	2	339	533	807	998	2.66e-16	84.7	573	32.308	34.0314
790	cydC	XP_016866939.1	205	124	5	361	560	687	878	2.76e-16	84.7	573	30.732	35.7766
791	cydC	XP_016866939.1	211	134	5	272	477	1243	1446	2.72e-11	68.6	573	30.806	36.8237
792	cydC	NP_005493.2	200	136	4	336	533	896	1091	2.82e-16	84.7	573	29	34.904
793	cydC	NP_005493.2	246	147	8	339	567	1912	2139	3.04e-10	65.5	573	26.016	42.9319
794	cydC	XP_011516643.1	200	136	4	336	533	921	1116	2.9e-16	84.7	573	29	34.904
795	cydC	XP_011516643.1	246	147	8	339	567	1937	2164	3.15e-10	65.5	573	26.016	42.9319
796	cydC	XP_024307089.1	195	129	2	339	533	807	998	2.91e-16	84.7	573	32.308	34.0314
797	cydC	XP_024307089.1	228	153	6	339	562	1649	1871	1.5e-10	66.2	573	28.947	39.7906
798	cydC	XP_005251833.1	200	136	4	336	533	836	1031	2.93e-16	84.7	573	29	34.904
799	cydC	XP_005251833.1	246	147	8	339	567	1854	2081	3.27e-10	65.5	573	26.016	42.9319
800	cydC	XP_016869871.1	200	136	4	336	533	875	1070	2.94e-16	84.7	573	29	34.904
801	cydC	XP_016869871.1	246	147	8	339	567	1893	2120	3.28e-10	65.5	573	26.016	42.9319
802	cydC	XP_011516644.1	200	136	4	336	533	775	970	3.07e-16	84.7	573	29	34.904
803	cydC	XP_011516644.1	246	147	8	339	567	1793	2020	3.43e-10	65.1	573	26.016	42.9319
804	cydC	XP_011528109.1	239	149	8	337	560	86	316	3.41e-16	84	573	28.033	41.7103
805	cydC	NP_001275914.1	228	147	7	312	531	451	673	1.19e-15	82.8	573	29.825	39.7906
806	cydC	NP_001275914.1	221	154	5	351	567	1301	1513	4.19e-09	61.6	573	24.887	38.5689
807	cydC	XP_024307092.1	186	121	2	348	533	35	217	1.22e-15	82.8	573	33.333	32.4607
808	cydC	XP_024307092.1	228	153	6	339	562	1017	1239	1.18e-10	66.6	573	28.947	39.7906
809	cydC	NP_001362700.1	228	147	7	312	531	390	612	1.24e-15	82.8	573	29.825	39.7906
810	cydC	NP_001362700.1	221	154	5	351	567	1240	1452	3.95e-09	61.6	573	24.887	38.5689
811	cydC	NP_001275915.1	228	147	7	312	531	451	673	1.24e-15	82.8	573	29.825	39.7906
812	cydC	NP_001275915.1	221	154	5	351	567	1296	1508	4.56e-09	61.6	573	24.887	38.5689
813	cydC	XP_011522494.1	227	146	7	312	530	451	672	1.78e-15	82	573	29.956	39.6161
814	cydC	XP_024307909.1	219	140	7	350	560	203	413	2.69e-15	81.3	573	28.767	38.2199
815	cydC	XP_011531327.1	208	113	9	369	560	1	200	3.54e-15	80.5	573	34.135	36.3002
816	cydC	XP_005251830.1	200	136	4	336	533	896	1091	4.22e-15	81.3	573	29	34.904
817	cydC	XP_005251830.1	246	147	8	339	567	1914	2141	4.45e-11	68.2	573	26.016	42.9319
818	cydC	XP_011516641.1	200	136	4	336	533	921	1116	4.81e-15	80.9	573	29	34.904
819	cydC	XP_011516641.1	246	147	8	339	567	1939	2166	5.11e-11	67.8	573	26.016	42.9319
820	cydC	XP_011516646.1	200	136	4	336	533	921	1116	6.86e-15	80.5	573	29	34.904
821	cydC	NP_001335914.1	205	125	6	370	560	77	274	6.93e-15	79.7	573	28.78	35.7766
822	cydC	NP_001335916.1	205	125	6	370	560	77	274	7.94e-15	79.7	573	28.78	35.7766
823	cydC	NP_061142.2	220	136	8	344	554	483	689	8.69e-15	80.1	573	28.182	38.3944
824	cydC	NP_061142.2	257	176	7	318	567	1284	1528	5.06e-12	71.2	573	24.125	44.8517
825	cydC	NP_001244315.1	205	125	6	370	560	77	274	1.09e-14	79	573	28.78	35.7766
826	cydC	NP_001080.2	236	144	6	346	568	539	759	1.69e-14	79	573	27.119	41.1867
827	cydC	NP_001080.2	262	184	10	316	570	1360	1612	1.9e-07	56.2	573	23.664	45.7243
828	cydC	XP_024306299.1	240	161	6	301	530	452	681	5.19e-14	77.4	573	24.583	41.8848
829	cydC	XP_016879504.1	241	162	6	301	531	294	524	8.93e-14	76.6	573	24.481	42.0593
830	cydC	XP_016879504.1	228	146	6	351	567	1154	1366	1.64e-09	63.2	573	24.561	39.7906
831	cydC	XP_016879500.1	241	162	6	301	531	452	682	9.23e-14	76.6	573	24.481	42.0593
832	cydC	XP_016879500.1	228	146	6	351	567	1312	1524	1.83e-09	62.8	573	24.561	39.7906
833	cydC	XP_024306297.1	241	162	6	301	531	452	682	9.39e-14	76.6	573	24.481	42.0593
834	cydC	XP_024306297.1	228	146	6	351	567	1312	1524	1.87e-09	62.8	573	24.561	39.7906
835	cydC	XP_016879501.1	241	162	6	301	531	444	674	1.02e-13	76.6	573	24.481	42.0593
836	cydC	XP_016879501.1	228	146	6	351	567	1304	1516	1.89e-09	62.8	573	24.561	39.7906
837	cydC	XP_011513434.1	197	133	5	339	533	3842	4034	1.03e-13	76.6	573	29.442	34.3805
838	cydC	XP_011513434.1	237	149	8	351	570	4702	4924	4.78e-05	48.5	573	24.051	41.3613
839	cydC	XP_011513433.1	197	133	5	339	533	3842	4034	1.03e-13	76.6	573	29.442	34.3805
840	cydC	XP_011513433.1	237	149	8	351	570	4702	4924	4.78e-05	48.5	573	24.051	41.3613
841	cydC	NP_689914.3	197	133	5	339	533	3842	4034	1.03e-13	76.6	573	29.442	34.3805
842	cydC	NP_689914.3	237	149	8	351	570	4732	4954	4.78e-05	48.5	573	24.051	41.3613
843	cydC	XP_011513432.1	197	133	5	339	533	3842	4034	1.03e-13	76.6	573	29.442	34.3805
844	cydC	XP_011513432.1	237	149	8	351	570	4733	4955	4.78e-05	48.5	573	24.051	41.3613
845	cydC	XP_011513435.1	197	133	5	339	533	3796	3988	1.07e-13	76.6	573	29.442	34.3805
846	cydC	XP_011513435.1	237	149	8	351	570	4687	4909	5.25e-05	48.5	573	24.051	41.3613
847	cydC	XP_016867256.1	197	133	5	339	533	3842	4034	1.07e-13	76.6	573	29.442	34.3805
848	cydC	NP_525022.2	241	162	6	301	531	444	674	1.09e-13	76.6	573	24.481	42.0593
849	cydC	NP_525022.2	228	146	6	351	567	1304	1516	2.07e-09	62.8	573	24.561	39.7906
850	cydC	XP_011513441.1	197	133	5	339	533	3842	4034	1.1e-13	76.6	573	29.442	34.3805
851	cydC	XP_011513440.1	197	133	5	339	533	3842	4034	1.1e-13	76.6	573	29.442	34.3805
852	cydC	XP_011513438.2	197	133	5	339	533	3644	3836	1.11e-13	76.6	573	29.442	34.3805
853	cydC	XP_011513438.2	237	149	8	351	570	4535	4757	5.42e-05	48.5	573	24.051	41.3613
854	cydC	XP_011513436.1	197	133	5	339	533	3842	4034	1.11e-13	76.6	573	29.442	34.3805
855	cydC	XP_011513436.1	195	117	6	351	530	4733	4913	0.000179	47	573	25.128	34.0314
856	cydC	XP_016867257.1	197	133	5	339	533	3842	4034	1.14e-13	76.6	573	29.442	34.3805
857	cydC	XP_011513444.1	197	133	5	339	533	3842	4034	1.17e-13	76.6	573	29.442	34.3805
858	cydC	XP_011513443.1	197	133	5	339	533	3842	4034	1.18e-13	76.6	573	29.442	34.3805
859	cydC	XP_011513439.1	197	133	5	339	533	3842	4034	1.18e-13	76.6	573	29.442	34.3805
860	cydC	NP_001364250.1	230	160	6	306	531	362	584	1.85e-13	75.9	573	25.652	40.1396
861	cydC	NP_001364250.1	232	142	7	351	567	1217	1435	5.89e-11	67.8	573	26.724	40.4887
862	cydC	NP_001362701.1	175	109	5	361	531	30	199	4.27e-13	74.3	573	32.571	30.541
863	cydC	NP_001362701.1	221	154	5	351	567	827	1039	6.91e-09	60.8	573	24.887	38.5689
864	cydC	NP_001157465.1	118	79	1	398	513	1	118	5.25e-13	67.8	573	31.356	20.5934
865	cydC	NP_001157414.1	118	79	1	398	513	1	118	5.56e-13	67.8	573	31.356	20.5934
866	cydC	NP_001344250.1	255	159	8	323	554	48	295	6.18e-13	73.6	573	25.882	44.5026
867	cydC	XP_011531331.1	255	159	8	323	554	52	299	6.44e-13	73.6	573	25.882	44.5026
868	cydC	XP_011531332.1	255	159	8	323	554	52	299	6.84e-13	73.6	573	25.882	44.5026
869	cydC	NP_071882.1	255	159	8	323	554	48	295	7.05e-13	73.6	573	25.882	44.5026
870	cydC	XP_016874481.1	181	109	4	359	532	497	664	8.19e-13	73.2	573	28.729	31.5881
871	cydC	NP_005155.1	181	109	4	359	532	497	664	1.59e-12	72.4	573	28.729	31.5881
872	cydC	NP_000024.2	181	108	4	359	532	493	660	1.64e-12	72.4	573	29.282	31.5881
873	cydC	NP_056472.2	208	133	5	352	554	1039	1235	1.69e-12	72.8	573	28.365	36.3002
874	cydC	NP_056472.2	221	156	5	355	570	1954	2169	2.7e-10	65.5	573	24.887	38.5689
875	cydC	NP_775099.2	208	133	5	352	554	1357	1553	1.94e-12	72.4	573	28.365	36.3002
876	cydC	NP_775099.2	221	156	5	355	570	2272	2487	3.03e-10	65.5	573	24.887	38.5689
877	cydC	XP_011509253.1	208	133	5	352	554	1360	1556	1.96e-12	72.4	573	28.365	36.3002
878	cydC	XP_011509253.1	221	156	5	355	570	2275	2490	3.03e-10	65.5	573	24.887	38.5689
879	cydC	NP_001597.2	188	126	5	348	533	1000	1182	2.84e-12	72	573	29.255	32.8098
880	cydC	NP_001597.2	221	144	8	355	567	2070	2281	3.45e-08	58.9	573	27.149	38.5689
881	cydC	XP_006717059.1	188	126	5	348	533	999	1181	2.86e-12	72	573	29.255	32.8098
882	cydC	XP_006717059.1	221	144	8	355	567	2069	2280	3.6e-08	58.9	573	27.149	38.5689
883	cydC	NP_997698.1	188	126	5	348	533	1030	1212	2.86e-12	72	573	29.255	32.8098
884	cydC	NP_997698.1	221	144	8	355	567	2100	2311	3.09e-08	58.9	573	27.149	38.5689
885	cydC	XP_011540179.1	202	116	6	356	546	144	328	7.11e-12	68.9	573	28.713	35.2531
886	cydC	NP_002849.1	188	106	5	356	532	456	626	8.27e-12	70.1	573	28.723	32.8098
887	cydC	XP_006710865.2	202	118	5	356	546	480	664	9.99e-12	69.7	573	27.723	35.2531
888	cydC	XP_011541254.1	214	137	8	356	560	21	225	1.05e-11	69.3	573	27.57	37.3473
889	cydC	NP_001335121.1	214	137	8	356	560	24	228	1.25e-11	69.3	573	27.57	37.3473
890	cydC	NP_001135977.1	214	137	8	356	560	85	289	1.81e-11	68.9	573	27.57	37.3473
891	cydC	XP_011513446.1	181	121	5	339	517	3842	4018	5.04e-11	68.2	573	29.834	31.5881
892	cydC	XP_011513445.1	181	121	5	339	517	3842	4018	5.04e-11	68.2	573	29.834	31.5881
893	cydC	XP_011531329.1	89	49	2	475	560	22	110	5.88e-11	67	573	41.573	15.5323
894	cydC	XP_024307085.1	228	153	6	339	562	1789	2011	1.17e-10	66.6	573	28.947	39.7906
895	cydC	XP_024307085.1	124	80	1	410	533	868	989	1.42e-07	56.6	573	33.871	21.6405
896	cydC	XP_016879897.1	217	147	5	355	567	617	823	1.33e-10	66.2	573	25.806	37.8709
897	cydC	NP_009099.1	221	154	5	351	567	1261	1473	4.31e-09	61.6	573	24.887	38.5689
898	cydC	NP_009099.1	229	120	6	312	531	451	633	3.78e-06	52	573	23.581	39.9651
899	cydC	NP_005041.1	272	170	10	293	544	333	590	4.8e-09	60.8	573	25	47.4695
900	cydC	NP_001340527.1	272	170	10	293	544	174	431	5.53e-09	60.5	573	25	47.4695
901	cydC	NP_001340520.1	272	170	10	293	544	291	548	6.1e-09	60.5	573	25	47.4695
902	cydC	NP_001340522.1	309	189	12	269	544	209	503	7e-09	60.5	573	23.625	53.9267
903	cydC	XP_011535343.1	271	169	10	294	544	243	499	7.59e-09	60.1	573	25.092	47.2949
904	cydC	NP_001340531.1	272	170	10	293	544	70	327	7.79e-09	59.7	573	25	47.4695
905	cydC	NP_001340524.1	272	170	10	293	544	195	452	8.82e-09	60.1	573	25	47.4695
906	cydC	XP_024305443.1	310	190	12	268	544	166	461	9.14e-09	60.1	573	23.548	54.1012
907	cydC	NP_001340526.1	272	170	10	293	544	178	435	1.09e-08	59.7	573	25	47.4695
908	cydC	XP_016877023.1	272	170	10	293	544	129	386	1.16e-08	59.3	573	25	47.4695
909	cydC	NP_064730.1	203	125	7	341	532	389	579	3.27e-08	58.5	573	27.094	35.4276
910	cydC	NP_001340528.1	203	125	7	341	532	230	420	3.43e-08	57.8	573	27.094	35.4276
911	cydC	NP_001340521.1	203	125	7	341	532	347	537	3.68e-08	58.2	573	27.094	35.4276
912	cydC	NP_001340523.1	297	180	11	269	532	192	475	5.25e-08	57.4	573	23.906	51.8325
913	cydC	NP_001340535.1	203	125	7	341	532	126	316	6.31e-08	56.6	573	27.094	35.4276
914	cydC	XP_011531328.1	214	128	10	343	542	56	258	2.43e-06	52.4	573	28.505	37.3473
915	cydC	NP_001338228.1	198	115	8	318	509	227	402	0.000103	47	573	27.778	34.555
916	cydC	NP_001338228.1	34	14	0	473	506	83	116	0.092	37.4	573	58.824	5.93368
917	cydC	NP_001338229.1	198	115	8	318	509	249	424	0.00029	45.4	573	27.778	34.555
918	cydC	NP_001338229.1	34	14	0	473	506	105	138	0.13	37	573	58.824	5.93368
919	cydC	NP_001338227.1	197	114	8	319	509	465	639	0.001	43.9	573	27.919	34.3805
920	cydC	NP_001338227.1	172	91	7	356	506	187	353	0.002	43.5	573	31.977	30.0175
921	cydC	NP_060828.2	197	114	8	319	509	471	645	0.001	43.9	573	27.919	34.3805
922	cydC	NP_060828.2	172	91	7	356	506	193	359	0.002	43.1	573	31.977	30.0175
923	cydC	NP_001035809.1	171	96	7	346	507	348	494	0.002	42.7	573	24.561	29.8429
924	cydC	NP_001035809.1	190	134	5	366	545	103	288	0.025	39.7	573	22.105	33.1588
925	cydC	NP_009120.1	169	101	5	353	506	98	260	0.012	40.4	573	27.811	29.4939
926	cydC	NP_009120.1	214	148	4	339	551	396	591	0.26	36.2	573	21.963	37.3473
927	cydC	XP_016877020.1	134	69	6	341	466	389	504	0.012	40.4	573	29.104	23.3857
928	cydC	NP_005683.2	169	101	5	353	506	98	260	0.013	40.4	573	27.811	29.4939
929	cydC	NP_005683.2	214	148	4	339	551	396	591	0.28	36.2	573	21.963	37.3473
930	cydC	NP_001340539.1	134	69	6	341	466	126	241	0.021	39.3	573	29.104	23.3857
931	cydC	NP_001081.1	164	101	5	360	506	285	445	0.024	39.7	573	26.22	28.6213
932	cydC	NP_001081.1	63	37	2	474	534	704	762	3	32.7	573	31.746	10.9948
933	cydC	NP_001020262.1	164	101	5	360	506	323	483	0.026	39.7	573	26.22	28.6213
934	cydC	NP_001020262.1	63	37	2	474	534	742	800	2.9	32.7	573	31.746	10.9948
935	cydC	NP_001378957.1	94	49	2	347	436	483	563	0.059	38.1	573	29.787	16.4049
936	cydC	XP_016874482.1	70	39	2	359	428	497	555	0.34	35.8	573	28.571	12.2164
937	cydC	XP_011534512.1	60	37	2	146	204	362	420	5	32	573	35	10.4712
938	cydC	XP_016856913.1	44	28	0	217	260	266	309	6.3	31.6	573	36.364	7.67888
939	cydC	XP_016880394.1	60	35	1	335	387	2089	2148	8.3	31.6	573	30	10.4712
940	cydC	XP_005257602.2	60	35	1	335	387	2424	2483	9	31.6	573	30	10.4712
941	cydC	NP_001243000.2	60	35	1	335	387	2375	2434	9	31.6	573	30	10.4712
942	cydC	XP_011523388.1	60	35	1	335	387	2424	2483	9.3	31.6	573	30	10.4712
943	cydC	XP_011523386.1	60	35	1	335	387	2424	2483	9.3	31.6	573	30	10.4712
944	cydC	XP_011523389.1	60	35	1	335	387	2424	2483	9.3	31.6	573	30	10.4712
945	cydC	XP_011539864.1	44	28	0	217	260	224	267	9.9	31.2	573	36.364	7.67888
946	cydD	NP_000918.2	496	354	7	90	581	140	626	4.29e-38	152	588	26.008	84.3537
947	cydD	NP_000918.2	448	285	11	155	582	847	1272	1.95e-33	138	588	27.009	76.1905
948	cydD	NP_001335874.1	496	354	7	90	581	210	696	5.02e-38	152	588	26.008	84.3537
949	cydD	NP_001335874.1	448	285	11	155	582	917	1342	2.51e-33	138	588	27.009	76.1905
950	cydD	NP_001269222.1	501	350	8	89	581	113	602	8.32e-38	150	588	26.347	85.2041
951	cydD	NP_001269220.1	501	350	8	89	581	218	707	1.22e-37	150	588	26.347	85.2041
952	cydD	NP_009119.2	501	350	8	89	581	201	690	1.35e-37	150	588	26.347	85.2041
953	cydD	NP_000434.1	498	349	9	90	581	142	628	9.32e-37	148	588	26.506	84.6939
954	cydD	NP_000434.1	451	284	11	155	582	846	1271	1.61e-30	129	588	26.386	76.7007
955	cydD	XP_016867812.1	496	352	8	90	581	142	628	9.38e-37	148	588	26.411	84.3537
956	cydD	XP_016867812.1	457	283	12	155	581	846	1277	2.16e-28	122	588	26.039	77.7211
957	cydD	NP_061337.1	498	349	9	90	581	142	628	1.05e-36	148	588	26.506	84.6939
958	cydD	NP_061337.1	458	284	12	155	582	846	1278	2.09e-28	123	588	25.983	77.8912
959	cydD	NP_061338.1	498	349	9	90	581	142	628	1.1e-36	148	588	26.506	84.6939
960	cydD	NP_061338.1	217	141	2	369	582	1008	1224	3.46e-29	125	588	33.641	36.9048
961	cydD	XP_011514612.3	496	352	8	90	581	232	718	1.19e-36	148	588	26.411	84.3537
962	cydD	XP_011514612.3	457	283	12	155	581	901	1332	2.66e-28	122	588	26.039	77.7211
963	cydD	XP_011514610.3	496	352	8	90	581	232	718	1.3e-36	148	588	26.411	84.3537
964	cydD	XP_011514610.3	457	283	12	155	581	936	1367	3.54e-28	122	588	26.039	77.7211
965	cydD	XP_011514613.3	496	352	8	90	581	232	718	1.47e-36	148	588	26.411	84.3537
966	cydD	XP_011514613.3	223	140	3	369	581	1102	1324	8.99e-27	117	588	32.735	37.9252
967	cydD	XP_011514614.3	496	352	8	90	581	232	718	1.51e-36	148	588	26.411	84.3537
968	cydD	XP_011514614.3	223	140	3	369	581	1098	1320	9.55e-27	117	588	32.735	37.9252
969	cydD	XP_011514611.3	496	352	8	90	581	232	718	1.67e-36	147	588	26.411	84.3537
970	cydD	XP_011514611.3	450	283	11	155	581	936	1360	3.84e-30	128	588	26.444	76.5306
971	cydD	XP_011514615.2	496	352	8	90	581	232	718	1.81e-36	147	588	26.411	84.3537
972	cydD	XP_011514615.2	217	141	2	369	582	1098	1314	7.54e-29	124	588	33.641	36.9048
973	cydD	XP_005253615.1	446	277	12	154	581	99	520	2.17e-36	144	588	28.475	75.8503
974	cydD	NP_001157413.1	492	346	7	98	581	139	620	3.95e-36	146	588	26.016	83.6735
975	cydD	NP_001157413.1	450	263	13	153	570	825	1240	4.16e-30	128	588	26.889	76.5306
976	cydD	NP_062571.1	439	290	10	154	581	317	738	1.13e-35	144	588	27.563	74.6599
977	cydD	XP_011514617.2	220	137	2	363	581	190	408	2.29e-35	144	588	36.818	37.415
978	cydD	XP_011514617.2	457	283	12	155	581	626	1057	2.04e-28	122	588	26.039	77.7211
979	cydD	NP_001336757.1	299	186	5	299	587	493	784	1.77e-34	141	588	32.107	50.8503
980	cydD	NP_005680.1	299	186	5	299	587	539	830	3.09e-34	140	588	32.107	50.8503
981	cydD	NP_001258627.1	290	195	3	286	570	378	667	7.56e-33	135	588	31.034	49.3197
982	cydD	NP_001258626.1	290	195	3	286	570	364	653	8.8e-33	135	588	31.034	49.3197
983	cydD	NP_001258628.1	290	195	3	286	570	365	654	9.95e-33	135	588	31.034	49.3197
984	cydD	NP_004290.2	290	195	3	286	570	405	694	1.14e-32	135	588	31.034	49.3197
985	cydD	NP_001258625.1	290	195	3	286	570	404	693	1.16e-32	135	588	31.034	49.3197
986	cydD	XP_011542438.1	382	234	10	207	570	60	422	7.35e-31	127	588	29.058	64.966
987	cydD	NP_848654.3	450	263	13	153	570	380	795	2.14e-30	128	588	26.889	76.5306
988	cydD	NP_848654.3	170	111	0	412	581	6	175	7.99e-27	117	588	34.706	28.9116
989	cydD	XP_011542437.1	382	234	10	207	570	177	539	2.64e-30	127	588	29.058	64.966
990	cydD	XP_011510382.1	497	339	11	98	582	208	689	6.35e-30	127	588	26.358	84.5238
991	cydD	NP_036221.2	380	236	9	207	570	356	718	8.8e-30	126	588	29.211	64.6259
992	cydD	NP_001269221.1	463	326	8	89	543	201	652	1.26e-29	125	588	25.486	78.7415
993	cydD	XP_011510383.1	235	157	3	350	581	523	756	1.37e-29	125	588	31.489	39.966
994	cydD	XP_011510383.1	96	60	0	486	581	1	96	1.11e-08	60.1	588	37.5	16.3265
995	cydD	XP_016860656.1	235	157	3	350	581	676	909	1.64e-29	126	588	31.489	39.966
996	cydD	XP_016860656.1	227	148	2	356	581	24	249	9.3e-23	105	588	33.921	38.6054
997	cydD	XP_016860655.1	235	157	3	350	581	858	1091	1.89e-29	126	588	31.489	39.966
998	cydD	XP_016860655.1	432	292	9	159	581	12	431	4.86e-27	118	588	27.546	73.4694
999	cydD	NP_003733.2	236	158	3	350	582	1081	1315	1.9e-29	126	588	31.356	40.1361
[truncated: 6,411 more rows]
