# Supplementary material for: In Silico Prediction and Prioritization of Novel Selective Antimicrobial Drug Targets in Escherichia coli
Source: Antibiotics (Basel). 2021 May 25;10(6):632. doi: 10.3390/antibiotics10060632 (PMC8229198; doi:10.3390/antibiotics10060632)
Supplement: Supplementary file 1 [file antibiotics-10-00632-s001.zip › Suppl Mat/Suppl Mat 3 Faecalibacterium BLAST results.xlsx]

## Sheet: Over cut-off
	% alignment	bitscore	evalue	gapopen	length	mismatch	% id	prot length	qend	qseqid	qstart	send	sseqid	sstart
0	47.4359	73.2	1.32e-16	0	74	41	44.595	156	153	accB	80	141	WP_087230609.1	68
1	47.4359	69.7	4.08e-15	0	74	43	41.892	156	153	accB	80	145	WP_087249058.1	72
52	99.2063	78.6	2.55e-19	2	125	74	38.4	126	125	acpS	1	122	WP_191377121.1	1
161	39.5455	53.5	2.64e-08	1	87	53	35.632	220	116	can	30	126	WP_158400148.1	43
162	39.5455	53.5	2.98e-08	1	87	53	35.632	220	116	can	30	126	WP_158387610.1	43
163	39.5455	53.1	3.45e-08	1	87	53	35.632	220	116	can	30	126	WP_158402608.1	43
164	39.5455	53.1	3.77e-08	1	87	53	35.632	220	116	can	30	126	WP_158405039.1	43
165	71.3636	53.1	4.04e-08	4	157	97	29.299	220	186	can	30	185	WP_158398132.1	43
166	39.5455	53.1	4.16e-08	1	87	53	35.632	220	116	can	30	126	WP_207676942.1	43
167	39.5455	52.8	4.41e-08	1	87	53	35.632	220	116	can	30	126	WP_158396308.1	43
168	39.5455	52.8	4.87e-08	1	87	53	35.632	220	116	can	30	126	WP_149793656.1	43
169	39.0909	51.2	1.55e-07	1	86	53	34.884	220	116	can	31	126	WP_015565476.1	44
170	40	51.2	1.64e-07	1	88	54	35.227	220	117	can	30	127	WP_112115863.1	43
171	44.0909	51.2	1.89e-07	3	97	54	35.052	220	125	can	30	131	WP_112148655.1	43
189	97.4843	171	9.29e-55	0	155	80	48.387	159	159	coaD	5	158	WP_055184545.1	4
190	97.4843	171	9.7e-55	0	155	80	48.387	159	159	coaD	5	158	WP_118657668.1	4
191	96.8553	171	1e-54	0	154	78	49.351	159	158	coaD	5	157	WP_087246646.1	4
192	97.4843	171	1e-54	0	155	80	48.387	159	159	coaD	5	158	WP_097780172.1	4
193	97.4843	171	1.03e-54	0	155	79	49.032	159	159	coaD	5	158	WP_186850660.1	4
194	97.4843	171	1.07e-54	0	155	79	49.032	159	159	coaD	5	158	WP_097771050.1	4
195	97.4843	171	1.79e-54	0	155	78	49.677	159	159	coaD	5	158	WP_191427227.1	4
196	97.4843	171	1.81e-54	0	155	78	49.677	159	159	coaD	5	158	WP_087229478.1	4
197	97.4843	169	5.81e-54	0	155	80	48.387	159	159	coaD	5	158	WP_097792128.1	4
198	97.4843	169	6.54e-54	0	155	81	47.742	159	159	coaD	5	158	WP_097802204.1	4
199	97.4843	169	6.63e-54	0	155	80	48.387	159	159	coaD	5	158	WP_156075641.1	4
200	97.4843	169	6.77e-54	0	155	80	48.387	159	159	coaD	5	158	WP_156064788.1	4
201	97.4843	169	7.82e-54	0	155	81	47.742	159	159	coaD	5	158	WP_112090023.1	4
202	97.4843	169	8.17e-54	0	155	81	47.742	159	159	coaD	5	158	WP_113991854.1	4
203	97.4843	169	8.61e-54	0	155	80	48.387	159	159	coaD	5	158	WP_156071861.1	4
204	97.4843	169	1.03e-53	0	155	81	47.742	159	159	coaD	5	158	WP_055187885.1	4
205	97.4843	168	1.1e-53	0	155	81	47.742	159	159	coaD	5	158	WP_097786258.1	4
206	97.4843	168	1.2e-53	0	155	80	48.387	159	159	coaD	5	158	WP_156073740.1	4
207	97.4843	168	1.25e-53	0	155	80	48.387	159	159	coaD	5	158	WP_207696907.1	4
208	97.4843	169	1.28e-53	0	155	81	47.742	159	159	coaD	5	158	WP_005926225.1	4
209	97.4843	168	1.42e-53	0	155	80	48.387	159	159	coaD	5	158	WP_005932740.1	4
210	97.4843	167	2.11e-53	0	155	81	47.742	159	159	coaD	5	158	WP_097783901.1	4
211	97.4843	167	2.25e-53	0	155	80	48.387	159	159	coaD	5	158	WP_154276265.1	4
212	96.8553	167	4.58e-53	0	154	81	47.403	159	158	coaD	5	157	WP_207677742.1	4
213	96.8553	167	4.58e-53	0	154	81	47.403	159	158	coaD	5	157	WP_158394821.1	4
214	96.8553	167	4.89e-53	0	154	81	47.403	159	158	coaD	5	157	WP_149794632.1	4
215	96.8553	167	5.05e-53	0	154	81	47.403	159	158	coaD	5	157	WP_158390677.1	4
216	96.8553	167	5.11e-53	0	154	81	47.403	159	158	coaD	5	157	WP_158403898.1	4
217	96.8553	167	5.52e-53	0	154	81	47.403	159	158	coaD	5	157	WP_015565095.1	4
218	97.4843	167	6.01e-53	0	155	82	47.097	159	159	coaD	5	158	WP_097781926.1	4
219	97.4843	166	1.64e-52	0	155	82	47.097	159	159	coaD	5	158	WP_120019708.1	4
220	97.4843	165	1.93e-52	0	155	82	47.097	159	159	coaD	5	158	WP_044953444.1	4
221	97.4843	164	4.11e-52	0	155	83	46.452	159	159	coaD	5	158	WP_118527957.1	4
222	96.8553	161	7.61e-51	0	154	83	46.104	159	158	coaD	5	157	WP_022257778.1	4
223	99.3711	148	9.38e-46	1	158	89	43.038	159	158	coaD	2	160	WP_191378287.1	3
284	95.6044	166	7.2e-50	3	261	152	36.015	273	268	dapB	8	249	WP_097780239.1	4
285	95.6044	165	1.7e-49	3	261	152	36.015	273	268	dapB	8	249	WP_055184392.1	4
286	95.9707	164	3.43e-49	3	262	153	35.878	273	268	dapB	7	249	WP_154251423.1	3
287	95.6044	163	8.21e-49	3	261	152	36.015	273	268	dapB	8	249	WP_112089890.1	4
288	95.6044	162	1.5e-48	3	261	154	35.249	273	268	dapB	8	249	WP_128117613.1	4
289	95.6044	162	1.76e-48	3	261	154	35.249	273	268	dapB	8	249	WP_112114880.1	4
290	95.6044	162	2.62e-48	3	261	153	35.632	273	268	dapB	8	249	WP_158400632.1	4
291	95.6044	162	2.99e-48	3	261	153	35.632	273	268	dapB	8	249	WP_015564124.1	4
292	95.6044	162	3.05e-48	3	261	153	35.632	273	268	dapB	8	249	WP_158399146.1	4
293	95.6044	162	3.18e-48	3	261	153	35.632	273	268	dapB	8	249	WP_113991903.1	4
294	95.9707	161	3.47e-48	3	262	154	35.496	273	268	dapB	7	249	WP_005925895.1	3
295	95.9707	161	3.55e-48	3	262	154	35.496	273	268	dapB	7	249	WP_015538496.1	3
296	95.6044	161	4.49e-48	3	261	153	35.632	273	268	dapB	8	249	WP_158387048.1	4
297	95.6044	161	5.63e-48	3	261	153	35.632	273	268	dapB	8	249	WP_154275096.1	4
298	95.6044	160	8.48e-48	3	261	154	35.249	273	268	dapB	8	249	WP_149793368.1	4
299	95.6044	160	8.66e-48	3	261	154	35.249	273	268	dapB	8	249	WP_158403090.1	4
300	95.6044	160	1.21e-47	2	261	157	34.1	273	268	dapB	8	249	WP_044953691.1	4
301	95.6044	160	1.47e-47	2	261	157	34.1	273	268	dapB	8	249	WP_118527236.1	4
302	95.6044	159	2.62e-47	3	261	156	34.483	273	268	dapB	8	249	WP_097838701.1	4
303	95.6044	159	2.89e-47	2	261	158	33.716	273	268	dapB	8	249	WP_097775500.1	4
304	95.6044	159	2.98e-47	3	261	156	34.483	273	268	dapB	8	249	WP_112143557.1	4
305	95.6044	159	4.69e-47	2	261	159	33.333	273	268	dapB	8	249	WP_087323704.1	4
306	95.9707	158	9.13e-47	3	262	158	33.969	273	268	dapB	7	249	WP_097802067.1	3
307	95.6044	158	1.06e-46	3	261	157	34.1	273	268	dapB	8	249	WP_118552921.1	4
308	95.6044	157	1.53e-46	2	261	159	33.333	273	268	dapB	8	249	WP_087228608.1	4
309	95.6044	157	2.85e-46	2	261	159	33.333	273	268	dapB	8	249	WP_120119877.1	4
310	95.6044	156	3.57e-46	3	261	159	33.333	273	268	dapB	8	249	WP_186850702.1	4
311	95.6044	156	4.67e-46	3	261	159	33.333	273	268	dapB	8	249	WP_098922361.1	4
312	95.6044	155	6.32e-46	3	261	159	33.333	273	268	dapB	8	249	WP_005934209.1	4
313	95.6044	155	9.92e-46	3	261	157	34.1	273	268	dapB	8	249	WP_055188050.1	4
314	95.6044	155	1.14e-45	3	261	158	33.716	273	268	dapB	8	249	WP_087364441.1	4
315	95.6044	155	1.14e-45	3	261	158	33.716	273	268	dapB	8	249	WP_087245721.1	4
316	95.6044	154	2.08e-45	3	261	160	32.95	273	268	dapB	8	249	WP_097771965.1	4
317	95.6044	154	2.2e-45	3	261	158	33.716	273	268	dapB	8	249	WP_097792254.1	4
318	95.6044	154	3.34e-45	3	261	159	33.333	273	268	dapB	8	249	WP_087381982.1	4
319	95.6044	151	3.18e-44	3	261	160	32.95	273	268	dapB	8	249	WP_117533152.1	4
320	95.6044	149	2.01e-43	3	261	161	32.567	273	268	dapB	8	249	WP_097771121.1	4
321	76.5568	131	1.49e-36	4	209	124	36.364	273	268	dapB	64	237	WP_191377710.1	34
322	64.5985	86.7	1.11e-19	5	177	88	34.463	274	273	dapD	98	230	WP_191377709.1	81
378	103.65	195	6.51e-61	8	284	150	40.141	274	271	dapF	1	279	WP_097839267.1	3
379	103.65	194	1.11e-60	8	284	150	40.141	274	271	dapF	1	279	WP_055189383.1	3
380	103.65	194	1.36e-60	7	284	154	40.141	274	274	dapF	2	282	WP_118551747.1	4
381	103.65	194	2.16e-60	7	284	154	40.141	274	274	dapF	2	282	WP_097792622.1	4
382	103.65	192	6.37e-60	8	284	151	39.789	274	271	dapF	1	279	WP_112144295.1	3
383	103.65	192	1.1e-59	7	284	155	39.789	274	274	dapF	2	282	WP_207685493.1	4
384	103.285	189	1.14e-58	7	283	156	39.576	274	274	dapF	1	279	WP_207676328.1	3
385	103.285	188	3.25e-58	7	283	156	39.576	274	274	dapF	1	279	WP_158400953.1	3
386	101.095	187	6.77e-58	6	277	159	38.628	274	270	dapF	1	275	WP_156182346.1	3
387	103.285	187	1.03e-57	7	283	158	38.869	274	274	dapF	1	279	WP_158394788.1	3
388	103.285	186	1.7e-57	7	283	157	39.223	274	274	dapF	1	279	WP_158402468.1	3
389	101.095	186	1.77e-57	6	277	159	38.628	274	270	dapF	1	275	WP_117505201.1	3
390	101.095	186	1.83e-57	6	277	159	38.628	274	270	dapF	1	275	WP_117477291.1	3
391	103.285	186	1.91e-57	7	283	157	39.223	274	274	dapF	1	279	WP_149794981.1	3
392	101.095	186	1.93e-57	6	277	159	38.628	274	270	dapF	1	275	WP_097770618.1	3
393	103.285	186	2.02e-57	7	283	156	39.576	274	274	dapF	1	279	WP_015564714.1	3
394	101.095	186	2.76e-57	6	277	159	38.628	274	270	dapF	1	275	WP_156066341.1	3
395	101.095	186	2.88e-57	6	277	159	38.628	274	270	dapF	1	275	WP_156061528.1	3
396	101.095	186	2.91e-57	6	277	159	38.628	274	270	dapF	1	275	WP_117532964.1	3
397	102.555	186	3.95e-57	8	281	150	39.858	274	270	dapF	1	275	WP_128118139.1	3
398	103.285	185	4.39e-57	7	283	157	39.223	274	274	dapF	1	279	WP_158387727.1	3
399	101.095	185	4.53e-57	6	277	160	38.267	274	270	dapF	1	275	WP_097772376.1	3
400	101.095	185	4.78e-57	6	277	159	38.628	274	270	dapF	1	275	WP_005932291.1	3
401	101.095	185	5.27e-57	6	277	160	38.267	274	270	dapF	1	275	WP_098922747.1	3
402	102.92	185	6.35e-57	8	282	151	39.716	274	271	dapF	1	276	WP_112147882.1	3
403	102.555	184	1.5e-56	8	281	153	38.79	274	270	dapF	1	275	WP_097801640.1	3
404	101.825	184	1.55e-56	7	279	153	39.785	274	270	dapF	1	275	WP_055185827.1	3
405	101.095	184	1.55e-56	6	277	160	38.267	274	270	dapF	1	275	WP_156068874.1	3
406	101.095	184	1.88e-56	6	277	160	38.267	274	270	dapF	1	275	WP_154276448.1	3
407	102.555	184	2.06e-56	8	281	151	39.502	274	270	dapF	1	275	WP_112114606.1	3
408	101.825	184	2.19e-56	7	279	154	39.427	274	270	dapF	1	275	WP_117553365.1	3
409	101.825	183	3.16e-56	7	279	154	39.427	274	270	dapF	1	275	WP_112090270.1	3
410	101.825	183	3.19e-56	7	279	154	39.427	274	270	dapF	1	275	WP_112121935.1	3
411	101.095	183	3.45e-56	6	277	160	38.267	274	270	dapF	1	275	WP_156057511.1	3
412	101.825	182	5.36e-56	7	279	154	39.427	274	270	dapF	1	275	WP_113621185.1	3
413	101.825	182	6.24e-56	7	279	155	39.068	274	270	dapF	1	275	WP_154265596.1	3
414	101.825	182	1.08e-55	7	279	154	39.427	274	270	dapF	1	275	WP_097779574.1	3
415	101.825	181	1.63e-55	7	279	156	38.71	274	270	dapF	1	275	WP_097783529.1	3
416	101.825	181	2.43e-55	7	279	156	38.71	274	270	dapF	1	275	WP_129872411.1	3
417	101.825	181	2.43e-55	7	279	156	38.71	274	270	dapF	1	275	WP_113992691.1	3
418	101.825	181	2.68e-55	7	279	155	39.068	274	270	dapF	1	275	WP_117930426.1	3
419	101.825	181	2.85e-55	7	279	155	39.068	274	270	dapF	1	275	WP_005922027.1	3
420	101.825	180	4.25e-55	7	279	157	38.351	274	270	dapF	1	275	WP_097781960.1	3
421	101.825	180	4.3e-55	7	279	155	39.068	274	270	dapF	1	275	WP_097785858.1	3
422	101.825	179	1.52e-54	7	279	158	37.993	274	270	dapF	1	275	WP_154258639.1	3
423	101.825	179	1.64e-54	7	279	158	37.993	274	270	dapF	1	275	WP_005939901.1	3
424	103.285	179	1.77e-54	7	283	162	37.456	274	274	dapF	1	279	WP_097778195.1	3
425	103.285	178	3.09e-54	7	283	162	37.456	274	274	dapF	1	279	WP_120019660.1	3
426	104.015	170	5.09e-51	7	285	165	36.491	274	274	dapF	1	282	WP_087245472.1	3
427	103.65	169	1.01e-50	7	284	163	36.972	274	270	dapF	1	284	WP_191425498.1	3
428	103.65	167	8.98e-50	7	284	164	36.62	274	270	dapF	1	284	WP_087228021.1	3
429	103.65	164	9.74e-49	7	284	165	36.268	274	270	dapF	1	284	WP_087322917.1	3
430	98.9051	145	1.42e-41	4	271	178	31.365	274	273	dapF	5	271	WP_191377712.1	7
477	61.658	69.3	1.16e-13	0	119	76	36.134	193	193	dcd	75	200	WP_158394576.1	82
516	49.6296	55.1	1.61e-09	0	67	40	40.299	135	72	dicA	6	67	WP_154260021.1	1
517	74.0741	50.4	2.98e-08	1	100	70	29	135	104	dicA	6	100	WP_186851579.1	1
518	48.8889	51.6	3.26e-08	0	66	39	40.909	135	71	dicA	6	66	WP_097772814.1	1
1018	94.8608	287	4.12e-92	5	443	243	37.472	467	467	dnaA	26	440	WP_005924255.1	31
1019	94.8608	287	5.57e-92	5	443	244	37.246	467	467	dnaA	26	440	WP_158401088.1	31
1020	94.8608	287	7.05e-92	5	443	244	37.246	467	467	dnaA	26	440	WP_015565051.1	31
1021	98.7152	287	7.44e-92	6	461	257	36.226	467	467	dnaA	11	440	WP_005929139.1	13
1022	98.7152	286	9.13e-92	6	461	257	36.226	467	467	dnaA	11	440	WP_005937115.1	13
1023	98.7152	286	1.32e-91	6	461	257	36.226	467	467	dnaA	11	440	WP_097769898.1	13
1024	98.7152	286	1.67e-91	6	461	257	36.226	467	467	dnaA	11	440	WP_186851127.1	13
1025	98.7152	286	1.8e-91	6	461	257	36.226	467	467	dnaA	11	440	WP_156066855.1	13
1026	98.7152	285	2.45e-91	6	461	257	36.226	467	467	dnaA	11	440	WP_156065794.1	13
1027	94.8608	281	8.42e-90	5	443	249	36.117	467	467	dnaA	26	440	WP_087246803.1	31
1028	94.8608	281	1.01e-89	5	443	249	36.117	467	467	dnaA	26	440	WP_087231278.1	31
1029	71.0921	269	4.46e-85	1	332	192	41.867	467	467	dnaA	137	435	WP_191376893.1	104
1030	65.3105	257	3.12e-82	1	305	179	40.984	467	467	dnaA	164	305	WP_158405430.1	1
1031	57.6017	241	3.46e-75	3	269	140	46.468	467	364	dnaA	99	333	WP_097784085.1	66
1255	99.3631	305	1.38e-98	11	468	259	39.316	471	460	dnaB	8	460	WP_005931854.1	3
1256	95.1168	305	1.9e-98	10	448	243	40.402	471	460	dnaB	28	459	WP_128118125.1	21
1257	99.3631	305	2.06e-98	11	468	259	39.316	471	460	dnaB	8	460	WP_207684084.1	3
1258	95.1168	303	5.88e-98	10	448	243	40.402	471	460	dnaB	28	458	WP_015564739.1	20
1259	95.1168	303	6.75e-98	10	448	243	40.402	471	460	dnaB	28	459	WP_015537881.1	21
1260	95.1168	303	7.35e-98	10	448	243	40.402	471	460	dnaB	28	459	WP_097801665.1	21
1261	95.1168	303	9.12e-98	10	448	242	40.625	471	460	dnaB	28	459	WP_097779667.1	21
1262	95.1168	303	9.15e-98	10	448	243	40.402	471	460	dnaB	28	458	WP_158387758.1	20
1263	95.1168	303	1.02e-97	10	448	244	40.179	471	460	dnaB	28	459	WP_112114624.1	21
1264	95.1168	303	1.16e-97	10	448	244	40.179	471	460	dnaB	28	459	WP_005939997.1	21
1265	95.1168	303	1.37e-97	10	448	243	40.402	471	460	dnaB	28	459	WP_055185048.1	21
1266	95.1168	301	4.75e-97	9	448	245	39.955	471	460	dnaB	28	458	WP_055189331.1	20
1267	94.4798	301	7.6e-97	8	445	251	39.551	471	460	dnaB	28	459	WP_097792595.1	21
1268	94.4798	300	8.37e-97	8	445	251	39.551	471	460	dnaB	28	459	WP_207685478.1	21
1269	95.1168	298	6.46e-96	10	448	242	40.625	471	460	dnaB	28	459	WP_005923533.1	21
1270	95.5414	288	5.31e-92	10	450	248	39.111	471	460	dnaB	27	462	WP_087245514.1	23
1271	95.7537	287	1.41e-91	9	451	257	39.024	471	467	dnaB	28	460	WP_191377234.1	17
1272	95.3291	286	4.26e-91	10	449	251	38.753	471	460	dnaB	27	462	WP_087228043.1	23
1273	78.5563	234	1.69e-72	7	370	217	37.838	471	401	dnaB	36	361	WP_172715723.1	1
1274	91.9321	105	6.99e-24	13	433	287	24.942	471	460	dnaB	36	417	WP_117529341.1	15
1275	80.8917	101	8.75e-23	13	381	224	27.297	471	460	dnaB	94	390	WP_191425702.1	49
1276	72.8238	99.8	3.69e-22	9	343	212	26.822	471	460	dnaB	118	388	WP_154277615.1	85
1277	72.6115	99.4	5.33e-22	11	342	208	27.778	471	460	dnaB	119	388	WP_097785184.1	86
1278	73.0361	99	6.56e-22	10	344	209	27.326	471	460	dnaB	118	388	WP_112116145.1	85
1279	65.3928	95.5	3.03e-21	11	308	191	29.221	471	460	dnaB	153	297	WP_149795027.1	17
1280	57.9618	96.7	3.94e-21	9	273	153	30.037	471	460	dnaB	193	390	WP_087323174.1	151
1281	60.2972	95.1	1.15e-20	10	284	160	29.225	471	460	dnaB	182	390	WP_087385441.1	143
1282	80.8917	94.4	2.31e-20	13	381	228	26.247	471	460	dnaB	94	390	WP_087368001.1	49
1283	60.7219	94	3.2e-20	9	286	169	29.021	471	464	dnaB	180	392	WP_158389827.1	140
1284	60.7219	93.6	4.78e-20	9	286	169	29.021	471	464	dnaB	180	392	WP_158404122.1	140
1285	57.9618	82.4	4.77e-16	12	273	164	28.938	471	460	dnaB	207	601	WP_191378367.1	340
1329	82.449	90.5	1.06e-20	3	202	134	27.228	245	238	dnaC	49	310	WP_129872745.1	110
1330	82.449	88.6	4.87e-20	3	202	136	26.238	245	238	dnaC	49	310	WP_156070639.1	110
1331	82.449	87.4	1.44e-19	3	202	136	26.238	245	238	dnaC	49	310	WP_147323063.1	110
1332	82.449	86.7	2.22e-19	3	202	136	26.238	245	238	dnaC	49	310	WP_186850522.1	110
1333	84.0816	86.7	2.22e-19	4	206	130	26.699	245	238	dnaC	49	310	WP_147322206.1	110
1334	87.3469	83.6	3.89e-18	6	214	126	27.57	245	239	dnaC	52	329	WP_179859687.1	119
1335	87.3469	82.8	6.33e-18	6	214	126	27.57	245	239	dnaC	52	329	WP_197036509.1	119
1336	87.3469	79.3	1.24e-16	6	214	128	26.636	245	239	dnaC	52	329	WP_197037310.1	119
1337	97.1429	77.8	2.58e-16	7	238	157	27.311	245	242	dnaC	12	272	WP_158394901.1	44
1338	97.1429	77.8	2.66e-16	7	238	157	27.311	245	242	dnaC	12	272	WP_156067940.1	44
1339	97.1429	77.4	3.62e-16	7	238	157	27.311	245	242	dnaC	12	272	WP_005924810.1	44
1340	97.1429	77	5.08e-16	7	238	157	27.311	245	242	dnaC	12	272	WP_158388310.1	44
1341	97.1429	76.6	7.96e-16	7	238	157	27.311	245	242	dnaC	12	272	WP_087249119.1	44
1342	97.1429	76.3	1.01e-15	7	238	157	27.311	245	242	dnaC	12	272	WP_097777711.1	44
1343	97.551	75.9	1.46e-15	8	239	156	27.197	245	242	dnaC	12	272	WP_195250404.1	44
1344	65.3061	73.2	3.45e-15	5	160	99	30.625	245	237	dnaC	85	186	WP_158404102.1	32
1345	97.1429	74.3	4.62e-15	7	238	158	26.891	245	242	dnaC	12	272	WP_118526819.1	44
1346	97.1429	73.9	5.69e-15	7	238	158	26.891	245	242	dnaC	12	272	WP_015528456.1	44
1347	97.1429	73.6	7.81e-15	7	238	158	26.891	245	242	dnaC	12	272	WP_117950403.1	44
1348	97.1429	73.6	9.34e-15	7	238	158	26.891	245	242	dnaC	12	272	WP_097784682.1	44
1349	97.551	73.2	1.07e-14	8	239	158	26.36	245	242	dnaC	12	272	WP_005933545.1	44
1350	97.551	73.2	1.13e-14	8	239	158	26.36	245	242	dnaC	12	272	WP_207697919.1	44
1351	97.551	73.2	1.14e-14	8	239	158	26.36	245	242	dnaC	12	272	WP_112091011.1	44
1352	97.1429	73.2	1.18e-14	7	238	159	26.471	245	242	dnaC	12	272	WP_118658840.1	44
1353	97.1429	73.2	1.22e-14	7	238	159	26.471	245	242	dnaC	12	272	WP_112148960.1	44
1354	97.551	73.2	1.22e-14	8	239	158	26.36	245	242	dnaC	12	272	WP_015536521.1	44
1355	97.551	73.2	1.41e-14	8	239	158	26.36	245	242	dnaC	12	272	WP_015524249.1	44
1356	70.2041	72	1.51e-14	6	172	109	29.07	245	236	dnaC	73	206	WP_208894106.1	40
1357	89.3878	72	1.58e-14	8	219	137	28.311	245	242	dnaC	33	214	WP_097791877.1	7
1358	97.1429	72.8	1.79e-14	7	238	158	26.891	245	242	dnaC	12	272	WP_097792472.1	44
1359	97.1429	72.4	2.04e-14	7	238	159	26.471	245	242	dnaC	12	272	WP_117536040.1	44
1360	97.1429	72.4	2.18e-14	7	238	158	26.891	245	242	dnaC	12	272	WP_158399293.1	44
1361	97.1429	71.6	5e-14	7	238	159	26.471	245	242	dnaC	12	272	WP_156060311.1	44
1362	97.1429	70.9	7.05e-14	7	238	159	26.471	245	242	dnaC	12	272	WP_117950613.1	44
1363	86.1224	70.1	7.43e-14	8	211	134	27.962	245	242	dnaC	40	202	WP_097770143.1	2
1364	95.102	69.7	1.83e-13	7	233	156	26.18	245	237	dnaC	12	267	WP_117888737.1	44
1365	85.7143	68.2	2.78e-13	6	210	137	27.143	245	242	dnaC	40	202	WP_097771835.1	2
1366	64.4898	69.7	2.8e-13	3	158	107	29.114	245	239	dnaC	85	321	WP_097802221.1	166
1367	97.551	68.9	4.37e-13	8	239	158	26.36	245	242	dnaC	12	272	WP_097780865.1	44
1368	64.4898	68.6	6.72e-13	3	158	107	29.114	245	239	dnaC	85	321	WP_149794329.1	166
1369	64.4898	68.6	7.39e-13	3	158	107	29.114	245	239	dnaC	85	321	WP_207677181.1	166
1370	64.4898	68.6	7.76e-13	3	158	107	29.114	245	239	dnaC	85	321	WP_158404674.1	166
1371	64.4898	68.6	7.91e-13	3	158	107	29.114	245	239	dnaC	85	321	WP_158397045.1	166
1372	64.4898	68.6	7.91e-13	3	158	107	29.114	245	239	dnaC	85	321	WP_015564953.1	166
1373	64.4898	68.6	8.14e-13	3	158	107	29.114	245	239	dnaC	85	321	WP_158401776.1	166
1374	64.4898	68.2	8.38e-13	3	158	107	29.114	245	239	dnaC	85	321	WP_158399271.1	166
1375	76.7347	67.8	1.11e-12	4	188	123	27.128	245	221	dnaC	40	248	WP_014078534.1	69
1376	64.4898	67.4	1.92e-12	3	158	109	27.848	245	239	dnaC	85	321	WP_120020286.1	166
1377	64.4898	67.4	1.98e-12	3	158	109	27.848	245	239	dnaC	85	321	WP_005945798.1	166
1378	64.4898	67.4	2e-12	3	158	109	27.848	245	239	dnaC	85	321	WP_154260476.1	166
1379	64.4898	67	2.08e-12	3	158	109	27.848	245	239	dnaC	85	321	WP_097781685.1	166
1380	64.4898	67	2.12e-12	3	158	109	27.848	245	239	dnaC	85	321	WP_120120791.1	166
1381	64.4898	67	2.2e-12	3	158	109	27.848	245	239	dnaC	85	321	WP_097777597.1	166
1382	68.9796	66.6	2.29e-12	4	169	110	28.994	245	242	dnaC	80	272	WP_087367642.1	108
1383	64.4898	67	2.35e-12	3	158	109	27.848	245	239	dnaC	85	321	WP_120080216.1	166
1384	76.7347	65.9	4.24e-12	4	188	123	27.128	245	221	dnaC	40	248	WP_055191798.1	69
1385	77.1429	65.5	4.96e-12	7	189	118	29.63	245	221	dnaC	40	244	WP_158399613.1	64
1386	57.1429	65.1	1.23e-11	2	140	97	28.571	245	221	dnaC	85	305	WP_118553326.1	166
1387	57.1429	64.7	1.46e-11	2	140	97	28.571	245	221	dnaC	85	305	WP_207685354.1	166
1388	57.1429	64.7	1.47e-11	2	140	97	28.571	245	221	dnaC	85	305	WP_097792039.1	166
1389	70.6122	63.5	1.81e-11	3	173	116	26.59	245	209	dnaC	40	233	WP_097784073.1	69
1390	64.898	63.9	2.33e-11	4	159	105	27.673	245	237	dnaC	85	260	WP_207651643.1	106
1391	76.7347	63.9	2.37e-11	4	188	125	26.064	245	221	dnaC	40	248	WP_154260875.1	69
1392	76.7347	63.9	2.4e-11	4	188	125	26.064	245	221	dnaC	40	248	WP_015527901.1	69
1393	76.7347	63.5	2.72e-11	4	188	125	26.064	245	221	dnaC	40	248	WP_005921274.1	69
1394	76.7347	63.5	2.74e-11	4	188	125	26.064	245	221	dnaC	40	248	WP_154252678.1	69
1395	76.7347	63.5	2.88e-11	4	188	125	26.064	245	221	dnaC	40	248	WP_015513106.1	69
1396	57.1429	63.9	3.02e-11	2	140	97	28.571	245	221	dnaC	85	305	WP_112143778.1	166
1397	48.5714	63.5	3.22e-11	0	119	83	30.252	245	203	dnaC	85	284	WP_005932028.1	166
1398	48.5714	63.5	3.29e-11	0	119	83	30.252	245	203	dnaC	85	284	WP_186851398.1	166
1399	57.1429	63.5	3.35e-11	2	140	97	28.571	245	221	dnaC	85	305	WP_055187684.1	166
1400	48.5714	63.5	3.38e-11	0	119	83	30.252	245	203	dnaC	85	284	WP_097786535.1	166
1401	70.6122	62.8	3.39e-11	3	173	116	26.59	245	209	dnaC	40	232	WP_097782599.1	68
1402	48.5714	63.5	3.45e-11	0	119	83	30.252	245	203	dnaC	85	284	WP_156076089.1	166
1403	48.5714	63.5	3.45e-11	0	119	83	30.252	245	203	dnaC	85	284	WP_117476927.1	166
1404	48.5714	63.5	3.48e-11	0	119	83	30.252	245	203	dnaC	85	284	WP_097770566.1	166
1405	48.5714	63.5	3.51e-11	0	119	83	30.252	245	203	dnaC	85	284	WP_117504852.1	166
1406	48.5714	63.5	3.61e-11	0	119	83	30.252	245	203	dnaC	85	284	WP_156060837.1	166
1407	81.2245	63.2	3.9e-11	9	199	119	29.146	245	221	dnaC	31	247	WP_154260324.1	63
1408	77.551	62.8	4.23e-11	5	190	120	27.368	245	221	dnaC	40	248	WP_097785113.1	69
1409	60.8163	62.8	4.82e-11	5	149	92	30.201	245	221	dnaC	80	247	WP_097771788.1	104
1410	76.7347	62.8	5.23e-11	4	188	125	26.064	245	221	dnaC	40	248	WP_097780039.1	69
1411	76.7347	62.8	5.83e-11	4	188	125	26.064	245	221	dnaC	40	247	WP_117526147.1	68
1412	76.7347	62.8	6e-11	4	188	125	26.064	245	221	dnaC	40	247	WP_002569234.1	68
1413	75.9184	62.4	7.11e-11	5	186	123	25.806	245	221	dnaC	43	248	WP_097773913.1	71
1414	65.7143	62.4	7.3e-11	5	161	99	29.814	245	221	dnaC	67	247	WP_120080116.1	95
1415	75.102	62.4	7.41e-11	6	184	116	28.261	245	221	dnaC	47	262	WP_118527204.1	86
1416	76.7347	62.4	7.53e-11	4	188	125	26.064	245	221	dnaC	40	248	WP_097772867.1	69
1417	79.5918	62.4	7.76e-11	5	195	129	26.667	245	221	dnaC	33	248	WP_156075863.1	62
1418	60.8163	62.4	7.78e-11	4	149	96	27.517	245	221	dnaC	80	248	WP_055247163.1	105
1419	76.3265	62	9.75e-11	7	187	117	28.342	245	221	dnaC	43	247	WP_098922142.1	70
1420	77.1429	61.6	1.04e-10	5	189	126	25.397	245	221	dnaC	40	247	WP_097785112.1	67
1421	76.7347	61.6	1.24e-10	4	188	126	25.532	245	221	dnaC	40	248	WP_113993247.1	69
1422	76.7347	61.6	1.28e-10	4	188	125	26.064	245	221	dnaC	40	247	WP_009255551.1	68
1423	76.7347	61.6	1.33e-10	4	188	125	26.064	245	221	dnaC	40	247	WP_055248409.1	68
1424	60.8163	61.2	1.58e-10	5	149	92	30.201	245	221	dnaC	80	247	WP_117476092.1	104
1425	48.5714	61.6	1.78e-10	0	119	84	29.412	245	203	dnaC	85	284	WP_156058270.1	166
1426	60.8163	61.2	1.78e-10	5	149	94	28.859	245	221	dnaC	80	233	WP_117477463.1	90
1427	76.3265	60.8	2.21e-10	7	187	119	27.273	245	221	dnaC	43	233	WP_156062350.1	56
1428	71.4286	60.5	2.81e-10	7	175	111	28.571	245	209	dnaC	40	218	WP_097774935.1	53
1429	58.7755	58.9	3.1e-10	5	144	89	29.861	245	221	dnaC	85	139	WP_005935885.1	1
1430	75.9184	60.5	3.54e-10	6	186	118	27.419	245	237	dnaC	59	263	WP_156072393.1	88
1431	60.8163	60.1	3.75e-10	5	149	93	29.53	245	221	dnaC	80	233	WP_097839748.1	90
1432	60.8163	60.1	3.9e-10	4	149	97	26.846	245	221	dnaC	80	248	WP_009255334.1	105
1433	77.1429	60.1	4.15e-10	5	189	126	25.397	245	221	dnaC	40	248	WP_098924872.1	68
1434	76.7347	60.1	4.23e-10	4	188	126	25.532	245	221	dnaC	40	248	WP_156071577.1	69
1435	75.102	60.1	4.64e-10	6	184	118	27.174	245	221	dnaC	47	256	WP_154276348.1	80
1436	60.8163	59.7	5.17e-10	5	149	93	29.53	245	221	dnaC	80	240	WP_207725925.1	97
1437	75.102	60.1	5.54e-10	6	184	118	27.174	245	221	dnaC	47	262	WP_207698086.1	86
1438	75.102	60.1	5.59e-10	6	184	118	27.174	245	221	dnaC	47	262	WP_097780254.1	86
1439	60.8163	59.7	5.98e-10	5	149	93	29.53	245	221	dnaC	80	247	WP_186850827.1	104
1440	86.5306	59.7	6.23e-10	7	212	141	25.472	245	237	dnaC	33	249	WP_005936681.1	48
1441	60.8163	59.7	6.24e-10	5	149	93	29.53	245	221	dnaC	80	233	WP_156058234.1	90
1442	86.5306	59.7	6.79e-10	6	212	141	25.472	245	237	dnaC	33	263	WP_097786547.1	62
1443	76.7347	59.7	6.9e-10	4	188	126	25.532	245	221	dnaC	40	247	WP_156072806.1	68
1444	86.5306	59.7	6.94e-10	7	212	141	25.472	245	237	dnaC	33	263	WP_117528307.1	62
1445	86.5306	59.7	7.01e-10	7	212	141	25.472	245	237	dnaC	33	263	WP_120081385.1	62
1446	86.5306	59.3	7.21e-10	7	212	141	25.472	245	237	dnaC	33	263	WP_099357167.1	62
1447	86.5306	59.3	7.35e-10	6	212	143	24.528	245	237	dnaC	33	263	WP_117930462.1	62
1448	60.8163	59.3	7.63e-10	5	149	94	28.859	245	221	dnaC	80	233	WP_118658729.1	90
1449	86.5306	59.3	8.41e-10	7	212	141	25.472	245	237	dnaC	33	263	WP_112091007.1	62
1450	57.551	59.7	8.64e-10	3	141	99	26.95	245	221	dnaC	85	306	WP_097786330.1	166
1451	57.551	59.7	8.73e-10	3	141	99	26.95	245	221	dnaC	85	306	WP_097783972.1	166
1452	57.551	59.7	8.81e-10	3	141	99	26.95	245	221	dnaC	85	306	WP_113991949.1	166
1453	86.5306	59.3	9.52e-10	7	212	141	25.472	245	237	dnaC	33	263	WP_008402238.1	62
1454	86.5306	58.9	9.89e-10	7	212	141	25.472	245	237	dnaC	33	263	WP_207698566.1	62
1455	60.8163	58.9	1e-09	5	149	93	29.53	245	221	dnaC	80	247	WP_117534103.1	104
1456	86.5306	58.9	1.01e-09	7	212	141	25.472	245	237	dnaC	33	263	WP_005933732.1	62
1457	86.5306	58.9	1.01e-09	7	212	141	25.472	245	237	dnaC	33	263	WP_054324685.1	62
1458	57.551	59.3	1.04e-09	3	141	99	26.95	245	221	dnaC	85	306	WP_118657540.1	166
1459	57.551	59.3	1.14e-09	3	141	99	26.95	245	221	dnaC	85	306	WP_117553608.1	166
1460	57.551	59.3	1.16e-09	3	141	99	26.95	245	221	dnaC	85	306	WP_117948039.1	166
1461	61.2245	58.9	1.17e-09	4	150	98	26.667	245	222	dnaC	80	250	WP_120020776.1	106
1462	57.551	59.3	1.18e-09	3	141	99	26.95	245	221	dnaC	85	306	WP_055184212.1	166
1463	86.5306	58.9	1.19e-09	7	212	141	25.472	245	237	dnaC	33	263	WP_156065622.1	62
1464	57.551	59.3	1.19e-09	3	141	99	26.95	245	221	dnaC	85	306	WP_112090154.1	166
1465	71.8367	58.9	1.21e-09	5	176	115	25.568	245	221	dnaC	53	248	WP_002605635.1	82
1466	57.551	58.9	1.24e-09	3	141	99	26.95	245	221	dnaC	85	306	WP_015538570.1	166
1467	57.551	58.9	1.24e-09	3	141	99	26.95	245	221	dnaC	85	306	WP_112120710.1	166
1468	76.7347	58.5	1.31e-09	7	188	114	28.723	245	221	dnaC	45	247	WP_112114657.1	69
1469	75.9184	58.5	1.55e-09	6	186	120	26.344	245	237	dnaC	59	249	WP_144066573.1	74
1470	51.8367	58.2	1.69e-09	3	127	79	29.921	245	209	dnaC	88	222	WP_158405746.1	101
1471	81.2245	58.5	1.74e-09	9	199	120	28.643	245	221	dnaC	31	247	WP_128117322.1	63
1472	77.1429	58.5	1.79e-09	5	189	127	24.868	245	221	dnaC	40	247	WP_207697967.1	67
1473	51.8367	58.2	1.84e-09	3	127	79	29.921	245	209	dnaC	88	234	WP_117526360.1	113
1474	65.7143	57.8	1.84e-09	3	161	108	26.087	245	197	dnaC	40	220	WP_055185237.1	68
1475	82.8571	58.2	1.9e-09	7	203	133	25.616	245	237	dnaC	43	263	WP_002596233.1	71
1476	75.9184	58.2	1.92e-09	6	186	120	26.344	245	237	dnaC	59	263	WP_112091624.1	88
1477	61.2245	58.2	1.93e-09	5	150	95	28.667	245	221	dnaC	79	247	WP_118552688.1	103
1478	51.8367	58.2	2.21e-09	3	127	79	29.921	245	209	dnaC	88	234	WP_005929990.1	113
1479	75.9184	58.2	2.24e-09	6	186	120	26.344	245	237	dnaC	59	263	WP_005924767.1	88
1480	61.2245	58.2	2.25e-09	5	150	95	28.667	245	221	dnaC	79	247	WP_118526212.1	103
1481	57.551	58.2	2.32e-09	3	141	99	26.95	245	221	dnaC	85	306	WP_005925561.1	166
1482	51.8367	58.2	2.38e-09	3	127	79	29.921	245	209	dnaC	88	234	WP_002576410.1	113
1483	51.8367	58.2	2.4e-09	3	127	79	29.921	245	209	dnaC	88	234	WP_117965688.1	113
1484	75.9184	57.8	2.44e-09	6	186	120	26.344	245	237	dnaC	59	263	WP_117536061.1	88
1485	58.7755	56.2	2.77e-09	5	144	90	29.167	245	221	dnaC	85	139	WP_156067539.1	1
1486	57.551	58.2	2.96e-09	3	141	99	26.95	245	221	dnaC	85	306	WP_097780417.1	166
1487	86.5306	57.8	3.07e-09	7	212	142	25	245	237	dnaC	33	263	WP_117541240.1	62
1488	71.4286	57.8	3.22e-09	6	175	107	27.429	245	221	dnaC	54	247	WP_000200031.1	86
1489	86.5306	57.4	3.33e-09	6	212	141	25.472	245	237	dnaC	33	263	WP_074754404.1	62
1490	86.5306	57.4	4.08e-09	7	212	142	25	245	237	dnaC	33	263	WP_005946143.1	62
1491	75.9184	57	4.65e-09	6	186	120	26.344	245	237	dnaC	59	263	WP_207698560.1	88
1492	61.2245	57	5.32e-09	5	150	96	28	245	221	dnaC	79	247	WP_097792223.1	103
1493	57.1429	57	6.03e-09	2	140	97	28.571	245	221	dnaC	85	305	WP_087230505.1	166
1494	60.8163	56.6	6.05e-09	4	149	98	26.174	245	221	dnaC	80	228	WP_158402213.1	85
1495	57.9592	57	6.15e-09	3	142	93	29.577	245	221	dnaC	85	305	WP_087385892.1	166
1496	57.9592	57	6.15e-09	3	142	93	29.577	245	221	dnaC	85	305	WP_087249439.1	166
1497	57.1429	57	6.21e-09	2	140	97	28.571	245	221	dnaC	85	305	WP_087323496.1	166
1498	57.9592	57	6.21e-09	3	142	93	29.577	245	221	dnaC	85	305	WP_087368876.1	166
1499	63.6735	56.6	8.55e-09	4	156	108	25.641	245	233	dnaC	80	312	WP_112147539.1	163
1500	75.9184	56.2	8.85e-09	6	186	121	25.806	245	237	dnaC	59	263	WP_033126274.1	88
1501	63.6735	56.2	1.16e-08	4	156	108	25.641	245	233	dnaC	80	312	WP_112114955.1	163
1502	61.6327	56.2	1.28e-08	3	151	108	24.503	245	233	dnaC	85	312	WP_097775346.1	166
1503	80	55.8	1.31e-08	6	196	131	25	245	221	dnaC	33	245	WP_087324778.1	59
1504	63.2653	55.1	1.39e-08	4	155	101	26.452	245	209	dnaC	59	219	WP_144066583.1	74
1505	58.7755	53.9	4.05e-08	5	144	88	29.861	245	237	dnaC	101	232	WP_087233573.1	95
1506	61.2245	53.9	5.41e-08	4	150	100	25.333	245	221	dnaC	79	247	WP_117529405.1	103
1507	53.8776	54.3	5.86e-08	2	132	93	26.515	245	203	dnaC	73	285	WP_097838830.1	157
1508	75.9184	53.5	8.03e-08	6	186	122	25.269	245	237	dnaC	59	263	WP_156075040.1	88
1509	75.9184	53.1	9.6e-08	6	186	122	25.269	245	237	dnaC	59	263	WP_154256756.1	88
1510	59.5918	53.1	1.35e-07	4	146	102	25.342	245	231	dnaC	88	312	WP_191378095.1	172
1511	62.449	52	1.4e-07	3	153	103	25.49	245	189	dnaC	40	194	WP_117477659.1	50
1512	60.8163	52	2.6e-07	4	149	99	25.503	245	221	dnaC	80	233	WP_005939434.1	90
1641	99.2241	799	0	21	1151	626	39.531	1160	1118	dnaE	6	1129	WP_087367846.1	11
1642	99.2241	799	0	21	1151	626	39.531	1160	1118	dnaE	6	1129	WP_087381876.1	11
1643	99.2241	798	0	21	1151	627	39.444	1160	1118	dnaE	6	1129	WP_087245599.1	11
1644	102.586	795	0	21	1190	657	38.487	1160	1155	dnaE	6	1165	WP_087323606.1	11
1645	102.586	795	0	21	1190	657	38.487	1160	1155	dnaE	6	1165	WP_191425404.1	11
1646	102.586	793	0	21	1190	658	38.403	1160	1155	dnaE	6	1165	WP_087232082.1	11
1647	92.7586	787	0	17	1076	597	39.498	1160	1055	dnaE	6	1061	WP_188117491.1	14
1648	92.7586	786	0	16	1076	599	39.312	1160	1055	dnaE	6	1061	WP_015564103.1	14
1649	92.7586	786	0	16	1076	600	39.219	1160	1055	dnaE	6	1061	WP_207675903.1	14
1650	92.7586	785	0	16	1076	599	39.312	1160	1055	dnaE	6	1061	WP_158403109.1	14
1651	92.7586	785	0	16	1076	600	39.219	1160	1055	dnaE	6	1061	WP_158394484.1	14
1652	92.7586	785	0	16	1076	598	39.405	1160	1055	dnaE	6	1061	WP_158387010.1	14
1653	92.7586	784	0	16	1076	600	39.219	1160	1055	dnaE	6	1061	WP_158400662.1	14
1654	103.534	783	0	23	1201	671	37.386	1160	1155	dnaE	1	1166	WP_129872147.1	1
1655	103.534	781	0	23	1201	673	37.219	1160	1155	dnaE	1	1166	WP_005925732.1	1
1656	102.328	781	0	20	1187	676	37.405	1160	1155	dnaE	6	1170	WP_112147612.1	14
1657	102.328	781	0	20	1187	676	37.405	1160	1155	dnaE	6	1170	WP_128117599.1	14
1658	103.534	780	0	23	1201	672	37.302	1160	1155	dnaE	1	1166	WP_113991920.1	1
1659	103.534	779	0	23	1201	673	37.219	1160	1155	dnaE	1	1166	WP_112120726.1	1
1660	103.534	779	0	23	1201	673	37.219	1160	1155	dnaE	1	1166	WP_097783951.1	1
1661	103.534	779	0	23	1201	673	37.219	1160	1155	dnaE	1	1166	WP_154252797.1	1
1662	103.534	779	0	23	1201	673	37.219	1160	1155	dnaE	1	1166	WP_154265471.1	1
1663	103.621	779	0	24	1202	671	37.271	1160	1155	dnaE	1	1166	WP_117553638.1	1
1664	103.534	778	0	23	1201	673	37.219	1160	1155	dnaE	1	1166	WP_113621070.1	1
1665	103.534	778	0	23	1201	673	37.219	1160	1155	dnaE	1	1166	WP_015538536.1	1
1666	103.534	778	0	23	1201	673	37.219	1160	1155	dnaE	1	1166	WP_154253020.1	1
1667	103.621	778	0	24	1202	671	37.271	1160	1155	dnaE	1	1166	WP_118657587.1	1
1668	102.328	778	0	20	1187	677	37.321	1160	1155	dnaE	6	1170	WP_112114862.1	14
1669	103.621	778	0	24	1202	671	37.271	1160	1155	dnaE	1	1166	WP_117929315.1	1
1670	103.534	777	0	23	1201	674	37.136	1160	1155	dnaE	1	1166	WP_097780369.1	1
1671	103.534	777	0	23	1201	674	37.136	1160	1155	dnaE	1	1166	WP_055184309.1	1
1672	102.155	777	0	19	1185	679	37.3	1160	1155	dnaE	6	1166	WP_154259876.1	11
1673	102.155	777	0	19	1185	678	37.384	1160	1155	dnaE	6	1166	WP_154255705.1	11
1674	92.7586	777	0	16	1076	598	39.405	1160	1055	dnaE	6	1061	WP_158399130.1	14
1675	102.155	776	0	19	1185	678	37.384	1160	1155	dnaE	6	1166	WP_097782126.1	11
1676	92.7586	776	0	16	1076	598	39.405	1160	1055	dnaE	6	1061	WP_158404183.1	14
1677	103.707	776	0	25	1203	669	37.323	1160	1155	dnaE	1	1166	WP_112090006.1	1
1678	103.621	776	0	24	1202	671	37.271	1160	1155	dnaE	1	1166	WP_117529364.1	1
1679	102.155	776	0	19	1185	680	37.215	1160	1155	dnaE	6	1166	WP_118527330.1	11
1680	102.155	776	0	19	1185	680	37.215	1160	1155	dnaE	6	1166	WP_120020222.1	11
1681	102.155	775	0	19	1185	679	37.3	1160	1155	dnaE	6	1166	WP_097777758.1	11
1682	102.155	775	0	19	1185	680	37.215	1160	1155	dnaE	6	1166	WP_120119796.1	11
1683	102.155	775	0	20	1185	678	37.384	1160	1155	dnaE	6	1166	WP_005941978.1	11
1684	103.621	775	0	24	1202	672	37.188	1160	1155	dnaE	1	1166	WP_117948062.1	1
1685	102.155	775	0	19	1185	680	37.215	1160	1155	dnaE	6	1166	WP_120079310.1	11
1686	102.155	774	0	19	1185	680	37.215	1160	1155	dnaE	6	1166	WP_207698059.1	11
1687	102.155	772	0	19	1185	681	37.131	1160	1155	dnaE	6	1166	WP_097775626.1	11
1688	92.7586	771	0	14	1076	607	38.848	1160	1056	dnaE	6	1063	WP_207696847.1	14
1689	92.7586	771	0	14	1076	607	38.848	1160	1056	dnaE	6	1063	WP_156061121.1	14
1690	92.7586	771	0	14	1076	607	38.848	1160	1056	dnaE	6	1063	WP_156073846.1	14
1691	92.7586	771	0	14	1076	607	38.848	1160	1056	dnaE	6	1063	WP_156069854.1	14
1692	92.7586	771	0	14	1076	607	38.848	1160	1056	dnaE	6	1063	WP_098922324.1	14
1693	92.7586	771	0	14	1076	607	38.848	1160	1056	dnaE	6	1063	WP_156068730.1	14
1694	92.7586	771	0	14	1076	607	38.848	1160	1056	dnaE	6	1063	WP_117504122.1	14
1695	92.7586	771	0	14	1076	607	38.848	1160	1056	dnaE	6	1063	WP_005934311.1	14
1696	92.7586	771	0	14	1076	607	38.848	1160	1056	dnaE	6	1063	WP_154276114.1	14
1697	92.7586	771	0	14	1076	607	38.848	1160	1056	dnaE	6	1063	WP_117476175.1	14
1698	92.7586	771	0	14	1076	607	38.848	1160	1056	dnaE	6	1063	WP_156071989.1	14
1699	92.7586	771	0	14	1076	607	38.848	1160	1056	dnaE	6	1063	WP_156064616.1	14
1700	92.7586	771	0	14	1076	607	38.848	1160	1056	dnaE	6	1063	WP_097771145.1	14
1701	92.7586	770	0	15	1076	610	38.383	1160	1055	dnaE	6	1062	WP_070099935.1	14
1702	102.586	769	0	20	1190	680	36.555	1160	1155	dnaE	6	1168	WP_181567048.1	14
1703	92.7586	769	0	14	1076	608	38.755	1160	1056	dnaE	6	1063	WP_186850717.1	14
1704	92.7586	769	0	14	1076	608	38.755	1160	1056	dnaE	6	1063	WP_156058106.1	14
1705	92.7586	769	0	14	1076	607	38.848	1160	1056	dnaE	6	1063	WP_156068232.1	14
1706	92.7586	769	0	14	1076	607	38.848	1160	1056	dnaE	6	1063	WP_117534179.1	14
1707	92.7586	769	0	14	1076	608	38.755	1160	1056	dnaE	6	1063	WP_207683866.1	14
1708	92.7586	768	0	14	1076	608	38.755	1160	1056	dnaE	6	1063	WP_156065743.1	14
1709	92.7586	768	0	14	1076	608	38.755	1160	1056	dnaE	6	1063	WP_156075707.1	14
1710	92.7586	768	0	15	1076	611	38.29	1160	1055	dnaE	6	1062	WP_179858896.1	14
1711	102.241	766	0	20	1186	679	37.184	1160	1155	dnaE	6	1166	WP_097801987.1	11
1712	102.414	763	0	21	1188	682	36.616	1160	1155	dnaE	6	1168	WP_207685745.1	14
1713	92.7586	763	0	16	1076	611	38.29	1160	1055	dnaE	6	1062	WP_187116967.1	14
1714	102.414	763	0	21	1188	682	36.616	1160	1155	dnaE	6	1168	WP_179859498.1	14
1715	50.5172	431	1.04e-137	7	586	325	40.444	1160	578	dnaE	1	570	WP_191378015.1	1
1716	93.6207	384	1.04e-114	30	1086	659	30.018	1160	1053	dnaE	17	1034	WP_208936396.1	1
1717	46.4655	358	5.43e-110	9	539	297	38.59	1160	1075	dnaE	556	534	WP_191378016.1	11
1718	97.1552	356	1.95e-104	32	1127	685	26.974	1160	1044	dnaE	6	1081	WP_118553145.1	5
1719	83.5345	184	1.05e-46	28	969	602	22.91	1160	892	dnaE	3	904	WP_097772021.1	2
1720	79.7414	115	4.64e-25	32	925	501	22.054	1160	891	dnaE	83	1417	WP_191378239.1	597
1721	80.6897	112	4.25e-24	31	936	509	21.474	1160	891	dnaE	75	1408	WP_112148012.1	580
1722	80.6897	111	7.19e-24	31	936	509	21.474	1160	891	dnaE	75	1408	WP_112114975.1	580
1723	76.3793	110	1.06e-23	31	886	467	22.348	1160	842	dnaE	75	1362	WP_087324091.1	580
1724	76.3793	110	1.34e-23	31	886	467	22.348	1160	842	dnaE	75	1362	WP_087229971.1	580
1725	76.9828	109	2.4e-23	34	893	453	22.956	1160	842	dnaE	75	1362	WP_087245562.1	580
1727	76.9828	108	3.05e-23	34	893	453	22.956	1160	842	dnaE	75	1362	WP_087382872.1	580
1729	80.6897	108	3.07e-23	33	936	505	21.902	1160	891	dnaE	75	1409	WP_097802250.1	581
1731	76.9828	108	4e-23	34	893	453	22.956	1160	842	dnaE	75	1362	WP_087364632.1	580
1733	80.6897	105	2.82e-22	32	936	509	21.474	1160	891	dnaE	75	1408	WP_118553348.1	580
1734	80.6897	105	3.76e-22	32	936	509	21.474	1160	891	dnaE	75	1408	WP_207685631.1	580
1735	76.5517	105	4.09e-22	31	888	469	21.847	1160	842	dnaE	75	1362	WP_156069777.1	580
1737	80.6897	105	4.16e-22	31	936	511	21.261	1160	891	dnaE	75	1408	WP_097792187.1	580
1738	80.6897	105	4.53e-22	32	936	510	21.368	1160	891	dnaE	75	1408	WP_112143740.1	580
1739	80.6897	105	5.28e-22	32	936	509	21.474	1160	891	dnaE	75	1408	WP_055187754.1	580
1740	76.3793	103	1.09e-21	30	886	474	21.558	1160	842	dnaE	75	1362	WP_156076161.1	580
1742	77.069	103	1.92e-21	32	894	476	21.812	1160	849	dnaE	75	1369	WP_207699022.1	580
1744	77.069	103	2.04e-21	32	894	476	21.812	1160	849	dnaE	75	1369	WP_154260528.1	580
1746	77.069	103	2.2e-21	32	894	476	21.812	1160	849	dnaE	75	1369	WP_005945872.1	580
1748	77.069	103	2.25e-21	32	894	476	21.812	1160	849	dnaE	75	1369	WP_097775405.1	580
1750	76.3793	102	2.33e-21	30	886	474	21.558	1160	842	dnaE	75	1362	WP_186850818.1	580
1752	77.069	102	2.52e-21	32	894	476	21.812	1160	849	dnaE	75	1369	WP_120120830.1	580
1754	77.069	102	2.6e-21	32	894	476	21.812	1160	849	dnaE	75	1369	WP_097777652.1	580
1756	80.6034	102	2.67e-21	32	935	509	21.604	1160	891	dnaE	75	1408	WP_117535251.1	580
1758	77.069	102	2.93e-21	32	894	476	21.812	1160	849	dnaE	75	1369	WP_120080294.1	580
1760	77.069	102	3.09e-21	32	894	476	21.812	1160	849	dnaE	75	1369	WP_120020350.1	580
1762	76.3793	102	3.75e-21	30	886	474	21.558	1160	842	dnaE	75	1362	WP_117476856.1	580
1764	80.3448	102	3.95e-21	32	932	507	21.567	1160	888	dnaE	75	1405	WP_117533054.1	580
1766	11.6379	92	4.06e-21	2	135	73	40	1160	133	dnaE	6	136	WP_172715693.1	3
1767	80.6034	102	4.6e-21	30	935	514	21.07	1160	891	dnaE	75	1408	WP_149795312.1	580
1769	76.3793	102	5.13e-21	30	886	474	21.558	1160	842	dnaE	75	1362	WP_156066283.1	580
1771	76.3793	102	5.18e-21	30	886	474	21.558	1160	842	dnaE	75	1362	WP_117503880.1	580
1773	77.069	101	5.54e-21	32	894	477	21.7	1160	849	dnaE	75	1369	WP_118526512.1	580
1775	76.3793	101	5.54e-21	30	886	474	21.558	1160	842	dnaE	75	1362	WP_005933863.1	580
1777	76.3793	101	5.64e-21	30	886	474	21.558	1160	842	dnaE	75	1362	WP_154276357.1	580
1779	76.3793	101	5.64e-21	30	886	474	21.558	1160	842	dnaE	75	1362	WP_156058258.1	580
1781	76.3793	101	6.73e-21	30	886	475	21.445	1160	842	dnaE	75	1362	WP_097772269.1	580
1783	76.3793	101	7.21e-21	30	886	475	21.445	1160	842	dnaE	75	1362	WP_156069929.1	580
1785	76.3793	101	8.61e-21	30	886	475	21.445	1160	842	dnaE	75	1362	WP_207697422.1	580
1787	80.6034	100	1.01e-20	32	935	510	21.497	1160	891	dnaE	75	1408	WP_097770736.1	580
1789	80.5172	100	1.02e-20	30	934	516	20.985	1160	891	dnaE	75	1408	WP_015563931.1	580
1791	76.3793	100	1.03e-20	30	886	475	21.445	1160	842	dnaE	75	1362	WP_156182596.1	580
1793	76.3793	100	1.1e-20	30	886	475	21.445	1160	842	dnaE	75	1362	WP_156061667.1	580
1795	76.3793	100	1.1e-20	30	886	475	21.445	1160	842	dnaE	75	1362	WP_098922614.1	580
1797	76.3793	100	1.14e-20	30	886	475	21.445	1160	842	dnaE	75	1362	WP_207685093.1	580
1799	76.3793	100	1.23e-20	30	886	475	21.445	1160	842	dnaE	75	1362	WP_156074034.1	580
1801	76.3793	100	1.37e-20	30	886	475	21.445	1160	842	dnaE	75	1362	WP_156064854.1	580
1803	69.4828	99.4	2.75e-20	29	806	439	22.084	1160	795	dnaE	75	1281	WP_158403708.1	580
1805	69.4828	99.4	2.85e-20	29	806	439	22.084	1160	795	dnaE	75	1281	WP_158397217.1	580
1807	80.6034	99.4	2.9e-20	30	935	515	20.963	1160	891	dnaE	75	1408	WP_158399017.1	580
1809	69.4828	99.4	3.15e-20	29	806	439	22.084	1160	795	dnaE	75	1281	WP_207676180.1	580
1811	80.6034	99	3.61e-20	30	935	515	20.963	1160	891	dnaE	75	1408	WP_158401727.1	580
1813	77.069	98.2	7.06e-20	32	894	478	21.588	1160	849	dnaE	75	1369	WP_097785976.1	580
1815	77.069	98.2	7.62e-20	32	894	478	21.588	1160	849	dnaE	75	1369	WP_117948548.1	580
1817	77.069	98.2	7.69e-20	32	894	478	21.588	1160	849	dnaE	75	1369	WP_005923934.1	580
1819	77.069	98.2	7.82e-20	32	894	478	21.588	1160	849	dnaE	75	1369	WP_117930196.1	580
1821	77.069	97.8	9.34e-20	32	894	478	21.588	1160	849	dnaE	75	1369	WP_117553481.1	580
1823	77.069	97.8	9.75e-20	32	894	478	21.588	1160	849	dnaE	75	1369	WP_113992056.1	580
1825	77.069	97.4	1.04e-19	32	894	478	21.588	1160	849	dnaE	75	1369	WP_097779794.1	580
1827	77.069	97.4	1.06e-19	32	894	478	21.588	1160	849	dnaE	75	1369	WP_055185235.1	580
1829	77.069	97.4	1.22e-19	32	894	478	21.588	1160	849	dnaE	75	1369	WP_118657521.1	580
1831	77.069	96.7	2.02e-19	32	894	478	21.588	1160	849	dnaE	75	1369	WP_112091119.1	580
1833	77.069	95.9	3.42e-19	32	894	479	21.477	1160	849	dnaE	75	1369	WP_154265545.1	580
1835	77.069	95.9	3.92e-19	32	894	479	21.477	1160	849	dnaE	75	1369	WP_129872823.1	580
1837	77.069	95.5	4.02e-19	32	894	479	21.477	1160	849	dnaE	75	1369	WP_113621667.1	580
1839	77.069	95.5	4.52e-19	32	894	479	21.477	1160	849	dnaE	75	1369	WP_097783662.1	580
1841	80.6034	95.5	4.92e-19	30	935	516	20.856	1160	891	dnaE	75	1408	WP_158390173.1	580
1843	77.069	95.5	5.18e-19	32	894	479	21.477	1160	849	dnaE	75	1369	WP_154252670.1	580
1845	77.069	95.1	5.41e-19	32	894	479	21.477	1160	849	dnaE	75	1369	WP_112121760.1	580
1847	65.9483	85.9	3.32e-16	28	765	410	21.83	1160	795	dnaE	116	662	WP_158405341.1	1
1849	66.9535	254	3.91e-76	5	389	236	34.447	581	388	dnaG	5	376	WP_191377892.1	2
1850	75.5594	248	1.06e-73	5	439	280	33.485	581	441	dnaG	5	430	WP_158404682.1	2
1851	75.7315	247	1.47e-73	4	440	282	32.727	581	441	dnaG	5	430	WP_097802197.1	2
1852	75.5594	246	2.33e-73	5	439	280	33.485	581	441	dnaG	5	430	WP_158401289.1	2
1853	75.5594	246	2.41e-73	5	439	280	33.485	581	441	dnaG	5	430	WP_158399261.1	2
1854	68.6747	246	5.38e-73	5	399	247	35.088	581	401	dnaG	5	390	WP_158397026.1	2
1855	68.6747	245	5.9e-73	5	399	247	35.088	581	401	dnaG	5	390	WP_207677187.1	2
1856	68.6747	245	7.66e-73	5	399	247	35.088	581	401	dnaG	5	390	WP_158403480.1	2
1857	75.5594	245	8.77e-73	5	439	281	33.257	581	441	dnaG	5	430	WP_015564938.1	2
1858	75.7315	245	9.15e-73	4	440	279	33.409	581	441	dnaG	5	430	WP_118551978.1	2
1859	75.5594	245	9.34e-73	5	439	281	33.257	581	441	dnaG	5	430	WP_187358174.1	2
1860	75.7315	245	9.64e-73	4	440	279	33.409	581	441	dnaG	5	430	WP_097792481.1	2
1861	68.8468	244	1.55e-72	4	400	247	34.75	581	401	dnaG	5	390	WP_120120101.1	2
1862	75.5594	244	1.69e-72	5	439	281	33.257	581	441	dnaG	5	430	WP_149794316.1	2
1863	68.8468	244	1.91e-72	4	400	247	34.75	581	401	dnaG	5	390	WP_128117218.1	2
1864	68.8468	244	2.1e-72	4	400	247	34.75	581	401	dnaG	5	390	WP_112148219.1	2
1865	68.8468	244	2.15e-72	4	400	247	34.75	581	401	dnaG	5	390	WP_005940187.1	2
1866	68.8468	244	2.19e-72	4	400	247	34.75	581	401	dnaG	5	390	WP_154258718.1	2
1867	68.8468	244	2.33e-72	4	400	247	34.75	581	401	dnaG	5	390	WP_154255387.1	2
1868	68.8468	244	2.38e-72	4	400	247	34.75	581	401	dnaG	5	390	WP_097781923.1	2
1869	68.8468	244	2.91e-72	4	400	247	34.75	581	401	dnaG	5	390	WP_112115276.1	2
1870	75.7315	243	3.54e-72	4	440	280	33.182	581	441	dnaG	5	430	WP_207685388.1	2
1871	75.7315	243	4.32e-72	4	440	281	32.955	581	441	dnaG	5	430	WP_055188472.1	2
1872	68.8468	243	4.45e-72	4	400	249	34.25	581	401	dnaG	5	390	WP_156076050.1	2
1873	68.8468	243	4.45e-72	4	400	249	34.25	581	401	dnaG	5	390	WP_156070288.1	2
1874	68.8468	243	4.74e-72	4	400	248	34.5	581	401	dnaG	5	390	WP_118527949.1	2
1875	68.8468	243	4.84e-72	4	400	249	34.25	581	401	dnaG	5	390	WP_005930570.1	2
1876	68.8468	243	4.84e-72	4	400	249	34.25	581	401	dnaG	5	390	WP_154277265.1	2
1877	68.8468	243	5.05e-72	4	400	249	34.25	581	401	dnaG	5	390	WP_117476883.1	2
1878	75.7315	243	5.32e-72	4	440	281	32.955	581	441	dnaG	5	430	WP_112143461.1	2
1879	68.8468	243	5.9e-72	4	400	249	34.25	581	401	dnaG	5	390	WP_156060751.1	2
1880	75.7315	243	5.97e-72	4	440	281	32.955	581	441	dnaG	5	430	WP_097838599.1	2
1881	68.8468	243	6.62e-72	4	400	248	34.5	581	401	dnaG	5	390	WP_097778127.1	2
1882	68.8468	243	7.65e-72	4	400	248	34.5	581	401	dnaG	5	390	WP_120019713.1	2
1883	68.8468	242	8.85e-72	4	400	250	34	581	401	dnaG	5	390	WP_097773650.1	2
1884	68.8468	242	9.72e-72	4	400	250	34	581	401	dnaG	5	390	WP_156064216.1	2
1885	75.2151	237	6.1e-70	4	437	283	32.037	581	438	dnaG	5	427	WP_112089817.1	2
1886	75.2151	237	6.43e-70	4	437	283	32.037	581	438	dnaG	5	427	WP_097783902.1	2
1887	65.7487	237	6.57e-70	7	382	227	36.387	581	382	dnaG	5	371	WP_191426056.1	2
1888	65.7487	237	7.21e-70	7	382	227	36.387	581	382	dnaG	5	371	WP_087229451.1	2
1889	68.8468	237	8.34e-70	4	400	253	33.25	581	401	dnaG	5	390	WP_015538448.1	2
1890	68.8468	237	8.34e-70	4	400	253	33.25	581	401	dnaG	5	390	WP_117929423.1	2
1891	68.8468	237	8.69e-70	4	400	253	33.25	581	401	dnaG	5	390	WP_117554704.1	2
1892	68.8468	237	9.06e-70	4	400	253	33.25	581	401	dnaG	5	390	WP_117529383.1	2
1893	68.8468	237	9.15e-70	4	400	253	33.25	581	401	dnaG	5	390	WP_112120761.1	2
1894	68.8468	237	9.34e-70	4	400	253	33.25	581	401	dnaG	5	390	WP_005926196.1	2
1895	75.2151	237	9.44e-70	4	437	283	32.037	581	438	dnaG	5	427	WP_097780180.1	2
1896	75.2151	237	1.08e-69	4	437	283	32.037	581	438	dnaG	5	427	WP_055184530.1	2
1897	85.1979	237	1.11e-69	7	495	319	30.909	581	496	dnaG	5	476	WP_087246655.1	2
1898	85.1979	237	1.15e-69	7	495	319	30.909	581	496	dnaG	5	476	WP_087364971.1	2
1899	68.8468	236	1.4e-69	4	400	253	33.25	581	401	dnaG	5	390	WP_113621032.1	2
1900	14.1136	63.5	1.26e-10	3	82	42	41.463	581	113	dnaG	33	101	WP_115714956.1	25
1901	14.1136	63.2	2.12e-10	3	82	42	41.463	581	113	dnaG	33	101	WP_207697957.1	25
1902	14.1136	62.4	3.89e-10	3	82	43	40.244	581	113	dnaG	33	101	WP_118344066.1	25
1903	14.1136	62	3.92e-10	3	82	43	40.244	581	113	dnaG	33	101	WP_055059557.1	25
1904	7.22892	61.6	4.11e-10	1	42	14	59.524	581	74	dnaG	33	63	WP_009256569.1	25
1905	7.0568	61.6	4.19e-10	1	41	13	60.976	581	73	dnaG	33	62	WP_207697980.1	25
1906	14.1136	62	4.3e-10	3	82	43	40.244	581	113	dnaG	33	101	WP_014079457.1	25
1907	7.0568	61.2	4.64e-10	1	41	13	60.976	581	73	dnaG	33	62	WP_097777468.1	25
1908	7.0568	60.5	4.96e-10	1	41	13	60.976	581	73	dnaG	33	62	WP_208894706.1	25
1909	7.0568	61.2	5.1e-10	1	41	13	60.976	581	73	dnaG	33	62	WP_099323100.1	25
1910	22.3752	61.6	5.17e-10	3	130	74	29.231	581	162	dnaG	33	149	WP_035394359.1	38
1911	7.0568	61.2	5.45e-10	1	41	13	60.976	581	73	dnaG	33	62	WP_117950554.1	25
1912	7.0568	61.2	5.59e-10	1	41	13	60.976	581	73	dnaG	33	62	WP_117950464.1	25
1913	7.0568	61.2	5.6e-10	1	41	13	60.976	581	73	dnaG	33	62	WP_120081567.1	25
1914	7.0568	60.8	5.86e-10	1	41	13	60.976	581	73	dnaG	33	41	WP_117536132.1	4
1915	7.0568	61.2	5.87e-10	1	41	13	60.976	581	73	dnaG	33	62	WP_118529252.1	25
1916	7.0568	61.2	6.04e-10	1	41	13	60.976	581	73	dnaG	33	62	WP_117554922.1	25
1917	7.0568	61.2	6.1e-10	1	41	13	60.976	581	73	dnaG	33	62	WP_158402511.1	25
1918	7.0568	60.8	6.27e-10	1	41	13	60.976	581	73	dnaG	33	62	WP_044959870.1	25
1919	7.0568	60.8	6.7e-10	1	41	13	60.976	581	73	dnaG	33	62	WP_117505913.1	25
1920	7.0568	60.8	6.83e-10	1	41	13	60.976	581	73	dnaG	33	62	WP_117530288.1	25
1921	9.98279	60.8	6.83e-10	1	58	26	50	581	90	dnaG	33	79	WP_154277735.1	25
1922	7.0568	60.8	7.16e-10	1	41	13	60.976	581	73	dnaG	33	62	WP_117930459.1	25
1923	7.0568	60.8	7.23e-10	1	41	13	60.976	581	73	dnaG	33	62	WP_207699053.1	25
1924	7.0568	60.8	7.72e-10	1	41	13	60.976	581	73	dnaG	33	62	WP_044954158.1	25
1925	7.0568	60.8	7.79e-10	1	41	13	60.976	581	73	dnaG	33	62	WP_154256718.1	25
1926	7.0568	60.1	8.64e-10	1	41	13	60.976	581	73	dnaG	33	41	WP_117536138.1	4
1927	7.0568	60.5	8.72e-10	1	41	13	60.976	581	73	dnaG	33	62	WP_040342894.1	25
1928	7.0568	60.5	8.89e-10	1	41	13	60.976	581	73	dnaG	33	62	WP_156059931.1	25
1929	7.0568	60.5	9.4e-10	1	41	13	60.976	581	73	dnaG	33	62	WP_097786104.1	25
1930	7.0568	60.5	9.4e-10	1	41	13	60.976	581	73	dnaG	33	62	WP_007887871.1	25
1931	7.0568	60.5	9.49e-10	1	41	13	60.976	581	73	dnaG	33	62	WP_024729643.1	25
1932	7.0568	60.5	9.67e-10	1	41	13	60.976	581	73	dnaG	33	62	WP_117528192.1	25
1933	9.1222	58.5	1.07e-09	1	53	26	45.283	581	91	dnaG	39	52	WP_112115568.1	3
1934	7.0568	60.1	1.12e-09	1	41	13	60.976	581	73	dnaG	33	62	WP_118658796.1	25
1935	16.0069	58.9	1.32e-09	4	93	52	33.333	581	126	dnaG	39	90	WP_154244510.1	3
1936	9.1222	58.5	1.74e-09	1	53	25	47.17	581	91	dnaG	39	52	WP_097785258.1	3
1937	7.0568	58.9	1.86e-09	1	41	14	58.537	581	73	dnaG	33	62	WP_097839645.1	25
1938	7.0568	59.7	1.9e-09	1	41	14	58.537	581	73	dnaG	33	62	WP_085532317.1	25
1939	9.81067	62.4	2.03e-09	1	57	26	49.123	581	90	dnaG	34	81	WP_207686008.1	28
1940	14.1136	60.1	2.29e-09	3	82	44	39.024	581	113	dnaG	33	101	WP_035394978.1	25
1941	7.0568	59.3	2.3e-09	1	41	14	58.537	581	73	dnaG	33	62	WP_035393369.1	25
1942	7.0568	59.3	2.32e-09	1	41	14	58.537	581	73	dnaG	33	62	WP_113621212.1	25
1943	16.6954	62.4	2.35e-09	3	97	49	34.021	581	120	dnaG	34	119	WP_158403636.1	28
1944	14.1136	59.7	2.42e-09	3	82	44	39.024	581	113	dnaG	33	101	WP_035110550.1	25
1945	7.0568	59.3	2.43e-09	1	41	14	58.537	581	73	dnaG	33	62	WP_112146236.1	25
1946	7.0568	59.3	2.48e-09	1	41	14	58.537	581	73	dnaG	33	62	WP_055191809.1	25
1947	7.0568	59.3	2.67e-09	1	41	14	58.537	581	73	dnaG	33	62	WP_097776736.1	25
1948	7.0568	59.3	2.75e-09	1	41	14	58.537	581	73	dnaG	33	62	WP_016317497.1	25
1949	7.0568	58.9	2.82e-09	1	41	14	58.537	581	73	dnaG	33	62	WP_158401873.1	25
1950	7.0568	58.9	2.82e-09	1	41	14	58.537	581	73	dnaG	33	62	WP_147601776.1	25
1951	7.0568	58.9	3.05e-09	1	41	14	58.537	581	73	dnaG	33	62	WP_207685202.1	25
1952	7.0568	58.9	3.07e-09	1	41	14	58.537	581	73	dnaG	33	62	WP_113993286.1	25
1953	7.0568	58.9	3.25e-09	1	41	14	58.537	581	73	dnaG	33	62	WP_208936252.1	25
1954	9.81067	61.6	3.31e-09	1	57	28	47.368	581	90	dnaG	34	82	WP_117950390.1	28
1955	12.2203	61.6	3.32e-09	1	71	40	40.845	581	108	dnaG	38	100	WP_087323546.1	32
1956	10.327	58.5	3.33e-09	1	60	33	41.667	581	98	dnaG	39	88	WP_015538079.1	31
1957	7.0568	58.9	3.38e-09	1	41	14	58.537	581	73	dnaG	33	62	WP_120081575.1	25
1958	9.81067	61.6	3.55e-09	1	57	28	47.368	581	90	dnaG	34	82	WP_015518819.1	28
1959	7.0568	58.9	3.57e-09	1	41	14	58.537	581	73	dnaG	33	62	WP_156075445.1	25
1960	7.0568	58.9	3.67e-09	1	41	14	58.537	581	73	dnaG	33	62	WP_055149723.1	25
1961	9.98279	58.9	3.67e-09	1	58	28	46.552	581	91	dnaG	34	80	WP_179860426.1	26
1962	9.1222	61.6	3.71e-09	1	53	23	50.943	581	90	dnaG	38	81	WP_154244524.1	32
1963	7.0568	58.5	3.78e-09	1	41	14	58.537	581	73	dnaG	33	62	WP_156075862.1	25
1964	7.0568	58.5	3.78e-09	1	41	14	58.537	581	73	dnaG	33	62	WP_020994021.1	25
1965	7.0568	58.5	4e-09	1	41	14	58.537	581	73	dnaG	33	62	WP_098924862.1	25
1966	7.0568	58.5	4.07e-09	1	41	14	58.537	581	73	dnaG	33	62	WP_002304364.1	25
1967	9.98279	58.5	4.15e-09	1	58	28	46.552	581	91	dnaG	34	80	WP_025544160.1	26
1968	9.98279	58.5	4.23e-09	1	58	28	46.552	581	91	dnaG	34	80	WP_002595104.1	26
1969	7.0568	58.5	4.48e-09	1	41	14	58.537	581	73	dnaG	33	62	WP_044960741.1	25
1970	7.0568	58.5	4.78e-09	1	41	14	58.537	581	73	dnaG	33	62	WP_117650583.1	25
1971	9.1222	57.4	5e-09	1	53	27	43.396	581	91	dnaG	39	52	WP_158402918.1	3
1972	9.1222	58.2	5.12e-09	1	53	29	41.509	581	90	dnaG	38	80	WP_156062128.1	30
1973	14.9742	57.8	5.34e-09	2	87	49	31.034	581	91	dnaG	13	84	WP_097839735.1	1
1974	9.81067	60.8	5.98e-09	1	57	27	47.368	581	90	dnaG	34	81	WP_097770133.1	28
1975	9.1222	60.8	6.24e-09	1	53	25	49.057	581	90	dnaG	38	82	WP_158389479.1	32
1976	9.81067	60.8	6.45e-09	1	57	27	47.368	581	90	dnaG	34	81	WP_158400025.1	28
1977	13.9415	57.8	7.06e-09	2	81	43	34.568	581	91	dnaG	19	81	WP_117526574.1	3
1978	9.1222	57.8	7.63e-09	1	53	25	47.17	581	91	dnaG	39	105	WP_154259381.1	56
1979	9.1222	57.8	7.85e-09	1	53	25	47.17	581	91	dnaG	39	105	WP_207697798.1	56
1980	9.1222	57.8	7.85e-09	1	53	25	47.17	581	91	dnaG	39	105	WP_207676837.1	56
1981	14.8021	57.8	7.97e-09	2	86	47	33.721	581	96	dnaG	19	86	WP_156058202.1	3
1982	9.1222	57.4	8.01e-09	1	53	26	45.283	581	91	dnaG	39	83	WP_097777259.1	34
1983	7.0568	57.8	8.08e-09	1	41	14	58.537	581	73	dnaG	33	62	WP_117529941.1	25
1984	9.81067	60.5	8.1e-09	1	57	27	47.368	581	90	dnaG	34	81	WP_156067307.1	28
1985	9.81067	60.5	8.17e-09	1	57	27	47.368	581	90	dnaG	34	81	WP_097785477.1	28
1986	12.5645	60.5	8.24e-09	2	73	41	36.986	581	105	dnaG	33	94	WP_087366951.1	27
1987	9.81067	60.5	8.59e-09	1	57	27	47.368	581	90	dnaG	34	81	WP_156069101.1	28
1988	9.1222	57.4	9.04e-09	1	53	25	47.17	581	91	dnaG	39	105	WP_156060208.1	56
1989	9.1222	57.4	9.53e-09	1	53	29	41.509	581	90	dnaG	38	80	WP_156058217.1	30
1990	11.0155	60.1	1.03e-08	2	64	30	43.75	581	90	dnaG	27	81	WP_097772894.1	24
1991	9.1222	56.2	1.04e-08	1	53	26	45.283	581	91	dnaG	39	52	WP_117928992.1	3
1992	9.81067	60.1	1.05e-08	1	57	27	47.368	581	90	dnaG	34	81	WP_117529587.1	28
1993	9.1222	54.3	1.06e-08	1	53	28	41.509	581	91	dnaG	39	52	WP_097779042.1	3
1994	8.95009	56.2	1.25e-08	1	52	26	44.231	581	90	dnaG	39	51	WP_097785644.1	3
1995	8.95009	56.2	1.25e-08	1	52	26	44.231	581	90	dnaG	39	51	WP_207677334.1	3
1996	8.95009	56.2	1.28e-08	1	52	26	44.231	581	90	dnaG	39	51	WP_117554900.1	3
1997	14.2857	57	1.43e-08	3	83	44	38.554	581	114	dnaG	33	101	WP_055262359.1	25
1998	9.1222	59.7	1.47e-08	1	53	27	45.283	581	90	dnaG	38	82	WP_005927914.1	32
1999	14.6299	57	1.49e-08	3	85	46	36.471	581	114	dnaG	33	104	WP_197037439.1	25
2000	11.3597	56.6	1.93e-08	1	66	39	37.879	581	96	dnaG	31	86	WP_117554474.1	23
2001	9.1222	58.9	2.15e-08	1	53	24	49.057	581	90	dnaG	38	81	WP_117633087.1	32
2002	10.4991	56.2	2.22e-08	1	61	35	39.344	581	91	dnaG	31	81	WP_055058964.1	23
2003	9.1222	56.2	2.63e-08	1	53	29	41.509	581	90	dnaG	38	80	WP_015564895.1	30
2004	13.9415	56.2	2.63e-08	2	81	45	32.099	581	91	dnaG	19	81	WP_055199526.1	3
2005	14.1136	56.6	2.74e-08	3	82	45	37.805	581	113	dnaG	33	101	WP_097779939.1	25
2006	9.1222	55.8	2.89e-08	1	53	29	41.509	581	90	dnaG	38	80	WP_154255492.1	30
2007	12.9088	56.2	3.02e-08	2	75	43	36	581	107	dnaG	33	94	WP_025579733.1	25
2008	13.7694	55.8	3.12e-08	2	80	47	35	581	112	dnaG	33	99	WP_207684275.1	25
2009	14.1136	56.6	3.2e-08	3	82	45	37.805	581	113	dnaG	33	101	WP_156075217.1	25
2010	9.1222	54.7	3.29e-08	1	53	26	45.283	581	91	dnaG	39	52	WP_080545278.1	3
2011	13.9415	55.8	3.3e-08	2	81	44	33.333	581	91	dnaG	19	81	WP_156075770.1	3
2012	9.1222	54.7	3.39e-08	1	53	26	45.283	581	91	dnaG	39	52	WP_117527327.1	3
2013	9.1222	54.7	3.63e-08	1	53	27	43.396	581	91	dnaG	39	52	WP_154244720.1	3
2014	8.95009	54.7	4.22e-08	1	52	26	44.231	581	90	dnaG	39	51	WP_117505465.1	3
2015	9.1222	55.5	4.37e-08	1	53	27	43.396	581	91	dnaG	39	105	WP_097773848.1	56
2016	9.1222	55.5	4.85e-08	1	53	29	41.509	581	90	dnaG	38	80	WP_207684430.1	30
2017	12.9088	55.1	5.97e-08	2	75	43	36	581	107	dnaG	33	94	WP_173015420.1	25
2018	13.0809	55.1	5.98e-08	3	76	39	40.789	581	113	dnaG	39	73	WP_081695229.1	3
2019	9.1222	55.1	6.3e-08	1	53	27	43.396	581	91	dnaG	39	105	WP_117534445.1	56
2020	9.1222	55.1	6.35e-08	1	53	27	43.396	581	91	dnaG	39	105	WP_158396093.1	56
2021	11.3597	54.3	6.49e-08	1	66	39	37.879	581	96	dnaG	31	68	WP_097839214.1	5
2022	9.98279	55.1	6.76e-08	1	58	30	44.828	581	95	dnaG	38	85	WP_112091000.1	30
2023	9.1222	55.1	6.91e-08	1	53	27	43.396	581	91	dnaG	39	105	WP_097791639.1	56
2024	7.40103	55.1	6.91e-08	1	43	19	48.837	581	73	dnaG	31	62	WP_097780882.1	23
2025	9.98279	54.7	6.92e-08	1	58	32	41.379	581	96	dnaG	39	88	WP_097800429.1	33
2026	9.98279	54.3	7e-08	1	58	32	41.379	581	96	dnaG	39	68	WP_081028474.1	13
2027	9.98279	54.3	7e-08	1	58	32	41.379	581	96	dnaG	39	68	WP_154252873.1	13
2028	9.98279	54.3	7e-08	1	58	32	41.379	581	96	dnaG	39	68	WP_156074382.1	13
2029	9.98279	54.3	7.2e-08	1	58	32	41.379	581	96	dnaG	39	68	WP_156071384.1	13
2030	9.1222	54.7	7.31e-08	1	53	27	43.396	581	91	dnaG	39	105	WP_118526789.1	56
2031	9.98279	54.3	7.34e-08	1	58	32	41.379	581	96	dnaG	39	68	WP_207684490.1	13
2032	9.98279	54.3	7.48e-08	1	58	32	41.379	581	96	dnaG	39	68	WP_129872475.1	13
2033	8.95009	54.7	7.68e-08	1	52	28	42.308	581	90	dnaG	39	80	WP_015537325.1	31
2034	9.98279	54.7	7.75e-08	1	58	32	41.379	581	96	dnaG	39	88	WP_154256008.1	33
2035	9.98279	54.7	8.19e-08	1	58	32	41.379	581	96	dnaG	39	88	WP_112149026.1	33
2036	8.95009	54.7	8.28e-08	1	52	28	42.308	581	90	dnaG	39	80	WP_055040426.1	31
2037	7.40103	54.7	8.34e-08	1	43	19	48.837	581	73	dnaG	31	62	WP_005930813.1	23
2038	9.98279	54.3	8.38e-08	1	58	32	41.379	581	96	dnaG	39	68	WP_097782893.1	13
2039	9.98279	54.7	8.51e-08	1	58	32	41.379	581	96	dnaG	39	88	WP_117930061.1	33
2040	9.98279	53.9	8.62e-08	1	58	32	41.379	581	96	dnaG	39	68	WP_118529267.1	13
2041	9.98279	54.3	8.67e-08	1	58	32	41.379	581	96	dnaG	39	88	WP_097775230.1	33
2042	9.98279	54.3	9.35e-08	1	58	32	41.379	581	96	dnaG	39	88	WP_005920100.1	33
2043	9.98279	54.3	9.52e-08	1	58	32	41.379	581	96	dnaG	39	88	WP_120081601.1	33
2044	9.1222	54.3	1.01e-07	1	53	27	43.396	581	91	dnaG	39	94	WP_120020375.1	45
2045	9.98279	54.3	1.01e-07	1	58	32	41.379	581	96	dnaG	39	88	WP_112146420.1	33
2046	9.98279	53.9	1.02e-07	1	58	32	41.379	581	96	dnaG	39	68	WP_156071785.1	13
2047	9.98279	53.9	1.08e-07	1	58	32	41.379	581	96	dnaG	39	68	WP_117535566.1	13
2048	9.98279	53.5	1.18e-07	1	58	32	41.379	581	96	dnaG	39	68	WP_117476618.1	13
2049	9.98279	53.5	1.27e-07	1	58	32	41.379	581	96	dnaG	39	68	WP_097774133.1	13
2050	8.95009	53.9	1.35e-07	1	52	27	44.231	581	90	dnaG	39	82	WP_097838888.1	33
2051	8.95009	53.9	1.51e-07	1	52	27	44.231	581	90	dnaG	39	82	WP_120020468.1	33
2052	13.9415	53.9	1.57e-07	4	81	40	40.741	581	118	dnaG	40	106	WP_173877403.1	32
2053	9.98279	56.2	1.7e-07	1	58	30	43.103	581	90	dnaG	33	81	WP_002576340.1	27
2054	8.95009	52.8	1.7e-07	1	52	26	44.231	581	90	dnaG	39	51	WP_156065412.1	3
2055	9.98279	53.5	1.82e-07	1	58	33	39.655	581	96	dnaG	39	88	WP_117476971.1	33
2056	9.98279	53.1	1.98e-07	1	58	33	39.655	581	96	dnaG	39	68	WP_118658552.1	13
2057	8.95009	53.1	2.26e-07	1	52	27	44.231	581	90	dnaG	39	82	WP_055187077.1	33
2058	8.95009	52.8	2.38e-07	1	52	27	44.231	581	90	dnaG	39	62	WP_097777001.1	13
2059	12.7367	53.1	2.69e-07	3	74	38	40.541	581	105	dnaG	33	98	WP_154265457.1	30
2060	8.95009	53.1	2.73e-07	1	52	27	44.231	581	90	dnaG	39	82	WP_097779257.1	33
2061	11.8761	53.1	2.77e-07	2	69	36	40.58	581	101	dnaG	33	93	WP_154251368.1	30
2062	9.98279	52.4	3.16e-07	1	58	33	39.655	581	96	dnaG	39	68	WP_156059301.1	13
2063	9.98279	52.8	3.35e-07	1	58	33	39.655	581	96	dnaG	39	88	WP_098922843.1	33
2064	11.704	52.8	3.42e-07	2	68	38	36.765	581	100	dnaG	33	87	WP_179859642.1	25
2065	9.1222	52	3.66e-07	1	53	28	41.509	581	91	dnaG	39	52	WP_155515400.1	3
2066	14.2857	52.8	3.86e-07	3	83	46	36.145	581	114	dnaG	33	113	WP_006859285.1	37
2067	8.77797	52.4	3.86e-07	1	51	27	43.137	581	89	dnaG	39	81	WP_097839677.1	33
2068	8.95009	51.6	4.06e-07	1	52	26	44.231	581	90	dnaG	39	51	WP_156076513.1	3
2069	8.77797	52.4	4.32e-07	1	51	27	43.137	581	89	dnaG	39	81	WP_117506298.1	33
2070	11.3597	52.4	4.4e-07	2	66	37	37.879	581	96	dnaG	33	88	WP_117527697.1	25
2071	9.98279	52.4	4.61e-07	1	58	33	39.655	581	96	dnaG	39	88	WP_112147528.1	33
2072	11.8761	52.8	4.76e-07	2	69	36	40.58	581	101	dnaG	33	102	WP_129873167.1	39
2073	8.77797	51.2	4.77e-07	1	51	25	45.098	581	89	dnaG	39	50	WP_113991782.1	3
2074	9.98279	52.4	4.78e-07	1	58	33	39.655	581	96	dnaG	39	88	WP_117553371.1	33
2075	8.77797	52	4.78e-07	1	51	27	43.137	581	89	dnaG	39	61	WP_186851165.1	13
2076	12.9088	52.4	4.8e-07	2	75	44	34.667	581	107	dnaG	33	94	WP_097786397.1	25
2077	8.77797	51.2	4.86e-07	1	51	26	43.137	581	89	dnaG	39	50	WP_207677112.1	3
2078	9.1222	52	4.97e-07	1	53	29	41.509	581	91	dnaG	39	63	WP_207686332.1	13
2079	8.77797	52.4	5.11e-07	1	51	27	43.137	581	89	dnaG	39	81	WP_158403640.1	33
2080	6.0241	52.4	5.11e-07	1	35	14	54.286	581	73	dnaG	39	65	WP_117534689.1	33
2081	9.98279	52	5.11e-07	1	58	33	39.655	581	96	dnaG	39	68	WP_015565020.1	13
2082	9.98279	52	5.3e-07	1	58	33	39.655	581	96	dnaG	39	88	WP_207684873.1	33
2083	6.0241	52	5.35e-07	1	35	14	54.286	581	73	dnaG	39	65	WP_015537808.1	33
2084	9.98279	51.6	5.46e-07	1	58	33	39.655	581	96	dnaG	39	68	WP_154277640.1	13
2085	8.77797	51.6	5.46e-07	1	51	27	43.137	581	89	dnaG	39	61	WP_118554326.1	13
2086	8.77797	52	5.61e-07	1	51	27	43.137	581	89	dnaG	39	81	WP_156074629.1	33
2087	8.77797	52	5.66e-07	1	51	27	43.137	581	89	dnaG	39	81	WP_120081598.1	33
2088	8.77797	51.6	5.67e-07	1	51	27	43.137	581	89	dnaG	39	61	WP_207697997.1	13
2089	9.1222	51.6	5.73e-07	1	53	29	41.509	581	91	dnaG	39	63	WP_097775669.1	13
2090	9.98279	51.6	5.78e-07	1	58	33	39.655	581	96	dnaG	39	68	WP_055192351.1	13
2091	8.77797	52	5.93e-07	1	51	27	43.137	581	89	dnaG	39	81	WP_156070281.1	33
2092	8.77797	51.6	5.95e-07	1	51	27	43.137	581	89	dnaG	39	61	WP_112148927.1	13
2093	8.77797	52.4	6.04e-07	1	51	27	43.137	581	89	dnaG	39	81	WP_158402104.1	33
2094	8.77797	52	6.16e-07	1	51	27	43.137	581	89	dnaG	39	81	WP_112116460.1	33
2095	8.95009	51.2	6.18e-07	1	52	27	42.308	581	90	dnaG	39	51	WP_156059042.1	3
2096	8.77797	51.6	6.29e-07	1	51	27	43.137	581	89	dnaG	39	61	WP_117506009.1	13
2097	8.77797	51.6	6.35e-07	1	51	27	43.137	581	89	dnaG	39	61	WP_207686969.1	13
2098	9.98279	52	6.4e-07	1	58	33	39.655	581	96	dnaG	39	88	WP_097779247.1	33
2099	14.1136	52	6.69e-07	4	82	41	36.585	581	113	dnaG	33	96	WP_156069115.1	25
2100	8.77797	52	6.7e-07	1	51	27	43.137	581	89	dnaG	39	81	WP_112091968.1	33
2101	8.77797	51.6	6.79e-07	1	51	27	43.137	581	89	dnaG	39	61	WP_097778981.1	13
2102	6.0241	51.6	6.92e-07	1	35	14	54.286	581	73	dnaG	39	45	WP_158389246.1	13
2103	14.1136	52	7.07e-07	1	82	51	34.146	581	114	dnaG	33	103	WP_181966922.1	25
2104	8.77797	51.2	7.46e-07	1	51	27	43.137	581	89	dnaG	39	61	WP_120021086.1	13
2105	8.77797	52	7.54e-07	1	51	27	43.137	581	89	dnaG	39	81	WP_113621654.1	33
2106	14.2857	52	7.84e-07	5	83	42	38.554	581	114	dnaG	33	99	WP_117477600.1	25
2107	6.0241	51.2	7.9e-07	1	35	14	54.286	581	73	dnaG	39	45	WP_117529939.1	13
2108	8.95009	51.6	7.93e-07	1	52	28	42.308	581	90	dnaG	39	82	WP_158396444.1	33
2109	8.77797	51.6	7.93e-07	1	51	27	43.137	581	89	dnaG	39	81	WP_207685516.1	33
2110	6.0241	51.2	7.97e-07	1	35	14	54.286	581	73	dnaG	39	45	WP_154266175.1	13
2111	8.77797	51.2	7.97e-07	1	51	27	43.137	581	89	dnaG	39	61	WP_208936502.1	13
2112	8.77797	51.2	8.6e-07	1	51	27	43.137	581	89	dnaG	39	61	WP_097793635.1	13
2113	8.77797	51.6	8.61e-07	1	51	27	43.137	581	89	dnaG	39	61	WP_113621694.1	13
2114	8.77797	52	8.74e-07	1	51	27	43.137	581	89	dnaG	39	81	WP_055186961.1	33
2115	14.1136	51.6	9.09e-07	1	82	51	34.146	581	114	dnaG	33	103	WP_197037438.1	25
2116	9.81067	50.8	9.63e-07	1	57	32	40.351	581	96	dnaG	40	68	WP_097785254.1	14
2117	8.77797	52	9.85e-07	1	51	27	43.137	581	89	dnaG	39	81	WP_097785611.1	33
2118	7.0568	51.6	9.87e-07	1	41	18	48.78	581	74	dnaG	34	63	WP_004612911.1	26
2120	8.95009	51.6	1.01e-06	1	52	28	42.308	581	89	dnaG	38	81	WP_120120644.1	32
2121	8.77797	51.6	1.02e-06	1	51	27	43.137	581	89	dnaG	39	81	WP_207697740.1	33
2122	8.77797	51.6	1.03e-06	1	51	27	43.137	581	89	dnaG	39	81	WP_112145642.1	33
2123	8.77797	50.8	1.04e-06	1	51	27	43.137	581	89	dnaG	39	61	WP_015565740.1	13
2124	8.77797	50.8	1.05e-06	1	51	27	43.137	581	89	dnaG	39	61	WP_156068631.1	13
2125	8.77797	51.6	1.06e-06	1	51	27	43.137	581	89	dnaG	39	61	WP_156065885.1	13
2126	16.5232	51.2	1.08e-06	3	96	59	32.292	581	122	dnaG	27	111	WP_113993259.1	22
2127	8.77797	51.2	1.14e-06	1	51	27	43.137	581	89	dnaG	39	61	WP_158389175.1	13
2128	6.0241	51.6	1.3e-06	1	35	14	54.286	581	73	dnaG	39	65	WP_207676323.1	33
2148	7.0568	50.8	1.76e-06	1	41	18	48.78	581	74	dnaG	34	63	WP_207676622.1	26
2149	9.46644	50.4	1.81e-06	1	55	31	40	581	89	dnaG	35	79	WP_087366341.1	27
2151	8.77797	50.8	1.83e-06	1	51	27	43.137	581	89	dnaG	39	61	WP_112145778.1	13
2154	8.77797	50.1	2.07e-06	1	51	27	43.137	581	90	dnaG	40	62	WP_097769873.1	14
2156	6.0241	50.1	2.39e-06	1	35	15	51.429	581	73	dnaG	39	65	WP_117505269.1	33
2158	6.0241	50.1	2.44e-06	1	35	15	51.429	581	73	dnaG	39	65	WP_112116001.1	33
2161	8.26162	50.1	2.71e-06	2	48	22	43.75	581	74	dnaG	27	64	WP_097793611.1	22
2167	8.77797	50.1	3.75e-06	1	51	28	41.176	581	89	dnaG	39	81	WP_097778992.1	33
2253	102.459	151	8.97e-42	10	375	248	28.8	366	366	dnaN	1	365	WP_087246805.1	1
2254	101.366	149	4.86e-41	7	371	259	27.224	366	366	dnaN	1	365	WP_112091464.1	1
2255	101.366	148	9.98e-41	7	371	260	26.954	366	366	dnaN	1	365	WP_005924249.1	1
2256	100.273	147	1.96e-40	5	367	263	26.975	366	366	dnaN	1	363	WP_191376894.1	1
2257	101.366	147	3.1e-40	7	371	259	27.224	366	366	dnaN	1	365	WP_087231275.1	1
2258	100.546	147	3.27e-40	5	368	267	26.087	366	366	dnaN	1	365	WP_097774099.1	1
2259	100.546	147	3.63e-40	5	368	267	26.087	366	366	dnaN	1	365	WP_120120702.1	1
2260	100.546	146	4.24e-40	5	368	267	26.087	366	366	dnaN	1	365	WP_097776786.1	1
2261	101.366	146	7.13e-40	7	371	261	26.685	366	366	dnaN	1	365	WP_055186810.1	1
2262	103.279	144	4.13e-39	8	378	251	26.984	366	366	dnaN	1	365	WP_112148529.1	1
2263	103.279	144	4.58e-39	8	378	251	26.984	366	366	dnaN	1	365	WP_112116201.1	1
2264	100.546	142	1.31e-38	5	368	270	25.272	366	366	dnaN	1	365	WP_097800527.1	1
2265	100.82	142	1.8e-38	7	369	268	25.474	366	366	dnaN	1	365	WP_158403223.1	1
2266	100.546	142	2.93e-38	5	368	271	25	366	366	dnaN	1	365	WP_149794736.1	1
2267	100.546	141	3.32e-38	5	368	271	25	366	366	dnaN	1	365	WP_208894248.1	1
2268	101.366	140	8.36e-38	7	371	264	25.876	366	366	dnaN	1	365	WP_097791276.1	1
2269	100.546	140	1.14e-37	5	368	271	25	366	366	dnaN	1	365	WP_158401089.1	1
2270	101.366	136	2.89e-36	7	371	265	25.606	366	366	dnaN	1	365	WP_097839569.1	1
2271	101.366	136	3.14e-36	7	371	265	25.606	366	366	dnaN	1	365	WP_055189080.1	1
2272	101.366	136	4.28e-36	7	371	266	25.337	366	366	dnaN	1	365	WP_156076661.1	1
2273	101.639	136	4.42e-36	9	372	262	26.075	366	366	dnaN	1	365	WP_112145477.1	1
2274	101.639	135	9e-36	9	372	263	25.806	366	366	dnaN	1	365	WP_154277232.1	1
2275	101.639	135	9.67e-36	9	372	263	25.806	366	366	dnaN	1	365	WP_097769897.1	1
2276	101.639	135	9.97e-36	9	372	263	25.806	366	366	dnaN	1	365	WP_097773091.1	1
2277	101.639	134	1.29e-35	9	372	263	25.806	366	366	dnaN	1	365	WP_156065792.1	1
2278	101.639	134	1.85e-35	9	372	263	25.806	366	366	dnaN	1	365	WP_117535541.1	1
2279	67.7596	106	4e-26	3	248	178	27.016	366	247	dnaN	1	246	WP_005937113.1	1
2280	57.9235	86.7	3.19e-19	4	212	153	25.943	366	366	dnaN	157	212	WP_158404862.1	3
2296	98.995	293	7.47e-96	4	394	210	42.893	398	391	dxr	2	385	WP_191378242.1	3
2297	97.9899	292	1.41e-95	3	390	213	42.051	398	390	dxr	2	380	WP_120120777.1	3
2298	97.9899	292	1.62e-95	3	390	213	42.051	398	390	dxr	2	380	WP_120080240.1	3
2299	97.9899	292	1.64e-95	3	390	213	42.051	398	390	dxr	2	380	WP_005945869.1	3
2300	97.9899	292	1.69e-95	3	390	213	42.051	398	390	dxr	2	380	WP_097775363.1	3
2301	97.9899	291	1.92e-95	3	390	214	41.795	398	390	dxr	2	380	WP_117535189.1	3
2302	97.9899	291	2.63e-95	3	390	213	42.051	398	390	dxr	2	380	WP_154255646.1	3
2303	97.9899	291	2.87e-95	3	390	213	42.051	398	390	dxr	2	380	WP_097777617.1	3
2304	97.9899	291	3e-95	3	390	213	42.051	398	390	dxr	2	380	WP_120020274.1	3
2305	97.9899	291	3.13e-95	3	390	215	41.538	398	390	dxr	2	380	WP_207676182.1	3
2306	97.9899	291	4.24e-95	3	390	213	42.051	398	390	dxr	2	380	WP_154260494.1	3
2307	97.9899	291	4.33e-95	3	390	212	42.308	398	390	dxr	2	380	WP_097801721.1	3
2308	97.9899	290	8.39e-95	3	390	215	41.538	398	390	dxr	2	380	WP_158394632.1	3
2309	97.9899	290	1.1e-94	3	390	216	41.282	398	390	dxr	2	380	WP_112114697.1	3
2310	97.9899	290	1.35e-94	3	390	215	41.538	398	390	dxr	2	380	WP_015563928.1	3
2311	97.9899	288	3.07e-94	3	390	212	42.308	398	390	dxr	2	380	WP_156073659.1	3
2312	97.9899	288	4.58e-94	3	390	213	42.051	398	390	dxr	2	380	WP_098922618.1	3
2313	97.9899	288	4.68e-94	3	390	213	42.051	398	390	dxr	2	380	WP_117533052.1	3
2314	97.9899	288	5.11e-94	3	390	215	41.538	398	390	dxr	2	380	WP_158401697.1	3
2315	97.9899	288	6.34e-94	3	390	215	41.538	398	390	dxr	2	380	WP_149795279.1	3
2316	97.9899	287	1.03e-93	3	390	213	42.051	398	390	dxr	2	380	WP_207685092.1	3
2317	97.9899	287	1.11e-93	3	390	215	41.538	398	390	dxr	2	380	WP_158390151.1	3
2318	97.9899	287	1.31e-93	3	390	213	42.051	398	390	dxr	2	380	WP_156061361.1	3
2319	97.9899	287	1.34e-93	3	390	214	41.795	398	390	dxr	2	380	WP_097770733.1	3
2320	97.9899	287	1.37e-93	3	390	214	41.795	398	390	dxr	2	380	WP_117503874.1	3
2321	97.9899	287	1.38e-93	3	390	213	42.051	398	390	dxr	2	380	WP_097772271.1	3
2322	97.9899	287	1.38e-93	3	390	215	41.538	398	390	dxr	2	380	WP_158399014.1	3
2323	97.9899	287	1.4e-93	3	390	215	41.538	398	390	dxr	2	380	WP_158405351.1	3
2324	97.9899	286	1.63e-93	3	390	214	41.795	398	390	dxr	2	380	WP_099357205.1	3
2325	97.9899	286	2.59e-93	3	390	214	41.795	398	390	dxr	2	380	WP_117476859.1	3
2326	98.7437	286	3.11e-93	3	393	216	41.73	398	393	dxr	2	383	WP_097792062.1	3
2327	97.9899	285	8.88e-93	3	390	215	41.538	398	390	dxr	2	380	WP_156066169.1	3
2328	98.7437	285	9.48e-93	3	393	219	40.967	398	393	dxr	2	383	WP_055187747.1	3
2329	97.9899	283	3.55e-92	3	390	215	41.538	398	390	dxr	2	380	WP_005923924.1	3
2330	97.9899	283	3.62e-92	3	390	215	41.538	398	390	dxr	2	380	WP_112121744.1	3
2331	97.9899	282	8.51e-92	3	390	215	41.538	398	390	dxr	2	380	WP_097779761.1	3
2332	97.9899	282	1.05e-91	3	390	214	41.795	398	390	dxr	2	380	WP_117948521.1	3
2333	96.9849	281	1.53e-91	3	386	212	41.71	398	386	dxr	2	376	WP_117553458.1	3
2334	96.9849	281	1.58e-91	3	386	212	41.71	398	386	dxr	2	376	WP_015538102.1	3
2335	96.9849	281	1.76e-91	3	386	211	41.969	398	386	dxr	2	376	WP_055185173.1	3
2336	96.9849	279	1.78e-90	3	386	212	41.71	398	386	dxr	2	376	WP_154252655.1	3
2337	96.9849	279	2.16e-90	3	386	212	41.71	398	386	dxr	2	376	WP_117930161.1	3
2338	96.9849	275	7.71e-89	3	386	210	42.228	398	386	dxr	2	376	WP_087245317.1	3
2339	96.9849	275	9.99e-89	3	386	210	42.228	398	386	dxr	2	376	WP_087382501.1	3
2340	96.9849	273	2.85e-88	3	386	211	41.969	398	386	dxr	2	376	WP_087364542.1	3
2341	96.7337	271	2.87e-87	3	385	217	40.779	398	386	dxr	2	376	WP_087324030.1	3
2342	96.7337	270	8.64e-87	3	385	218	40.519	398	386	dxr	2	376	WP_191425612.1	3
2343	96.7337	269	1.63e-86	3	385	218	40.519	398	386	dxr	2	376	WP_087229854.1	3
2404	99.3691	243	1.14e-78	3	315	167	45.397	317	317	fabH	4	315	WP_087249066.1	5
2405	99.3691	243	1.32e-78	3	315	167	45.397	317	317	fabH	4	315	WP_087385398.1	5
2406	99.3691	242	5.14e-78	3	315	168	45.079	317	317	fabH	4	315	WP_087368746.1	5
2407	99.3691	233	1.83e-74	4	315	176	42.54	317	317	fabH	4	315	WP_087323076.1	5
2408	99.3691	231	6.56e-74	4	315	177	42.222	317	317	fabH	4	315	WP_087230595.1	5
2409	93.6909	230	2.01e-73	3	297	162	42.761	317	299	fabH	4	294	WP_005939758.1	5
2410	93.6909	229	2.75e-73	3	297	162	42.761	317	299	fabH	4	294	WP_120019643.1	5
2411	93.6909	229	5.2e-73	3	297	162	42.761	317	299	fabH	4	294	WP_120121179.1	5
2412	93.6909	228	1.25e-72	3	297	162	42.761	317	299	fabH	4	294	WP_120080687.1	5
2413	93.6909	228	1.75e-72	3	297	163	42.424	317	299	fabH	4	294	WP_097782023.1	5
2414	93.6909	227	2.75e-72	4	297	153	45.791	317	299	fabH	4	294	WP_112115365.1	5
2415	93.6909	226	4.18e-72	4	297	160	43.434	317	299	fabH	4	294	WP_118552517.1	5
2416	93.6909	226	5.24e-72	4	297	160	43.434	317	299	fabH	4	294	WP_097791691.1	5
2417	93.6909	223	1.02e-70	4	297	155	45.118	317	299	fabH	4	294	WP_112149067.1	5
2418	93.0599	213	9.59e-67	4	295	164	41.695	317	297	fabH	4	292	WP_117535932.1	5
2419	93.6909	213	1.06e-66	2	297	165	41.751	317	299	fabH	4	294	WP_158397979.1	5
2420	93.6909	212	1.62e-66	2	297	169	41.077	317	299	fabH	4	296	WP_097800407.1	5
2421	93.0599	210	7.87e-66	4	295	162	42.373	317	297	fabH	4	292	WP_117534407.1	5
2422	93.6909	210	1.23e-65	2	297	166	41.414	317	299	fabH	4	294	WP_158394840.1	5
2423	93.0599	208	4.82e-65	4	295	163	42.034	317	297	fabH	4	292	WP_117505951.1	5
2424	93.0599	208	5.03e-65	4	295	163	42.034	317	297	fabH	4	292	WP_097786506.1	5
2425	93.0599	208	5.08e-65	4	295	163	42.034	317	297	fabH	4	292	WP_154276934.1	5
2426	93.0599	208	6.04e-65	4	295	163	42.034	317	297	fabH	4	292	WP_097773326.1	5
2427	93.0599	208	6.17e-65	4	295	163	42.034	317	297	fabH	4	292	WP_207697726.1	5
2428	93.0599	208	7.1e-65	4	295	163	42.034	317	297	fabH	4	292	WP_005935301.1	5
2429	93.0599	207	1.26e-64	4	295	163	42.034	317	297	fabH	4	292	WP_098924381.1	5
2430	93.0599	207	1.72e-64	4	295	163	42.034	317	297	fabH	4	292	WP_156182537.1	5
2431	93.0599	206	3.14e-64	4	295	164	41.695	317	297	fabH	4	292	WP_097771626.1	5
2432	93.0599	206	4.09e-64	2	295	167	41.356	317	297	fabH	4	294	WP_113620781.1	5
2433	93.0599	206	4.09e-64	2	295	167	41.356	317	297	fabH	4	294	WP_005921020.1	5
2434	93.0599	206	5.53e-64	2	295	167	41.356	317	297	fabH	4	294	WP_015537413.1	5
2435	93.0599	206	6.86e-64	2	295	167	41.356	317	297	fabH	4	294	WP_097783118.1	5
2436	93.0599	205	7.39e-64	2	295	167	41.356	317	297	fabH	4	294	WP_097785518.1	5
2437	92.7445	205	1.09e-63	4	294	163	41.837	317	297	fabH	5	292	WP_097839688.1	6
2438	92.7445	205	1.17e-63	4	294	163	41.837	317	297	fabH	5	292	WP_055190204.1	6
2439	93.0599	205	1.34e-63	2	295	167	41.356	317	297	fabH	4	294	WP_112090820.1	5
2440	93.6909	205	1.42e-63	3	297	164	42.088	317	299	fabH	4	294	WP_158401745.1	5
2441	93.0599	204	1.56e-63	2	295	167	41.356	317	297	fabH	4	294	WP_055185484.1	5
2442	93.0599	204	1.87e-63	2	295	167	41.356	317	297	fabH	4	294	WP_097778495.1	5
2443	93.0599	204	2.34e-63	2	295	167	41.356	317	297	fabH	4	294	WP_129872502.1	5
2444	93.0599	204	2.47e-63	2	295	167	41.356	317	297	fabH	4	294	WP_118657861.1	5
2445	92.7445	204	3.33e-63	4	294	163	41.837	317	297	fabH	5	292	WP_112145937.1	6
2446	93.0599	204	3.34e-63	2	295	167	41.356	317	297	fabH	4	294	WP_113992295.1	5
2447	93.0599	203	7.58e-63	2	295	168	41.017	317	297	fabH	4	294	WP_112120931.1	5
2448	93.6909	202	8.65e-63	2	297	166	41.414	317	299	fabH	4	294	WP_158403530.1	5
2449	93.6909	202	9.13e-63	2	297	166	41.414	317	299	fabH	4	294	WP_149794611.1	5
2450	93.6909	203	1.07e-62	2	297	166	41.414	317	299	fabH	4	294	WP_015565115.1	5
2451	93.6909	202	1.35e-62	2	297	166	41.414	317	299	fabH	4	294	WP_207677757.1	5
2452	93.6909	201	4.84e-62	2	297	167	41.077	317	299	fabH	4	294	WP_158390713.1	5
2455	88.0795	127	9.48e-38	2	133	66	48.872	151	143	fabZ	11	136	WP_204228856.1	6
2456	92.053	127	1.4e-37	3	139	65	50.36	151	142	fabZ	4	144	WP_156059810.1	10
2457	92.053	127	1.43e-37	3	139	65	50.36	151	142	fabZ	4	144	WP_005935313.1	10
2458	92.053	126	2.31e-37	3	139	66	49.64	151	142	fabZ	4	144	WP_098924375.1	10
2459	92.7152	126	3.09e-37	2	140	71	47.857	151	143	fabZ	4	147	WP_097800401.1	10
2460	92.053	125	7e-37	3	139	66	49.64	151	142	fabZ	4	144	WP_097771632.1	10
2461	92.053	125	7.15e-37	3	139	66	49.64	151	142	fabZ	4	144	WP_207697721.1	10
2462	92.053	125	7.31e-37	3	139	66	49.64	151	142	fabZ	4	144	WP_156065991.1	10
2463	92.053	125	1.06e-36	3	139	67	48.921	151	142	fabZ	4	144	WP_117505947.1	10
2464	92.053	124	1.42e-36	3	139	66	49.64	151	142	fabZ	4	144	WP_156070015.1	10
2465	92.053	124	1.53e-36	3	139	66	49.64	151	142	fabZ	4	144	WP_156072253.1	10
2466	92.053	124	1.89e-36	3	139	67	48.921	151	142	fabZ	4	144	WP_055190192.1	10
2467	92.053	124	2.04e-36	3	139	67	48.921	151	142	fabZ	4	144	WP_097839693.1	10
2468	92.053	123	3.89e-36	3	139	68	48.201	151	142	fabZ	4	144	WP_022256299.1	10
2469	92.053	123	4.68e-36	3	139	68	48.201	151	142	fabZ	4	144	WP_112149072.1	10
2470	92.053	123	5.18e-36	3	139	67	48.921	151	142	fabZ	4	144	WP_117477164.1	10
2471	92.053	122	6.17e-36	3	139	68	48.201	151	142	fabZ	4	144	WP_149794617.1	10
2472	92.7152	122	7.81e-36	2	140	74	45.714	151	143	fabZ	4	147	WP_113992300.1	10
2473	92.7152	122	8.15e-36	2	140	74	45.714	151	143	fabZ	4	147	WP_112090826.1	10
2474	92.053	122	1.02e-35	3	139	68	48.201	151	142	fabZ	4	144	WP_158397974.1	10
2475	92.7152	122	1.33e-35	2	140	74	45.714	151	143	fabZ	4	147	WP_118657856.1	10
2476	92.7152	122	1.69e-35	3	140	69	47.857	151	142	fabZ	3	144	WP_005939736.1	9
2477	92.053	121	1.7e-35	3	139	69	47.482	151	142	fabZ	4	144	WP_158394835.1	10
2478	90.0662	121	1.93e-35	2	136	70	47.059	151	146	fabZ	11	139	WP_164474866.1	6
2479	92.053	121	2.28e-35	3	139	68	48.201	151	142	fabZ	4	144	WP_158404806.1	10
2480	92.053	121	3.02e-35	3	139	68	48.201	151	142	fabZ	4	144	WP_156182534.1	10
2481	92.053	120	3.84e-35	3	139	69	47.482	151	142	fabZ	4	144	WP_158403526.1	10
2482	92.7152	120	4.45e-35	3	140	70	47.143	151	142	fabZ	3	144	WP_118528135.1	9
2483	92.7152	120	5.07e-35	2	140	75	45	151	143	fabZ	4	147	WP_005921009.1	10
2484	92.7152	120	5.29e-35	2	140	75	45	151	143	fabZ	4	147	WP_015537419.1	10
2485	90.7285	120	9.59e-35	3	137	68	47.445	151	142	fabZ	6	144	WP_179859470.1	12
2486	92.7152	119	1.39e-34	2	140	76	44.286	151	143	fabZ	4	147	WP_117529726.1	10
2487	92.053	118	2.58e-34	3	139	69	47.482	151	142	fabZ	4	144	WP_158390703.1	10
2488	92.7152	119	2.59e-34	2	140	76	44.286	151	143	fabZ	4	147	WP_055185479.1	10
2489	92.7152	110	5.72e-31	2	140	71	46.429	151	142	fabZ	3	144	WP_120080699.1	9
2494	92.2006	92.4	8.93e-21	10	331	175	26.888	359	351	fbaA	25	279	WP_158395162.1	12
2495	92.2006	92	1.13e-20	13	331	173	27.492	359	351	fbaA	25	279	WP_097792008.1	12
2496	91.922	92	1.29e-20	12	330	175	27.273	359	351	fbaA	25	279	WP_005920439.1	12
2497	91.922	92	1.35e-20	11	330	176	26.97	359	351	fbaA	25	279	WP_055189543.1	12
2498	92.4791	92	1.44e-20	11	332	171	27.711	359	351	fbaA	25	279	WP_117477141.1	12
2499	92.4791	91.7	1.67e-20	11	332	172	27.41	359	351	fbaA	25	279	WP_097786501.1	12
2500	92.2006	91.7	1.8e-20	10	331	175	26.888	359	351	fbaA	25	279	WP_158402841.1	12
2501	91.922	91.3	2.29e-20	12	330	175	27.273	359	351	fbaA	25	279	WP_117554432.1	12
2502	92.4791	91.3	2.6e-20	11	332	172	27.41	359	351	fbaA	25	279	WP_097771599.1	12
2503	92.4791	90.9	3.47e-20	11	332	172	27.41	359	351	fbaA	25	279	WP_156065959.1	12
2504	92.2006	90.5	4.26e-20	11	331	175	26.888	359	351	fbaA	25	279	WP_149794468.1	12
2505	91.922	90.1	5.68e-20	12	330	177	26.667	359	351	fbaA	25	279	WP_005941384.1	12
2506	91.922	90.1	6.78e-20	11	330	177	26.667	359	351	fbaA	25	279	WP_118553646.1	12
2507	92.4791	90.1	6.85e-20	11	332	172	27.41	359	351	fbaA	25	279	WP_015565484.1	12
2508	91.922	90.1	6.92e-20	12	330	177	26.667	359	351	fbaA	25	279	WP_097801234.1	12
2509	91.0864	89.7	8.02e-20	10	327	183	25.994	359	351	fbaA	25	279	WP_087247726.1	12
2510	92.4791	89.7	9.3e-20	11	332	172	27.41	359	351	fbaA	25	279	WP_005935203.1	12
2511	91.922	88.6	2.28e-19	11	330	178	26.364	359	351	fbaA	25	279	WP_112116519.1	12
2512	91.922	88.2	3.28e-19	11	330	178	26.364	359	351	fbaA	25	279	WP_087231051.1	12
2513	78.273	85.1	3.12e-18	8	281	154	27.402	359	303	fbaA	25	245	WP_055185995.1	13
2514	79.9443	82	4.73e-17	8	287	162	26.132	359	309	fbaA	25	251	WP_158405282.1	13
2515	78.273	81.6	5.69e-17	8	281	157	26.335	359	303	fbaA	25	245	WP_158398226.1	13
2516	78.273	81.6	5.74e-17	8	281	157	26.335	359	303	fbaA	25	245	WP_207676395.1	13
2517	78.273	81.6	5.85e-17	8	281	157	26.335	359	303	fbaA	25	245	WP_015565944.1	13
2518	74.6518	71.2	1.01e-13	9	268	145	26.866	359	289	fbaA	25	231	WP_191425903.1	12
2576	45.0355	87.4	6.08e-21	1	127	80	35.433	282	273	folP	149	132	WP_179859098.1	6
2640	100.85	205	1.59e-57	15	593	372	27.825	588	574	ftsI	29	611	WP_129872833.1	28
2641	101.02	204	2.11e-57	17	594	364	28.283	588	566	ftsI	25	609	WP_207698662.1	26
2642	101.02	204	2.2e-57	17	594	364	28.283	588	566	ftsI	25	609	WP_118526356.1	26
2643	100.34	204	2.45e-57	15	590	369	27.966	588	571	ftsI	29	608	WP_113620851.1	28
2644	101.02	204	2.69e-57	17	594	364	28.283	588	566	ftsI	25	609	WP_154259277.1	26
2645	100.68	204	2.8e-57	14	592	374	27.703	588	574	ftsI	29	611	WP_117553786.1	28
2646	100.34	204	2.8e-57	15	590	370	27.797	588	571	ftsI	29	608	WP_097779308.1	28
2647	101.02	204	3.07e-57	17	594	364	28.283	588	566	ftsI	25	609	WP_120120261.1	26
2648	97.9592	204	3.95e-57	15	576	357	28.125	588	558	ftsI	32	596	WP_055186825.1	29
2649	100.17	204	4.07e-57	14	589	372	27.674	588	571	ftsI	29	608	WP_015537537.1	28
2650	100.17	204	4.19e-57	14	589	371	27.844	588	571	ftsI	29	608	WP_112121407.1	28
2651	98.6395	204	4.95e-57	16	580	360	28.276	588	558	ftsI	25	595	WP_097776524.1	26
2652	100.17	203	5.46e-57	14	589	371	27.844	588	571	ftsI	29	608	WP_005920482.1	28
2653	100.34	203	7.3e-57	17	590	355	28.136	588	554	ftsI	16	586	WP_087325449.1	15
2654	100.34	203	7.7e-57	15	590	370	27.797	588	571	ftsI	29	608	WP_117949703.1	28
2655	99.1497	203	7.77e-57	14	583	363	28.302	588	558	ftsI	23	596	WP_015563643.1	22
2656	100.17	203	7.85e-57	14	589	372	27.674	588	571	ftsI	29	608	WP_117929591.1	28
2657	99.1497	203	9.13e-57	14	583	363	28.302	588	558	ftsI	23	596	WP_158402343.1	22
2658	100.34	202	1.19e-56	17	590	355	28.136	588	554	ftsI	16	586	WP_087231100.1	15
2659	100.17	202	1.47e-56	14	589	372	27.674	588	571	ftsI	29	608	WP_154252535.1	28
2660	100.17	202	1.5e-56	14	589	372	27.674	588	571	ftsI	29	608	WP_097783223.1	28
2661	100.34	202	1.69e-56	15	590	371	27.627	588	571	ftsI	29	608	WP_097785671.1	28
2662	101.02	202	2.06e-56	17	594	365	28.114	588	566	ftsI	25	609	WP_097775239.1	26
2663	99.1497	202	2.51e-56	14	583	364	28.13	588	558	ftsI	23	596	WP_158387967.1	22
2664	98.1293	201	2.78e-56	14	577	362	27.73	588	558	ftsI	29	596	WP_118658692.1	28
2665	99.1497	201	3.07e-56	14	583	364	28.13	588	558	ftsI	23	596	WP_158399925.1	22
2666	100.17	201	3.8e-56	14	589	373	27.504	588	571	ftsI	29	608	WP_112090442.1	28
2667	99.8299	201	4.55e-56	15	587	357	28.45	588	558	ftsI	23	596	WP_207676484.1	22
2668	99.1497	201	4.69e-56	14	583	364	28.13	588	558	ftsI	23	596	WP_158398820.1	22
2669	100.34	201	5.36e-56	17	590	356	27.966	588	554	ftsI	16	586	WP_191427053.1	15
2670	99.1497	201	5.74e-56	14	583	364	28.13	588	558	ftsI	23	596	WP_158405125.1	22
2671	101.02	200	7.41e-56	17	594	365	28.114	588	566	ftsI	25	609	WP_120020610.1	26
2672	100.17	200	7.78e-56	14	589	374	27.334	588	571	ftsI	29	608	WP_117527332.1	28
2673	99.3197	200	7.82e-56	15	584	364	27.911	588	563	ftsI	26	594	WP_112149008.1	22
2674	101.02	200	1.26e-55	17	594	366	27.946	588	566	ftsI	25	609	WP_005944436.1	26
2675	101.02	199	1.46e-55	17	594	366	27.946	588	566	ftsI	25	609	WP_120079985.1	26
2676	98.6395	199	1.46e-55	16	580	362	27.931	588	558	ftsI	25	595	WP_154255583.1	26
2677	99.1497	199	1.6e-55	14	583	364	28.13	588	558	ftsI	23	596	WP_149794060.1	22
2678	99.3197	199	2.45e-55	15	584	365	27.74	588	563	ftsI	26	594	WP_112116409.1	22
2679	100.68	199	2.8e-55	14	592	377	27.196	588	574	ftsI	29	611	WP_113992956.1	28
2680	99.1497	198	5.65e-55	14	583	364	28.13	588	558	ftsI	23	596	WP_158396682.1	22
2681	101.02	196	3.57e-54	17	594	367	27.778	588	566	ftsI	25	609	WP_097781605.1	26
2682	98.2993	193	3.48e-53	15	578	365	27.336	588	558	ftsI	26	590	WP_156061847.1	23
2683	102.381	192	7.13e-53	16	602	372	27.575	588	558	ftsI	10	592	WP_087249688.1	2
2684	98.2993	192	7.17e-53	15	578	365	27.336	588	558	ftsI	26	590	WP_154276604.1	23
2685	98.2993	192	7.84e-53	15	578	365	27.336	588	558	ftsI	26	590	WP_156073519.1	23
2686	99.6599	192	8.17e-53	16	586	363	27.645	588	560	ftsI	26	598	WP_005935648.1	23
2687	98.6395	192	8.98e-53	16	580	363	27.931	588	558	ftsI	25	597	WP_097801582.1	27
2688	102.381	191	1.22e-52	16	602	372	27.575	588	558	ftsI	10	592	WP_087368956.1	2
2689	98.2993	191	1.23e-52	15	578	365	27.336	588	558	ftsI	26	590	WP_186850252.1	23
2690	98.2993	191	1.46e-52	15	578	364	27.509	588	558	ftsI	26	590	WP_097770813.1	23
2691	98.2993	191	1.7e-52	15	578	365	27.336	588	558	ftsI	26	590	WP_156059577.1	23
2692	98.2993	191	1.84e-52	15	578	365	27.336	588	558	ftsI	26	590	WP_117505719.1	23
2693	98.2993	191	1.89e-52	15	578	365	27.336	588	558	ftsI	26	590	WP_156064933.1	23
2694	98.2993	191	2.03e-52	15	578	365	27.336	588	558	ftsI	26	590	WP_156071622.1	23
2695	98.2993	191	2.29e-52	15	578	365	27.336	588	558	ftsI	26	590	WP_117533506.1	23
2696	98.2993	190	3.12e-52	15	578	365	27.336	588	558	ftsI	26	590	WP_156075226.1	23
2697	98.2993	190	3.25e-52	16	578	364	27.509	588	558	ftsI	26	590	WP_097772686.1	23
2698	98.2993	190	3.63e-52	15	578	365	27.336	588	558	ftsI	26	590	WP_117534959.1	23
2699	98.2993	189	5.69e-52	15	578	365	27.336	588	558	ftsI	26	590	WP_098923033.1	23
2700	98.2993	189	6.42e-52	15	578	365	27.336	588	558	ftsI	26	590	WP_207684959.1	23
2701	98.1293	189	7.76e-52	14	577	368	27.036	588	558	ftsI	26	590	WP_207697256.1	23
2702	98.2993	189	8.41e-52	15	578	365	27.336	588	558	ftsI	26	590	WP_156069191.1	23
2703	102.381	189	1.06e-51	16	602	373	27.409	588	558	ftsI	10	592	WP_087385897.1	2
2704	98.2993	187	2.68e-51	15	578	366	27.163	588	558	ftsI	26	590	WP_117476308.1	23
2705	98.2993	187	3.17e-51	15	578	366	27.163	588	558	ftsI	26	590	WP_156069637.1	23
2706	99.8299	187	4.69e-51	16	587	364	27.428	588	558	ftsI	23	588	WP_207686059.1	13
2707	100.68	187	5.66e-51	17	592	361	27.534	588	558	ftsI	17	588	WP_097793531.1	15
2708	99.1497	187	5.95e-51	15	583	372	26.93	588	558	ftsI	23	588	WP_118551423.1	13
2709	98.8095	182	2.91e-49	15	581	362	27.539	588	558	ftsI	25	590	WP_055189960.1	22
2710	95.4082	182	3.91e-49	14	561	348	27.807	588	570	ftsI	60	603	WP_112145222.1	50
2711	100.51	181	7.1e-49	15	591	367	27.411	588	570	ftsI	30	606	WP_097840249.1	28
2712	107.143	166	8.69e-43	20	630	328	26.349	588	566	ftsI	67	699	WP_055190750.1	76
2713	106.973	165	1.2e-42	18	629	328	26.55	588	566	ftsI	67	699	WP_112145583.1	76
2714	114.966	163	6.05e-42	22	676	363	25.592	588	566	ftsI	23	695	WP_120020740.1	28
2715	114.966	163	7.23e-42	22	676	365	25.296	588	566	ftsI	23	695	WP_097774367.1	28
2716	113.776	162	1.43e-41	18	669	383	24.215	588	568	ftsI	24	700	WP_087246484.1	32
2717	114.966	162	1.47e-41	22	676	366	25.148	588	566	ftsI	23	695	WP_120120892.1	28
2718	113.776	162	1.65e-41	18	669	383	24.215	588	568	ftsI	24	700	WP_087364054.1	32
2719	81.2925	162	1.76e-41	13	478	259	28.661	588	566	ftsI	166	699	WP_097839914.1	227
2720	114.966	161	3.16e-41	22	676	366	25.148	588	566	ftsI	23	695	WP_097781376.1	28
2721	114.966	161	3.16e-41	22	676	366	25.148	588	566	ftsI	23	695	WP_097777434.1	28
2722	114.966	161	3.28e-41	22	676	364	25.444	588	566	ftsI	23	695	WP_118528657.1	28
2723	113.776	161	3.4e-41	18	669	383	24.215	588	568	ftsI	24	700	WP_087384902.1	32
2724	114.966	160	3.7e-41	22	676	364	25.444	588	566	ftsI	23	695	WP_207698931.1	28
2725	115.306	160	5.89e-41	23	678	361	25.516	588	566	ftsI	23	695	WP_154260700.1	28
2726	81.2925	158	2.72e-40	13	478	262	28.033	588	566	ftsI	166	699	WP_118553478.1	227
2727	81.2925	158	3.69e-40	13	478	262	28.033	588	566	ftsI	166	699	WP_207686146.1	227
2728	81.2925	156	9.95e-40	13	478	263	27.824	588	566	ftsI	166	699	WP_097793091.1	227
2729	114.966	156	1.55e-39	22	676	366	25.148	588	566	ftsI	23	695	WP_005944082.1	28
2730	115.136	155	2.35e-39	24	677	363	25.406	588	566	ftsI	23	695	WP_120080643.1	28
2731	114.966	155	2.48e-39	22	676	366	25.148	588	566	ftsI	23	695	WP_154255513.1	28
2732	80.7823	154	7.52e-39	13	475	266	28.842	588	568	ftsI	166	723	WP_156068970.1	249
2733	80.9524	154	8.38e-39	12	476	274	27.101	588	568	ftsI	166	699	WP_087324236.1	224
2735	80.9524	154	8.62e-39	12	476	274	27.101	588	568	ftsI	166	699	WP_191426149.1	224
2737	80.9524	154	9.03e-39	12	476	274	27.101	588	568	ftsI	166	699	WP_087228297.1	224
2739	80.7823	153	1.17e-38	13	475	267	28.632	588	568	ftsI	166	723	WP_156058913.1	249
2740	82.1429	153	1.34e-38	14	483	267	27.743	588	571	ftsI	166	704	WP_112115843.1	227
2741	80.7823	153	1.42e-38	13	475	268	28.421	588	568	ftsI	166	723	WP_156070409.1	249
2742	80.7823	153	1.51e-38	13	475	268	28.421	588	568	ftsI	166	723	WP_098923483.1	249
2743	80.7823	153	1.6e-38	13	475	268	28.421	588	568	ftsI	166	723	WP_117476444.1	249
2744	80.7823	153	1.65e-38	13	475	268	28.421	588	568	ftsI	166	723	WP_156076472.1	249
2745	80.7823	153	1.69e-38	13	475	268	28.421	588	568	ftsI	166	722	WP_156072692.1	248
2746	80.7823	153	1.71e-38	13	475	268	28.421	588	568	ftsI	166	723	WP_097772925.1	249
2747	80.7823	153	1.71e-38	13	475	268	28.421	588	568	ftsI	166	723	WP_156074495.1	249
2748	80.7823	153	1.74e-38	13	475	268	28.421	588	568	ftsI	166	723	WP_005930064.1	249
2749	80.7823	153	1.75e-38	13	475	268	28.421	588	568	ftsI	166	723	WP_117534213.1	249
2750	80.7823	153	1.75e-38	13	475	268	28.421	588	568	ftsI	166	723	WP_154277359.1	249
2751	80.7823	153	1.77e-38	13	475	268	28.421	588	568	ftsI	166	723	WP_207697857.1	249
2752	80.7823	153	1.84e-38	13	475	268	28.421	588	568	ftsI	166	723	WP_207684380.1	249
2753	80.7823	152	2.38e-38	13	475	269	28.211	588	568	ftsI	166	723	WP_117505540.1	249
2754	80.7823	152	2.66e-38	13	475	268	28.421	588	568	ftsI	166	723	WP_117535603.1	249
2755	82.1429	152	2.75e-38	14	483	268	27.536	588	571	ftsI	166	704	WP_112148672.1	227
2756	82.1429	152	2.88e-38	14	483	267	27.743	588	571	ftsI	166	704	WP_128118218.1	227
2757	80.7823	152	3.05e-38	13	475	268	28.421	588	568	ftsI	166	723	WP_156062056.1	249
2758	80.7823	152	3.22e-38	13	475	268	28.421	588	568	ftsI	166	723	WP_186851631.1	249
2759	80.7823	152	3.42e-38	13	475	269	28.211	588	568	ftsI	166	725	WP_156065491.1	251
2760	80.7823	152	4.32e-38	13	475	269	28.211	588	568	ftsI	166	723	WP_097770179.1	249
2761	80.6122	151	5.6e-38	14	474	267	27.848	588	566	ftsI	166	695	WP_112120926.1	224
2762	80.6122	151	7.38e-38	14	474	267	27.848	588	566	ftsI	166	695	WP_113992288.1	224
2763	80.6122	151	7.45e-38	14	474	267	27.848	588	566	ftsI	166	695	WP_117526400.1	224
2764	80.6122	151	7.59e-38	14	474	267	27.848	588	566	ftsI	166	695	WP_154251668.1	224
2765	80.6122	151	7.87e-38	14	474	267	27.848	588	566	ftsI	166	695	WP_097785510.1	224
2766	80.6122	150	8.09e-38	14	474	267	27.848	588	566	ftsI	166	695	WP_117948816.1	224
2767	80.6122	150	8.09e-38	14	474	267	27.848	588	566	ftsI	166	695	WP_097783114.1	224
2768	80.6122	150	1e-37	14	474	267	27.848	588	566	ftsI	166	695	WP_117929698.1	224
2769	80.6122	150	1.03e-37	14	474	267	27.848	588	566	ftsI	166	695	WP_129872499.1	224
2770	80.6122	150	1.08e-37	14	474	266	28.059	588	566	ftsI	166	695	WP_113620774.1	224
2771	80.6122	150	1.34e-37	14	474	267	27.848	588	566	ftsI	166	695	WP_117554133.1	224
2772	106.293	149	2.39e-37	18	625	336	25.44	588	566	ftsI	67	696	WP_097801118.1	77
2773	80.6122	149	3.97e-37	14	474	268	27.637	588	566	ftsI	166	681	WP_147597203.1	210
2774	80.6122	149	4.16e-37	14	474	268	27.637	588	566	ftsI	166	695	WP_015537405.1	224
2775	80.6122	148	5.18e-37	14	474	267	27.848	588	566	ftsI	166	695	WP_154265726.1	224
2776	109.524	148	7.15e-37	22	644	350	24.845	588	566	ftsI	53	695	WP_055185493.1	56
2777	80.6122	147	8.83e-37	14	474	268	27.637	588	566	ftsI	166	695	WP_112090811.1	224
2778	80.6122	146	2.15e-36	14	474	269	27.426	588	566	ftsI	166	695	WP_118657868.1	224
2779	80.6122	146	2.46e-36	14	474	269	27.426	588	566	ftsI	166	695	WP_097778487.1	224
2780	94.7279	144	1.81e-35	18	557	310	26.391	588	568	ftsI	96	707	WP_158396267.1	167
2781	94.7279	143	3.18e-35	18	557	311	26.212	588	568	ftsI	96	707	WP_158402626.1	167
2782	94.7279	143	3.48e-35	18	557	311	26.212	588	568	ftsI	96	707	WP_207676920.1	167
2783	82.1429	142	5.96e-35	14	483	263	27.536	588	568	ftsI	166	707	WP_158400170.1	232
2784	103.571	141	8.58e-35	17	609	389	22.66	588	558	ftsI	22	628	WP_191377801.1	30
2785	82.1429	140	2.02e-34	14	483	267	26.708	588	568	ftsI	166	707	WP_158405791.1	232
2786	94.7279	140	2.15e-34	18	557	313	25.853	588	568	ftsI	96	707	WP_158398111.1	167
2787	82.1429	140	2.31e-34	14	483	265	27.122	588	568	ftsI	166	707	WP_208894373.1	232
2788	82.1429	140	2.65e-34	14	483	266	26.915	588	568	ftsI	166	707	WP_158388578.1	232
2789	94.7279	138	1.06e-33	18	557	313	25.853	588	568	ftsI	96	707	WP_149793631.1	167
2790	75.5102	117	2.05e-27	18	444	265	27.477	588	554	ftsI	142	525	WP_087249363.1	108
2791	75	115	1.14e-26	18	441	270	27.211	588	554	ftsI	142	525	WP_087385871.1	108
2792	80.7823	113	6.46e-26	21	475	307	26.316	588	557	ftsI	109	525	WP_156069778.1	68
2793	95.2381	112	1.51e-25	21	560	357	24.821	588	557	ftsI	23	525	WP_156067864.1	5
2794	80.6122	110	5.75e-25	19	474	310	25.949	588	557	ftsI	109	525	WP_156064823.1	68
2795	80.6122	110	6.24e-25	19	474	309	26.16	588	557	ftsI	109	525	WP_156057814.1	68
2796	95.2381	109	9.31e-25	22	560	357	24.821	588	557	ftsI	23	525	WP_156073684.1	5
2797	80.6122	109	1.11e-24	19	474	310	25.949	588	557	ftsI	109	525	WP_099357197.1	68
2798	97.449	109	1.48e-24	23	573	343	24.433	588	557	ftsI	23	525	WP_156069554.1	5
2799	95.2381	108	1.73e-24	21	560	358	24.643	588	557	ftsI	23	525	WP_097770759.1	5
2800	80.7823	108	2.03e-24	19	475	307	26.316	588	557	ftsI	109	525	WP_117503914.1	68
2801	75	108	2.21e-24	18	441	270	27.211	588	554	ftsI	142	525	WP_087368736.1	108
2802	95.2381	108	2.37e-24	22	560	357	24.821	588	557	ftsI	23	525	WP_207684677.1	5
2803	80.6122	108	2.44e-24	19	474	310	25.949	588	557	ftsI	109	525	WP_098922551.1	68
2804	80.6122	108	2.82e-24	19	474	310	25.949	588	557	ftsI	109	525	WP_207696937.1	68
2805	95.2381	108	3.32e-24	21	560	358	24.643	588	557	ftsI	23	525	WP_156066141.1	5
2806	95.2381	108	3.35e-24	21	560	358	24.643	588	557	ftsI	23	525	WP_117535206.1	5
2807	93.3673	108	3.45e-24	23	549	335	25.319	588	538	ftsI	23	511	WP_112147544.1	5
2808	80.6122	107	3.98e-24	19	474	310	25.949	588	557	ftsI	109	525	WP_156071791.1	68
2809	80.6122	107	4.05e-24	19	474	310	25.949	588	557	ftsI	109	525	WP_156061330.1	68
2810	80.6122	107	4.16e-24	19	474	311	25.738	588	557	ftsI	109	525	WP_156075607.1	68
2811	93.3673	107	4.29e-24	23	549	335	25.319	588	538	ftsI	23	511	WP_128118007.1	5
2812	80.7823	107	5.76e-24	21	475	309	25.895	588	557	ftsI	109	525	WP_186850630.1	68
2813	80.6122	106	1.24e-23	19	474	311	25.738	588	557	ftsI	109	525	WP_097772250.1	68
2814	69.0476	105	1.71e-23	18	406	254	27.586	588	557	ftsI	177	525	WP_117476839.1	135
2815	93.3673	105	2.52e-23	23	549	336	25.137	588	538	ftsI	23	511	WP_112114938.1	5
2816	79.5918	105	3.69e-23	18	468	281	25	588	553	ftsI	128	526	WP_191378000.1	87
2817	95.2381	105	3.81e-23	21	560	360	24.286	588	557	ftsI	23	525	WP_117533069.1	5
2818	80.6122	104	5.87e-23	19	474	312	25.527	588	557	ftsI	109	525	WP_154276310.1	68
2819	90.3061	103	1.29e-22	23	531	307	26.554	588	568	ftsI	110	694	WP_055189343.1	175
2820	90.3061	102	3.7e-22	23	531	309	26.177	588	568	ftsI	110	694	WP_112144264.1	175
2821	84.3537	100	1.34e-21	19	496	315	26.008	588	536	ftsI	75	508	WP_149793724.1	31
2822	87.0748	100	1.56e-21	22	512	298	26.172	588	552	ftsI	110	675	WP_097839279.1	175
2823	76.7007	99	3.69e-21	16	451	297	25.055	588	536	ftsI	116	510	WP_087230472.1	71
2824	76.7007	98.6	4.54e-21	16	451	296	25.277	588	536	ftsI	116	510	WP_087324859.1	71
2825	76.7007	98.6	5.05e-21	16	451	297	25.055	588	536	ftsI	116	510	WP_191425836.1	71
2826	93.5374	98.6	5.21e-21	22	550	343	24.545	588	550	ftsI	31	520	WP_097802027.1	13
2827	86.9048	99	6.03e-21	23	511	297	26.419	588	552	ftsI	110	674	WP_118551773.1	175
2828	86.0544	99	6.15e-21	19	506	306	24.901	588	552	ftsI	110	667	WP_087245499.1	173
2830	81.4626	99	6.17e-21	21	479	275	25.887	588	532	ftsI	123	654	WP_186850475.1	187
2831	86.0544	98.6	8.01e-21	19	506	306	24.901	588	552	ftsI	110	667	WP_087382678.1	173
2833	86.9048	98.6	8.8e-21	23	511	297	26.419	588	552	ftsI	110	674	WP_207685481.1	175
2834	86.0544	98.2	8.91e-21	19	506	306	24.901	588	552	ftsI	110	667	WP_087364292.1	173
2836	79.5918	98.2	9.78e-21	19	468	273	25.427	588	552	ftsI	152	670	WP_087228035.1	212
2837	86.2245	98.2	1.01e-20	22	507	294	26.233	588	558	ftsI	123	684	WP_207697450.1	187
2839	87.7551	98.2	1.05e-20	23	516	290	25.969	588	562	ftsI	123	686	WP_117505184.1	187
2840	86.9048	98.2	1.18e-20	23	511	297	26.419	588	552	ftsI	110	674	WP_097792603.1	175
2841	87.7551	97.8	1.22e-20	24	516	289	26.163	588	562	ftsI	123	686	WP_156066356.1	187
2842	86.7347	97.8	1.33e-20	22	510	298	25.882	588	562	ftsI	123	686	WP_156075520.1	187
2843	79.4218	97.8	1.39e-20	20	467	273	25.696	588	552	ftsI	152	670	WP_191425507.1	212
2844	83.5034	97.8	1.41e-20	23	491	274	26.273	588	543	ftsI	123	659	WP_117477280.1	187
2845	87.7551	97.4	1.86e-20	23	516	291	25.775	588	562	ftsI	123	686	WP_156061506.1	187
2846	86.7347	97.4	1.86e-20	22	510	298	25.882	588	562	ftsI	123	686	WP_098922734.1	187
2847	83.8435	97.4	1.95e-20	23	493	283	25.963	588	532	ftsI	110	655	WP_097770634.1	175
2848	86.7347	97.1	2.36e-20	22	510	298	25.882	588	562	ftsI	123	686	WP_156057542.1	187
2849	79.5918	96.7	2.69e-20	19	468	274	25.214	588	552	ftsI	152	670	WP_087322932.1	212
2850	84.8639	96.7	3.23e-20	22	499	289	26.253	588	552	ftsI	123	675	WP_207684264.1	187
2851	81.6327	96.3	4.27e-20	22	480	273	26.25	588	532	ftsI	123	655	WP_117532974.1	187
2852	86.2245	95.5	6.49e-20	22	507	296	25.838	588	558	ftsI	123	684	WP_005932362.1	187
2854	86.2245	95.5	6.87e-20	22	507	296	25.838	588	558	ftsI	123	684	WP_097772363.1	187
2855	84.0136	95.5	7.12e-20	22	494	281	26.113	588	547	ftsI	123	665	WP_156074999.1	187
2856	87.2449	95.1	8.7e-20	22	513	288	25.731	588	558	ftsI	123	683	WP_154276461.1	187
2857	84.3537	94.7	8.88e-20	19	496	317	25.605	588	536	ftsI	75	508	WP_158404321.1	31
2858	74.8299	94.4	1.05e-19	23	440	269	25.909	588	550	ftsI	145	520	WP_154259655.1	104
2859	84.3537	94	1.39e-19	19	496	318	25.403	588	536	ftsI	75	508	WP_158401549.1	31
2860	84.0136	94.4	1.61e-19	22	494	282	25.911	588	547	ftsI	123	665	WP_156070677.1	187
2861	74.1497	93.6	1.66e-19	22	436	272	26.376	588	550	ftsI	145	520	WP_097774938.1	104
2862	74.1497	93.6	1.82e-19	22	436	273	26.147	588	550	ftsI	145	520	WP_120019834.1	104
2863	84.5238	93.2	2.8e-19	20	497	315	25.755	588	536	ftsI	75	508	WP_207676224.1	31
2864	73.8095	92.8	2.97e-19	21	434	275	26.267	588	550	ftsI	145	520	WP_207698195.1	104
2865	74.1497	92.8	3.33e-19	23	436	272	26.376	588	550	ftsI	145	520	WP_154255456.1	104
2866	84.3537	92.4	3.82e-19	19	496	318	25.403	588	536	ftsI	75	508	WP_158402559.1	31
2867	74.8299	92	5.94e-19	22	440	272	25.227	588	550	ftsI	145	520	WP_118526994.1	104
2868	74.1497	92	6.21e-19	22	436	274	25.917	588	550	ftsI	145	520	WP_120119985.1	104
2869	84.5238	91.7	7.13e-19	20	497	316	25.553	588	536	ftsI	75	508	WP_158394676.1	31
2870	78.9116	92	8.44e-19	23	464	246	26.509	588	543	ftsI	154	658	WP_120019673.1	216
2871	74.1497	91.3	9.51e-19	23	436	273	26.147	588	550	ftsI	145	520	WP_044953201.1	104
2872	78.2313	91.7	1.19e-18	21	460	255	25.652	588	543	ftsI	154	658	WP_112090341.1	216
2873	78.2313	91.7	1.34e-18	21	460	255	25.652	588	543	ftsI	154	658	WP_113621139.1	216
2874	79.2517	91.3	1.52e-18	21	466	249	25.322	588	543	ftsI	154	658	WP_117948476.1	216
2875	74.1497	90.5	1.59e-18	23	436	273	26.147	588	550	ftsI	145	520	WP_097781846.1	104
2876	85.5442	91.3	1.85e-18	25	503	285	26.044	588	552	ftsI	123	675	WP_117535081.1	187
2877	79.2517	90.5	2.52e-18	21	466	249	25.322	588	543	ftsI	154	658	WP_097779664.1	216
2878	79.2517	90.5	2.59e-18	21	466	249	25.322	588	543	ftsI	154	658	WP_055185041.1	216
2879	79.2517	90.5	2.63e-18	21	466	249	25.322	588	543	ftsI	154	658	WP_118657369.1	216
2880	79.2517	90.5	2.85e-18	21	466	249	25.322	588	543	ftsI	154	658	WP_112121174.1	216
2881	74.1497	89.7	3.27e-18	22	436	275	25.688	588	550	ftsI	145	520	WP_097777867.1	104
2882	94.0476	88.6	7.23e-18	22	553	343	25.136	588	556	ftsI	35	529	WP_015563877.1	17
2883	78.2313	89	8e-18	22	460	253	26.087	588	543	ftsI	154	658	WP_097783610.1	216
2884	84.1837	88.2	1.09e-17	19	495	319	25.455	588	536	ftsI	75	508	WP_158389974.1	31
2885	79.4218	88.6	1.2e-17	23	467	245	25.91	588	543	ftsI	154	658	WP_113992011.1	216
2886	80.9524	88.2	1.59e-17	25	476	257	26.471	588	552	ftsI	154	675	WP_207698262.1	216
2887	78.9116	88.2	1.78e-17	23	464	248	26.078	588	543	ftsI	154	658	WP_118528039.1	216
2888	84.1837	87.4	1.91e-17	19	495	319	25.455	588	536	ftsI	75	508	WP_158398153.1	31
2889	77.7211	87.8	1.95e-17	19	457	263	24.726	588	543	ftsI	154	658	WP_154251781.1	216
2890	84.0136	87.8	2.05e-17	22	494	281	26.113	588	547	ftsI	123	665	WP_156066242.1	187
2891	78.9116	87.4	2.6e-17	23	464	249	25.862	588	543	ftsI	154	658	WP_120079467.1	216
2892	73.8095	86.7	2.91e-17	17	434	250	24.424	588	553	ftsI	167	527	WP_005923599.1	125
2893	94.7279	86.7	3.19e-17	23	557	350	24.057	588	553	ftsI	24	520	WP_097838616.1	10
2894	78.9116	86.7	4.23e-17	23	464	249	25.862	588	543	ftsI	154	658	WP_154255356.1	216
2895	79.4218	86.7	4.79e-17	23	467	245	25.91	588	543	ftsI	154	658	WP_005923507.1	216
2896	78.9116	86.7	5.4e-17	23	464	249	25.862	588	543	ftsI	154	658	WP_120120140.1	216
2897	78.2313	86.3	6.97e-17	22	460	255	25.652	588	543	ftsI	154	658	WP_117553421.1	216
2898	78.2313	85.9	7.74e-17	22	460	255	25.652	588	543	ftsI	154	658	WP_117929770.1	216
2899	78.9116	85.9	7.79e-17	23	464	249	25.862	588	543	ftsI	154	658	WP_154258655.1	216
2900	80.102	85.5	1.01e-16	21	471	270	25.053	588	552	ftsI	154	675	WP_097774788.1	216
2901	80.6122	85.1	1.33e-16	23	474	264	25.527	588	552	ftsI	154	675	WP_097781949.1	216
2902	80.9524	85.1	1.33e-16	25	476	258	26.261	588	552	ftsI	154	675	WP_097778182.1	216
2903	79.5918	84	2.89e-16	19	468	277	24.573	588	552	ftsI	154	676	WP_158387748.1	216
2905	84.3537	84	2.97e-16	26	496	282	25.605	588	532	ftsI	109	654	WP_097801657.1	174
2906	82.3129	83.2	3.43e-16	20	484	300	25.413	588	553	ftsI	108	527	WP_112091085.1	67
2907	87.0748	83.6	4.47e-16	24	512	295	25.781	588	562	ftsI	123	685	WP_156068866.1	187
2908	71.4286	82.8	5.23e-16	16	420	263	25.476	588	553	ftsI	167	527	WP_097779686.1	125
2909	80.102	82.4	1.13e-15	20	471	277	24.416	588	552	ftsI	152	675	WP_112114619.1	214
2910	79.932	82	1.35e-15	19	470	279	24.255	588	552	ftsI	152	675	WP_112147868.1	214
2911	73.4694	80.9	1.86e-15	17	432	253	24.306	588	553	ftsI	167	527	WP_117553440.1	125
2912	75	80.9	2.03e-15	16	441	245	23.583	588	553	ftsI	167	527	WP_097785957.1	125
2913	70.9184	80.5	2.56e-15	15	417	269	24.94	588	553	ftsI	167	527	WP_118657346.1	125
2914	73.2993	80.5	2.74e-15	17	431	255	24.13	588	553	ftsI	167	527	WP_129873129.1	125
2915	74.8299	79.3	6.79e-15	15	440	248	23.182	588	553	ftsI	167	527	WP_113992029.1	125
2916	74.8299	78.6	1.15e-14	15	440	250	22.727	588	553	ftsI	167	527	WP_112121153.1	125
2917	86.9048	78.6	1.19e-14	22	511	328	25.44	588	553	ftsI	75	520	WP_097792493.1	31
2918	70.9184	78.2	1.54e-14	15	417	269	24.94	588	553	ftsI	167	527	WP_055185104.1	125
2919	83.8435	77.8	1.92e-14	18	493	299	23.327	588	553	ftsI	108	527	WP_154251796.1	67
2920	75	77	3.61e-14	16	441	248	22.902	588	553	ftsI	167	527	WP_113621120.1	125
2921	94.898	74.3	2.35e-13	24	558	350	23.835	588	553	ftsI	24	520	WP_112143437.1	10
2922	75	73.9	3.59e-13	16	441	249	22.676	588	553	ftsI	167	527	WP_097783631.1	125
2923	86.7347	73.6	4.04e-13	20	510	333	24.706	588	553	ftsI	75	520	WP_207685398.1	31
2924	74.8299	73.6	4.06e-13	15	440	251	22.5	588	553	ftsI	167	527	WP_117948496.1	125
2925	74.1497	73.6	4.51e-13	15	436	247	22.706	588	549	ftsI	167	523	WP_117929758.1	125
2926	70.2381	73.2	6.38e-13	20	413	256	26.634	588	553	ftsI	169	520	WP_118551958.1	127
2927	80.102	73.2	7.6e-13	20	471	273	24.628	588	552	ftsI	154	676	WP_158394773.1	216
2929	79.5918	72.4	1.31e-12	19	468	280	23.932	588	552	ftsI	154	676	WP_149794966.1	216
2931	79.5918	72.4	1.54e-12	18	468	279	24.145	588	552	ftsI	154	676	WP_158405690.1	216
2933	79.932	72	1.56e-12	18	470	281	24.043	588	552	ftsI	152	676	WP_158399731.1	214
2935	79.4218	71.6	2.25e-12	17	467	281	23.983	588	552	ftsI	154	676	WP_158400940.1	216
2937	79.932	70.9	4.69e-12	19	470	274	24.681	588	552	ftsI	154	676	WP_158402480.1	216
2939	58.3333	70.5	5.04e-12	11	343	202	24.49	588	442	ftsI	154	555	WP_207676305.1	216
2941	79.7619	69.7	8.83e-12	17	469	281	24.307	588	552	ftsI	152	676	WP_015564731.1	214
2943	92.1769	68.9	1.2e-11	22	542	338	23.985	588	536	ftsI	24	506	WP_055188284.1	10
2944	42.6871	59.7	7.44e-09	8	251	151	24.701	588	564	ftsI	338	248	WP_172715580.1	12
3038	87.9227	165	2.16e-46	3	364	247	29.945	414	404	ftsW	45	391	WP_191377805.1	32
3039	84.058	139	4.49e-37	4	348	238	29.023	414	387	ftsW	45	345	WP_197036465.1	2
3040	84.058	133	1.36e-34	4	348	237	29.31	414	387	ftsW	45	345	WP_181967249.1	2
3041	84.058	130	8.39e-34	4	348	238	29.023	414	387	ftsW	45	345	WP_181967537.1	2
3042	62.8019	128	7.3e-33	3	260	169	31.923	414	387	ftsW	133	345	WP_156076139.1	89
3043	87.4396	127	1.06e-32	6	362	251	27.624	414	400	ftsW	45	358	WP_087249690.1	2
3044	62.8019	127	1.12e-32	3	260	170	31.538	414	387	ftsW	133	345	WP_179860377.1	89
3045	62.8019	127	1.16e-32	3	260	170	31.538	414	387	ftsW	133	345	WP_173016460.1	89
3046	87.4396	127	1.25e-32	6	362	251	27.624	414	400	ftsW	45	358	WP_087385898.1	2
3047	62.8019	127	1.45e-32	4	260	169	31.923	414	387	ftsW	133	363	WP_055189962.1	107
3048	62.8019	127	1.91e-32	3	260	170	31.538	414	387	ftsW	133	345	WP_181966893.1	89
3049	62.8019	127	1.93e-32	3	260	170	31.538	414	387	ftsW	133	345	WP_099357341.1	89
3050	62.8019	127	2.07e-32	3	260	170	31.538	414	387	ftsW	133	345	WP_197036593.1	89
3051	84.058	127	2.27e-32	4	348	239	28.736	414	387	ftsW	45	356	WP_149794059.1	13
3052	62.8019	127	2.54e-32	3	260	170	31.538	414	387	ftsW	133	345	WP_197036304.1	89
3053	62.8019	126	2.72e-32	3	260	170	31.538	414	387	ftsW	133	345	WP_198403170.1	89
3054	62.8019	126	2.92e-32	3	260	170	31.538	414	387	ftsW	133	345	WP_179859131.1	89
3055	62.8019	126	3.82e-32	3	260	170	31.538	414	387	ftsW	133	363	WP_097840250.1	107
3056	62.8019	126	4.52e-32	3	260	170	31.538	414	387	ftsW	133	345	WP_197037370.1	89
3057	84.058	126	5.55e-32	4	348	240	28.448	414	387	ftsW	45	356	WP_158399924.1	13
3058	84.058	126	5.72e-32	4	348	240	28.448	414	387	ftsW	45	356	WP_015563644.1	13
3059	84.058	125	6.32e-32	4	348	240	28.448	414	387	ftsW	45	356	WP_158387966.1	13
3060	84.058	125	6.87e-32	4	348	240	28.448	414	387	ftsW	45	356	WP_207676485.1	13
3061	84.058	125	6.87e-32	4	348	240	28.448	414	387	ftsW	45	356	WP_158396684.1	13
3062	62.8019	125	7.41e-32	3	260	171	31.154	414	387	ftsW	133	345	WP_197037324.1	89
3063	84.058	125	8.16e-32	4	348	240	28.448	414	387	ftsW	45	355	WP_158398819.1	12
3064	62.8019	125	8.89e-32	3	260	171	31.154	414	387	ftsW	133	345	WP_207697267.1	89
3065	62.8019	125	8.9e-32	3	260	170	31.538	414	387	ftsW	133	363	WP_112145220.1	107
3066	84.058	125	9.69e-32	4	348	240	28.448	414	387	ftsW	45	355	WP_158405126.1	12
3067	84.058	125	1.2e-31	4	348	237	29.31	414	387	ftsW	45	345	WP_118658728.1	2
3068	62.8019	124	1.65e-31	3	260	171	31.154	414	387	ftsW	133	345	WP_186850798.1	89
3069	84.058	124	1.9e-31	4	348	239	28.736	414	387	ftsW	45	345	WP_117476366.1	2
3070	84.058	124	1.92e-31	4	348	237	29.31	414	387	ftsW	45	345	WP_097785678.1	2
3071	84.058	124	2.74e-31	4	348	237	29.31	414	387	ftsW	45	361	WP_112121408.1	18
3072	84.058	124	3.2e-31	4	348	238	29.023	414	387	ftsW	45	345	WP_055186839.1	2
3073	84.058	124	3.65e-31	4	348	241	28.161	414	387	ftsW	45	356	WP_158402344.1	13
3074	84.058	123	4.89e-31	4	348	237	29.31	414	387	ftsW	45	345	WP_117527340.1	2
3075	84.058	123	5.15e-31	4	348	237	29.31	414	387	ftsW	45	345	WP_112090549.1	2
3076	84.058	123	5.81e-31	4	348	237	29.31	414	387	ftsW	45	345	WP_097783232.1	2
3077	84.058	123	6.29e-31	4	348	237	29.31	414	387	ftsW	45	345	WP_113992999.1	2
3078	84.058	122	7.25e-31	4	348	237	29.31	414	387	ftsW	45	345	WP_154252551.1	2
3079	84.058	122	9.04e-31	4	348	238	29.023	414	387	ftsW	45	345	WP_097779322.1	2
3080	84.058	122	1.26e-30	4	348	237	29.31	414	387	ftsW	45	345	WP_117553856.1	2
3081	84.2995	122	1.32e-30	6	349	232	30.372	414	387	ftsW	45	364	WP_097776525.1	21
3082	84.058	122	1.39e-30	4	348	237	29.31	414	387	ftsW	45	345	WP_117929731.1	2
3083	84.2995	122	1.63e-30	6	349	233	30.086	414	387	ftsW	45	364	WP_120079987.1	21
3084	84.2995	122	1.63e-30	6	349	232	30.372	414	387	ftsW	45	364	WP_207698661.1	21
3085	84.2995	122	2.23e-30	6	349	232	30.372	414	387	ftsW	45	364	WP_097781606.1	21
3086	84.2995	122	2.34e-30	6	349	232	30.372	414	387	ftsW	45	364	WP_118526354.1	21
3087	84.2995	122	2.34e-30	6	349	232	30.372	414	387	ftsW	45	364	WP_120120260.1	21
3088	84.058	121	3.18e-30	4	348	237	29.31	414	387	ftsW	45	345	WP_113621656.1	2
3089	84.2995	120	3.96e-30	6	349	232	30.372	414	387	ftsW	45	345	WP_154255629.1	2
3090	84.2995	121	4.35e-30	6	349	232	30.372	414	387	ftsW	45	364	WP_097775240.1	21
3091	84.058	119	1.27e-29	4	348	238	29.023	414	387	ftsW	45	345	WP_172715429.1	2
3092	87.4396	119	1.86e-29	6	362	247	28.729	414	400	ftsW	45	385	WP_191427057.1	29
3093	87.4396	119	2.09e-29	6	362	247	28.729	414	400	ftsW	45	385	WP_087231125.1	29
3094	84.7826	119	2.17e-29	5	351	234	29.06	414	387	ftsW	45	369	WP_112149007.1	26
3095	84.7826	118	2.83e-29	5	351	234	29.06	414	387	ftsW	45	345	WP_112116454.1	2
3096	87.1981	116	2.2e-28	4	361	249	28.532	414	387	ftsW	32	367	WP_118551425.1	11
3097	84.058	115	4.4e-28	4	348	238	29.023	414	387	ftsW	45	367	WP_097793530.1	24
3098	84.058	115	5.2e-28	4	348	238	29.023	414	387	ftsW	45	367	WP_207686060.1	24
3099	35.5072	108	1.34e-27	1	147	88	38.095	414	387	ftsW	241	149	WP_207683980.1	6
3100	90.5797	112	1.47e-26	11	375	234	27.733	414	407	ftsW	59	402	WP_158396270.1	39
3101	90.5797	111	2.6e-26	11	375	235	27.467	414	407	ftsW	59	402	WP_207676922.1	39
3102	90.5797	111	2.78e-26	11	375	235	27.467	414	407	ftsW	59	402	WP_158388572.1	39
3103	90.5797	110	5.34e-26	11	375	235	27.467	414	407	ftsW	59	402	WP_158402624.1	39
3104	90.5797	110	5.77e-26	11	375	235	27.467	414	407	ftsW	59	402	WP_015565451.1	39
3105	90.5797	110	7.07e-26	11	375	235	27.467	414	407	ftsW	59	402	WP_149793633.1	39
3106	90.5797	109	1.14e-25	11	375	235	27.467	414	407	ftsW	59	402	WP_158400168.1	39
3107	84.058	107	1.97e-25	4	348	237	29.31	414	387	ftsW	45	345	WP_097802241.1	2
3108	90.5797	104	4.93e-24	11	375	235	27.467	414	407	ftsW	59	402	WP_158398113.1	39
3109	89.8551	103	8.68e-24	10	372	242	26.613	414	407	ftsW	59	402	WP_158404812.1	39
3110	86.4734	103	1.2e-23	10	358	229	27.374	414	397	ftsW	59	385	WP_156062059.1	40
3111	86.4734	102	4.05e-23	10	358	230	27.095	414	397	ftsW	59	385	WP_097770176.1	40
3112	86.4734	102	4.05e-23	10	358	230	27.095	414	397	ftsW	59	385	WP_117535606.1	40
3113	91.5459	100	1.11e-22	11	379	244	26.121	414	414	ftsW	59	405	WP_156072683.1	40
3114	86.715	99.4	3.39e-22	10	359	230	26.741	414	397	ftsW	59	385	WP_098923480.1	40
3115	86.4734	99	4.17e-22	10	358	230	27.095	414	397	ftsW	59	356	WP_005930058.1	11
3116	89.1304	98.6	4.28e-22	5	369	254	27.913	414	387	ftsW	24	365	WP_156073517.1	4
3117	86.4734	98.6	6.65e-22	10	358	230	27.095	414	397	ftsW	59	385	WP_207697859.1	40
3118	86.4734	98.6	7.25e-22	9	358	233	26.257	414	397	ftsW	59	385	WP_097772922.1	40
3119	86.4734	98.6	7.25e-22	9	358	233	26.257	414	397	ftsW	59	385	WP_154277362.1	40
3120	86.715	98.2	8.76e-22	10	359	231	26.462	414	397	ftsW	59	385	WP_156065485.1	40
3121	86.715	97.8	1.17e-21	10	359	231	26.462	414	397	ftsW	59	385	WP_117505534.1	40
3122	86.715	97.8	1.17e-21	10	359	231	26.462	414	397	ftsW	59	385	WP_156074500.1	40
3123	86.4734	97.4	1.61e-21	10	358	231	26.816	414	397	ftsW	59	385	WP_117476441.1	40
3124	86.4734	97.4	1.65e-21	9	358	234	25.978	414	397	ftsW	59	385	WP_117534216.1	40
3125	86.4734	97.1	2.01e-21	9	358	234	25.978	414	397	ftsW	59	385	WP_156068968.1	40
3126	68.3575	96.7	2.09e-21	7	283	178	27.562	414	402	ftsW	138	387	WP_087324588.1	114
3127	68.3575	96.7	2.53e-21	7	283	178	27.562	414	402	ftsW	138	387	WP_087233098.1	114
3128	88.6473	97.1	2.84e-21	11	367	217	29.973	414	397	ftsW	59	397	WP_087246487.1	43
3129	85.0242	95.1	1.04e-20	9	352	229	25.568	414	387	ftsW	59	381	WP_055185490.1	40
3130	88.6473	95.1	1.15e-20	11	367	218	29.7	414	397	ftsW	59	397	WP_087364060.1	43
3131	85.2657	95.1	1.24e-20	10	353	225	26.346	414	387	ftsW	59	381	WP_097778490.1	40
3132	85.2657	94	2.58e-20	10	353	225	26.346	414	387	ftsW	59	381	WP_154265729.1	40
3133	86.2319	93.6	3.2e-20	10	357	223	25.49	414	387	ftsW	59	381	WP_117526402.1	40
3134	86.2319	93.6	3.54e-20	10	357	223	25.49	414	387	ftsW	59	381	WP_113620777.1	40
3135	84.058	92	7.51e-20	9	348	224	25	414	402	ftsW	82	376	WP_087367292.1	39
3136	84.058	92	8.26e-20	10	348	221	25.862	414	402	ftsW	82	376	WP_087246452.1	39
3137	86.2319	90.9	2.68e-19	10	357	224	25.21	414	387	ftsW	59	381	WP_097785513.1	40
3138	86.2319	90.9	3e-19	10	357	224	25.21	414	387	ftsW	59	381	WP_005921032.1	40
3139	86.2319	90.9	3.17e-19	10	357	224	25.21	414	387	ftsW	59	381	WP_117929695.1	40
3140	70.2899	89.7	5.99e-19	12	291	153	29.21	414	397	ftsW	138	382	WP_055189781.1	114
3141	84.058	89.4	6.11e-19	10	348	221	25.862	414	402	ftsW	82	376	WP_087384546.1	39
3142	86.2319	89.7	6.91e-19	10	357	224	25.21	414	387	ftsW	59	381	WP_154251671.1	40
3143	84.2995	89.4	9.23e-19	13	349	205	27.507	414	405	ftsW	89	431	WP_005931502.1	99
3144	89.8551	89	1.16e-18	11	372	215	28.763	414	397	ftsW	59	397	WP_087228294.1	43
3145	70.2899	88.2	1.76e-18	12	291	154	28.866	414	397	ftsW	138	382	WP_097840067.1	114
3146	70.2899	88.2	1.79e-18	12	291	154	28.866	414	397	ftsW	138	382	WP_112145411.1	114
3147	85.0242	87.8	1.85e-18	14	352	202	27.273	414	405	ftsW	89	378	WP_154276788.1	46
3148	85.0242	87.8	1.92e-18	14	352	202	27.273	414	405	ftsW	89	378	WP_156071195.1	46
3149	85.0242	87.4	2.77e-18	14	352	202	27.273	414	405	ftsW	89	378	WP_097770479.1	46
3150	69.0821	87.4	3.17e-18	11	286	163	28.671	414	397	ftsW	137	382	WP_207686533.1	113
3151	85.2657	87.8	3.18e-18	10	353	224	26.629	414	387	ftsW	59	381	WP_112090814.1	40
3152	68.8406	87.4	3.38e-18	11	285	162	28.772	414	397	ftsW	138	382	WP_118553627.1	114
3153	68.8406	87.4	3.41e-18	11	285	162	28.772	414	397	ftsW	138	382	WP_097791985.1	114
3154	85.0242	87	3.99e-18	14	352	202	27.273	414	405	ftsW	89	378	WP_156069130.1	46
3155	69.5652	87	4e-18	9	288	166	26.736	414	397	ftsW	137	382	WP_158402850.1	113
3156	85.0242	87	4.34e-18	14	352	202	27.273	414	405	ftsW	89	378	WP_156058519.1	46
3157	69.8068	86.7	6.56e-18	10	289	162	27.682	414	397	ftsW	137	382	WP_158405337.1	113
3158	69.0821	86.3	6.81e-18	8	286	165	27.273	414	397	ftsW	138	382	WP_015565509.1	114
3159	86.2319	86.7	7.04e-18	10	357	222	25.77	414	387	ftsW	59	381	WP_113992291.1	40
3160	69.8068	86.3	7.14e-18	10	289	162	27.682	414	397	ftsW	137	382	WP_158399452.1	113
3161	32.6087	86.7	7.79e-18	2	135	83	36.296	414	397	ftsW	263	391	WP_207686143.1	260
3162	83.8164	86.3	9.33e-18	13	347	198	25.937	414	397	ftsW	89	395	WP_181567026.1	70
3163	83.8164	85.9	9.89e-18	10	347	215	25.072	414	397	ftsW	82	382	WP_044953748.1	50
3164	83.8164	85.1	1.56e-17	10	347	215	25.072	414	397	ftsW	82	371	WP_154255911.1	39
3165	84.5411	84.7	3.34e-17	8	350	232	25.429	414	387	ftsW	59	381	WP_112120928.1	40
3166	82.1256	84	3.85e-17	10	340	210	25	414	397	ftsW	89	371	WP_154260897.1	46
3167	82.1256	84	4.58e-17	10	340	210	25	414	397	ftsW	89	382	WP_097774050.1	57
3168	87.1981	84.3	4.98e-17	9	361	239	25.208	414	397	ftsW	59	396	WP_154255511.1	45
3169	87.1981	84.3	4.98e-17	9	361	240	24.931	414	397	ftsW	59	396	WP_097777437.1	45
3170	87.1981	84	5.45e-17	9	361	239	25.208	414	397	ftsW	59	396	WP_120120852.1	45
3171	87.1981	84	6.92e-17	9	361	238	25.485	414	397	ftsW	59	396	WP_207698930.1	45
3172	87.1981	84	7.39e-17	9	361	239	25.208	414	397	ftsW	59	396	WP_005944089.1	45
3173	87.1981	83.6	9.11e-17	9	361	239	25.208	414	397	ftsW	59	396	WP_118528651.1	45
3174	87.1981	83.6	9.36e-17	9	361	238	25.485	414	397	ftsW	59	396	WP_120020742.1	45
3175	87.1981	83.2	1.14e-16	9	361	239	25.208	414	397	ftsW	59	396	WP_120080598.1	45
3176	83.8164	82.8	1.28e-16	10	347	217	24.496	414	397	ftsW	82	382	WP_118529162.1	50
3177	87.1981	82.8	1.3e-16	9	361	239	25.208	414	397	ftsW	59	396	WP_097774339.1	45
3178	35.7488	82.8	1.42e-16	2	148	93	33.108	414	407	ftsW	263	404	WP_112148670.1	260
3179	84.5411	82.4	1.55e-16	10	350	213	24.571	414	397	ftsW	82	382	WP_097776732.1	50
3180	37.4396	82.4	2.02e-16	3	155	83	33.548	414	407	ftsW	263	404	WP_112115846.1	260
3181	36.2319	82	2.29e-16	2	150	94	33.333	414	409	ftsW	263	406	WP_097839917.1	260
3182	83.8164	81.3	3.37e-16	10	347	218	24.207	414	397	ftsW	82	382	WP_120020996.1	50
3183	36.2319	81.3	4.12e-16	2	150	94	33.333	414	409	ftsW	263	406	WP_112145590.1	260
3184	36.2319	81.3	4.43e-16	2	150	94	33.333	414	409	ftsW	263	406	WP_055190756.1	260
3185	85.5072	80.9	5.93e-16	10	354	228	25.141	414	387	ftsW	59	381	WP_097801121.1	40
3186	69.8068	80.1	9.04e-16	9	289	172	27.336	414	402	ftsW	138	388	WP_112121325.1	114
3187	32.6087	80.1	1.17e-15	1	135	87	33.333	414	397	ftsW	263	391	WP_118553475.1	260
3188	32.6087	80.1	1.22e-15	1	135	87	33.333	414	397	ftsW	263	391	WP_097793088.1	260
3189	69.8068	79.3	1.55e-15	9	289	173	26.99	414	402	ftsW	138	388	WP_097782473.1	114
3190	69.8068	79.3	1.57e-15	9	289	173	26.99	414	402	ftsW	138	388	WP_129872564.1	114
3191	69.8068	79.3	1.58e-15	9	289	173	26.99	414	402	ftsW	138	388	WP_055186161.1	114
3192	69.8068	79.3	1.74e-15	9	289	173	26.99	414	402	ftsW	138	388	WP_112090387.1	114
3193	69.8068	79	2.03e-15	9	289	173	26.99	414	402	ftsW	138	388	WP_117949112.1	114
3194	69.8068	79	2.2e-15	9	289	173	26.99	414	402	ftsW	138	388	WP_005920394.1	114
3195	82.8502	78.2	3.17e-15	9	343	209	24.198	414	397	ftsW	89	371	WP_097800998.1	46
3196	70.5314	77.8	4.67e-15	10	292	170	26.712	414	402	ftsW	138	388	WP_097778863.1	114
3197	83.8164	75.1	3.72e-14	14	347	197	26.225	414	397	ftsW	89	395	WP_181567213.1	70
3198	68.8406	74.3	6.25e-14	9	285	169	26.316	414	397	ftsW	138	382	WP_158397277.1	114
3199	68.8406	74.3	6.37e-14	9	285	169	26.316	414	397	ftsW	138	382	WP_149794476.1	114
3200	68.8406	74.3	6.73e-14	9	285	169	26.316	414	397	ftsW	138	382	WP_207677086.1	114
3201	68.8406	74.3	6.73e-14	9	285	169	26.316	414	397	ftsW	138	382	WP_158401059.1	114
3202	69.8068	71.2	7.07e-13	9	289	173	26.99	414	402	ftsW	138	388	WP_097785047.1	114
3209	81.9843	295	3.87e-97	2	314	136	56.051	383	322	ftsZ	9	323	WP_128118741.1	12
3210	81.9843	295	8.67e-97	2	314	136	56.051	383	322	ftsZ	9	323	WP_097793529.1	12
3211	80.1567	295	9.5e-97	1	307	133	56.352	383	315	ftsZ	9	317	WP_022256410.1	12
3212	81.9843	294	1.34e-96	2	314	136	56.051	383	322	ftsZ	9	323	WP_097840252.1	12
3213	81.9843	294	1.34e-96	2	314	136	56.051	383	322	ftsZ	9	323	WP_055189966.1	12
3214	81.9843	294	1.57e-96	2	314	136	56.051	383	322	ftsZ	9	323	WP_118551427.1	12
3215	81.9843	294	1.83e-96	2	314	136	56.051	383	322	ftsZ	9	323	WP_207686061.1	12
3216	80.1567	294	2e-96	1	307	133	56.352	383	315	ftsZ	9	317	WP_207683982.1	12
3217	80.1567	294	2.14e-96	1	307	133	56.352	383	315	ftsZ	9	317	WP_112116404.1	12
3218	80.1567	294	2.28e-96	1	307	133	56.352	383	315	ftsZ	9	317	WP_097801584.1	12
3219	80.1567	293	2.45e-96	1	307	133	56.352	383	315	ftsZ	9	317	WP_097776527.1	12
3220	80.1567	293	2.62e-96	1	307	133	56.352	383	315	ftsZ	9	317	WP_044954030.1	12
3221	80.1567	293	2.67e-96	1	307	133	56.352	383	315	ftsZ	9	317	WP_149793883.1	12
3222	80.1567	293	2.67e-96	1	307	133	56.352	383	315	ftsZ	9	317	WP_158399923.1	12
3223	80.1567	293	2.82e-96	1	307	133	56.352	383	315	ftsZ	9	317	WP_156061850.1	12
3224	80.1567	293	2.92e-96	1	307	133	56.352	383	315	ftsZ	9	317	WP_005935636.1	12
3225	80.1567	293	2.92e-96	1	307	133	56.352	383	315	ftsZ	9	317	WP_154276599.1	12
3226	80.1567	293	3.15e-96	1	307	133	56.352	383	315	ftsZ	9	317	WP_158396686.1	12
3227	80.1567	293	3.32e-96	1	307	133	56.352	383	315	ftsZ	9	317	WP_156075228.1	12
3228	80.1567	293	3.54e-96	1	307	133	56.352	383	315	ftsZ	9	317	WP_015563646.1	12
3229	80.1567	293	3.86e-96	1	307	133	56.352	383	315	ftsZ	9	317	WP_117533509.1	12
3230	80.1567	293	5.58e-96	1	307	133	56.352	383	315	ftsZ	9	317	WP_112090444.1	12
3231	80.1567	293	5.76e-96	1	307	133	56.352	383	315	ftsZ	9	317	WP_097783225.1	12
3232	80.1567	293	6.02e-96	1	307	133	56.352	383	315	ftsZ	9	317	WP_055186827.1	12
3233	80.1567	293	6.02e-96	1	307	133	56.352	383	315	ftsZ	9	317	WP_015537539.1	12
3234	80.1567	293	6.02e-96	1	307	133	56.352	383	315	ftsZ	9	317	WP_156069629.1	12
3235	80.1567	293	6.21e-96	1	307	133	56.352	383	315	ftsZ	9	317	WP_117929589.1	12
3236	80.1567	292	7.23e-96	1	307	133	56.352	383	315	ftsZ	9	317	WP_117553784.1	12
3237	80.1567	292	7.46e-96	1	307	133	56.352	383	315	ftsZ	9	317	WP_154252533.1	12
3238	76.2402	286	1.29e-93	1	292	131	54.795	383	315	ftsZ	24	317	WP_087368954.1	27
3239	76.2402	286	1.47e-93	1	292	131	54.795	383	315	ftsZ	24	317	WP_087383516.1	27
3240	76.2402	286	1.47e-93	1	292	131	54.795	383	315	ftsZ	24	317	WP_087249684.1	27
3241	76.2402	286	2.98e-93	1	292	131	54.795	383	315	ftsZ	24	317	WP_087231097.1	27
3242	91.906	275	5.37e-89	2	352	173	49.716	383	357	ftsZ	6	355	WP_191377809.1	8
3243	51.6971	204	1.49e-63	0	198	83	58.081	383	221	ftsZ	24	224	WP_191427055.1	27
3300	90.9871	68.2	1.2e-12	5	212	139	24.528	233	212	hda	18	316	WP_186851127.1	109
3301	90.9871	68.2	1.22e-12	5	212	139	24.528	233	212	hda	18	316	WP_158401088.1	109
3302	90.9871	68.2	1.22e-12	5	212	139	24.528	233	212	hda	18	316	WP_005929139.1	109
3303	90.9871	68.2	1.24e-12	5	212	139	24.528	233	212	hda	18	316	WP_005937115.1	109
3304	90.9871	67.8	1.29e-12	5	212	139	24.528	233	212	hda	18	316	WP_015565051.1	109
3305	90.9871	67.8	1.42e-12	5	212	139	24.528	233	212	hda	18	316	WP_005924255.1	109
3306	90.9871	67.8	1.7e-12	5	212	139	24.528	233	212	hda	18	316	WP_097769898.1	109
3307	86.6953	67.4	1.92e-12	4	202	137	23.762	233	204	hda	18	303	WP_191376893.1	104
3308	77.6824	66.2	2.94e-12	4	181	118	24.862	233	212	hda	46	181	WP_158405430.1	5
3309	90.9871	67	3.04e-12	5	212	139	24.528	233	212	hda	18	316	WP_156065794.1	109
3310	77.6824	66.6	3.47e-12	4	181	118	24.862	233	212	hda	46	316	WP_156066855.1	140
3311	90.9871	65.9	6.11e-12	5	212	139	24.528	233	212	hda	18	316	WP_087246803.1	109
3312	90.9871	64.7	1.64e-11	5	212	140	24.057	233	212	hda	18	316	WP_087231278.1	109
3313	88.412	54.7	3.41e-08	8	206	133	24.272	233	204	hda	18	304	WP_097784085.1	103
3323	85.6459	141	3.14e-37	10	358	215	29.888	418	345	hemA	1	335	WP_191377500.1	1
3888	92.515	85.5	5.02e-18	8	309	187	27.508	334	291	holB	3	297	WP_207686988.1	6
3889	55.0898	85.9	8.2e-18	3	184	110	33.152	334	202	holB	20	204	WP_087249437.1	33
3890	57.1856	85.5	1.13e-17	4	191	123	31.414	334	205	holB	20	220	WP_117526236.1	33
3891	57.1856	85.5	1.14e-17	4	191	123	31.414	334	205	holB	20	220	WP_055184759.1	33
3892	57.1856	85.1	1.31e-17	4	191	123	31.414	334	205	holB	20	220	WP_113620963.1	33
3893	57.1856	85.1	1.38e-17	3	191	125	30.366	334	205	holB	20	220	WP_087385843.1	33
3894	57.1856	85.1	1.39e-17	4	191	123	31.414	334	205	holB	20	220	WP_118657750.1	33
3895	57.1856	85.1	1.52e-17	3	191	125	30.366	334	205	holB	20	220	WP_087368814.1	33
3896	57.1856	84.7	1.78e-17	4	191	123	31.414	334	205	holB	20	220	WP_117553570.1	33
3897	67.3653	83.6	4.52e-17	5	225	148	29.333	334	236	holB	20	254	WP_087230523.1	33
3898	67.3653	83.6	5.19e-17	5	225	148	29.333	334	236	holB	20	254	WP_191425823.1	33
3899	67.3653	83.2	5.85e-17	5	225	148	29.333	334	236	holB	20	254	WP_087323486.1	33
3900	92.515	82.8	8.77e-17	8	309	187	27.508	334	291	holB	3	297	WP_118552803.1	6
3901	92.515	82.8	9.12e-17	8	309	187	27.508	334	291	holB	3	297	WP_097792405.1	6
3902	54.1916	81.6	1.34e-16	3	181	111	30.939	334	172	holB	3	183	WP_207684074.1	6
3903	57.1856	82	1.72e-16	4	191	124	30.89	334	205	holB	20	220	WP_112120843.1	33
3904	57.1856	81.6	2.39e-16	4	191	124	30.89	334	205	holB	20	220	WP_015538349.1	33
3905	57.1856	81.6	2.41e-16	4	191	124	30.89	334	205	holB	20	220	WP_154251587.1	33
3906	57.1856	81.3	2.52e-16	4	191	124	30.89	334	205	holB	20	220	WP_117948219.1	33
3907	57.1856	81.3	2.57e-16	4	191	124	30.89	334	205	holB	20	220	WP_112091043.1	33
3908	57.1856	81.3	2.79e-16	4	191	124	30.89	334	205	holB	20	220	WP_097786122.1	33
3909	57.1856	81.3	3.26e-16	4	191	124	30.89	334	205	holB	20	220	WP_097780066.1	33
3910	57.1856	81.3	3.33e-16	4	191	124	30.89	334	205	holB	20	220	WP_117929527.1	33
3911	57.1856	80.9	3.52e-16	4	191	124	30.89	334	205	holB	20	220	WP_005926741.1	33
3912	57.1856	80.5	4.76e-16	4	191	124	30.89	334	205	holB	20	220	WP_113992116.1	33
3913	42.515	80.5	5.22e-16	1	142	92	33.099	334	162	holB	21	172	WP_156073154.1	34
3914	42.515	80.1	6.1e-16	1	142	92	33.099	334	162	holB	21	172	WP_098925156.1	34
3915	42.515	80.1	6.1e-16	1	142	92	33.099	334	162	holB	21	172	WP_156067779.1	34
3916	42.515	80.1	6.57e-16	1	142	92	33.099	334	162	holB	21	172	WP_156064395.1	34
3917	42.515	80.1	6.94e-16	1	142	92	33.099	334	162	holB	21	172	WP_154277760.1	34
3918	42.515	80.1	7.27e-16	1	142	92	33.099	334	162	holB	21	172	WP_207697668.1	34
3919	42.515	80.1	7.89e-16	1	142	92	33.099	334	162	holB	21	172	WP_117476964.1	34
3920	42.515	80.1	7.89e-16	1	142	92	33.099	334	162	holB	21	172	WP_156070313.1	34
3921	42.515	80.1	7.89e-16	1	142	92	33.099	334	162	holB	21	172	WP_156060920.1	34
3922	42.515	80.1	7.97e-16	1	142	92	33.099	334	162	holB	21	172	WP_156070143.1	34
3923	42.515	79.7	8.26e-16	1	142	92	33.099	334	162	holB	21	172	WP_156065183.1	34
3924	42.515	79.7	8.26e-16	1	142	92	33.099	334	162	holB	21	172	WP_117504923.1	34
3925	42.515	79.7	8.57e-16	1	142	92	33.099	334	162	holB	21	172	WP_117533185.1	34
3926	42.515	79.7	8.57e-16	1	142	92	33.099	334	162	holB	21	172	WP_035393719.1	34
3927	42.515	79.7	8.57e-16	1	142	92	33.099	334	162	holB	21	172	WP_097770511.1	34
3928	57.1856	79.7	8.6e-16	4	191	124	30.89	334	205	holB	20	220	WP_120019848.1	33
3929	54.1916	79.7	8.61e-16	3	181	112	30.387	334	172	holB	3	183	WP_149793787.1	6
3930	42.515	79.7	8.73e-16	1	142	92	33.099	334	162	holB	21	172	WP_156076131.1	34
3931	42.515	79.7	8.73e-16	1	142	92	33.099	334	162	holB	21	172	WP_156070547.1	34
3932	42.515	79.7	9.05e-16	1	142	92	33.099	334	162	holB	21	172	WP_117535763.1	34
3933	57.1856	79.7	9.42e-16	4	191	124	30.89	334	205	holB	20	220	WP_118527027.1	33
3934	42.515	79.7	9.66e-16	1	142	92	33.099	334	162	holB	21	172	WP_156059837.1	34
3935	42.515	79.7	9.75e-16	1	142	92	33.099	334	162	holB	21	172	WP_186851359.1	34
3936	57.1856	79.7	9.96e-16	4	191	124	30.89	334	205	holB	20	220	WP_120119973.1	33
3937	57.1856	79.7	1.06e-15	4	191	124	30.89	334	205	holB	20	220	WP_120079213.1	33
3938	57.1856	79.3	1.08e-15	4	191	124	30.89	334	205	holB	20	220	WP_097777851.1	33
3939	57.1856	79.3	1.11e-15	4	191	124	30.89	334	205	holB	20	220	WP_005941732.1	33
3940	57.1856	79.3	1.11e-15	4	191	124	30.89	334	205	holB	20	220	WP_097774952.1	33
3941	57.1856	79.3	1.12e-15	4	191	124	30.89	334	205	holB	20	220	WP_154259677.1	33
3942	54.1916	79.3	1.13e-15	3	181	112	30.387	334	172	holB	3	183	WP_207676290.1	6
3943	57.1856	79.3	1.15e-15	4	191	124	30.89	334	205	holB	20	220	WP_097781836.1	33
3944	57.1856	79.3	1.16e-15	4	191	124	30.89	334	205	holB	20	220	WP_207698181.1	33
3945	54.1916	79.3	1.31e-15	3	181	112	30.387	334	172	holB	3	183	WP_158400810.1	6
3946	65.2695	79.3	1.34e-15	5	218	138	28.44	334	205	holB	3	220	WP_112146082.1	6
3947	54.1916	79.3	1.37e-15	3	181	112	30.387	334	172	holB	3	183	WP_015563754.1	6
3948	54.1916	79.3	1.38e-15	3	181	112	30.387	334	172	holB	3	183	WP_158388800.1	6
3949	54.1916	79	1.47e-15	3	181	112	30.387	334	172	holB	3	183	WP_158398735.1	6
3950	54.1916	79	1.48e-15	3	181	112	30.387	334	172	holB	3	183	WP_158394752.1	6
3951	65.2695	79	1.55e-15	5	218	138	28.44	334	205	holB	3	220	WP_158404507.1	6
3952	51.1976	79	1.78e-15	3	171	103	30.409	334	162	holB	2	172	WP_158402499.1	8
3953	65.2695	79	1.82e-15	5	218	138	28.44	334	205	holB	3	220	WP_055191135.1	6
3954	65.5689	78.2	2.67e-15	6	219	135	28.767	334	205	holB	2	220	WP_097839396.1	8
3955	67.0659	76.3	3.59e-15	4	224	151	27.679	334	234	holB	12	226	WP_191378354.1	13
3956	57.1856	77.4	5.93e-15	4	191	125	30.366	334	205	holB	20	220	WP_097802154.1	33
3957	91.9162	75.9	1.73e-14	7	307	196	25.733	334	291	holB	3	298	WP_112147801.1	6
3958	91.9162	75.1	3.43e-14	7	307	196	25.733	334	291	holB	3	298	WP_112114722.1	6
3959	82.0359	68.9	2.95e-12	7	274	170	27.007	334	309	holB	44	308	WP_191378214.1	57
4054	86.8687	79.3	2.04e-20	0	86	50	41.86	99	88	ihfA	3	86	WP_087228425.1	1
4055	86.8687	77.4	1.22e-19	0	86	51	40.698	99	88	ihfA	3	86	WP_087246257.1	1
4056	89.899	74.3	2.45e-18	0	89	52	41.573	99	91	ihfA	3	89	WP_007493719.1	1
4057	86.8687	73.9	2.83e-18	0	86	54	37.209	99	88	ihfA	3	86	WP_005940126.1	1
4058	86.8687	73.6	3.68e-18	0	86	53	38.372	99	88	ihfA	3	86	WP_097801703.1	1
4059	86.8687	73.6	3.93e-18	0	86	54	37.209	99	88	ihfA	3	86	WP_097778145.1	1
4060	86.8687	72.8	8.43e-18	0	86	54	37.209	99	88	ihfA	3	86	WP_015538329.1	1
4061	86.8687	72.8	9.2e-18	0	86	54	37.209	99	88	ihfA	3	86	WP_055184818.1	1
4062	86.8687	70.1	9.8e-17	0	86	54	37.209	99	88	ihfA	3	86	WP_097792549.1	1
4063	86.8687	69.7	1.15e-16	0	86	55	36.047	99	88	ihfA	3	86	WP_158396571.1	1
4064	86.8687	69.3	1.88e-16	0	86	55	36.047	99	88	ihfA	3	86	WP_015564272.1	1
4065	86.8687	69.3	2.17e-16	0	86	55	36.047	99	88	ihfA	3	86	WP_055189250.1	1
4066	86.8687	68.2	5.19e-16	0	86	56	34.884	99	88	ihfA	3	86	WP_005933459.1	1
4067	91.9192	67.4	1.1e-15	0	91	55	39.56	99	93	ihfA	3	91	WP_191376848.1	1
4089	115.278	99.4	9.3e-29	1	83	25	56.627	72	72	infA	1	83	WP_112115459.1	1
4090	115.278	98.6	1.49e-28	1	83	26	55.422	72	72	infA	1	83	WP_005937979.1	1
4091	115.278	97.4	5.38e-28	1	83	26	55.422	72	72	infA	1	83	WP_087231923.1	1
4092	115.278	96.3	1.24e-27	1	83	27	54.217	72	72	infA	1	83	WP_087246336.1	1
4093	90.5556	147	9.69e-45	1	163	82	48.466	180	177	infC	15	188	WP_055185860.1	28
4094	90.5556	147	1.06e-44	1	163	82	48.466	180	177	infC	15	188	WP_005928213.1	28
4095	90.5556	147	1.96e-44	1	163	83	47.853	180	177	infC	15	188	WP_005944384.1	28
4096	90.5556	145	3.56e-44	2	163	82	48.466	180	177	infC	15	179	WP_112115099.1	19
4097	90.5556	145	3.84e-44	2	163	82	48.466	180	177	infC	15	179	WP_022256821.1	19
4098	90.5556	145	5.74e-44	1	163	84	47.239	180	177	infC	15	179	WP_087248107.1	19
4099	90.5556	145	6.83e-44	1	163	83	47.853	180	177	infC	15	179	WP_149793865.1	19
4100	90.5556	145	8.99e-44	1	163	83	47.853	180	177	infC	15	188	WP_097800279.1	28
4101	90.5556	144	1.23e-43	1	163	84	47.239	180	177	infC	15	179	WP_087232335.1	19
4102	90.5556	144	1.78e-43	1	163	84	47.239	180	177	infC	15	179	WP_081027701.1	19
4103	90.5556	142	8.59e-43	1	163	85	46.626	180	177	infC	15	179	WP_112145179.1	19
4124	93.9929	126	6.97e-34	10	266	153	34.586	283	259	ispE	7	272	WP_191378133.1	15
4125	101.767	108	3.26e-27	9	288	160	30.556	283	271	ispE	7	281	WP_156073503.1	11
4126	103.534	108	3.77e-27	11	293	165	30.034	283	271	ispE	2	281	WP_055190612.1	6
4127	103.534	107	7.28e-27	11	293	165	30.034	283	271	ispE	2	281	WP_112145187.1	6
4128	100.707	103	1.83e-25	11	285	175	30.175	283	271	ispE	2	281	WP_097838520.1	6
4129	95.7597	103	1.84e-25	9	271	145	32.103	283	250	ispE	2	257	WP_149793870.1	4
4130	95.7597	102	7e-25	9	271	147	31.365	283	250	ispE	2	257	WP_158405355.1	4
4131	95.7597	102	9.75e-25	9	271	146	31.734	283	250	ispE	2	257	WP_158388426.1	4
4132	92.5795	101	1.04e-24	10	262	148	32.443	283	251	ispE	7	261	WP_087367132.1	12
4133	90.8127	101	1.34e-24	7	257	156	31.128	283	250	ispE	7	259	WP_112115093.1	11
4134	91.8728	101	1.39e-24	8	260	154	31.154	283	251	ispE	7	261	WP_087247746.1	12
4135	95.7597	101	1.49e-24	9	271	147	31.365	283	250	ispE	2	257	WP_015563661.1	4
4136	90.8127	101	1.61e-24	8	257	155	31.518	283	250	ispE	7	259	WP_112148060.1	11
4137	98.5866	101	1.75e-24	8	279	171	30.824	283	271	ispE	7	284	WP_055185853.1	14
4138	92.5795	100	2.34e-24	10	262	148	32.443	283	251	ispE	7	261	WP_087383527.1	12
4139	91.8728	100	2.62e-24	8	260	158	31.154	283	253	ispE	7	263	WP_087231078.1	12
4140	95.7597	100	2.69e-24	9	271	147	31.365	283	250	ispE	2	257	WP_158399913.1	4
4141	98.5866	100	2.8e-24	8	279	175	29.391	283	271	ispE	7	284	WP_117529814.1	14
4142	91.8728	100	2.82e-24	8	260	158	31.154	283	253	ispE	7	263	WP_087325357.1	12
4143	63.9576	100	3.29e-24	5	181	105	36.464	283	185	ispE	7	184	WP_191426747.1	12
4144	98.5866	100	3.43e-24	8	279	171	30.824	283	271	ispE	7	284	WP_097778700.1	14
4145	98.5866	100	3.62e-24	8	279	172	30.466	283	271	ispE	7	284	WP_154252289.1	14
4146	98.5866	100	3.84e-24	8	279	172	30.466	283	271	ispE	7	284	WP_015536727.1	14
4147	93.2862	100	3.9e-24	8	264	143	31.061	283	248	ispE	7	257	WP_117533515.1	11
4148	98.5866	100	3.96e-24	8	279	172	30.466	283	271	ispE	7	284	WP_005928193.1	14
4149	98.5866	100	4.01e-24	8	279	172	30.466	283	271	ispE	7	284	WP_113621398.1	14
4150	101.767	100	4.09e-24	11	288	159	30.903	283	271	ispE	7	284	WP_117929864.1	14
4151	98.5866	100	4.13e-24	8	279	172	30.466	283	271	ispE	7	284	WP_117948654.1	14
4152	95.7597	99.8	5.75e-24	9	271	148	30.996	283	250	ispE	2	257	WP_158398808.1	4
4153	98.5866	99.8	6.16e-24	8	279	172	30.466	283	271	ispE	7	284	WP_117554367.1	14
4154	98.5866	99.8	6.69e-24	8	279	172	30.466	283	271	ispE	7	284	WP_097782361.1	14
4155	91.1661	99.4	9.18e-24	7	258	159	30.233	283	251	ispE	7	263	WP_112121667.1	14
4156	101.767	98.6	1.55e-23	11	288	156	31.944	283	271	ispE	7	284	WP_113992769.1	14
4157	91.8728	98.2	2.46e-23	7	260	164	28.846	283	248	ispE	2	257	WP_118551573.1	6
4158	91.8728	98.2	2.46e-23	7	260	164	28.846	283	248	ispE	2	257	WP_097792742.1	6
4159	91.8728	98.2	2.46e-23	8	260	161	30	283	248	ispE	2	257	WP_207685567.1	6
4160	93.2862	97.8	2.95e-23	8	264	145	30.303	283	248	ispE	7	257	WP_117476299.1	11
4161	93.2862	97.8	3.44e-23	10	264	142	31.439	283	248	ispE	7	257	WP_156071594.1	11
4162	95.7597	97.4	3.98e-23	9	271	148	30.996	283	250	ispE	2	257	WP_158402355.1	4
4163	90.106	97.4	4.53e-23	7	255	156	30.588	283	248	ispE	7	257	WP_207683989.1	11
4164	90.106	97.1	5.45e-23	7	255	156	30.588	283	248	ispE	7	257	WP_156075233.1	11
4165	90.106	97.1	5.45e-23	7	255	156	30.588	283	248	ispE	7	257	WP_098923013.1	11
4166	90.106	97.1	5.79e-23	7	255	156	30.588	283	248	ispE	7	257	WP_156069179.1	11
4167	90.106	97.1	5.89e-23	7	255	156	30.588	283	248	ispE	7	258	WP_143405645.1	12
4168	90.106	97.1	6.35e-23	7	255	156	30.588	283	248	ispE	7	257	WP_005935600.1	11
4169	90.106	97.1	6.75e-23	7	255	156	30.588	283	248	ispE	7	257	WP_156059570.1	11
4170	90.106	97.1	6.75e-23	7	255	156	30.588	283	248	ispE	7	257	WP_117505729.1	11
4171	94.3463	97.1	6.8e-23	8	267	147	30.337	283	251	ispE	7	263	WP_112090455.1	14
4172	90.106	96.7	8.36e-23	7	255	156	30.588	283	248	ispE	7	257	WP_207697249.1	11
4173	90.106	96.7	8.71e-23	7	255	156	30.588	283	248	ispE	7	257	WP_156061856.1	11
4174	95.7597	96.3	1.3e-22	9	271	148	30.996	283	250	ispE	2	257	WP_158396706.1	4
4175	95.7597	95.9	1.39e-22	9	271	148	30.996	283	250	ispE	2	257	WP_207676640.1	4
4176	63.9576	93.2	1.33e-21	5	181	106	35.912	283	185	ispE	7	183	WP_120020602.1	11
4177	91.1661	93.2	1.47e-21	7	258	163	28.682	283	251	ispE	7	260	WP_097800272.1	11
4178	63.6042	92.8	2.28e-21	3	180	110	34.444	283	185	ispE	7	183	WP_097776538.1	11
4179	63.6042	92.8	2.3e-21	3	180	110	34.444	283	185	ispE	7	183	WP_120120250.1	11
4180	63.6042	91.3	6.68e-21	3	180	111	33.889	283	185	ispE	7	183	WP_097781615.1	11
4181	63.6042	91.3	6.74e-21	3	180	111	33.889	283	185	ispE	7	183	WP_154255576.1	11
4182	63.6042	90.9	1.02e-20	3	180	111	33.889	283	185	ispE	7	183	WP_154259295.1	11
4183	63.6042	90.9	1.02e-20	3	180	111	33.889	283	185	ispE	7	183	WP_097775252.1	11
4231	98.7421	191	5.32e-60	0	157	62	60.51	159	157	ispF	1	376	WP_191376835.1	220
4232	98.1132	176	6.86e-57	0	156	67	57.051	159	156	ispF	1	156	WP_167531643.1	1
4233	98.1132	178	6.44e-55	0	156	67	57.051	159	156	ispF	1	387	WP_207684506.1	232
4234	96.8553	178	1.1e-54	0	154	63	59.091	159	154	ispF	1	385	WP_207685644.1	232
4235	98.1132	178	1.11e-54	0	156	67	57.051	159	156	ispF	1	387	WP_156069221.1	232
4236	98.1132	178	1.13e-54	0	156	67	57.051	159	156	ispF	1	387	WP_117505433.1	232
4237	98.1132	178	1.13e-54	0	156	67	57.051	159	156	ispF	1	387	WP_207697665.1	232
4238	96.8553	178	1.13e-54	0	154	63	59.091	159	154	ispF	1	385	WP_097792900.1	232
4239	98.1132	178	1.14e-54	0	156	67	57.051	159	156	ispF	1	387	WP_154276481.1	232
4240	98.1132	178	1.15e-54	0	156	67	57.051	159	156	ispF	1	387	WP_186850805.1	232
4241	98.1132	177	1.25e-54	0	156	67	57.051	159	156	ispF	1	387	WP_156075107.1	232
4242	98.1132	177	1.25e-54	0	156	67	57.051	159	156	ispF	1	387	WP_117535242.1	232
4243	98.1132	177	1.25e-54	0	156	67	57.051	159	156	ispF	1	387	WP_156071285.1	232
4244	98.1132	177	1.31e-54	0	156	67	57.051	159	156	ispF	1	387	WP_097772715.1	232
4245	98.1132	177	1.4e-54	0	156	67	57.051	159	156	ispF	1	387	WP_097786443.1	232
4246	98.1132	177	1.64e-54	0	156	67	57.051	159	156	ispF	1	387	WP_098925202.1	232
4247	98.1132	177	1.71e-54	0	156	67	57.051	159	156	ispF	1	387	WP_156062018.1	232
4248	98.1132	177	1.84e-54	0	156	67	57.051	159	156	ispF	1	387	WP_117477039.1	232
4249	98.1132	177	1.99e-54	0	156	67	57.051	159	156	ispF	1	387	WP_156069865.1	232
4250	98.1132	176	5.01e-54	0	156	67	57.051	159	156	ispF	1	387	WP_156066979.1	232
4251	98.1132	175	9.74e-54	0	156	68	56.41	159	156	ispF	1	387	WP_117533640.1	232
4252	98.1132	175	1.01e-53	0	156	68	56.41	159	156	ispF	1	387	WP_156059485.1	232
4253	96.8553	175	1.67e-53	0	154	65	57.792	159	154	ispF	1	385	WP_087384424.1	232
4254	96.8553	175	1.7e-53	0	154	64	58.442	159	154	ispF	1	385	WP_118552070.1	232
4255	98.1132	174	1.85e-53	0	156	68	56.41	159	156	ispF	1	387	WP_097771027.1	232
4256	96.8553	174	2.09e-53	0	154	65	57.792	159	154	ispF	1	385	WP_087246245.1	232
4257	96.8553	173	9.88e-53	0	154	69	55.195	159	154	ispF	1	385	WP_154258889.1	232
4258	96.8553	172	1.12e-52	0	154	69	55.195	159	154	ispF	1	385	WP_055184841.1	232
4259	96.8553	172	1.52e-52	0	154	69	55.195	159	154	ispF	1	385	WP_113992145.1	232
4260	96.8553	172	2.14e-52	0	154	69	55.195	159	154	ispF	1	385	WP_120019919.1	232
4261	96.8553	172	2.21e-52	0	154	69	55.195	159	154	ispF	1	385	WP_049935219.1	232
4262	96.8553	172	2.4e-52	0	154	66	57.143	159	154	ispF	1	384	WP_158398886.1	231
4263	96.8553	172	2.46e-52	0	154	68	55.844	159	154	ispF	1	385	WP_097801691.1	232
4264	96.8553	172	2.48e-52	0	154	69	55.195	159	154	ispF	1	385	WP_097778387.1	232
4265	98.1132	172	2.48e-52	0	156	68	56.41	159	156	ispF	1	387	WP_112144349.1	232
4266	96.8553	172	2.65e-52	0	154	69	55.195	159	154	ispF	1	385	WP_120079658.1	232
4267	96.8553	172	2.68e-52	0	154	69	55.195	159	154	ispF	1	385	WP_097774968.1	232
4268	96.8553	172	2.71e-52	0	154	69	55.195	159	154	ispF	1	385	WP_097782086.1	232
4269	96.8553	172	2.76e-52	0	154	69	55.195	159	154	ispF	1	385	WP_120120191.1	232
4270	96.8553	172	2.79e-52	0	154	69	55.195	159	154	ispF	1	385	WP_118528077.1	232
4271	96.8553	171	2.98e-52	0	154	69	55.195	159	154	ispF	1	385	WP_154255371.1	232
4272	98.1132	171	3.18e-52	0	156	68	56.41	159	156	ispF	1	387	WP_055189534.1	232
4273	96.8553	168	9.31e-52	0	154	67	56.494	159	154	ispF	1	311	WP_158404980.1	158
4274	96.8553	169	2.38e-51	0	154	67	56.494	159	154	ispF	1	384	WP_158388192.1	231
4275	96.8553	169	2.77e-51	0	154	70	54.545	159	154	ispF	1	385	WP_097780014.1	232
4276	96.8553	169	2.83e-51	0	154	70	54.545	159	154	ispF	1	385	WP_118658858.1	232
4277	96.8553	169	2.92e-51	0	154	70	54.545	159	154	ispF	1	385	WP_112091725.1	232
4278	96.8553	169	3.05e-51	0	154	70	54.545	159	154	ispF	1	385	WP_005926887.1	232
4279	96.8553	169	3.08e-51	0	154	70	54.545	159	154	ispF	1	385	WP_015538318.1	232
4280	96.8553	169	3.11e-51	0	154	70	54.545	159	154	ispF	1	385	WP_117553591.1	232
4281	96.8553	169	3.25e-51	0	154	70	54.545	159	154	ispF	1	385	WP_097786077.1	232
4282	96.8553	169	3.42e-51	0	154	67	56.494	159	154	ispF	1	384	WP_158396549.1	231
4283	96.8553	169	3.42e-51	0	154	67	56.494	159	154	ispF	1	384	WP_158402264.1	231
4284	96.8553	169	3.43e-51	0	154	70	54.545	159	154	ispF	1	385	WP_117526462.1	232
4285	96.8553	169	3.5e-51	0	154	70	54.545	159	154	ispF	1	385	WP_112120860.1	232
4286	96.8553	169	3.58e-51	0	154	70	54.545	159	154	ispF	1	385	WP_117929553.1	232
4287	96.8553	169	3.69e-51	0	154	67	56.494	159	154	ispF	1	384	WP_207676429.1	231
4288	96.8553	168	4.62e-51	0	154	67	56.494	159	154	ispF	1	384	WP_149794141.1	231
4289	96.8553	168	4.62e-51	0	154	67	56.494	159	154	ispF	1	384	WP_158399989.1	231
4290	98.1132	168	7.1e-51	0	156	70	55.128	159	156	ispF	1	387	WP_128118521.1	232
4291	96.8553	168	7.65e-51	0	154	67	56.494	159	154	ispF	1	384	WP_208894016.1	231
4292	96.8553	167	1.16e-50	0	154	70	54.545	159	154	ispF	1	385	WP_207698351.1	232
4293	96.8553	167	1.25e-50	0	154	71	53.896	159	154	ispF	1	385	WP_154265326.1	232
4294	98.1132	167	1.35e-50	0	156	69	55.769	159	156	ispF	1	387	WP_097839382.1	232
4295	98.1132	167	1.98e-50	0	156	70	55.128	159	156	ispF	1	387	WP_112148130.1	232
4296	98.1132	167	2.05e-50	0	156	70	55.128	159	156	ispF	1	387	WP_112115191.1	232
4297	96.8553	166	4.31e-50	0	154	68	55.844	159	154	ispF	1	387	WP_087324153.1	234
4298	96.8553	166	4.4e-50	0	154	68	55.844	159	154	ispF	1	387	WP_087228413.1	234
4299	96.8553	166	4.49e-50	0	154	68	55.844	159	154	ispF	1	387	WP_191426277.1	234
4373	91.3978	324	3.87e-109	1	340	172	49.118	372	348	ispG	9	340	WP_191378240.1	2
4374	91.3978	324	6.53e-109	0	340	184	45.882	372	348	ispG	9	341	WP_097779763.1	2
4375	91.3978	323	7.52e-109	0	340	184	45.882	372	348	ispG	9	341	WP_055185177.1	2
4376	91.3978	322	3.13e-108	0	340	185	45.588	372	348	ispG	9	341	WP_005923929.1	2
4377	91.3978	322	4.19e-108	0	340	185	45.588	372	348	ispG	9	341	WP_118657323.1	2
4378	92.4731	320	2.19e-107	0	344	189	45.058	372	352	ispG	9	345	WP_015563930.1	2
4379	91.3978	320	2.34e-107	0	340	186	45.294	372	348	ispG	9	341	WP_097801723.1	2
4380	92.4731	320	2.69e-107	0	344	189	45.058	372	352	ispG	9	345	WP_158390155.1	2
4381	91.3978	318	1.17e-106	0	340	186	45.294	372	348	ispG	9	341	WP_097777619.1	2
4382	92.4731	318	1.29e-106	0	344	190	44.767	372	352	ispG	9	345	WP_149795277.1	2
4383	91.3978	318	1.38e-106	0	340	186	45.294	372	348	ispG	9	341	WP_120020272.1	2
4384	92.4731	318	1.39e-106	0	344	190	44.767	372	352	ispG	9	345	WP_158394630.1	2
4385	91.3978	317	2.08e-106	0	340	187	45	372	348	ispG	9	341	WP_044954211.1	2
4386	92.4731	317	2.17e-106	0	344	190	44.767	372	352	ispG	9	345	WP_158399016.1	2
4387	91.3978	317	2.4e-106	0	340	187	45	372	348	ispG	9	341	WP_097781698.1	2
4388	91.3978	317	2.42e-106	0	340	187	45	372	348	ispG	9	341	WP_120080244.1	2
4389	91.9355	318	2.45e-106	0	342	189	44.737	372	348	ispG	7	350	WP_097775365.1	9
4390	92.4731	316	6.38e-106	0	344	191	44.477	372	352	ispG	9	345	WP_117476858.1	2
4391	92.4731	315	1.18e-105	0	344	191	44.477	372	352	ispG	9	345	WP_158405353.1	2
4392	92.4731	315	1.32e-105	0	344	191	44.477	372	352	ispG	9	345	WP_158401695.1	2
4393	92.4731	315	1.38e-105	0	344	191	44.477	372	352	ispG	9	345	WP_005933865.1	2
4394	92.4731	315	1.41e-105	0	344	191	44.477	372	352	ispG	9	345	WP_156064839.1	2
4395	92.4731	315	1.41e-105	0	344	191	44.477	372	352	ispG	9	345	WP_156182588.1	2
4396	91.3978	315	1.61e-105	0	340	188	44.706	372	348	ispG	9	341	WP_022256801.1	2
4397	91.3978	315	1.7e-105	0	340	188	44.706	372	348	ispG	9	341	WP_154260498.1	2
4398	92.4731	314	3.44e-105	0	344	191	44.477	372	352	ispG	9	345	WP_154276322.1	2
4399	91.3978	314	3.71e-105	0	340	188	44.706	372	348	ispG	9	341	WP_055187751.1	2
4400	91.3978	314	5.2e-105	0	340	189	44.412	372	348	ispG	9	343	WP_097792064.1	4
4401	91.3978	314	6.94e-105	0	340	189	44.412	372	348	ispG	9	358	WP_118553307.1	19
4402	92.4731	313	9.87e-105	0	344	190	44.767	372	352	ispG	9	345	WP_087324032.1	2
4403	91.3978	313	1.44e-104	0	340	187	45	372	348	ispG	9	341	WP_087245321.1	2
4404	92.4731	313	1.46e-104	0	344	190	44.767	372	352	ispG	9	345	WP_087382507.1	2
4405	92.4731	311	7.21e-104	0	344	191	44.477	372	352	ispG	9	345	WP_191425610.1	2
4406	92.4731	311	8.58e-104	0	344	191	44.477	372	352	ispG	9	345	WP_087229848.1	2
4411	89.8734	154	1.25e-41	5	284	187	30.986	316	282	ispH	1	277	WP_112148038.1	1
4412	89.8734	154	1.39e-41	5	284	186	31.338	316	282	ispH	1	277	WP_117506128.1	1
4413	89.8734	154	1.51e-41	5	284	186	31.338	316	282	ispH	1	277	WP_097772766.1	1
4414	89.8734	153	2e-41	5	284	186	31.338	316	282	ispH	1	277	WP_005929303.1	1
4415	90.1899	153	2.77e-41	4	285	190	31.579	316	285	ispH	1	280	WP_087228342.1	1
4416	90.1899	152	3.25e-41	4	285	190	31.579	316	285	ispH	1	280	WP_087324106.1	1
4417	89.2405	151	9.4e-41	4	282	190	30.851	316	282	ispH	1	277	WP_055185593.1	1
4418	89.8734	151	1.06e-40	5	284	188	30.634	316	282	ispH	1	277	WP_112115061.1	1
4419	89.8734	150	1.78e-40	5	284	188	30.634	316	282	ispH	1	277	WP_097840040.1	1
4420	90.1899	150	2.22e-40	5	285	184	31.579	316	282	ispH	1	277	WP_055189681.1	1
4421	89.2405	150	2.26e-40	4	282	190	30.851	316	282	ispH	1	277	WP_112121271.1	1
4422	89.2405	150	2.31e-40	4	282	190	30.851	316	282	ispH	1	277	WP_005927132.1	1
4423	89.2405	150	2.42e-40	4	282	190	30.851	316	282	ispH	1	277	WP_129872306.1	1
4424	89.2405	150	3.14e-40	4	282	189	31.206	316	282	ispH	1	277	WP_207677643.1	1
4425	89.2405	150	3.51e-40	4	282	190	30.851	316	282	ispH	1	277	WP_097784728.1	1
4426	89.2405	150	3.54e-40	4	282	190	30.851	316	282	ispH	1	277	WP_113621476.1	1
4427	89.2405	150	3.65e-40	4	282	191	30.496	316	282	ispH	1	277	WP_117554495.1	1
4428	89.2405	150	3.8e-40	4	282	190	30.851	316	282	ispH	1	277	WP_154252243.1	1
4429	89.2405	149	3.95e-40	4	282	189	31.206	316	282	ispH	1	277	WP_158396419.1	1
4430	89.2405	149	4.28e-40	4	282	189	31.206	316	282	ispH	1	277	WP_158404746.1	1
4431	90.1899	149	4.6e-40	4	285	189	31.93	316	285	ispH	1	280	WP_087246168.1	1
4432	90.1899	149	4.78e-40	5	285	183	31.93	316	282	ispH	1	277	WP_118553582.1	1
4433	89.2405	149	4.82e-40	4	282	189	31.206	316	282	ispH	1	277	WP_158398515.1	1
4434	89.2405	149	4.82e-40	4	282	189	31.206	316	282	ispH	1	277	WP_208894483.1	1
4435	89.2405	149	5.66e-40	4	282	189	31.206	316	282	ispH	1	277	WP_158387703.1	1
4436	89.2405	149	6.7e-40	4	282	190	30.851	316	282	ispH	1	277	WP_118657791.1	1
4437	90.1899	149	7.11e-40	5	285	183	31.93	316	282	ispH	1	277	WP_097791926.1	1
4438	90.1899	149	7.8e-40	4	285	189	31.93	316	285	ispH	1	280	WP_087365556.1	1
4439	89.2405	149	7.94e-40	4	282	191	30.496	316	282	ispH	1	277	WP_015536628.1	1
4440	89.2405	148	1.03e-39	4	282	189	31.206	316	282	ispH	1	277	WP_158403017.1	1
4441	89.2405	148	1.25e-39	4	282	190	30.851	316	282	ispH	1	277	WP_149794887.1	1
4442	89.2405	148	1.28e-39	4	282	190	30.851	316	282	ispH	1	277	WP_158400099.1	1
4443	89.2405	148	1.47e-39	4	282	191	30.496	316	282	ispH	1	277	WP_112090577.1	1
4444	89.2405	148	1.52e-39	4	282	191	30.496	316	282	ispH	1	277	WP_097782683.1	1
4445	89.2405	148	1.76e-39	4	282	191	30.496	316	282	ispH	1	277	WP_097778556.1	1
4446	89.2405	147	1.94e-39	4	282	191	30.496	316	282	ispH	1	277	WP_097781511.1	1
4447	89.2405	147	2.02e-39	4	282	191	30.496	316	282	ispH	1	277	WP_097775054.1	1
4448	89.2405	147	2.3e-39	4	282	190	30.851	316	282	ispH	1	277	WP_097776368.1	1
4449	89.2405	147	3.13e-39	4	282	190	30.851	316	282	ispH	1	277	WP_118529006.1	1
4450	89.2405	147	3.23e-39	4	282	191	30.496	316	282	ispH	1	277	WP_120080944.1	1
4451	89.2405	147	3.82e-39	4	282	190	30.851	316	282	ispH	1	277	WP_120020499.1	1
4452	89.2405	142	1.33e-37	4	282	193	29.787	316	282	ispH	1	277	WP_005944721.1	1
4453	89.8734	141	3.97e-37	5	284	191	29.577	316	282	ispH	1	277	WP_097800146.1	1
4454	64.8734	103	4.37e-26	3	205	136	31.707	316	205	ispH	1	201	WP_191427102.1	1
4455	34.8101	79.3	7.82e-16	2	110	58	38.182	316	303	ispH	194	116	WP_191376968.1	17
4465	91.1972	70.9	2.24e-13	10	259	157	26.641	284	255	kdsA	5	315	WP_097791828.1	82
4466	91.1972	70.9	2.27e-13	10	259	157	26.641	284	255	kdsA	5	315	WP_118553672.1	82
4467	91.1972	70.5	2.66e-13	10	259	157	26.641	284	255	kdsA	5	315	WP_158390455.1	82
4468	91.1972	70.5	2.85e-13	10	259	157	26.641	284	255	kdsA	5	315	WP_158400383.1	82
4469	91.9014	70.5	3.07e-13	10	261	155	26.437	284	255	kdsA	5	315	WP_015564423.1	82
4470	91.1972	70.1	3.51e-13	10	259	157	26.641	284	255	kdsA	5	315	WP_149793955.1	82
4471	91.9014	70.1	4.01e-13	10	261	155	26.437	284	255	kdsA	5	315	WP_158404502.1	82
4472	91.1972	69.7	5.74e-13	10	259	158	26.255	284	255	kdsA	5	315	WP_055188680.1	82
4473	91.1972	69.3	6.81e-13	10	259	158	26.255	284	255	kdsA	5	315	WP_097800781.1	82
4474	91.1972	68.9	9.85e-13	10	259	158	26.255	284	255	kdsA	5	315	WP_112148869.1	82
4475	91.1972	68.9	1.16e-12	10	259	158	26.255	284	255	kdsA	5	315	WP_112115698.1	82
4476	91.1972	68.6	1.21e-12	10	259	158	26.255	284	255	kdsA	5	315	WP_097776943.1	82
4477	91.1972	68.6	1.21e-12	10	259	158	26.255	284	255	kdsA	5	315	WP_118527689.1	82
4478	91.1972	68.6	1.31e-12	10	259	158	26.255	284	255	kdsA	5	315	WP_097781196.1	82
4479	71.1268	68.6	1.47e-12	8	202	111	30.198	284	255	kdsA	63	313	WP_097792675.1	133
4480	92.2535	68.6	1.51e-12	10	262	161	25.954	284	255	kdsA	2	315	WP_087233296.1	79
4481	77.1127	68.6	1.51e-12	7	219	138	25.571	284	274	kdsA	63	333	WP_191377145.1	133
4482	71.1268	68.6	1.53e-12	8	202	111	30.198	284	255	kdsA	63	313	WP_149794094.1	133
4483	92.2535	68.6	1.54e-12	10	262	161	25.954	284	255	kdsA	2	315	WP_087325109.1	79
4484	71.1268	68.2	1.65e-12	8	202	111	30.198	284	255	kdsA	63	313	WP_118551667.1	133
4485	71.1268	68.2	1.68e-12	8	202	111	30.198	284	255	kdsA	63	313	WP_015563611.1	133
4486	91.1972	68.2	1.69e-12	10	259	158	26.255	284	255	kdsA	5	315	WP_097774635.1	82
4487	71.1268	68.2	1.74e-12	8	202	111	30.198	284	255	kdsA	63	313	WP_158402305.1	133
4488	71.1268	68.2	1.79e-12	8	202	111	30.198	284	255	kdsA	63	313	WP_158387999.1	133
4489	71.1268	67.8	2.21e-12	8	202	112	29.703	284	255	kdsA	63	313	WP_112148582.1	133
4490	71.1268	67.8	2.29e-12	8	202	112	29.703	284	255	kdsA	63	313	WP_022256629.1	133
4491	91.1972	67.8	2.4e-12	10	259	159	25.869	284	255	kdsA	5	315	WP_098923815.1	82
4492	71.1268	67.8	2.5e-12	8	202	112	29.703	284	255	kdsA	63	313	WP_097801557.1	133
4493	91.1972	67.8	2.84e-12	10	259	159	25.869	284	255	kdsA	5	315	WP_112121801.1	82
4494	91.1972	67.4	3.18e-12	10	259	158	26.255	284	255	kdsA	5	315	WP_117505692.1	82
4495	91.1972	67.4	3.18e-12	10	259	158	26.255	284	255	kdsA	5	315	WP_097769747.1	82
4496	71.1268	67.4	3.71e-12	8	202	111	30.198	284	255	kdsA	63	313	WP_158404408.1	133
4497	91.1972	67.4	3.8e-12	10	259	159	25.869	284	255	kdsA	5	315	WP_207684316.1	82
4498	71.1268	67	3.93e-12	8	202	112	29.703	284	255	kdsA	63	313	WP_015538196.1	133
4499	71.1268	67	4e-12	8	202	112	29.703	284	255	kdsA	63	313	WP_117554062.1	133
4500	71.1268	67	4.08e-12	8	202	112	29.703	284	255	kdsA	63	313	WP_005922307.1	133
4501	91.1972	67	4.22e-12	10	259	160	25.483	284	255	kdsA	5	315	WP_097785277.1	82
4502	91.9014	67	4.34e-12	10	261	157	25.67	284	255	kdsA	5	315	WP_005943520.1	82
4503	91.1972	67	4.42e-12	10	259	159	25.869	284	255	kdsA	5	315	WP_005928429.1	82
4504	91.1972	67	4.81e-12	10	259	157	26.641	284	255	kdsA	5	315	WP_087245989.1	82
4505	91.1972	67	5.14e-12	10	259	160	25.483	284	255	kdsA	5	315	WP_154252587.1	82
4506	91.1972	66.6	5.34e-12	10	259	160	25.483	284	255	kdsA	5	315	WP_005921651.1	82
4507	91.1972	66.6	5.34e-12	10	259	160	25.483	284	255	kdsA	5	315	WP_118657996.1	82
4508	71.1268	66.6	5.41e-12	8	202	112	29.703	284	255	kdsA	63	313	WP_005944470.1	133
4509	71.1268	66.6	5.46e-12	8	202	112	29.703	284	255	kdsA	63	313	WP_097775212.1	133
4510	91.1972	66.6	5.65e-12	10	259	160	25.483	284	255	kdsA	5	315	WP_015537198.1	82
4511	71.1268	66.6	7.04e-12	8	202	112	29.703	284	255	kdsA	63	313	WP_097776488.1	133
4512	73.5915	66.2	8.26e-12	6	209	132	27.751	284	266	kdsA	63	327	WP_087247557.1	133
4513	71.1268	66.2	9.51e-12	8	202	113	29.208	284	255	kdsA	63	313	WP_098922766.1	133
4514	71.1268	65.9	1.04e-11	8	202	113	29.208	284	255	kdsA	63	313	WP_156075495.1	133
4515	71.1268	65.9	1.05e-11	8	202	113	29.208	284	255	kdsA	63	313	WP_055189500.1	133
4516	91.1972	65.9	1.07e-11	10	259	160	25.483	284	255	kdsA	5	315	WP_113991802.1	82
4517	71.1268	65.9	1.08e-11	8	202	113	29.208	284	255	kdsA	63	313	WP_117532948.1	133
4518	71.1268	65.9	1.1e-11	8	202	113	29.208	284	255	kdsA	63	313	WP_035393988.1	133
4519	71.1268	65.9	1.11e-11	8	202	113	29.208	284	255	kdsA	63	313	WP_097772398.1	133
4520	71.1268	65.9	1.12e-11	8	202	113	29.208	284	255	kdsA	63	313	WP_156066304.1	133
4521	73.5915	65.9	1.15e-11	6	209	132	27.751	284	266	kdsA	63	327	WP_087365846.1	133
4522	71.1268	65.5	1.66e-11	8	202	114	28.713	284	255	kdsA	63	313	WP_156061560.1	133
4523	76.0563	65.1	2.17e-11	9	216	121	28.704	284	266	kdsA	63	327	WP_087230777.1	133
4524	71.1268	65.1	2.17e-11	8	202	113	29.208	284	255	kdsA	63	313	WP_120120286.1	133
4667	59.4059	101	2.57e-26	2	120	65	42.5	202	194	lexA	76	203	WP_191378328.1	87
4668	63.3663	84.7	8.66e-20	4	128	73	39.063	202	198	lexA	72	213	WP_098922782.1	90
4669	95.5446	84.3	9.19e-20	7	193	104	32.642	202	198	lexA	27	205	WP_022256632.1	18
4670	100.495	84	1.49e-19	6	203	120	31.527	202	198	lexA	7	198	WP_154252967.1	4
4671	105.941	83.6	1.97e-19	8	214	112	29.907	202	194	lexA	9	205	WP_087247840.1	2
4672	95.5446	83.6	2.13e-19	7	193	104	32.642	202	198	lexA	27	205	WP_112148584.1	18
4673	58.9109	83.6	2.57e-19	2	119	71	36.975	202	194	lexA	77	210	WP_087368027.1	95
4674	61.8812	83.2	3.43e-19	4	125	72	37.6	202	198	lexA	76	215	WP_055190213.1	95
4675	61.3861	82.8	4.13e-19	4	124	69	40.323	202	198	lexA	76	201	WP_117529443.1	82
4676	95.0495	81.3	1.4e-18	7	192	104	32.292	202	197	lexA	27	204	WP_005935252.1	18
4677	66.8317	81.3	1.72e-18	5	135	77	37.778	202	197	lexA	65	213	WP_087323131.1	84
4678	59.4059	81.3	1.74e-18	2	120	71	37.5	202	194	lexA	76	209	WP_149793385.1	93
4679	95.0495	81.3	1.77e-18	7	192	104	32.292	202	197	lexA	27	204	WP_097771612.1	18
4680	95.0495	80.9	1.92e-18	7	192	104	32.292	202	197	lexA	27	204	WP_156072082.1	18
4681	95.0495	80.9	2e-18	7	192	105	31.771	202	197	lexA	27	204	WP_098924340.1	18
4682	100.99	80.5	3.1e-18	8	204	114	31.373	202	198	lexA	15	207	WP_158395156.1	10
4683	59.4059	80.5	3.45e-18	2	120	72	36.667	202	194	lexA	76	206	WP_097775525.1	90
4684	95.0495	80.1	3.52e-18	7	192	104	32.292	202	197	lexA	27	204	WP_156065983.1	18
4685	61.3861	80.1	4.53e-18	4	124	71	37.903	202	197	lexA	76	204	WP_154276928.1	85
4686	100.495	79.7	4.98e-18	7	203	117	30.049	202	198	lexA	16	204	WP_207698496.1	7
4687	100.495	79.7	5.03e-18	7	203	117	30.049	202	198	lexA	16	204	WP_005942852.1	7
4688	100.495	79.7	5.08e-18	7	203	117	30.049	202	198	lexA	16	204	WP_120120483.1	7
4689	59.4059	80.1	5.18e-18	2	120	72	36.667	202	194	lexA	76	206	WP_154256160.1	90
4690	59.4059	80.1	5.3e-18	2	120	71	37.5	202	194	lexA	76	205	WP_120120007.1	89
4691	63.3663	80.5	5.35e-18	4	128	73	39.063	202	198	lexA	72	235	WP_097772455.1	112
4692	100.99	79.7	5.68e-18	8	204	114	31.373	202	198	lexA	15	207	WP_158402835.1	10
4693	61.3861	79.7	5.92e-18	4	124	71	38.71	202	198	lexA	76	212	WP_156068520.1	93
4694	59.4059	79.7	6.63e-18	2	120	72	36.667	202	194	lexA	76	212	WP_097777820.1	96
4695	59.4059	79.7	7.16e-18	2	120	72	36.667	202	194	lexA	76	206	WP_120079233.1	90
4696	100.495	79.3	7.52e-18	8	203	113	31.527	202	197	lexA	15	206	WP_207677074.1	10
4697	100.495	79.3	7.64e-18	7	203	117	30.049	202	198	lexA	16	204	WP_120079918.1	7
4698	61.3861	79.3	8.13e-18	4	124	72	37.097	202	197	lexA	76	208	WP_087385466.1	89
4699	61.3861	79.3	8.54e-18	4	124	71	38.71	202	198	lexA	76	211	WP_097769981.1	92
4700	95.0495	79.3	9.08e-18	7	192	108	31.25	202	198	lexA	27	207	WP_015565491.1	20
4701	61.3861	79.3	1.06e-17	4	124	71	38.71	202	198	lexA	76	211	WP_098923302.1	92
4702	61.8812	78.6	1.34e-17	4	125	72	37.6	202	198	lexA	76	205	WP_097800991.1	85
4703	61.3861	77.4	4.27e-17	4	124	72	37.097	202	197	lexA	76	202	WP_158389875.1	83
4704	100.495	77.4	4.64e-17	7	203	118	29.557	202	198	lexA	16	204	WP_097777250.1	7
4705	101.98	76.6	8.27e-17	7	206	113	31.068	202	198	lexA	15	206	WP_087231946.1	8
4706	61.8812	76.6	8.36e-17	4	125	72	37.6	202	198	lexA	76	206	WP_087246359.1	86
4707	61.8812	75.9	1.84e-16	4	125	73	36.8	202	198	lexA	76	206	WP_087383045.1	86
4708	61.3861	76.3	2.22e-16	4	124	72	37.097	202	197	lexA	76	249	WP_158404135.1	130
4709	61.8812	75.1	3.4e-16	4	125	76	34.4	202	198	lexA	76	205	WP_154265453.1	85
4710	61.8812	75.1	3.77e-16	4	125	73	36.8	202	198	lexA	76	206	WP_087363833.1	86
4711	61.8812	74.7	3.98e-16	4	125	76	34.4	202	198	lexA	76	205	WP_112090832.1	85
4712	61.3861	74.7	3.98e-16	4	124	75	34.677	202	197	lexA	76	204	WP_055186264.1	85
4713	61.3861	74.7	4.19e-16	4	124	75	34.677	202	197	lexA	76	204	WP_005923114.1	85
4714	61.3861	74.3	6.28e-16	4	124	75	34.677	202	197	lexA	76	204	WP_117554489.1	85
4715	59.4059	68.2	4.97e-14	4	120	66	35.833	202	190	lexA	77	156	WP_117533466.1	42
4716	54.9505	68.2	1.28e-13	4	111	60	39.64	202	183	lexA	77	195	WP_156065305.1	88
4717	59.4059	68.2	1.49e-13	4	120	66	35.833	202	190	lexA	77	208	WP_207684113.1	94
4718	54.9505	65.9	7.03e-13	4	111	61	38.739	202	183	lexA	77	172	WP_117533470.1	65
4719	54.9505	66.2	7.09e-13	4	111	61	38.739	202	183	lexA	77	195	WP_156076067.1	88
4720	54.9505	66.2	7.16e-13	4	111	61	38.739	202	183	lexA	77	195	WP_117476908.1	88
4721	54.9505	66.2	7.38e-13	4	111	61	38.739	202	183	lexA	77	195	WP_207684937.1	88
4722	54.9505	66.2	7.69e-13	4	111	61	38.739	202	183	lexA	77	195	WP_097773676.1	88
4723	54.9505	66.2	7.72e-13	4	111	61	38.739	202	183	lexA	77	206	WP_154277285.1	99
4724	60.8911	65.9	7.82e-13	4	123	69	34.959	202	193	lexA	77	201	WP_158390057.1	84
4725	54.9505	66.2	8.4e-13	4	111	61	38.739	202	183	lexA	77	210	WP_207725966.1	103
4726	70.7921	64.3	1.51e-12	5	143	81	32.168	202	193	lexA	57	161	WP_208894581.1	29
4727	60.8911	63.2	8.78e-12	4	123	70	34.146	202	193	lexA	77	201	WP_158405398.1	84
4728	55.4455	62.8	1.19e-11	2	112	72	31.25	202	177	lexA	68	185	WP_179859460.1	77
4729	61.8812	62	2.46e-11	5	125	68	33.6	202	193	lexA	77	201	WP_120019802.1	84
4730	78.2178	50.8	2.24e-07	7	158	89	34.177	202	179	lexA	25	189	WP_005943491.1	44
4731	78.2178	50.4	3.28e-07	7	158	89	34.177	202	179	lexA	25	189	WP_015537218.1	44
4765	96.2199	80.9	8.03e-17	7	280	187	28.214	291	286	lgt	10	283	WP_117533038.1	15
4766	94.5017	79.7	2.53e-16	6	275	188	27.636	291	284	lgt	10	278	WP_097786423.1	15
4767	94.5017	79.3	2.86e-16	6	275	188	27.636	291	284	lgt	10	278	WP_156074948.1	15
4768	94.5017	79	3.88e-16	6	275	188	27.636	291	284	lgt	10	278	WP_156066182.1	15
4769	103.093	79	4.16e-16	11	300	183	28	291	288	lgt	3	282	WP_191425598.1	2
4770	81.4433	79	4.45e-16	5	237	158	29.536	291	246	lgt	10	242	WP_117503838.1	15
4771	94.5017	79	4.76e-16	6	275	189	27.273	291	284	lgt	10	278	WP_097770713.1	15
4772	94.5017	78.6	5.22e-16	7	275	187	28	291	284	lgt	10	278	WP_156061394.1	15
4773	94.5017	78.6	5.59e-16	6	275	188	27.636	291	284	lgt	10	278	WP_098922651.1	15
4774	81.7869	78.6	5.63e-16	7	238	155	29.412	291	246	lgt	11	242	WP_097838825.1	16
4775	81.4433	78.6	5.76e-16	5	237	158	29.536	291	246	lgt	10	242	WP_156075581.1	15
4776	81.4433	78.6	5.76e-16	5	237	158	29.536	291	246	lgt	10	242	WP_005933951.1	15
4777	81.4433	78.6	6.52e-16	5	237	158	29.536	291	246	lgt	10	242	WP_117476872.1	15
4778	81.7869	78.2	6.9e-16	7	238	155	29.412	291	246	lgt	11	242	WP_055187693.1	16
4779	81.4433	78.2	7.83e-16	5	237	158	29.536	291	246	lgt	10	242	WP_156070261.1	15
4780	81.4433	78.2	8.02e-16	5	237	159	29.114	291	246	lgt	10	242	WP_186850600.1	15
4781	103.093	78.2	8.06e-16	11	300	183	28	291	288	lgt	3	282	WP_087229787.1	2
4782	96.2199	78.2	8.79e-16	7	280	189	27.5	291	286	lgt	10	283	WP_207685026.1	15
4783	94.5017	77.8	9.77e-16	6	275	189	27.273	291	284	lgt	10	278	WP_207697404.1	15
4784	96.2199	77.8	1.03e-15	8	280	188	27.857	291	286	lgt	10	283	WP_156057700.1	15
4785	81.4433	77.8	1.03e-15	5	237	159	29.114	291	246	lgt	10	242	WP_156182577.1	15
4786	81.4433	77.4	1.34e-15	5	237	159	29.114	291	246	lgt	10	242	WP_097772285.1	15
4787	103.093	77	1.97e-15	11	300	184	27.667	291	288	lgt	3	282	WP_087324044.1	2
4788	81.4433	76.6	2.38e-15	5	237	160	28.692	291	246	lgt	10	242	WP_154276337.1	15
4789	81.7869	75.1	9.14e-15	6	238	157	28.571	291	246	lgt	11	242	WP_112143770.1	16
4790	82.4742	74.7	1.23e-14	7	240	157	28.333	291	246	lgt	10	242	WP_158403689.1	15
4791	84.1924	74.3	1.64e-14	9	245	156	29.796	291	247	lgt	6	243	WP_097792185.1	12
4792	97.2509	73.6	3.27e-14	7	283	184	28.269	291	288	lgt	10	282	WP_087366492.1	15
4793	82.4742	73.2	3.94e-14	7	240	156	28.75	291	246	lgt	10	242	WP_207676163.1	15
4794	82.4742	73.2	4.14e-14	7	240	156	28.75	291	246	lgt	10	242	WP_158401813.1	15
4795	97.2509	73.2	4.68e-14	7	283	184	28.269	291	288	lgt	10	282	WP_087245361.1	15
4796	82.4742	72.8	4.9e-14	7	240	157	28.333	291	246	lgt	10	242	WP_158394618.1	15
4797	82.4742	72.8	5.25e-14	7	240	156	28.75	291	246	lgt	10	242	WP_158388871.1	15
4798	82.4742	72.8	5.25e-14	7	240	156	28.75	291	246	lgt	10	242	WP_015563944.1	15
4799	97.2509	72.4	7.3e-14	7	283	185	27.915	291	288	lgt	10	282	WP_087382543.1	15
4800	82.8179	72	1.05e-13	5	241	165	26.971	291	249	lgt	10	245	WP_118526011.1	15
4801	82.4742	72	1.1e-13	7	240	157	28.333	291	246	lgt	10	242	WP_149793488.1	15
4802	95.5326	71.6	1.46e-13	7	278	197	24.46	291	288	lgt	12	285	WP_128118283.1	20
4803	82.8179	71.6	1.63e-13	5	241	165	26.971	291	249	lgt	10	245	WP_120120769.1	15
4804	94.8454	70.9	2.31e-13	6	276	191	26.087	291	284	lgt	10	278	WP_117553478.1	15
4805	92.4399	70.1	5.08e-13	8	269	178	26.766	291	279	lgt	12	270	WP_112114708.1	20
4806	84.1924	65.9	1.25e-11	9	245	156	29.796	291	247	lgt	6	243	WP_207685632.1	12
4807	84.1924	64.7	3.04e-11	9	245	157	29.388	291	247	lgt	6	243	WP_118553349.1	12
4808	83.5052	64.3	4.6e-11	6	243	159	26.337	291	246	lgt	10	243	WP_191377628.1	15
4809	94.8454	63.2	9.58e-11	6	276	191	26.087	291	284	lgt	10	278	WP_117929796.1	15
4810	94.8454	62.4	1.61e-10	6	276	191	26.087	291	284	lgt	10	278	WP_055184972.1	15
4811	94.8454	62.4	1.63e-10	6	276	191	26.087	291	284	lgt	10	278	WP_097785916.1	15
4812	94.8454	62.4	1.79e-10	6	276	191	26.087	291	284	lgt	10	278	WP_005923348.1	15
4813	94.8454	62	2.76e-10	6	276	193	25.362	291	284	lgt	10	278	WP_117948456.1	15
4814	94.8454	61.6	3.51e-10	6	276	193	25.362	291	284	lgt	10	278	WP_015537857.1	15
4815	96.2199	61.6	3.78e-10	6	280	196	25.357	291	288	lgt	10	282	WP_154265506.1	15
4816	95.5326	61.6	3.9e-10	7	278	197	24.46	291	288	lgt	12	285	WP_112147813.1	20
4817	81.7869	61.2	4.02e-10	5	238	162	27.311	291	246	lgt	10	242	WP_097781707.1	15
4818	81.7869	61.2	4.06e-10	5	238	162	27.311	291	246	lgt	10	242	WP_154260509.1	15
4819	81.7869	61.2	4.06e-10	5	238	162	27.311	291	246	lgt	10	242	WP_005945905.1	15
4820	81.7869	61.2	4.06e-10	5	238	162	27.311	291	246	lgt	10	242	WP_154255639.1	15
4821	94.8454	61.2	4.15e-10	6	276	192	25.725	291	284	lgt	10	278	WP_097779631.1	15
4822	81.7869	61.2	4.33e-10	5	238	162	27.311	291	246	lgt	10	242	WP_207698979.1	15
4823	81.7869	61.2	4.45e-10	5	238	162	27.311	291	246	lgt	10	242	WP_097775373.1	15
4824	81.7869	61.2	4.49e-10	5	238	162	27.311	291	246	lgt	10	242	WP_097777631.1	15
4825	94.8454	61.2	4.55e-10	6	276	192	25.725	291	284	lgt	10	278	WP_097783592.1	15
4826	96.2199	61.2	4.69e-10	6	280	197	25	291	288	lgt	10	285	WP_112090311.1	18
4827	96.2199	61.2	4.69e-10	6	280	197	25	291	288	lgt	10	285	WP_129872258.1	18
4828	94.8454	61.2	4.9e-10	6	276	192	25.725	291	284	lgt	10	278	WP_118657396.1	15
4829	94.8454	61.2	5.08e-10	6	276	193	25.362	291	284	lgt	10	278	WP_117526305.1	15
4830	94.8454	60.5	7.5e-10	6	276	193	25.362	291	284	lgt	10	278	WP_112121191.1	15
[truncated: 3,347 more rows]

## Sheet: Under cut-off
	% alignment	bitscore	evalue	gapopen	length	mismatch	% id	prot length	qend	qseqid	qstart	send	sseqid	sstart
2	45.5128	44.7	6.79e-06	2	71	34	42.254	156	153	accB	83	124	WP_158405480.1	61
3	47.4359	43.1	1.35e-05	1	74	40	36.486	156	156	accB	83	89	WP_087369056.1	23
4	45.5128	42.7	2.95e-05	2	71	35	40.845	156	153	accB	83	124	WP_015563969.1	61
5	45.5128	42.7	3.08e-05	2	71	35	40.845	156	153	accB	83	124	WP_149793471.1	61
6	46.7949	41.6	3.72e-05	1	73	40	35.616	156	156	accB	84	83	WP_087248953.1	18
7	46.7949	41.6	3.88e-05	1	73	40	35.616	156	156	accB	84	85	WP_087385554.1	20
8	45.5128	42.4	5.04e-05	2	71	36	39.437	156	153	accB	83	123	WP_097802117.1	60
9	45.5128	42	7.04e-05	2	71	35	40.845	156	153	accB	83	121	WP_097780211.1	58
10	45.5128	42	7.15e-05	2	71	35	40.845	156	153	accB	83	122	WP_118657636.1	59
11	32.6923	41.6	7.41e-05	0	51	29	43.137	156	153	accB	103	123	WP_128118567.1	73
12	32.6923	41.6	8.46e-05	0	51	29	43.137	156	153	accB	103	123	WP_022257252.1	73
13	45.5128	41.2	9.95e-05	2	71	36	39.437	156	153	accB	83	121	WP_055187826.1	58
14	45.5128	41.2	0.000128	2	71	36	39.437	156	153	accB	83	122	WP_207685318.1	59
15	45.5128	41.2	0.000128	2	71	36	39.437	156	153	accB	83	122	WP_118553108.1	59
16	45.5128	41.2	0.000129	2	71	36	39.437	156	153	accB	83	123	WP_156057863.1	60
17	45.5128	41.2	0.000129	2	71	36	39.437	156	153	accB	83	123	WP_005932671.1	60
18	32.6923	40.8	0.000151	0	51	28	45.098	156	153	accB	103	123	WP_005940233.1	73
19	30.7692	40.4	0.000212	0	48	25	47.917	156	153	accB	106	122	WP_055184467.1	75
20	30.7692	40.4	0.000212	0	48	25	47.917	156	153	accB	106	122	WP_113991878.1	75
21	30.7692	40.4	0.000212	0	48	25	47.917	156	153	accB	106	122	WP_005926031.1	75
22	30.7692	40.4	0.000215	0	48	25	47.917	156	153	accB	106	123	WP_112089852.1	76
23	30.7692	39.7	0.000386	0	48	26	45.833	156	153	accB	106	121	WP_097770777.1	74
24	30.7692	39.7	0.000392	0	48	26	45.833	156	153	accB	106	122	WP_097792099.1	75
25	30.7692	39.7	0.000397	0	48	26	45.833	156	153	accB	106	123	WP_117476824.1	76
26	30.7692	39.7	0.000397	0	48	26	45.833	156	153	accB	106	123	WP_154276294.1	76
27	34.6154	38.1	0.002	0	54	33	38.889	156	156	accB	103	132	WP_087230402.1	79
28	25.641	30	2.4	1	40	23	35	156	152	accB	116	239	WP_120081092.1	200
29	56.4103	30	2.7	2	88	60	29.545	156	102	accB	16	1393	WP_097839349.1	1307
30	32.0513	29.3	4.7	2	50	27	32	156	127	accB	78	381	WP_197037416.1	339
31	32.0513	29.3	4.7	2	50	27	32	156	127	accB	78	381	WP_197036636.1	339
32	32.0513	29.3	4.7	2	50	27	32	156	127	accB	78	382	WP_157774410.1	340
33	30.1282	29.3	4.7	2	47	24	34.043	156	124	accB	78	376	WP_118553814.1	337
34	32.0513	29.3	4.7	2	50	27	32	156	127	accB	78	381	WP_179860404.1	339
35	32.0513	29.3	4.8	2	50	27	32	156	127	accB	78	382	WP_156070070.1	340
36	32.0513	29.3	4.8	2	50	27	32	156	127	accB	78	382	WP_156060365.1	340
37	32.0513	29.3	4.8	2	50	27	32	156	127	accB	78	382	WP_156059706.1	340
38	32.0513	29.3	4.8	2	50	27	32	156	127	accB	78	382	WP_117476672.1	340
39	32.0513	28.9	4.9	2	50	27	32	156	127	accB	78	381	WP_197041789.1	339
40	30.1282	28.9	4.9	2	47	24	34.043	156	124	accB	78	378	WP_035394762.1	339
41	32.0513	28.9	4.9	2	50	27	32	156	127	accB	78	382	WP_186851275.1	340
42	32.0513	28.9	4.9	2	50	27	32	156	127	accB	78	382	WP_207684206.1	340
43	32.0513	28.9	4.9	2	50	27	32	156	127	accB	78	382	WP_117534057.1	340
44	30.1282	28.9	5	2	47	24	34.043	156	124	accB	78	379	WP_154276984.1	340
45	32.0513	28.9	5.1	2	50	27	32	156	127	accB	78	382	WP_156072433.1	340
46	32.0513	28.9	5.1	2	50	27	32	156	127	accB	78	382	WP_117506086.1	340
47	30.1282	28.9	5.1	2	47	24	34.043	156	124	accB	78	379	WP_156064860.1	340
48	30.1282	28.9	5.2	2	47	24	34.043	156	124	accB	78	376	WP_097793549.1	337
49	30.1282	28.9	5.3	2	47	24	34.043	156	124	accB	78	379	WP_156066489.1	340
50	30.1282	28.9	5.7	2	47	24	34.043	156	127	accB	81	382	WP_143405767.1	343
51	42.3077	28.5	7.9	1	66	46	28.788	156	131	accB	67	116	WP_112148250.1	51
53	108.73	49.3	7.18e-08	4	137	80	30.657	126	126	acpS	3	136	WP_098923229.1	2
54	105.556	39.3	0.000384	4	133	85	27.82	126	126	acpS	3	132	WP_191425939.1	2
55	104.762	38.5	0.000694	3	132	88	26.515	126	126	acpS	3	132	WP_087324573.1	2
56	108.73	38.5	0.000718	4	137	80	30.657	126	126	acpS	3	136	WP_156075117.1	2
57	108.73	38.1	0.001	4	137	80	30.657	126	126	acpS	3	136	WP_005936455.1	2
58	107.937	38.1	0.001	3	136	84	28.676	126	126	acpS	3	136	WP_156071111.1	2
59	108.73	37.4	0.002	4	137	80	30.657	126	126	acpS	3	136	WP_117477392.1	2
60	105.556	37	0.003	4	133	86	27.068	126	126	acpS	3	132	WP_087228907.1	2
61	108.73	36.2	0.005	4	137	81	29.927	126	126	acpS	3	136	WP_156059948.1	2
62	107.937	36.2	0.006	3	136	85	27.941	126	126	acpS	3	136	WP_097771798.1	2
63	108.73	36.2	0.006	4	137	81	29.927	126	126	acpS	3	136	WP_117506159.1	2
64	108.73	36.2	0.006	4	137	81	29.927	126	126	acpS	3	136	WP_117534600.1	2
65	108.73	35.8	0.007	4	137	81	29.927	126	126	acpS	3	136	WP_154277658.1	2
66	107.937	35.8	0.008	3	136	86	27.206	126	126	acpS	3	136	WP_097772747.1	2
67	108.73	35.8	0.008	4	137	81	29.927	126	126	acpS	3	136	WP_156075175.1	2
68	120.635	33.5	0.064	4	152	85	25	126	126	acpS	3	152	WP_055190031.1	2
69	105.556	33.1	0.072	5	133	84	27.82	126	125	acpS	3	132	WP_087385619.1	2
70	120.635	32.3	0.13	4	152	85	25	126	126	acpS	3	152	WP_112144365.1	2
71	104.762	32.3	0.13	4	132	87	26.515	126	125	acpS	3	132	WP_087246437.1	2
72	105.556	32.3	0.15	4	133	79	24.812	126	114	acpS	3	134	WP_129872195.1	2
73	105.556	32	0.16	4	133	79	24.812	126	114	acpS	3	134	WP_097779135.1	2
74	105.556	32	0.18	4	133	79	24.812	126	114	acpS	3	134	WP_015537267.1	2
75	105.556	32	0.19	4	133	79	24.812	126	114	acpS	3	134	WP_005921242.1	2
76	107.143	31.6	0.21	5	135	86	26.667	126	126	acpS	3	134	WP_120120519.1	2
77	105.556	31.6	0.21	4	133	79	24.812	126	114	acpS	3	134	WP_117529552.1	2
78	80.1587	31.6	0.28	3	101	66	25.743	126	94	acpS	3	102	WP_113992642.1	2
79	105.556	30.8	0.4	4	133	79	24.812	126	114	acpS	3	134	WP_055186885.1	2
80	80.1587	30.4	0.54	3	101	66	25.743	126	94	acpS	3	102	WP_118658390.1	2
81	81.746	30.4	0.55	4	103	62	28.155	126	93	acpS	3	104	WP_118552466.1	2
82	106.349	30.4	0.56	3	134	84	29.104	126	126	acpS	3	134	WP_097774455.1	2
83	105.556	30.4	0.64	4	133	79	24.812	126	114	acpS	3	134	WP_117553714.1	2
84	105.556	30.4	0.68	4	133	79	24.812	126	114	acpS	3	134	WP_097785345.1	2
85	107.143	30	0.74	5	135	87	25.926	126	126	acpS	3	134	WP_120079868.1	2
86	81.746	29.6	1.1	3	103	63	27.184	126	93	acpS	3	104	WP_097791653.1	2
87	83.3333	29.6	1.2	2	105	65	25.714	126	94	acpS	3	106	WP_128118252.1	2
88	83.3333	29.6	1.4	2	105	65	25.714	126	94	acpS	3	106	WP_112115970.1	2
89	107.143	29.3	1.7	5	135	77	24.444	126	114	acpS	3	134	WP_112090757.1	2
90	106.349	28.9	2.4	3	134	85	28.358	126	126	acpS	3	134	WP_005942611.1	2
91	32.5397	28.9	3.4	1	41	21	36.585	126	68	acpS	28	254	WP_118554120.1	219
92	106.349	28.5	3.5	3	134	85	28.358	126	126	acpS	3	134	WP_097777212.1	2
93	79.3651	28.1	3.6	3	100	64	27	126	93	acpS	3	101	WP_158403398.1	2
94	108.73	28.1	4.3	5	137	85	25.547	126	126	acpS	3	134	WP_118526641.1	2
95	79.3651	28.1	4.5	3	100	64	27	126	93	acpS	3	101	WP_158388105.1	2
96	23.0159	28.5	4.6	0	29	17	41.379	126	48	acpS	20	156	WP_158405879.1	128
97	79.3651	28.1	4.6	3	100	63	28	126	93	acpS	3	101	WP_207677576.1	2
98	23.0159	28.5	4.7	0	29	17	41.379	126	48	acpS	20	156	WP_158402155.1	128
99	23.0159	28.5	4.8	0	29	17	41.379	126	48	acpS	20	156	WP_207677265.1	128
100	20.6349	28.5	4.9	0	26	15	42.308	126	68	acpS	43	254	WP_055186350.1	229
101	23.0159	28.1	4.9	0	29	17	41.379	126	48	acpS	20	156	WP_158395398.1	128
102	23.0159	28.1	4.9	0	29	17	41.379	126	48	acpS	20	156	WP_149794006.1	128
103	23.0159	28.1	5	0	29	17	41.379	126	48	acpS	20	156	WP_158400348.1	128
104	79.3651	27.7	5	3	100	64	27	126	93	acpS	3	101	WP_149794942.1	2
105	23.0159	28.1	5.1	0	29	17	41.379	126	48	acpS	20	156	WP_158390550.1	128
106	95.2381	27.7	5.2	3	120	72	26.667	126	106	acpS	3	121	WP_097800942.1	2
107	23.0159	28.1	5.2	0	29	17	41.379	126	48	acpS	20	156	WP_158398325.1	128
108	79.3651	27.7	5.4	3	100	64	27	126	93	acpS	3	101	WP_015565246.1	2
109	23.0159	28.1	5.6	0	29	17	41.379	126	48	acpS	20	156	WP_015564471.1	128
110	76.9841	27.7	6	3	97	59	26.804	126	87	acpS	3	98	WP_207685974.1	2
111	79.3651	27.7	6	3	100	64	27	126	93	acpS	3	101	WP_158401514.1	2
112	36.5079	27.7	7	2	46	22	39.13	126	87	acpS	48	197	WP_087248908.1	152
113	36.5079	27.7	7.3	2	46	22	39.13	126	87	acpS	48	197	WP_087385652.1	152
114	79.3651	27.3	7.4	3	100	64	27	126	93	acpS	3	101	WP_158397944.1	2
115	42.0635	27.7	8.9	1	53	35	30.189	126	69	acpS	17	132	WP_154255596.1	82
116	34.127	26.2	8.9	1	43	29	30.233	126	86	acpS	45	58	WP_155515302.1	16
117	42.0635	27.7	9.2	1	53	35	30.189	126	69	acpS	17	132	WP_158388004.1	82
118	42.0635	27.7	9.4	1	53	35	30.189	126	69	acpS	17	132	WP_015563603.1	82
119	42.0635	27.7	9.5	1	53	35	30.189	126	69	acpS	17	132	WP_005944486.1	82
120	42.0635	27.7	9.5	1	53	35	30.189	126	69	acpS	17	132	WP_097781574.1	82
121	42.0635	27.7	9.7	1	53	35	30.189	126	69	acpS	17	132	WP_097775203.1	82
122	42.0635	27.3	9.8	1	53	35	30.189	126	69	acpS	17	132	WP_120020923.1	82
123	42.0635	27.3	9.8	1	53	35	30.189	126	69	acpS	17	132	WP_158404414.1	82
124	42.0635	27.3	9.9	1	53	35	30.189	126	69	acpS	17	132	WP_120081209.1	82
125	70.8447	32	2.3	11	260	135	23.077	367	348	asd	99	319	WP_113991904.1	115
126	70.8447	32	2.5	11	260	135	23.077	367	348	asd	99	319	WP_117929373.1	115
127	70.8447	31.6	2.6	11	260	135	23.077	367	348	asd	99	319	WP_097780241.1	115
128	70.8447	31.6	2.7	11	260	135	23.077	367	348	asd	99	319	WP_112089892.1	115
129	70.8447	31.6	2.8	11	260	135	23.077	367	348	asd	99	319	WP_055184388.1	115
130	70.8447	31.6	2.9	11	260	135	23.077	367	348	asd	99	319	WP_015538498.1	115
131	70.8447	31.6	2.9	11	260	134	23.462	367	348	asd	99	319	WP_156061157.1	115
132	47.4114	31.2	3.5	8	174	76	24.713	367	302	asd	131	274	WP_022257186.1	154
133	58.3106	31.2	3.6	10	214	99	23.832	367	302	asd	99	274	WP_112147596.1	115
134	47.4114	31.2	3.6	8	174	76	24.713	367	302	asd	131	274	WP_112114882.1	154
135	58.3106	31.2	4.1	10	214	99	23.832	367	302	asd	99	274	WP_005942078.1	115
136	58.3106	31.2	4.4	10	214	99	23.832	367	302	asd	99	274	WP_118527232.1	115
137	58.3106	30.8	4.5	10	214	99	23.832	367	302	asd	99	274	WP_097777790.1	115
138	47.4114	30.8	5.2	8	174	76	24.713	367	302	asd	131	274	WP_097792252.1	154
139	21.2534	30.8	6.4	4	78	43	28.205	367	139	asd	72	207	WP_097839310.1	133
140	21.2534	30.8	6.6	4	78	43	28.205	367	139	asd	72	207	WP_055189274.1	133
141	10.3542	30.4	7.3	1	38	19	42.105	367	91	asd	54	162	WP_118658361.1	128
142	21.2534	30.4	7.3	4	78	43	28.205	367	139	asd	72	207	WP_005926891.1	133
143	21.2534	30.4	7.4	4	78	43	28.205	367	139	asd	72	207	WP_113992146.1	133
144	21.2534	30.4	7.4	4	78	43	28.205	367	139	asd	72	207	WP_112091726.1	133
145	21.2534	30.4	7.4	4	78	43	28.205	367	139	asd	72	207	WP_097783788.1	133
146	21.2534	30.4	7.4	4	78	43	28.205	367	139	asd	72	207	WP_117526464.1	133
147	47.6839	30	8.1	8	175	78	24	367	303	asd	131	275	WP_015564126.1	154
148	11.4441	28.9	8.2	0	42	29	30.952	367	214	asd	173	51	WP_120020464.1	10
149	47.6839	30	8.6	8	175	78	24	367	303	asd	131	275	WP_149793370.1	154
150	47.6839	30	8.9	8	175	78	24	367	303	asd	131	275	WP_158387052.1	154
151	16.8937	30	9.3	2	62	33	32.258	367	122	asd	61	213	WP_055185828.1	161
152	23.1608	30	9.7	4	85	48	30.588	367	143	asd	61	236	WP_173016278.1	161
153	33.0612	33.9	0.3	4	81	46	32.099	245	205	bamD	127	136	WP_191376697.1	63
154	17.1429	30.4	3.1	1	42	25	33.333	245	54	bamD	16	60	WP_087233161.1	19
155	30.2041	30.8	3.3	0	74	53	28.378	245	233	bamD	160	258	WP_156059652.1	185
156	30.2041	30.4	4.2	0	74	53	28.378	245	233	bamD	160	257	WP_156068783.1	184
157	30.2041	30.4	4.2	0	74	53	28.378	245	233	bamD	160	258	WP_149794825.1	185
158	15.9184	28.9	9	1	39	25	33.333	245	38	bamD	1	41	WP_087246291.1	3
159	12.2449	28.9	9.6	1	30	15	43.333	245	32	bamD	3	39	WP_097839096.1	12
160	22.0408	28.9	9.8	1	54	38	27.778	245	53	bamD	1	56	WP_087245940.1	3
172	39.5455	42.7	0.000178	1	87	56	32.184	220	117	can	31	127	WP_097791981.1	44
173	18.3544	32.3	1.7	2	58	29	37.931	316	152	coaA	98	87	WP_087364142.1	34
174	18.3544	32.3	1.7	2	58	29	37.931	316	152	coaA	98	87	WP_087248048.1	34
175	18.3544	32.3	1.7	2	58	29	37.931	316	152	coaA	98	87	WP_087383325.1	34
176	6.64557	31.2	2	0	21	8	61.905	316	110	coaA	90	22	WP_156072140.1	2
177	6.64557	31.2	2	0	21	8	61.905	316	110	coaA	90	22	WP_098922203.1	2
178	26.5823	31.6	2.4	4	84	41	30.952	316	147	coaA	66	338	WP_158405753.1	270
179	31.3291	29.6	3.5	3	99	66	26.263	316	223	coaA	127	106	WP_087367083.1	13
180	29.1139	30.4	3.9	5	92	54	28.261	316	181	coaA	90	81	WP_117948517.1	2
181	29.1139	30.4	4	5	92	54	28.261	316	181	coaA	90	81	WP_005923871.1	2
182	18.3544	30.4	4.2	2	58	32	27.586	316	261	coaA	205	185	WP_097792416.1	137
183	26.5823	28.9	6.7	2	84	55	27.381	316	223	coaA	142	106	WP_087323410.1	27
184	29.1139	29.6	7.9	5	92	54	28.261	316	181	coaA	90	81	WP_055185151.1	2
185	29.1139	29.6	8.2	5	92	54	28.261	316	181	coaA	90	81	WP_097779706.1	2
186	29.1139	29.3	9.1	5	92	54	28.261	316	181	coaA	90	81	WP_112121740.1	2
187	40.1899	29.6	9.7	4	127	84	23.622	316	196	coaA	79	269	WP_207675943.1	147
188	29.1139	29.3	9.9	5	92	54	28.261	316	181	coaA	90	81	WP_113992042.1	2
224	37.7358	42	9.17e-05	1	60	32	36.667	159	56	coaD	3	61	WP_087231562.1	2
225	19.4969	35.8	0.011	0	31	18	41.935	159	39	coaD	9	41	WP_097793178.1	11
226	30.8176	36.2	0.016	1	49	28	36.735	159	54	coaD	9	181	WP_198403176.1	133
227	33.9623	32	0.27	1	54	34	25.926	159	56	coaD	9	64	WP_044953287.1	11
228	43.3962	32.3	0.43	1	69	47	26.087	159	72	coaD	4	67	WP_207685216.1	3
229	43.3962	32	0.46	1	69	47	26.087	159	72	coaD	4	67	WP_156076181.1	3
230	43.3962	30.8	1.4	1	69	47	26.087	159	72	coaD	4	67	WP_118553019.1	3
231	25.1572	30.4	1.5	1	40	23	37.5	159	43	coaD	6	44	WP_087248085.1	5
232	25.1572	30.4	1.9	0	40	27	32.5	159	43	coaD	4	42	WP_112090178.1	3
233	16.3522	29.6	3.4	0	26	15	42.308	159	27	coaD	2	28	WP_207727610.1	3
234	37.7358	28.5	7.2	0	60	40	33.333	159	65	coaD	6	135	WP_022257004.1	76
235	37.7358	28.5	7.4	0	60	40	33.333	159	65	coaD	6	135	WP_128118072.1	76
236	25.7862	28.1	9.4	2	41	22	39.024	159	43	coaD	6	45	WP_186850262.1	5
237	38.9937	28.1	9.4	2	62	40	29.032	159	130	coaD	73	149	WP_087248042.1	88
238	57.1429	46.6	8.87e-06	3	128	85	29.688	224	200	cohE	73	190	WP_087324593.1	68
239	57.1429	46.6	9.48e-06	4	128	85	29.688	224	200	cohE	73	190	WP_087232323.1	68
240	57.1429	46.2	1.29e-05	3	128	85	29.688	224	200	cohE	73	190	WP_158398366.1	68
241	57.1429	46.2	1.31e-05	3	128	85	29.688	224	200	cohE	73	190	WP_158390443.1	68
242	57.1429	46.2	1.41e-05	3	128	85	29.688	224	200	cohE	73	190	WP_015564416.1	68
243	38.3929	45.4	1.99e-05	4	86	48	34.884	224	212	cohE	130	193	WP_154252967.1	113
244	49.5536	45.1	3.14e-05	4	111	70	32.432	224	200	cohE	90	190	WP_087385190.1	85
245	49.5536	44.7	4.63e-05	4	111	70	32.432	224	200	cohE	90	190	WP_087245960.1	85
246	57.1429	43.9	6.89e-05	3	128	87	28.125	224	200	cohE	73	190	WP_005943491.1	68
247	57.1429	43.5	0.000107	3	128	87	28.125	224	200	cohE	73	190	WP_097800800.1	68
248	55.8036	43.1	0.000138	4	125	80	30.4	224	212	cohE	90	203	WP_055188720.1	84
249	49.5536	43.1	0.000144	3	111	71	31.532	224	200	cohE	90	190	WP_097779075.1	85
250	49.5536	43.1	0.000155	3	111	71	31.532	224	200	cohE	90	190	WP_112090979.1	85
251	49.5536	43.1	0.000164	3	111	71	31.532	224	200	cohE	90	190	WP_055186311.1	85
252	49.5536	42.7	0.000176	3	111	71	31.532	224	200	cohE	90	189	WP_097791754.1	84
253	49.5536	42.7	0.00022	3	111	71	31.532	224	200	cohE	90	189	WP_005934683.1	84
254	51.3393	42.4	0.00023	3	115	75	30.435	224	200	cohE	86	190	WP_022257824.1	81
255	49.5536	42.4	0.000237	3	111	72	30.631	224	200	cohE	90	190	WP_015537218.1	85
256	49.5536	42	0.000308	3	111	73	29.73	224	200	cohE	90	190	WP_005921684.1	85
257	51.7857	35.8	0.038	3	116	69	26.724	224	195	cohE	85	178	WP_191377924.1	74
258	32.5893	33.5	0.23	4	73	39	35.616	224	198	cohE	130	194	WP_087368027.1	126
259	50.8929	32.3	0.77	3	114	77	24.561	224	121	cohE	17	413	WP_191377227.1	300
260	111.475	40.8	7.7e-06	2	68	35	36.765	61	60	csrA	1	68	WP_191377376.1	1
261	67.2131	32	0.039	1	41	23	36.585	61	39	csrA	2	660	WP_156058230.1	620
262	67.2131	31.6	0.062	1	41	23	36.585	61	39	csrA	2	659	WP_207684444.1	619
263	67.2131	27.7	1.3	0	41	29	29.268	61	61	csrA	21	249	WP_192919955.1	209
264	78.6885	27.3	1.8	1	48	30	31.25	61	59	csrA	15	211	WP_120121017.1	164
265	78.6885	26.2	4.6	1	48	31	29.167	61	59	csrA	15	211	WP_128117294.1	164
266	78.6885	25.4	8.3	1	48	31	29.167	61	59	csrA	15	211	WP_117529438.1	164
267	9.38697	31.2	5.8	0	49	31	36.735	522	395	cydA	347	211	WP_097784014.1	163
268	14.751	30.8	9	2	77	51	27.273	522	427	cydA	351	301	WP_097776314.1	230
269	14.751	30.8	9.1	2	77	51	27.273	522	427	cydA	351	301	WP_120120661.1	230
270	19.7318	30.8	9.2	3	103	61	27.184	522	286	cydA	193	180	WP_144066469.1	83
271	9.23483	32.7	0.71	0	35	19	45.714	379	109	cydB	75	81	WP_097780264.1	47
272	9.23483	32.7	0.78	0	35	19	45.714	379	109	cydB	75	81	WP_207698092.1	47
273	9.23483	32.7	0.79	0	35	19	45.714	379	109	cydB	75	81	WP_154276198.1	47
274	16.8865	29.3	4.1	2	64	35	31.25	379	118	cydB	63	72	WP_005941795.1	10
275	17.942	31.2	5.1	2	68	38	33.824	379	218	cydB	151	457	WP_191378072.1	397
276	16.3588	30.8	6.7	1	62	42	29.032	379	124	cydB	65	140	WP_097783961.1	79
277	9.23483	29.3	9.1	0	35	21	40	379	109	cydB	75	81	WP_118527188.1	47
278	48.6486	25	4.5	0	18	8	55.556	37	24	cydX	7	43	WP_087365588.1	26
279	48.6486	25	4.5	0	18	8	55.556	37	24	cydX	7	43	WP_087381742.1	26
280	48.6486	24.6	5.3	0	18	8	55.556	37	24	cydX	7	43	WP_087248718.1	26
281	59.4595	24.3	8.9	0	22	13	40.909	37	22	cydX	1	125	WP_020993729.1	104
282	59.4595	24.3	9.3	0	22	13	40.909	37	22	cydX	1	120	WP_118930231.1	99
283	59.4595	24.3	9.4	0	22	13	40.909	37	22	cydX	1	125	WP_117475928.1	104
323	64.5985	39.3	0.003	6	177	100	24.859	274	234	dapD	73	167	WP_197737030.1	9
324	55.1095	35.8	0.041	5	151	97	23.841	274	208	dapD	73	149	WP_199522864.1	2
325	28.4672	35.8	0.061	3	78	48	33.333	274	202	dapD	128	142	WP_191376885.1	66
326	55.8394	33.5	0.31	5	153	88	23.529	274	220	dapD	91	183	WP_158401177.1	37
327	55.8394	33.5	0.31	5	153	88	23.529	274	220	dapD	91	183	WP_149794513.1	37
328	49.2701	33.1	0.34	7	135	67	29.63	274	201	dapD	90	131	WP_055186605.1	2
329	49.2701	33.1	0.37	7	135	67	29.63	274	201	dapD	90	131	WP_112091448.1	2
330	49.2701	33.1	0.38	7	135	67	29.63	274	201	dapD	90	131	WP_015537101.1	2
331	49.2701	33.1	0.4	7	135	67	29.63	274	201	dapD	90	131	WP_005924174.1	2
332	49.2701	32.7	0.51	7	135	67	29.63	274	201	dapD	90	131	WP_097785161.1	2
333	45.9854	32.3	0.7	7	126	56	33.333	274	201	dapD	99	131	WP_097800558.1	11
334	13.1387	32.7	1	0	36	24	33.333	274	247	dapD	212	525	WP_112143275.1	490
335	27.3723	31.2	1.2	3	75	36	34.667	274	213	dapD	152	132	WP_015537725.1	58
336	48.9051	31.6	1.2	6	134	68	29.851	274	201	dapD	90	131	WP_120120713.1	2
337	45.6204	31.6	1.4	6	125	60	31.2	274	201	dapD	99	131	WP_120020797.1	11
338	45.6204	31.2	1.7	6	125	60	31.2	274	201	dapD	99	131	WP_097776801.1	11
339	21.1679	30.8	2.1	0	58	38	34.483	274	208	dapD	151	142	WP_112091070.1	85
340	13.1387	31.6	2.3	0	36	23	36.111	274	247	dapD	212	527	WP_147365927.1	492
341	16.0584	30.4	2.4	0	44	30	31.818	274	214	dapD	171	129	WP_005927270.1	86
342	68.6131	30.4	2.7	11	188	95	22.872	274	241	dapD	60	155	WP_181966833.1	12
343	23.7226	30.8	2.8	2	65	33	33.846	274	205	dapD	151	160	WP_117950445.1	96
344	23.7226	30.4	2.9	2	65	33	33.846	274	205	dapD	151	160	WP_081458334.1	96
345	23.7226	30.4	3	2	65	33	33.846	274	205	dapD	151	160	WP_158398634.1	96
346	23.7226	30.4	3	2	65	33	33.846	274	205	dapD	151	160	WP_097778285.1	96
347	23.7226	30.4	3.1	2	65	33	33.846	274	205	dapD	151	160	WP_117949016.1	96
348	23.3577	30.4	3.1	3	64	31	37.5	274	201	dapD	147	131	WP_097839556.1	68
349	39.4161	30.4	3.5	4	108	47	28.704	274	240	dapD	133	154	WP_158389370.1	77
350	39.4161	30.4	3.6	4	108	47	28.704	274	240	dapD	133	154	WP_158398510.1	77
351	39.4161	30.4	3.7	4	108	47	28.704	274	240	dapD	133	154	WP_149795206.1	77
352	10.219	30	3.8	0	28	15	46.429	274	201	dapD	174	131	WP_055189045.1	104
353	39.4161	30.4	3.8	4	108	47	28.704	274	240	dapD	133	154	WP_158405651.1	77
354	10.219	30	3.9	0	28	15	46.429	274	201	dapD	174	131	WP_112145509.1	104
355	32.1168	30	4.1	3	88	43	28.409	274	205	dapD	128	160	WP_087231234.1	83
356	16.7883	30.8	4.1	0	46	34	26.087	274	247	dapD	202	525	WP_117535334.1	480
357	39.4161	30.4	4.1	4	108	47	28.704	274	240	dapD	133	154	WP_158401985.1	77
358	23.7226	30	4.2	2	65	34	32.308	274	205	dapD	151	160	WP_128117717.1	96
359	27.7372	28.9	4.3	3	76	45	25	274	218	dapD	152	78	WP_208894508.1	6
360	32.1168	30	4.3	3	88	43	28.409	274	205	dapD	128	160	WP_191426078.1	83
361	20.438	29.3	4.4	2	56	31	37.5	274	205	dapD	150	83	WP_128117362.1	32
362	32.1168	30	4.6	3	88	43	28.409	274	205	dapD	128	160	WP_087325021.1	83
363	10.219	29.6	5.1	0	28	16	42.857	274	201	dapD	174	131	WP_154260207.1	104
364	13.1387	30.4	5.2	0	36	24	33.333	274	247	dapD	212	528	WP_145945636.1	493
365	13.1387	30.4	5.2	0	36	24	33.333	274	247	dapD	212	528	WP_143405606.1	493
366	13.1387	30.4	5.2	0	36	24	33.333	274	247	dapD	212	528	WP_133300946.1	493
367	13.1387	30.4	5.2	0	36	24	33.333	274	247	dapD	212	528	WP_133303634.1	493
368	23.7226	29.6	5.2	2	65	34	32.308	274	205	dapD	151	160	WP_117930479.1	96
369	10.219	29.6	5.5	0	28	16	42.857	274	201	dapD	174	131	WP_118529179.1	104
370	23.7226	29.6	5.7	2	65	34	32.308	274	205	dapD	151	160	WP_117554752.1	96
371	10.219	29.3	6.1	0	28	16	42.857	274	205	dapD	178	88	WP_207698723.1	61
372	14.5985	29.3	6.4	0	40	28	30	274	208	dapD	169	155	WP_112121297.1	116
373	10.219	29.3	6.9	0	28	15	46.429	274	201	dapD	174	131	WP_097791258.1	104
374	10.219	29.3	7.1	0	28	15	46.429	274	201	dapD	174	131	WP_207686286.1	104
375	10.219	29.3	7.1	0	28	15	46.429	274	201	dapD	174	131	WP_118553914.1	104
376	14.5985	29.3	7.1	0	40	28	30	274	208	dapD	169	155	WP_208894506.1	116
377	41.9708	29.3	8.7	4	115	55	27.826	274	240	dapD	128	154	WP_087248406.1	66
431	17.5182	30.8	2.7	0	48	34	29.167	274	52	dapF	5	72	WP_191377081.1	25
432	34.3066	30.8	3.7	2	94	49	29.787	274	230	dapF	137	529	WP_082210757.1	453
433	19.708	30.8	3.7	2	54	27	38.889	274	256	dapF	203	298	WP_117527899.1	251
434	34.3066	30.8	3.8	2	94	49	29.787	274	230	dapF	137	529	WP_156070700.1	453
435	34.3066	30.8	3.8	2	94	49	29.787	274	230	dapF	137	529	WP_081028376.1	453
436	34.3066	30.8	3.8	2	94	49	29.787	274	230	dapF	137	529	WP_120120099.1	453
437	34.3066	30.8	3.9	2	94	49	29.787	274	230	dapF	137	529	WP_097838602.1	453
438	34.3066	30.8	3.9	2	94	49	29.787	274	230	dapF	137	529	WP_158403478.1	453
439	34.3066	30.8	3.9	2	94	49	29.787	274	230	dapF	137	529	WP_097802192.1	453
440	34.3066	30.8	3.9	2	94	49	29.787	274	230	dapF	137	529	WP_156069144.1	453
441	34.3066	30.8	3.9	2	94	49	29.787	274	230	dapF	137	529	WP_097780182.1	453
442	34.3066	30.8	3.9	2	94	49	29.787	274	230	dapF	137	529	WP_207697018.1	453
443	34.3066	30.8	3.9	2	94	49	29.787	274	230	dapF	137	529	WP_082210838.1	453
444	34.3066	30.8	3.9	2	94	49	29.787	274	230	dapF	137	529	WP_097786264.1	453
445	34.3066	30.8	3.9	2	94	49	29.787	274	230	dapF	137	529	WP_097773654.1	453
446	34.3066	30.8	3.9	2	94	49	29.787	274	230	dapF	137	529	WP_097778123.1	453
447	34.3066	30.8	3.9	2	94	49	29.787	274	230	dapF	137	529	WP_112089821.1	453
448	34.3066	30.8	3.9	2	94	49	29.787	274	230	dapF	137	529	WP_158397031.1	453
449	34.3066	30.8	3.9	2	94	49	29.787	274	230	dapF	137	529	WP_156064222.1	453
450	34.3066	30.8	3.9	2	94	49	29.787	274	230	dapF	137	529	WP_118657662.1	453
451	34.3066	30.8	3.9	2	94	49	29.787	274	230	dapF	137	529	WP_117476886.1	453
452	34.3066	30.8	4	2	94	49	29.787	274	230	dapF	137	529	WP_097770297.1	453
453	34.3066	30.8	4	2	94	49	29.787	274	230	dapF	137	529	WP_117526198.1	453
454	34.3066	30.8	4	2	94	49	29.787	274	230	dapF	137	529	WP_097792477.1	453
455	34.3066	30.8	4	2	94	49	29.787	274	230	dapF	137	529	WP_149794320.1	453
456	34.3066	30.8	4	2	94	49	29.787	274	230	dapF	137	529	WP_158401291.1	453
457	34.3066	30.8	4	2	94	49	29.787	274	230	dapF	137	529	WP_097774838.1	453
458	34.3066	30.8	4.1	2	94	49	29.787	274	230	dapF	137	529	WP_118551986.1	453
459	34.3066	30.8	4.1	2	94	49	29.787	274	230	dapF	137	529	WP_080545323.1	453
460	34.3066	30.8	4.1	2	94	49	29.787	274	230	dapF	137	529	WP_117929421.1	453
461	34.3066	30.8	4.2	2	94	49	29.787	274	230	dapF	137	529	WP_118527941.1	453
462	34.3066	30.8	4.2	2	94	49	29.787	274	230	dapF	137	529	WP_112148222.1	453
463	34.3066	30.8	4.2	2	94	49	29.787	274	230	dapF	137	529	WP_158387230.1	453
464	34.3066	30.8	4.3	2	94	49	29.787	274	230	dapF	137	529	WP_112115280.1	453
465	34.3066	30.8	4.3	2	94	49	29.787	274	230	dapF	137	529	WP_112143457.1	453
466	34.3066	30.8	4.4	2	94	49	29.787	274	230	dapF	137	529	WP_117504770.1	453
467	34.3066	30.8	4.4	2	94	49	29.787	274	230	dapF	137	529	WP_098924940.1	453
468	34.3066	30.8	4.5	2	94	49	29.787	274	230	dapF	137	529	WP_128117220.1	453
469	35.7664	30.4	4.5	3	98	59	27.551	274	114	dapF	23	205	WP_055188346.1	114
470	34.3066	30.4	4.6	2	94	49	29.787	274	230	dapF	137	529	WP_081027624.1	453
471	34.6715	30.4	4.8	3	95	57	27.368	274	111	dapF	23	202	WP_097792450.1	114
472	34.3066	30	6.5	2	94	49	29.787	274	230	dapF	137	529	WP_087246660.1	453
473	34.3066	30	6.5	2	94	49	29.787	274	230	dapF	137	529	WP_087381609.1	453
474	34.3066	30	7.9	2	94	49	29.787	274	230	dapF	137	529	WP_087230377.1	453
475	17.1533	29.6	8.2	1	47	32	29.787	274	122	dapF	76	134	WP_118658118.1	89
476	34.3066	29.6	8.3	2	94	49	29.787	274	230	dapF	137	529	WP_087324878.1	453
478	41.9689	33.1	0.15	1	81	55	29.63	193	163	dcd	83	114	WP_154275960.1	36
479	41.9689	33.1	0.18	1	81	55	29.63	193	163	dcd	83	114	WP_129900171.1	36
480	38.342	32.3	0.52	2	74	47	32.432	193	126	dcd	54	96	WP_005932674.1	25
481	28.4974	30.8	1.6	1	55	35	34.545	193	126	dcd	73	96	WP_149794597.1	42
482	28.4974	30.8	1.6	1	55	35	34.545	193	126	dcd	73	96	WP_158394852.1	42
483	41.9689	30	1.7	1	81	56	28.395	193	163	dcd	83	114	WP_207699107.1	36
484	28.4974	30.4	1.8	1	55	35	34.545	193	126	dcd	73	96	WP_158401628.1	42
485	41.9689	30	2	1	81	56	28.395	193	163	dcd	83	114	WP_005361111.1	36
486	41.4508	30	2.4	2	80	54	28.75	193	126	dcd	48	96	WP_097781912.1	19
487	41.4508	30	2.6	2	80	54	28.75	193	126	dcd	48	96	WP_207698236.1	19
488	41.4508	30	2.7	2	80	54	28.75	193	126	dcd	48	96	WP_097774850.1	19
489	28.4974	29.6	3.4	1	55	35	34.545	193	126	dcd	73	96	WP_097785501.1	42
490	28.4974	29.6	3.4	1	55	35	34.545	193	126	dcd	73	96	WP_117526392.1	42
491	41.4508	29.3	3.5	1	80	55	28.75	193	162	dcd	83	113	WP_055158506.1	36
492	28.4974	29.6	3.5	1	55	35	34.545	193	126	dcd	73	96	WP_005921067.1	42
493	28.4974	29.6	4.1	1	55	35	34.545	193	126	dcd	73	96	WP_113992280.1	42
494	28.4974	29.6	4.2	1	55	36	32.727	193	126	dcd	73	96	WP_154258751.1	42
495	28.4974	29.6	4.2	1	55	36	32.727	193	126	dcd	73	96	WP_207677597.1	42
496	28.4974	29.3	4.4	1	55	35	34.545	193	126	dcd	73	96	WP_097770779.1	42
497	28.4974	29.3	4.5	1	55	36	32.727	193	126	dcd	73	96	WP_120079531.1	42
498	28.4974	29.3	4.5	1	55	35	34.545	193	126	dcd	73	96	WP_098922524.1	42
499	28.4974	29.3	4.6	1	55	35	34.545	193	126	dcd	73	96	WP_097772236.1	42
500	28.4974	29.3	4.6	1	55	36	32.727	193	126	dcd	73	96	WP_005940225.1	42
501	28.4974	29.3	5.1	1	55	35	34.545	193	126	dcd	73	96	WP_156069756.1	42
502	28.4974	28.5	8.1	1	55	36	32.727	193	126	dcd	73	96	WP_097783107.1	42
503	28.4974	28.5	8.4	1	55	36	32.727	193	126	dcd	73	96	WP_117529729.1	42
504	28.4974	28.5	8.4	1	55	36	32.727	193	126	dcd	73	96	WP_117533083.1	42
505	28.4974	28.5	8.5	1	55	36	32.727	193	126	dcd	73	96	WP_112120918.1	42
506	28.4974	28.5	8.5	1	55	36	32.727	193	126	dcd	73	96	WP_117554143.1	42
507	28.4974	28.5	8.5	1	55	36	32.727	193	126	dcd	73	96	WP_112090800.1	42
508	28.4974	28.5	8.8	1	55	36	32.727	193	126	dcd	73	96	WP_097778477.1	42
509	28.4974	28.5	8.9	1	55	36	32.727	193	126	dcd	73	96	WP_118657875.1	42
510	28.4974	28.5	9.1	1	55	36	32.727	193	126	dcd	73	96	WP_117948800.1	42
511	28.4974	28.5	9.2	1	55	36	32.727	193	126	dcd	73	96	WP_117929706.1	42
512	28.4974	28.5	9.3	1	55	36	32.727	193	126	dcd	73	96	WP_112147555.1	42
513	28.4974	28.5	9.4	1	55	36	32.727	193	126	dcd	73	96	WP_154251662.1	42
514	28.4974	28.5	9.7	1	55	36	32.727	193	126	dcd	73	96	WP_055185505.1	42
515	28.4974	28.5	9.9	1	55	36	32.727	193	126	dcd	73	96	WP_112114927.1	42
519	41.4815	48.9	8.37e-08	0	56	34	39.286	135	62	dicA	7	103	WP_003509323.1	48
520	41.4815	48.5	1.18e-07	0	56	34	39.286	135	62	dicA	7	103	WP_015536490.1	48
521	74.0741	47.8	3.47e-07	1	100	71	28	135	104	dicA	6	100	WP_097778117.1	1
522	66.6667	47	4.38e-07	1	90	62	30	135	96	dicA	8	98	WP_191376992.1	9
523	54.8148	45.8	8.51e-07	1	74	46	36.486	135	81	dicA	8	74	WP_015538063.1	2
524	45.1852	46.2	1.01e-06	0	61	37	39.344	135	67	dicA	7	113	WP_087384645.1	53
525	45.1852	46.2	1.06e-06	0	61	37	39.344	135	67	dicA	7	112	WP_087246119.1	52
526	45.1852	45.8	1.35e-06	0	61	37	39.344	135	67	dicA	7	117	WP_087365141.1	57
527	51.1111	45.4	1.41e-06	1	69	42	37.681	135	76	dicA	8	69	WP_158398156.1	2
528	50.3704	45.8	3.29e-06	1	68	41	38.235	135	74	dicA	7	70	WP_117527795.1	4
529	38.5185	44.3	4.77e-06	0	52	32	38.462	135	58	dicA	7	100	WP_087232594.1	49
530	54.8148	43.5	4.86e-06	1	74	47	35.135	135	81	dicA	8	79	WP_154265263.1	7
531	43.7037	43.1	5.04e-06	0	59	38	35.593	135	70	dicA	12	71	WP_158403351.1	13
532	51.1111	43.1	7.17e-06	2	69	34	42.029	135	67	dicA	4	77	WP_097786429.1	10
533	73.3333	43.9	7.55e-06	2	99	66	29.293	135	104	dicA	6	95	WP_097801907.1	1
534	51.1111	43.1	7.72e-06	2	69	34	42.029	135	67	dicA	4	77	WP_081027696.1	10
535	56.2963	45.1	8.54e-06	1	76	52	30.263	135	82	dicA	8	76	WP_158390057.1	1
536	51.1111	42.7	9.04e-06	2	69	34	42.029	135	67	dicA	4	77	WP_097772709.1	10
537	56.2963	44.7	9.15e-06	1	76	52	30.263	135	82	dicA	8	76	WP_120019802.1	1
538	61.4815	43.1	9.57e-06	0	83	57	31.325	135	89	dicA	7	89	WP_158398702.1	7
539	69.6296	44.7	1.12e-05	2	94	62	28.723	135	100	dicA	7	91	WP_097777820.1	3
540	55.5556	42.7	1.18e-05	0	75	51	32	135	83	dicA	9	83	WP_087364877.1	9
541	47.4074	44.3	1.24e-05	1	64	38	39.063	135	69	dicA	6	63	WP_050762765.1	1
542	54.8148	42.7	1.31e-05	1	74	45	37.838	135	81	dicA	8	74	WP_120121454.1	2
543	51.1111	42.4	1.36e-05	2	69	34	42.029	135	67	dicA	4	77	WP_156075484.1	10
544	52.5926	44.3	1.53e-05	1	71	48	30.986	135	77	dicA	8	71	WP_158405398.1	1
545	43.7037	42	1.59e-05	0	59	37	37.288	135	70	dicA	12	71	WP_158389933.1	13
546	48.8889	42.7	1.83e-05	0	66	44	33.333	135	72	dicA	7	106	WP_113621649.1	41
547	38.5185	43.1	1.95e-05	0	52	33	36.538	135	58	dicA	7	113	WP_097785287.1	62
548	54.8148	42.4	2.12e-05	1	74	46	36.486	135	81	dicA	8	74	WP_005932550.1	2
549	38.5185	42.7	2.13e-05	0	52	33	36.538	135	58	dicA	7	113	WP_112090982.1	62
550	46.6667	42	2.14e-05	0	63	41	34.921	135	69	dicA	7	69	WP_005933020.1	7
551	38.5185	42.7	2.41e-05	0	52	33	36.538	135	58	dicA	7	113	WP_117949924.1	62
552	46.6667	42	2.59e-05	0	63	41	34.921	135	69	dicA	7	69	WP_005928332.1	7
553	51.8519	42	2.59e-05	1	70	45	34.286	135	75	dicA	7	76	WP_156065682.1	7
554	38.5185	42.7	2.59e-05	0	52	33	36.538	135	58	dicA	7	113	WP_117530119.1	62
555	38.5185	42.7	2.59e-05	0	52	33	36.538	135	58	dicA	7	113	WP_117553759.1	62
556	55.5556	42	2.64e-05	0	75	51	32	135	83	dicA	9	83	WP_087228128.1	9
557	73.3333	42.4	2.66e-05	2	99	67	28.283	135	104	dicA	6	95	WP_158403355.1	1
558	46.6667	42	2.67e-05	0	63	41	34.921	135	69	dicA	7	69	WP_097782382.1	7
559	55.5556	42	2.67e-05	0	75	51	32	135	83	dicA	9	83	WP_087364905.1	9
560	38.5185	42.7	2.72e-05	0	52	33	36.538	135	58	dicA	7	113	WP_129872866.1	62
561	38.5185	42.7	2.73e-05	0	52	33	36.538	135	58	dicA	7	113	WP_113991810.1	62
562	48.8889	42.7	2.8e-05	0	66	44	33.333	135	72	dicA	7	127	WP_097779073.1	62
563	38.5185	42.4	2.9e-05	0	52	33	36.538	135	58	dicA	7	113	WP_117928942.1	62
564	54.8148	42	2.97e-05	1	74	45	37.838	135	81	dicA	8	74	WP_097785954.1	2
565	73.3333	42.4	2.98e-05	2	99	67	28.283	135	104	dicA	6	95	WP_187358269.1	1
566	38.5185	42.4	3.19e-05	0	52	33	36.538	135	58	dicA	7	113	WP_112121810.1	62
567	60.7407	43.5	3.23e-05	1	82	56	30.488	135	86	dicA	6	82	WP_087232442.1	1
568	61.4815	41.6	3.32e-05	0	83	58	30.12	135	89	dicA	7	89	WP_208894603.1	7
569	42.963	42.7	3.79e-05	0	58	36	37.931	135	62	dicA	5	59	WP_007490060.1	2
570	43.7037	40.8	4.32e-05	0	59	38	35.593	135	70	dicA	12	71	WP_158399071.1	13
571	44.4444	41.6	5.23e-05	0	60	39	35	135	67	dicA	8	61	WP_087228116.1	2
572	73.3333	41.6	5.65e-05	2	99	68	27.273	135	104	dicA	6	95	WP_158404937.1	1
573	52.5926	42	6.76e-05	1	71	48	30.986	135	80	dicA	10	81	WP_006354173.1	12
574	44.4444	40.8	8.05e-05	0	60	38	36.667	135	67	dicA	8	61	WP_087368497.1	2
575	87.4074	41.2	8.66e-05	4	118	70	30.508	135	112	dicA	6	117	WP_120079626.1	1
576	42.2222	42	9.4e-05	0	57	34	40.351	135	62	dicA	6	57	WP_118658019.1	1
577	43.7037	39.7	0.000106	0	59	38	35.593	135	70	dicA	12	71	WP_149795285.1	13
578	54.8148	41.6	0.000108	1	74	51	29.73	135	83	dicA	10	84	WP_005928008.1	12
579	43.7037	39.7	0.000114	0	59	38	35.593	135	70	dicA	12	71	WP_158401699.1	13
580	46.6667	41.6	0.00012	0	63	39	38.095	135	70	dicA	8	73	WP_101629280.1	11
581	43.7037	39.7	0.000131	0	59	38	35.593	135	70	dicA	12	71	WP_158390047.1	13
582	74.0741	40.4	0.000152	3	100	63	30	135	104	dicA	6	94	WP_055191987.1	1
583	90.3704	40.4	0.000155	3	122	74	25.41	135	125	dicA	7	115	WP_044954367.1	8
584	79.2593	40.4	0.000179	4	107	66	28.972	135	105	dicA	6	104	WP_087233700.1	1
585	44.4444	39.7	0.000184	0	60	39	35	135	67	dicA	8	61	WP_156071495.1	2
586	52.5926	41.2	0.000195	0	71	46	35.211	135	78	dicA	8	77	WP_206393031.1	7
587	32.5926	28.9	3	0	44	28	36.364	135	99	dicA	56	231	WP_206393031.1	188
588	88.1481	40	0.000207	3	119	77	26.05	135	125	dicA	7	115	WP_117930407.1	8
589	44.4444	39.7	0.000207	0	60	39	35	135	67	dicA	8	61	WP_079700423.1	2
590	31.8519	38.9	0.000229	0	43	28	34.884	135	48	dicA	6	43	WP_158399280.1	1
591	62.2222	40.8	0.000238	3	84	50	34.524	135	87	dicA	6	82	WP_149793385.1	2
592	90.3704	39.7	0.000257	3	122	74	25.41	135	125	dicA	7	115	WP_156073147.1	8
593	90.3704	39.7	0.000259	3	122	74	25.41	135	125	dicA	7	115	WP_112146480.1	8
594	89.6296	39.7	0.000265	3	121	73	25.62	135	125	dicA	8	115	WP_097773640.1	9
595	76.2963	40.4	0.000292	2	103	59	30.097	135	103	dicA	7	105	WP_087246461.1	10
596	34.0741	40	0.000296	0	46	27	41.304	135	47	dicA	2	49	WP_207699146.1	4
597	90.3704	39.7	0.000302	3	122	75	24.59	135	125	dicA	7	115	WP_158397376.1	8
598	47.4074	40.4	0.000341	0	64	42	34.375	135	64	dicA	1	64	WP_158581874.1	1
599	90.3704	39.3	0.000345	3	122	74	25.41	135	125	dicA	7	115	WP_117536092.1	8
600	73.3333	39.3	0.000392	2	99	68	27.273	135	104	dicA	6	95	WP_154259947.1	1
601	44.4444	38.9	0.000415	0	60	40	33.333	135	67	dicA	8	61	WP_097801339.1	2
602	51.1111	38.5	0.000418	2	69	36	39.13	135	67	dicA	4	77	WP_087247154.1	10
603	51.1111	38.5	0.000431	2	69	36	39.13	135	67	dicA	4	77	WP_087382816.1	10
604	73.3333	39.3	0.000439	2	99	68	27.273	135	104	dicA	6	95	WP_118528869.1	1
605	90.3704	38.9	0.000465	3	122	74	25.41	135	125	dicA	7	115	WP_120120193.1	8
606	40.7407	40	0.000478	0	55	34	38.182	135	60	dicA	6	55	WP_087228111.1	1
607	90.3704	38.9	0.00051	3	122	75	24.59	135	125	dicA	7	115	WP_207685166.1	8
608	45.9259	39.7	0.000512	1	62	35	37.097	135	63	dicA	6	62	WP_002566176.1	1
609	44.4444	38.5	0.000535	0	60	40	33.333	135	67	dicA	8	61	WP_005923903.1	2
610	44.4444	38.5	0.000564	0	60	40	33.333	135	67	dicA	8	61	WP_156182010.1	2
611	90.3704	38.5	0.000639	3	122	74	25.41	135	125	dicA	7	115	WP_112091919.1	8
612	90.3704	38.5	0.000658	3	122	74	25.41	135	125	dicA	7	115	WP_112122157.1	8
613	90.3704	38.5	0.000693	3	122	75	24.59	135	125	dicA	7	115	WP_097782090.1	8
614	51.1111	38.1	0.000702	1	69	43	36.232	135	76	dicA	8	69	WP_097783627.1	2
615	41.4815	39.3	0.000722	1	56	37	32.143	135	67	dicA	12	62	WP_009256559.1	8
616	58.5185	38.1	0.000732	1	79	50	34.177	135	85	dicA	9	81	WP_158565148.1	3
617	44.4444	37.7	0.000738	1	60	38	35	135	72	dicA	14	75	WP_181573028.1	16
618	51.1111	38.1	0.00077	1	69	43	36.232	135	76	dicA	8	69	WP_154258861.1	2
619	41.4815	39.3	0.000804	1	56	37	32.143	135	67	dicA	12	62	WP_110442135.1	8
620	54.8148	38.1	0.000845	1	74	49	32.432	135	81	dicA	8	74	WP_097777812.1	2
621	51.8519	39.3	0.000873	0	70	46	34.286	135	78	dicA	9	77	WP_158099700.1	8
622	32.5926	28.9	3.1	0	44	28	36.364	135	99	dicA	56	231	WP_158099700.1	188
623	90.3704	38.1	0.000886	3	122	75	24.59	135	125	dicA	7	115	WP_035393839.1	8
624	50.3704	38.9	0.001	1	68	45	32.353	135	72	dicA	6	68	WP_097772573.1	1
625	51.1111	38.5	0.001	0	69	48	30.435	135	70	dicA	2	73	WP_158398245.1	5
626	38.5185	37	0.001	0	52	32	38.462	135	63	dicA	12	62	WP_158403079.1	11
627	94.8148	37.7	0.001	5	128	69	30.469	135	123	dicA	1	113	WP_005337966.1	1
628	43.7037	39.3	0.001	0	59	34	42.373	135	59	dicA	1	59	WP_158098246.1	1
629	43.7037	38.9	0.001	0	59	34	42.373	135	59	dicA	1	59	WP_158099608.1	1
630	47.4074	38.9	0.001	0	64	40	37.5	135	71	dicA	8	69	WP_087364114.1	6
631	47.4074	38.9	0.001	0	64	40	37.5	135	71	dicA	8	69	WP_087383276.1	6
632	47.4074	38.5	0.001	0	64	40	37.5	135	71	dicA	8	69	WP_087246515.1	6
633	81.4815	38.9	0.001	3	110	67	30	135	113	dicA	6	102	WP_187156293.1	1
634	43.7037	37.4	0.001	0	59	38	35.593	135	67	dicA	9	61	WP_156066174.1	3
635	38.5185	37	0.001	0	52	32	38.462	135	63	dicA	12	62	WP_158394514.1	11
636	50.3704	37.7	0.001	0	68	46	32.353	135	72	dicA	5	75	WP_015564511.1	8
637	34.0741	36.6	0.001	0	46	32	30.435	135	67	dicA	22	62	WP_097777810.1	17
638	58.5185	38.5	0.002	2	79	51	31.646	135	82	dicA	6	78	WP_120120007.1	1
639	44.4444	37.4	0.002	0	60	40	33.333	135	67	dicA	8	63	WP_172715676.1	4
640	57.7778	38.5	0.002	2	78	49	33.333	135	81	dicA	6	77	WP_097771398.1	1
641	44.4444	37	0.002	1	60	37	36.667	135	81	dicA	22	68	WP_118551956.1	10
642	43.7037	38.5	0.002	0	59	34	42.373	135	59	dicA	1	59	WP_158098883.1	1
643	94.8148	37.4	0.002	5	128	70	29.688	135	123	dicA	1	113	WP_008728409.1	1
644	44.4444	36.2	0.002	1	60	39	33.333	135	67	dicA	8	62	WP_118554164.1	4
645	45.1852	37.7	0.002	0	61	40	34.426	135	70	dicA	10	64	WP_087367671.1	4
646	55.5556	38.1	0.002	2	75	49	32	135	81	dicA	8	83	WP_055158601.1	10
647	54.8148	37	0.002	1	74	50	31.081	135	81	dicA	8	74	WP_120079636.1	2
648	42.963	36.6	0.002	0	58	37	36.207	135	67	dicA	10	64	WP_207658116.1	7
649	34.8148	36.6	0.002	0	47	29	38.298	135	72	dicA	26	67	WP_055188443.1	21
650	89.6296	37	0.002	2	121	82	21.488	135	118	dicA	1	113	WP_154252991.1	3
651	54.8148	36.6	0.003	1	74	48	33.784	135	81	dicA	8	74	WP_097770753.1	2
652	93.3333	37	0.003	5	126	68	30.159	135	121	dicA	1	111	WP_005335798.1	1
653	57.7778	38.1	0.003	2	78	49	33.333	135	81	dicA	6	77	WP_156066731.1	1
654	74.8148	37.7	0.003	3	101	58	29.703	135	99	dicA	8	100	WP_098922782.1	4
655	71.8519	37.7	0.003	4	97	62	29.897	135	100	dicA	6	93	WP_097769981.1	1
656	25.1852	36.6	0.003	0	34	17	50	135	49	dicA	16	82	WP_097838609.1	49
657	54.8148	36.2	0.003	1	74	50	31.081	135	81	dicA	8	74	WP_097792897.1	2
658	61.4815	36.2	0.003	1	83	60	25.301	135	91	dicA	9	89	WP_158579098.1	9
659	57.7778	37.7	0.003	2	78	49	33.333	135	81	dicA	6	77	WP_186851194.1	1
660	57.7778	37.7	0.003	2	78	49	33.333	135	81	dicA	6	77	WP_097773158.1	1
661	44.4444	36.6	0.003	0	60	39	35	135	67	dicA	8	66	WP_112115737.1	7
662	57.7778	37.7	0.004	2	78	49	33.333	135	81	dicA	6	77	WP_117533833.1	1
663	69.6296	36.6	0.004	1	94	70	23.404	135	113	dicA	22	95	WP_097778383.1	2
664	44.4444	35.8	0.004	1	60	39	33.333	135	72	dicA	14	67	WP_187156367.1	8
665	55.5556	37.4	0.004	2	75	50	30.667	135	81	dicA	8	83	WP_009265518.1	10
666	46.6667	35.4	0.004	0	63	43	31.746	135	69	dicA	7	65	WP_118658024.1	3
667	50.3704	37.4	0.004	0	68	48	29.412	135	68	dicA	1	68	WP_128117474.1	1
668	50.3704	36.2	0.004	0	68	47	30.882	135	72	dicA	5	75	WP_006573527.1	8
669	50.3704	36.2	0.004	0	68	47	30.882	135	72	dicA	5	75	WP_118564820.1	8
670	44.4444	36.6	0.004	0	60	39	35	135	67	dicA	8	66	WP_117948887.1	7
671	54.8148	36.2	0.004	1	74	49	32.432	135	81	dicA	8	74	WP_117948492.1	2
672	47.4074	37	0.004	1	64	41	34.375	135	71	dicA	8	67	WP_158396962.1	5
673	51.1111	36.2	0.004	1	69	46	31.884	135	76	dicA	8	69	WP_158397226.1	2
674	42.2222	35.4	0.004	0	57	38	33.333	135	67	dicA	11	62	WP_087230740.1	6
675	71.8519	37.4	0.004	4	97	63	28.866	135	100	dicA	6	93	WP_098923302.1	1
676	50.3704	36.2	0.004	0	68	47	30.882	135	72	dicA	5	75	WP_005934776.1	8
677	45.9259	37	0.005	0	62	41	33.871	135	71	dicA	10	66	WP_035393372.1	5
678	44.4444	36.2	0.005	0	60	39	35	135	67	dicA	8	66	WP_117476475.1	7
679	57.7778	37.4	0.005	2	78	49	33.333	135	81	dicA	6	77	WP_156065182.1	1
680	44.4444	36.2	0.005	0	60	39	35	135	67	dicA	8	66	WP_117529843.1	7
681	68.1481	36.6	0.005	3	92	56	32.609	135	97	dicA	6	86	WP_179859484.1	1
682	61.4815	35.8	0.006	1	83	60	25.301	135	91	dicA	9	89	WP_013274263.1	9
683	44.4444	36.2	0.006	0	60	39	35	135	67	dicA	8	66	WP_156066458.1	7
684	64.4444	37	0.006	1	87	62	27.586	135	93	dicA	7	88	WP_087368027.1	3
685	44.4444	36.2	0.006	0	60	39	35	135	67	dicA	8	66	WP_113992592.1	7
686	53.3333	36.2	0.006	0	72	52	27.778	135	78	dicA	7	74	WP_156069240.1	3
687	44.4444	35	0.006	1	60	40	31.667	135	67	dicA	8	62	WP_097793155.1	4
688	54.8148	35.8	0.006	3	74	39	37.838	135	70	dicA	1	71	WP_158398413.1	1
689	77.7778	36.2	0.007	2	105	73	24.762	135	104	dicA	6	105	WP_055186949.1	1
690	72.5926	36.6	0.007	2	98	61	26.531	135	97	dicA	10	115	WP_165853692.1	19
691	60	35.4	0.007	2	81	51	29.63	135	85	dicA	9	81	WP_117503850.1	3
692	94.8148	35.8	0.007	5	128	65	30.469	135	121	dicA	1	111	WP_097785488.1	1
693	44.4444	35.4	0.007	0	60	40	33.333	135	67	dicA	8	61	WP_112121029.1	2
694	72.5926	36.6	0.007	2	98	61	26.531	135	97	dicA	10	115	WP_179860538.1	19
695	44.4444	35.8	0.008	0	60	39	35	135	67	dicA	8	66	WP_005920826.1	7
696	44.4444	35.8	0.008	0	60	39	35	135	67	dicA	8	66	WP_158398395.1	7
697	50.3704	36.6	0.008	1	68	42	36.765	135	75	dicA	8	72	WP_087229061.1	6
698	43.7037	35	0.008	0	59	39	33.898	135	67	dicA	9	61	WP_197036635.1	3
699	44.4444	35.8	0.008	0	60	39	35	135	67	dicA	8	66	WP_118657829.1	7
700	63.7037	35.4	0.008	3	86	50	32.558	135	100	dicA	16	86	WP_005946008.1	8
701	77.7778	36.2	0.009	3	105	68	28.571	135	105	dicA	8	105	WP_097786193.1	1
702	44.4444	35.4	0.009	0	60	39	35	135	67	dicA	8	66	WP_015537470.1	7
703	62.2222	35.8	0.009	2	84	54	30.952	135	87	dicA	7	87	WP_087325054.1	5
704	44.4444	35.4	0.009	0	60	39	35	135	67	dicA	8	66	WP_158395253.1	7
705	51.8519	35.8	0.009	0	70	47	32.857	135	76	dicA	7	73	WP_087365008.1	4
706	77.037	36.2	0.01	1	104	68	25.962	135	111	dicA	8	165	WP_165852854.1	71
707	44.4444	35.4	0.01	0	60	42	30	135	67	dicA	8	63	WP_087367785.1	4
708	44.4444	35	0.01	0	60	39	35	135	67	dicA	8	61	WP_156182241.1	2
709	44.4444	35.4	0.011	0	60	42	30	135	67	dicA	8	63	WP_087366440.1	4
710	84.4444	35.4	0.012	4	114	71	25.439	135	119	dicA	6	100	WP_154276993.1	1
711	34.0741	34.3	0.012	0	46	30	34.783	135	67	dicA	22	63	WP_087232058.1	18
712	45.9259	35	0.013	0	62	39	37.097	135	69	dicA	8	69	WP_087233706.1	8
713	47.4074	34.7	0.013	1	64	37	32.813	135	67	dicA	4	59	WP_015564753.1	2
714	35.5556	35.8	0.013	1	48	28	39.583	135	69	dicA	22	54	WP_187358285.1	8
715	44.4444	35.4	0.013	0	60	42	30	135	67	dicA	8	63	WP_087384878.1	4
716	77.7778	35.8	0.014	1	105	70	24.762	135	111	dicA	7	165	WP_112089991.1	70
717	51.1111	34.3	0.014	1	69	45	31.884	135	79	dicA	11	72	WP_015564488.1	6
718	50.3704	35.4	0.014	1	68	48	27.941	135	72	dicA	6	68	WP_005934745.1	1
719	45.9259	35.8	0.016	1	62	43	29.032	135	67	dicA	7	73	WP_197036602.1	12
720	28.1481	33.5	0.016	0	38	21	44.737	135	45	dicA	8	43	WP_112115754.1	6
721	55.5556	35.4	0.016	2	75	50	30.667	135	81	dicA	8	83	WP_015518384.1	10
722	94.8148	34.7	0.017	5	128	71	28.906	135	123	dicA	1	113	WP_092072827.1	1
723	50.3704	35.4	0.018	1	68	47	29.412	135	72	dicA	6	68	WP_015563584.1	1
724	45.9259	35.4	0.018	1	62	37	33.871	135	63	dicA	6	62	WP_087368795.1	1
725	50.3704	35.4	0.019	1	68	47	29.412	135	72	dicA	6	68	WP_186850335.1	1
726	56.2963	35.4	0.019	2	76	51	30.263	135	81	dicA	7	84	WP_008396996.1	10
727	55.5556	35.4	0.019	2	75	50	30.667	135	81	dicA	8	83	WP_117347817.1	10
728	30.3704	33.1	0.021	0	41	23	43.902	135	45	dicA	5	43	WP_087324648.1	3
729	55.5556	35.4	0.021	2	75	50	30.667	135	81	dicA	8	83	WP_002578308.1	10
730	55.5556	35	0.022	2	75	50	30.667	135	81	dicA	8	83	WP_009243739.1	10
731	44.4444	35	0.022	1	60	42	28.333	135	69	dicA	10	64	WP_191377924.1	6
732	62.2222	34.7	0.023	2	84	54	30.952	135	87	dicA	7	87	WP_087233200.1	5
733	34.0741	34.3	0.023	0	46	31	32.609	135	67	dicA	22	66	WP_165852855.1	21
734	74.0741	35	0.024	1	100	71	23	135	99	dicA	6	100	WP_087365167.1	1
735	74.0741	35	0.024	1	100	71	23	135	99	dicA	6	100	WP_087246079.1	1
736	34.0741	34.3	0.024	0	46	31	32.609	135	67	dicA	22	66	WP_186850282.1	21
737	73.3333	34.3	0.025	1	99	66	28.283	135	102	dicA	9	107	WP_187156305.1	9
738	46.6667	34.3	0.026	3	63	30	41.27	135	59	dicA	1	60	WP_097770124.1	1
739	73.3333	33.9	0.026	1	99	66	28.283	135	102	dicA	9	107	WP_158577576.1	9
740	73.3333	33.9	0.027	1	99	66	28.283	135	102	dicA	9	107	WP_049935196.1	9
741	73.3333	33.9	0.028	1	99	66	28.283	135	102	dicA	9	107	WP_207677702.1	9
742	54.0741	34.7	0.028	1	73	46	31.507	135	74	dicA	6	73	WP_055273835.1	1
743	48.1481	34.3	0.028	0	65	44	32.308	135	72	dicA	8	74	WP_191377225.1	10
744	45.1852	33.9	0.029	0	61	41	32.787	135	68	dicA	8	68	WP_120021031.1	8
745	34.8148	35	0.029	0	47	28	40.426	135	62	dicA	16	77	WP_097802233.1	31
746	43.7037	33.5	0.029	0	59	40	32.203	135	67	dicA	9	61	WP_087232168.1	3
747	46.6667	33.5	0.029	1	63	39	31.746	135	69	dicA	7	65	WP_082210885.1	7
748	73.3333	33.9	0.03	1	99	66	28.283	135	102	dicA	9	107	WP_165852872.1	9
749	27.4074	33.1	0.03	0	37	21	43.243	135	48	dicA	12	43	WP_097773036.1	7
750	78.5185	34.7	0.031	3	106	70	27.358	135	109	dicA	9	113	WP_113992973.1	10
751	42.963	34.3	0.031	0	58	39	32.759	135	67	dicA	10	61	WP_156065482.1	4
752	44.4444	33.1	0.031	1	60	40	31.667	135	67	dicA	8	62	WP_097786210.1	4
753	45.9259	34.7	0.032	0	62	42	32.258	135	71	dicA	10	66	WP_097776417.1	5
754	51.8519	33.9	0.032	2	70	45	32.857	135	69	dicA	1	69	WP_097839468.1	1
755	54.8148	33.5	0.033	1	74	49	32.432	135	81	dicA	8	74	WP_055185091.1	2
756	66.6667	34.7	0.034	3	90	58	28.889	135	100	dicA	11	96	WP_055190213.1	13
757	82.963	34.3	0.034	3	112	68	25.893	135	123	dicA	12	100	WP_087368383.1	4
758	65.9259	33.9	0.038	1	89	60	29.213	135	93	dicA	8	97	WP_112090139.1	9
759	45.9259	32.7	0.038	2	62	40	32.258	135	69	dicA	8	63	WP_097783830.1	4
760	73.3333	33.5	0.038	1	99	66	28.283	135	102	dicA	9	107	WP_160141232.1	9
761	42.2222	32.7	0.039	0	57	40	29.825	135	67	dicA	11	62	WP_087249369.1	6
762	49.6296	34.3	0.039	1	67	46	29.851	135	72	dicA	6	69	WP_149794116.1	4
763	62.2222	33.9	0.041	2	84	54	30.952	135	87	dicA	7	87	WP_191427045.1	5
764	48.8889	33.5	0.043	3	66	32	40.909	135	62	dicA	1	63	WP_015528509.1	1
765	34.0741	33.5	0.043	0	46	27	41.304	135	52	dicA	7	51	WP_118551659.1	6
766	37.037	34.3	0.043	0	50	32	36	135	71	dicA	22	51	WP_154256724.1	2
767	47.4074	34.3	0.046	1	64	41	34.375	135	71	dicA	8	64	WP_097779858.1	2
768	42.2222	34.3	0.046	0	57	37	35.088	135	62	dicA	6	57	WP_055186994.1	1
769	47.4074	34.3	0.047	1	64	41	34.375	135	71	dicA	8	64	WP_055185694.1	2
770	47.4074	34.3	0.047	1	64	41	34.375	135	71	dicA	8	64	WP_097784868.1	2
771	44.4444	33.5	0.048	0	60	41	31.667	135	67	dicA	8	68	WP_154265450.1	9
772	48.8889	33.5	0.049	0	66	45	31.818	135	71	dicA	6	69	WP_098924333.1	4
773	46.6667	34.3	0.049	1	63	36	39.683	135	77	dicA	15	78	WP_087249048.1	18
774	46.6667	34.3	0.049	1	63	36	39.683	135	77	dicA	15	78	WP_087385655.1	18
775	43.7037	33.1	0.05	0	59	43	27.119	135	67	dicA	9	61	WP_118658022.1	3
776	84.4444	33.9	0.053	3	114	70	25.439	135	125	dicA	12	102	WP_087245875.1	4
777	44.4444	32.3	0.054	1	60	41	30	135	67	dicA	8	62	WP_117526222.1	4
778	42.963	33.9	0.055	0	58	41	29.31	135	67	dicA	10	62	WP_055188720.1	5
779	46.6667	33.9	0.058	1	63	36	39.683	135	77	dicA	15	70	WP_087368273.1	10
780	28.1481	32	0.059	0	38	20	47.368	135	45	dicA	8	43	WP_191426473.1	6
781	38.5185	33.5	0.059	1	52	31	38.462	135	55	dicA	4	52	WP_087385893.1	2
782	47.4074	33.9	0.06	0	64	46	28.125	135	69	dicA	6	64	WP_087384629.1	1
783	44.4444	33.1	0.061	0	60	42	30	135	67	dicA	8	80	WP_118552936.1	21
784	44.4444	32.3	0.061	1	60	41	30	135	67	dicA	8	62	WP_112091281.1	4
785	44.4444	32.3	0.062	1	60	41	30	135	67	dicA	8	62	WP_118658306.1	4
786	44.4444	32.3	0.063	1	60	41	30	135	67	dicA	8	62	WP_005926626.1	4
787	61.4815	33.9	0.064	3	83	44	30.12	135	80	dicA	7	82	WP_117554896.1	5
788	61.4815	33.9	0.064	3	83	44	30.12	135	80	dicA	7	82	WP_129872846.1	5
789	42.963	33.9	0.065	0	58	41	29.31	135	67	dicA	10	62	WP_097791754.1	5
790	64.4444	33.9	0.065	1	87	60	29.885	135	92	dicA	6	86	WP_087325402.1	1
791	61.4815	33.9	0.066	3	83	44	30.12	135	80	dicA	7	82	WP_112121788.1	5
792	51.1111	32.7	0.066	0	69	51	26.087	135	69	dicA	1	69	WP_117527972.1	1
793	44.4444	32.3	0.066	1	60	41	30	135	67	dicA	8	62	WP_015538376.1	4
794	61.4815	33.9	0.066	3	83	44	30.12	135	80	dicA	7	82	WP_154263875.1	5
795	61.4815	33.9	0.066	3	83	44	30.12	135	80	dicA	7	82	WP_005921610.1	5
796	61.4815	33.9	0.068	3	83	44	30.12	135	80	dicA	7	82	WP_097782851.1	5
797	32.5926	31.6	0.069	0	44	28	36.364	135	45	dicA	2	49	WP_112147524.1	6
798	55.5556	32.7	0.07	2	75	44	34.667	135	84	dicA	15	83	WP_112089919.1	9
799	52.5926	33.5	0.07	2	71	46	32.394	135	75	dicA	5	71	WP_187357377.1	3
800	52.5926	33.5	0.07	2	71	46	32.394	135	75	dicA	5	71	WP_128118167.1	3
801	42.963	33.9	0.071	0	58	41	29.31	135	67	dicA	10	62	WP_005934683.1	5
802	50.3704	32.3	0.072	1	68	45	30.882	135	78	dicA	11	71	WP_097777061.1	6
803	27.4074	32.7	0.073	0	37	20	45.946	135	43	dicA	7	41	WP_118553998.1	5
804	74.8148	32.7	0.075	2	101	70	25.743	135	103	dicA	8	108	WP_118479240.1	8
805	45.1852	32.7	0.075	0	61	43	29.508	135	69	dicA	9	69	WP_117526682.1	9
806	28.8889	31.6	0.075	0	39	23	41.026	135	45	dicA	7	43	WP_197037336.1	5
807	49.6296	33.5	0.076	1	67	46	29.851	135	72	dicA	6	66	WP_154259700.1	1
808	34.0741	33.9	0.079	0	46	29	36.957	135	47	dicA	2	63	WP_097775410.1	18
809	44.4444	32	0.08	1	60	41	30	135	67	dicA	8	62	WP_113620975.1	4
810	50.3704	33.5	0.085	1	68	46	30.882	135	72	dicA	5	69	WP_112115159.1	3
811	28.8889	33.5	0.09	0	39	23	41.026	135	47	dicA	9	45	WP_097779217.1	7
812	28.8889	33.1	0.095	0	39	23	41.026	135	47	dicA	9	45	WP_207685868.1	7
813	54.8148	33.1	0.097	0	74	51	31.081	135	78	dicA	5	102	WP_044954352.1	29
814	28.8889	33.1	0.098	0	39	23	41.026	135	47	dicA	9	45	WP_117477364.1	7
815	50.3704	33.1	0.1	1	68	46	30.882	135	72	dicA	5	69	WP_112148098.1	3
816	68.1481	32.3	0.1	1	92	55	29.348	135	98	dicA	7	87	WP_112115085.1	6
817	48.1481	33.1	0.11	0	65	49	24.615	135	70	dicA	6	65	WP_158405834.1	1
818	45.9259	33.1	0.11	0	62	43	30.645	135	71	dicA	10	66	WP_002576325.1	5
819	54.8148	33.1	0.11	1	74	49	31.081	135	79	dicA	8	79	WP_097774187.1	6
820	69.6296	32.7	0.12	2	94	61	29.787	135	92	dicA	4	106	WP_097778606.1	13
821	45.9259	32.7	0.12	0	62	44	29.032	135	67	dicA	6	62	WP_097770935.1	1
822	45.9259	32.7	0.12	0	62	44	29.032	135	67	dicA	6	62	WP_002304411.1	1
823	44.4444	32.3	0.13	0	60	40	33.333	135	67	dicA	8	66	WP_117929673.1	7
824	23.7037	30.8	0.13	1	32	13	53.125	135	46	dicA	15	47	WP_087385391.1	18
825	22.2222	30.8	0.13	0	30	16	46.667	135	45	dicA	16	43	WP_207653449.1	14
826	45.9259	33.1	0.13	0	62	43	30.645	135	67	dicA	6	62	WP_179859031.1	1
827	47.4074	32.7	0.14	1	64	46	26.563	135	67	dicA	5	66	WP_179859460.1	3
828	54.8148	32.7	0.14	1	74	49	31.081	135	79	dicA	8	79	WP_154256472.1	6
829	44.4444	31.2	0.14	1	60	41	30	135	67	dicA	8	62	WP_117553550.1	4
830	54.8148	32	0.14	1	74	50	31.081	135	81	dicA	8	74	WP_118657350.1	2
831	54.8148	32.7	0.15	1	74	49	31.081	135	79	dicA	8	79	WP_154260918.1	6
832	44.4444	32	0.15	0	60	41	31.667	135	67	dicA	8	65	WP_118658119.1	6
833	23.7037	31.6	0.15	1	32	13	53.125	135	46	dicA	15	39	WP_087368586.1	10
834	54.8148	32.7	0.16	1	74	49	31.081	135	79	dicA	8	79	WP_120081314.1	6
835	54.8148	32.7	0.16	1	74	49	31.081	135	79	dicA	8	79	WP_120020623.1	6
836	47.4074	32.3	0.16	1	64	43	26.563	135	64	dicA	5	70	WP_002304334.1	7
837	19.2593	30.8	0.17	0	26	11	57.692	135	47	dicA	22	48	WP_112114999.1	23
838	54.8148	32.7	0.17	1	74	49	31.081	135	79	dicA	8	79	WP_118528552.1	6
839	80	32.3	0.17	1	108	64	22.222	135	93	dicA	6	108	WP_097780067.1	1
840	88.8889	32	0.17	5	120	68	25.833	135	111	dicA	6	113	WP_097783993.1	1
841	54.8148	32.7	0.18	1	74	49	31.081	135	79	dicA	8	79	WP_097781019.1	6
842	52.5926	32.3	0.18	1	71	46	29.577	135	76	dicA	6	67	WP_055230840.1	1
843	45.1852	31.6	0.18	0	61	41	32.787	135	69	dicA	9	68	WP_097773967.1	8
844	50.3704	32.7	0.19	0	68	46	32.353	135	69	dicA	2	70	WP_044953361.1	3
845	61.4815	32.3	0.19	3	83	44	30.12	135	80	dicA	7	82	WP_117530132.1	5
846	46.6667	32	0.2	1	63	42	26.984	135	63	dicA	5	69	WP_118629860.1	7
847	45.9259	31.6	0.2	0	62	44	29.032	135	69	dicA	8	69	WP_154255923.1	8
848	72.5926	32.3	0.21	3	98	62	26.531	135	104	dicA	7	93	WP_087323131.1	6
849	72.5926	31.6	0.22	3	98	58	30.612	135	96	dicA	8	102	WP_008396821.1	6
850	57.037	32.3	0.22	1	77	55	27.273	135	82	dicA	7	79	WP_097775525.1	3
851	57.037	32.3	0.22	1	77	55	27.273	135	82	dicA	7	79	WP_154256160.1	3
852	45.9259	32.3	0.22	0	62	47	24.194	135	67	dicA	6	62	WP_087245960.1	1
853	46.6667	32.3	0.23	1	63	35	31.746	135	61	dicA	7	67	WP_156076228.1	5
854	48.1481	32	0.24	0	65	49	24.615	135	70	dicA	6	65	WP_208936435.1	1
855	45.9259	32	0.25	0	62	47	24.194	135	67	dicA	6	62	WP_022257824.1	1
856	54.8148	32	0.26	1	74	49	31.081	135	79	dicA	8	79	WP_005938218.1	6
857	49.6296	32	0.27	1	67	46	28.358	135	72	dicA	6	65	WP_173016735.1	1
858	31.1111	30.8	0.28	0	42	25	40.476	135	48	dicA	7	48	WP_158099633.1	7
859	34.0741	32	0.29	0	46	29	36.957	135	47	dicA	2	51	WP_128118004.1	6
860	39.2593	32	0.3	0	53	34	35.849	135	59	dicA	7	57	WP_098924127.1	5
861	23.7037	32	0.32	0	32	17	46.875	135	47	dicA	16	51	WP_097793341.1	20
862	25.1852	29.6	0.34	0	34	20	41.176	135	43	dicA	10	38	WP_207697999.1	5
863	45.1852	31.6	0.34	2	61	40	31.148	135	69	dicA	10	106	WP_112121310.1	47
864	27.4074	30	0.36	0	37	23	37.838	135	42	dicA	6	37	WP_087324190.1	1
865	39.2593	31.6	0.37	0	53	34	35.849	135	59	dicA	7	57	WP_117506024.1	5
866	49.6296	31.6	0.38	1	67	48	26.866	135	70	dicA	5	69	WP_191427170.1	3
867	54.8148	31.6	0.38	1	74	53	27.027	135	83	dicA	11	80	WP_087231946.1	7
868	34.0741	31.6	0.38	0	46	29	36.957	135	47	dicA	2	48	WP_015564873.1	3
869	34.0741	31.6	0.38	0	46	29	36.957	135	47	dicA	2	48	WP_149794264.1	3
870	39.2593	31.6	0.39	0	53	34	35.849	135	59	dicA	7	57	WP_005934817.1	5
871	54.8148	31.6	0.39	2	74	48	32.432	135	83	dicA	11	81	WP_015565491.1	9
872	23.7037	31.6	0.4	0	32	17	46.875	135	47	dicA	16	48	WP_158404636.1	17
873	39.2593	31.6	0.4	0	53	34	35.849	135	59	dicA	7	57	WP_156065178.1	5
874	39.2593	31.6	0.4	0	53	34	35.849	135	59	dicA	7	57	WP_117477096.1	5
875	34.0741	31.6	0.4	0	46	29	36.957	135	47	dicA	2	48	WP_207677224.1	3
876	39.2593	31.6	0.4	0	53	34	35.849	135	59	dicA	7	57	WP_117535875.1	5
877	34.0741	31.6	0.41	0	46	29	36.957	135	47	dicA	2	48	WP_158396905.1	3
878	45.9259	31.6	0.41	0	62	47	24.194	135	67	dicA	6	62	WP_087232323.1	1
879	39.2593	31.6	0.41	0	53	34	35.849	135	59	dicA	7	57	WP_097771400.1	5
880	30.3704	31.6	0.41	0	41	25	39.024	135	47	dicA	7	46	WP_112116136.1	6
881	45.9259	31.6	0.41	0	62	47	24.194	135	67	dicA	6	62	WP_087324593.1	1
882	39.2593	31.6	0.41	0	53	34	35.849	135	59	dicA	7	57	WP_156182200.1	5
883	48.8889	31.6	0.42	0	66	47	28.788	135	71	dicA	6	66	WP_117950228.1	1
884	50.3704	30	0.43	0	68	51	25	135	77	dicA	10	72	WP_015564487.1	5
885	54.8148	31.6	0.44	2	74	48	32.432	135	83	dicA	11	81	WP_158395156.1	9
886	34.8148	30.8	0.44	0	47	31	34.043	135	56	dicA	10	51	WP_191426167.1	5
887	20.7407	29.3	0.44	0	28	15	46.429	135	43	dicA	16	41	WP_147321758.1	14
888	48.1481	30	0.44	0	65	47	27.692	135	71	dicA	7	67	WP_158390349.1	3
889	39.2593	31.6	0.44	0	53	34	35.849	135	59	dicA	7	57	WP_207684835.1	5
890	23.7037	31.6	0.45	0	32	17	46.875	135	47	dicA	16	48	WP_158403597.1	17
891	34.8148	30.8	0.45	0	47	31	34.043	135	56	dicA	10	51	WP_087324361.1	5
892	51.1111	30	0.46	2	69	41	31.884	135	67	dicA	4	77	WP_158390211.1	10
893	50.3704	30	0.46	0	68	51	25	135	77	dicA	10	72	WP_207685820.1	5
894	23.7037	31.6	0.47	0	32	17	46.875	135	47	dicA	16	48	WP_158387531.1	17
895	60	30.8	0.47	1	81	57	28.395	135	88	dicA	8	85	WP_097793076.1	6
896	37.037	29.6	0.47	1	50	33	32	135	57	dicA	8	52	WP_097793649.1	4
897	23.7037	31.6	0.48	0	32	17	46.875	135	47	dicA	16	48	WP_158399194.1	17
898	51.1111	30	0.49	2	69	41	31.884	135	67	dicA	4	77	WP_156071305.1	10
899	45.9259	31.2	0.51	0	62	47	24.194	135	67	dicA	6	62	WP_015564416.1	1
900	39.2593	31.2	0.51	0	53	34	35.849	135	59	dicA	7	57	WP_156058793.1	5
901	51.1111	30.4	0.51	0	69	51	26.087	135	69	dicA	1	69	WP_158098360.1	1
902	28.8889	30.4	0.52	0	39	26	33.333	135	45	dicA	7	100	WP_097782877.1	62
903	50.3704	30	0.54	1	68	46	29.412	135	78	dicA	11	71	WP_097800630.1	6
904	45.9259	31.2	0.55	0	62	47	24.194	135	67	dicA	6	62	WP_158390443.1	1
905	47.4074	31.2	0.55	0	64	47	26.563	135	72	dicA	9	74	WP_117535982.1	11
906	51.1111	30.4	0.57	0	69	50	27.536	135	79	dicA	11	78	WP_158405752.1	10
907	47.4074	31.2	0.58	0	64	47	26.563	135	72	dicA	9	74	WP_005922208.1	11
908	43.7037	30.8	0.58	2	59	39	30.508	135	69	dicA	12	106	WP_097784776.1	49
909	43.7037	30.8	0.58	2	59	39	30.508	135	69	dicA	12	85	WP_101956515.1	28
910	45.9259	31.2	0.59	0	62	47	24.194	135	67	dicA	6	62	WP_087385190.1	1
911	45.9259	30.4	0.61	1	62	42	30.645	135	70	dicA	9	66	WP_113992339.1	6
912	23.7037	31.2	0.61	0	32	17	46.875	135	47	dicA	16	99	WP_081027720.1	68
913	45.9259	30.4	0.61	1	62	42	30.645	135	70	dicA	9	66	WP_197036434.1	6
914	45.9259	30.4	0.62	1	62	42	30.645	135	70	dicA	9	66	WP_182398606.1	6
915	30.3704	31.2	0.62	0	41	25	39.024	135	47	dicA	7	45	WP_118658013.1	5
916	54.8148	30.8	0.63	2	74	48	32.432	135	83	dicA	11	81	WP_207677074.1	9
917	67.4074	30	0.65	1	91	53	30.769	135	98	dicA	8	87	WP_156064101.1	7
918	54.8148	30.8	0.66	2	74	48	32.432	135	83	dicA	11	81	WP_158402835.1	9
919	45.9259	30.8	0.67	0	62	47	24.194	135	67	dicA	6	62	WP_097800800.1	1
920	29.6296	28.9	0.67	0	40	23	42.5	135	47	dicA	8	45	WP_097779934.1	6
921	45.9259	30.8	0.68	0	62	47	24.194	135	67	dicA	6	62	WP_005943491.1	1
922	43.7037	30.8	0.68	2	59	39	30.508	135	69	dicA	12	106	WP_117928612.1	49
923	43.7037	30.8	0.69	2	59	39	30.508	135	69	dicA	12	106	WP_117554196.1	49
924	42.2222	29.6	0.69	0	57	40	29.825	135	67	dicA	11	62	WP_117534224.1	6
925	31.8519	30.8	0.69	1	43	23	41.86	135	112	dicA	70	184	WP_097773869.1	144
926	31.8519	30.8	0.69	1	43	23	41.86	135	112	dicA	70	184	WP_005945487.1	144
927	31.8519	30.8	0.7	1	43	23	41.86	135	112	dicA	70	184	WP_120020169.1	144
928	31.8519	30.8	0.7	1	43	23	41.86	135	112	dicA	70	184	WP_097776626.1	144
929	45.9259	30.8	0.71	0	62	47	24.194	135	67	dicA	6	62	WP_158398366.1	1
930	30.3704	30.8	0.72	0	41	25	39.024	135	47	dicA	7	45	WP_097800720.1	5
931	23.7037	30.8	0.72	0	32	17	46.875	135	47	dicA	16	51	WP_112144730.1	20
932	54.8148	30.4	0.72	0	74	52	29.73	135	78	dicA	5	102	WP_206671179.1	29
933	59.2593	30.8	0.73	2	80	54	27.5	135	83	dicA	8	83	WP_087247840.1	4
934	31.8519	30.8	0.75	1	43	23	41.86	135	112	dicA	70	185	WP_097801378.1	145
935	48.8889	30	0.77	3	66	33	39.394	135	62	dicA	1	63	WP_002587437.1	1
936	36.2963	29.3	0.78	1	49	33	30.612	135	64	dicA	16	59	WP_158396952.1	12
937	54.8148	30.8	0.81	1	74	50	29.73	135	79	dicA	8	79	WP_097777090.1	6
938	56.2963	29.3	0.81	1	76	55	25	135	85	dicA	10	78	WP_158400338.1	5
939	30.3704	29.3	0.85	0	41	24	41.463	135	47	dicA	7	43	WP_158402927.1	3
940	45.9259	29.3	0.86	0	62	45	27.419	135	72	dicA	11	67	WP_087229963.1	6
941	34.8148	29.6	0.87	0	47	32	31.915	135	52	dicA	6	74	WP_055186819.1	28
942	45.9259	30.4	0.89	0	62	47	24.194	135	67	dicA	6	62	WP_055186311.1	1
943	71.1111	30.8	0.89	3	96	63	28.125	135	93	dicA	1	93	WP_087231760.1	1
944	34.8148	29.6	0.89	0	47	32	31.915	135	52	dicA	6	74	WP_097800547.1	28
945	45.9259	30.4	0.89	0	62	47	24.194	135	67	dicA	6	62	WP_005921684.1	1
946	45.9259	30.4	0.9	0	62	47	24.194	135	67	dicA	6	62	WP_097779075.1	1
947	34.8148	29.6	0.91	0	47	32	31.915	135	52	dicA	6	74	WP_097778947.1	28
948	42.2222	28.9	0.92	0	57	41	28.07	135	72	dicA	16	65	WP_002595107.1	9
949	45.9259	30.4	0.92	0	62	47	24.194	135	67	dicA	6	62	WP_015537218.1	1
950	30.3704	30.4	0.92	0	41	25	39.024	135	47	dicA	7	45	WP_097779046.1	5
951	44.4444	28.9	0.93	1	60	42	28.333	135	67	dicA	8	62	WP_154251520.1	4
952	30.3704	30.4	0.95	0	41	25	39.024	135	47	dicA	7	45	WP_117928984.1	5
953	28.1481	29.6	0.97	0	38	24	36.842	135	49	dicA	12	80	WP_097791973.1	43
954	30.3704	30.4	0.98	0	41	25	39.024	135	47	dicA	7	45	WP_055186275.1	5
955	38.5185	29.3	0.99	1	52	34	32.692	135	55	dicA	4	52	WP_191427269.1	2
956	34.8148	29.6	1	0	47	32	31.915	135	52	dicA	6	74	WP_149793423.1	28
957	41.4815	30	1	0	56	38	32.143	135	59	dicA	4	68	WP_120020328.1	13
958	74.8148	29.6	1	1	101	74	21.782	135	108	dicA	8	99	WP_156058652.1	4
959	45.9259	30.4	1.1	1	62	35	30.645	135	61	dicA	8	67	WP_055191867.1	6
960	34.8148	29.3	1.1	0	47	32	31.915	135	52	dicA	6	74	WP_005924206.1	28
961	45.9259	30.4	1.1	1	62	35	30.645	135	61	dicA	8	67	WP_097793040.1	6
962	23.7037	30.4	1.1	0	32	18	43.75	135	47	dicA	16	51	WP_207686427.1	20
963	34.8148	29.3	1.1	0	47	32	31.915	135	52	dicA	6	74	WP_113991703.1	28
964	45.9259	30.4	1.1	1	62	35	30.645	135	61	dicA	8	67	WP_118554251.1	6
965	31.1111	30	1.1	0	42	27	35.714	135	47	dicA	6	42	WP_207698609.1	1
966	45.9259	30.4	1.1	0	62	47	24.194	135	67	dicA	6	62	WP_112090979.1	1
967	44.4444	29.6	1.1	0	60	43	28.333	135	67	dicA	8	65	WP_087366593.1	6
968	31.1111	29.6	1.1	0	42	27	35.714	135	47	dicA	6	42	WP_097776604.1	1
969	44.4444	29.6	1.2	0	60	43	28.333	135	67	dicA	8	65	WP_087323343.1	6
970	31.1111	29.6	1.2	0	42	27	35.714	135	47	dicA	6	42	WP_207686785.1	1
971	31.1111	29.6	1.2	0	42	27	35.714	135	47	dicA	6	42	WP_112148167.1	1
972	31.1111	29.6	1.2	0	42	27	35.714	135	47	dicA	6	42	WP_118554142.1	1
973	31.1111	29.6	1.2	0	42	27	35.714	135	47	dicA	6	42	WP_055185268.1	1
974	29.6296	30	1.2	0	40	25	37.5	135	47	dicA	8	45	WP_207686770.1	6
975	45.1852	29.3	1.2	0	61	42	31.148	135	69	dicA	9	68	WP_158388275.1	8
976	34.8148	29.3	1.2	0	47	32	31.915	135	52	dicA	6	74	WP_117530041.1	28
977	74.8148	30	1.2	1	101	74	21.782	135	108	dicA	8	142	WP_154261207.1	47
978	31.1111	29.6	1.2	0	42	27	35.714	135	47	dicA	6	42	WP_207676114.1	1
979	45.9259	30	1.3	1	62	35	30.645	135	61	dicA	8	67	WP_097839170.1	6
980	74.8148	29.3	1.3	1	101	74	21.782	135	108	dicA	8	99	WP_070102044.1	4
981	44.4444	30	1.4	0	60	45	25	135	67	dicA	8	78	WP_156059344.1	19
982	45.9259	30	1.4	1	62	35	30.645	135	61	dicA	8	67	WP_112145709.1	6
983	29.6296	28.1	1.5	0	40	24	40	135	47	dicA	8	45	WP_081027757.1	6
984	29.6296	28.1	1.6	0	40	24	40	135	47	dicA	8	45	WP_154266053.1	6
985	34.0741	28.9	1.6	1	46	28	32.609	135	61	dicA	16	80	WP_156065521.1	38
986	45.1852	29.6	1.6	2	61	41	29.508	135	69	dicA	10	106	WP_113992164.1	47
987	54.8148	29.6	1.6	1	74	53	27.027	135	83	dicA	11	80	WP_087363833.1	7
988	54.0741	29.3	1.7	0	73	54	26.027	135	80	dicA	8	79	WP_087364324.1	7
989	45.1852	29.6	1.7	2	61	41	29.508	135	69	dicA	10	106	WP_113621446.1	47
990	70.3704	29.6	1.7	3	95	68	24.211	135	100	dicA	7	94	WP_156068520.1	3
991	45.1852	29.6	1.7	2	61	41	29.508	135	69	dicA	10	106	WP_005927330.1	47
992	54.8148	29.6	1.7	1	74	53	27.027	135	83	dicA	11	80	WP_087383045.1	7
993	54.8148	29.6	1.7	1	74	53	27.027	135	83	dicA	11	80	WP_087246359.1	7
994	44.4444	29.3	1.7	3	60	29	33.333	135	70	dicA	15	72	WP_128117266.1	20
995	45.1852	29.6	1.7	2	61	41	29.508	135	69	dicA	10	106	WP_117527172.1	47
996	38.5185	29.6	1.7	1	52	33	34.615	135	55	dicA	4	52	WP_181567203.1	2
997	31.8519	29.6	1.8	1	43	23	41.86	135	112	dicA	70	185	WP_112091852.1	145
998	31.8519	29.6	1.8	1	43	23	41.86	135	112	dicA	70	185	WP_097778750.1	145
999	71.1111	29.6	1.9	3	96	63	28.125	135	93	dicA	1	93	WP_087366309.1	1
1000	75.5556	28.9	1.9	4	102	56	28.431	135	109	dicA	12	96	WP_087368802.1	8
1001	18.5185	29.6	2	0	25	14	44	135	115	dicA	91	438	WP_097784887.1	414
1002	44.4444	28.1	2.1	1	60	42	28.333	135	67	dicA	8	62	WP_207686195.1	4
1003	29.6296	27.7	2.1	0	40	24	40	135	47	dicA	8	45	WP_154256774.1	6
1004	31.8519	29.6	2.1	1	43	23	41.86	135	112	dicA	70	185	WP_154251976.1	145
1005	69.6296	29.3	2.2	2	94	53	23.404	135	84	dicA	6	113	WP_188117548.1	24
1006	31.8519	29.6	2.2	1	43	26	37.209	135	120	dicA	79	113	WP_087246655.1	71
1007	31.8519	29.6	2.2	1	43	26	37.209	135	120	dicA	79	113	WP_087364971.1	71
1008	31.8519	29.3	2.2	1	43	23	41.86	135	112	dicA	70	185	WP_118658283.1	145
1009	31.8519	29.3	2.2	1	43	23	41.86	135	112	dicA	70	185	WP_097784901.1	145
1010	31.8519	29.3	2.2	1	43	23	41.86	135	112	dicA	70	185	WP_055186043.1	145
1011	43.7037	29.6	2.3	1	59	35	32.203	135	62	dicA	9	81	WP_097839101.1	23
1012	31.8519	29.3	2.3	1	43	23	41.86	135	112	dicA	70	185	WP_005925211.1	145
1013	31.8519	29.3	2.3	1	43	23	41.86	135	112	dicA	70	185	WP_113992897.1	145
1014	44.4444	28.5	2.3	0	60	43	28.333	135	67	dicA	8	65	WP_103242496.1	6
1015	29.6296	28.5	2.3	0	40	27	32.5	135	46	dicA	7	101	WP_117527009.1	62
1016	74.8148	28.5	2.3	1	101	74	21.782	135	108	dicA	8	99	WP_117526684.1	4
1017	50.3704	28.9	2.4	0	68	50	26.471	135	68	dicA	1	68	WP_118552679.1	1
1032	34.0471	45.8	0.000106	4	159	96	27.044	467	276	dnaA	136	292	WP_197036509.1	136
1033	33.833	45.4	0.000145	4	158	95	27.215	467	275	dnaA	136	291	WP_197037310.1	136
1034	33.833	43.9	0.000419	4	158	96	26.582	467	275	dnaA	136	291	WP_179859687.1	136
1035	22.6981	43.5	0.000547	3	106	69	31.132	467	271	dnaA	166	203	WP_087249774.1	102
1036	39.1863	43.9	0.000559	9	183	87	27.869	467	318	dnaA	162	369	WP_097791416.1	206
1037	22.6981	43.1	0.000703	3	106	69	31.132	467	271	dnaA	166	203	WP_087249832.1	102
1038	22.6981	43.1	0.000723	3	106	69	31.132	467	271	dnaA	166	203	WP_087369007.1	102
1039	39.4004	43.5	0.000763	8	184	91	27.174	467	320	dnaA	162	368	WP_186851508.1	203
1040	39.4004	43.5	0.00084	8	184	91	27.174	467	320	dnaA	162	368	WP_207684770.1	203
1041	39.4004	43.1	0.000862	8	184	91	27.174	467	320	dnaA	162	368	WP_207697089.1	203
1042	39.4004	43.1	0.000862	8	184	91	27.174	467	320	dnaA	162	368	WP_156071555.1	203
1043	39.4004	43.1	0.000877	8	184	91	27.174	467	320	dnaA	162	368	WP_156076594.1	203
1044	39.4004	43.1	0.000885	8	184	91	27.174	467	320	dnaA	162	368	WP_098923286.1	203
1045	39.4004	43.1	0.001	8	184	91	27.174	467	320	dnaA	162	368	WP_156074713.1	203
1046	39.4004	43.1	0.001	8	184	91	27.174	467	320	dnaA	162	368	WP_156181958.1	203
1047	39.4004	43.1	0.001	8	184	91	27.174	467	320	dnaA	162	368	WP_117534554.1	203
1048	39.4004	43.1	0.001	8	184	91	27.174	467	320	dnaA	162	368	WP_117535661.1	203
1049	39.4004	43.1	0.001	8	184	91	27.174	467	320	dnaA	162	368	WP_005929354.1	203
1050	39.4004	43.1	0.001	8	184	91	27.174	467	320	dnaA	162	368	WP_097769972.1	203
1051	39.4004	43.1	0.001	8	184	91	27.174	467	320	dnaA	162	368	WP_097772778.1	203
1052	28.4797	42.7	0.001	5	133	81	24.812	467	285	dnaA	158	243	WP_156072393.1	125
1053	39.4004	43.1	0.001	8	184	91	27.174	467	320	dnaA	162	368	WP_156059908.1	203
1054	39.4004	43.1	0.001	8	184	91	27.174	467	320	dnaA	162	368	WP_117506139.1	203
1055	39.4004	42.7	0.001	8	184	91	27.174	467	320	dnaA	162	368	WP_156069405.1	203
1056	39.4004	42.7	0.001	8	184	92	26.63	467	320	dnaA	162	371	WP_015537498.1	206
1057	39.4004	42.7	0.001	8	184	92	26.63	467	320	dnaA	162	371	WP_097785605.1	206
1058	39.4004	42.4	0.001	8	184	92	26.63	467	320	dnaA	162	368	WP_156066682.1	203
1059	30.1927	42.4	0.002	5	141	96	26.241	467	269	dnaA	135	267	WP_147323063.1	129
1060	38.9722	42.4	0.002	8	182	89	27.473	467	318	dnaA	162	369	WP_112116509.1	206
1061	38.9722	42.4	0.002	8	182	89	27.473	467	318	dnaA	162	369	WP_128118471.1	206
1062	38.9722	42.4	0.002	8	182	89	27.473	467	318	dnaA	162	369	WP_112149162.1	206
1063	39.4004	42	0.002	8	184	91	27.174	467	320	dnaA	162	368	WP_154277577.1	203
1064	22.2698	41.6	0.002	2	104	73	25.962	467	269	dnaA	168	267	WP_129872745.1	166
1065	39.1863	42	0.002	9	183	88	27.322	467	318	dnaA	162	369	WP_097839945.1	206
1066	39.4004	41.6	0.003	8	184	92	26.63	467	320	dnaA	162	371	WP_117929650.1	206
1067	39.4004	41.6	0.003	8	184	92	26.63	467	320	dnaA	162	371	WP_044959587.1	206
1068	39.1863	41.6	0.003	9	183	88	27.322	467	318	dnaA	162	369	WP_055192311.1	206
1069	39.4004	41.6	0.003	8	184	92	26.63	467	320	dnaA	162	371	WP_117948934.1	206
1070	39.4004	41.6	0.003	8	184	92	26.63	467	320	dnaA	162	371	WP_117553829.1	206
1071	39.4004	41.6	0.003	8	184	92	26.63	467	320	dnaA	162	371	WP_113620814.1	206
1072	39.1863	41.6	0.003	9	183	88	27.322	467	318	dnaA	162	369	WP_112146539.1	206
1073	39.4004	41.6	0.003	8	184	92	26.63	467	320	dnaA	162	371	WP_154251706.1	206
1074	39.4004	41.6	0.003	8	184	92	26.63	467	320	dnaA	162	371	WP_129872699.1	206
1075	39.4004	41.6	0.003	8	184	92	26.63	467	320	dnaA	162	371	WP_055186969.1	206
1076	39.4004	41.6	0.003	8	184	92	26.63	467	320	dnaA	162	371	WP_113992550.1	206
1077	39.4004	41.6	0.003	8	184	92	26.63	467	320	dnaA	162	371	WP_118658776.1	206
1078	39.4004	41.6	0.003	8	184	92	26.63	467	320	dnaA	162	371	WP_112121380.1	206
1079	43.2548	40.8	0.004	8	202	129	24.257	467	286	dnaA	95	224	WP_158402213.1	37
1080	23.9829	40.8	0.004	2	112	80	25	467	275	dnaA	166	273	WP_147322206.1	164
1081	22.2698	40.8	0.005	2	104	73	25.962	467	269	dnaA	168	267	WP_186850522.1	166
1082	17.3448	40	0.005	1	81	59	25.926	467	237	dnaA	157	134	WP_097784093.1	55
1083	38.9722	40.8	0.005	8	182	90	26.923	467	318	dnaA	162	365	WP_158405323.1	202
1084	38.9722	40.8	0.005	8	182	90	26.923	467	318	dnaA	162	365	WP_149794458.1	202
1085	38.9722	40.8	0.005	8	182	90	26.923	467	318	dnaA	162	365	WP_015565503.1	202
1086	38.9722	40.8	0.005	8	182	90	26.923	467	318	dnaA	162	365	WP_158389191.1	202
1087	38.9722	40.8	0.005	8	182	90	26.923	467	318	dnaA	162	365	WP_158401042.1	202
1088	38.9722	40.8	0.005	8	182	90	26.923	467	318	dnaA	162	365	WP_158402822.1	202
1089	22.2698	40.4	0.005	2	104	73	25.962	467	269	dnaA	168	267	WP_156070639.1	166
1090	38.9722	40.8	0.005	8	182	90	26.923	467	318	dnaA	162	365	WP_158395130.1	202
1091	38.9722	40.8	0.006	8	182	90	26.923	467	318	dnaA	162	365	WP_158399354.1	202
1092	39.4004	40.4	0.006	8	184	92	26.63	467	320	dnaA	162	371	WP_112090381.1	206
1093	38.5439	40	0.008	6	180	93	26.667	467	318	dnaA	162	368	WP_097800951.1	205
1094	26.5525	39.3	0.014	4	124	82	22.581	467	286	dnaA	168	244	WP_154256756.1	130
1095	28.6938	38.5	0.019	5	134	83	23.881	467	286	dnaA	158	244	WP_207698560.1	125
1096	25.6959	38.5	0.02	3	120	86	23.333	467	286	dnaA	168	243	WP_117476092.1	129
1097	25.6959	38.5	0.024	3	120	86	23.333	467	286	dnaA	168	243	WP_098922142.1	129
1098	38.9722	38.5	0.026	8	182	91	26.374	467	318	dnaA	162	369	WP_120120911.1	206
1099	38.9722	38.5	0.029	8	182	91	26.374	467	318	dnaA	162	369	WP_097776715.1	206
1100	38.9722	38.5	0.03	8	182	91	26.374	467	318	dnaA	162	369	WP_118529106.1	206
1101	28.6938	38.1	0.03	5	134	84	23.134	467	286	dnaA	158	244	WP_033126274.1	125
1102	28.4797	38.1	0.031	5	133	83	23.308	467	285	dnaA	158	229	WP_144066573.1	111
1103	38.1156	38.1	0.034	8	178	88	26.404	467	318	dnaA	166	369	WP_120081360.1	210
1104	38.1156	38.1	0.034	8	178	88	26.404	467	318	dnaA	166	369	WP_005942209.1	210
1105	38.1156	38.1	0.036	8	178	88	26.404	467	318	dnaA	166	369	WP_207699117.1	210
1106	22.4839	37.4	0.037	2	105	70	24.762	467	269	dnaA	168	171	WP_208894106.1	73
1107	25.9101	37.7	0.041	3	121	86	22.314	467	286	dnaA	168	243	WP_097771788.1	129
1108	38.9722	38.1	0.041	8	182	91	26.374	467	318	dnaA	162	369	WP_120020962.1	206
1109	25.6959	37.4	0.051	3	120	86	23.333	467	286	dnaA	168	229	WP_156062350.1	115
1110	38.9722	37.4	0.058	8	182	91	26.374	467	318	dnaA	162	369	WP_097780945.1	206
1111	26.5525	37.4	0.059	4	124	83	21.774	467	286	dnaA	168	244	WP_112091624.1	130
1112	38.9722	37.4	0.06	8	182	91	26.374	467	318	dnaA	162	369	WP_097774034.1	206
1113	25.9101	37	0.062	3	121	88	20.661	467	286	dnaA	168	243	WP_154260324.1	129
1114	43.0407	37	0.064	7	201	134	22.388	467	286	dnaA	95	243	WP_117534103.1	56
1115	26.5525	37	0.066	4	124	83	21.774	467	286	dnaA	168	244	WP_005924767.1	130
1116	38.1156	37.4	0.07	8	178	88	26.404	467	318	dnaA	166	369	WP_154260836.1	210
1117	25.6959	37	0.073	3	120	87	22.5	467	286	dnaA	168	229	WP_097839748.1	115
1118	26.5525	37	0.076	4	124	83	21.774	467	286	dnaA	168	244	WP_117536061.1	130
1119	19.9143	37	0.079	4	93	55	32.258	467	258	dnaA	168	269	WP_097786535.1	183
1120	19.9143	37	0.083	4	93	55	32.258	467	258	dnaA	168	269	WP_117476927.1	183
1121	26.5525	36.6	0.083	4	124	83	21.774	467	286	dnaA	168	244	WP_156075040.1	130
1122	19.9143	37	0.084	4	93	55	32.258	467	258	dnaA	168	269	WP_097770566.1	183
1123	19.9143	37	0.085	4	93	55	32.258	467	258	dnaA	168	269	WP_005932028.1	183
1124	19.9143	37	0.086	4	93	55	32.258	467	258	dnaA	168	269	WP_117504852.1	183
1125	19.9143	37	0.086	4	93	55	32.258	467	258	dnaA	168	269	WP_186851398.1	183
1126	19.9143	36.6	0.088	4	93	55	32.258	467	258	dnaA	168	269	WP_156076089.1	183
1127	25.9101	36.6	0.088	3	121	88	20.661	467	286	dnaA	168	243	WP_117529405.1	129
1128	19.9143	36.6	0.092	4	93	55	32.258	467	258	dnaA	168	269	WP_156060837.1	183
1129	19.9143	36.6	0.095	4	93	55	32.258	467	258	dnaA	168	269	WP_156058270.1	183
1130	25.9101	36.6	0.095	3	121	87	21.488	467	286	dnaA	168	240	WP_158399613.1	126
1131	25.4818	36.6	0.098	2	119	90	21.008	467	286	dnaA	168	243	WP_156072806.1	129
1132	25.9101	36.2	0.12	3	121	88	20.661	467	286	dnaA	168	243	WP_120080116.1	129
1133	24.6253	36.2	0.12	4	115	77	22.609	467	275	dnaA	168	224	WP_118658729.1	115
1134	25.9101	36.2	0.12	3	121	88	20.661	467	286	dnaA	168	244	WP_002596233.1	130
1135	41.1135	35.8	0.15	6	192	137	22.396	467	286	dnaA	99	244	WP_009255334.1	61
1136	26.5525	35.8	0.18	4	124	83	21.774	467	286	dnaA	168	244	WP_074754404.1	130
1137	25.9101	35.8	0.18	3	121	88	20.661	467	286	dnaA	168	243	WP_112114657.1	129
1138	25.4818	35.4	0.18	3	119	87	21.849	467	286	dnaA	169	229	WP_117477463.1	116
1139	25.9101	35.8	0.18	3	121	88	20.661	467	286	dnaA	168	243	WP_118552688.1	129
1140	25.9101	35.4	0.18	3	121	87	21.488	467	286	dnaA	168	229	WP_156058234.1	115
1141	38.3298	35.8	0.19	5	179	98	23.464	467	321	dnaA	166	373	WP_087323931.1	211
1142	38.3298	35.8	0.19	5	179	98	23.464	467	321	dnaA	166	373	WP_087230805.1	211
1143	41.1135	35.4	0.2	6	192	137	22.396	467	286	dnaA	99	244	WP_055247163.1	61
1144	25.9101	35.4	0.2	3	121	85	23.14	467	286	dnaA	168	243	WP_000200031.1	129
1145	25.9101	35.4	0.22	3	121	88	20.661	467	286	dnaA	168	243	WP_097792223.1	129
1146	27.1949	35.4	0.23	5	127	84	21.26	467	284	dnaA	168	251	WP_120020776.1	131
1147	25.9101	35	0.25	3	121	89	19.835	467	286	dnaA	168	229	WP_005939434.1	115
1148	25.2677	34.7	0.27	4	118	79	21.186	467	280	dnaA	168	224	WP_144066583.1	116
1149	25.9101	34.7	0.36	3	121	89	19.835	467	286	dnaA	168	243	WP_128117322.1	129
1150	25.9101	34.7	0.39	3	121	88	20.661	467	286	dnaA	168	243	WP_118526212.1	129
1151	25.4818	34.7	0.42	2	119	86	22.689	467	269	dnaA	154	231	WP_118658840.1	116
1152	25.4818	34.3	0.46	2	119	86	22.689	467	269	dnaA	154	231	WP_097792472.1	116
1153	40.8994	34.3	0.5	5	191	139	21.99	467	286	dnaA	99	241	WP_087324778.1	58
1154	25.4818	34.3	0.52	2	119	86	22.689	467	269	dnaA	154	231	WP_117888737.1	116
1155	38.3298	34.3	0.56	5	179	98	23.464	467	321	dnaA	166	373	WP_191427204.1	211
1156	40.4711	34.7	0.62	8	189	114	26.984	467	427	dnaA	248	846	WP_156065738.1	673
1157	26.1242	33.5	0.74	3	122	83	23.77	467	286	dnaA	168	229	WP_097774935.1	115
1158	27.409	33.5	0.78	2	128	99	19.531	467	296	dnaA	169	254	WP_113993247.1	131
1159	25.4818	33.5	0.82	2	119	87	21.849	467	269	dnaA	154	231	WP_097780865.1	116
1160	40.4711	34.3	0.83	8	189	114	26.984	467	427	dnaA	248	846	WP_154260183.1	673
1161	35.1178	33.5	0.86	3	164	125	18.293	467	213	dnaA	50	167	WP_158099700.1	13
1162	25.0535	33.5	0.98	2	117	90	19.658	467	285	dnaA	169	243	WP_002605635.1	131
1163	25.9101	32.7	1	3	121	87	21.488	467	286	dnaA	168	135	WP_156067539.1	21
1164	28.9079	33.1	1.1	2	135	100	21.481	467	285	dnaA	154	247	WP_005924810.1	116
1165	25.4818	33.1	1.1	2	119	87	21.849	467	269	dnaA	154	231	WP_195250404.1	116
1166	25.4818	33.1	1.1	2	119	87	21.849	467	269	dnaA	154	231	WP_158388310.1	116
1167	25.6959	33.1	1.1	3	120	88	21.667	467	286	dnaA	168	236	WP_207725925.1	122
1168	19.9143	33.1	1.2	4	93	56	31.183	467	258	dnaA	168	270	WP_112114955.1	184
1169	25.4818	33.1	1.2	2	119	87	21.849	467	269	dnaA	154	231	WP_158399293.1	116
1170	25.4818	32.7	1.2	2	119	87	21.849	467	269	dnaA	154	161	WP_097771835.1	46
1171	25.4818	33.1	1.2	2	119	87	21.849	467	269	dnaA	154	231	WP_087249119.1	116
1172	25.6959	33.1	1.2	3	120	88	21.667	467	286	dnaA	168	243	WP_186850827.1	129
1173	25.2677	32.7	1.3	2	118	92	18.644	467	286	dnaA	169	244	WP_097785113.1	131
1174	25.4818	33.1	1.3	2	119	87	21.849	467	269	dnaA	154	231	WP_117536040.1	116
1175	36.8308	33.1	1.3	7	172	107	22.674	467	286	dnaA	130	249	WP_117526360.1	89
1176	25.4818	33.1	1.3	2	119	87	21.849	467	269	dnaA	154	231	WP_015528456.1	116
1177	28.9079	33.1	1.3	2	135	100	21.481	467	285	dnaA	154	247	WP_087367642.1	116
1178	25.4818	32.7	1.4	2	119	87	21.849	467	269	dnaA	154	231	WP_097777711.1	116
1179	25.4818	32.7	1.5	2	119	87	21.849	467	269	dnaA	154	231	WP_112091011.1	116
1180	25.4818	32.7	1.5	2	119	87	21.849	467	269	dnaA	154	231	WP_117950613.1	116
1181	25.4818	32.7	1.5	2	119	87	21.849	467	269	dnaA	154	231	WP_158394901.1	116
1182	29.3362	32.7	1.5	4	137	97	22.628	467	269	dnaA	136	231	WP_117950403.1	101
1183	22.9122	32.7	1.5	4	107	65	26.168	467	268	dnaA	168	224	WP_207651643.1	126
1184	25.4818	32.7	1.6	2	119	87	21.849	467	269	dnaA	154	231	WP_097784682.1	116
1185	25.4818	32.7	1.6	2	119	87	21.849	467	269	dnaA	154	231	WP_112148960.1	116
1186	27.409	32.7	1.7	2	128	99	19.531	467	296	dnaA	169	254	WP_154260875.1	131
1187	25.4818	32.7	1.7	2	119	87	21.849	467	269	dnaA	154	231	WP_156067940.1	116
1188	27.409	32.3	1.8	2	128	99	19.531	467	296	dnaA	169	254	WP_015527901.1	131
1189	27.409	32.3	1.8	2	128	99	19.531	467	296	dnaA	169	254	WP_005921274.1	131
1190	27.409	32.3	1.8	2	128	99	19.531	467	296	dnaA	169	254	WP_015513106.1	131
1191	67.4518	32.7	1.9	8	315	179	21.27	467	318	dnaA	45	370	WP_087365812.1	84
1192	27.409	32.3	1.9	2	128	99	19.531	467	296	dnaA	169	254	WP_097773913.1	131
1193	23.3405	32.3	2	6	109	61	31.193	467	269	dnaA	168	285	WP_097838830.1	184
1194	25.6959	32.3	2.1	3	120	88	20	467	286	dnaA	169	244	WP_097786547.1	131
1195	27.409	32.3	2.2	2	128	99	19.531	467	296	dnaA	169	253	WP_117526147.1	130
1196	21.8415	32.3	2.2	1	102	78	20.588	467	269	dnaA	168	231	WP_118526819.1	133
1197	27.409	32	2.5	2	128	99	19.531	467	296	dnaA	169	254	WP_154252678.1	131
1198	27.409	32	2.5	2	128	100	18.75	467	296	dnaA	169	254	WP_098924872.1	131
1199	21.8415	32	2.5	1	102	78	20.588	467	269	dnaA	168	161	WP_097770143.1	63
1200	27.409	32	2.6	2	128	99	19.531	467	296	dnaA	169	254	WP_097780039.1	131
1201	67.4518	32.3	2.7	8	315	179	21.27	467	318	dnaA	45	370	WP_087247588.1	84
1202	19.9143	32	2.7	4	93	56	31.183	467	258	dnaA	168	270	WP_112147539.1	184
1203	27.409	32	2.8	2	128	99	19.531	467	296	dnaA	169	254	WP_014078534.1	131
1204	21.8415	31.6	2.8	1	102	78	20.588	467	269	dnaA	168	173	WP_097791877.1	75
1205	21.8415	32	2.9	1	102	78	20.588	467	269	dnaA	168	231	WP_015536521.1	133
1206	19.0578	31.6	3.1	2	89	60	25.843	467	236	dnaA	148	169	WP_087233831.1	87
1207	20.5567	32	3.1	4	96	57	28.125	467	258	dnaA	168	271	WP_055187684.1	183
1208	27.409	32	3.1	2	128	99	19.531	467	296	dnaA	169	254	WP_156071577.1	131
1209	21.8415	31.6	3.2	1	102	78	20.588	467	269	dnaA	168	231	WP_015524249.1	133
1210	27.409	31.6	3.2	2	128	99	19.531	467	296	dnaA	169	253	WP_002569234.1	130
1211	20.5567	32	3.2	4	96	57	28.125	467	258	dnaA	168	271	WP_112143778.1	183
1212	21.8415	31.6	3.3	1	102	78	20.588	467	269	dnaA	168	231	WP_207697919.1	133
1213	18.8437	32	3.3	4	88	53	30.682	467	237	dnaA	155	254	WP_158404674.1	170
1214	23.9829	31.6	3.5	2	112	87	18.75	467	280	dnaA	169	238	WP_097784073.1	131
1215	27.409	31.6	3.7	2	128	100	18.75	467	296	dnaA	169	253	WP_207697967.1	130
1216	21.8415	31.6	3.7	1	102	78	20.588	467	269	dnaA	168	231	WP_005933545.1	133
1217	25.9101	30.8	3.8	3	121	88	20.661	467	286	dnaA	168	135	WP_005935885.1	21
1218	27.409	31.6	3.9	2	128	100	18.75	467	296	dnaA	169	254	WP_097772867.1	131
1219	25.2677	31.2	3.9	2	118	92	18.644	467	286	dnaA	169	243	WP_097785112.1	130
1220	11.5632	30.4	4.1	2	54	28	38.889	467	239	dnaA	186	86	WP_154266135.1	38
1221	36.8308	31.2	4.2	7	172	108	22.093	467	286	dnaA	130	249	WP_002576410.1	89
1222	22.0557	31.2	4.2	3	103	75	19.417	467	269	dnaA	169	227	WP_112091007.1	131
1223	35.9743	31.2	4.3	6	168	110	21.429	467	286	dnaA	130	245	WP_117965688.1	89
1224	27.409	31.2	4.5	2	128	99	19.531	467	296	dnaA	169	253	WP_055248409.1	130
1225	19.0578	31.2	4.6	2	89	60	25.843	467	236	dnaA	148	169	WP_087369041.1	87
1226	27.409	31.2	4.7	2	128	99	19.531	467	296	dnaA	169	254	WP_055191798.1	131
1227	27.409	31.2	4.8	2	128	99	19.531	467	296	dnaA	169	253	WP_009255551.1	130
1228	22.0557	30.8	5.6	3	103	75	19.417	467	269	dnaA	169	227	WP_156065622.1	131
1229	36.8308	30.8	5.8	7	172	108	22.093	467	286	dnaA	130	237	WP_158405746.1	77
1230	22.0557	30.8	5.9	3	103	75	19.417	467	269	dnaA	169	227	WP_120081385.1	131
1231	22.0557	30.8	6.2	3	103	75	19.417	467	269	dnaA	169	227	WP_117528307.1	131
1232	22.0557	30.8	6.4	3	103	75	19.417	467	269	dnaA	169	227	WP_005946143.1	131
1233	20.5567	30.8	6.4	5	96	54	31.25	467	258	dnaA	168	271	WP_097792039.1	183
1234	22.0557	30.8	6.5	3	103	75	19.417	467	269	dnaA	169	213	WP_005936681.1	117
1235	33.4047	30.4	6.5	3	156	119	17.949	467	213	dnaA	58	148	WP_207732486.1	2
1236	20.5567	30.8	6.6	5	96	54	31.25	467	258	dnaA	168	271	WP_207685354.1	183
1237	22.0557	30.8	6.6	3	103	75	19.417	467	269	dnaA	169	227	WP_207698566.1	131
1238	23.9829	30.4	6.6	2	112	87	18.75	467	280	dnaA	169	237	WP_097782599.1	130
1239	25.4818	30.8	6.8	2	119	88	21.008	467	269	dnaA	154	231	WP_156060311.1	116
1240	22.0557	30.8	6.8	3	103	75	19.417	467	269	dnaA	169	227	WP_099357167.1	131
1241	22.0557	30.8	6.9	3	103	75	19.417	467	269	dnaA	169	227	WP_005933732.1	131
1242	22.0557	30.8	6.9	3	103	75	19.417	467	269	dnaA	169	227	WP_117541240.1	131
1243	22.0557	30.8	6.9	3	103	75	19.417	467	269	dnaA	169	227	WP_008402238.1	131
1244	22.0557	30.8	7.1	3	103	75	19.417	467	269	dnaA	169	227	WP_054324685.1	131
1245	20.5567	30.8	7.5	5	96	54	31.25	467	258	dnaA	168	271	WP_118553326.1	183
1246	18.8437	30.4	8.2	4	88	53	30.682	467	237	dnaA	155	254	WP_158397045.1	170
1247	18.8437	30.4	8.2	4	88	53	30.682	467	237	dnaA	155	254	WP_158401776.1	170
1248	18.8437	30.4	8.4	4	88	53	30.682	467	237	dnaA	155	254	WP_015564953.1	170
1249	23.7687	30.4	8.4	2	111	82	23.423	467	278	dnaA	168	203	WP_087233573.1	96
1250	18.8437	30.4	8.5	4	88	53	30.682	467	237	dnaA	155	254	WP_158399271.1	170
1251	8.56531	30.4	8.6	2	40	21	40	467	204	dnaA	166	220	WP_191378095.1	183
1252	18.8437	30.4	8.7	4	88	53	30.682	467	237	dnaA	155	254	WP_207677181.1	170
1253	18.8437	30.4	8.8	4	88	53	30.682	467	237	dnaA	155	254	WP_149794329.1	170
1254	36.8308	30.4	9.5	7	172	108	22.093	467	286	dnaA	130	249	WP_005929990.1	89
1286	37.3673	37.4	0.073	5	176	108	26.705	471	400	dnaB	226	486	WP_207697982.1	331
1287	37.155	37.4	0.086	6	175	109	26.857	471	400	dnaB	226	486	WP_097782005.1	331
1288	37.3673	37	0.088	5	176	108	26.705	471	400	dnaB	226	486	WP_158403874.1	331
1289	37.3673	37	0.088	5	176	108	26.705	471	400	dnaB	226	486	WP_015559841.1	331
1290	37.3673	37	0.088	5	176	108	26.705	471	400	dnaB	226	486	WP_154277162.1	331
1291	37.3673	37	0.088	5	176	108	26.705	471	400	dnaB	226	486	WP_112116286.1	331
1292	37.3673	37	0.093	5	176	108	26.705	471	400	dnaB	226	486	WP_097770907.1	331
1293	37.3673	37	0.093	5	176	108	26.705	471	400	dnaB	226	487	WP_154255504.1	332
1294	37.3673	37	0.096	8	176	103	29.545	471	400	dnaB	226	486	WP_117527374.1	331
1295	37.3673	37	0.1	7	176	104	28.977	471	400	dnaB	226	486	WP_112148175.1	331
1296	37.3673	36.6	0.12	7	176	104	28.977	471	400	dnaB	226	486	WP_097773909.1	331
1297	37.155	36.6	0.13	5	175	108	27.429	471	400	dnaB	226	486	WP_154255835.1	331
1298	37.3673	36.6	0.13	7	176	104	28.977	471	400	dnaB	226	486	WP_120120822.1	331
1299	37.3673	36.6	0.13	7	176	104	28.977	471	400	dnaB	226	486	WP_207686922.1	331
1300	37.155	36.6	0.13	5	175	108	27.429	471	400	dnaB	226	486	WP_207686014.1	331
1301	37.3673	36.6	0.13	7	176	104	28.977	471	400	dnaB	226	486	WP_207699018.1	331
1302	37.155	36.6	0.13	5	175	108	27.429	471	400	dnaB	226	486	WP_156066928.1	331
1303	37.3673	36.6	0.14	7	176	104	28.977	471	400	dnaB	226	486	WP_154260667.1	331
1304	37.3673	36.6	0.14	7	176	104	28.977	471	400	dnaB	226	486	WP_156075872.1	331
1305	37.3673	36.6	0.14	7	176	104	28.977	471	400	dnaB	226	486	WP_117506253.1	331
1306	37.3673	36.6	0.14	7	176	104	28.977	471	400	dnaB	226	486	WP_055191777.1	331
1307	37.3673	36.6	0.15	7	176	104	28.977	471	400	dnaB	226	486	WP_118257623.1	331
1308	37.3673	36.2	0.15	7	176	104	28.977	471	400	dnaB	226	486	WP_117534627.1	331
1309	38.2166	36.2	0.15	6	180	113	25	471	403	dnaB	226	493	WP_058351587.1	334
1310	37.3673	36.2	0.15	7	176	104	28.977	471	400	dnaB	226	486	WP_117481225.1	331
1311	38.2166	36.2	0.15	6	180	113	25	471	403	dnaB	226	493	WP_002584966.1	334
1312	37.155	36.2	0.16	4	175	111	25.714	471	400	dnaB	226	486	WP_055162988.1	331
1313	37.3673	36.2	0.16	7	176	104	28.977	471	400	dnaB	226	486	WP_005944793.1	331
1314	37.155	36.2	0.17	6	175	109	26.857	471	400	dnaB	226	486	WP_055185250.1	331
1315	37.3673	36.2	0.18	7	176	104	28.977	471	400	dnaB	226	486	WP_117861105.1	331
1316	37.155	36.2	0.18	6	175	109	26.857	471	400	dnaB	226	486	WP_154251007.1	331
1317	37.3673	36.2	0.19	7	176	104	28.977	471	400	dnaB	226	486	WP_097782456.1	331
1318	38.2166	36.2	0.2	6	180	113	25	471	403	dnaB	226	493	WP_035393622.1	334
1319	38.2166	35.8	0.25	6	180	113	25	471	403	dnaB	226	493	WP_087325265.1	334
1320	37.155	35.4	0.26	6	175	109	26.857	471	400	dnaB	226	486	WP_158401572.1	331
1321	38.2166	35.4	0.29	6	180	113	25	471	403	dnaB	226	493	WP_087249581.1	334
1322	37.155	35	0.38	5	175	109	26.857	471	400	dnaB	226	486	WP_117814655.1	331
1323	12.3142	30.8	6.5	1	58	39	31.034	471	322	dnaB	266	199	WP_005942650.1	142
1324	12.3142	30.8	6.6	1	58	39	31.034	471	322	dnaB	266	199	WP_120020409.1	142
1325	12.3142	30.8	6.6	1	58	39	31.034	471	322	dnaB	266	199	WP_120120508.1	142
1326	12.3142	30.8	6.7	1	58	39	31.034	471	322	dnaB	266	199	WP_097774465.1	142
1327	12.3142	30.8	6.7	1	58	39	31.034	471	322	dnaB	266	199	WP_097781297.1	142
1328	17.4098	30.8	8.1	0	82	61	25.61	471	387	dnaB	306	231	WP_009247525.1	150
1513	40	45.4	7.05e-06	2	98	64	30.612	245	209	dnaC	112	111	WP_154258865.1	18
1514	40	46.6	8.38e-06	2	98	64	30.612	245	209	dnaC	112	129	WP_154256640.1	36
1515	46.1224	47	1.08e-05	3	113	72	30.088	245	221	dnaC	112	240	WP_181967174.1	132
1516	46.1224	47	1.27e-05	3	113	72	30.088	245	221	dnaC	112	240	WP_197041733.1	132
1517	40	46.6	1.61e-05	2	98	64	30.612	245	209	dnaC	112	232	WP_156073592.1	139
1518	40	46.6	1.71e-05	2	98	64	30.612	245	209	dnaC	112	232	WP_117554836.1	139
1519	40	46.6	1.71e-05	2	98	64	30.612	245	209	dnaC	112	232	WP_158395022.1	139
1520	60.4082	46.2	2.3e-05	4	148	95	29.054	245	221	dnaC	80	273	WP_154277181.1	130
1521	77.1429	45.8	2.7e-05	6	189	123	26.984	245	221	dnaC	40	233	WP_117526275.1	53
1522	40	45.1	3.21e-05	2	98	65	29.592	245	209	dnaC	112	205	WP_154260164.1	112
1523	46.1224	45.8	3.22e-05	3	113	74	28.319	245	221	dnaC	112	240	WP_005922750.1	132
1524	46.1224	45.8	3.46e-05	2	113	75	27.434	245	221	dnaC	112	247	WP_207685634.1	139
1525	46.1224	45.4	3.49e-05	3	113	73	29.204	245	221	dnaC	112	247	WP_117930046.1	139
1526	46.1224	45.4	3.97e-05	3	113	74	28.319	245	221	dnaC	112	247	WP_044960195.1	139
1527	77.1429	45.4	4.12e-05	6	189	124	26.455	245	221	dnaC	40	247	WP_113621676.1	67
1528	46.1224	45.4	4.43e-05	3	113	74	28.319	245	221	dnaC	112	244	WP_158389223.1	136
1529	54.2857	44.7	4.79e-05	3	133	86	27.068	245	169	dnaC	40	193	WP_112116583.1	69
1530	40	45.1	4.8e-05	2	98	65	29.592	245	209	dnaC	112	205	WP_154265159.1	112
1531	46.1224	45.1	4.9e-05	3	113	74	28.319	245	221	dnaC	112	244	WP_097773130.1	136
1532	77.1429	45.1	5.69e-05	6	189	124	26.455	245	221	dnaC	40	247	WP_207684578.1	67
1533	80.4082	44.7	6.77e-05	5	197	133	25.381	245	221	dnaC	31	247	WP_156068148.1	59
1534	46.1224	44.7	8.03e-05	2	113	76	26.549	245	221	dnaC	112	240	WP_207666640.1	132
1535	54.2857	43.5	0.000105	3	133	86	27.068	245	169	dnaC	40	192	WP_112116587.1	68
1536	42.8571	43.5	0.000148	3	105	63	32.381	245	205	dnaC	104	207	WP_087325484.1	108
1537	40	42.7	0.000181	2	98	65	29.592	245	209	dnaC	112	133	WP_155515406.1	40
1538	46.1224	43.5	0.000182	3	113	74	28.319	245	221	dnaC	112	240	WP_197039550.1	132
1539	40	43.1	0.000259	2	98	66	28.571	245	209	dnaC	112	232	WP_112148429.1	139
1540	46.1224	42.7	0.000287	3	113	75	27.434	245	221	dnaC	112	247	WP_097839342.1	139
1541	46.1224	42.4	0.000374	3	113	74	28.319	245	221	dnaC	112	247	WP_156074722.1	139
1542	41.6327	41.2	0.000851	3	102	67	28.431	245	191	dnaC	90	190	WP_087369041.1	95
1543	46.1224	41.2	0.000892	3	113	75	27.434	245	221	dnaC	112	247	WP_098924083.1	139
1544	46.1224	40.8	0.001	3	113	75	27.434	245	221	dnaC	112	247	WP_156076785.1	139
1545	33.0612	38.1	0.003	2	81	52	30.864	245	209	dnaC	129	82	WP_207698604.1	6
1546	41.6327	38.9	0.005	4	102	66	29.412	245	191	dnaC	90	190	WP_087233831.1	95
1547	28.9796	38.5	0.006	2	71	42	33.803	245	146	dnaC	80	174	WP_097784898.1	105
1548	36.3265	38.1	0.012	2	89	61	29.213	245	191	dnaC	103	190	WP_087249774.1	104
1549	36.3265	37.4	0.019	2	89	61	29.213	245	191	dnaC	103	190	WP_087249832.1	104
1550	36.3265	37	0.021	2	89	61	29.213	245	191	dnaC	103	190	WP_087369007.1	104
1551	53.8776	34.7	0.13	5	132	91	23.485	245	207	dnaC	81	234	WP_087246458.1	108
1552	55.102	34.3	0.14	5	135	79	24.444	245	223	dnaC	106	198	WP_097784093.1	70
1553	70.2041	33.5	0.4	6	172	96	25	245	171	dnaC	30	203	WP_097784085.1	35
1554	22.449	31.6	0.57	0	55	41	25.455	245	209	dnaC	155	65	WP_181567032.1	11
1555	22.8571	33.1	0.68	0	56	38	32.143	245	139	dnaC	84	644	WP_087324835.1	589
1556	22.8571	33.1	0.69	0	56	38	32.143	245	139	dnaC	84	644	WP_087232893.1	589
1557	25.3061	31.2	1.6	1	62	43	29.032	245	243	dnaC	183	208	WP_087324534.1	147
1558	25.3061	31.2	1.6	1	62	43	29.032	245	243	dnaC	183	208	WP_087228464.1	147
1559	24.898	31.6	2.2	2	61	38	32.787	245	159	dnaC	102	185	WP_207684441.1	125
1560	10.2041	31.2	2.6	0	25	13	48	245	127	dnaC	103	311	WP_156069555.1	287
1561	41.2245	31.2	2.7	4	101	52	26.733	245	139	dnaC	60	505	WP_120120427.1	406
1562	41.2245	31.2	2.8	4	101	52	26.733	245	139	dnaC	60	505	WP_097781193.1	406
1563	30.6122	29.3	3.6	2	75	39	32	245	171	dnaC	97	116	WP_207685260.1	54
1564	22.8571	30.8	3.8	0	56	39	30.357	245	139	dnaC	84	644	WP_087245919.1	589
1565	22.8571	30.8	3.8	0	56	39	30.357	245	139	dnaC	84	644	WP_087385160.1	589
1566	41.2245	30.4	3.9	4	101	53	25.743	245	139	dnaC	60	505	WP_120020024.1	406
1567	10.2041	30.4	4	0	25	13	48	245	127	dnaC	103	311	WP_154276767.1	287
1568	10.2041	30.4	4	0	25	13	48	245	127	dnaC	103	311	WP_156070465.1	287
1569	41.2245	30.4	4.2	4	101	53	25.743	245	139	dnaC	60	505	WP_118527683.1	406
1570	42.0408	30	4.2	2	103	60	23.301	245	185	dnaC	94	195	WP_112145169.1	101
1571	41.2245	30.4	4.3	4	101	53	25.743	245	139	dnaC	60	505	WP_207698801.1	406
1572	42.0408	30	4.4	2	103	60	23.301	245	185	dnaC	94	195	WP_055190580.1	101
1573	9.38776	30	4.6	0	23	11	52.174	245	123	dnaC	101	53	WP_204245662.1	31
1574	33.0612	30	5.1	2	81	51	30.864	245	175	dnaC	99	94	WP_191427202.1	15
1575	13.0612	30	6.3	0	32	21	34.375	245	134	dnaC	103	233	WP_097777874.1	202
1576	34.2857	29.6	7.1	1	84	58	28.571	245	214	dnaC	133	749	WP_112147579.1	666
1577	46.1224	29.6	7.2	5	113	58	28.319	245	171	dnaC	62	119	WP_015537225.1	27
1578	34.2857	29.6	7.2	1	84	58	28.571	245	214	dnaC	133	749	WP_117535296.1	666
1579	34.2857	29.6	7.2	1	84	58	28.571	245	214	dnaC	133	749	WP_112114899.1	666
1580	46.1224	29.6	7.3	5	113	58	28.319	245	171	dnaC	62	119	WP_005921983.1	27
1581	41.2245	29.6	7.3	4	101	53	25.743	245	139	dnaC	60	505	WP_097774631.1	406
1582	46.1224	29.6	7.4	5	113	58	28.319	245	171	dnaC	62	119	WP_117949904.1	27
1583	34.2857	29.6	7.5	1	84	58	28.571	245	214	dnaC	133	749	WP_207696825.1	666
1584	34.2857	29.6	7.5	1	84	58	28.571	245	214	dnaC	133	749	WP_117476149.1	666
1585	34.2857	29.6	7.6	1	84	58	28.571	245	214	dnaC	133	749	WP_005934384.1	666
1586	46.1224	29.6	7.6	5	113	58	28.319	245	171	dnaC	62	119	WP_055186645.1	27
1587	41.2245	29.6	7.7	4	101	53	25.743	245	139	dnaC	60	505	WP_154260560.1	406
1588	46.1224	29.3	7.7	5	113	58	28.319	245	171	dnaC	62	119	WP_113620686.1	27
1589	34.2857	29.6	7.7	1	84	58	28.571	245	214	dnaC	133	749	WP_207683885.1	666
1590	34.2857	29.6	7.8	1	84	58	28.571	245	214	dnaC	133	749	WP_097771180.1	666
1591	34.2857	29.6	7.9	1	84	58	28.571	245	214	dnaC	133	749	WP_156058152.1	666
1592	23.6735	29.3	8	1	58	39	31.034	245	121	dnaC	65	169	WP_158405474.1	112
1593	34.2857	29.6	8	1	84	58	28.571	245	214	dnaC	133	749	WP_156069838.1	666
1594	17.9592	29.3	8	0	44	30	31.818	245	133	dnaC	90	184	WP_087364414.1	141
1595	51.4286	29.3	8	4	126	81	20.635	245	217	dnaC	102	219	WP_154259262.1	103
1596	41.2245	29.6	8	4	101	53	25.743	245	139	dnaC	60	505	WP_097776939.1	406
1597	34.2857	29.6	8	1	84	58	28.571	245	214	dnaC	133	749	WP_156075730.1	666
1598	34.2857	29.6	8	1	84	58	28.571	245	214	dnaC	133	749	WP_097771926.1	666
1599	34.2857	29.6	8.3	1	84	58	28.571	245	214	dnaC	133	749	WP_186850739.1	666
1600	15.102	29.6	8.4	0	37	22	40.541	245	132	dnaC	96	665	WP_087323502.1	629
1601	15.102	29.6	8.4	0	37	22	40.541	245	132	dnaC	96	665	WP_191425829.1	629
1602	15.102	29.6	8.4	0	37	22	40.541	245	132	dnaC	96	665	WP_087230494.1	629
1603	15.102	29.6	8.4	0	37	22	40.541	245	132	dnaC	96	668	WP_087385845.1	632
1604	15.102	29.6	8.4	0	37	22	40.541	245	132	dnaC	96	668	WP_087368817.1	632
1605	15.102	29.6	8.4	0	37	22	40.541	245	132	dnaC	96	668	WP_087249792.1	632
1606	23.6735	29.6	8.6	1	58	39	31.034	245	121	dnaC	65	375	WP_015564327.1	318
1607	41.2245	29.3	9	4	101	53	25.743	245	139	dnaC	60	505	WP_154256087.1	406
1608	29.7959	29.3	9.1	1	73	48	27.397	245	149	dnaC	82	255	WP_113992416.1	183
1609	16.7347	29.3	9.1	1	41	22	36.585	245	139	dnaC	103	502	WP_156070755.1	462
1610	29.7959	29.3	9.2	1	73	48	27.397	245	149	dnaC	82	255	WP_154265650.1	183
1611	29.7959	29.3	9.2	1	73	48	27.397	245	149	dnaC	82	255	WP_015536895.1	183
1612	29.7959	29.3	9.2	1	73	48	27.397	245	149	dnaC	82	255	WP_005920330.1	183
1613	14.6939	29.3	9.2	0	36	21	41.667	245	131	dnaC	96	667	WP_044953217.1	632
1614	14.6939	29.3	9.2	0	36	21	41.667	245	131	dnaC	96	670	WP_154258850.1	635
1615	14.6939	29.3	9.2	0	36	21	41.667	245	131	dnaC	96	670	WP_120079170.1	635
1616	14.6939	29.3	9.2	0	36	21	41.667	245	131	dnaC	96	670	WP_097777873.1	635
1617	14.6939	29.3	9.2	0	36	21	41.667	245	131	dnaC	96	670	WP_097781857.1	635
1618	14.6939	29.3	9.2	0	36	21	41.667	245	131	dnaC	96	670	WP_097802020.1	635
1619	14.6939	29.3	9.2	0	36	21	41.667	245	131	dnaC	96	670	WP_097774919.1	635
1620	41.2245	29.3	9.3	4	101	53	25.743	245	139	dnaC	60	505	WP_120080324.1	406
1621	29.7959	29.3	9.3	1	73	48	27.397	245	149	dnaC	82	255	WP_154263853.1	183
1622	29.7959	29.3	9.3	1	73	48	27.397	245	149	dnaC	82	255	WP_097782482.1	183
1623	29.7959	29.3	9.4	1	73	48	27.397	245	149	dnaC	82	255	WP_118658209.1	183
1624	29.7959	29.3	9.4	1	73	48	27.397	245	149	dnaC	82	255	WP_117949091.1	183
1625	16.7347	29.3	9.5	1	41	22	36.585	245	139	dnaC	103	502	WP_186851021.1	462
1626	16.7347	29.3	9.5	1	41	22	36.585	245	139	dnaC	103	502	WP_117505697.1	462
1627	41.2245	29.3	9.5	4	101	53	25.743	245	139	dnaC	60	505	WP_044953879.1	406
1628	16.7347	29.3	9.5	1	41	22	36.585	245	139	dnaC	103	502	WP_207697146.1	462
1629	35.5102	29.3	9.6	3	87	44	31.034	245	171	dnaC	85	118	WP_087233110.1	48
1630	29.7959	29.3	9.6	1	73	48	27.397	245	149	dnaC	82	255	WP_117930281.1	183
1631	29.7959	29.3	9.7	1	73	48	27.397	245	149	dnaC	82	255	WP_097800416.1	183
1632	22.8571	29.3	9.8	0	56	40	28.571	245	139	dnaC	84	644	WP_097793078.1	589
1633	16.7347	29.3	9.8	1	41	22	36.585	245	139	dnaC	103	502	WP_156062380.1	462
1634	16.7347	29.3	9.8	1	41	22	36.585	245	139	dnaC	103	502	WP_156076709.1	462
1635	16.3265	29.3	9.9	2	40	22	35	245	116	dnaC	81	135	WP_158395635.1	96
1636	16.7347	29.3	9.9	1	41	22	36.585	245	139	dnaC	103	512	WP_097785276.1	472
1637	22.8571	29.3	9.9	0	56	40	28.571	245	139	dnaC	84	644	WP_112115974.1	589
1638	22.8571	29.3	9.9	0	56	40	28.571	245	139	dnaC	84	644	WP_005943912.1	589
1639	24.0816	28.9	10	1	59	40	30.508	245	240	dnaC	183	205	WP_087246381.1	147
1640	16.7347	29.3	10	1	41	22	36.585	245	139	dnaC	103	502	WP_117535428.1	462
1726	3.18966	35	1.4	0	37	21	43.243	1160	43	dnaE	7	343	WP_087245562.1	307
1728	3.18966	35	1.3	0	37	21	43.243	1160	43	dnaE	7	343	WP_087382872.1	307
1730	3.18966	34.7	1.9	0	37	21	43.243	1160	43	dnaE	7	343	WP_097802250.1	307
1732	3.18966	35	1.3	0	37	21	43.243	1160	43	dnaE	7	343	WP_087364632.1	307
1736	3.18966	32.3	9.1	0	37	22	40.541	1160	43	dnaE	7	343	WP_156069777.1	307
1741	3.18966	32.3	9	0	37	22	40.541	1160	43	dnaE	7	343	WP_156076161.1	307
1743	3.18966	34.3	2.3	0	37	21	43.243	1160	43	dnaE	7	343	WP_207699022.1	307
1745	3.18966	34.3	2.4	0	37	21	43.243	1160	43	dnaE	7	343	WP_154260528.1	307
1747	3.18966	34.3	2.3	0	37	21	43.243	1160	43	dnaE	7	343	WP_005945872.1	307
1749	3.18966	34.3	2.4	0	37	21	43.243	1160	43	dnaE	7	343	WP_097775405.1	307
1751	3.18966	32.3	8.8	0	37	22	40.541	1160	43	dnaE	7	343	WP_186850818.1	307
1753	3.18966	34.3	2.4	0	37	21	43.243	1160	43	dnaE	7	343	WP_120120830.1	307
1755	3.18966	34.3	2.4	0	37	21	43.243	1160	43	dnaE	7	343	WP_097777652.1	307
1757	3.18966	32.3	9	0	37	22	40.541	1160	43	dnaE	7	343	WP_117535251.1	307
1759	3.18966	34.3	2.4	0	37	21	43.243	1160	43	dnaE	7	343	WP_120080294.1	307
1761	3.18966	34.3	2.4	0	37	21	43.243	1160	43	dnaE	7	343	WP_120020350.1	307
1763	3.18966	32.3	9.1	0	37	22	40.541	1160	43	dnaE	7	343	WP_117476856.1	307
1765	3.18966	32.3	9	0	37	22	40.541	1160	43	dnaE	7	343	WP_117533054.1	307
1768	3.18966	32.3	8.5	0	37	22	40.541	1160	43	dnaE	7	343	WP_149795312.1	307
1770	3.18966	32.3	8.8	0	37	22	40.541	1160	43	dnaE	7	343	WP_156066283.1	307
1772	3.18966	32.3	9.1	0	37	22	40.541	1160	43	dnaE	7	343	WP_117503880.1	307
1774	3.18966	34.3	2.4	0	37	21	43.243	1160	43	dnaE	7	343	WP_118526512.1	307
1776	3.18966	32.3	9	0	37	22	40.541	1160	43	dnaE	7	343	WP_005933863.1	307
1778	3.18966	32.3	9.2	0	37	22	40.541	1160	43	dnaE	7	343	WP_154276357.1	307
1780	3.18966	32.3	8.8	0	37	22	40.541	1160	43	dnaE	7	343	WP_156058258.1	307
1782	3.18966	32.3	9.1	0	37	22	40.541	1160	43	dnaE	7	343	WP_097772269.1	307
1784	3.18966	32.3	9.1	0	37	22	40.541	1160	43	dnaE	7	343	WP_156069929.1	307
1786	3.18966	32.3	9.2	0	37	22	40.541	1160	43	dnaE	7	343	WP_207697422.1	307
1788	3.18966	32.3	9.1	0	37	22	40.541	1160	43	dnaE	7	343	WP_097770736.1	307
1790	3.18966	32.3	8.7	0	37	22	40.541	1160	43	dnaE	7	343	WP_015563931.1	307
1792	3.18966	32.3	9	0	37	22	40.541	1160	43	dnaE	7	343	WP_156182596.1	307
1794	3.18966	32.3	9.1	0	37	22	40.541	1160	43	dnaE	7	343	WP_156061667.1	307
1796	3.18966	32.3	9.1	0	37	22	40.541	1160	43	dnaE	7	343	WP_098922614.1	307
1798	3.18966	32.3	9	0	37	22	40.541	1160	43	dnaE	7	343	WP_207685093.1	307
1800	3.18966	32.3	9.1	0	37	22	40.541	1160	43	dnaE	7	343	WP_156074034.1	307
1802	3.18966	32.3	9.2	0	37	22	40.541	1160	43	dnaE	7	343	WP_156064854.1	307
1804	3.18966	32.3	8.8	0	37	22	40.541	1160	43	dnaE	7	343	WP_158403708.1	307
1806	3.18966	32.3	8.9	0	37	22	40.541	1160	43	dnaE	7	343	WP_158397217.1	307
1808	3.18966	32.3	8.5	0	37	22	40.541	1160	43	dnaE	7	343	WP_158399017.1	307
1810	3.18966	32.3	8.9	0	37	22	40.541	1160	43	dnaE	7	343	WP_207676180.1	307
1812	3.18966	32.3	8.5	0	37	22	40.541	1160	43	dnaE	7	343	WP_158401727.1	307
1814	3.18966	34.3	2	0	37	21	43.243	1160	43	dnaE	7	343	WP_097785976.1	307
1816	3.18966	34.3	2.1	0	37	21	43.243	1160	43	dnaE	7	343	WP_117948548.1	307
1818	3.18966	34.3	2.1	0	37	21	43.243	1160	43	dnaE	7	343	WP_005923934.1	307
1820	3.18966	34.3	2.1	0	37	21	43.243	1160	43	dnaE	7	343	WP_117930196.1	307
1822	3.18966	34.3	2.1	0	37	21	43.243	1160	43	dnaE	7	343	WP_117553481.1	307
1824	3.18966	34.3	2.1	0	37	21	43.243	1160	43	dnaE	7	343	WP_113992056.1	307
1826	3.18966	34.7	2	0	37	21	43.243	1160	43	dnaE	7	343	WP_097779794.1	307
1828	3.18966	34.7	2	0	37	21	43.243	1160	43	dnaE	7	343	WP_055185235.1	307
1830	3.18966	34.7	2	0	37	21	43.243	1160	43	dnaE	7	343	WP_118657521.1	307
1832	3.18966	34.3	2	0	37	21	43.243	1160	43	dnaE	7	343	WP_112091119.1	307
1834	3.18966	34.3	2	0	37	21	43.243	1160	43	dnaE	7	343	WP_154265545.1	307
1836	3.18966	34.3	2	0	37	21	43.243	1160	43	dnaE	7	343	WP_129872823.1	307
1838	3.18966	34.3	2	0	37	21	43.243	1160	43	dnaE	7	343	WP_113621667.1	307
1840	3.18966	34.3	2	0	37	21	43.243	1160	43	dnaE	7	343	WP_097783662.1	307
1842	3.18966	32.3	8.7	0	37	22	40.541	1160	43	dnaE	7	343	WP_158390173.1	307
1844	3.18966	34.3	2	0	37	21	43.243	1160	43	dnaE	7	343	WP_154252670.1	307
1846	3.18966	34.3	2	0	37	21	43.243	1160	43	dnaE	7	343	WP_112121760.1	307
1848	11.2069	32.3	9.2	4	130	76	26.923	1160	168	dnaE	53	502	WP_087384220.1	378
2119	8.77797	49.7	9.91e-07	1	51	26	43.137	581	89	dnaG	39	50	WP_117534648.1	3
2129	8.77797	49.7	1.52e-06	1	51	26	43.137	581	89	dnaG	39	50	WP_098923965.1	3
2130	8.77797	49.7	1.52e-06	1	51	26	43.137	581	89	dnaG	39	50	WP_158405064.1	3
2131	8.77797	49.7	1.52e-06	1	51	26	43.137	581	89	dnaG	39	50	WP_097791240.1	3
2132	10.1549	49.7	1.53e-06	1	59	33	38.983	581	97	dnaG	39	58	WP_006735276.1	3
2133	8.77797	49.7	1.58e-06	1	51	26	43.137	581	89	dnaG	39	50	WP_154256847.1	3
2134	8.77797	49.7	1.59e-06	1	51	26	43.137	581	89	dnaG	39	50	WP_097780451.1	3
2135	8.77797	49.7	1.64e-06	1	51	26	43.137	581	89	dnaG	39	50	WP_207684487.1	3
2136	8.77797	49.7	1.66e-06	1	51	26	43.137	581	89	dnaG	39	50	WP_112092013.1	3
2137	8.77797	49.7	1.66e-06	1	51	26	43.137	581	89	dnaG	39	50	WP_158402909.1	3
2138	8.77797	49.7	1.66e-06	1	51	26	43.137	581	89	dnaG	39	50	WP_149795370.1	3
2139	8.77797	49.7	1.69e-06	1	51	26	43.137	581	89	dnaG	39	50	WP_156070381.1	3
2140	8.77797	49.7	1.7e-06	1	51	26	43.137	581	89	dnaG	39	50	WP_055189007.1	3
2141	8.77797	49.7	1.7e-06	1	51	26	43.137	581	89	dnaG	39	50	WP_158395840.1	3
2142	8.77797	49.7	1.72e-06	1	51	26	43.137	581	89	dnaG	39	50	WP_005937055.1	3
2143	8.77797	49.7	1.72e-06	1	51	26	43.137	581	89	dnaG	39	50	WP_113620667.1	3
2144	8.77797	49.7	1.74e-06	1	51	26	43.137	581	89	dnaG	39	50	WP_097774212.1	3
2145	8.77797	49.7	1.74e-06	1	51	26	43.137	581	89	dnaG	39	50	WP_112146673.1	3
2146	8.77797	49.7	1.74e-06	1	51	26	43.137	581	89	dnaG	39	50	WP_117554908.1	3
2147	8.77797	49.7	1.75e-06	1	51	26	43.137	581	89	dnaG	39	50	WP_156067559.1	3
2150	8.77797	49.7	1.82e-06	1	51	26	43.137	581	89	dnaG	39	50	WP_117929116.1	3
2152	8.77797	49.3	1.84e-06	1	51	26	43.137	581	89	dnaG	39	50	WP_117528349.1	3
2153	8.77797	49.3	2.02e-06	1	51	26	43.137	581	89	dnaG	39	50	WP_156182018.1	3
2155	8.77797	49.3	2.19e-06	1	51	26	43.137	581	89	dnaG	39	50	WP_156068541.1	3
2157	8.77797	49.3	2.43e-06	1	51	26	43.137	581	89	dnaG	39	50	WP_097839543.1	3
2159	8.77797	49.7	2.55e-06	1	51	28	41.176	581	89	dnaG	39	61	WP_207698908.1	13
2160	8.77797	49.7	2.67e-06	1	51	28	41.176	581	89	dnaG	39	61	WP_113991819.1	13
2162	8.77797	48.9	2.89e-06	1	51	26	43.137	581	89	dnaG	39	50	WP_117535526.1	3
2163	8.77797	48.9	2.94e-06	1	51	26	43.137	581	89	dnaG	39	50	WP_005928973.1	3
2164	8.77797	48.9	3.06e-06	1	51	26	43.137	581	89	dnaG	39	50	WP_097781084.1	3
2165	8.77797	48.9	3.08e-06	1	51	26	43.137	581	89	dnaG	39	50	WP_154277609.1	3
2166	8.77797	49.7	3.41e-06	1	51	28	41.176	581	89	dnaG	39	81	WP_207698666.1	33
2168	8.77797	49.3	3.86e-06	1	51	28	41.176	581	89	dnaG	39	61	WP_128118587.1	13
2169	6.36833	49.3	5.33e-06	1	37	15	51.351	581	74	dnaG	38	63	WP_149793676.1	30
2170	6.0241	49.3	5.49e-06	1	35	15	51.429	581	73	dnaG	39	65	WP_207676381.1	33
2171	8.77797	48.9	5.92e-06	1	51	28	41.176	581	90	dnaG	40	82	WP_087249817.1	34
2172	8.0895	49.3	6.06e-06	2	47	21	44.681	581	73	dnaG	27	63	WP_055145308.1	22
2173	8.77797	48.9	6.15e-06	1	51	28	41.176	581	89	dnaG	39	81	WP_186850435.1	33
2174	8.77797	48.9	6.28e-06	1	51	28	41.176	581	90	dnaG	40	80	WP_087368900.1	32
2175	9.98279	48.5	6.3e-06	1	58	34	37.931	581	96	dnaG	39	68	WP_118553944.1	13
2176	8.77797	47.8	6.57e-06	1	51	27	41.176	581	89	dnaG	39	50	WP_112122061.1	3
2177	8.77797	48.9	6.64e-06	1	51	28	41.176	581	90	dnaG	40	80	WP_087367800.1	32
2178	8.77797	48.9	6.71e-06	1	51	28	41.176	581	90	dnaG	40	80	WP_087382142.1	32
2179	17.5559	49.3	7.53e-06	4	102	58	31.373	581	133	dnaG	33	118	WP_097839668.1	28
2180	8.77797	48.9	7.7e-06	2	51	26	45.098	581	90	dnaG	40	80	WP_087366691.1	32
2181	8.77797	49.7	8.65e-06	1	51	28	41.176	581	90	dnaG	40	80	WP_087246743.1	32
2182	8.60585	48.1	8.67e-06	1	50	27	42	581	89	dnaG	40	61	WP_158397302.1	14
2183	17.5559	48.9	8.89e-06	4	102	58	31.373	581	133	dnaG	33	118	WP_097800155.1	28
2184	8.77797	47.4	9.44e-06	1	51	27	41.176	581	89	dnaG	39	50	WP_117530321.1	3
2185	9.81067	48.5	1.08e-05	1	57	34	36.842	581	90	dnaG	34	80	WP_087249506.1	26
2186	5.85198	48.1	1.12e-05	1	34	14	52.941	581	73	dnaG	40	65	WP_087368403.1	34
2187	5.85198	48.1	1.14e-05	1	34	14	52.941	581	73	dnaG	40	63	WP_087368689.1	32
2188	7.0568	48.5	1.16e-05	1	41	19	46.341	581	73	dnaG	33	65	WP_117477260.1	28
2189	5.85198	48.1	1.22e-05	1	34	14	52.941	581	73	dnaG	40	63	WP_097839532.1	32
2190	55.7659	49.7	1.69e-05	16	324	171	25.617	581	343	dnaG	29	279	WP_191378367.1	17
2191	6.0241	47.4	1.73e-05	1	35	15	51.429	581	73	dnaG	39	45	WP_154260267.1	13
2192	8.60585	45.8	2.21e-05	1	50	26	42	581	89	dnaG	40	50	WP_117534399.1	4
2193	8.60585	46.6	2.89e-05	1	50	28	40	581	89	dnaG	40	61	WP_087368949.1	14
2194	6.0241	47	3.29e-05	1	35	15	51.429	581	73	dnaG	39	65	WP_015538139.1	33
2195	19.7935	47.4	3.85e-05	0	115	86	25.217	581	311	dnaG	197	221	WP_208936519.1	107
2196	10.6713	43.5	4.87e-05	2	62	34	33.871	581	74	dnaG	17	69	WP_117506004.1	11
2197	8.77797	45.1	6.41e-05	1	51	27	41.176	581	89	dnaG	39	50	WP_117528359.1	3
2198	27.3666	47	6.6e-05	2	159	112	22.642	581	311	dnaG	153	286	WP_118553153.1	139
2199	9.81067	46.2	0.000178	0	57	40	29.825	581	96	dnaG	40	90	WP_147597147.1	34
2200	8.77797	44.3	0.000249	1	51	29	39.216	581	90	dnaG	40	82	WP_087325454.1	34
2201	5.50775	39.7	0.004	0	32	17	46.875	581	90	dnaG	59	40	WP_147323055.1	9
2202	5.67986	39.7	0.005	0	33	17	48.485	581	91	dnaG	59	41	WP_147323036.1	9
2203	5.85198	39.7	0.005	1	34	16	44.118	581	67	dnaG	34	62	WP_156065509.1	32
2204	12.7367	39.3	0.006	3	74	43	29.73	581	126	dnaG	59	77	WP_158581895.1	7
2205	13.5972	40.8	0.01	1	79	52	25.316	581	89	dnaG	18	85	WP_158389675.1	7
2206	12.3924	37.4	0.026	2	72	37	31.944	581	128	dnaG	59	68	WP_197041831.1	7
2207	21.5146	38.9	0.026	3	125	76	26.4	581	153	dnaG	29	137	WP_097782015.1	29
2208	21.5146	38.9	0.026	3	125	76	26.4	581	153	dnaG	29	137	WP_025580377.1	29
2209	13.253	39.3	0.031	2	77	44	29.87	581	87	dnaG	18	80	WP_156069942.1	7
2210	55.0775	38.9	0.036	16	320	145	25.938	581	354	dnaG	49	282	WP_005944793.1	41
2211	21.5146	38.1	0.039	3	125	76	26.4	581	153	dnaG	29	137	WP_129900157.1	29
2212	5.67986	36.6	0.042	0	33	18	45.455	581	91	dnaG	59	39	WP_165852905.1	7
2213	13.253	38.5	0.047	2	77	44	29.87	581	87	dnaG	18	80	WP_097786177.1	7
2214	21.5146	37.7	0.066	3	125	76	26.4	581	153	dnaG	29	137	WP_055156483.1	29
2215	21.5146	36.2	0.16	3	125	76	26.4	581	153	dnaG	29	137	WP_067536870.1	29
2216	21.5146	36.2	0.16	3	125	76	26.4	581	153	dnaG	29	137	WP_154252124.1	29
2217	13.253	36.6	0.17	2	77	45	28.571	581	87	dnaG	18	80	WP_156058367.1	7
2218	8.26162	36.2	0.24	1	48	28	35.417	581	87	dnaG	40	80	WP_154251551.1	36
2219	11.5318	34.3	0.48	2	67	39	34.328	581	114	dnaG	48	107	WP_087325216.1	46
2220	9.29432	34.7	0.65	1	54	38	27.778	581	71	dnaG	18	66	WP_029465841.1	14
2221	9.29432	34.7	0.66	1	54	38	27.778	581	71	dnaG	18	66	WP_118552396.1	14
2222	15.6627	33.1	2.3	3	91	59	28.571	581	98	dnaG	9	88	WP_097771732.1	3
2223	15.6627	32.7	2.5	3	91	59	28.571	581	98	dnaG	9	88	WP_117506340.1	3
2224	16.8675	32.7	2.9	3	98	67	25.51	581	105	dnaG	9	95	WP_156061940.1	3
2225	15.6627	32.7	2.9	3	91	59	28.571	581	98	dnaG	9	88	WP_118554226.1	3
2226	15.6627	31.6	4.9	3	91	60	27.473	581	98	dnaG	9	88	WP_143405447.1	3
2227	17.2117	31.6	5.1	3	100	63	28	581	504	dnaG	410	158	WP_097839716.1	63
2228	14.1136	31.6	5.6	3	82	52	29.268	581	89	dnaG	9	79	WP_005922893.1	3
2229	15.6627	31.6	5.7	3	91	60	27.473	581	98	dnaG	9	88	WP_112091128.1	3
2230	14.1136	31.6	6.7	3	82	51	30.488	581	89	dnaG	9	79	WP_154252814.1	3
2231	18.4165	30.8	6.9	5	107	58	28.972	581	319	dnaG	215	208	WP_055186691.1	118
2232	17.2117	31.2	7	3	100	63	28	581	504	dnaG	410	240	WP_112115942.1	145
2233	18.4165	30.8	7.1	5	107	58	28.972	581	319	dnaG	215	208	WP_005925387.1	118
2234	17.2117	31.2	7.1	3	100	63	28	581	504	dnaG	410	240	WP_156072095.1	145
2235	17.2117	31.2	7.2	3	100	63	28	581	504	dnaG	410	240	WP_154244625.1	145
2236	18.4165	30.8	7.3	5	107	58	28.972	581	319	dnaG	215	208	WP_118658610.1	118
2237	15.6627	31.2	7.4	3	91	61	26.374	581	98	dnaG	9	88	WP_097785108.1	3
2238	17.2117	31.2	7.5	3	100	63	28	581	504	dnaG	410	240	WP_182398575.1	145
2239	17.2117	31.2	7.5	3	100	63	28	581	504	dnaG	410	240	WP_181968261.1	145
2240	17.2117	31.2	7.6	3	100	63	28	581	504	dnaG	410	240	WP_173012886.1	145
2241	15.6627	31.2	7.9	3	91	61	26.374	581	98	dnaG	9	88	WP_015516241.1	3
2242	10.6713	31.2	7.9	2	62	38	33.871	581	89	dnaG	29	79	WP_055185915.1	20
2243	14.4578	30.8	8.6	3	84	53	29.762	581	91	dnaG	9	81	WP_154275774.1	3
2244	18.4165	30.4	8.9	5	107	59	28.037	581	319	dnaG	215	208	WP_112121433.1	118
2245	15.6627	31.2	9.1	3	91	61	26.374	581	98	dnaG	9	88	WP_207685010.1	3
2246	18.4165	30.4	9.3	5	107	59	28.037	581	319	dnaG	215	208	WP_015537650.1	118
2247	18.4165	30.4	9.4	5	107	59	28.037	581	319	dnaG	215	208	WP_097783327.1	118
2248	18.4165	30.4	9.5	5	107	59	28.037	581	319	dnaG	215	208	WP_113992458.1	118
2249	17.2117	30.8	9.5	3	100	63	28	581	504	dnaG	410	240	WP_113992250.1	145
2250	15.6627	30.8	9.7	3	91	61	26.374	581	98	dnaG	9	88	WP_097793499.1	3
2251	15.6627	30.8	9.8	3	91	60	27.473	581	98	dnaG	9	88	WP_058351587.1	3
2252	15.6627	30.8	9.8	3	91	60	27.473	581	98	dnaG	9	88	WP_002584966.1	3
2281	43.1694	48.5	1.12e-05	7	158	89	27.215	366	182	dnaN	39	174	WP_112089970.1	29
2282	38.5246	43.5	0.000481	6	141	97	25.532	366	179	dnaN	44	171	WP_187156370.1	34
2283	38.5246	43.5	0.000489	6	141	97	25.532	366	179	dnaN	44	171	WP_055188393.1	34
2284	31.694	33.9	0.38	4	116	57	25	366	180	dnaN	95	173	WP_181967158.1	58
2285	31.694	33.9	0.38	4	116	57	25	366	180	dnaN	95	173	WP_117533109.1	58
2286	31.694	33.9	0.38	4	116	57	25	366	180	dnaN	95	173	WP_197036396.1	58
2287	31.694	33.9	0.39	4	116	57	25	366	180	dnaN	95	173	WP_207683818.1	58
2288	21.0383	32	0.44	1	77	46	37.662	366	170	dnaN	96	84	WP_097801465.1	8
2289	13.6612	33.1	0.81	2	50	28	40	366	312	dnaN	265	179	WP_097800395.1	130
2290	24.8634	30.8	5.1	1	91	64	26.374	366	208	dnaN	118	287	WP_158388271.1	200
2291	21.8579	29.6	8.7	3	80	47	28.75	366	122	dnaN	43	89	WP_207685583.1	20
2292	21.8579	29.6	9.4	3	80	47	28.75	366	122	dnaN	43	89	WP_097792771.1	20
2293	20.1117	29.3	4.9	1	36	24	30.556	179	145	dnaT	110	284	WP_154260296.1	250
2294	62.5698	29.3	5.8	2	112	73	25.893	179	124	dnaT	20	303	WP_112145872.1	195
2295	62.5698	28.9	7	2	112	73	25.893	179	124	dnaT	20	303	WP_207686186.1	195
2344	16.5829	33.9	0.64	1	66	43	33.333	398	141	dxr	77	174	WP_005936070.1	109
2345	11.3065	32	2.2	0	45	31	31.111	398	67	dxr	23	335	WP_207685400.1	291
2346	11.3065	32	2.2	0	45	31	31.111	398	67	dxr	23	336	WP_097792495.1	292
2347	19.3467	31.6	2.6	3	77	46	32.468	398	162	dxr	88	83	WP_097793214.1	11
2348	18.8442	31.2	3.6	3	75	45	32	398	160	dxr	88	81	WP_207686235.1	11
2349	14.3216	30.4	5.3	0	57	38	33.333	398	62	dxr	6	198	WP_191378438.1	142
2350	19.3467	30.4	6	3	77	49	28.571	398	162	dxr	88	83	WP_112148110.1	11
2351	16.5829	30.8	7.2	1	66	44	31.818	398	141	dxr	77	174	WP_158399212.1	109
2352	16.5829	30.8	7.3	1	66	44	31.818	398	141	dxr	77	174	WP_156076755.1	109
2353	16.5829	30.8	7.3	1	66	44	31.818	398	141	dxr	77	174	WP_156073949.1	109
2354	16.5829	30.8	7.4	1	66	44	31.818	398	141	dxr	77	174	WP_112090143.1	109
2355	16.5829	30.8	7.4	1	66	44	31.818	398	141	dxr	77	174	WP_097777662.1	109
2356	16.5829	30.8	7.5	1	66	44	31.818	398	141	dxr	77	174	WP_156066884.1	109
2357	16.5829	30.4	7.6	1	66	44	31.818	398	141	dxr	77	174	WP_154277173.1	109
2358	16.5829	30.4	7.7	1	66	44	31.818	398	141	dxr	77	174	WP_156068154.1	109
2359	16.5829	30.8	7.8	1	66	44	31.818	398	141	dxr	77	174	WP_112148204.1	109
2360	67.4419	45.8	5.53e-06	6	116	57	33.621	172	159	fabA	59	146	WP_097800401.1	36
2361	67.4419	42.4	8.81e-05	6	116	57	33.621	172	159	fabA	59	146	WP_158397974.1	36
2362	67.4419	42	0.000105	6	116	57	33.621	172	159	fabA	59	146	WP_158404806.1	36
2363	66.8605	42	0.000121	5	115	57	33.043	172	158	fabA	59	145	WP_156070015.1	36
2364	67.4419	41.6	0.000152	6	116	58	32.759	172	159	fabA	59	146	WP_156065991.1	36
2365	66.8605	41.6	0.000153	6	115	57	33.043	172	158	fabA	59	145	WP_156059810.1	36
2366	66.8605	41.6	0.000171	6	115	57	33.043	172	158	fabA	59	145	WP_207697721.1	36
2367	66.8605	41.6	0.000178	6	115	57	33.043	172	158	fabA	59	145	WP_097771632.1	36
2368	66.8605	41.6	0.000178	6	115	57	33.043	172	158	fabA	59	145	WP_005935313.1	36
2369	67.4419	41.6	0.000194	6	116	58	32.759	172	159	fabA	59	146	WP_098924375.1	36
2370	66.8605	41.2	0.000214	6	115	57	33.043	172	158	fabA	59	145	WP_117505947.1	36
2371	67.4419	40.8	0.000272	6	116	58	32.759	172	159	fabA	59	146	WP_149794617.1	36
2372	67.4419	40.8	0.000289	6	116	58	32.759	172	159	fabA	59	146	WP_158394835.1	36
2373	66.8605	40	0.00057	7	115	55	34.783	172	158	fabA	59	145	WP_158390703.1	36
2374	66.2791	39.7	0.000847	6	114	57	32.456	172	157	fabA	59	144	WP_156072253.1	36
2375	67.4419	39.3	0.001	6	116	59	31.897	172	159	fabA	59	146	WP_156182534.1	36
2376	66.8605	39.3	0.001	6	115	58	32.174	172	158	fabA	59	145	WP_117477164.1	36
2377	70.3488	39.3	0.001	6	121	64	30.579	172	158	fabA	53	145	WP_055185479.1	30
2378	66.8605	39.3	0.001	6	115	58	32.174	172	158	fabA	59	145	WP_158403526.1	36
2379	66.8605	39.3	0.001	6	115	58	32.174	172	158	fabA	59	145	WP_022256299.1	36
2380	66.8605	39.3	0.001	6	115	58	32.174	172	158	fabA	59	145	WP_112149072.1	36
2381	67.4419	38.9	0.002	6	116	59	31.897	172	159	fabA	59	146	WP_055190192.1	36
2382	67.4419	38.5	0.002	6	116	59	31.897	172	159	fabA	59	146	WP_097839693.1	36
2383	69.186	38.5	0.002	6	119	62	31.092	172	158	fabA	55	145	WP_118657856.1	32
2384	83.1395	38.1	0.003	7	143	81	27.972	172	159	fabA	32	146	WP_179859470.1	11
2385	66.8605	38.1	0.003	6	115	59	31.304	172	158	fabA	59	145	WP_112090826.1	36
2386	66.8605	37.7	0.003	6	115	59	31.304	172	158	fabA	59	145	WP_113992300.1	36
2387	69.186	37.7	0.004	6	119	62	31.092	172	158	fabA	55	145	WP_015537419.1	32
2388	69.186	37.7	0.004	6	119	62	31.092	172	158	fabA	55	145	WP_005921009.1	32
2389	67.4419	37.7	0.004	6	116	59	31.897	172	159	fabA	59	146	WP_005939736.1	36
2390	66.8605	37.7	0.004	6	115	58	32.174	172	158	fabA	59	145	WP_118528135.1	36
2391	69.186	37	0.008	6	119	63	30.252	172	158	fabA	55	145	WP_117529726.1	32
2392	56.3953	33.1	0.16	5	97	56	31.959	172	159	fabA	67	135	WP_164474866.1	45
2393	55.814	31.6	0.48	5	96	57	32.292	172	159	fabA	67	135	WP_204228856.1	45
2394	55.814	31.2	0.77	5	96	55	34.375	172	159	fabA	67	146	WP_120080699.1	56
2395	26.7442	30.8	1.5	0	46	35	23.913	172	75	fabA	30	251	WP_181967533.1	206
2396	26.7442	30.8	1.5	0	46	35	23.913	172	75	fabA	30	251	WP_197037418.1	206
2397	26.7442	30.8	1.5	0	46	35	23.913	172	75	fabA	30	251	WP_154251254.1	206
2398	26.7442	30.8	1.5	0	46	35	23.913	172	75	fabA	30	251	WP_181966855.1	206
2399	26.7442	30.4	1.6	0	46	35	23.913	172	75	fabA	30	251	WP_186850521.1	206
2400	48.2558	30	2.5	1	83	56	25.301	172	78	fabA	2	233	WP_097777207.1	151
2401	48.2558	30	2.5	1	83	56	25.301	172	78	fabA	2	233	WP_118526633.1	151
2402	48.2558	29.6	3.5	1	83	57	24.096	172	78	fabA	2	233	WP_097800919.1	151
2403	48.2558	29.6	3.7	1	83	57	24.096	172	78	fabA	2	233	WP_120079834.1	151
2453	41.0095	33.1	0.88	5	130	75	28.462	317	229	fabH	103	204	WP_191378171.1	90
2454	18.612	30	6.4	3	59	31	38.983	317	69	fabH	12	104	WP_191377399.1	50
2490	30.4636	28.5	2.9	1	46	26	34.783	151	50	fabZ	5	66	WP_156069103.1	25
2491	23.1788	28.9	3.2	0	35	21	40	151	119	fabZ	85	38	WP_207684934.1	4
2492	25.1656	28.9	4.4	0	38	23	39.474	151	119	fabZ	82	42	WP_147322502.1	5
2493	25.1656	28.1	8.3	0	38	23	39.474	151	119	fabZ	82	42	WP_156073272.1	5
2519	45.1253	49.3	9.71e-07	4	162	91	27.16	359	181	fbaA	20	141	WP_191376939.1	7
2520	24.7911	44.7	1.67e-05	2	89	47	30.337	359	348	fbaA	263	84	WP_179859090.1	8
2521	24.234	40.8	0.000305	2	87	47	29.885	359	351	fbaA	265	73	WP_191426755.1	1
2522	22.0056	30.4	5.1	1	79	51	22.785	359	343	fbaA	275	93	WP_120020376.1	15
2523	22.0056	30.4	6.4	1	79	51	22.785	359	343	fbaA	275	93	WP_118526771.1	15
2524	50.5682	43.9	2.03e-05	3	89	55	32.584	176	87	fldA	1	86	WP_087228503.1	1
2525	50.5682	43.9	2.06e-05	3	89	55	32.584	176	87	fldA	1	86	WP_087323638.1	1
2526	97.1591	40.4	0.000469	7	171	93	25.146	176	174	fldA	5	140	WP_097792374.1	4
2527	96.5909	40.4	0.000517	7	170	92	25.294	176	174	fldA	6	140	WP_118552824.1	5
2528	96.5909	39.7	0.000826	7	170	93	24.706	176	174	fldA	6	140	WP_207685683.1	5
2529	52.8409	36.6	0.008	5	93	54	31.183	176	87	fldA	1	89	WP_087248788.1	1
2530	68.75	37	0.009	6	121	70	32.231	176	124	fldA	5	113	WP_112090517.1	4
2531	69.3182	36.2	0.011	7	122	62	29.508	176	102	fldA	1	118	WP_087385839.1	1
2532	78.4091	34.3	0.093	5	138	65	23.188	176	104	fldA	4	172	WP_087365683.1	39
2533	68.75	33.1	0.16	6	121	71	31.405	176	124	fldA	5	113	WP_117553358.1	4
2534	97.1591	33.1	0.16	6	171	96	23.392	176	174	fldA	5	140	WP_035393763.1	4
2535	68.75	33.1	0.17	6	121	71	31.405	176	124	fldA	5	113	WP_097783527.1	4
2536	22.7273	33.5	0.2	1	40	22	42.5	176	71	fldA	33	257	WP_015537948.1	218
2537	68.75	32.7	0.26	6	121	74	28.926	176	124	fldA	5	113	WP_097770529.1	4
2538	68.75	32.3	0.28	6	121	74	28.926	176	124	fldA	5	113	WP_154277335.1	4
2539	68.75	32.3	0.3	6	121	74	28.926	176	124	fldA	5	113	WP_156070167.1	4
2540	68.75	32.3	0.31	6	121	74	28.926	176	124	fldA	5	113	WP_117476952.1	4
2541	68.75	32	0.42	6	121	75	28.099	176	124	fldA	5	113	WP_117533196.1	4
2542	68.75	32	0.44	4	121	73	29.752	176	124	fldA	5	113	WP_055185820.1	4
2543	68.75	32	0.46	4	121	73	29.752	176	124	fldA	5	113	WP_015537791.1	4
2544	68.75	31.6	0.51	4	121	73	29.752	176	124	fldA	5	113	WP_097779566.1	4
2545	51.1364	32	0.55	1	90	62	25.556	176	95	fldA	6	86	WP_191376692.1	2
2546	68.75	31.6	0.55	4	121	73	29.752	176	124	fldA	5	113	WP_129872403.1	4
2547	65.9091	32	0.55	4	116	52	25	176	88	fldA	4	179	WP_156062120.1	68
2548	68.75	31.2	0.69	6	121	75	28.099	176	124	fldA	5	113	WP_156059852.1	4
2549	65.9091	31.6	0.69	4	116	52	25	176	88	fldA	4	179	WP_154255499.1	68
2550	64.2045	31.2	0.8	5	113	68	30.088	176	116	fldA	5	106	WP_156064367.1	4
2551	65.9091	31.2	0.86	4	116	52	25	176	88	fldA	4	179	WP_156058208.1	68
2552	68.75	30.4	1.3	4	121	73	29.752	176	124	fldA	5	113	WP_117930435.1	4
2553	68.75	30.4	1.4	4	121	74	28.926	176	124	fldA	5	113	WP_113992697.1	4
2554	36.9318	30	1.9	3	65	41	29.231	176	93	fldA	29	118	WP_158396773.1	59
2555	68.75	29.6	2.4	4	121	74	28.926	176	124	fldA	5	113	WP_117948412.1	4
2556	65.9091	29.6	2.8	3	116	53	24.138	176	88	fldA	4	179	WP_207684422.1	68
2557	87.5	29.3	3.3	5	154	97	22.727	176	167	fldA	17	148	WP_087384298.1	14
2558	34.6591	29.3	3.8	2	61	40	27.869	176	96	fldA	36	158	WP_087325146.1	102
2559	21.5909	28.9	3.8	0	38	26	31.579	176	76	fldA	39	42	WP_186851586.1	5
2560	29.5455	29.6	4.2	2	52	27	36.538	176	96	fldA	47	116	WP_158402456.1	69
2561	30.1136	29.6	4.5	2	53	29	33.962	176	96	fldA	46	116	WP_097778263.1	68
2562	30.1136	29.6	4.5	2	53	29	33.962	176	96	fldA	46	116	WP_120019634.1	68
2563	29.5455	29.6	4.6	2	52	27	36.538	176	96	fldA	47	116	WP_118552754.1	69
2564	29.5455	28.9	5	2	52	31	32.692	176	86	fldA	35	182	WP_087365673.1	135
2565	31.25	28.9	5.2	2	55	36	27.273	176	93	fldA	39	118	WP_158403848.1	68
2566	65.3409	28.9	5.3	3	115	48	25.217	176	86	fldA	6	195	WP_087325150.1	85
2567	21.5909	28.5	5.6	0	38	27	28.947	176	76	fldA	39	42	WP_207686376.1	5
2568	30.1136	28.5	6	2	53	33	30.189	176	93	fldA	41	118	WP_071430918.1	70
2569	30.1136	28.5	6.7	2	53	34	28.302	176	93	fldA	41	118	WP_207676060.1	70
2570	31.25	28.5	7.1	2	55	36	27.273	176	93	fldA	39	118	WP_117529430.1	68
2571	30.1136	28.5	7.2	2	53	34	28.302	176	93	fldA	41	118	WP_015564528.1	70
2572	30.1136	28.1	7.9	2	53	34	28.302	176	93	fldA	41	118	WP_005934750.1	70
2573	75	28.5	7.9	2	132	89	23.485	176	128	fldA	6	185	WP_087385911.1	57
2574	68.1818	28.9	8	4	120	80	22.5	176	120	fldA	5	343	WP_097786505.1	233
2575	30.1136	28.1	9.2	2	53	34	28.302	176	93	fldA	41	118	WP_207684284.1	70
2577	30.8511	31.2	2.8	3	87	54	25.287	282	165	folP	90	246	WP_113992175.1	160
2578	24.8227	30	5.3	1	70	52	22.857	282	72	folP	5	255	WP_117930585.1	186
2579	29.078	30	5.4	1	82	61	24.39	282	196	folP	116	184	WP_015565431.1	103
2580	33.3333	29.6	6.1	3	94	59	26.596	282	149	folP	65	133	WP_097773817.1	41
2581	33.3333	29.6	7.8	3	94	59	26.596	282	149	folP	65	133	WP_207698476.1	41
2582	24.8227	29.6	8.4	1	70	52	22.857	282	72	folP	5	413	WP_118659041.1	344
2583	50.9524	45.4	0.000131	11	214	126	28.037	420	367	ftsA	171	315	WP_015563900.1	113
2584	50.9524	44.7	0.000233	11	214	126	28.037	420	367	ftsA	171	315	WP_158401715.1	113
2585	50.9524	44.7	0.000259	11	214	126	28.037	420	367	ftsA	171	315	WP_149795304.1	113
2586	51.4286	43.5	0.000574	11	216	123	28.241	420	367	ftsA	171	315	WP_156068142.1	113
2587	47.8571	43.5	0.000633	10	201	117	27.861	420	367	ftsA	182	315	WP_087228070.1	128
2588	47.8571	43.1	0.000749	10	201	117	27.861	420	367	ftsA	182	315	WP_087247213.1	128
2589	51.4286	42.7	0.001	11	216	124	27.778	420	367	ftsA	171	315	WP_005936170.1	113
2590	51.4286	42.7	0.001	11	216	124	27.778	420	367	ftsA	171	315	WP_097793345.1	113
2591	51.4286	42.7	0.001	11	216	124	27.778	420	367	ftsA	171	315	WP_154277187.1	113
2592	51.4286	42.4	0.001	11	216	125	27.315	420	367	ftsA	171	315	WP_055191277.1	113
2593	47.8571	42.4	0.001	10	201	117	27.861	420	367	ftsA	182	315	WP_022256270.1	128
2594	47.8571	41.6	0.002	10	201	117	27.861	420	367	ftsA	182	315	WP_117930154.1	128
2595	47.8571	40.4	0.006	10	201	117	27.861	420	367	ftsA	182	315	WP_015538108.1	128
2596	47.8571	40.4	0.006	10	201	117	27.861	420	367	ftsA	182	315	WP_112091794.1	128
2597	48.3333	38.9	0.019	10	203	115	27.586	420	367	ftsA	182	315	WP_097801842.1	128
2598	48.3333	37.4	0.046	11	203	114	28.079	420	367	ftsA	182	315	WP_097775429.1	128
2599	47.1429	36.6	0.082	9	198	122	27.273	420	367	ftsA	182	315	WP_097782222.1	128
2600	47.1429	36.6	0.085	9	198	122	27.273	420	367	ftsA	182	315	WP_005941460.1	128
2601	36.4286	34.7	0.33	3	153	101	26.144	420	349	ftsA	205	298	WP_087228033.1	150
2602	37.1429	34.7	0.35	4	156	96	26.923	420	349	ftsA	205	298	WP_087245495.1	150
2603	35.7143	34.7	0.36	5	150	95	26	420	344	ftsA	205	293	WP_158402477.1	150
2604	36.9048	34.7	0.37	5	155	99	25.806	420	349	ftsA	205	298	WP_005932353.1	150
2605	35.7143	34.7	0.38	5	150	95	26	420	344	ftsA	205	293	WP_015564729.1	150
2606	36.9048	34.7	0.38	5	155	99	25.806	420	349	ftsA	205	298	WP_055189350.1	150
2607	36.9048	34.7	0.38	5	155	99	25.806	420	349	ftsA	205	298	WP_022257658.1	150
2608	36.9048	34.7	0.39	5	155	99	25.806	420	349	ftsA	205	298	WP_097792605.1	150
2609	36.6667	34.3	0.49	4	154	99	26.623	420	349	ftsA	205	305	WP_181573044.1	157
2610	36.6667	34.3	0.51	4	154	99	26.623	420	349	ftsA	205	298	WP_005939954.1	150
2611	36.4286	34.3	0.54	3	153	101	26.144	420	349	ftsA	205	298	WP_097801654.1	150
2612	35.7143	34.3	0.55	5	150	95	26	420	344	ftsA	205	293	WP_158387742.1	150
2613	36.4286	33.5	0.94	3	153	101	26.144	420	349	ftsA	205	298	WP_005923497.1	150
2614	36.4286	33.5	0.95	3	153	101	26.144	420	349	ftsA	205	305	WP_170126623.1	157
2615	36.4286	33.5	0.96	3	153	101	26.144	420	349	ftsA	205	298	WP_118657372.1	150
2616	23.8095	32.7	1.8	3	100	50	27	420	109	ftsA	19	255	WP_087230463.1	170
2617	23.8095	32.7	1.9	3	100	50	27	420	109	ftsA	19	255	WP_087324862.1	170
2618	15.9524	32	3.4	2	67	32	31.343	420	76	ftsA	19	226	WP_097781795.1	165
2619	15.9524	32	3.4	2	67	32	31.343	420	76	ftsA	19	226	WP_120079243.1	165
2620	15.9524	32	3.4	2	67	32	31.343	420	76	ftsA	19	226	WP_118527033.1	165
2621	15.9524	32	3.4	2	67	32	31.343	420	76	ftsA	19	226	WP_154255686.1	165
2622	15.9524	32	3.5	2	67	32	31.343	420	76	ftsA	19	226	WP_120019849.1	165
2623	15.9524	32	3.5	2	67	32	31.343	420	76	ftsA	19	226	WP_005942151.1	165
2624	11.1905	30.8	7.8	0	47	32	31.915	420	224	ftsA	178	183	WP_128118357.1	137
2625	11.1905	30.8	7.9	0	47	32	31.915	420	224	ftsA	178	183	WP_022256748.1	137
2626	24.0476	30.4	8.4	2	101	68	25.743	420	224	ftsA	125	183	WP_097776928.1	89
2627	11.1905	30.4	8.6	0	47	32	31.915	420	224	ftsA	178	183	WP_097800747.1	137
2628	11.1905	30.4	8.7	0	47	32	31.915	420	224	ftsA	178	183	WP_117477059.1	137
2629	11.1905	30.4	8.7	0	47	32	31.915	420	224	ftsA	178	183	WP_098924179.1	137
2630	24.0476	30.4	8.7	2	101	68	25.743	420	224	ftsA	125	183	WP_005943578.1	89
2631	11.1905	30.4	8.8	0	47	32	31.915	420	224	ftsA	178	183	WP_005934665.1	137
2632	11.1905	30.4	8.9	0	47	32	31.915	420	224	ftsA	178	183	WP_117533770.1	137
2633	11.1905	30.4	8.9	0	47	32	31.915	420	224	ftsA	178	183	WP_156076286.1	137
2634	11.1905	30.4	9	0	47	32	31.915	420	224	ftsA	178	183	WP_156066544.1	137
2635	23.8095	30.4	9	3	100	50	27	420	109	ftsA	19	257	WP_087249742.1	172
2636	11.1905	30.4	9.4	0	47	32	31.915	420	224	ftsA	178	183	WP_156069369.1	137
2637	41.7476	31.2	0.27	1	43	28	32.558	103	42	ftsB	1	43	WP_008397017.1	1
2638	84.466	27.3	7.4	1	87	61	25.287	103	100	ftsB	18	313	WP_207686365.1	227
2639	89.3204	27.3	7.4	1	92	70	22.826	103	102	ftsB	11	272	WP_120020082.1	182
2734	12.415	40.8	0.008	0	73	52	28.767	588	96	ftsI	24	104	WP_087324236.1	32
2736	12.415	40.8	0.009	0	73	52	28.767	588	96	ftsI	24	104	WP_191426149.1	32
2738	12.415	40.8	0.009	0	73	52	28.767	588	96	ftsI	24	104	WP_087228297.1	32
2829	12.2449	35	0.57	1	72	51	27.778	588	85	ftsI	14	72	WP_087245499.1	2
2832	12.2449	35	0.56	1	72	51	27.778	588	85	ftsI	14	72	WP_087382678.1	2
2835	12.2449	35	0.56	1	72	51	27.778	588	85	ftsI	14	72	WP_087364292.1	2
2838	12.7551	33.5	1.8	2	75	48	32	588	86	ftsI	13	75	WP_207697450.1	3
2853	12.7551	33.5	1.9	2	75	48	32	588	86	ftsI	13	75	WP_005932362.1	3
2904	12.415	31.6	5.9	1	73	53	26.027	588	85	ftsI	13	74	WP_158387748.1	3
2928	12.415	31.2	7.7	1	73	52	27.397	588	85	ftsI	13	74	WP_158394773.1	3
2930	12.415	31.6	6.4	1	73	53	26.027	588	85	ftsI	13	74	WP_149794966.1	3
2932	12.415	31.6	6.4	1	73	53	26.027	588	85	ftsI	13	74	WP_158405690.1	3
2934	12.415	31.6	6.3	1	73	53	26.027	588	85	ftsI	13	74	WP_158399731.1	3
2936	12.415	31.6	6.7	1	73	53	26.027	588	85	ftsI	13	74	WP_158400940.1	3
2938	12.415	31.6	6.6	1	73	52	27.397	588	85	ftsI	13	74	WP_158402480.1	3
2940	12.415	31.6	6.7	1	73	53	26.027	588	85	ftsI	13	74	WP_207676305.1	3
2942	12.415	31.6	6.6	1	73	53	26.027	588	85	ftsI	13	74	WP_015564731.1	3
2945	21.0884	34.7	0.61	1	124	91	24.194	588	352	ftsI	229	325	WP_191377846.1	205
2946	9.35374	34.3	0.94	1	55	30	34.545	588	566	ftsI	518	663	WP_154251294.1	609
2947	9.35374	34.3	1	1	55	30	34.545	588	566	ftsI	518	683	WP_129872589.1	629
2948	18.1973	33.5	1.7	4	107	64	28.972	588	498	ftsI	403	696	WP_005933380.1	591
2949	18.1973	33.5	1.7	4	107	64	28.972	588	498	ftsI	403	696	WP_207684509.1	591
2950	18.1973	33.5	1.7	4	107	64	28.972	588	498	ftsI	403	696	WP_156065962.1	591
2951	18.1973	33.5	1.7	4	107	64	28.972	588	498	ftsI	403	696	WP_156069044.1	591
2952	18.1973	33.5	1.8	4	107	64	28.972	588	498	ftsI	403	696	WP_156059432.1	591
2953	18.1973	33.5	1.8	4	107	64	28.972	588	498	ftsI	403	696	WP_207697190.1	591
2954	18.1973	33.5	1.8	4	107	64	28.972	588	498	ftsI	403	696	WP_055190305.1	591
2955	18.1973	33.5	1.8	4	107	64	28.972	588	498	ftsI	403	696	WP_154276402.1	591
2956	18.1973	33.5	1.8	4	107	64	28.972	588	498	ftsI	403	696	WP_097772510.1	591
2957	18.1973	33.5	1.9	4	107	64	28.972	588	498	ftsI	403	696	WP_112145845.1	591
2958	18.1973	33.5	1.9	4	107	64	28.972	588	498	ftsI	403	696	WP_156061981.1	591
2959	18.1973	33.1	2.1	4	107	64	28.972	588	498	ftsI	403	696	WP_097800196.1	591
2960	21.2585	32.3	2.4	5	125	81	24.8	588	246	ftsI	132	215	WP_117477622.1	94
2961	21.2585	32.3	2.9	5	125	81	24.8	588	246	ftsI	132	215	WP_117506249.1	94
2962	24.1497	32.7	3.1	6	142	84	28.169	588	498	ftsI	374	696	WP_097778315.1	556
2963	24.1497	32.7	3.2	6	142	84	28.169	588	498	ftsI	374	696	WP_120121429.1	556
2964	24.1497	32.7	3.2	6	142	84	28.169	588	498	ftsI	374	696	WP_120080801.1	556
2965	24.1497	32.7	3.2	6	142	84	28.169	588	498	ftsI	374	696	WP_207698333.1	556
2966	21.2585	32	3.2	5	125	80	25.6	588	246	ftsI	132	215	WP_118659037.1	94
2967	24.1497	32.7	3.2	6	142	84	28.169	588	498	ftsI	374	696	WP_005946270.1	556
2968	24.1497	32.7	3.2	6	142	84	28.169	588	498	ftsI	374	696	WP_154255799.1	556
2969	24.1497	32.7	3.2	6	142	84	28.169	588	498	ftsI	374	696	WP_097774699.1	556
2970	18.1973	32.7	3.2	4	107	64	28.972	588	498	ftsI	403	696	WP_097782069.1	591
2971	18.1973	32.7	3.3	4	107	64	28.972	588	498	ftsI	403	696	WP_154258521.1	591
2972	24.1497	32.7	3.3	6	142	84	28.169	588	498	ftsI	374	696	WP_118528219.1	556
2973	9.35374	32.3	3.7	1	55	31	32.727	588	566	ftsI	518	683	WP_118658142.1	629
2974	9.35374	32.3	3.7	1	55	31	32.727	588	566	ftsI	518	683	WP_097782365.1	629
2975	9.35374	32.3	4.2	1	55	31	32.727	588	566	ftsI	518	683	WP_055185859.1	629
2976	9.35374	32.3	4.2	1	55	31	32.727	588	566	ftsI	518	683	WP_097778706.1	629
2977	9.35374	32.3	4.2	1	55	31	32.727	588	566	ftsI	518	663	WP_154265758.1	609
2978	9.35374	32.3	4.2	1	55	31	32.727	588	566	ftsI	518	683	WP_097784959.1	629
2979	9.35374	32.3	4.3	1	55	31	32.727	588	566	ftsI	518	683	WP_117929860.1	629
2980	9.35374	32.3	4.3	1	55	31	32.727	588	566	ftsI	518	683	WP_113992766.1	629
2981	9.35374	32.3	4.3	1	55	31	32.727	588	566	ftsI	518	683	WP_113621394.1	629
2982	9.35374	32.3	4.4	1	55	31	32.727	588	566	ftsI	518	683	WP_208936220.1	629
2983	9.35374	32.3	4.4	1	55	31	32.727	588	566	ftsI	518	663	WP_154265148.1	609
2984	9.35374	32.3	4.4	1	55	31	32.727	588	566	ftsI	518	683	WP_117554370.1	629
2985	9.35374	32.3	4.4	1	55	31	32.727	588	566	ftsI	518	663	WP_154252310.1	609
2986	9.35374	32.3	4.4	1	55	31	32.727	588	566	ftsI	518	683	WP_005928210.1	629
2987	9.35374	32	4.6	1	55	31	32.727	588	566	ftsI	518	683	WP_112090460.1	629
2988	9.35374	32	4.6	1	55	31	32.727	588	566	ftsI	518	683	WP_112121662.1	629
2989	9.35374	32	4.7	1	55	31	32.727	588	566	ftsI	518	683	WP_117529817.1	629
2990	9.35374	32	4.7	1	55	31	32.727	588	566	ftsI	518	683	WP_117948660.1	629
2991	19.2177	31.2	5.5	4	113	74	24.779	588	234	ftsI	132	205	WP_120081257.1	94
2992	19.2177	31.2	5.7	4	113	74	24.779	588	234	ftsI	132	205	WP_097774068.1	94
2993	19.2177	31.2	6.4	4	113	74	24.779	588	234	ftsI	132	205	WP_005937502.1	94
2994	19.2177	31.2	6.5	4	113	74	24.779	588	234	ftsI	132	205	WP_120020833.1	94
2995	19.0476	30.4	8.7	5	112	68	25.893	588	310	ftsI	210	119	WP_156068812.1	12
2996	19.2177	30.8	8.7	4	113	74	24.779	588	234	ftsI	132	205	WP_097784057.1	94
2997	16.1565	31.2	8.8	3	95	58	26.316	588	239	ftsI	149	1569	WP_118552995.1	1483
2998	8.84354	30	9.3	1	52	33	34.615	588	397	ftsI	347	144	WP_156076295.1	93
2999	8.84354	30	9.3	1	52	33	34.615	588	397	ftsI	347	144	WP_186851227.1	93
3000	19.2177	30.4	9.4	4	113	74	24.779	588	234	ftsI	132	205	WP_097781039.1	94
3001	10.8844	30.8	10	0	64	49	23.438	588	204	ftsI	141	284	WP_087249103.1	221
3002	24.7934	29.3	2.2	0	30	18	40	121	90	ftsL	61	194	WP_158399128.1	165
3003	24.7934	28.9	2.7	0	30	18	40	121	90	ftsL	61	194	WP_158387007.1	165
3004	24.7934	28.9	2.9	0	30	18	40	121	90	ftsL	61	194	WP_149793346.1	165
3005	24.7934	28.5	4	0	30	18	40	121	90	ftsL	61	194	WP_158403111.1	165
3006	24.7934	28.5	4.2	0	30	18	40	121	90	ftsL	61	194	WP_158394481.1	165
3007	24.7934	28.5	4.3	0	30	18	40	121	90	ftsL	61	194	WP_207675901.1	165
3008	24.7934	27.7	6.8	0	30	18	40	121	90	ftsL	61	194	WP_158400664.1	165
3009	44.6281	27.7	8.1	2	54	35	29.63	121	100	ftsL	48	52	WP_008369183.1	1
3010	37.6812	32	1.5	3	104	57	27.885	276	134	ftsQ	31	151	WP_154265750.1	66
3011	37.6812	32	1.7	3	104	57	27.885	276	134	ftsQ	31	151	WP_113621401.1	66
3012	6.52174	30	3.6	0	18	6	66.667	276	270	ftsQ	253	159	WP_112089966.1	142
3013	38.0435	30.8	4	4	105	59	24.762	276	134	ftsQ	31	151	WP_112145212.1	66
3014	38.0435	30.4	4	4	105	59	24.762	276	134	ftsQ	31	151	WP_055189973.1	66
3015	38.0435	30.4	4.1	4	105	59	24.762	276	134	ftsQ	31	151	WP_097840254.1	66
3016	37.6812	30.4	4.7	3	104	58	26.923	276	134	ftsQ	31	151	WP_112090451.1	66
3017	37.6812	30.4	4.9	3	104	58	26.923	276	134	ftsQ	31	151	WP_208936218.1	66
3018	37.6812	30.4	4.9	3	104	58	26.923	276	134	ftsQ	31	151	WP_117529811.1	66
3019	37.6812	30.4	5	3	104	58	26.923	276	134	ftsQ	31	151	WP_118658135.1	66
3020	37.6812	30.4	5	3	104	58	26.923	276	134	ftsQ	31	151	WP_055185849.1	66
3021	37.6812	30.4	5.2	3	104	58	26.923	276	134	ftsQ	31	151	WP_117554363.1	66
3022	37.6812	30.4	5.2	3	104	58	26.923	276	134	ftsQ	31	151	WP_154252292.1	66
3023	37.6812	30.4	5.2	3	104	58	26.923	276	134	ftsQ	31	151	WP_117929868.1	66
3024	37.6812	30.4	5.3	3	104	58	26.923	276	134	ftsQ	31	151	WP_129872591.1	66
3025	37.6812	30.4	5.3	3	104	58	26.923	276	134	ftsQ	31	151	WP_097784967.1	66
3026	37.6812	30	5.4	3	104	58	26.923	276	134	ftsQ	31	151	WP_097778693.1	66
3027	37.6812	30	5.6	3	104	58	26.923	276	134	ftsQ	31	151	WP_097782355.1	66
3028	37.6812	30	5.7	3	104	58	26.923	276	134	ftsQ	31	151	WP_117948648.1	66
3029	37.6812	30	5.7	3	104	58	26.923	276	134	ftsQ	31	151	WP_044960805.1	66
3030	15.2174	30	6.8	0	42	28	33.333	276	162	ftsQ	121	208	WP_097793397.1	167
3031	15.2174	30	7.2	0	42	28	33.333	276	162	ftsQ	121	208	WP_156073456.1	167
3032	15.2174	30	7.3	0	42	28	33.333	276	162	ftsQ	121	208	WP_207698580.1	167
3033	15.2174	29.6	7.5	0	42	28	33.333	276	162	ftsQ	121	208	WP_117529632.1	167
3034	15.2174	29.6	8.3	0	42	28	33.333	276	162	ftsQ	121	183	WP_176934469.1	142
3035	15.2174	29.6	8.4	0	42	28	33.333	276	162	ftsQ	121	208	WP_117532937.1	167
3036	15.2174	29.6	8.5	0	42	28	33.333	276	162	ftsQ	121	208	WP_154260386.1	167
3037	35.5072	28.9	9.7	4	98	58	28.571	276	260	ftsQ	164	183	WP_044943554.1	97
3203	27.7778	42.4	0.000211	2	115	75	27.826	414	154	ftsW	45	121	WP_143405880.1	10
3204	43.7198	35	0.18	4	181	131	25.414	414	223	ftsW	45	180	WP_207684962.1	2
3205	31.401	32.7	1.6	6	130	67	27.692	414	338	ftsW	233	447	WP_112143760.1	321
3206	31.401	32.7	1.7	6	130	67	27.692	414	338	ftsW	233	447	WP_097838819.1	321
3207	31.401	32.3	2.5	6	130	67	27.692	414	338	ftsW	233	447	WP_055187711.1	321
3208	14.4928	30.4	7.6	0	60	39	35	414	340	ftsW	281	211	WP_112114756.1	152
3244	58.7467	32.7	1.2	9	225	128	22.222	383	196	ftsZ	1	207	WP_097781489.1	1
3245	58.7467	32.3	1.3	9	225	128	22.222	383	196	ftsZ	1	207	WP_097775028.1	1
3246	58.7467	32	2.1	9	225	129	21.778	383	196	ftsZ	1	207	WP_120080984.1	1
3247	58.7467	31.6	2.5	9	225	129	21.778	383	196	ftsZ	1	207	WP_097776342.1	1
3248	58.7467	31.6	2.7	9	225	128	22.222	383	196	ftsZ	1	207	WP_005943266.1	1
3249	58.7467	31.6	2.8	9	225	129	21.778	383	196	ftsZ	1	207	WP_154258944.1	1
3250	17.4935	31.6	2.8	3	67	39	34.328	383	195	ftsZ	134	111	WP_014621262.1	45
3251	58.4856	31.2	3.9	7	224	125	24.107	383	196	ftsZ	1	207	WP_120120632.1	1
3252	58.4856	30.8	4.2	7	224	126	23.661	383	196	ftsZ	1	207	WP_118528957.1	1
3253	58.7467	30	9.3	9	225	129	21.778	383	196	ftsZ	1	207	WP_154256020.1	1
3254	27.3927	37	0.059	2	83	51	31.325	303	236	glyQ	160	563	WP_120120816.1	481
3255	27.3927	36.6	0.081	2	83	51	31.325	303	236	glyQ	160	839	WP_055185429.1	757
3256	27.3927	36.2	0.084	2	83	51	31.325	303	236	glyQ	160	834	WP_117534630.1	752
3257	27.3927	36.2	0.087	2	83	51	31.325	303	236	glyQ	160	834	WP_158401570.1	752
3258	27.3927	35.4	0.15	2	83	51	31.325	303	236	glyQ	160	688	WP_117506257.1	606
3259	27.3927	34.3	0.37	2	83	52	30.12	303	236	glyQ	160	857	WP_097782008.1	775
3260	27.3927	32.7	0.98	2	83	53	28.916	303	236	glyQ	160	482	WP_007860261.1	400
3261	27.3927	32.3	1.6	2	83	52	30.12	303	236	glyQ	160	835	WP_097800173.1	753
3262	27.3927	32	1.7	2	83	52	30.12	303	236	glyQ	160	519	WP_154265165.1	437
3263	26.7327	32	1.8	2	81	47	28.395	303	200	glyQ	131	143	WP_098924800.1	63
3264	27.3927	32	2.2	2	83	52	30.12	303	236	glyQ	160	840	WP_154260678.1	758
3265	27.3927	32	2.3	2	83	52	30.12	303	236	glyQ	160	857	WP_154244518.1	775
3266	27.3927	32	2.3	2	83	52	30.12	303	236	glyQ	160	835	WP_181567019.1	753
3267	27.3927	31.6	2.7	2	83	52	30.12	303	236	glyQ	160	834	WP_154252930.1	752
3268	27.3927	31.6	2.8	2	83	53	28.916	303	236	glyQ	160	835	WP_117527384.1	753
3269	24.4224	30.8	2.8	2	74	45	31.081	303	236	glyQ	169	76	WP_156066922.1	3
3270	27.3927	31.6	3	2	83	52	30.12	303	236	glyQ	160	834	WP_207700517.1	752
3271	27.3927	31.6	3	2	83	52	30.12	303	236	glyQ	160	857	WP_154255832.1	775
3272	27.3927	31.6	3.1	2	83	53	28.916	303	236	glyQ	160	826	WP_158397372.1	744
3273	26.7327	31.2	3.2	2	81	47	28.395	303	200	glyQ	131	143	WP_097770155.1	63
3274	27.3927	30.8	3.4	2	83	53	28.916	303	236	glyQ	160	255	WP_207697998.1	173
3275	27.3927	31.2	3.4	2	83	53	28.916	303	236	glyQ	160	835	WP_005944769.1	753
3276	26.7327	31.2	3.5	2	81	47	28.395	303	200	glyQ	131	143	WP_097791634.1	63
3277	27.3927	31.2	3.6	2	83	53	28.916	303	236	glyQ	160	839	WP_112148327.1	757
3278	27.3927	31.2	3.7	2	83	53	28.916	303	236	glyQ	160	857	WP_207700504.1	775
3279	27.3927	31.2	3.8	2	83	52	30.12	303	236	glyQ	160	835	WP_097782451.1	753
3280	18.4818	30.8	4	1	56	35	32.143	303	236	glyQ	184	482	WP_005933672.1	427
3281	18.4818	30.8	4.2	1	56	35	32.143	303	236	glyQ	184	482	WP_186850985.1	427
3282	14.8515	29.3	4.6	0	45	28	37.778	303	269	glyQ	225	53	WP_005932394.1	9
3283	27.3927	30.8	4.6	2	83	53	28.916	303	236	glyQ	160	835	WP_055191767.1	753
3284	14.8515	29.3	4.7	0	45	28	37.778	303	269	glyQ	225	53	WP_156057561.1	9
3285	14.8515	29.3	4.7	0	45	28	37.778	303	269	glyQ	225	53	WP_154276467.1	9
3286	24.4224	30	5.3	2	74	46	29.73	303	236	glyQ	169	76	WP_156067335.1	3
3287	27.3927	30.8	5.4	2	83	53	28.916	303	236	glyQ	160	840	WP_097773906.1	758
3288	27.3927	30.8	5.4	2	83	53	28.916	303	236	glyQ	160	830	WP_154266023.1	748
3289	14.8515	29.3	5.6	0	45	28	37.778	303	269	glyQ	225	53	WP_156061489.1	9
3290	27.7228	30.4	6	2	84	53	29.762	303	236	glyQ	159	840	WP_156061917.1	757
3291	27.3927	30.4	6	2	83	53	28.916	303	236	glyQ	160	840	WP_207699013.1	758
3292	14.8515	28.5	8.2	0	45	28	37.778	303	269	glyQ	225	53	WP_098922726.1	9
3293	14.8515	29.6	8.4	0	45	32	28.889	303	156	glyQ	112	163	WP_118554150.1	119
3294	27.3927	30	9.1	2	83	53	28.916	303	236	glyQ	160	835	WP_097777304.1	753
3295	15.3846	31.6	5	3	106	68	28.302	689	297	glyS	200	110	WP_097779446.1	5
3296	13.4978	31.6	5.7	2	93	63	25.806	689	615	glyS	523	342	WP_097784711.1	256
3297	7.11176	30.8	5.9	1	49	29	36.735	689	63	glyS	17	114	WP_112148428.1	66
3298	12.7721	32	6.3	2	88	56	28.409	689	458	glyS	371	429	WP_097800609.1	349
3299	12.7721	31.2	9.6	2	88	57	27.273	689	458	glyS	371	429	WP_120020670.1	349
3314	38.1974	30.4	2.6	3	89	54	26.966	233	104	hda	27	101	WP_087324054.1	13
3315	57.9399	30.8	3.1	7	135	66	25.185	233	135	hda	25	451	WP_158388290.1	328
3316	38.1974	30	3.3	3	89	54	26.966	233	104	hda	27	101	WP_191426902.1	13
3317	15.4506	30.8	3.5	0	36	23	36.111	233	47	hda	12	590	WP_097802227.1	555
3318	38.1974	30	3.6	3	89	54	26.966	233	104	hda	27	101	WP_087229744.1	13
3319	29.6137	30	4.7	3	69	43	31.884	233	88	hda	21	75	WP_191377683.1	10
3320	29.1845	29.6	5.9	2	68	37	30.882	233	144	hda	87	202	WP_191377426.1	135
3321	48.4979	30	6.4	5	113	62	24.779	233	135	hda	46	451	WP_113992220.1	339
3322	29.1845	29.3	8.9	0	68	50	26.471	233	94	hda	27	254	WP_120121383.1	187
3324	11.244	30.4	7.6	1	47	30	34.043	418	229	hemA	184	50	WP_120080228.1	4
3325	11.244	30.4	7.8	1	47	30	34.043	418	229	hemA	184	50	WP_005945823.1	4
3326	11.244	30.4	7.9	1	47	30	34.043	418	229	hemA	184	50	WP_120120784.1	4
3327	11.244	30.4	8	1	47	30	34.043	418	229	hemA	184	50	WP_118526043.1	4
3328	11.244	30	9.1	1	47	30	34.043	418	229	hemA	184	50	WP_154260484.1	4
3329	11.244	30	9.1	1	47	30	34.043	418	229	hemA	184	50	WP_097802208.1	4
3330	22.488	30	9.2	2	94	61	26.596	418	281	hemA	193	186	WP_087230429.1	96
3331	18.1818	30	9.7	2	76	51	28.947	418	253	hemA	179	207	WP_149794109.1	134
3332	28.0488	30	4.2	2	69	36	37.681	246	110	hemD	42	168	WP_112115016.1	107
3333	28.0488	30	4.3	2	69	36	37.681	246	110	hemD	42	168	WP_112148949.1	107
3334	28.0488	30	4.5	2	69	36	37.681	246	110	hemD	42	168	WP_128118018.1	107
3335	25.6098	29.6	7.9	1	63	43	25.397	246	107	hemD	45	63	WP_143405413.1	5
3336	21.5447	29.6	8.8	1	53	34	28.302	246	107	hemD	55	54	WP_087366181.1	6
3337	24.8619	30.4	1.9	0	45	30	33.333	181	181	hemG	137	161	WP_158398959.1	117
3338	24.8619	30.4	1.9	0	45	30	33.333	181	181	hemG	137	167	WP_158387104.1	123
3339	24.8619	30	2	0	45	30	33.333	181	181	hemG	137	167	WP_015564151.1	123
3340	24.8619	30	2.1	0	45	30	33.333	181	181	hemG	137	161	WP_158405846.1	117
3341	24.8619	30	2.2	0	45	30	33.333	181	181	hemG	137	167	WP_149793271.1	123
3342	24.8619	30	2.2	0	45	30	33.333	181	181	hemG	137	167	WP_207677409.1	123
3343	24.8619	30	2.3	0	45	30	33.333	181	181	hemG	137	167	WP_158400724.1	123
3344	24.8619	30	2.4	0	45	30	33.333	181	181	hemG	137	167	WP_158394414.1	123
3345	40.884	29.3	3	2	74	47	28.378	181	73	hemG	1	69	WP_087367417.1	1
3346	40.884	29.3	3	2	74	47	28.378	181	73	hemG	1	69	WP_087248814.1	1
3347	40.884	28.9	4.1	2	74	47	28.378	181	73	hemG	1	69	WP_087384298.1	1
3348	20.9945	29.3	4.2	0	38	26	31.579	181	73	hemG	36	172	WP_087365673.1	135
3349	18.232	28.9	6	0	33	20	39.394	181	73	hemG	41	167	WP_154255499.1	135
3350	18.232	28.9	6.9	0	33	20	39.394	181	73	hemG	41	167	WP_156058208.1	135
3351	17.1271	28.5	9.3	0	31	19	38.71	181	73	hemG	43	167	WP_207684422.1	137
3352	30.9392	27.3	9.8	2	56	37	28.571	181	59	hemG	6	60	WP_087248558.1	6
3353	45.6522	31.6	0.55	4	63	35	38.095	138	136	higA	76	69	WP_015563749.1	9
3354	24.6377	30.4	0.56	0	34	22	35.294	138	138	higA	105	71	WP_097773968.1	38
3355	24.6377	30.4	0.59	0	34	22	35.294	138	138	higA	105	71	WP_158388276.1	38
3356	52.8986	30	0.71	1	73	44	27.397	138	132	higA	60	84	WP_035393348.1	21
3357	55.0725	30.8	0.86	1	76	50	25	138	89	higA	21	179	WP_087233039.1	104
3358	55.0725	30.8	0.89	1	76	50	25	138	89	higA	21	179	WP_191426133.1	104
3359	52.8986	29.6	0.9	1	73	44	27.397	138	132	higA	60	84	WP_179859060.1	21
3360	55.0725	30.8	0.95	1	76	50	25	138	89	higA	21	179	WP_087324552.1	104
3361	36.2319	28.5	3	1	50	32	32	138	132	higA	85	61	WP_118527224.1	12
3362	36.2319	28.5	3.6	1	50	32	32	138	132	higA	85	61	WP_097780244.1	12
3363	36.2319	28.1	4.5	1	50	32	32	138	132	higA	85	61	WP_207698079.1	12
3364	23.1884	28.1	7	0	32	20	37.5	138	91	higA	60	226	WP_197036289.1	195
3365	23.1884	28.1	7.1	0	32	20	37.5	138	91	higA	60	226	WP_035393560.1	195
3366	23.1884	28.1	7.1	0	32	20	37.5	138	91	higA	60	226	WP_156076082.1	195
3367	23.1884	28.1	7.1	0	32	20	37.5	138	91	higA	60	226	WP_181967164.1	195
3368	23.1884	28.1	7.1	0	32	20	37.5	138	91	higA	60	226	WP_098925048.1	195
3369	23.1884	28.1	7.1	0	32	20	37.5	138	91	higA	60	226	WP_197037344.1	195
3370	23.1884	28.1	7.1	0	32	20	37.5	138	91	higA	60	226	WP_163397094.1	195
3371	23.1884	28.1	7.2	0	32	20	37.5	138	91	higA	60	226	WP_197037397.1	195
3372	23.1884	28.1	7.2	0	32	20	37.5	138	91	higA	60	226	WP_197036409.1	195
3373	23.1884	28.1	7.2	0	32	20	37.5	138	91	higA	60	226	WP_173016512.1	195
3374	23.1884	28.1	7.2	0	32	20	37.5	138	91	higA	60	226	WP_197036563.1	195
3375	23.1884	28.1	7.3	0	32	20	37.5	138	91	higA	60	226	WP_181966841.1	195
3376	23.1884	28.1	7.3	0	32	20	37.5	138	91	higA	60	226	WP_197039526.1	195
3377	23.1884	28.1	7.3	0	32	20	37.5	138	91	higA	60	226	WP_186851403.1	195
3378	23.1884	28.1	7.6	0	32	20	37.5	138	91	higA	60	226	WP_179860365.1	195
3379	23.1884	28.1	7.7	0	32	20	37.5	138	91	higA	60	226	WP_207697051.1	195
3380	23.1884	28.1	7.8	0	32	20	37.5	138	91	higA	60	226	WP_181967222.1	195
3381	69.3182	47.4	1.52e-07	1	61	38	36.066	88	71	hipB	12	64	WP_158396962.1	4
3382	76.1364	46.6	2.67e-07	0	67	43	35.821	88	87	hipB	21	106	WP_206671179.1	40
3383	79.5455	44.7	1.2e-06	0	70	49	30	88	82	hipB	13	72	WP_097801907.1	3
3384	56.8182	44.3	3.56e-06	0	50	28	44	88	69	hipB	20	58	WP_173016524.1	9
3385	78.4091	41.6	6.39e-06	2	69	36	33.333	88	78	hipB	10	62	WP_158394514.1	4
3386	72.7273	42.4	7.47e-06	0	64	45	29.688	88	68	hipB	5	70	WP_180963101.1	7
3387	60.2273	42.4	7.66e-06	1	53	29	39.623	88	62	hipB	13	55	WP_158403355.1	3
3388	78.4091	41.2	8.28e-06	2	69	36	33.333	88	78	hipB	10	62	WP_158403079.1	4
3389	60.2273	42.4	8.51e-06	1	53	29	39.623	88	62	hipB	13	55	WP_158404937.1	3
3390	63.6364	42.4	9.08e-06	0	56	37	33.929	88	68	hipB	13	68	WP_158403749.1	13
3391	76.1364	42	1.41e-05	0	67	44	34.328	88	87	hipB	21	106	WP_044954352.1	40
3392	60.2273	41.6	1.69e-05	1	53	29	39.623	88	62	hipB	13	55	WP_187358269.1	3
3393	60.2273	41.6	1.88e-05	1	53	30	37.736	88	62	hipB	13	55	WP_118528869.1	3
3394	60.2273	41.6	1.92e-05	1	53	30	37.736	88	62	hipB	13	55	WP_154259947.1	3
3395	51.1364	42	2.72e-05	1	45	22	44.444	88	61	hipB	20	54	WP_055186994.1	10
3396	85.2273	41.2	4.54e-05	0	75	53	29.333	88	87	hipB	13	77	WP_050762765.1	3
3397	50	38.9	6.59e-05	0	44	27	38.636	88	60	hipB	17	48	WP_120079231.1	5
3398	61.3636	38.5	7.91e-05	0	54	37	31.481	88	68	hipB	15	57	WP_117536069.1	4
3399	75	40	8.98e-05	0	66	45	31.818	88	78	hipB	13	68	WP_154276993.1	3
3400	79.5455	39.3	0.000121	0	70	52	25.714	88	80	hipB	11	72	WP_097778303.1	3
3401	38.6364	38.5	0.000166	0	34	16	52.941	88	54	hipB	21	71	WP_087249258.1	38
3402	62.5	39.7	0.000181	0	55	37	32.727	88	67	hipB	13	57	WP_187156293.1	3
3403	62.5	39.7	0.00019	0	55	37	32.727	88	67	hipB	13	57	WP_156066731.1	3
3404	62.5	39.7	0.000203	0	55	37	32.727	88	67	hipB	13	57	WP_117533833.1	3
3405	54.5455	38.5	0.000208	0	48	30	37.5	88	64	hipB	17	54	WP_158098255.1	7
3406	63.6364	38.5	0.000209	0	56	38	32.143	88	68	hipB	13	70	WP_181573110.1	15
3407	62.5	39.7	0.000218	0	55	37	32.727	88	67	hipB	13	57	WP_097773158.1	3
3408	62.5	39.7	0.000222	0	55	37	32.727	88	67	hipB	13	57	WP_186851194.1	3
3409	38.6364	38.1	0.000231	0	34	16	52.941	88	54	hipB	21	71	WP_087369048.1	38
3410	45.4545	37	0.00025	0	40	26	35	88	52	hipB	13	42	WP_199665518.1	3
3411	88.6364	38.9	0.000292	1	78	52	29.487	88	88	hipB	14	149	WP_112089991.1	72
3412	63.6364	28.5	1.7	0	56	43	23.214	88	68	hipB	13	58	WP_112089991.1	3
3413	64.7727	38.5	0.000414	0	57	39	31.579	88	69	hipB	13	67	WP_087246461.1	11
3414	62.5	38.9	0.00042	0	55	37	32.727	88	67	hipB	13	57	WP_156065182.1	3
3415	77.2727	38.1	0.000571	0	68	47	30.882	88	87	hipB	20	68	WP_187358285.1	1
3416	63.6364	37.4	0.000647	0	56	39	30.357	88	68	hipB	13	70	WP_199522854.1	15
3417	63.6364	37.4	0.000647	0	56	39	30.357	88	68	hipB	13	70	WP_207666266.1	15
3418	54.5455	37.4	0.000656	0	48	32	33.333	88	60	hipB	13	52	WP_097839612.1	5
3419	57.9545	38.1	0.00066	0	51	33	35.294	88	67	hipB	17	57	WP_154260021.1	7
3420	72.7273	37.4	0.00066	0	64	47	26.563	88	68	hipB	5	70	WP_005930876.1	7
3421	63.6364	37.4	0.00066	0	56	39	30.357	88	68	hipB	13	70	WP_004064252.1	15
3422	63.6364	37.4	0.000667	0	56	39	30.357	88	68	hipB	13	70	WP_005945181.1	15
3423	63.6364	37.4	0.000696	0	56	39	30.357	88	68	hipB	13	70	WP_172682257.1	15
3424	38.6364	36.6	0.000716	0	34	17	50	88	54	hipB	21	71	WP_156065521.1	38
3425	63.6364	37.4	0.000741	0	56	39	30.357	88	68	hipB	13	70	WP_173762803.1	15
3426	73.8636	36.2	0.000753	1	65	35	30.769	88	78	hipB	14	64	WP_158389933.1	10
3427	54.5455	37	0.000767	0	48	32	33.333	88	60	hipB	13	52	WP_097783556.1	5
3428	38.6364	36.6	0.00078	0	34	17	50	88	54	hipB	21	71	WP_098922859.1	38
3429	77.2727	37.7	0.000787	2	68	40	32.353	88	78	hipB	17	77	WP_187357249.1	10
3430	63.6364	37	0.000789	0	56	39	30.357	88	68	hipB	13	70	WP_197039517.1	15
3431	63.6364	37	0.000831	0	56	39	30.357	88	68	hipB	13	70	WP_207665856.1	15
3432	65.9091	37.7	0.000842	1	58	40	29.31	88	73	hipB	17	64	WP_097772814.1	7
3433	38.6364	36.6	0.000849	0	34	17	50	88	54	hipB	21	71	WP_005933400.1	38
3434	61.3636	37.7	0.000853	1	54	31	37.037	88	62	hipB	12	55	WP_098924263.1	2
3435	81.8182	37.7	0.000898	3	72	38	36.111	88	74	hipB	5	73	WP_087233759.1	8
3436	63.6364	36.6	0.001	0	56	39	30.357	88	68	hipB	13	70	WP_187358277.1	15
3437	63.6364	36.6	0.001	0	56	39	30.357	88	68	hipB	13	70	WP_173012887.1	15
3438	54.5455	36.6	0.001	0	48	33	31.25	88	60	hipB	13	52	WP_097770897.1	5
3439	62.5	37.4	0.001	0	55	38	30.909	88	67	hipB	13	57	WP_097771398.1	3
3440	63.6364	35.4	0.001	0	56	37	33.929	88	68	hipB	13	56	WP_087246149.1	1
3441	85.2273	36.6	0.001	0	75	50	33.333	88	87	hipB	13	85	WP_097801436.1	11
3442	63.6364	36.6	0.001	0	56	39	30.357	88	68	hipB	13	70	WP_181967578.1	15
3443	36.3636	34.7	0.001	0	32	19	40.625	88	48	hipB	17	32	WP_082210796.1	1
3444	54.5455	36.2	0.001	0	48	33	31.25	88	60	hipB	13	52	WP_158403862.1	5
3445	63.6364	36.6	0.001	0	56	39	30.357	88	68	hipB	13	70	WP_005927604.1	15
3446	67.0455	36.2	0.002	0	59	40	32.203	88	71	hipB	13	88	WP_179859060.1	30
3447	32.9545	36.6	0.002	0	29	16	44.828	88	48	hipB	20	38	WP_087233700.1	10
3448	56.8182	37	0.002	1	50	29	36	88	63	hipB	17	56	WP_022257824.1	7
3449	62.5	36.6	0.002	0	55	39	29.091	88	67	hipB	13	57	WP_179859484.1	3
3450	54.5455	35.8	0.002	0	48	34	29.167	88	60	hipB	13	52	WP_117477108.1	5
3451	40.9091	35.8	0.002	0	36	23	36.111	88	48	hipB	13	40	WP_117527982.1	5
3452	73.8636	35	0.002	1	65	36	29.231	88	78	hipB	14	64	WP_158399071.1	10
3453	54.5455	35.8	0.002	0	48	33	31.25	88	60	hipB	13	52	WP_098924821.1	5
3454	78.4091	35.8	0.002	0	69	53	23.188	88	80	hipB	12	71	WP_087367785.1	3
3455	67.0455	35.4	0.002	0	59	40	32.203	88	71	hipB	13	88	WP_035393348.1	30
3456	53.4091	36.6	0.002	0	47	32	31.915	88	58	hipB	12	53	WP_179859512.1	7
3457	77.2727	35.8	0.003	0	68	49	27.941	88	68	hipB	1	68	WP_087382306.1	1
3458	79.5455	35.4	0.003	0	70	53	24.286	88	80	hipB	11	72	WP_158398730.1	3
3459	39.7727	36.2	0.003	0	35	20	42.857	88	48	hipB	14	48	WP_197036602.1	14
3460	63.6364	35	0.003	0	56	40	28.571	88	68	hipB	13	70	WP_158404277.1	15
3461	56.8182	35	0.003	1	50	31	32	88	60	hipB	14	52	WP_158565148.1	3
3462	78.4091	35.4	0.003	0	69	54	21.739	88	80	hipB	12	71	WP_087366440.1	3
3463	81.8182	34.7	0.003	2	72	42	30.556	88	80	hipB	15	75	WP_097839903.1	6
3464	63.6364	35.4	0.003	0	56	36	35.714	88	68	hipB	13	66	WP_005926986.1	11
3465	59.0909	35.8	0.004	1	52	34	28.846	88	60	hipB	12	55	WP_007490060.1	4
3466	64.7727	34.3	0.004	0	57	41	28.07	88	61	hipB	5	63	WP_181966928.1	7
3467	57.9545	34.7	0.004	1	51	34	27.451	88	60	hipB	13	52	WP_112121029.1	2
3468	56.8182	34.7	0.005	1	50	32	30	88	60	hipB	14	52	WP_156066174.1	3
3469	63.6364	35	0.005	0	56	40	28.571	88	68	hipB	13	70	WP_005946658.1	15
3470	44.3182	35.4	0.005	1	39	23	38.462	88	48	hipB	11	40	WP_098922782.1	2
3471	53.4091	34.7	0.006	0	47	34	27.66	88	67	hipB	21	59	WP_087323384.1	13
3472	67.0455	35.4	0.006	0	59	41	30.508	88	79	hipB	21	72	WP_128118167.1	14
3473	67.0455	35.4	0.006	0	59	41	30.508	88	79	hipB	21	72	WP_187357377.1	14
3474	47.7273	33.9	0.007	0	42	28	33.333	88	54	hipB	13	44	WP_097793418.1	3
3475	54.5455	34.7	0.007	0	48	33	31.25	88	60	hipB	13	52	WP_118658162.1	5
3476	61.3636	35	0.007	1	54	31	37.037	88	62	hipB	12	55	WP_117505945.1	2
3477	61.3636	35	0.007	1	54	31	37.037	88	62	hipB	12	55	WP_117477166.1	2
3478	77.2727	34.7	0.007	0	68	49	27.941	88	68	hipB	1	68	WP_158404048.1	1
3479	56.8182	35	0.008	1	50	30	34	88	63	hipB	17	56	WP_158398366.1	7
3480	56.8182	35	0.008	1	50	30	34	88	63	hipB	17	56	WP_158390443.1	7
3481	56.8182	35	0.008	1	50	30	34	88	63	hipB	17	56	WP_015564416.1	7
3482	78.4091	34.7	0.008	0	69	54	21.739	88	80	hipB	12	71	WP_087384878.1	3
3483	63.6364	34.3	0.008	0	56	38	32.143	88	68	hipB	13	68	WP_002576326.1	13
3484	63.6364	33.5	0.009	0	56	40	28.571	88	68	hipB	13	56	WP_087248730.1	1
3485	61.3636	34.7	0.009	0	54	38	29.63	88	66	hipB	13	70	WP_097778606.1	17
3486	63.6364	33.5	0.009	0	56	40	28.571	88	68	hipB	13	56	WP_002595107.1	1
3487	36.3636	33.1	0.009	0	32	18	43.75	88	48	hipB	17	36	WP_117529357.1	5
3488	54.5455	34.7	0.01	1	48	29	33.333	88	61	hipB	17	54	WP_087232323.1	7
3489	81.8182	33.9	0.01	1	72	55	22.222	88	82	hipB	11	73	WP_112121578.1	3
3490	65.9091	33.9	0.011	0	58	42	27.586	88	78	hipB	21	69	WP_087368802.1	12
3491	72.7273	33.1	0.011	1	64	43	25	88	69	hipB	11	65	WP_113620975.1	2
3492	65.9091	33.9	0.011	0	58	42	27.586	88	78	hipB	21	69	WP_087230352.1	12
3493	54.5455	33.9	0.012	0	48	32	33.333	88	60	hipB	13	52	WP_158098361.1	5
3494	63.6364	33.1	0.012	0	56	40	28.571	88	68	hipB	13	57	WP_087324485.1	2
3495	57.9545	33.5	0.012	1	51	33	29.412	88	60	hipB	13	52	WP_087368497.1	2
3496	38.6364	34.7	0.013	0	34	21	38.235	88	46	hipB	13	36	WP_055273822.1	3
3497	62.5	34.7	0.013	0	55	40	27.273	88	67	hipB	13	57	WP_179859031.1	3
[truncated: 4,953 more rows]

## Sheet: Hit vs no hit
	Hits	Hits over cutoff	Hits under cutoff	No hits
0	dicA	dicA	lolB	ygeG
1	rbfA	rbfA	waaA	safA
2	yciS	ubiD	lpxC	tusE
3	rpsF	mreC	yciS	folB
4	ihfA	ptsI	yrfF	yqeL
5	rpsD	yqgF	ydhL	tonB
6	ubiD	hemA	glyS	pheM
7	mreC	nadE	lnt	rpmF
8	priB	nadD	thiL	trpL
9	mreD	ftsW	lolA	lptE
10	ycaR	rpsS	kdsB
11	ptsI	ftsZ	rpsT
12	yqgF	lolC	fabA
13	rnt	dapB	lptG
14	ftsB	dapD	cydX
15	ftsA	lolE	bamD
16	ftsL	acpS	priB
17	hemG	rplV	rplY
18	hemD	rplW	wzyE
19	nadD	rplU	mreD
20	ftsW	rplR	cohE
21	csrA	rplS	mukB
22	rpsT	kdsA	mukF
23	ftsQ	rplL	mukE
24	rpsS	rplJ	dnaT
25	ftsZ	ftsI	cydA
26	lolC	rplF	cydB
27	lolB	rplA	ycaR
28	waaA	murI	fldA
29	hemA	murJ	secE
30	dapD	folP	higA
31	lolE	murA	yobI
32	acpS	murB	rnpA
33	rplV	murC	hipB
34	lnt	murD	rpmI
35	rplU	murE	lptD
36	rplR	murF	asd
37	rplS	murG	ygfZ
38	kdsA	trmD	lpxB
39	kdsB	dnaG	rpmB
40	tsaC	dcd	coaA
41	rplJ	rpoA	rpmD
42	ftsI	rpoE	rnt
43	rplF	rpoD	lpxH
44	rplA	ribA	lpxK
45	cydX	ribC	lpxL
46	murI	rpoH	ftsB
47	murJ	ribE	ftsA
48	folP	ribD	iraM
49	murA	ribF	lpxA
50	murB	ispH	zipA
51	murC	mrdB	ftsL
52	murD	rimM	lpxD
53	murE	ispF	hemG
54	murF	ispG	hemD
55	murG	rpsF	lptA
56	trmD	ppa	csrA
57	cydA	rpsD	ftsQ
58	cydB	rpsC	glyQ
59	hda	rpsO	lptF
60	yobI	rpsM	holD
61	dcd	rpsH	ydfO
62	rpoA	rpsU	holA
63	rpoE	lexA	lepB
64	asd	rpsR
65	ribA	rpsQ
66	ribC	rplX
67	rpoH	mraY
68	ribE	dapF
69	ribD	accB
70	ribF	fbaA
71	lpxH	lspA
72	lpxK	ubiX
73	lpxL	infC
74	iraM	infA
75	lpxA	rpmH
76	zipA	ihfA
77	lpxC	rpmC
78	lpxD	lgt
79	mrdA	rplO
80	pyrH	nusG
81	mrdB	nusB
82	rimM	nusA
83	ispF	dnaA
84	ispG	dnaC
85	glyS	dnaB
86	ppa	dnaE
87	glyQ	can
88	rpsC	hda
89	rpsO	holB
90	rpsM	dnaN
91	rpoD	dxr
92	lolA	tilS
93	rpsH	fabZ
94	rpsU	fabH
95	dapB	ybeY
96	lexA	rsgA
97	rpsR	mrdA
98	rpsQ	secA
99	coaD	tsaB
100	accB	tsaC
101	yrfF	tsaE
102	rplX	ispE
103	mraY	rho
104	bamD	pyrH
105	dapF	secY
106	wzyE	coaD
107	cohE
108	mukB
109	ispH
110	fbaA
111	rplW
112	lspA
113	mukF
114	mukE
115	ubiX
116	infC
117	rnpA
118	infA
119	rpmI
120	rpmH
121	thiL
122	ygfZ
123	rpmC
124	rpmB
125	rpmD
126	lgt
127	dnaT
128	rplO
129	nusG
130	ydfO
131	nusB
132	rplL
133	nusA
134	dnaA
135	dnaC
136	dnaB
137	dnaE
138	can
139	dnaG
140	holD
141	holB
142	holA
143	lepB
144	dxr
145	tilS
146	fabZ
147	fabA
148	rsgA
149	ybeY
150	rplY
151	fabH
152	higA
153	nadE
154	fldA
155	secA
156	tsaB
157	dnaN
158	secE
159	tsaE
160	ydhL
161	hipB
162	rho
163	ispE
164	secY
165	lpxB
166	coaA
167	lptD
168	lptF
169	lptG
170	lptA

## Sheet: Original results
	qseqid	sseqid	% id	length	mismatch	gapopen	qstart	qend	sstart	send	evalue	bitscore	prot length	% alignment
0	accB	WP_087230609.1	44.595	74	41	0	80	153	68	141	1.32e-16	73.2	156	47.4359
1	accB	WP_087249058.1	41.892	74	43	0	80	153	72	145	4.08e-15	69.7	156	47.4359
2	accB	WP_158405480.1	42.254	71	34	2	83	153	61	124	6.79e-06	44.7	156	45.5128
3	accB	WP_087369056.1	36.486	74	40	1	83	156	23	89	1.35e-05	43.1	156	47.4359
4	accB	WP_015563969.1	40.845	71	35	2	83	153	61	124	2.95e-05	42.7	156	45.5128
5	accB	WP_149793471.1	40.845	71	35	2	83	153	61	124	3.08e-05	42.7	156	45.5128
6	accB	WP_087248953.1	35.616	73	40	1	84	156	18	83	3.72e-05	41.6	156	46.7949
7	accB	WP_087385554.1	35.616	73	40	1	84	156	20	85	3.88e-05	41.6	156	46.7949
8	accB	WP_097802117.1	39.437	71	36	2	83	153	60	123	5.04e-05	42.4	156	45.5128
9	accB	WP_097780211.1	40.845	71	35	2	83	153	58	121	7.04e-05	42	156	45.5128
10	accB	WP_118657636.1	40.845	71	35	2	83	153	59	122	7.15e-05	42	156	45.5128
11	accB	WP_128118567.1	43.137	51	29	0	103	153	73	123	7.41e-05	41.6	156	32.6923
12	accB	WP_022257252.1	43.137	51	29	0	103	153	73	123	8.46e-05	41.6	156	32.6923
13	accB	WP_055187826.1	39.437	71	36	2	83	153	58	121	9.95e-05	41.2	156	45.5128
14	accB	WP_207685318.1	39.437	71	36	2	83	153	59	122	0.000128	41.2	156	45.5128
15	accB	WP_118553108.1	39.437	71	36	2	83	153	59	122	0.000128	41.2	156	45.5128
16	accB	WP_156057863.1	39.437	71	36	2	83	153	60	123	0.000129	41.2	156	45.5128
17	accB	WP_005932671.1	39.437	71	36	2	83	153	60	123	0.000129	41.2	156	45.5128
18	accB	WP_005940233.1	45.098	51	28	0	103	153	73	123	0.000151	40.8	156	32.6923
19	accB	WP_055184467.1	47.917	48	25	0	106	153	75	122	0.000212	40.4	156	30.7692
20	accB	WP_113991878.1	47.917	48	25	0	106	153	75	122	0.000212	40.4	156	30.7692
21	accB	WP_005926031.1	47.917	48	25	0	106	153	75	122	0.000212	40.4	156	30.7692
22	accB	WP_112089852.1	47.917	48	25	0	106	153	76	123	0.000215	40.4	156	30.7692
23	accB	WP_097770777.1	45.833	48	26	0	106	153	74	121	0.000386	39.7	156	30.7692
24	accB	WP_097792099.1	45.833	48	26	0	106	153	75	122	0.000392	39.7	156	30.7692
25	accB	WP_117476824.1	45.833	48	26	0	106	153	76	123	0.000397	39.7	156	30.7692
26	accB	WP_154276294.1	45.833	48	26	0	106	153	76	123	0.000397	39.7	156	30.7692
27	accB	WP_087230402.1	38.889	54	33	0	103	156	79	132	0.002	38.1	156	34.6154
28	accB	WP_120081092.1	35	40	23	1	116	152	200	239	2.4	30	156	25.641
29	accB	WP_097839349.1	29.545	88	60	2	16	102	1307	1393	2.7	30	156	56.4103
30	accB	WP_197037416.1	32	50	27	2	78	127	339	381	4.7	29.3	156	32.0513
31	accB	WP_197036636.1	32	50	27	2	78	127	339	381	4.7	29.3	156	32.0513
32	accB	WP_157774410.1	32	50	27	2	78	127	340	382	4.7	29.3	156	32.0513
33	accB	WP_118553814.1	34.043	47	24	2	78	124	337	376	4.7	29.3	156	30.1282
34	accB	WP_179860404.1	32	50	27	2	78	127	339	381	4.7	29.3	156	32.0513
35	accB	WP_156070070.1	32	50	27	2	78	127	340	382	4.8	29.3	156	32.0513
36	accB	WP_156060365.1	32	50	27	2	78	127	340	382	4.8	29.3	156	32.0513
37	accB	WP_156059706.1	32	50	27	2	78	127	340	382	4.8	29.3	156	32.0513
38	accB	WP_117476672.1	32	50	27	2	78	127	340	382	4.8	29.3	156	32.0513
39	accB	WP_197041789.1	32	50	27	2	78	127	339	381	4.9	28.9	156	32.0513
40	accB	WP_035394762.1	34.043	47	24	2	78	124	339	378	4.9	28.9	156	30.1282
41	accB	WP_186851275.1	32	50	27	2	78	127	340	382	4.9	28.9	156	32.0513
42	accB	WP_207684206.1	32	50	27	2	78	127	340	382	4.9	28.9	156	32.0513
43	accB	WP_117534057.1	32	50	27	2	78	127	340	382	4.9	28.9	156	32.0513
44	accB	WP_154276984.1	34.043	47	24	2	78	124	340	379	5	28.9	156	30.1282
45	accB	WP_156072433.1	32	50	27	2	78	127	340	382	5.1	28.9	156	32.0513
46	accB	WP_117506086.1	32	50	27	2	78	127	340	382	5.1	28.9	156	32.0513
47	accB	WP_156064860.1	34.043	47	24	2	78	124	340	379	5.1	28.9	156	30.1282
48	accB	WP_097793549.1	34.043	47	24	2	78	124	337	376	5.2	28.9	156	30.1282
49	accB	WP_156066489.1	34.043	47	24	2	78	124	340	379	5.3	28.9	156	30.1282
50	accB	WP_143405767.1	34.043	47	24	2	81	127	343	382	5.7	28.9	156	30.1282
51	accB	WP_112148250.1	28.788	66	46	1	67	131	51	116	7.9	28.5	156	42.3077
52	acpS	WP_191377121.1	38.4	125	74	2	1	125	1	122	2.55e-19	78.6	126	99.2063
53	acpS	WP_098923229.1	30.657	137	80	4	3	126	2	136	7.18e-08	49.3	126	108.73
54	acpS	WP_191425939.1	27.82	133	85	4	3	126	2	132	0.000384	39.3	126	105.556
55	acpS	WP_087324573.1	26.515	132	88	3	3	126	2	132	0.000694	38.5	126	104.762
56	acpS	WP_156075117.1	30.657	137	80	4	3	126	2	136	0.000718	38.5	126	108.73
57	acpS	WP_005936455.1	30.657	137	80	4	3	126	2	136	0.001	38.1	126	108.73
58	acpS	WP_156071111.1	28.676	136	84	3	3	126	2	136	0.001	38.1	126	107.937
59	acpS	WP_117477392.1	30.657	137	80	4	3	126	2	136	0.002	37.4	126	108.73
60	acpS	WP_087228907.1	27.068	133	86	4	3	126	2	132	0.003	37	126	105.556
61	acpS	WP_156059948.1	29.927	137	81	4	3	126	2	136	0.005	36.2	126	108.73
62	acpS	WP_097771798.1	27.941	136	85	3	3	126	2	136	0.006	36.2	126	107.937
63	acpS	WP_117506159.1	29.927	137	81	4	3	126	2	136	0.006	36.2	126	108.73
64	acpS	WP_117534600.1	29.927	137	81	4	3	126	2	136	0.006	36.2	126	108.73
65	acpS	WP_154277658.1	29.927	137	81	4	3	126	2	136	0.007	35.8	126	108.73
66	acpS	WP_097772747.1	27.206	136	86	3	3	126	2	136	0.008	35.8	126	107.937
67	acpS	WP_156075175.1	29.927	137	81	4	3	126	2	136	0.008	35.8	126	108.73
68	acpS	WP_055190031.1	25	152	85	4	3	126	2	152	0.064	33.5	126	120.635
69	acpS	WP_087385619.1	27.82	133	84	5	3	125	2	132	0.072	33.1	126	105.556
70	acpS	WP_112144365.1	25	152	85	4	3	126	2	152	0.13	32.3	126	120.635
71	acpS	WP_087246437.1	26.515	132	87	4	3	125	2	132	0.13	32.3	126	104.762
72	acpS	WP_129872195.1	24.812	133	79	4	3	114	2	134	0.15	32.3	126	105.556
73	acpS	WP_097779135.1	24.812	133	79	4	3	114	2	134	0.16	32	126	105.556
74	acpS	WP_015537267.1	24.812	133	79	4	3	114	2	134	0.18	32	126	105.556
75	acpS	WP_005921242.1	24.812	133	79	4	3	114	2	134	0.19	32	126	105.556
76	acpS	WP_120120519.1	26.667	135	86	5	3	126	2	134	0.21	31.6	126	107.143
77	acpS	WP_117529552.1	24.812	133	79	4	3	114	2	134	0.21	31.6	126	105.556
78	acpS	WP_113992642.1	25.743	101	66	3	3	94	2	102	0.28	31.6	126	80.1587
79	acpS	WP_055186885.1	24.812	133	79	4	3	114	2	134	0.4	30.8	126	105.556
80	acpS	WP_118658390.1	25.743	101	66	3	3	94	2	102	0.54	30.4	126	80.1587
81	acpS	WP_118552466.1	28.155	103	62	4	3	93	2	104	0.55	30.4	126	81.746
82	acpS	WP_097774455.1	29.104	134	84	3	3	126	2	134	0.56	30.4	126	106.349
83	acpS	WP_117553714.1	24.812	133	79	4	3	114	2	134	0.64	30.4	126	105.556
84	acpS	WP_097785345.1	24.812	133	79	4	3	114	2	134	0.68	30.4	126	105.556
85	acpS	WP_120079868.1	25.926	135	87	5	3	126	2	134	0.74	30	126	107.143
86	acpS	WP_097791653.1	27.184	103	63	3	3	93	2	104	1.1	29.6	126	81.746
87	acpS	WP_128118252.1	25.714	105	65	2	3	94	2	106	1.2	29.6	126	83.3333
88	acpS	WP_112115970.1	25.714	105	65	2	3	94	2	106	1.4	29.6	126	83.3333
89	acpS	WP_112090757.1	24.444	135	77	5	3	114	2	134	1.7	29.3	126	107.143
90	acpS	WP_005942611.1	28.358	134	85	3	3	126	2	134	2.4	28.9	126	106.349
91	acpS	WP_118554120.1	36.585	41	21	1	28	68	219	254	3.4	28.9	126	32.5397
92	acpS	WP_097777212.1	28.358	134	85	3	3	126	2	134	3.5	28.5	126	106.349
93	acpS	WP_158403398.1	27	100	64	3	3	93	2	101	3.6	28.1	126	79.3651
94	acpS	WP_118526641.1	25.547	137	85	5	3	126	2	134	4.3	28.1	126	108.73
95	acpS	WP_158388105.1	27	100	64	3	3	93	2	101	4.5	28.1	126	79.3651
96	acpS	WP_158405879.1	41.379	29	17	0	20	48	128	156	4.6	28.5	126	23.0159
97	acpS	WP_207677576.1	28	100	63	3	3	93	2	101	4.6	28.1	126	79.3651
98	acpS	WP_158402155.1	41.379	29	17	0	20	48	128	156	4.7	28.5	126	23.0159
99	acpS	WP_207677265.1	41.379	29	17	0	20	48	128	156	4.8	28.5	126	23.0159
100	acpS	WP_055186350.1	42.308	26	15	0	43	68	229	254	4.9	28.5	126	20.6349
101	acpS	WP_158395398.1	41.379	29	17	0	20	48	128	156	4.9	28.1	126	23.0159
102	acpS	WP_149794006.1	41.379	29	17	0	20	48	128	156	4.9	28.1	126	23.0159
103	acpS	WP_158400348.1	41.379	29	17	0	20	48	128	156	5	28.1	126	23.0159
104	acpS	WP_149794942.1	27	100	64	3	3	93	2	101	5	27.7	126	79.3651
105	acpS	WP_158390550.1	41.379	29	17	0	20	48	128	156	5.1	28.1	126	23.0159
106	acpS	WP_097800942.1	26.667	120	72	3	3	106	2	121	5.2	27.7	126	95.2381
107	acpS	WP_158398325.1	41.379	29	17	0	20	48	128	156	5.2	28.1	126	23.0159
108	acpS	WP_015565246.1	27	100	64	3	3	93	2	101	5.4	27.7	126	79.3651
109	acpS	WP_015564471.1	41.379	29	17	0	20	48	128	156	5.6	28.1	126	23.0159
110	acpS	WP_207685974.1	26.804	97	59	3	3	87	2	98	6	27.7	126	76.9841
111	acpS	WP_158401514.1	27	100	64	3	3	93	2	101	6	27.7	126	79.3651
112	acpS	WP_087248908.1	39.13	46	22	2	48	87	152	197	7	27.7	126	36.5079
113	acpS	WP_087385652.1	39.13	46	22	2	48	87	152	197	7.3	27.7	126	36.5079
114	acpS	WP_158397944.1	27	100	64	3	3	93	2	101	7.4	27.3	126	79.3651
115	acpS	WP_154255596.1	30.189	53	35	1	17	69	82	132	8.9	27.7	126	42.0635
116	acpS	WP_155515302.1	30.233	43	29	1	45	86	16	58	8.9	26.2	126	34.127
117	acpS	WP_158388004.1	30.189	53	35	1	17	69	82	132	9.2	27.7	126	42.0635
118	acpS	WP_015563603.1	30.189	53	35	1	17	69	82	132	9.4	27.7	126	42.0635
119	acpS	WP_005944486.1	30.189	53	35	1	17	69	82	132	9.5	27.7	126	42.0635
120	acpS	WP_097781574.1	30.189	53	35	1	17	69	82	132	9.5	27.7	126	42.0635
121	acpS	WP_097775203.1	30.189	53	35	1	17	69	82	132	9.7	27.7	126	42.0635
122	acpS	WP_120020923.1	30.189	53	35	1	17	69	82	132	9.8	27.3	126	42.0635
123	acpS	WP_158404414.1	30.189	53	35	1	17	69	82	132	9.8	27.3	126	42.0635
124	acpS	WP_120081209.1	30.189	53	35	1	17	69	82	132	9.9	27.3	126	42.0635
125	asd	WP_113991904.1	23.077	260	135	11	99	348	115	319	2.3	32	367	70.8447
126	asd	WP_117929373.1	23.077	260	135	11	99	348	115	319	2.5	32	367	70.8447
127	asd	WP_097780241.1	23.077	260	135	11	99	348	115	319	2.6	31.6	367	70.8447
128	asd	WP_112089892.1	23.077	260	135	11	99	348	115	319	2.7	31.6	367	70.8447
129	asd	WP_055184388.1	23.077	260	135	11	99	348	115	319	2.8	31.6	367	70.8447
130	asd	WP_015538498.1	23.077	260	135	11	99	348	115	319	2.9	31.6	367	70.8447
131	asd	WP_156061157.1	23.462	260	134	11	99	348	115	319	2.9	31.6	367	70.8447
132	asd	WP_022257186.1	24.713	174	76	8	131	302	154	274	3.5	31.2	367	47.4114
133	asd	WP_112147596.1	23.832	214	99	10	99	302	115	274	3.6	31.2	367	58.3106
134	asd	WP_112114882.1	24.713	174	76	8	131	302	154	274	3.6	31.2	367	47.4114
135	asd	WP_005942078.1	23.832	214	99	10	99	302	115	274	4.1	31.2	367	58.3106
136	asd	WP_118527232.1	23.832	214	99	10	99	302	115	274	4.4	31.2	367	58.3106
137	asd	WP_097777790.1	23.832	214	99	10	99	302	115	274	4.5	30.8	367	58.3106
138	asd	WP_097792252.1	24.713	174	76	8	131	302	154	274	5.2	30.8	367	47.4114
139	asd	WP_097839310.1	28.205	78	43	4	72	139	133	207	6.4	30.8	367	21.2534
140	asd	WP_055189274.1	28.205	78	43	4	72	139	133	207	6.6	30.8	367	21.2534
141	asd	WP_118658361.1	42.105	38	19	1	54	91	128	162	7.3	30.4	367	10.3542
142	asd	WP_005926891.1	28.205	78	43	4	72	139	133	207	7.3	30.4	367	21.2534
143	asd	WP_113992146.1	28.205	78	43	4	72	139	133	207	7.4	30.4	367	21.2534
144	asd	WP_112091726.1	28.205	78	43	4	72	139	133	207	7.4	30.4	367	21.2534
145	asd	WP_097783788.1	28.205	78	43	4	72	139	133	207	7.4	30.4	367	21.2534
146	asd	WP_117526464.1	28.205	78	43	4	72	139	133	207	7.4	30.4	367	21.2534
147	asd	WP_015564126.1	24	175	78	8	131	303	154	275	8.1	30	367	47.6839
148	asd	WP_120020464.1	30.952	42	29	0	173	214	10	51	8.2	28.9	367	11.4441
149	asd	WP_149793370.1	24	175	78	8	131	303	154	275	8.6	30	367	47.6839
150	asd	WP_158387052.1	24	175	78	8	131	303	154	275	8.9	30	367	47.6839
151	asd	WP_055185828.1	32.258	62	33	2	61	122	161	213	9.3	30	367	16.8937
152	asd	WP_173016278.1	30.588	85	48	4	61	143	161	236	9.7	30	367	23.1608
153	bamD	WP_191376697.1	32.099	81	46	4	127	205	63	136	0.3	33.9	245	33.0612
154	bamD	WP_087233161.1	33.333	42	25	1	16	54	19	60	3.1	30.4	245	17.1429
155	bamD	WP_156059652.1	28.378	74	53	0	160	233	185	258	3.3	30.8	245	30.2041
156	bamD	WP_156068783.1	28.378	74	53	0	160	233	184	257	4.2	30.4	245	30.2041
157	bamD	WP_149794825.1	28.378	74	53	0	160	233	185	258	4.2	30.4	245	30.2041
158	bamD	WP_087246291.1	33.333	39	25	1	1	38	3	41	9	28.9	245	15.9184
159	bamD	WP_097839096.1	43.333	30	15	1	3	32	12	39	9.6	28.9	245	12.2449
160	bamD	WP_087245940.1	27.778	54	38	1	1	53	3	56	9.8	28.9	245	22.0408
161	can	WP_158400148.1	35.632	87	53	1	30	116	43	126	2.64e-08	53.5	220	39.5455
162	can	WP_158387610.1	35.632	87	53	1	30	116	43	126	2.98e-08	53.5	220	39.5455
163	can	WP_158402608.1	35.632	87	53	1	30	116	43	126	3.45e-08	53.1	220	39.5455
164	can	WP_158405039.1	35.632	87	53	1	30	116	43	126	3.77e-08	53.1	220	39.5455
165	can	WP_158398132.1	29.299	157	97	4	30	186	43	185	4.04e-08	53.1	220	71.3636
166	can	WP_207676942.1	35.632	87	53	1	30	116	43	126	4.16e-08	53.1	220	39.5455
167	can	WP_158396308.1	35.632	87	53	1	30	116	43	126	4.41e-08	52.8	220	39.5455
168	can	WP_149793656.1	35.632	87	53	1	30	116	43	126	4.87e-08	52.8	220	39.5455
169	can	WP_015565476.1	34.884	86	53	1	31	116	44	126	1.55e-07	51.2	220	39.0909
170	can	WP_112115863.1	35.227	88	54	1	30	117	43	127	1.64e-07	51.2	220	40
171	can	WP_112148655.1	35.052	97	54	3	30	125	43	131	1.89e-07	51.2	220	44.0909
172	can	WP_097791981.1	32.184	87	56	1	31	117	44	127	0.000178	42.7	220	39.5455
173	coaA	WP_087364142.1	37.931	58	29	2	98	152	34	87	1.7	32.3	316	18.3544
174	coaA	WP_087248048.1	37.931	58	29	2	98	152	34	87	1.7	32.3	316	18.3544
175	coaA	WP_087383325.1	37.931	58	29	2	98	152	34	87	1.7	32.3	316	18.3544
176	coaA	WP_156072140.1	61.905	21	8	0	90	110	2	22	2	31.2	316	6.64557
177	coaA	WP_098922203.1	61.905	21	8	0	90	110	2	22	2	31.2	316	6.64557
178	coaA	WP_158405753.1	30.952	84	41	4	66	147	270	338	2.4	31.6	316	26.5823
179	coaA	WP_087367083.1	26.263	99	66	3	127	223	13	106	3.5	29.6	316	31.3291
180	coaA	WP_117948517.1	28.261	92	54	5	90	181	2	81	3.9	30.4	316	29.1139
181	coaA	WP_005923871.1	28.261	92	54	5	90	181	2	81	4	30.4	316	29.1139
182	coaA	WP_097792416.1	27.586	58	32	2	205	261	137	185	4.2	30.4	316	18.3544
183	coaA	WP_087323410.1	27.381	84	55	2	142	223	27	106	6.7	28.9	316	26.5823
184	coaA	WP_055185151.1	28.261	92	54	5	90	181	2	81	7.9	29.6	316	29.1139
185	coaA	WP_097779706.1	28.261	92	54	5	90	181	2	81	8.2	29.6	316	29.1139
186	coaA	WP_112121740.1	28.261	92	54	5	90	181	2	81	9.1	29.3	316	29.1139
187	coaA	WP_207675943.1	23.622	127	84	4	79	196	147	269	9.7	29.6	316	40.1899
188	coaA	WP_113992042.1	28.261	92	54	5	90	181	2	81	9.9	29.3	316	29.1139
189	coaD	WP_055184545.1	48.387	155	80	0	5	159	4	158	9.29e-55	171	159	97.4843
190	coaD	WP_118657668.1	48.387	155	80	0	5	159	4	158	9.7e-55	171	159	97.4843
191	coaD	WP_087246646.1	49.351	154	78	0	5	158	4	157	1e-54	171	159	96.8553
192	coaD	WP_097780172.1	48.387	155	80	0	5	159	4	158	1e-54	171	159	97.4843
193	coaD	WP_186850660.1	49.032	155	79	0	5	159	4	158	1.03e-54	171	159	97.4843
194	coaD	WP_097771050.1	49.032	155	79	0	5	159	4	158	1.07e-54	171	159	97.4843
195	coaD	WP_191427227.1	49.677	155	78	0	5	159	4	158	1.79e-54	171	159	97.4843
196	coaD	WP_087229478.1	49.677	155	78	0	5	159	4	158	1.81e-54	171	159	97.4843
197	coaD	WP_097792128.1	48.387	155	80	0	5	159	4	158	5.81e-54	169	159	97.4843
198	coaD	WP_097802204.1	47.742	155	81	0	5	159	4	158	6.54e-54	169	159	97.4843
199	coaD	WP_156075641.1	48.387	155	80	0	5	159	4	158	6.63e-54	169	159	97.4843
200	coaD	WP_156064788.1	48.387	155	80	0	5	159	4	158	6.77e-54	169	159	97.4843
201	coaD	WP_112090023.1	47.742	155	81	0	5	159	4	158	7.82e-54	169	159	97.4843
202	coaD	WP_113991854.1	47.742	155	81	0	5	159	4	158	8.17e-54	169	159	97.4843
203	coaD	WP_156071861.1	48.387	155	80	0	5	159	4	158	8.61e-54	169	159	97.4843
204	coaD	WP_055187885.1	47.742	155	81	0	5	159	4	158	1.03e-53	169	159	97.4843
205	coaD	WP_097786258.1	47.742	155	81	0	5	159	4	158	1.1e-53	168	159	97.4843
206	coaD	WP_156073740.1	48.387	155	80	0	5	159	4	158	1.2e-53	168	159	97.4843
207	coaD	WP_207696907.1	48.387	155	80	0	5	159	4	158	1.25e-53	168	159	97.4843
208	coaD	WP_005926225.1	47.742	155	81	0	5	159	4	158	1.28e-53	169	159	97.4843
209	coaD	WP_005932740.1	48.387	155	80	0	5	159	4	158	1.42e-53	168	159	97.4843
210	coaD	WP_097783901.1	47.742	155	81	0	5	159	4	158	2.11e-53	167	159	97.4843
211	coaD	WP_154276265.1	48.387	155	80	0	5	159	4	158	2.25e-53	167	159	97.4843
212	coaD	WP_207677742.1	47.403	154	81	0	5	158	4	157	4.58e-53	167	159	96.8553
213	coaD	WP_158394821.1	47.403	154	81	0	5	158	4	157	4.58e-53	167	159	96.8553
214	coaD	WP_149794632.1	47.403	154	81	0	5	158	4	157	4.89e-53	167	159	96.8553
215	coaD	WP_158390677.1	47.403	154	81	0	5	158	4	157	5.05e-53	167	159	96.8553
216	coaD	WP_158403898.1	47.403	154	81	0	5	158	4	157	5.11e-53	167	159	96.8553
217	coaD	WP_015565095.1	47.403	154	81	0	5	158	4	157	5.52e-53	167	159	96.8553
218	coaD	WP_097781926.1	47.097	155	82	0	5	159	4	158	6.01e-53	167	159	97.4843
219	coaD	WP_120019708.1	47.097	155	82	0	5	159	4	158	1.64e-52	166	159	97.4843
220	coaD	WP_044953444.1	47.097	155	82	0	5	159	4	158	1.93e-52	165	159	97.4843
221	coaD	WP_118527957.1	46.452	155	83	0	5	159	4	158	4.11e-52	164	159	97.4843
222	coaD	WP_022257778.1	46.104	154	83	0	5	158	4	157	7.61e-51	161	159	96.8553
223	coaD	WP_191378287.1	43.038	158	89	1	2	158	3	160	9.38e-46	148	159	99.3711
224	coaD	WP_087231562.1	36.667	60	32	1	3	56	2	61	9.17e-05	42	159	37.7358
225	coaD	WP_097793178.1	41.935	31	18	0	9	39	11	41	0.011	35.8	159	19.4969
226	coaD	WP_198403176.1	36.735	49	28	1	9	54	133	181	0.016	36.2	159	30.8176
227	coaD	WP_044953287.1	25.926	54	34	1	9	56	11	64	0.27	32	159	33.9623
228	coaD	WP_207685216.1	26.087	69	47	1	4	72	3	67	0.43	32.3	159	43.3962
229	coaD	WP_156076181.1	26.087	69	47	1	4	72	3	67	0.46	32	159	43.3962
230	coaD	WP_118553019.1	26.087	69	47	1	4	72	3	67	1.4	30.8	159	43.3962
231	coaD	WP_087248085.1	37.5	40	23	1	6	43	5	44	1.5	30.4	159	25.1572
232	coaD	WP_112090178.1	32.5	40	27	0	4	43	3	42	1.9	30.4	159	25.1572
233	coaD	WP_207727610.1	42.308	26	15	0	2	27	3	28	3.4	29.6	159	16.3522
234	coaD	WP_022257004.1	33.333	60	40	0	6	65	76	135	7.2	28.5	159	37.7358
235	coaD	WP_128118072.1	33.333	60	40	0	6	65	76	135	7.4	28.5	159	37.7358
236	coaD	WP_186850262.1	39.024	41	22	2	6	43	5	45	9.4	28.1	159	25.7862
237	coaD	WP_087248042.1	29.032	62	40	2	73	130	88	149	9.4	28.1	159	38.9937
238	cohE	WP_087324593.1	29.688	128	85	3	73	200	68	190	8.87e-06	46.6	224	57.1429
239	cohE	WP_087232323.1	29.688	128	85	4	73	200	68	190	9.48e-06	46.6	224	57.1429
240	cohE	WP_158398366.1	29.688	128	85	3	73	200	68	190	1.29e-05	46.2	224	57.1429
241	cohE	WP_158390443.1	29.688	128	85	3	73	200	68	190	1.31e-05	46.2	224	57.1429
242	cohE	WP_015564416.1	29.688	128	85	3	73	200	68	190	1.41e-05	46.2	224	57.1429
243	cohE	WP_154252967.1	34.884	86	48	4	130	212	113	193	1.99e-05	45.4	224	38.3929
244	cohE	WP_087385190.1	32.432	111	70	4	90	200	85	190	3.14e-05	45.1	224	49.5536
245	cohE	WP_087245960.1	32.432	111	70	4	90	200	85	190	4.63e-05	44.7	224	49.5536
246	cohE	WP_005943491.1	28.125	128	87	3	73	200	68	190	6.89e-05	43.9	224	57.1429
247	cohE	WP_097800800.1	28.125	128	87	3	73	200	68	190	0.000107	43.5	224	57.1429
248	cohE	WP_055188720.1	30.4	125	80	4	90	212	84	203	0.000138	43.1	224	55.8036
249	cohE	WP_097779075.1	31.532	111	71	3	90	200	85	190	0.000144	43.1	224	49.5536
250	cohE	WP_112090979.1	31.532	111	71	3	90	200	85	190	0.000155	43.1	224	49.5536
251	cohE	WP_055186311.1	31.532	111	71	3	90	200	85	190	0.000164	43.1	224	49.5536
252	cohE	WP_097791754.1	31.532	111	71	3	90	200	84	189	0.000176	42.7	224	49.5536
253	cohE	WP_005934683.1	31.532	111	71	3	90	200	84	189	0.00022	42.7	224	49.5536
254	cohE	WP_022257824.1	30.435	115	75	3	86	200	81	190	0.00023	42.4	224	51.3393
255	cohE	WP_015537218.1	30.631	111	72	3	90	200	85	190	0.000237	42.4	224	49.5536
256	cohE	WP_005921684.1	29.73	111	73	3	90	200	85	190	0.000308	42	224	49.5536
257	cohE	WP_191377924.1	26.724	116	69	3	85	195	74	178	0.038	35.8	224	51.7857
258	cohE	WP_087368027.1	35.616	73	39	4	130	198	126	194	0.23	33.5	224	32.5893
259	cohE	WP_191377227.1	24.561	114	77	3	17	121	300	413	0.77	32.3	224	50.8929
260	csrA	WP_191377376.1	36.765	68	35	2	1	60	1	68	7.7e-06	40.8	61	111.475
261	csrA	WP_156058230.1	36.585	41	23	1	2	39	620	660	0.039	32	61	67.2131
262	csrA	WP_207684444.1	36.585	41	23	1	2	39	619	659	0.062	31.6	61	67.2131
263	csrA	WP_192919955.1	29.268	41	29	0	21	61	209	249	1.3	27.7	61	67.2131
264	csrA	WP_120121017.1	31.25	48	30	1	15	59	164	211	1.8	27.3	61	78.6885
265	csrA	WP_128117294.1	29.167	48	31	1	15	59	164	211	4.6	26.2	61	78.6885
266	csrA	WP_117529438.1	29.167	48	31	1	15	59	164	211	8.3	25.4	61	78.6885
267	cydA	WP_097784014.1	36.735	49	31	0	347	395	163	211	5.8	31.2	522	9.38697
268	cydA	WP_097776314.1	27.273	77	51	2	351	427	230	301	9	30.8	522	14.751
269	cydA	WP_120120661.1	27.273	77	51	2	351	427	230	301	9.1	30.8	522	14.751
270	cydA	WP_144066469.1	27.184	103	61	3	193	286	83	180	9.2	30.8	522	19.7318
271	cydB	WP_097780264.1	45.714	35	19	0	75	109	47	81	0.71	32.7	379	9.23483
272	cydB	WP_207698092.1	45.714	35	19	0	75	109	47	81	0.78	32.7	379	9.23483
273	cydB	WP_154276198.1	45.714	35	19	0	75	109	47	81	0.79	32.7	379	9.23483
274	cydB	WP_005941795.1	31.25	64	35	2	63	118	10	72	4.1	29.3	379	16.8865
275	cydB	WP_191378072.1	33.824	68	38	2	151	218	397	457	5.1	31.2	379	17.942
276	cydB	WP_097783961.1	29.032	62	42	1	65	124	79	140	6.7	30.8	379	16.3588
277	cydB	WP_118527188.1	40	35	21	0	75	109	47	81	9.1	29.3	379	9.23483
278	cydX	WP_087365588.1	55.556	18	8	0	7	24	26	43	4.5	25	37	48.6486
279	cydX	WP_087381742.1	55.556	18	8	0	7	24	26	43	4.5	25	37	48.6486
280	cydX	WP_087248718.1	55.556	18	8	0	7	24	26	43	5.3	24.6	37	48.6486
281	cydX	WP_020993729.1	40.909	22	13	0	1	22	104	125	8.9	24.3	37	59.4595
282	cydX	WP_118930231.1	40.909	22	13	0	1	22	99	120	9.3	24.3	37	59.4595
283	cydX	WP_117475928.1	40.909	22	13	0	1	22	104	125	9.4	24.3	37	59.4595
284	dapB	WP_097780239.1	36.015	261	152	3	8	268	4	249	7.2e-50	166	273	95.6044
285	dapB	WP_055184392.1	36.015	261	152	3	8	268	4	249	1.7e-49	165	273	95.6044
286	dapB	WP_154251423.1	35.878	262	153	3	7	268	3	249	3.43e-49	164	273	95.9707
287	dapB	WP_112089890.1	36.015	261	152	3	8	268	4	249	8.21e-49	163	273	95.6044
288	dapB	WP_128117613.1	35.249	261	154	3	8	268	4	249	1.5e-48	162	273	95.6044
289	dapB	WP_112114880.1	35.249	261	154	3	8	268	4	249	1.76e-48	162	273	95.6044
290	dapB	WP_158400632.1	35.632	261	153	3	8	268	4	249	2.62e-48	162	273	95.6044
291	dapB	WP_015564124.1	35.632	261	153	3	8	268	4	249	2.99e-48	162	273	95.6044
292	dapB	WP_158399146.1	35.632	261	153	3	8	268	4	249	3.05e-48	162	273	95.6044
293	dapB	WP_113991903.1	35.632	261	153	3	8	268	4	249	3.18e-48	162	273	95.6044
294	dapB	WP_005925895.1	35.496	262	154	3	7	268	3	249	3.47e-48	161	273	95.9707
295	dapB	WP_015538496.1	35.496	262	154	3	7	268	3	249	3.55e-48	161	273	95.9707
296	dapB	WP_158387048.1	35.632	261	153	3	8	268	4	249	4.49e-48	161	273	95.6044
297	dapB	WP_154275096.1	35.632	261	153	3	8	268	4	249	5.63e-48	161	273	95.6044
298	dapB	WP_149793368.1	35.249	261	154	3	8	268	4	249	8.48e-48	160	273	95.6044
299	dapB	WP_158403090.1	35.249	261	154	3	8	268	4	249	8.66e-48	160	273	95.6044
300	dapB	WP_044953691.1	34.1	261	157	2	8	268	4	249	1.21e-47	160	273	95.6044
301	dapB	WP_118527236.1	34.1	261	157	2	8	268	4	249	1.47e-47	160	273	95.6044
302	dapB	WP_097838701.1	34.483	261	156	3	8	268	4	249	2.62e-47	159	273	95.6044
303	dapB	WP_097775500.1	33.716	261	158	2	8	268	4	249	2.89e-47	159	273	95.6044
304	dapB	WP_112143557.1	34.483	261	156	3	8	268	4	249	2.98e-47	159	273	95.6044
305	dapB	WP_087323704.1	33.333	261	159	2	8	268	4	249	4.69e-47	159	273	95.6044
306	dapB	WP_097802067.1	33.969	262	158	3	7	268	3	249	9.13e-47	158	273	95.9707
307	dapB	WP_118552921.1	34.1	261	157	3	8	268	4	249	1.06e-46	158	273	95.6044
308	dapB	WP_087228608.1	33.333	261	159	2	8	268	4	249	1.53e-46	157	273	95.6044
309	dapB	WP_120119877.1	33.333	261	159	2	8	268	4	249	2.85e-46	157	273	95.6044
310	dapB	WP_186850702.1	33.333	261	159	3	8	268	4	249	3.57e-46	156	273	95.6044
311	dapB	WP_098922361.1	33.333	261	159	3	8	268	4	249	4.67e-46	156	273	95.6044
312	dapB	WP_005934209.1	33.333	261	159	3	8	268	4	249	6.32e-46	155	273	95.6044
313	dapB	WP_055188050.1	34.1	261	157	3	8	268	4	249	9.92e-46	155	273	95.6044
314	dapB	WP_087364441.1	33.716	261	158	3	8	268	4	249	1.14e-45	155	273	95.6044
315	dapB	WP_087245721.1	33.716	261	158	3	8	268	4	249	1.14e-45	155	273	95.6044
316	dapB	WP_097771965.1	32.95	261	160	3	8	268	4	249	2.08e-45	154	273	95.6044
317	dapB	WP_097792254.1	33.716	261	158	3	8	268	4	249	2.2e-45	154	273	95.6044
318	dapB	WP_087381982.1	33.333	261	159	3	8	268	4	249	3.34e-45	154	273	95.6044
319	dapB	WP_117533152.1	32.95	261	160	3	8	268	4	249	3.18e-44	151	273	95.6044
320	dapB	WP_097771121.1	32.567	261	161	3	8	268	4	249	2.01e-43	149	273	95.6044
321	dapB	WP_191377710.1	36.364	209	124	4	64	268	34	237	1.49e-36	131	273	76.5568
322	dapD	WP_191377709.1	34.463	177	88	5	98	273	81	230	1.11e-19	86.7	274	64.5985
323	dapD	WP_197737030.1	24.859	177	100	6	73	234	9	167	0.003	39.3	274	64.5985
324	dapD	WP_199522864.1	23.841	151	97	5	73	208	2	149	0.041	35.8	274	55.1095
325	dapD	WP_191376885.1	33.333	78	48	3	128	202	66	142	0.061	35.8	274	28.4672
326	dapD	WP_158401177.1	23.529	153	88	5	91	220	37	183	0.31	33.5	274	55.8394
327	dapD	WP_149794513.1	23.529	153	88	5	91	220	37	183	0.31	33.5	274	55.8394
328	dapD	WP_055186605.1	29.63	135	67	7	90	201	2	131	0.34	33.1	274	49.2701
329	dapD	WP_112091448.1	29.63	135	67	7	90	201	2	131	0.37	33.1	274	49.2701
330	dapD	WP_015537101.1	29.63	135	67	7	90	201	2	131	0.38	33.1	274	49.2701
331	dapD	WP_005924174.1	29.63	135	67	7	90	201	2	131	0.4	33.1	274	49.2701
332	dapD	WP_097785161.1	29.63	135	67	7	90	201	2	131	0.51	32.7	274	49.2701
333	dapD	WP_097800558.1	33.333	126	56	7	99	201	11	131	0.7	32.3	274	45.9854
334	dapD	WP_112143275.1	33.333	36	24	0	212	247	490	525	1	32.7	274	13.1387
335	dapD	WP_015537725.1	34.667	75	36	3	152	213	58	132	1.2	31.2	274	27.3723
336	dapD	WP_120120713.1	29.851	134	68	6	90	201	2	131	1.2	31.6	274	48.9051
337	dapD	WP_120020797.1	31.2	125	60	6	99	201	11	131	1.4	31.6	274	45.6204
338	dapD	WP_097776801.1	31.2	125	60	6	99	201	11	131	1.7	31.2	274	45.6204
339	dapD	WP_112091070.1	34.483	58	38	0	151	208	85	142	2.1	30.8	274	21.1679
340	dapD	WP_147365927.1	36.111	36	23	0	212	247	492	527	2.3	31.6	274	13.1387
341	dapD	WP_005927270.1	31.818	44	30	0	171	214	86	129	2.4	30.4	274	16.0584
342	dapD	WP_181966833.1	22.872	188	95	11	60	241	12	155	2.7	30.4	274	68.6131
343	dapD	WP_117950445.1	33.846	65	33	2	151	205	96	160	2.8	30.8	274	23.7226
344	dapD	WP_081458334.1	33.846	65	33	2	151	205	96	160	2.9	30.4	274	23.7226
345	dapD	WP_158398634.1	33.846	65	33	2	151	205	96	160	3	30.4	274	23.7226
346	dapD	WP_097778285.1	33.846	65	33	2	151	205	96	160	3	30.4	274	23.7226
347	dapD	WP_117949016.1	33.846	65	33	2	151	205	96	160	3.1	30.4	274	23.7226
348	dapD	WP_097839556.1	37.5	64	31	3	147	201	68	131	3.1	30.4	274	23.3577
349	dapD	WP_158389370.1	28.704	108	47	4	133	240	77	154	3.5	30.4	274	39.4161
350	dapD	WP_158398510.1	28.704	108	47	4	133	240	77	154	3.6	30.4	274	39.4161
351	dapD	WP_149795206.1	28.704	108	47	4	133	240	77	154	3.7	30.4	274	39.4161
352	dapD	WP_055189045.1	46.429	28	15	0	174	201	104	131	3.8	30	274	10.219
353	dapD	WP_158405651.1	28.704	108	47	4	133	240	77	154	3.8	30.4	274	39.4161
354	dapD	WP_112145509.1	46.429	28	15	0	174	201	104	131	3.9	30	274	10.219
355	dapD	WP_087231234.1	28.409	88	43	3	128	205	83	160	4.1	30	274	32.1168
356	dapD	WP_117535334.1	26.087	46	34	0	202	247	480	525	4.1	30.8	274	16.7883
357	dapD	WP_158401985.1	28.704	108	47	4	133	240	77	154	4.1	30.4	274	39.4161
358	dapD	WP_128117717.1	32.308	65	34	2	151	205	96	160	4.2	30	274	23.7226
359	dapD	WP_208894508.1	25	76	45	3	152	218	6	78	4.3	28.9	274	27.7372
360	dapD	WP_191426078.1	28.409	88	43	3	128	205	83	160	4.3	30	274	32.1168
361	dapD	WP_128117362.1	37.5	56	31	2	150	205	32	83	4.4	29.3	274	20.438
362	dapD	WP_087325021.1	28.409	88	43	3	128	205	83	160	4.6	30	274	32.1168
363	dapD	WP_154260207.1	42.857	28	16	0	174	201	104	131	5.1	29.6	274	10.219
364	dapD	WP_145945636.1	33.333	36	24	0	212	247	493	528	5.2	30.4	274	13.1387
365	dapD	WP_143405606.1	33.333	36	24	0	212	247	493	528	5.2	30.4	274	13.1387
366	dapD	WP_133300946.1	33.333	36	24	0	212	247	493	528	5.2	30.4	274	13.1387
367	dapD	WP_133303634.1	33.333	36	24	0	212	247	493	528	5.2	30.4	274	13.1387
368	dapD	WP_117930479.1	32.308	65	34	2	151	205	96	160	5.2	29.6	274	23.7226
369	dapD	WP_118529179.1	42.857	28	16	0	174	201	104	131	5.5	29.6	274	10.219
370	dapD	WP_117554752.1	32.308	65	34	2	151	205	96	160	5.7	29.6	274	23.7226
371	dapD	WP_207698723.1	42.857	28	16	0	178	205	61	88	6.1	29.3	274	10.219
372	dapD	WP_112121297.1	30	40	28	0	169	208	116	155	6.4	29.3	274	14.5985
373	dapD	WP_097791258.1	46.429	28	15	0	174	201	104	131	6.9	29.3	274	10.219
374	dapD	WP_207686286.1	46.429	28	15	0	174	201	104	131	7.1	29.3	274	10.219
375	dapD	WP_118553914.1	46.429	28	15	0	174	201	104	131	7.1	29.3	274	10.219
376	dapD	WP_208894506.1	30	40	28	0	169	208	116	155	7.1	29.3	274	14.5985
377	dapD	WP_087248406.1	27.826	115	55	4	128	240	66	154	8.7	29.3	274	41.9708
378	dapF	WP_097839267.1	40.141	284	150	8	1	271	3	279	6.51e-61	195	274	103.65
379	dapF	WP_055189383.1	40.141	284	150	8	1	271	3	279	1.11e-60	194	274	103.65
380	dapF	WP_118551747.1	40.141	284	154	7	2	274	4	282	1.36e-60	194	274	103.65
381	dapF	WP_097792622.1	40.141	284	154	7	2	274	4	282	2.16e-60	194	274	103.65
382	dapF	WP_112144295.1	39.789	284	151	8	1	271	3	279	6.37e-60	192	274	103.65
383	dapF	WP_207685493.1	39.789	284	155	7	2	274	4	282	1.1e-59	192	274	103.65
384	dapF	WP_207676328.1	39.576	283	156	7	1	274	3	279	1.14e-58	189	274	103.285
385	dapF	WP_158400953.1	39.576	283	156	7	1	274	3	279	3.25e-58	188	274	103.285
386	dapF	WP_156182346.1	38.628	277	159	6	1	270	3	275	6.77e-58	187	274	101.095
387	dapF	WP_158394788.1	38.869	283	158	7	1	274	3	279	1.03e-57	187	274	103.285
388	dapF	WP_158402468.1	39.223	283	157	7	1	274	3	279	1.7e-57	186	274	103.285
389	dapF	WP_117505201.1	38.628	277	159	6	1	270	3	275	1.77e-57	186	274	101.095
390	dapF	WP_117477291.1	38.628	277	159	6	1	270	3	275	1.83e-57	186	274	101.095
391	dapF	WP_149794981.1	39.223	283	157	7	1	274	3	279	1.91e-57	186	274	103.285
392	dapF	WP_097770618.1	38.628	277	159	6	1	270	3	275	1.93e-57	186	274	101.095
393	dapF	WP_015564714.1	39.576	283	156	7	1	274	3	279	2.02e-57	186	274	103.285
394	dapF	WP_156066341.1	38.628	277	159	6	1	270	3	275	2.76e-57	186	274	101.095
395	dapF	WP_156061528.1	38.628	277	159	6	1	270	3	275	2.88e-57	186	274	101.095
396	dapF	WP_117532964.1	38.628	277	159	6	1	270	3	275	2.91e-57	186	274	101.095
397	dapF	WP_128118139.1	39.858	281	150	8	1	270	3	275	3.95e-57	186	274	102.555
398	dapF	WP_158387727.1	39.223	283	157	7	1	274	3	279	4.39e-57	185	274	103.285
399	dapF	WP_097772376.1	38.267	277	160	6	1	270	3	275	4.53e-57	185	274	101.095
400	dapF	WP_005932291.1	38.628	277	159	6	1	270	3	275	4.78e-57	185	274	101.095
401	dapF	WP_098922747.1	38.267	277	160	6	1	270	3	275	5.27e-57	185	274	101.095
402	dapF	WP_112147882.1	39.716	282	151	8	1	271	3	276	6.35e-57	185	274	102.92
403	dapF	WP_097801640.1	38.79	281	153	8	1	270	3	275	1.5e-56	184	274	102.555
404	dapF	WP_055185827.1	39.785	279	153	7	1	270	3	275	1.55e-56	184	274	101.825
405	dapF	WP_156068874.1	38.267	277	160	6	1	270	3	275	1.55e-56	184	274	101.095
406	dapF	WP_154276448.1	38.267	277	160	6	1	270	3	275	1.88e-56	184	274	101.095
407	dapF	WP_112114606.1	39.502	281	151	8	1	270	3	275	2.06e-56	184	274	102.555
408	dapF	WP_117553365.1	39.427	279	154	7	1	270	3	275	2.19e-56	184	274	101.825
409	dapF	WP_112090270.1	39.427	279	154	7	1	270	3	275	3.16e-56	183	274	101.825
410	dapF	WP_112121935.1	39.427	279	154	7	1	270	3	275	3.19e-56	183	274	101.825
411	dapF	WP_156057511.1	38.267	277	160	6	1	270	3	275	3.45e-56	183	274	101.095
412	dapF	WP_113621185.1	39.427	279	154	7	1	270	3	275	5.36e-56	182	274	101.825
413	dapF	WP_154265596.1	39.068	279	155	7	1	270	3	275	6.24e-56	182	274	101.825
414	dapF	WP_097779574.1	39.427	279	154	7	1	270	3	275	1.08e-55	182	274	101.825
415	dapF	WP_097783529.1	38.71	279	156	7	1	270	3	275	1.63e-55	181	274	101.825
416	dapF	WP_129872411.1	38.71	279	156	7	1	270	3	275	2.43e-55	181	274	101.825
417	dapF	WP_113992691.1	38.71	279	156	7	1	270	3	275	2.43e-55	181	274	101.825
418	dapF	WP_117930426.1	39.068	279	155	7	1	270	3	275	2.68e-55	181	274	101.825
419	dapF	WP_005922027.1	39.068	279	155	7	1	270	3	275	2.85e-55	181	274	101.825
420	dapF	WP_097781960.1	38.351	279	157	7	1	270	3	275	4.25e-55	180	274	101.825
421	dapF	WP_097785858.1	39.068	279	155	7	1	270	3	275	4.3e-55	180	274	101.825
422	dapF	WP_154258639.1	37.993	279	158	7	1	270	3	275	1.52e-54	179	274	101.825
423	dapF	WP_005939901.1	37.993	279	158	7	1	270	3	275	1.64e-54	179	274	101.825
424	dapF	WP_097778195.1	37.456	283	162	7	1	274	3	279	1.77e-54	179	274	103.285
425	dapF	WP_120019660.1	37.456	283	162	7	1	274	3	279	3.09e-54	178	274	103.285
426	dapF	WP_087245472.1	36.491	285	165	7	1	274	3	282	5.09e-51	170	274	104.015
427	dapF	WP_191425498.1	36.972	284	163	7	1	270	3	284	1.01e-50	169	274	103.65
428	dapF	WP_087228021.1	36.62	284	164	7	1	270	3	284	8.98e-50	167	274	103.65
429	dapF	WP_087322917.1	36.268	284	165	7	1	270	3	284	9.74e-49	164	274	103.65
430	dapF	WP_191377712.1	31.365	271	178	4	5	273	7	271	1.42e-41	145	274	98.9051
431	dapF	WP_191377081.1	29.167	48	34	0	5	52	25	72	2.7	30.8	274	17.5182
432	dapF	WP_082210757.1	29.787	94	49	2	137	230	453	529	3.7	30.8	274	34.3066
433	dapF	WP_117527899.1	38.889	54	27	2	203	256	251	298	3.7	30.8	274	19.708
434	dapF	WP_156070700.1	29.787	94	49	2	137	230	453	529	3.8	30.8	274	34.3066
435	dapF	WP_081028376.1	29.787	94	49	2	137	230	453	529	3.8	30.8	274	34.3066
436	dapF	WP_120120099.1	29.787	94	49	2	137	230	453	529	3.8	30.8	274	34.3066
437	dapF	WP_097838602.1	29.787	94	49	2	137	230	453	529	3.9	30.8	274	34.3066
438	dapF	WP_158403478.1	29.787	94	49	2	137	230	453	529	3.9	30.8	274	34.3066
439	dapF	WP_097802192.1	29.787	94	49	2	137	230	453	529	3.9	30.8	274	34.3066
440	dapF	WP_156069144.1	29.787	94	49	2	137	230	453	529	3.9	30.8	274	34.3066
441	dapF	WP_097780182.1	29.787	94	49	2	137	230	453	529	3.9	30.8	274	34.3066
442	dapF	WP_207697018.1	29.787	94	49	2	137	230	453	529	3.9	30.8	274	34.3066
443	dapF	WP_082210838.1	29.787	94	49	2	137	230	453	529	3.9	30.8	274	34.3066
444	dapF	WP_097786264.1	29.787	94	49	2	137	230	453	529	3.9	30.8	274	34.3066
445	dapF	WP_097773654.1	29.787	94	49	2	137	230	453	529	3.9	30.8	274	34.3066
446	dapF	WP_097778123.1	29.787	94	49	2	137	230	453	529	3.9	30.8	274	34.3066
447	dapF	WP_112089821.1	29.787	94	49	2	137	230	453	529	3.9	30.8	274	34.3066
448	dapF	WP_158397031.1	29.787	94	49	2	137	230	453	529	3.9	30.8	274	34.3066
449	dapF	WP_156064222.1	29.787	94	49	2	137	230	453	529	3.9	30.8	274	34.3066
450	dapF	WP_118657662.1	29.787	94	49	2	137	230	453	529	3.9	30.8	274	34.3066
451	dapF	WP_117476886.1	29.787	94	49	2	137	230	453	529	3.9	30.8	274	34.3066
452	dapF	WP_097770297.1	29.787	94	49	2	137	230	453	529	4	30.8	274	34.3066
453	dapF	WP_117526198.1	29.787	94	49	2	137	230	453	529	4	30.8	274	34.3066
454	dapF	WP_097792477.1	29.787	94	49	2	137	230	453	529	4	30.8	274	34.3066
455	dapF	WP_149794320.1	29.787	94	49	2	137	230	453	529	4	30.8	274	34.3066
456	dapF	WP_158401291.1	29.787	94	49	2	137	230	453	529	4	30.8	274	34.3066
457	dapF	WP_097774838.1	29.787	94	49	2	137	230	453	529	4	30.8	274	34.3066
458	dapF	WP_118551986.1	29.787	94	49	2	137	230	453	529	4.1	30.8	274	34.3066
459	dapF	WP_080545323.1	29.787	94	49	2	137	230	453	529	4.1	30.8	274	34.3066
460	dapF	WP_117929421.1	29.787	94	49	2	137	230	453	529	4.1	30.8	274	34.3066
461	dapF	WP_118527941.1	29.787	94	49	2	137	230	453	529	4.2	30.8	274	34.3066
462	dapF	WP_112148222.1	29.787	94	49	2	137	230	453	529	4.2	30.8	274	34.3066
463	dapF	WP_158387230.1	29.787	94	49	2	137	230	453	529	4.2	30.8	274	34.3066
464	dapF	WP_112115280.1	29.787	94	49	2	137	230	453	529	4.3	30.8	274	34.3066
465	dapF	WP_112143457.1	29.787	94	49	2	137	230	453	529	4.3	30.8	274	34.3066
466	dapF	WP_117504770.1	29.787	94	49	2	137	230	453	529	4.4	30.8	274	34.3066
467	dapF	WP_098924940.1	29.787	94	49	2	137	230	453	529	4.4	30.8	274	34.3066
468	dapF	WP_128117220.1	29.787	94	49	2	137	230	453	529	4.5	30.8	274	34.3066
469	dapF	WP_055188346.1	27.551	98	59	3	23	114	114	205	4.5	30.4	274	35.7664
470	dapF	WP_081027624.1	29.787	94	49	2	137	230	453	529	4.6	30.4	274	34.3066
471	dapF	WP_097792450.1	27.368	95	57	3	23	111	114	202	4.8	30.4	274	34.6715
472	dapF	WP_087246660.1	29.787	94	49	2	137	230	453	529	6.5	30	274	34.3066
473	dapF	WP_087381609.1	29.787	94	49	2	137	230	453	529	6.5	30	274	34.3066
474	dapF	WP_087230377.1	29.787	94	49	2	137	230	453	529	7.9	30	274	34.3066
475	dapF	WP_118658118.1	29.787	47	32	1	76	122	89	134	8.2	29.6	274	17.1533
476	dapF	WP_087324878.1	29.787	94	49	2	137	230	453	529	8.3	29.6	274	34.3066
477	dcd	WP_158394576.1	36.134	119	76	0	75	193	82	200	1.16e-13	69.3	193	61.658
478	dcd	WP_154275960.1	29.63	81	55	1	83	163	36	114	0.15	33.1	193	41.9689
479	dcd	WP_129900171.1	29.63	81	55	1	83	163	36	114	0.18	33.1	193	41.9689
480	dcd	WP_005932674.1	32.432	74	47	2	54	126	25	96	0.52	32.3	193	38.342
481	dcd	WP_149794597.1	34.545	55	35	1	73	126	42	96	1.6	30.8	193	28.4974
482	dcd	WP_158394852.1	34.545	55	35	1	73	126	42	96	1.6	30.8	193	28.4974
483	dcd	WP_207699107.1	28.395	81	56	1	83	163	36	114	1.7	30	193	41.9689
484	dcd	WP_158401628.1	34.545	55	35	1	73	126	42	96	1.8	30.4	193	28.4974
485	dcd	WP_005361111.1	28.395	81	56	1	83	163	36	114	2	30	193	41.9689
486	dcd	WP_097781912.1	28.75	80	54	2	48	126	19	96	2.4	30	193	41.4508
487	dcd	WP_207698236.1	28.75	80	54	2	48	126	19	96	2.6	30	193	41.4508
488	dcd	WP_097774850.1	28.75	80	54	2	48	126	19	96	2.7	30	193	41.4508
489	dcd	WP_097785501.1	34.545	55	35	1	73	126	42	96	3.4	29.6	193	28.4974
490	dcd	WP_117526392.1	34.545	55	35	1	73	126	42	96	3.4	29.6	193	28.4974
491	dcd	WP_055158506.1	28.75	80	55	1	83	162	36	113	3.5	29.3	193	41.4508
492	dcd	WP_005921067.1	34.545	55	35	1	73	126	42	96	3.5	29.6	193	28.4974
493	dcd	WP_113992280.1	34.545	55	35	1	73	126	42	96	4.1	29.6	193	28.4974
494	dcd	WP_154258751.1	32.727	55	36	1	73	126	42	96	4.2	29.6	193	28.4974
495	dcd	WP_207677597.1	32.727	55	36	1	73	126	42	96	4.2	29.6	193	28.4974
496	dcd	WP_097770779.1	34.545	55	35	1	73	126	42	96	4.4	29.3	193	28.4974
497	dcd	WP_120079531.1	32.727	55	36	1	73	126	42	96	4.5	29.3	193	28.4974
498	dcd	WP_098922524.1	34.545	55	35	1	73	126	42	96	4.5	29.3	193	28.4974
499	dcd	WP_097772236.1	34.545	55	35	1	73	126	42	96	4.6	29.3	193	28.4974
500	dcd	WP_005940225.1	32.727	55	36	1	73	126	42	96	4.6	29.3	193	28.4974
501	dcd	WP_156069756.1	34.545	55	35	1	73	126	42	96	5.1	29.3	193	28.4974
502	dcd	WP_097783107.1	32.727	55	36	1	73	126	42	96	8.1	28.5	193	28.4974
503	dcd	WP_117529729.1	32.727	55	36	1	73	126	42	96	8.4	28.5	193	28.4974
504	dcd	WP_117533083.1	32.727	55	36	1	73	126	42	96	8.4	28.5	193	28.4974
505	dcd	WP_112120918.1	32.727	55	36	1	73	126	42	96	8.5	28.5	193	28.4974
506	dcd	WP_117554143.1	32.727	55	36	1	73	126	42	96	8.5	28.5	193	28.4974
507	dcd	WP_112090800.1	32.727	55	36	1	73	126	42	96	8.5	28.5	193	28.4974
508	dcd	WP_097778477.1	32.727	55	36	1	73	126	42	96	8.8	28.5	193	28.4974
509	dcd	WP_118657875.1	32.727	55	36	1	73	126	42	96	8.9	28.5	193	28.4974
510	dcd	WP_117948800.1	32.727	55	36	1	73	126	42	96	9.1	28.5	193	28.4974
511	dcd	WP_117929706.1	32.727	55	36	1	73	126	42	96	9.2	28.5	193	28.4974
512	dcd	WP_112147555.1	32.727	55	36	1	73	126	42	96	9.3	28.5	193	28.4974
513	dcd	WP_154251662.1	32.727	55	36	1	73	126	42	96	9.4	28.5	193	28.4974
514	dcd	WP_055185505.1	32.727	55	36	1	73	126	42	96	9.7	28.5	193	28.4974
515	dcd	WP_112114927.1	32.727	55	36	1	73	126	42	96	9.9	28.5	193	28.4974
516	dicA	WP_154260021.1	40.299	67	40	0	6	72	1	67	1.61e-09	55.1	135	49.6296
517	dicA	WP_186851579.1	29	100	70	1	6	104	1	100	2.98e-08	50.4	135	74.0741
518	dicA	WP_097772814.1	40.909	66	39	0	6	71	1	66	3.26e-08	51.6	135	48.8889
519	dicA	WP_003509323.1	39.286	56	34	0	7	62	48	103	8.37e-08	48.9	135	41.4815
520	dicA	WP_015536490.1	39.286	56	34	0	7	62	48	103	1.18e-07	48.5	135	41.4815
521	dicA	WP_097778117.1	28	100	71	1	6	104	1	100	3.47e-07	47.8	135	74.0741
522	dicA	WP_191376992.1	30	90	62	1	8	96	9	98	4.38e-07	47	135	66.6667
523	dicA	WP_015538063.1	36.486	74	46	1	8	81	2	74	8.51e-07	45.8	135	54.8148
524	dicA	WP_087384645.1	39.344	61	37	0	7	67	53	113	1.01e-06	46.2	135	45.1852
525	dicA	WP_087246119.1	39.344	61	37	0	7	67	52	112	1.06e-06	46.2	135	45.1852
526	dicA	WP_087365141.1	39.344	61	37	0	7	67	57	117	1.35e-06	45.8	135	45.1852
527	dicA	WP_158398156.1	37.681	69	42	1	8	76	2	69	1.41e-06	45.4	135	51.1111
528	dicA	WP_117527795.1	38.235	68	41	1	7	74	4	70	3.29e-06	45.8	135	50.3704
529	dicA	WP_087232594.1	38.462	52	32	0	7	58	49	100	4.77e-06	44.3	135	38.5185
530	dicA	WP_154265263.1	35.135	74	47	1	8	81	7	79	4.86e-06	43.5	135	54.8148
531	dicA	WP_158403351.1	35.593	59	38	0	12	70	13	71	5.04e-06	43.1	135	43.7037
532	dicA	WP_097786429.1	42.029	69	34	2	4	67	10	77	7.17e-06	43.1	135	51.1111
533	dicA	WP_097801907.1	29.293	99	66	2	6	104	1	95	7.55e-06	43.9	135	73.3333
534	dicA	WP_081027696.1	42.029	69	34	2	4	67	10	77	7.72e-06	43.1	135	51.1111
535	dicA	WP_158390057.1	30.263	76	52	1	8	82	1	76	8.54e-06	45.1	135	56.2963
536	dicA	WP_097772709.1	42.029	69	34	2	4	67	10	77	9.04e-06	42.7	135	51.1111
537	dicA	WP_120019802.1	30.263	76	52	1	8	82	1	76	9.15e-06	44.7	135	56.2963
538	dicA	WP_158398702.1	31.325	83	57	0	7	89	7	89	9.57e-06	43.1	135	61.4815
539	dicA	WP_097777820.1	28.723	94	62	2	7	100	3	91	1.12e-05	44.7	135	69.6296
540	dicA	WP_087364877.1	32	75	51	0	9	83	9	83	1.18e-05	42.7	135	55.5556
541	dicA	WP_050762765.1	39.063	64	38	1	6	69	1	63	1.24e-05	44.3	135	47.4074
542	dicA	WP_120121454.1	37.838	74	45	1	8	81	2	74	1.31e-05	42.7	135	54.8148
543	dicA	WP_156075484.1	42.029	69	34	2	4	67	10	77	1.36e-05	42.4	135	51.1111
544	dicA	WP_158405398.1	30.986	71	48	1	8	77	1	71	1.53e-05	44.3	135	52.5926
545	dicA	WP_158389933.1	37.288	59	37	0	12	70	13	71	1.59e-05	42	135	43.7037
546	dicA	WP_113621649.1	33.333	66	44	0	7	72	41	106	1.83e-05	42.7	135	48.8889
547	dicA	WP_097785287.1	36.538	52	33	0	7	58	62	113	1.95e-05	43.1	135	38.5185
548	dicA	WP_005932550.1	36.486	74	46	1	8	81	2	74	2.12e-05	42.4	135	54.8148
549	dicA	WP_112090982.1	36.538	52	33	0	7	58	62	113	2.13e-05	42.7	135	38.5185
550	dicA	WP_005933020.1	34.921	63	41	0	7	69	7	69	2.14e-05	42	135	46.6667
551	dicA	WP_117949924.1	36.538	52	33	0	7	58	62	113	2.41e-05	42.7	135	38.5185
552	dicA	WP_005928332.1	34.921	63	41	0	7	69	7	69	2.59e-05	42	135	46.6667
553	dicA	WP_156065682.1	34.286	70	45	1	7	75	7	76	2.59e-05	42	135	51.8519
554	dicA	WP_117530119.1	36.538	52	33	0	7	58	62	113	2.59e-05	42.7	135	38.5185
555	dicA	WP_117553759.1	36.538	52	33	0	7	58	62	113	2.59e-05	42.7	135	38.5185
556	dicA	WP_087228128.1	32	75	51	0	9	83	9	83	2.64e-05	42	135	55.5556
557	dicA	WP_158403355.1	28.283	99	67	2	6	104	1	95	2.66e-05	42.4	135	73.3333
558	dicA	WP_097782382.1	34.921	63	41	0	7	69	7	69	2.67e-05	42	135	46.6667
559	dicA	WP_087364905.1	32	75	51	0	9	83	9	83	2.67e-05	42	135	55.5556
560	dicA	WP_129872866.1	36.538	52	33	0	7	58	62	113	2.72e-05	42.7	135	38.5185
561	dicA	WP_113991810.1	36.538	52	33	0	7	58	62	113	2.73e-05	42.7	135	38.5185
562	dicA	WP_097779073.1	33.333	66	44	0	7	72	62	127	2.8e-05	42.7	135	48.8889
563	dicA	WP_117928942.1	36.538	52	33	0	7	58	62	113	2.9e-05	42.4	135	38.5185
564	dicA	WP_097785954.1	37.838	74	45	1	8	81	2	74	2.97e-05	42	135	54.8148
565	dicA	WP_187358269.1	28.283	99	67	2	6	104	1	95	2.98e-05	42.4	135	73.3333
566	dicA	WP_112121810.1	36.538	52	33	0	7	58	62	113	3.19e-05	42.4	135	38.5185
567	dicA	WP_087232442.1	30.488	82	56	1	6	86	1	82	3.23e-05	43.5	135	60.7407
568	dicA	WP_208894603.1	30.12	83	58	0	7	89	7	89	3.32e-05	41.6	135	61.4815
569	dicA	WP_007490060.1	37.931	58	36	0	5	62	2	59	3.79e-05	42.7	135	42.963
570	dicA	WP_158399071.1	35.593	59	38	0	12	70	13	71	4.32e-05	40.8	135	43.7037
571	dicA	WP_087228116.1	35	60	39	0	8	67	2	61	5.23e-05	41.6	135	44.4444
572	dicA	WP_158404937.1	27.273	99	68	2	6	104	1	95	5.65e-05	41.6	135	73.3333
573	dicA	WP_006354173.1	30.986	71	48	1	10	80	12	81	6.76e-05	42	135	52.5926
574	dicA	WP_087368497.1	36.667	60	38	0	8	67	2	61	8.05e-05	40.8	135	44.4444
575	dicA	WP_120079626.1	30.508	118	70	4	6	112	1	117	8.66e-05	41.2	135	87.4074
576	dicA	WP_118658019.1	40.351	57	34	0	6	62	1	57	9.4e-05	42	135	42.2222
577	dicA	WP_149795285.1	35.593	59	38	0	12	70	13	71	0.000106	39.7	135	43.7037
578	dicA	WP_005928008.1	29.73	74	51	1	10	83	12	84	0.000108	41.6	135	54.8148
579	dicA	WP_158401699.1	35.593	59	38	0	12	70	13	71	0.000114	39.7	135	43.7037
580	dicA	WP_101629280.1	38.095	63	39	0	8	70	11	73	0.00012	41.6	135	46.6667
581	dicA	WP_158390047.1	35.593	59	38	0	12	70	13	71	0.000131	39.7	135	43.7037
582	dicA	WP_055191987.1	30	100	63	3	6	104	1	94	0.000152	40.4	135	74.0741
583	dicA	WP_044954367.1	25.41	122	74	3	7	125	8	115	0.000155	40.4	135	90.3704
584	dicA	WP_087233700.1	28.972	107	66	4	6	105	1	104	0.000179	40.4	135	79.2593
585	dicA	WP_156071495.1	35	60	39	0	8	67	2	61	0.000184	39.7	135	44.4444
586	dicA	WP_206393031.1	35.211	71	46	0	8	78	7	77	0.000195	41.2	135	52.5926
587	dicA	WP_206393031.1	36.364	44	28	0	56	99	188	231	3	28.9	135	32.5926
588	dicA	WP_117930407.1	26.05	119	77	3	7	125	8	115	0.000207	40	135	88.1481
589	dicA	WP_079700423.1	35	60	39	0	8	67	2	61	0.000207	39.7	135	44.4444
590	dicA	WP_158399280.1	34.884	43	28	0	6	48	1	43	0.000229	38.9	135	31.8519
591	dicA	WP_149793385.1	34.524	84	50	3	6	87	2	82	0.000238	40.8	135	62.2222
592	dicA	WP_156073147.1	25.41	122	74	3	7	125	8	115	0.000257	39.7	135	90.3704
593	dicA	WP_112146480.1	25.41	122	74	3	7	125	8	115	0.000259	39.7	135	90.3704
594	dicA	WP_097773640.1	25.62	121	73	3	8	125	9	115	0.000265	39.7	135	89.6296
595	dicA	WP_087246461.1	30.097	103	59	2	7	103	10	105	0.000292	40.4	135	76.2963
596	dicA	WP_207699146.1	41.304	46	27	0	2	47	4	49	0.000296	40	135	34.0741
597	dicA	WP_158397376.1	24.59	122	75	3	7	125	8	115	0.000302	39.7	135	90.3704
598	dicA	WP_158581874.1	34.375	64	42	0	1	64	1	64	0.000341	40.4	135	47.4074
599	dicA	WP_117536092.1	25.41	122	74	3	7	125	8	115	0.000345	39.3	135	90.3704
600	dicA	WP_154259947.1	27.273	99	68	2	6	104	1	95	0.000392	39.3	135	73.3333
601	dicA	WP_097801339.1	33.333	60	40	0	8	67	2	61	0.000415	38.9	135	44.4444
602	dicA	WP_087247154.1	39.13	69	36	2	4	67	10	77	0.000418	38.5	135	51.1111
603	dicA	WP_087382816.1	39.13	69	36	2	4	67	10	77	0.000431	38.5	135	51.1111
604	dicA	WP_118528869.1	27.273	99	68	2	6	104	1	95	0.000439	39.3	135	73.3333
605	dicA	WP_120120193.1	25.41	122	74	3	7	125	8	115	0.000465	38.9	135	90.3704
606	dicA	WP_087228111.1	38.182	55	34	0	6	60	1	55	0.000478	40	135	40.7407
607	dicA	WP_207685166.1	24.59	122	75	3	7	125	8	115	0.00051	38.9	135	90.3704
608	dicA	WP_002566176.1	37.097	62	35	1	6	63	1	62	0.000512	39.7	135	45.9259
609	dicA	WP_005923903.1	33.333	60	40	0	8	67	2	61	0.000535	38.5	135	44.4444
610	dicA	WP_156182010.1	33.333	60	40	0	8	67	2	61	0.000564	38.5	135	44.4444
611	dicA	WP_112091919.1	25.41	122	74	3	7	125	8	115	0.000639	38.5	135	90.3704
612	dicA	WP_112122157.1	25.41	122	74	3	7	125	8	115	0.000658	38.5	135	90.3704
613	dicA	WP_097782090.1	24.59	122	75	3	7	125	8	115	0.000693	38.5	135	90.3704
614	dicA	WP_097783627.1	36.232	69	43	1	8	76	2	69	0.000702	38.1	135	51.1111
615	dicA	WP_009256559.1	32.143	56	37	1	12	67	8	62	0.000722	39.3	135	41.4815
616	dicA	WP_158565148.1	34.177	79	50	1	9	85	3	81	0.000732	38.1	135	58.5185
617	dicA	WP_181573028.1	35	60	38	1	14	72	16	75	0.000738	37.7	135	44.4444
618	dicA	WP_154258861.1	36.232	69	43	1	8	76	2	69	0.00077	38.1	135	51.1111
619	dicA	WP_110442135.1	32.143	56	37	1	12	67	8	62	0.000804	39.3	135	41.4815
620	dicA	WP_097777812.1	32.432	74	49	1	8	81	2	74	0.000845	38.1	135	54.8148
621	dicA	WP_158099700.1	34.286	70	46	0	9	78	8	77	0.000873	39.3	135	51.8519
622	dicA	WP_158099700.1	36.364	44	28	0	56	99	188	231	3.1	28.9	135	32.5926
623	dicA	WP_035393839.1	24.59	122	75	3	7	125	8	115	0.000886	38.1	135	90.3704
624	dicA	WP_097772573.1	32.353	68	45	1	6	72	1	68	0.001	38.9	135	50.3704
625	dicA	WP_158398245.1	30.435	69	48	0	2	70	5	73	0.001	38.5	135	51.1111
626	dicA	WP_158403079.1	38.462	52	32	0	12	63	11	62	0.001	37	135	38.5185
627	dicA	WP_005337966.1	30.469	128	69	5	1	123	1	113	0.001	37.7	135	94.8148
628	dicA	WP_158098246.1	42.373	59	34	0	1	59	1	59	0.001	39.3	135	43.7037
629	dicA	WP_158099608.1	42.373	59	34	0	1	59	1	59	0.001	38.9	135	43.7037
630	dicA	WP_087364114.1	37.5	64	40	0	8	71	6	69	0.001	38.9	135	47.4074
631	dicA	WP_087383276.1	37.5	64	40	0	8	71	6	69	0.001	38.9	135	47.4074
632	dicA	WP_087246515.1	37.5	64	40	0	8	71	6	69	0.001	38.5	135	47.4074
633	dicA	WP_187156293.1	30	110	67	3	6	113	1	102	0.001	38.9	135	81.4815
634	dicA	WP_156066174.1	35.593	59	38	0	9	67	3	61	0.001	37.4	135	43.7037
635	dicA	WP_158394514.1	38.462	52	32	0	12	63	11	62	0.001	37	135	38.5185
636	dicA	WP_015564511.1	32.353	68	46	0	5	72	8	75	0.001	37.7	135	50.3704
637	dicA	WP_097777810.1	30.435	46	32	0	22	67	17	62	0.001	36.6	135	34.0741
638	dicA	WP_120120007.1	31.646	79	51	2	6	82	1	78	0.002	38.5	135	58.5185
639	dicA	WP_172715676.1	33.333	60	40	0	8	67	4	63	0.002	37.4	135	44.4444
640	dicA	WP_097771398.1	33.333	78	49	2	6	81	1	77	0.002	38.5	135	57.7778
641	dicA	WP_118551956.1	36.667	60	37	1	22	81	10	68	0.002	37	135	44.4444
642	dicA	WP_158098883.1	42.373	59	34	0	1	59	1	59	0.002	38.5	135	43.7037
643	dicA	WP_008728409.1	29.688	128	70	5	1	123	1	113	0.002	37.4	135	94.8148
644	dicA	WP_118554164.1	33.333	60	39	1	8	67	4	62	0.002	36.2	135	44.4444
645	dicA	WP_087367671.1	34.426	61	40	0	10	70	4	64	0.002	37.7	135	45.1852
646	dicA	WP_055158601.1	32	75	49	2	8	81	10	83	0.002	38.1	135	55.5556
647	dicA	WP_120079636.1	31.081	74	50	1	8	81	2	74	0.002	37	135	54.8148
648	dicA	WP_207658116.1	36.207	58	37	0	10	67	7	64	0.002	36.6	135	42.963
649	dicA	WP_055188443.1	38.298	47	29	0	26	72	21	67	0.002	36.6	135	34.8148
650	dicA	WP_154252991.1	21.488	121	82	2	1	118	3	113	0.002	37	135	89.6296
651	dicA	WP_097770753.1	33.784	74	48	1	8	81	2	74	0.003	36.6	135	54.8148
652	dicA	WP_005335798.1	30.159	126	68	5	1	121	1	111	0.003	37	135	93.3333
653	dicA	WP_156066731.1	33.333	78	49	2	6	81	1	77	0.003	38.1	135	57.7778
654	dicA	WP_098922782.1	29.703	101	58	3	8	99	4	100	0.003	37.7	135	74.8148
655	dicA	WP_097769981.1	29.897	97	62	4	6	100	1	93	0.003	37.7	135	71.8519
656	dicA	WP_097838609.1	50	34	17	0	16	49	49	82	0.003	36.6	135	25.1852
657	dicA	WP_097792897.1	31.081	74	50	1	8	81	2	74	0.003	36.2	135	54.8148
658	dicA	WP_158579098.1	25.301	83	60	1	9	91	9	89	0.003	36.2	135	61.4815
659	dicA	WP_186851194.1	33.333	78	49	2	6	81	1	77	0.003	37.7	135	57.7778
660	dicA	WP_097773158.1	33.333	78	49	2	6	81	1	77	0.003	37.7	135	57.7778
661	dicA	WP_112115737.1	35	60	39	0	8	67	7	66	0.003	36.6	135	44.4444
662	dicA	WP_117533833.1	33.333	78	49	2	6	81	1	77	0.004	37.7	135	57.7778
663	dicA	WP_097778383.1	23.404	94	70	1	22	113	2	95	0.004	36.6	135	69.6296
664	dicA	WP_187156367.1	33.333	60	39	1	14	72	8	67	0.004	35.8	135	44.4444
665	dicA	WP_009265518.1	30.667	75	50	2	8	81	10	83	0.004	37.4	135	55.5556
666	dicA	WP_118658024.1	31.746	63	43	0	7	69	3	65	0.004	35.4	135	46.6667
667	dicA	WP_128117474.1	29.412	68	48	0	1	68	1	68	0.004	37.4	135	50.3704
668	dicA	WP_006573527.1	30.882	68	47	0	5	72	8	75	0.004	36.2	135	50.3704
669	dicA	WP_118564820.1	30.882	68	47	0	5	72	8	75	0.004	36.2	135	50.3704
670	dicA	WP_117948887.1	35	60	39	0	8	67	7	66	0.004	36.6	135	44.4444
671	dicA	WP_117948492.1	32.432	74	49	1	8	81	2	74	0.004	36.2	135	54.8148
672	dicA	WP_158396962.1	34.375	64	41	1	8	71	5	67	0.004	37	135	47.4074
673	dicA	WP_158397226.1	31.884	69	46	1	8	76	2	69	0.004	36.2	135	51.1111
674	dicA	WP_087230740.1	33.333	57	38	0	11	67	6	62	0.004	35.4	135	42.2222
675	dicA	WP_098923302.1	28.866	97	63	4	6	100	1	93	0.004	37.4	135	71.8519
676	dicA	WP_005934776.1	30.882	68	47	0	5	72	8	75	0.004	36.2	135	50.3704
677	dicA	WP_035393372.1	33.871	62	41	0	10	71	5	66	0.005	37	135	45.9259
678	dicA	WP_117476475.1	35	60	39	0	8	67	7	66	0.005	36.2	135	44.4444
679	dicA	WP_156065182.1	33.333	78	49	2	6	81	1	77	0.005	37.4	135	57.7778
680	dicA	WP_117529843.1	35	60	39	0	8	67	7	66	0.005	36.2	135	44.4444
681	dicA	WP_179859484.1	32.609	92	56	3	6	97	1	86	0.005	36.6	135	68.1481
682	dicA	WP_013274263.1	25.301	83	60	1	9	91	9	89	0.006	35.8	135	61.4815
683	dicA	WP_156066458.1	35	60	39	0	8	67	7	66	0.006	36.2	135	44.4444
684	dicA	WP_087368027.1	27.586	87	62	1	7	93	3	88	0.006	37	135	64.4444
685	dicA	WP_113992592.1	35	60	39	0	8	67	7	66	0.006	36.2	135	44.4444
686	dicA	WP_156069240.1	27.778	72	52	0	7	78	3	74	0.006	36.2	135	53.3333
687	dicA	WP_097793155.1	31.667	60	40	1	8	67	4	62	0.006	35	135	44.4444
688	dicA	WP_158398413.1	37.838	74	39	3	1	70	1	71	0.006	35.8	135	54.8148
689	dicA	WP_055186949.1	24.762	105	73	2	6	104	1	105	0.007	36.2	135	77.7778
690	dicA	WP_165853692.1	26.531	98	61	2	10	97	19	115	0.007	36.6	135	72.5926
691	dicA	WP_117503850.1	29.63	81	51	2	9	85	3	81	0.007	35.4	135	60
692	dicA	WP_097785488.1	30.469	128	65	5	1	121	1	111	0.007	35.8	135	94.8148
693	dicA	WP_112121029.1	33.333	60	40	0	8	67	2	61	0.007	35.4	135	44.4444
694	dicA	WP_179860538.1	26.531	98	61	2	10	97	19	115	0.007	36.6	135	72.5926
695	dicA	WP_005920826.1	35	60	39	0	8	67	7	66	0.008	35.8	135	44.4444
696	dicA	WP_158398395.1	35	60	39	0	8	67	7	66	0.008	35.8	135	44.4444
697	dicA	WP_087229061.1	36.765	68	42	1	8	75	6	72	0.008	36.6	135	50.3704
698	dicA	WP_197036635.1	33.898	59	39	0	9	67	3	61	0.008	35	135	43.7037
699	dicA	WP_118657829.1	35	60	39	0	8	67	7	66	0.008	35.8	135	44.4444
700	dicA	WP_005946008.1	32.558	86	50	3	16	100	8	86	0.008	35.4	135	63.7037
701	dicA	WP_097786193.1	28.571	105	68	3	8	105	1	105	0.009	36.2	135	77.7778
702	dicA	WP_015537470.1	35	60	39	0	8	67	7	66	0.009	35.4	135	44.4444
703	dicA	WP_087325054.1	30.952	84	54	2	7	87	5	87	0.009	35.8	135	62.2222
704	dicA	WP_158395253.1	35	60	39	0	8	67	7	66	0.009	35.4	135	44.4444
705	dicA	WP_087365008.1	32.857	70	47	0	7	76	4	73	0.009	35.8	135	51.8519
706	dicA	WP_165852854.1	25.962	104	68	1	8	111	71	165	0.01	36.2	135	77.037
707	dicA	WP_087367785.1	30	60	42	0	8	67	4	63	0.01	35.4	135	44.4444
708	dicA	WP_156182241.1	35	60	39	0	8	67	2	61	0.01	35	135	44.4444
709	dicA	WP_087366440.1	30	60	42	0	8	67	4	63	0.011	35.4	135	44.4444
710	dicA	WP_154276993.1	25.439	114	71	4	6	119	1	100	0.012	35.4	135	84.4444
711	dicA	WP_087232058.1	34.783	46	30	0	22	67	18	63	0.012	34.3	135	34.0741
712	dicA	WP_087233706.1	37.097	62	39	0	8	69	8	69	0.013	35	135	45.9259
713	dicA	WP_015564753.1	32.813	64	37	1	4	67	2	59	0.013	34.7	135	47.4074
714	dicA	WP_187358285.1	39.583	48	28	1	22	69	8	54	0.013	35.8	135	35.5556
715	dicA	WP_087384878.1	30	60	42	0	8	67	4	63	0.013	35.4	135	44.4444
716	dicA	WP_112089991.1	24.762	105	70	1	7	111	70	165	0.014	35.8	135	77.7778
717	dicA	WP_015564488.1	31.884	69	45	1	11	79	6	72	0.014	34.3	135	51.1111
718	dicA	WP_005934745.1	27.941	68	48	1	6	72	1	68	0.014	35.4	135	50.3704
719	dicA	WP_197036602.1	29.032	62	43	1	7	67	12	73	0.016	35.8	135	45.9259
720	dicA	WP_112115754.1	44.737	38	21	0	8	45	6	43	0.016	33.5	135	28.1481
721	dicA	WP_015518384.1	30.667	75	50	2	8	81	10	83	0.016	35.4	135	55.5556
722	dicA	WP_092072827.1	28.906	128	71	5	1	123	1	113	0.017	34.7	135	94.8148
723	dicA	WP_015563584.1	29.412	68	47	1	6	72	1	68	0.018	35.4	135	50.3704
724	dicA	WP_087368795.1	33.871	62	37	1	6	63	1	62	0.018	35.4	135	45.9259
725	dicA	WP_186850335.1	29.412	68	47	1	6	72	1	68	0.019	35.4	135	50.3704
726	dicA	WP_008396996.1	30.263	76	51	2	7	81	10	84	0.019	35.4	135	56.2963
727	dicA	WP_117347817.1	30.667	75	50	2	8	81	10	83	0.019	35.4	135	55.5556
728	dicA	WP_087324648.1	43.902	41	23	0	5	45	3	43	0.021	33.1	135	30.3704
729	dicA	WP_002578308.1	30.667	75	50	2	8	81	10	83	0.021	35.4	135	55.5556
730	dicA	WP_009243739.1	30.667	75	50	2	8	81	10	83	0.022	35	135	55.5556
731	dicA	WP_191377924.1	28.333	60	42	1	10	69	6	64	0.022	35	135	44.4444
732	dicA	WP_087233200.1	30.952	84	54	2	7	87	5	87	0.023	34.7	135	62.2222
733	dicA	WP_165852855.1	32.609	46	31	0	22	67	21	66	0.023	34.3	135	34.0741
734	dicA	WP_087365167.1	23	100	71	1	6	99	1	100	0.024	35	135	74.0741
735	dicA	WP_087246079.1	23	100	71	1	6	99	1	100	0.024	35	135	74.0741
736	dicA	WP_186850282.1	32.609	46	31	0	22	67	21	66	0.024	34.3	135	34.0741
737	dicA	WP_187156305.1	28.283	99	66	1	9	102	9	107	0.025	34.3	135	73.3333
738	dicA	WP_097770124.1	41.27	63	30	3	1	59	1	60	0.026	34.3	135	46.6667
739	dicA	WP_158577576.1	28.283	99	66	1	9	102	9	107	0.026	33.9	135	73.3333
740	dicA	WP_049935196.1	28.283	99	66	1	9	102	9	107	0.027	33.9	135	73.3333
741	dicA	WP_207677702.1	28.283	99	66	1	9	102	9	107	0.028	33.9	135	73.3333
742	dicA	WP_055273835.1	31.507	73	46	1	6	74	1	73	0.028	34.7	135	54.0741
743	dicA	WP_191377225.1	32.308	65	44	0	8	72	10	74	0.028	34.3	135	48.1481
744	dicA	WP_120021031.1	32.787	61	41	0	8	68	8	68	0.029	33.9	135	45.1852
745	dicA	WP_097802233.1	40.426	47	28	0	16	62	31	77	0.029	35	135	34.8148
746	dicA	WP_087232168.1	32.203	59	40	0	9	67	3	61	0.029	33.5	135	43.7037
747	dicA	WP_082210885.1	31.746	63	39	1	7	69	7	65	0.029	33.5	135	46.6667
748	dicA	WP_165852872.1	28.283	99	66	1	9	102	9	107	0.03	33.9	135	73.3333
749	dicA	WP_097773036.1	43.243	37	21	0	12	48	7	43	0.03	33.1	135	27.4074
750	dicA	WP_113992973.1	27.358	106	70	3	9	109	10	113	0.031	34.7	135	78.5185
751	dicA	WP_156065482.1	32.759	58	39	0	10	67	4	61	0.031	34.3	135	42.963
752	dicA	WP_097786210.1	31.667	60	40	1	8	67	4	62	0.031	33.1	135	44.4444
753	dicA	WP_097776417.1	32.258	62	42	0	10	71	5	66	0.032	34.7	135	45.9259
754	dicA	WP_097839468.1	32.857	70	45	2	1	69	1	69	0.032	33.9	135	51.8519
755	dicA	WP_055185091.1	32.432	74	49	1	8	81	2	74	0.033	33.5	135	54.8148
756	dicA	WP_055190213.1	28.889	90	58	3	11	100	13	96	0.034	34.7	135	66.6667
757	dicA	WP_087368383.1	25.893	112	68	3	12	123	4	100	0.034	34.3	135	82.963
758	dicA	WP_112090139.1	29.213	89	60	1	8	93	9	97	0.038	33.9	135	65.9259
759	dicA	WP_097783830.1	32.258	62	40	2	8	69	4	63	0.038	32.7	135	45.9259
760	dicA	WP_160141232.1	28.283	99	66	1	9	102	9	107	0.038	33.5	135	73.3333
761	dicA	WP_087249369.1	29.825	57	40	0	11	67	6	62	0.039	32.7	135	42.2222
762	dicA	WP_149794116.1	29.851	67	46	1	6	72	4	69	0.039	34.3	135	49.6296
763	dicA	WP_191427045.1	30.952	84	54	2	7	87	5	87	0.041	33.9	135	62.2222
764	dicA	WP_015528509.1	40.909	66	32	3	1	62	1	63	0.043	33.5	135	48.8889
765	dicA	WP_118551659.1	41.304	46	27	0	7	52	6	51	0.043	33.5	135	34.0741
766	dicA	WP_154256724.1	36	50	32	0	22	71	2	51	0.043	34.3	135	37.037
767	dicA	WP_097779858.1	34.375	64	41	1	8	71	2	64	0.046	34.3	135	47.4074
768	dicA	WP_055186994.1	35.088	57	37	0	6	62	1	57	0.046	34.3	135	42.2222
769	dicA	WP_055185694.1	34.375	64	41	1	8	71	2	64	0.047	34.3	135	47.4074
770	dicA	WP_097784868.1	34.375	64	41	1	8	71	2	64	0.047	34.3	135	47.4074
771	dicA	WP_154265450.1	31.667	60	41	0	8	67	9	68	0.048	33.5	135	44.4444
772	dicA	WP_098924333.1	31.818	66	45	0	6	71	4	69	0.049	33.5	135	48.8889
773	dicA	WP_087249048.1	39.683	63	36	1	15	77	18	78	0.049	34.3	135	46.6667
774	dicA	WP_087385655.1	39.683	63	36	1	15	77	18	78	0.049	34.3	135	46.6667
775	dicA	WP_118658022.1	27.119	59	43	0	9	67	3	61	0.05	33.1	135	43.7037
776	dicA	WP_087245875.1	25.439	114	70	3	12	125	4	102	0.053	33.9	135	84.4444
777	dicA	WP_117526222.1	30	60	41	1	8	67	4	62	0.054	32.3	135	44.4444
778	dicA	WP_055188720.1	29.31	58	41	0	10	67	5	62	0.055	33.9	135	42.963
779	dicA	WP_087368273.1	39.683	63	36	1	15	77	10	70	0.058	33.9	135	46.6667
780	dicA	WP_191426473.1	47.368	38	20	0	8	45	6	43	0.059	32	135	28.1481
781	dicA	WP_087385893.1	38.462	52	31	1	4	55	2	52	0.059	33.5	135	38.5185
782	dicA	WP_087384629.1	28.125	64	46	0	6	69	1	64	0.06	33.9	135	47.4074
783	dicA	WP_118552936.1	30	60	42	0	8	67	21	80	0.061	33.1	135	44.4444
784	dicA	WP_112091281.1	30	60	41	1	8	67	4	62	0.061	32.3	135	44.4444
785	dicA	WP_118658306.1	30	60	41	1	8	67	4	62	0.062	32.3	135	44.4444
786	dicA	WP_005926626.1	30	60	41	1	8	67	4	62	0.063	32.3	135	44.4444
787	dicA	WP_117554896.1	30.12	83	44	3	7	80	5	82	0.064	33.9	135	61.4815
788	dicA	WP_129872846.1	30.12	83	44	3	7	80	5	82	0.064	33.9	135	61.4815
789	dicA	WP_097791754.1	29.31	58	41	0	10	67	5	62	0.065	33.9	135	42.963
790	dicA	WP_087325402.1	29.885	87	60	1	6	92	1	86	0.065	33.9	135	64.4444
791	dicA	WP_112121788.1	30.12	83	44	3	7	80	5	82	0.066	33.9	135	61.4815
792	dicA	WP_117527972.1	26.087	69	51	0	1	69	1	69	0.066	32.7	135	51.1111
793	dicA	WP_015538376.1	30	60	41	1	8	67	4	62	0.066	32.3	135	44.4444
794	dicA	WP_154263875.1	30.12	83	44	3	7	80	5	82	0.066	33.9	135	61.4815
795	dicA	WP_005921610.1	30.12	83	44	3	7	80	5	82	0.066	33.9	135	61.4815
796	dicA	WP_097782851.1	30.12	83	44	3	7	80	5	82	0.068	33.9	135	61.4815
797	dicA	WP_112147524.1	36.364	44	28	0	2	45	6	49	0.069	31.6	135	32.5926
798	dicA	WP_112089919.1	34.667	75	44	2	15	84	9	83	0.07	32.7	135	55.5556
799	dicA	WP_187357377.1	32.394	71	46	2	5	75	3	71	0.07	33.5	135	52.5926
800	dicA	WP_128118167.1	32.394	71	46	2	5	75	3	71	0.07	33.5	135	52.5926
801	dicA	WP_005934683.1	29.31	58	41	0	10	67	5	62	0.071	33.9	135	42.963
802	dicA	WP_097777061.1	30.882	68	45	1	11	78	6	71	0.072	32.3	135	50.3704
803	dicA	WP_118553998.1	45.946	37	20	0	7	43	5	41	0.073	32.7	135	27.4074
804	dicA	WP_118479240.1	25.743	101	70	2	8	103	8	108	0.075	32.7	135	74.8148
805	dicA	WP_117526682.1	29.508	61	43	0	9	69	9	69	0.075	32.7	135	45.1852
806	dicA	WP_197037336.1	41.026	39	23	0	7	45	5	43	0.075	31.6	135	28.8889
807	dicA	WP_154259700.1	29.851	67	46	1	6	72	1	66	0.076	33.5	135	49.6296
808	dicA	WP_097775410.1	36.957	46	29	0	2	47	18	63	0.079	33.9	135	34.0741
809	dicA	WP_113620975.1	30	60	41	1	8	67	4	62	0.08	32	135	44.4444
810	dicA	WP_112115159.1	30.882	68	46	1	5	72	3	69	0.085	33.5	135	50.3704
811	dicA	WP_097779217.1	41.026	39	23	0	9	47	7	45	0.09	33.5	135	28.8889
812	dicA	WP_207685868.1	41.026	39	23	0	9	47	7	45	0.095	33.1	135	28.8889
813	dicA	WP_044954352.1	31.081	74	51	0	5	78	29	102	0.097	33.1	135	54.8148
814	dicA	WP_117477364.1	41.026	39	23	0	9	47	7	45	0.098	33.1	135	28.8889
815	dicA	WP_112148098.1	30.882	68	46	1	5	72	3	69	0.1	33.1	135	50.3704
816	dicA	WP_112115085.1	29.348	92	55	1	7	98	6	87	0.1	32.3	135	68.1481
817	dicA	WP_158405834.1	24.615	65	49	0	6	70	1	65	0.11	33.1	135	48.1481
818	dicA	WP_002576325.1	30.645	62	43	0	10	71	5	66	0.11	33.1	135	45.9259
819	dicA	WP_097774187.1	31.081	74	49	1	8	79	6	79	0.11	33.1	135	54.8148
820	dicA	WP_097778606.1	29.787	94	61	2	4	92	13	106	0.12	32.7	135	69.6296
821	dicA	WP_097770935.1	29.032	62	44	0	6	67	1	62	0.12	32.7	135	45.9259
822	dicA	WP_002304411.1	29.032	62	44	0	6	67	1	62	0.12	32.7	135	45.9259
823	dicA	WP_117929673.1	33.333	60	40	0	8	67	7	66	0.13	32.3	135	44.4444
824	dicA	WP_087385391.1	53.125	32	13	1	15	46	18	47	0.13	30.8	135	23.7037
825	dicA	WP_207653449.1	46.667	30	16	0	16	45	14	43	0.13	30.8	135	22.2222
826	dicA	WP_179859031.1	30.645	62	43	0	6	67	1	62	0.13	33.1	135	45.9259
827	dicA	WP_179859460.1	26.563	64	46	1	5	67	3	66	0.14	32.7	135	47.4074
828	dicA	WP_154256472.1	31.081	74	49	1	8	79	6	79	0.14	32.7	135	54.8148
829	dicA	WP_117553550.1	30	60	41	1	8	67	4	62	0.14	31.2	135	44.4444
830	dicA	WP_118657350.1	31.081	74	50	1	8	81	2	74	0.14	32	135	54.8148
831	dicA	WP_154260918.1	31.081	74	49	1	8	79	6	79	0.15	32.7	135	54.8148
832	dicA	WP_118658119.1	31.667	60	41	0	8	67	6	65	0.15	32	135	44.4444
833	dicA	WP_087368586.1	53.125	32	13	1	15	46	10	39	0.15	31.6	135	23.7037
834	dicA	WP_120081314.1	31.081	74	49	1	8	79	6	79	0.16	32.7	135	54.8148
835	dicA	WP_120020623.1	31.081	74	49	1	8	79	6	79	0.16	32.7	135	54.8148
836	dicA	WP_002304334.1	26.563	64	43	1	5	64	7	70	0.16	32.3	135	47.4074
837	dicA	WP_112114999.1	57.692	26	11	0	22	47	23	48	0.17	30.8	135	19.2593
838	dicA	WP_118528552.1	31.081	74	49	1	8	79	6	79	0.17	32.7	135	54.8148
839	dicA	WP_097780067.1	22.222	108	64	1	6	93	1	108	0.17	32.3	135	80
840	dicA	WP_097783993.1	25.833	120	68	5	6	111	1	113	0.17	32	135	88.8889
841	dicA	WP_097781019.1	31.081	74	49	1	8	79	6	79	0.18	32.7	135	54.8148
842	dicA	WP_055230840.1	29.577	71	46	1	6	76	1	67	0.18	32.3	135	52.5926
843	dicA	WP_097773967.1	32.787	61	41	0	9	69	8	68	0.18	31.6	135	45.1852
844	dicA	WP_044953361.1	32.353	68	46	0	2	69	3	70	0.19	32.7	135	50.3704
845	dicA	WP_117530132.1	30.12	83	44	3	7	80	5	82	0.19	32.3	135	61.4815
846	dicA	WP_118629860.1	26.984	63	42	1	5	63	7	69	0.2	32	135	46.6667
847	dicA	WP_154255923.1	29.032	62	44	0	8	69	8	69	0.2	31.6	135	45.9259
848	dicA	WP_087323131.1	26.531	98	62	3	7	104	6	93	0.21	32.3	135	72.5926
849	dicA	WP_008396821.1	30.612	98	58	3	8	96	6	102	0.22	31.6	135	72.5926
850	dicA	WP_097775525.1	27.273	77	55	1	7	82	3	79	0.22	32.3	135	57.037
851	dicA	WP_154256160.1	27.273	77	55	1	7	82	3	79	0.22	32.3	135	57.037
852	dicA	WP_087245960.1	24.194	62	47	0	6	67	1	62	0.22	32.3	135	45.9259
853	dicA	WP_156076228.1	31.746	63	35	1	7	61	5	67	0.23	32.3	135	46.6667
854	dicA	WP_208936435.1	24.615	65	49	0	6	70	1	65	0.24	32	135	48.1481
855	dicA	WP_022257824.1	24.194	62	47	0	6	67	1	62	0.25	32	135	45.9259
856	dicA	WP_005938218.1	31.081	74	49	1	8	79	6	79	0.26	32	135	54.8148
857	dicA	WP_173016735.1	28.358	67	46	1	6	72	1	65	0.27	32	135	49.6296
858	dicA	WP_158099633.1	40.476	42	25	0	7	48	7	48	0.28	30.8	135	31.1111
859	dicA	WP_128118004.1	36.957	46	29	0	2	47	6	51	0.29	32	135	34.0741
860	dicA	WP_098924127.1	35.849	53	34	0	7	59	5	57	0.3	32	135	39.2593
861	dicA	WP_097793341.1	46.875	32	17	0	16	47	20	51	0.32	32	135	23.7037
862	dicA	WP_207697999.1	41.176	34	20	0	10	43	5	38	0.34	29.6	135	25.1852
863	dicA	WP_112121310.1	31.148	61	40	2	10	69	47	106	0.34	31.6	135	45.1852
864	dicA	WP_087324190.1	37.838	37	23	0	6	42	1	37	0.36	30	135	27.4074
865	dicA	WP_117506024.1	35.849	53	34	0	7	59	5	57	0.37	31.6	135	39.2593
866	dicA	WP_191427170.1	26.866	67	48	1	5	70	3	69	0.38	31.6	135	49.6296
867	dicA	WP_087231946.1	27.027	74	53	1	11	83	7	80	0.38	31.6	135	54.8148
868	dicA	WP_015564873.1	36.957	46	29	0	2	47	3	48	0.38	31.6	135	34.0741
869	dicA	WP_149794264.1	36.957	46	29	0	2	47	3	48	0.38	31.6	135	34.0741
870	dicA	WP_005934817.1	35.849	53	34	0	7	59	5	57	0.39	31.6	135	39.2593
871	dicA	WP_015565491.1	32.432	74	48	2	11	83	9	81	0.39	31.6	135	54.8148
872	dicA	WP_158404636.1	46.875	32	17	0	16	47	17	48	0.4	31.6	135	23.7037
873	dicA	WP_156065178.1	35.849	53	34	0	7	59	5	57	0.4	31.6	135	39.2593
874	dicA	WP_117477096.1	35.849	53	34	0	7	59	5	57	0.4	31.6	135	39.2593
875	dicA	WP_207677224.1	36.957	46	29	0	2	47	3	48	0.4	31.6	135	34.0741
876	dicA	WP_117535875.1	35.849	53	34	0	7	59	5	57	0.4	31.6	135	39.2593
877	dicA	WP_158396905.1	36.957	46	29	0	2	47	3	48	0.41	31.6	135	34.0741
878	dicA	WP_087232323.1	24.194	62	47	0	6	67	1	62	0.41	31.6	135	45.9259
879	dicA	WP_097771400.1	35.849	53	34	0	7	59	5	57	0.41	31.6	135	39.2593
880	dicA	WP_112116136.1	39.024	41	25	0	7	47	6	46	0.41	31.6	135	30.3704
881	dicA	WP_087324593.1	24.194	62	47	0	6	67	1	62	0.41	31.6	135	45.9259
882	dicA	WP_156182200.1	35.849	53	34	0	7	59	5	57	0.41	31.6	135	39.2593
883	dicA	WP_117950228.1	28.788	66	47	0	6	71	1	66	0.42	31.6	135	48.8889
884	dicA	WP_015564487.1	25	68	51	0	10	77	5	72	0.43	30	135	50.3704
885	dicA	WP_158395156.1	32.432	74	48	2	11	83	9	81	0.44	31.6	135	54.8148
886	dicA	WP_191426167.1	34.043	47	31	0	10	56	5	51	0.44	30.8	135	34.8148
887	dicA	WP_147321758.1	46.429	28	15	0	16	43	14	41	0.44	29.3	135	20.7407
888	dicA	WP_158390349.1	27.692	65	47	0	7	71	3	67	0.44	30	135	48.1481
889	dicA	WP_207684835.1	35.849	53	34	0	7	59	5	57	0.44	31.6	135	39.2593
890	dicA	WP_158403597.1	46.875	32	17	0	16	47	17	48	0.45	31.6	135	23.7037
891	dicA	WP_087324361.1	34.043	47	31	0	10	56	5	51	0.45	30.8	135	34.8148
892	dicA	WP_158390211.1	31.884	69	41	2	4	67	10	77	0.46	30	135	51.1111
893	dicA	WP_207685820.1	25	68	51	0	10	77	5	72	0.46	30	135	50.3704
894	dicA	WP_158387531.1	46.875	32	17	0	16	47	17	48	0.47	31.6	135	23.7037
895	dicA	WP_097793076.1	28.395	81	57	1	8	88	6	85	0.47	30.8	135	60
896	dicA	WP_097793649.1	32	50	33	1	8	57	4	52	0.47	29.6	135	37.037
897	dicA	WP_158399194.1	46.875	32	17	0	16	47	17	48	0.48	31.6	135	23.7037
898	dicA	WP_156071305.1	31.884	69	41	2	4	67	10	77	0.49	30	135	51.1111
899	dicA	WP_015564416.1	24.194	62	47	0	6	67	1	62	0.51	31.2	135	45.9259
900	dicA	WP_156058793.1	35.849	53	34	0	7	59	5	57	0.51	31.2	135	39.2593
901	dicA	WP_158098360.1	26.087	69	51	0	1	69	1	69	0.51	30.4	135	51.1111
902	dicA	WP_097782877.1	33.333	39	26	0	7	45	62	100	0.52	30.4	135	28.8889
903	dicA	WP_097800630.1	29.412	68	46	1	11	78	6	71	0.54	30	135	50.3704
904	dicA	WP_158390443.1	24.194	62	47	0	6	67	1	62	0.55	31.2	135	45.9259
905	dicA	WP_117535982.1	26.563	64	47	0	9	72	11	74	0.55	31.2	135	47.4074
906	dicA	WP_158405752.1	27.536	69	50	0	11	79	10	78	0.57	30.4	135	51.1111
907	dicA	WP_005922208.1	26.563	64	47	0	9	72	11	74	0.58	31.2	135	47.4074
908	dicA	WP_097784776.1	30.508	59	39	2	12	69	49	106	0.58	30.8	135	43.7037
909	dicA	WP_101956515.1	30.508	59	39	2	12	69	28	85	0.58	30.8	135	43.7037
910	dicA	WP_087385190.1	24.194	62	47	0	6	67	1	62	0.59	31.2	135	45.9259
911	dicA	WP_113992339.1	30.645	62	42	1	9	70	6	66	0.61	30.4	135	45.9259
912	dicA	WP_081027720.1	46.875	32	17	0	16	47	68	99	0.61	31.2	135	23.7037
913	dicA	WP_197036434.1	30.645	62	42	1	9	70	6	66	0.61	30.4	135	45.9259
914	dicA	WP_182398606.1	30.645	62	42	1	9	70	6	66	0.62	30.4	135	45.9259
915	dicA	WP_118658013.1	39.024	41	25	0	7	47	5	45	0.62	31.2	135	30.3704
916	dicA	WP_207677074.1	32.432	74	48	2	11	83	9	81	0.63	30.8	135	54.8148
917	dicA	WP_156064101.1	30.769	91	53	1	8	98	7	87	0.65	30	135	67.4074
918	dicA	WP_158402835.1	32.432	74	48	2	11	83	9	81	0.66	30.8	135	54.8148
919	dicA	WP_097800800.1	24.194	62	47	0	6	67	1	62	0.67	30.8	135	45.9259
920	dicA	WP_097779934.1	42.5	40	23	0	8	47	6	45	0.67	28.9	135	29.6296
921	dicA	WP_005943491.1	24.194	62	47	0	6	67	1	62	0.68	30.8	135	45.9259
922	dicA	WP_117928612.1	30.508	59	39	2	12	69	49	106	0.68	30.8	135	43.7037
923	dicA	WP_117554196.1	30.508	59	39	2	12	69	49	106	0.69	30.8	135	43.7037
924	dicA	WP_117534224.1	29.825	57	40	0	11	67	6	62	0.69	29.6	135	42.2222
925	dicA	WP_097773869.1	41.86	43	23	1	70	112	144	184	0.69	30.8	135	31.8519
926	dicA	WP_005945487.1	41.86	43	23	1	70	112	144	184	0.69	30.8	135	31.8519
927	dicA	WP_120020169.1	41.86	43	23	1	70	112	144	184	0.7	30.8	135	31.8519
928	dicA	WP_097776626.1	41.86	43	23	1	70	112	144	184	0.7	30.8	135	31.8519
929	dicA	WP_158398366.1	24.194	62	47	0	6	67	1	62	0.71	30.8	135	45.9259
930	dicA	WP_097800720.1	39.024	41	25	0	7	47	5	45	0.72	30.8	135	30.3704
931	dicA	WP_112144730.1	46.875	32	17	0	16	47	20	51	0.72	30.8	135	23.7037
932	dicA	WP_206671179.1	29.73	74	52	0	5	78	29	102	0.72	30.4	135	54.8148
933	dicA	WP_087247840.1	27.5	80	54	2	8	83	4	83	0.73	30.8	135	59.2593
934	dicA	WP_097801378.1	41.86	43	23	1	70	112	145	185	0.75	30.8	135	31.8519
935	dicA	WP_002587437.1	39.394	66	33	3	1	62	1	63	0.77	30	135	48.8889
936	dicA	WP_158396952.1	30.612	49	33	1	16	64	12	59	0.78	29.3	135	36.2963
937	dicA	WP_097777090.1	29.73	74	50	1	8	79	6	79	0.81	30.8	135	54.8148
938	dicA	WP_158400338.1	25	76	55	1	10	85	5	78	0.81	29.3	135	56.2963
939	dicA	WP_158402927.1	41.463	41	24	0	7	47	3	43	0.85	29.3	135	30.3704
940	dicA	WP_087229963.1	27.419	62	45	0	11	72	6	67	0.86	29.3	135	45.9259
941	dicA	WP_055186819.1	31.915	47	32	0	6	52	28	74	0.87	29.6	135	34.8148
942	dicA	WP_055186311.1	24.194	62	47	0	6	67	1	62	0.89	30.4	135	45.9259
943	dicA	WP_087231760.1	28.125	96	63	3	1	93	1	93	0.89	30.8	135	71.1111
944	dicA	WP_097800547.1	31.915	47	32	0	6	52	28	74	0.89	29.6	135	34.8148
945	dicA	WP_005921684.1	24.194	62	47	0	6	67	1	62	0.89	30.4	135	45.9259
946	dicA	WP_097779075.1	24.194	62	47	0	6	67	1	62	0.9	30.4	135	45.9259
947	dicA	WP_097778947.1	31.915	47	32	0	6	52	28	74	0.91	29.6	135	34.8148
948	dicA	WP_002595107.1	28.07	57	41	0	16	72	9	65	0.92	28.9	135	42.2222
949	dicA	WP_015537218.1	24.194	62	47	0	6	67	1	62	0.92	30.4	135	45.9259
950	dicA	WP_097779046.1	39.024	41	25	0	7	47	5	45	0.92	30.4	135	30.3704
951	dicA	WP_154251520.1	28.333	60	42	1	8	67	4	62	0.93	28.9	135	44.4444
952	dicA	WP_117928984.1	39.024	41	25	0	7	47	5	45	0.95	30.4	135	30.3704
953	dicA	WP_097791973.1	36.842	38	24	0	12	49	43	80	0.97	29.6	135	28.1481
954	dicA	WP_055186275.1	39.024	41	25	0	7	47	5	45	0.98	30.4	135	30.3704
955	dicA	WP_191427269.1	32.692	52	34	1	4	55	2	52	0.99	29.3	135	38.5185
956	dicA	WP_149793423.1	31.915	47	32	0	6	52	28	74	1	29.6	135	34.8148
957	dicA	WP_120020328.1	32.143	56	38	0	4	59	13	68	1	30	135	41.4815
958	dicA	WP_156058652.1	21.782	101	74	1	8	108	4	99	1	29.6	135	74.8148
959	dicA	WP_055191867.1	30.645	62	35	1	8	61	6	67	1.1	30.4	135	45.9259
960	dicA	WP_005924206.1	31.915	47	32	0	6	52	28	74	1.1	29.3	135	34.8148
961	dicA	WP_097793040.1	30.645	62	35	1	8	61	6	67	1.1	30.4	135	45.9259
962	dicA	WP_207686427.1	43.75	32	18	0	16	47	20	51	1.1	30.4	135	23.7037
963	dicA	WP_113991703.1	31.915	47	32	0	6	52	28	74	1.1	29.3	135	34.8148
964	dicA	WP_118554251.1	30.645	62	35	1	8	61	6	67	1.1	30.4	135	45.9259
965	dicA	WP_207698609.1	35.714	42	27	0	6	47	1	42	1.1	30	135	31.1111
966	dicA	WP_112090979.1	24.194	62	47	0	6	67	1	62	1.1	30.4	135	45.9259
967	dicA	WP_087366593.1	28.333	60	43	0	8	67	6	65	1.1	29.6	135	44.4444
968	dicA	WP_097776604.1	35.714	42	27	0	6	47	1	42	1.1	29.6	135	31.1111
969	dicA	WP_087323343.1	28.333	60	43	0	8	67	6	65	1.2	29.6	135	44.4444
970	dicA	WP_207686785.1	35.714	42	27	0	6	47	1	42	1.2	29.6	135	31.1111
971	dicA	WP_112148167.1	35.714	42	27	0	6	47	1	42	1.2	29.6	135	31.1111
972	dicA	WP_118554142.1	35.714	42	27	0	6	47	1	42	1.2	29.6	135	31.1111
973	dicA	WP_055185268.1	35.714	42	27	0	6	47	1	42	1.2	29.6	135	31.1111
974	dicA	WP_207686770.1	37.5	40	25	0	8	47	6	45	1.2	30	135	29.6296
975	dicA	WP_158388275.1	31.148	61	42	0	9	69	8	68	1.2	29.3	135	45.1852
976	dicA	WP_117530041.1	31.915	47	32	0	6	52	28	74	1.2	29.3	135	34.8148
977	dicA	WP_154261207.1	21.782	101	74	1	8	108	47	142	1.2	30	135	74.8148
978	dicA	WP_207676114.1	35.714	42	27	0	6	47	1	42	1.2	29.6	135	31.1111
979	dicA	WP_097839170.1	30.645	62	35	1	8	61	6	67	1.3	30	135	45.9259
980	dicA	WP_070102044.1	21.782	101	74	1	8	108	4	99	1.3	29.3	135	74.8148
981	dicA	WP_156059344.1	25	60	45	0	8	67	19	78	1.4	30	135	44.4444
982	dicA	WP_112145709.1	30.645	62	35	1	8	61	6	67	1.4	30	135	45.9259
983	dicA	WP_081027757.1	40	40	24	0	8	47	6	45	1.5	28.1	135	29.6296
984	dicA	WP_154266053.1	40	40	24	0	8	47	6	45	1.6	28.1	135	29.6296
985	dicA	WP_156065521.1	32.609	46	28	1	16	61	38	80	1.6	28.9	135	34.0741
986	dicA	WP_113992164.1	29.508	61	41	2	10	69	47	106	1.6	29.6	135	45.1852
987	dicA	WP_087363833.1	27.027	74	53	1	11	83	7	80	1.6	29.6	135	54.8148
988	dicA	WP_087364324.1	26.027	73	54	0	8	80	7	79	1.7	29.3	135	54.0741
989	dicA	WP_113621446.1	29.508	61	41	2	10	69	47	106	1.7	29.6	135	45.1852
990	dicA	WP_156068520.1	24.211	95	68	3	7	100	3	94	1.7	29.6	135	70.3704
991	dicA	WP_005927330.1	29.508	61	41	2	10	69	47	106	1.7	29.6	135	45.1852
992	dicA	WP_087383045.1	27.027	74	53	1	11	83	7	80	1.7	29.6	135	54.8148
993	dicA	WP_087246359.1	27.027	74	53	1	11	83	7	80	1.7	29.6	135	54.8148
994	dicA	WP_128117266.1	33.333	60	29	3	15	70	20	72	1.7	29.3	135	44.4444
995	dicA	WP_117527172.1	29.508	61	41	2	10	69	47	106	1.7	29.6	135	45.1852
996	dicA	WP_181567203.1	34.615	52	33	1	4	55	2	52	1.7	29.6	135	38.5185
997	dicA	WP_112091852.1	41.86	43	23	1	70	112	145	185	1.8	29.6	135	31.8519
998	dicA	WP_097778750.1	41.86	43	23	1	70	112	145	185	1.8	29.6	135	31.8519
999	dicA	WP_087366309.1	28.125	96	63	3	1	93	1	93	1.9	29.6	135	71.1111
1000	dicA	WP_087368802.1	28.431	102	56	4	12	109	8	96	1.9	28.9	135	75.5556
1001	dicA	WP_097784887.1	44	25	14	0	91	115	414	438	2	29.6	135	18.5185
1002	dicA	WP_207686195.1	28.333	60	42	1	8	67	4	62	2.1	28.1	135	44.4444
1003	dicA	WP_154256774.1	40	40	24	0	8	47	6	45	2.1	27.7	135	29.6296
1004	dicA	WP_154251976.1	41.86	43	23	1	70	112	145	185	2.1	29.6	135	31.8519
1005	dicA	WP_188117548.1	23.404	94	53	2	6	84	24	113	2.2	29.3	135	69.6296
1006	dicA	WP_087246655.1	37.209	43	26	1	79	120	71	113	2.2	29.6	135	31.8519
1007	dicA	WP_087364971.1	37.209	43	26	1	79	120	71	113	2.2	29.6	135	31.8519
1008	dicA	WP_118658283.1	41.86	43	23	1	70	112	145	185	2.2	29.3	135	31.8519
1009	dicA	WP_097784901.1	41.86	43	23	1	70	112	145	185	2.2	29.3	135	31.8519
1010	dicA	WP_055186043.1	41.86	43	23	1	70	112	145	185	2.2	29.3	135	31.8519
1011	dicA	WP_097839101.1	32.203	59	35	1	9	62	23	81	2.3	29.6	135	43.7037
1012	dicA	WP_005925211.1	41.86	43	23	1	70	112	145	185	2.3	29.3	135	31.8519
1013	dicA	WP_113992897.1	41.86	43	23	1	70	112	145	185	2.3	29.3	135	31.8519
1014	dicA	WP_103242496.1	28.333	60	43	0	8	67	6	65	2.3	28.5	135	44.4444
1015	dicA	WP_117527009.1	32.5	40	27	0	7	46	62	101	2.3	28.5	135	29.6296
1016	dicA	WP_117526684.1	21.782	101	74	1	8	108	4	99	2.3	28.5	135	74.8148
1017	dicA	WP_118552679.1	26.471	68	50	0	1	68	1	68	2.4	28.9	135	50.3704
1018	dnaA	WP_005924255.1	37.472	443	243	5	26	467	31	440	4.12e-92	287	467	94.8608
1019	dnaA	WP_158401088.1	37.246	443	244	5	26	467	31	440	5.57e-92	287	467	94.8608
1020	dnaA	WP_015565051.1	37.246	443	244	5	26	467	31	440	7.05e-92	287	467	94.8608
1021	dnaA	WP_005929139.1	36.226	461	257	6	11	467	13	440	7.44e-92	287	467	98.7152
1022	dnaA	WP_005937115.1	36.226	461	257	6	11	467	13	440	9.13e-92	286	467	98.7152
1023	dnaA	WP_097769898.1	36.226	461	257	6	11	467	13	440	1.32e-91	286	467	98.7152
1024	dnaA	WP_186851127.1	36.226	461	257	6	11	467	13	440	1.67e-91	286	467	98.7152
1025	dnaA	WP_156066855.1	36.226	461	257	6	11	467	13	440	1.8e-91	286	467	98.7152
1026	dnaA	WP_156065794.1	36.226	461	257	6	11	467	13	440	2.45e-91	285	467	98.7152
1027	dnaA	WP_087246803.1	36.117	443	249	5	26	467	31	440	8.42e-90	281	467	94.8608
1028	dnaA	WP_087231278.1	36.117	443	249	5	26	467	31	440	1.01e-89	281	467	94.8608
1029	dnaA	WP_191376893.1	41.867	332	192	1	137	467	104	435	4.46e-85	269	467	71.0921
1030	dnaA	WP_158405430.1	40.984	305	179	1	164	467	1	305	3.12e-82	257	467	65.3105
1031	dnaA	WP_097784085.1	46.468	269	140	3	99	364	66	333	3.46e-75	241	467	57.6017
1032	dnaA	WP_197036509.1	27.044	159	96	4	136	276	136	292	0.000106	45.8	467	34.0471
1033	dnaA	WP_197037310.1	27.215	158	95	4	136	275	136	291	0.000145	45.4	467	33.833
1034	dnaA	WP_179859687.1	26.582	158	96	4	136	275	136	291	0.000419	43.9	467	33.833
1035	dnaA	WP_087249774.1	31.132	106	69	3	166	271	102	203	0.000547	43.5	467	22.6981
1036	dnaA	WP_097791416.1	27.869	183	87	9	162	318	206	369	0.000559	43.9	467	39.1863
1037	dnaA	WP_087249832.1	31.132	106	69	3	166	271	102	203	0.000703	43.1	467	22.6981
1038	dnaA	WP_087369007.1	31.132	106	69	3	166	271	102	203	0.000723	43.1	467	22.6981
1039	dnaA	WP_186851508.1	27.174	184	91	8	162	320	203	368	0.000763	43.5	467	39.4004
1040	dnaA	WP_207684770.1	27.174	184	91	8	162	320	203	368	0.00084	43.5	467	39.4004
1041	dnaA	WP_207697089.1	27.174	184	91	8	162	320	203	368	0.000862	43.1	467	39.4004
1042	dnaA	WP_156071555.1	27.174	184	91	8	162	320	203	368	0.000862	43.1	467	39.4004
1043	dnaA	WP_156076594.1	27.174	184	91	8	162	320	203	368	0.000877	43.1	467	39.4004
1044	dnaA	WP_098923286.1	27.174	184	91	8	162	320	203	368	0.000885	43.1	467	39.4004
1045	dnaA	WP_156074713.1	27.174	184	91	8	162	320	203	368	0.001	43.1	467	39.4004
1046	dnaA	WP_156181958.1	27.174	184	91	8	162	320	203	368	0.001	43.1	467	39.4004
1047	dnaA	WP_117534554.1	27.174	184	91	8	162	320	203	368	0.001	43.1	467	39.4004
1048	dnaA	WP_117535661.1	27.174	184	91	8	162	320	203	368	0.001	43.1	467	39.4004
1049	dnaA	WP_005929354.1	27.174	184	91	8	162	320	203	368	0.001	43.1	467	39.4004
1050	dnaA	WP_097769972.1	27.174	184	91	8	162	320	203	368	0.001	43.1	467	39.4004
1051	dnaA	WP_097772778.1	27.174	184	91	8	162	320	203	368	0.001	43.1	467	39.4004
1052	dnaA	WP_156072393.1	24.812	133	81	5	158	285	125	243	0.001	42.7	467	28.4797
1053	dnaA	WP_156059908.1	27.174	184	91	8	162	320	203	368	0.001	43.1	467	39.4004
1054	dnaA	WP_117506139.1	27.174	184	91	8	162	320	203	368	0.001	43.1	467	39.4004
1055	dnaA	WP_156069405.1	27.174	184	91	8	162	320	203	368	0.001	42.7	467	39.4004
1056	dnaA	WP_015537498.1	26.63	184	92	8	162	320	206	371	0.001	42.7	467	39.4004
1057	dnaA	WP_097785605.1	26.63	184	92	8	162	320	206	371	0.001	42.7	467	39.4004
1058	dnaA	WP_156066682.1	26.63	184	92	8	162	320	203	368	0.001	42.4	467	39.4004
1059	dnaA	WP_147323063.1	26.241	141	96	5	135	269	129	267	0.002	42.4	467	30.1927
1060	dnaA	WP_112116509.1	27.473	182	89	8	162	318	206	369	0.002	42.4	467	38.9722
1061	dnaA	WP_128118471.1	27.473	182	89	8	162	318	206	369	0.002	42.4	467	38.9722
1062	dnaA	WP_112149162.1	27.473	182	89	8	162	318	206	369	0.002	42.4	467	38.9722
1063	dnaA	WP_154277577.1	27.174	184	91	8	162	320	203	368	0.002	42	467	39.4004
1064	dnaA	WP_129872745.1	25.962	104	73	2	168	269	166	267	0.002	41.6	467	22.2698
1065	dnaA	WP_097839945.1	27.322	183	88	9	162	318	206	369	0.002	42	467	39.1863
1066	dnaA	WP_117929650.1	26.63	184	92	8	162	320	206	371	0.003	41.6	467	39.4004
1067	dnaA	WP_044959587.1	26.63	184	92	8	162	320	206	371	0.003	41.6	467	39.4004
1068	dnaA	WP_055192311.1	27.322	183	88	9	162	318	206	369	0.003	41.6	467	39.1863
1069	dnaA	WP_117948934.1	26.63	184	92	8	162	320	206	371	0.003	41.6	467	39.4004
1070	dnaA	WP_117553829.1	26.63	184	92	8	162	320	206	371	0.003	41.6	467	39.4004
1071	dnaA	WP_113620814.1	26.63	184	92	8	162	320	206	371	0.003	41.6	467	39.4004
1072	dnaA	WP_112146539.1	27.322	183	88	9	162	318	206	369	0.003	41.6	467	39.1863
1073	dnaA	WP_154251706.1	26.63	184	92	8	162	320	206	371	0.003	41.6	467	39.4004
1074	dnaA	WP_129872699.1	26.63	184	92	8	162	320	206	371	0.003	41.6	467	39.4004
1075	dnaA	WP_055186969.1	26.63	184	92	8	162	320	206	371	0.003	41.6	467	39.4004
1076	dnaA	WP_113992550.1	26.63	184	92	8	162	320	206	371	0.003	41.6	467	39.4004
1077	dnaA	WP_118658776.1	26.63	184	92	8	162	320	206	371	0.003	41.6	467	39.4004
1078	dnaA	WP_112121380.1	26.63	184	92	8	162	320	206	371	0.003	41.6	467	39.4004
1079	dnaA	WP_158402213.1	24.257	202	129	8	95	286	37	224	0.004	40.8	467	43.2548
1080	dnaA	WP_147322206.1	25	112	80	2	166	275	164	273	0.004	40.8	467	23.9829
1081	dnaA	WP_186850522.1	25.962	104	73	2	168	269	166	267	0.005	40.8	467	22.2698
1082	dnaA	WP_097784093.1	25.926	81	59	1	157	237	55	134	0.005	40	467	17.3448
1083	dnaA	WP_158405323.1	26.923	182	90	8	162	318	202	365	0.005	40.8	467	38.9722
1084	dnaA	WP_149794458.1	26.923	182	90	8	162	318	202	365	0.005	40.8	467	38.9722
1085	dnaA	WP_015565503.1	26.923	182	90	8	162	318	202	365	0.005	40.8	467	38.9722
1086	dnaA	WP_158389191.1	26.923	182	90	8	162	318	202	365	0.005	40.8	467	38.9722
1087	dnaA	WP_158401042.1	26.923	182	90	8	162	318	202	365	0.005	40.8	467	38.9722
1088	dnaA	WP_158402822.1	26.923	182	90	8	162	318	202	365	0.005	40.8	467	38.9722
1089	dnaA	WP_156070639.1	25.962	104	73	2	168	269	166	267	0.005	40.4	467	22.2698
1090	dnaA	WP_158395130.1	26.923	182	90	8	162	318	202	365	0.005	40.8	467	38.9722
1091	dnaA	WP_158399354.1	26.923	182	90	8	162	318	202	365	0.006	40.8	467	38.9722
1092	dnaA	WP_112090381.1	26.63	184	92	8	162	320	206	371	0.006	40.4	467	39.4004
1093	dnaA	WP_097800951.1	26.667	180	93	6	162	318	205	368	0.008	40	467	38.5439
1094	dnaA	WP_154256756.1	22.581	124	82	4	168	286	130	244	0.014	39.3	467	26.5525
1095	dnaA	WP_207698560.1	23.881	134	83	5	158	286	125	244	0.019	38.5	467	28.6938
1096	dnaA	WP_117476092.1	23.333	120	86	3	168	286	129	243	0.02	38.5	467	25.6959
1097	dnaA	WP_098922142.1	23.333	120	86	3	168	286	129	243	0.024	38.5	467	25.6959
1098	dnaA	WP_120120911.1	26.374	182	91	8	162	318	206	369	0.026	38.5	467	38.9722
1099	dnaA	WP_097776715.1	26.374	182	91	8	162	318	206	369	0.029	38.5	467	38.9722
1100	dnaA	WP_118529106.1	26.374	182	91	8	162	318	206	369	0.03	38.5	467	38.9722
1101	dnaA	WP_033126274.1	23.134	134	84	5	158	286	125	244	0.03	38.1	467	28.6938
1102	dnaA	WP_144066573.1	23.308	133	83	5	158	285	111	229	0.031	38.1	467	28.4797
1103	dnaA	WP_120081360.1	26.404	178	88	8	166	318	210	369	0.034	38.1	467	38.1156
1104	dnaA	WP_005942209.1	26.404	178	88	8	166	318	210	369	0.034	38.1	467	38.1156
1105	dnaA	WP_207699117.1	26.404	178	88	8	166	318	210	369	0.036	38.1	467	38.1156
1106	dnaA	WP_208894106.1	24.762	105	70	2	168	269	73	171	0.037	37.4	467	22.4839
1107	dnaA	WP_097771788.1	22.314	121	86	3	168	286	129	243	0.041	37.7	467	25.9101
1108	dnaA	WP_120020962.1	26.374	182	91	8	162	318	206	369	0.041	38.1	467	38.9722
1109	dnaA	WP_156062350.1	23.333	120	86	3	168	286	115	229	0.051	37.4	467	25.6959
1110	dnaA	WP_097780945.1	26.374	182	91	8	162	318	206	369	0.058	37.4	467	38.9722
1111	dnaA	WP_112091624.1	21.774	124	83	4	168	286	130	244	0.059	37.4	467	26.5525
1112	dnaA	WP_097774034.1	26.374	182	91	8	162	318	206	369	0.06	37.4	467	38.9722
1113	dnaA	WP_154260324.1	20.661	121	88	3	168	286	129	243	0.062	37	467	25.9101
1114	dnaA	WP_117534103.1	22.388	201	134	7	95	286	56	243	0.064	37	467	43.0407
1115	dnaA	WP_005924767.1	21.774	124	83	4	168	286	130	244	0.066	37	467	26.5525
1116	dnaA	WP_154260836.1	26.404	178	88	8	166	318	210	369	0.07	37.4	467	38.1156
1117	dnaA	WP_097839748.1	22.5	120	87	3	168	286	115	229	0.073	37	467	25.6959
1118	dnaA	WP_117536061.1	21.774	124	83	4	168	286	130	244	0.076	37	467	26.5525
1119	dnaA	WP_097786535.1	32.258	93	55	4	168	258	183	269	0.079	37	467	19.9143
1120	dnaA	WP_117476927.1	32.258	93	55	4	168	258	183	269	0.083	37	467	19.9143
1121	dnaA	WP_156075040.1	21.774	124	83	4	168	286	130	244	0.083	36.6	467	26.5525
1122	dnaA	WP_097770566.1	32.258	93	55	4	168	258	183	269	0.084	37	467	19.9143
1123	dnaA	WP_005932028.1	32.258	93	55	4	168	258	183	269	0.085	37	467	19.9143
1124	dnaA	WP_117504852.1	32.258	93	55	4	168	258	183	269	0.086	37	467	19.9143
1125	dnaA	WP_186851398.1	32.258	93	55	4	168	258	183	269	0.086	37	467	19.9143
1126	dnaA	WP_156076089.1	32.258	93	55	4	168	258	183	269	0.088	36.6	467	19.9143
1127	dnaA	WP_117529405.1	20.661	121	88	3	168	286	129	243	0.088	36.6	467	25.9101
1128	dnaA	WP_156060837.1	32.258	93	55	4	168	258	183	269	0.092	36.6	467	19.9143
1129	dnaA	WP_156058270.1	32.258	93	55	4	168	258	183	269	0.095	36.6	467	19.9143
[truncated: 11,168 more rows]
