# Supplementary material for: In Silico Prediction and Prioritization of Novel Selective Antimicrobial Drug Targets in Escherichia coli
Source: Antibiotics (Basel). 2021 May 25;10(6):632. doi: 10.3390/antibiotics10060632 (PMC8229198; doi:10.3390/antibiotics10060632)
Supplement: Supplementary file 1 [file antibiotics-10-00632-s001.zip › Suppl Mat/Suppl Mat 4 Prevotella BLAST results.xlsx]

## Sheet: Over cut-off
	% alignment	bitscore	evalue	gapopen	length	mismatch	% id	prot length	qend	qseqid	qstart	send	sseqid	sstart
0	71.1538	74.3	2.22e-16	3	111	52	40.541	156	156	accB	53	143	WP_154535080.1	40
1	53.8462	72.8	8.72e-16	1	84	36	48.81	156	156	accB	73	144	WP_028909937.1	68
2	83.3333	68.9	2.17e-14	4	130	63	40	156	156	accB	34	142	WP_008822432.1	21
3	86.5385	68.9	2.44e-14	4	135	74	34.815	156	156	accB	28	142	WP_007574271.1	16
4	60.8974	68.6	3.15e-14	2	95	43	45.263	156	156	accB	64	141	WP_021589713.1	54
5	59.6154	68.6	3.29e-14	2	93	42	46.237	156	156	accB	65	142	WP_091825771.1	57
6	75.641	68.2	4.07e-14	2	118	68	35.593	156	156	accB	40	143	WP_025799767.1	33
7	53.8462	67.4	8.2e-14	1	84	37	47.619	156	156	accB	73	142	WP_007366287.1	66
8	83.3333	67	1.05e-13	3	130	54	39.231	156	156	accB	39	141	WP_006846890.1	25
9	64.1026	67.4	1.05e-13	2	100	43	43	156	156	accB	57	142	WP_130828990.1	57
10	54.4872	67.4	1.05e-13	1	85	40	44.706	156	156	accB	72	142	WP_077195867.1	65
11	53.8462	67	1.25e-13	1	84	37	47.619	156	156	accB	73	142	WP_050696286.1	66
12	75	67	1.25e-13	2	117	63	39.316	156	156	accB	40	142	WP_096405091.1	34
13	53.8462	67	1.28e-13	1	84	37	47.619	156	156	accB	73	142	WP_013265101.1	66
14	53.8462	67	1.36e-13	1	84	37	47.619	156	156	accB	73	142	WP_089366813.1	66
15	74.359	67	1.36e-13	2	116	62	39.655	156	156	accB	41	142	WP_100020796.1	35
16	74.359	66.6	1.52e-13	2	116	62	39.655	156	156	accB	41	142	WP_061869441.1	35
17	74.359	66.6	1.57e-13	2	116	62	39.655	156	156	accB	41	142	WP_045167136.1	35
18	53.8462	66.6	1.74e-13	1	84	37	47.619	156	156	accB	73	142	WP_036865055.1	66
19	74.359	66.6	1.76e-13	2	116	62	39.655	156	156	accB	41	142	WP_099891347.1	35
20	74.359	66.6	1.88e-13	2	116	62	39.655	156	156	accB	41	142	WP_124139862.1	35
21	67.3077	66.2	2.13e-13	2	105	48	40.952	156	156	accB	52	141	WP_004370948.1	51
22	53.8462	66.2	2.2e-13	1	84	37	47.619	156	156	accB	73	142	WP_004359501.1	66
23	74.359	66.2	2.32e-13	2	116	62	39.655	156	156	accB	41	142	WP_088437822.1	35
24	54.4872	66.2	2.4e-13	2	85	36	48.235	156	156	accB	72	142	WP_099983346.1	66
25	67.3077	66.2	2.45e-13	2	105	48	40.952	156	156	accB	52	141	WP_004376117.1	51
26	66.6667	66.2	2.55e-13	2	104	49	40.385	156	156	accB	53	142	WP_004366216.1	52
27	62.8205	66.2	2.58e-13	2	98	42	42.857	156	156	accB	59	143	WP_006952473.1	60
28	67.3077	66.2	2.72e-13	2	105	48	40.952	156	156	accB	52	141	WP_070668043.1	51
29	53.8462	66.2	2.78e-13	1	84	37	47.619	156	156	accB	73	142	WP_036869039.1	66
30	53.8462	66.2	2.84e-13	1	84	38	46.429	156	156	accB	73	142	WP_025839864.1	66
31	100	65.9	2.99e-13	5	156	85	32.051	156	156	accB	1	142	WP_006044882.1	8
32	66.6667	65.9	3.12e-13	2	104	49	40.385	156	156	accB	53	142	WP_004362717.1	52
33	100	65.9	3.16e-13	5	156	83	33.333	156	156	accB	1	142	WP_024999232.1	8
34	54.4872	65.9	3.33e-13	2	85	36	48.235	156	156	accB	72	142	WP_100015902.1	66
35	54.4872	65.9	3.47e-13	2	85	36	48.235	156	156	accB	72	142	WP_097648364.1	66
36	83.3333	65.9	3.62e-13	3	130	55	38.462	156	156	accB	39	141	WP_203041489.1	25
37	83.3333	65.9	3.66e-13	3	130	55	38.462	156	156	accB	39	141	WP_022120280.1	25
38	50	65.9	3.7e-13	1	78	36	44.872	156	156	accB	79	142	WP_004355351.1	72
39	54.4872	65.9	3.7e-13	2	85	36	48.235	156	156	accB	72	142	WP_097655881.1	66
40	54.4872	65.9	3.74e-13	2	85	39	44.706	156	156	accB	72	141	WP_028896321.1	65
41	62.1795	65.9	3.93e-13	1	97	51	40.206	156	155	accB	59	154	WP_144150812.1	65
42	66.6667	65.5	4.16e-13	2	104	49	40.385	156	156	accB	53	142	WP_023926102.1	52
43	66.6667	65.5	4.2e-13	2	104	49	40.385	156	156	accB	53	142	WP_100189176.1	52
44	48.7179	65.5	4.62e-13	1	76	33	47.368	156	156	accB	81	142	WP_100370319.1	74
45	42.3077	65.5	4.93e-13	1	66	27	56.061	156	156	accB	93	142	WP_097550946.1	77
46	54.4872	65.5	5.48e-13	2	85	37	47.059	156	156	accB	72	142	WP_099995779.1	66
47	67.3077	65.5	5.65e-13	2	105	49	40	156	156	accB	52	141	WP_018920352.1	51
48	83.3333	65.1	5.71e-13	3	130	56	37.692	156	156	accB	39	141	WP_022111025.1	25
49	55.1282	65.1	6.22e-13	1	86	40	45.349	156	156	accB	71	142	WP_025001737.1	64
50	78.8462	65.1	6.35e-13	4	123	62	39.837	156	156	accB	39	140	WP_022252631.1	25
51	60.2564	65.1	6.84e-13	2	94	46	42.553	156	156	accB	64	141	WP_021826523.1	55
52	34.6154	65.1	6.91e-13	0	54	21	61.111	156	156	accB	103	143	WP_091958860.1	90
53	74.359	65.1	7.93e-13	2	116	63	38.793	156	156	accB	41	142	WP_100022378.1	35
54	73.7179	64.7	8.64e-13	2	115	62	39.13	156	155	accB	41	141	WP_100014289.1	35
55	53.8462	64.7	9.3e-13	1	84	39	45.238	156	156	accB	73	142	WP_120175469.1	66
56	53.8462	64.7	9.5e-13	1	84	38	46.429	156	156	accB	73	142	WP_025790498.1	66
57	78.2051	64.7	9.91e-13	3	122	59	36.885	156	156	accB	40	141	WP_106812712.1	33
58	75	64.7	9.91e-13	2	117	66	36.752	156	156	accB	40	142	WP_028901856.1	34
59	60.2564	64.7	1.04e-12	2	94	46	42.553	156	156	accB	64	141	WP_007133825.1	55
60	60.2564	64.7	1.11e-12	2	94	45	43.617	156	156	accB	64	141	WP_207154099.1	55
61	47.4359	64.3	1.2e-12	1	74	31	48.649	156	156	accB	83	142	WP_204865477.1	76
62	65.3846	64.3	1.22e-12	2	102	49	38.235	156	156	accB	55	143	WP_021854128.1	56
63	83.3333	64.3	1.29e-12	3	130	56	37.692	156	156	accB	39	141	WP_153137704.1	25
64	47.4359	64.3	1.35e-12	1	74	31	48.649	156	156	accB	83	142	WP_107624449.1	76
65	50	64.3	1.38e-12	1	78	37	43.59	156	156	accB	79	141	WP_107582552.1	71
66	34.6154	64.3	1.45e-12	0	54	22	59.259	156	156	accB	103	143	WP_004379730.1	90
67	53.8462	64.3	1.5e-12	1	84	38	46.429	156	156	accB	73	142	WP_009010582.1	66
68	53.8462	64.3	1.53e-12	1	84	40	44.048	156	156	accB	73	142	WP_018462279.1	66
69	50	64.3	1.55e-12	1	78	34	47.436	156	156	accB	79	142	WP_021671540.1	72
70	48.7179	63.9	1.65e-12	1	76	34	46.053	156	156	accB	81	142	WP_060941506.1	74
71	68.5897	63.9	1.72e-12	3	107	53	36.449	156	156	accB	51	140	WP_004350056.1	48
72	47.4359	63.9	1.81e-12	1	74	31	48.649	156	156	accB	83	142	WP_004353503.1	76
73	47.4359	63.9	1.81e-12	1	74	31	48.649	156	156	accB	83	142	WP_118866831.1	76
74	50	63.9	1.97e-12	1	78	35	46.154	156	156	accB	79	141	WP_019035705.1	71
75	74.359	63.9	2.15e-12	2	116	63	38.793	156	156	accB	41	142	WP_099976433.1	35
76	50	63.9	2.17e-12	1	78	35	46.154	156	156	accB	79	141	WP_008450293.1	71
77	79.4872	63.9	2.19e-12	3	124	66	36.29	156	156	accB	39	142	WP_107621575.1	26
78	74.359	63.5	2.57e-12	2	116	63	38.793	156	156	accB	41	142	WP_028906285.1	35
79	68.5897	63.5	2.62e-12	3	107	53	36.449	156	156	accB	51	140	WP_023056745.1	48
80	66.6667	63.2	3.35e-12	3	104	47	42.308	156	156	accB	53	142	WP_014709991.1	52
81	34.6154	63.2	3.45e-12	0	54	21	61.111	156	156	accB	103	141	WP_006282295.1	88
82	68.5897	63.2	3.45e-12	3	107	53	36.449	156	156	accB	51	140	WP_102696922.1	48
83	34.6154	63.2	3.53e-12	0	54	21	61.111	156	156	accB	103	141	WP_027453724.1	88
84	50	63.2	3.53e-12	1	78	36	44.872	156	156	accB	79	141	WP_036861971.1	71
85	65.3846	63.2	3.6e-12	2	102	44	42.157	156	156	accB	55	142	WP_021583960.1	56
86	50	63.2	3.76e-12	1	78	36	44.872	156	156	accB	79	141	WP_004338669.1	71
87	60.8974	63.2	4.09e-12	1	95	48	42.105	156	156	accB	62	142	WP_024991352.1	55
88	34.6154	62.4	6.31e-12	0	54	22	59.259	156	156	accB	103	141	WP_024989215.1	88
89	34.6154	62.4	6.58e-12	0	54	22	59.259	156	156	accB	103	142	WP_004383626.1	89
90	47.4359	62.4	7e-12	1	74	32	47.297	156	156	accB	83	143	WP_028898690.1	77
91	34.6154	62.4	7.08e-12	0	54	23	57.407	156	156	accB	103	143	WP_078805753.1	90
92	53.8462	62.4	7.47e-12	1	84	40	44.048	156	156	accB	73	140	WP_004342360.1	64
93	50	62	9.5e-12	1	78	37	43.59	156	156	accB	79	145	WP_007174226.1	75
94	75.641	62	1.06e-11	2	118	70	33.898	156	156	accB	40	143	WP_009161510.1	33
95	56.4103	62	1.09e-11	2	88	45	44.318	156	156	accB	73	141	WP_094879567.1	54
96	60.8974	61.6	1.29e-11	1	95	49	41.053	156	156	accB	62	142	WP_025065800.1	55
97	34.6154	61.6	1.5e-11	0	54	23	57.407	156	156	accB	103	140	WP_025003164.1	87
98	57.6923	61.6	1.6e-11	2	90	45	41.111	156	156	accB	67	141	WP_094391599.1	60
99	79.4872	61.2	1.99e-11	4	124	60	35.484	156	156	accB	40	143	WP_024991139.1	33
100	34.6154	61.2	1.99e-11	0	54	23	57.407	156	156	accB	103	143	WP_044079996.1	90
101	34.6154	60.8	2.51e-11	0	54	24	55.556	156	156	accB	103	141	WP_008121813.1	88
102	34.6154	60.8	2.59e-11	0	54	24	55.556	156	156	accB	103	141	WP_195253198.1	88
103	34.6154	60.8	2.73e-11	0	54	24	55.556	156	156	accB	103	141	WP_036927132.1	88
104	63.4615	61.2	2.92e-11	2	99	49	41.414	156	156	accB	58	167	WP_203040664.1	78
105	50	60.8	2.97e-11	1	78	37	43.59	156	156	accB	79	141	WP_008566498.1	71
106	67.3077	60.8	3.2e-11	2	105	53	37.143	156	156	accB	52	141	WP_036895936.1	50
107	34.6154	60.5	3.48e-11	0	54	24	55.556	156	156	accB	103	143	WP_022317090.1	90
108	55.1282	60.5	4.08e-11	1	86	45	39.535	156	156	accB	71	141	WP_094433912.1	63
109	89.1026	60.8	4.13e-11	3	139	75	33.094	156	156	accB	23	166	WP_153097357.1	41
110	50	60.5	4.43e-11	1	78	37	43.59	156	156	accB	79	142	WP_092111216.1	72
111	60.8974	60.5	4.76e-11	3	95	47	40	156	146	accB	55	146	WP_172173219.1	59
112	53.8462	60.1	5.25e-11	1	84	42	41.667	156	156	accB	73	142	WP_110370342.1	66
113	53.8462	60.1	5.25e-11	1	84	43	40.476	156	156	accB	73	142	WP_009235345.1	66
114	56.4103	60.1	5.88e-11	1	88	44	42.045	156	156	accB	69	143	WP_009227725.1	63
115	49.359	60.1	5.9e-11	1	77	36	44.156	156	155	accB	79	148	WP_094386461.1	79
116	34.6154	59.7	8e-11	0	54	25	53.704	156	156	accB	103	141	WP_025072714.1	88
117	50	59.7	8.43e-11	1	78	38	42.308	156	156	accB	79	141	WP_022311084.1	71
118	34.6154	59.7	8.8e-11	0	54	25	53.704	156	156	accB	103	140	WP_172345152.1	87
119	56.4103	59.7	8.84e-11	1	88	49	36.364	156	146	accB	59	141	WP_172273988.1	61
120	34.6154	59.7	8.88e-11	0	54	23	57.407	156	156	accB	103	142	WP_094399944.1	89
121	50	59.7	9.25e-11	1	78	37	43.59	156	156	accB	79	143	WP_018361379.1	73
122	50	58.9	1.72e-10	1	78	37	43.59	156	156	accB	79	141	WP_094381168.1	71
123	62.1795	58.5	2.01e-10	3	97	50	40.206	156	156	accB	61	143	WP_126677820.1	54
124	34.6154	58.5	2.26e-10	0	54	24	55.556	156	156	accB	103	143	WP_044072201.1	90
125	34.6154	58.5	2.26e-10	0	54	24	55.556	156	156	accB	103	143	WP_044064639.1	90
126	58.3333	58.5	2.3e-10	2	91	45	41.758	156	146	accB	56	144	WP_104370355.1	62
127	50	58.5	2.42e-10	1	78	39	41.026	156	156	accB	79	145	WP_116616745.1	75
128	64.1026	58.5	2.58e-10	2	100	46	37	156	156	accB	57	145	WP_036891719.1	63
129	63.4615	58.5	2.91e-10	2	99	50	40.404	156	156	accB	58	165	WP_153090028.1	76
130	34.6154	58.2	2.97e-10	0	54	24	55.556	156	156	accB	103	143	WP_125234569.1	90
131	34.6154	57.8	3.59e-10	0	54	25	53.704	156	156	accB	103	142	WP_009229804.1	89
132	34.6154	57.8	4.24e-10	0	54	25	53.704	156	156	accB	103	142	WP_019188423.1	89
133	34.6154	57.8	4.29e-10	0	54	25	53.704	156	156	accB	103	142	WP_070722706.1	89
134	55.1282	57.4	5.91e-10	2	86	43	41.86	156	156	accB	71	144	WP_027450072.1	66
135	63.4615	57.8	6.22e-10	2	99	50	40.404	156	156	accB	58	165	WP_153129270.1	76
136	53.8462	57.4	6.98e-10	2	84	38	44.048	156	156	accB	73	153	WP_203049431.1	79
137	34.6154	57	7.16e-10	0	54	25	53.704	156	156	accB	103	142	WP_021992317.1	89
138	34.6154	57	7.94e-10	0	54	26	51.852	156	156	accB	103	143	WP_005846140.1	90
139	67.3077	57	8.7e-10	3	105	55	38.095	156	156	accB	52	144	WP_091819124.1	50
140	50	57	9.27e-10	1	78	40	39.744	156	156	accB	79	144	WP_092071887.1	74
141	46.7949	57	1.01e-09	1	73	33	45.205	156	155	accB	83	146	WP_094381398.1	81
142	50	56.6	1.13e-09	1	78	38	42.308	156	156	accB	79	141	WP_172173802.1	71
143	56.4103	56.6	1.15e-09	3	88	39	44.318	156	155	accB	68	149	WP_125104008.1	72
144	60.8974	56.2	1.51e-09	2	95	50	38.947	156	156	accB	62	142	WP_172275594.1	56
145	34.6154	56.2	1.68e-09	0	54	27	50	156	156	accB	103	144	WP_036877127.1	91
146	49.359	56.2	2.15e-09	1	77	39	40.26	156	155	accB	79	160	WP_118201030.1	91
147	49.359	55.8	2.43e-09	1	77	36	44.156	156	155	accB	79	153	WP_153122843.1	84
148	49.359	55.8	2.94e-09	1	77	38	41.558	156	155	accB	79	160	WP_118080759.1	91
149	42.9487	55.8	2.99e-09	2	67	29	46.269	156	146	accB	80	141	WP_036913181.1	82
150	42.9487	55.8	2.99e-09	2	67	29	46.269	156	146	accB	80	141	WP_091765967.1	82
151	34.6154	55.5	3.66e-09	0	54	26	51.852	156	156	accB	103	158	WP_118116966.1	105
152	34.6154	55.5	4.02e-09	0	54	26	51.852	156	156	accB	103	158	WP_022111034.1	105
153	34.6154	55.1	4.75e-09	0	54	26	51.852	156	156	accB	103	155	WP_117662070.1	102
154	34.6154	55.1	4.75e-09	0	54	26	51.852	156	156	accB	103	155	WP_118312161.1	102
155	49.359	55.5	5.09e-09	1	77	39	40.26	156	155	accB	79	160	WP_154482998.1	91
156	49.359	55.5	5.09e-09	1	77	39	40.26	156	155	accB	79	160	WP_006846470.1	91
157	34.6154	54.7	5.61e-09	0	54	27	50	156	156	accB	103	138	WP_104368889.1	85
158	63.4615	54.7	5.85e-09	2	99	50	37.374	156	155	accB	62	148	WP_126677748.1	57
159	34.6154	55.1	6.03e-09	0	54	26	51.852	156	156	accB	103	155	WP_089542763.1	102
160	47.4359	54.3	7.51e-09	1	74	34	44.595	156	156	accB	83	142	WP_094385584.1	76
161	33.9744	54.7	7.54e-09	0	53	27	49.057	156	155	accB	103	160	WP_117586355.1	108
162	49.359	54.7	8.58e-09	1	77	38	41.558	156	155	accB	79	154	WP_117693723.1	85
163	49.359	54.3	9.04e-09	1	77	38	41.558	156	155	accB	79	154	WP_119237578.1	85
164	49.359	54.3	1.03e-08	1	77	38	41.558	156	155	accB	79	154	WP_118153233.1	85
165	33.3333	53.5	1.58e-08	0	52	26	50	156	156	accB	105	141	WP_004370324.1	90
166	33.9744	53.9	1.6e-08	0	53	27	49.057	156	155	accB	103	154	WP_118253299.1	102
167	33.3333	53.5	1.63e-08	0	52	26	50	156	156	accB	105	141	WP_023983267.1	90
168	49.359	53.9	1.67e-08	1	77	39	40.26	156	155	accB	79	160	WP_118415261.1	91
169	33.9744	53.9	1.76e-08	0	53	27	49.057	156	155	accB	103	160	WP_153084424.1	108
170	33.9744	53.9	1.76e-08	0	53	27	49.057	156	155	accB	103	160	WP_153086533.1	108
171	33.9744	53.9	1.85e-08	0	53	27	49.057	156	155	accB	103	160	WP_153081550.1	108
172	33.9744	53.9	1.87e-08	0	53	27	49.057	156	155	accB	103	160	WP_022121789.1	108
173	33.9744	53.5	2.32e-08	0	53	27	49.057	156	155	accB	103	160	WP_118140290.1	108
174	33.9744	53.5	2.5e-08	0	53	25	52.83	156	155	accB	103	164	WP_158462770.1	112
175	33.9744	53.1	2.65e-08	0	53	27	49.057	156	155	accB	103	154	WP_153118808.1	102
176	32.6923	53.1	2.7e-08	0	51	25	50.98	156	156	accB	106	142	WP_028913291.1	92
177	33.9744	53.1	3.2e-08	0	53	27	49.057	156	155	accB	103	160	WP_153088366.1	108
178	40.3846	52.8	4e-08	1	63	28	44.444	156	141	accB	79	136	WP_094436443.1	81
179	40.3846	52.8	4e-08	1	63	28	44.444	156	141	accB	79	136	WP_094390084.1	81
180	33.9744	52.4	5.81e-08	0	53	28	47.17	156	155	accB	103	160	WP_200758000.1	108
181	81.4103	52	6.52e-08	4	127	70	30.709	156	156	accB	39	142	WP_036912324.1	25
182	81.4103	51.6	9.67e-08	4	127	71	29.921	156	156	accB	39	142	WP_103915873.1	25
183	88.4615	51.2	1.19e-07	3	138	77	31.884	156	155	accB	18	144	WP_172181176.1	24
184	41.0256	51.2	1.39e-07	2	64	27	46.875	156	146	accB	83	145	WP_027450556.1	89
185	42.3077	50.4	2.02e-07	1	66	35	43.939	156	156	accB	93	142	WP_073210218.1	77
186	32.6923	50.4	2.19e-07	0	51	25	50.98	156	156	accB	106	142	WP_028903586.1	92
187	32.6923	50.4	2.21e-07	0	51	26	49.02	156	156	accB	106	142	WP_091841889.1	92
188	32.6923	50.4	2.33e-07	0	51	26	49.02	156	156	accB	106	142	WP_028908504.1	92
189	32.6923	50.4	2.44e-07	0	51	27	47.059	156	156	accB	106	143	WP_091899546.1	93
190	102.564	50.4	2.83e-07	5	160	82	30.625	156	155	accB	1	150	WP_091823469.1	15
191	38.4615	50.1	3.74e-07	1	60	32	43.333	156	146	accB	89	145	WP_091815863.1	86
227	97.0027	108	1.67e-25	9	356	221	26.966	367	356	asd	3	320	WP_004356976.1	2
228	97.0027	107	2.42e-25	9	356	222	26.685	367	356	asd	3	320	WP_021668414.1	2
229	98.3651	107	2.99e-25	8	361	207	28.809	367	356	asd	3	319	WP_104404628.1	2
230	98.0926	106	6.12e-25	8	360	208	28.611	367	356	asd	4	320	WP_070694107.1	3
231	98.3651	105	1.14e-24	8	361	213	26.87	367	356	asd	4	320	WP_025002986.1	3
232	98.0926	105	1.22e-24	8	360	211	27.778	367	356	asd	4	320	WP_019967920.1	3
233	96.4578	105	2.35e-24	8	354	217	28.531	367	356	asd	3	319	WP_106810857.1	2
234	97.0027	104	3.59e-24	9	356	222	26.685	367	356	asd	3	320	WP_036884747.1	2
235	96.4578	104	3.68e-24	7	354	221	27.401	367	356	asd	3	319	WP_094879673.1	2
236	98.3651	104	3.91e-24	10	361	209	27.978	367	356	asd	4	320	WP_008564655.1	3
237	98.3651	104	4.56e-24	8	361	210	28.255	367	356	asd	3	320	WP_004378383.1	2
238	96.1853	104	5.3e-24	8	353	220	27.479	367	356	asd	4	319	WP_006950680.1	3
239	98.3651	103	1.13e-23	8	361	211	27.978	367	356	asd	3	320	WP_004371133.1	2
240	97.0027	102	1.49e-23	9	356	221	26.404	367	356	asd	4	320	WP_028896909.1	3
241	96.7302	102	1.72e-23	9	355	216	28.732	367	356	asd	3	320	WP_036910187.1	2
242	98.6376	102	1.77e-23	10	362	206	29.006	367	356	asd	3	320	WP_018919906.1	2
243	97.0027	102	1.88e-23	9	356	215	28.09	367	356	asd	4	320	WP_103003731.1	3
244	97.0027	102	1.97e-23	9	356	214	28.371	367	356	asd	4	320	WP_008124459.1	3
245	97.0027	102	2.78e-23	10	356	219	27.528	367	356	asd	3	320	WP_025071142.1	2
246	98.3651	102	3.08e-23	8	361	211	27.978	367	356	asd	3	320	WP_070666252.1	2
247	97.0027	102	3.21e-23	9	356	215	28.09	367	356	asd	4	320	WP_195253396.1	3
248	97.0027	102	3.49e-23	10	356	218	27.809	367	356	asd	3	320	WP_004380187.1	2
249	96.1853	101	6.61e-23	7	353	215	28.895	367	356	asd	4	319	WP_172344062.1	3
250	96.7302	100	7.52e-23	8	355	218	28.169	367	356	asd	3	320	WP_091839620.1	2
251	98.3651	100	1.13e-22	8	361	213	27.424	367	356	asd	3	320	WP_007135356.1	2
252	96.7302	100	1.65e-22	9	355	217	27.887	367	356	asd	4	320	WP_006952906.1	3
253	98.6376	99.8	2.39e-22	8	362	218	25.691	367	356	asd	3	320	WP_088438889.1	2
254	98.0926	99.4	2.7e-22	9	360	218	25.833	367	356	asd	4	320	WP_027952372.1	3
255	99.1826	99.4	2.86e-22	9	364	209	26.648	367	356	asd	4	319	WP_029905156.1	3
256	98.0926	99.4	2.89e-22	9	360	218	25.833	367	356	asd	4	320	WP_015298522.1	3
257	96.7302	99.4	3.03e-22	9	355	216	28.732	367	356	asd	3	320	WP_091916243.1	2
258	97.0027	99	3.42e-22	9	356	223	25.843	367	356	asd	4	320	WP_004345432.1	3
259	100.272	99.4	3.5e-22	8	368	217	27.989	367	356	asd	3	335	WP_172182809.1	2
260	96.7302	99	3.81e-22	8	355	219	27.887	367	356	asd	3	320	WP_073207464.1	2
261	96.4578	99	4.33e-22	9	354	224	26.271	367	356	asd	4	320	WP_024990336.1	3
262	96.4578	98.6	5.17e-22	8	354	221	27.119	367	356	asd	4	320	WP_021670513.1	3
263	96.7302	98.6	6.11e-22	9	355	217	27.887	367	356	asd	4	320	WP_154535273.1	3
264	97.2752	98.2	6.56e-22	9	357	217	27.731	367	356	asd	3	320	WP_025072459.1	2
265	96.7302	98.2	8.06e-22	8	355	219	27.887	367	356	asd	3	320	WP_028902530.1	2
266	97.0027	97.8	9.1e-22	11	356	218	27.809	367	356	asd	3	320	WP_028900196.1	2
267	96.7302	97.8	1.06e-21	8	355	220	27.606	367	356	asd	3	320	WP_013065686.1	2
268	96.7302	97.8	1.08e-21	8	355	219	27.887	367	356	asd	3	320	WP_033151019.1	2
269	98.3651	97.8	1.16e-21	8	361	214	27.147	367	356	asd	3	320	WP_021826188.1	2
270	96.4578	97.4	1.28e-21	9	354	220	27.966	367	356	asd	3	320	WP_130830434.1	2
271	98.6376	97.4	1.29e-21	8	362	217	25.967	367	356	asd	3	320	WP_091824947.1	2
272	97.0027	97.4	1.4e-21	9	356	223	25.843	367	356	asd	4	320	WP_004340104.1	3
273	96.7302	97.4	1.47e-21	8	355	220	27.606	367	356	asd	3	320	WP_028911935.1	2
274	98.3651	97.1	1.75e-21	7	361	214	26.87	367	356	asd	3	319	WP_022429449.1	2
275	98.3651	97.1	1.76e-21	7	361	214	26.87	367	356	asd	3	319	WP_007899975.1	2
276	97.0027	97.1	1.81e-21	10	356	222	26.685	367	356	asd	3	320	WP_048797982.1	2
277	98.6376	97.1	1.9e-21	8	362	218	25.691	367	356	asd	3	320	WP_074550264.1	2
278	96.7302	96.7	2.57e-21	9	355	217	28.451	367	356	asd	3	320	WP_091900995.1	2
279	98.6376	96.7	2.76e-21	8	362	218	25.691	367	356	asd	3	320	WP_006283422.1	2
280	98.3651	96.7	2.87e-21	8	361	216	26.039	367	356	asd	4	320	WP_025792407.1	3
281	97.2752	96.7	3e-21	9	357	214	27.731	367	356	asd	4	319	WP_036880317.1	3
282	96.4578	96.7	3.03e-21	8	354	216	28.814	367	356	asd	3	319	WP_068856077.1	2
283	98.3651	96.3	3.26e-21	8	361	216	26.039	367	356	asd	4	320	WP_008823967.1	3
284	98.3651	95.9	4.85e-21	8	361	215	26.87	367	356	asd	3	320	WP_025881196.1	2
285	96.1853	95.5	6.41e-21	7	353	218	28.329	367	356	asd	4	320	WP_004368769.1	3
286	96.4578	95.5	7.07e-21	8	354	221	27.119	367	356	asd	4	320	WP_091963576.1	3
287	97.2752	95.5	7.42e-21	9	357	221	26.331	367	356	asd	3	319	WP_044063624.1	2
288	98.0926	95.1	8.06e-21	8	360	215	26.667	367	356	asd	4	320	WP_007173615.1	3
289	96.4578	95.1	8.11e-21	8	354	219	27.684	367	356	asd	4	320	WP_120174354.1	3
290	96.1853	95.1	1.03e-20	8	353	224	26.346	367	356	asd	4	319	WP_094383584.1	3
291	98.3651	94.7	1.24e-20	8	361	215	26.87	367	356	asd	3	320	WP_021589994.1	2
292	98.9101	94.7	1.3e-20	9	363	208	27.548	367	356	asd	4	320	WP_023983859.1	3
293	98.6376	94.7	1.4e-20	8	362	216	26.243	367	356	asd	3	320	WP_118866009.1	2
294	98.3651	94.7	1.43e-20	8	361	215	26.316	367	356	asd	4	320	WP_061868007.1	3
295	96.4578	94.4	1.64e-20	8	354	219	27.684	367	356	asd	4	320	WP_050695909.1	3
296	98.3651	94.4	1.67e-20	8	361	216	26.593	367	356	asd	3	320	WP_094388716.1	2
297	96.7302	94.4	1.77e-20	9	355	217	27.887	367	356	asd	4	320	WP_064972327.1	3
298	98.3651	94	2.03e-20	8	361	215	26.316	367	356	asd	4	320	WP_100021587.1	3
299	96.4578	94	2.07e-20	8	354	221	27.119	367	356	asd	4	320	WP_091815261.1	3
300	96.7302	94	2.4e-20	8	355	225	26.197	367	356	asd	3	320	WP_036866996.1	2
301	96.4578	94	2.55e-20	8	354	222	27.401	367	356	asd	3	320	WP_004349178.1	2
302	98.6376	94	2.7e-20	8	362	216	26.243	367	356	asd	3	320	WP_097655824.1	2
303	96.7302	93.6	2.81e-20	8	355	222	27.042	367	356	asd	3	320	WP_091852251.1	2
304	96.4578	93.6	2.86e-20	8	354	219	27.684	367	356	asd	4	320	WP_065367712.1	3
305	96.7302	93.6	3.13e-20	8	355	225	26.197	367	356	asd	3	320	WP_036861338.1	2
306	96.7302	93.6	3.25e-20	8	355	222	27.042	367	356	asd	3	320	WP_027455474.1	2
307	96.7302	93.6	3.35e-20	8	355	224	26.479	367	356	asd	3	320	WP_036856756.1	2
308	98.3651	93.6	3.52e-20	8	361	216	26.593	367	356	asd	3	320	WP_022311663.1	2
309	96.4578	93.6	3.73e-20	8	354	222	26.836	367	356	asd	4	320	WP_089367095.1	3
310	96.4578	93.2	3.95e-20	7	354	223	26.554	367	356	asd	4	320	WP_023057294.1	3
311	98.3651	93.2	3.95e-20	8	361	216	26.593	367	356	asd	3	320	WP_094384913.1	2
312	96.7302	93.2	3.99e-20	8	355	220	27.606	367	356	asd	3	320	WP_126679177.1	2
313	96.7302	93.2	4.4e-20	7	355	224	26.479	367	356	asd	3	320	WP_036879689.1	2
314	98.9101	93.2	4.73e-20	8	363	214	26.446	367	356	asd	3	320	WP_025875203.1	2
315	96.7302	93.2	4.8e-20	8	355	224	26.479	367	356	asd	3	320	WP_004352502.1	2
316	96.7302	93.2	5.18e-20	8	355	222	27.042	367	356	asd	3	320	WP_027450217.1	2
317	96.4578	92.8	5.19e-20	8	354	222	27.401	367	356	asd	3	320	WP_102697894.1	2
318	96.4578	92.8	5.9e-20	8	354	222	26.836	367	356	asd	4	320	WP_004360695.1	3
319	98.3651	92.8	6.89e-20	8	361	215	26.316	367	356	asd	4	320	WP_014710481.1	3
320	96.7302	92.8	6.89e-20	8	355	223	26.761	367	356	asd	3	320	WP_092068584.1	2
321	98.0926	92.4	8.79e-20	8	360	214	26.944	367	356	asd	4	320	WP_116616081.1	3
322	96.7302	92	9.98e-20	8	355	224	26.479	367	356	asd	3	320	WP_155716432.1	2
323	97.2752	92	1.04e-19	9	357	217	27.731	367	356	asd	3	320	WP_107620797.1	2
324	96.4578	92	1.05e-19	8	354	222	26.836	367	356	asd	4	320	WP_013264068.1	3
325	98.3651	92	1.19e-19	8	361	215	26.316	367	356	asd	4	320	WP_099984837.1	3
326	96.4578	92	1.22e-19	8	354	222	26.836	367	356	asd	4	320	WP_036863918.1	3
327	96.4578	91.7	1.49e-19	6	354	227	25.706	367	356	asd	3	319	WP_009228391.1	2
328	96.4578	91.7	1.62e-19	8	354	223	26.554	367	356	asd	4	320	WP_107625408.1	3
329	96.7302	91.7	1.65e-19	8	355	226	25.915	367	356	asd	3	320	WP_004338802.1	2
330	96.4578	91.7	1.69e-19	8	354	223	26.554	367	356	asd	4	320	WP_204865632.1	3
331	97.2752	91.3	1.94e-19	9	357	223	25.77	367	356	asd	4	321	WP_007573530.1	3
332	96.1853	91.3	1.95e-19	7	353	217	28.329	367	356	asd	4	319	WP_172205505.1	3
333	98.3651	91.3	2.07e-19	8	361	217	25.762	367	356	asd	4	320	WP_036888097.1	3
334	96.4578	91.3	2.13e-19	8	354	223	26.554	367	356	asd	4	320	WP_009012677.1	3
335	98.3651	91.3	2.28e-19	8	361	215	26.316	367	356	asd	4	320	WP_097646669.1	3
336	98.6376	91.3	2.32e-19	8	362	217	25.967	367	356	asd	3	320	WP_004382331.1	2
337	96.7302	91.3	2.36e-19	8	355	224	26.479	367	356	asd	3	320	WP_007368104.1	2
338	98.3651	90.9	2.56e-19	8	361	215	26.593	367	356	asd	3	319	WP_025066235.1	2
339	98.6376	90.9	2.61e-19	8	362	218	25.691	367	356	asd	3	320	WP_006044414.1	2
340	97.2752	90.9	2.64e-19	9	357	222	26.05	367	356	asd	3	319	WP_025797624.1	2
341	98.6376	90.9	2.92e-19	8	362	213	26.796	367	356	asd	3	319	WP_009230996.1	2
342	98.6376	90.9	2.98e-19	8	362	212	27.072	367	356	asd	3	319	WP_018967971.1	2
343	96.1853	90.9	3.04e-19	8	353	224	26.346	367	356	asd	4	319	WP_094381615.1	3
344	98.6376	90.9	3.11e-19	8	362	218	25.691	367	356	asd	3	320	WP_115083580.1	2
345	96.4578	90.9	3.2e-19	7	354	222	27.119	367	356	asd	3	319	WP_021853439.1	2
346	98.6376	90.5	3.85e-19	8	362	217	25.967	367	356	asd	3	320	WP_099995875.1	2
347	98.3651	90.5	4.08e-19	8	361	214	27.147	367	356	asd	3	320	WP_044065787.1	2
348	98.3651	90.5	4.37e-19	8	361	216	26.039	367	356	asd	4	320	WP_100014558.1	3
349	97.2752	90.5	4.45e-19	9	357	219	26.891	367	356	asd	4	321	WP_028910537.1	3
350	96.4578	90.1	4.95e-19	7	354	220	27.966	367	356	asd	3	320	WP_044073589.1	2
351	96.4578	90.1	5.19e-19	7	354	220	27.684	367	356	asd	3	319	WP_172176509.1	2
352	98.6376	90.1	5.22e-19	8	362	214	26.519	367	356	asd	3	319	WP_044260517.1	2
353	98.3651	90.1	5.51e-19	8	361	216	26.039	367	356	asd	4	320	WP_097550371.1	3
354	98.6376	90.1	5.67e-19	8	362	215	26.519	367	356	asd	3	320	WP_092112993.1	2
355	98.3651	90.1	5.73e-19	8	361	216	26.039	367	356	asd	4	320	WP_100371097.1	3
356	98.6376	90.1	6.19e-19	8	362	217	25.967	367	356	asd	3	320	WP_018911306.1	2
357	98.0926	89.7	6.89e-19	8	360	215	26.667	367	356	asd	4	320	WP_036892529.1	3
358	98.6376	89.7	7.05e-19	8	362	213	26.796	367	356	asd	3	319	WP_025815408.1	2
359	96.7302	89.7	7.4e-19	8	355	218	28.169	367	356	asd	3	320	WP_125234822.1	2
360	98.6376	89.7	7.69e-19	8	362	213	26.796	367	356	asd	3	319	WP_070720395.1	2
361	98.3651	89.7	8.36e-19	8	361	217	25.762	367	356	asd	4	320	WP_045166791.1	3
362	98.6376	89.4	8.86e-19	8	362	216	26.243	367	356	asd	3	320	WP_025000045.1	2
363	96.4578	89.4	9.12e-19	8	354	225	25.989	367	356	asd	4	320	WP_153114469.1	3
364	96.4578	89.4	9.3e-19	7	354	220	27.966	367	356	asd	3	320	WP_042517376.1	2
365	98.6376	89.4	9.3e-19	8	362	217	25.967	367	356	asd	3	320	WP_096407517.1	2
366	98.6376	89.4	9.95e-19	8	362	217	25.967	367	356	asd	3	320	WP_036895734.1	2
367	98.3651	89.4	1.07e-18	8	361	218	26.039	367	356	asd	3	320	WP_004365510.1	2
368	80.109	88.2	1.18e-18	6	294	176	28.912	367	297	asd	4	263	WP_104368825.1	3
369	96.4578	89	1.22e-18	8	354	225	25.989	367	356	asd	4	320	WP_118312022.1	3
370	98.6376	89	1.22e-18	8	362	213	26.796	367	356	asd	3	319	WP_009237784.1	2
371	98.3651	89	1.24e-18	8	361	218	25.485	367	356	asd	4	320	WP_018464878.1	3
372	98.6376	89	1.28e-18	8	362	217	25.967	367	356	asd	3	320	WP_099836575.1	2
373	98.0926	89	1.32e-18	8	360	217	26.111	367	356	asd	4	320	WP_077196771.1	3
374	96.1853	89	1.33e-18	7	353	222	26.912	367	356	asd	4	319	WP_172277336.1	3
375	98.3651	89	1.45e-18	8	361	218	25.485	367	356	asd	4	320	WP_207153288.1	3
376	96.4578	89	1.51e-18	8	354	225	25.989	367	356	asd	4	320	WP_134843993.1	3
377	98.6376	88.6	1.66e-18	8	362	217	25.967	367	356	asd	3	320	WP_100016000.1	2
378	98.6376	88.6	1.68e-18	8	362	217	25.967	367	356	asd	3	320	WP_028904910.1	2
379	96.4578	88.6	1.9e-18	8	354	225	25.989	367	356	asd	4	320	WP_006848280.1	3
380	98.6376	88.6	1.9e-18	8	362	218	25.691	367	356	asd	3	320	WP_094400546.1	2
381	96.4578	88.6	1.96e-18	8	354	225	25.989	367	356	asd	4	320	WP_117662130.1	3
382	98.3651	88.6	2.13e-18	8	361	217	26.316	367	356	asd	3	320	WP_100023837.1	2
383	96.4578	88.2	2.18e-18	8	354	225	25.989	367	356	asd	4	320	WP_022110772.1	3
384	96.1853	88.2	2.35e-18	7	353	221	27.479	367	356	asd	4	320	WP_094464610.1	3
385	96.4578	88.2	2.4e-18	8	354	225	25.989	367	356	asd	4	320	WP_118201595.1	3
386	96.4578	88.2	2.54e-18	8	354	225	25.989	367	356	asd	4	320	WP_117587456.1	3
387	96.1853	88.2	2.64e-18	7	353	221	27.479	367	356	asd	4	320	WP_094391397.1	3
388	98.3651	87.8	3.52e-18	8	361	218	26.039	367	356	asd	3	320	WP_099892132.1	2
389	98.6376	87.8	3.66e-18	8	362	218	25.691	367	356	asd	3	320	WP_100019853.1	2
390	96.4578	87.8	3.7e-18	8	354	225	25.989	367	356	asd	4	320	WP_089544301.1	3
391	96.4578	87.8	3.88e-18	8	354	226	25.706	367	356	asd	4	320	WP_158463511.1	3
392	96.4578	87.4	4.27e-18	8	354	225	25.989	367	356	asd	4	320	WP_203041545.1	3
393	98.3651	87.4	4.84e-18	8	361	219	25.762	367	356	asd	3	320	WP_004363983.1	2
394	98.3651	87.4	4.88e-18	7	361	219	25.485	367	356	asd	3	319	WP_024992402.1	2
395	96.4578	87.4	4.99e-18	8	354	225	25.989	367	356	asd	4	320	WP_119249850.1	3
396	96.4578	87.4	5.13e-18	7	354	224	26.271	367	356	asd	4	320	WP_153113365.1	3
397	96.4578	87.4	5.13e-18	8	354	225	25.989	367	356	asd	4	320	WP_144151842.1	3
398	96.4578	87	6.22e-18	8	354	225	25.989	367	356	asd	4	320	WP_203050384.1	3
399	98.0926	87	6.34e-18	8	360	215	26.667	367	356	asd	4	320	WP_107582161.1	3
400	96.4578	86.7	8.61e-18	6	354	229	25.141	367	356	asd	3	319	WP_018363287.1	2
401	98.3651	86.3	1.32e-17	7	361	219	25.485	367	356	asd	3	319	WP_021583104.1	2
402	98.3651	85.5	2.07e-17	9	361	216	26.593	367	356	asd	3	320	WP_060932639.1	2
403	98.3651	85.1	2.58e-17	9	361	217	26.316	367	356	asd	3	320	WP_008451067.1	2
404	98.0926	84.3	5.6e-17	7	360	219	25.556	367	356	asd	4	320	WP_036855262.1	3
405	98.3651	83.2	1.2e-16	9	361	217	26.316	367	356	asd	3	320	WP_019036280.1	2
406	98.6376	81.6	4.3e-16	8	362	220	25.138	367	356	asd	3	320	WP_024998825.1	2
407	88.5559	78.2	6.2e-15	7	325	206	25.538	367	356	asd	33	295	WP_153129244.1	6
408	98.3651	77	1.53e-14	9	361	222	24.931	367	356	asd	3	320	WP_036899766.1	2
409	98.3651	76.6	2.13e-14	9	361	222	24.931	367	356	asd	3	320	WP_062433813.1	2
424	97.9592	50.8	2.35e-06	5	240	161	23.333	245	233	bamD	7	234	WP_091899645.1	5
425	97.9592	50.1	5.15e-06	5	240	161	23.333	245	233	bamD	7	234	WP_091914598.1	5
651	84.0909	182	9.2e-57	2	185	96	46.486	220	193	can	11	197	WP_029904548.1	14
652	74.0909	62.8	1.01e-10	7	163	104	28.834	220	186	can	30	252	WP_029902914.1	96
700	97.1519	422	1.37e-148	0	307	110	64.169	316	316	coaA	10	313	WP_029904937.1	7
785	92.4528	124	5.66e-36	1	147	84	42.177	159	147	coaD	1	146	WP_104403914.1	1
786	91.8239	124	6.59e-36	1	146	86	40.411	159	149	coaD	4	147	WP_004382987.1	3
787	91.8239	124	1.12e-35	1	146	86	40.411	159	149	coaD	4	147	WP_009435467.1	3
788	91.8239	122	3.6e-35	1	146	86	40.411	159	149	coaD	4	147	WP_155714996.1	3
789	91.8239	122	3.68e-35	1	146	86	40.411	159	149	coaD	4	147	WP_018910825.1	3
790	94.3396	120	3.48e-34	1	150	93	37.333	159	150	coaD	1	149	WP_029904721.1	1
791	91.195	118	1.26e-33	1	145	88	38.621	159	149	coaD	5	147	WP_174262606.1	4
792	91.195	118	1.52e-33	1	145	88	38.621	159	149	coaD	5	155	WP_006044002.1	12
793	91.195	118	1.67e-33	1	145	89	37.931	159	149	coaD	5	155	WP_100189665.1	12
794	91.195	118	2.24e-33	1	145	87	39.31	159	149	coaD	5	155	WP_024999085.1	12
795	93.0818	117	2.94e-33	1	148	91	37.838	159	149	coaD	2	155	WP_096405694.1	9
796	93.0818	117	3.39e-33	1	148	91	37.838	159	149	coaD	2	155	WP_112200222.1	9
797	92.4528	117	4.15e-33	1	147	86	40.816	159	149	coaD	3	147	WP_040556209.1	2
798	93.0818	117	4.8e-33	1	148	92	37.162	159	149	coaD	2	155	WP_028905598.1	9
799	91.195	117	4.85e-33	1	145	89	37.931	159	149	coaD	5	155	WP_099836553.1	12
800	93.0818	117	5.58e-33	1	148	92	37.162	159	149	coaD	2	155	WP_097549465.1	9
801	93.0818	117	5.67e-33	1	148	92	37.162	159	149	coaD	2	155	WP_100019278.1	9
802	91.8239	117	6.09e-33	1	146	89	38.356	159	147	coaD	2	153	WP_088438913.1	9
803	89.9371	117	7.02e-33	1	143	87	38.462	159	147	coaD	5	153	WP_044048076.1	12
804	92.4528	116	7.65e-33	1	147	89	38.776	159	149	coaD	3	147	WP_036862959.1	2
805	93.0818	116	8.26e-33	1	148	91	37.838	159	149	coaD	2	155	WP_124139742.1	9
806	91.8239	116	9.41e-33	1	146	90	37.671	159	147	coaD	2	153	WP_097646484.1	9
807	92.4528	116	9.58e-33	1	147	86	40.816	159	149	coaD	3	147	WP_025064542.1	2
808	89.9371	116	9.72e-33	1	143	87	38.462	159	147	coaD	5	153	WP_100015521.1	12
809	90.566	116	1.08e-32	1	144	86	39.583	159	148	coaD	5	146	WP_018464059.1	4
810	93.0818	116	1.27e-32	1	148	93	36.486	159	149	coaD	2	155	WP_061868513.1	9
811	91.8239	116	1.33e-32	1	146	90	37.671	159	147	coaD	2	153	WP_045166611.1	9
812	89.9371	115	2.5e-32	1	143	86	39.161	159	147	coaD	5	145	WP_025875917.1	4
813	89.9371	115	3.04e-32	1	143	86	39.161	159	147	coaD	5	145	WP_060940300.1	4
814	89.9371	115	3.54e-32	1	143	87	38.462	159	147	coaD	5	153	WP_023926496.1	12
815	92.4528	115	3.54e-32	1	147	89	38.776	159	149	coaD	3	147	WP_013264052.1	2
816	89.9371	114	5.26e-32	1	143	90	36.364	159	147	coaD	5	149	WP_103002499.1	8
817	92.4528	114	5.53e-32	1	147	91	37.415	159	149	coaD	3	147	WP_004358879.1	2
818	91.8239	114	6.33e-32	1	146	92	36.301	159	147	coaD	2	149	WP_036926043.1	5
819	92.4528	114	6.65e-32	1	147	90	38.095	159	149	coaD	3	147	WP_204867475.1	2
820	92.4528	114	7.74e-32	1	147	89	38.776	159	149	coaD	3	147	WP_025839715.1	2
821	89.9371	114	8.49e-32	1	143	85	39.86	159	147	coaD	5	144	WP_094382758.1	3
822	91.8239	114	8.82e-32	1	146	86	40.411	159	148	coaD	3	146	WP_117653406.1	2
823	92.4528	114	9.41e-32	1	147	89	38.776	159	149	coaD	3	147	WP_107625129.1	2
824	92.4528	114	9.62e-32	1	147	89	38.776	159	149	coaD	3	147	WP_036921901.1	2
825	91.8239	113	1.81e-31	1	146	92	36.301	159	147	coaD	2	149	WP_102188940.1	5
826	92.4528	113	2.01e-31	1	147	89	38.776	159	149	coaD	3	147	WP_013670822.1	2
827	89.9371	112	2.04e-31	1	143	86	39.161	159	146	coaD	4	144	WP_018362166.1	3
828	92.4528	112	2.17e-31	1	147	89	38.776	159	149	coaD	3	147	WP_025002941.1	2
829	93.0818	112	2.2e-31	3	148	85	40.541	159	149	coaD	3	147	WP_036853358.1	2
830	92.4528	112	2.29e-31	1	147	88	39.456	159	149	coaD	3	147	WP_009011060.1	2
831	89.9371	112	2.66e-31	1	143	88	37.762	159	147	coaD	5	153	WP_004366969.1	12
832	89.9371	112	3.17e-31	1	143	88	37.762	159	147	coaD	5	153	WP_004363849.1	12
833	91.8239	112	3.26e-31	1	146	93	35.616	159	147	coaD	2	149	WP_195252631.1	5
834	91.8239	112	3.4e-31	1	146	93	35.616	159	147	coaD	2	149	WP_025072183.1	5
835	91.8239	112	3.47e-31	1	146	92	36.301	159	147	coaD	2	149	WP_008123723.1	5
836	92.4528	112	4.75e-31	1	147	91	37.415	159	149	coaD	3	147	WP_021672501.1	2
837	92.4528	111	7.25e-31	1	147	89	38.776	159	149	coaD	3	147	WP_089365363.1	2
838	93.0818	111	7.49e-31	3	148	86	39.865	159	149	coaD	3	147	WP_004353897.1	2
839	89.9371	111	7.84e-31	1	143	86	39.161	159	146	coaD	4	144	WP_009227968.1	3
840	93.0818	111	1e-30	1	148	88	39.865	159	148	coaD	1	147	WP_004344508.1	1
841	90.566	110	2.5e-30	1	144	85	40.278	159	148	coaD	5	146	WP_207155431.1	4
842	93.0818	110	2.66e-30	1	148	88	39.865	159	148	coaD	1	147	WP_007411439.1	1
843	93.0818	110	2.82e-30	1	148	91	37.838	159	152	coaD	5	150	WP_028910442.1	4
844	95.5975	110	3.07e-30	6	152	79	40.789	159	149	coaD	3	147	WP_029216314.1	2
845	93.0818	109	6.56e-30	3	148	87	39.189	159	149	coaD	3	147	WP_040554917.1	2
846	92.4528	109	6.63e-30	1	147	92	36.735	159	149	coaD	3	147	WP_120173473.1	2
847	92.4528	108	1.06e-29	1	147	93	36.054	159	149	coaD	3	147	WP_008823476.1	2
848	92.4528	108	1.14e-29	1	147	88	39.456	159	147	coaD	1	146	WP_172204256.1	1
849	92.4528	108	1.18e-29	1	147	92	36.735	159	151	coaD	5	149	WP_147785584.1	4
850	92.4528	108	1.26e-29	1	147	92	36.735	159	147	coaD	1	146	WP_125105448.1	1
851	92.4528	108	1.43e-29	1	147	92	36.735	159	151	coaD	5	149	WP_130830319.1	4
852	92.4528	108	1.69e-29	1	147	91	37.415	159	149	coaD	3	147	WP_036865682.1	2
853	92.4528	108	1.84e-29	1	147	91	37.415	159	149	coaD	3	147	WP_061314387.1	2
854	91.195	108	1.87e-29	1	145	93	35.172	159	147	coaD	3	145	WP_036899211.1	2
855	91.195	107	2.28e-29	1	145	88	38.621	159	147	coaD	3	145	WP_172174764.1	2
856	93.0818	107	2.31e-29	1	148	93	36.486	159	148	coaD	1	147	WP_106811082.1	1
857	91.195	107	2.55e-29	1	145	93	35.172	159	147	coaD	3	145	WP_025797321.1	2
858	92.4528	107	2.66e-29	1	147	92	36.735	159	149	coaD	3	147	WP_036862205.1	2
859	89.9371	107	2.94e-29	1	143	88	37.762	159	147	coaD	5	145	WP_006950839.1	4
860	92.4528	107	3.03e-29	1	147	92	36.735	159	149	coaD	3	147	WP_036886092.1	2
861	91.195	107	3.52e-29	0	145	88	39.31	159	147	coaD	3	146	WP_172181654.1	2
862	92.4528	107	3.77e-29	1	147	92	36.735	159	149	coaD	3	147	WP_061450441.1	2
863	91.8239	107	3.86e-29	1	146	90	37.671	159	148	coaD	3	146	WP_025816778.1	2
864	91.195	107	4.2e-29	1	145	94	34.483	159	147	coaD	3	145	WP_009161344.1	2
865	93.0818	107	4.82e-29	2	148	88	38.514	159	150	coaD	3	146	WP_107581460.1	2
866	92.4528	107	5.32e-29	1	147	89	38.776	159	147	coaD	1	146	WP_104369270.1	1
867	92.4528	106	6.69e-29	1	147	92	36.735	159	149	coaD	3	147	WP_004336447.1	2
868	92.4528	106	7.2e-29	1	147	92	36.735	159	149	coaD	3	147	WP_025077696.1	2
869	89.9371	106	7.55e-29	1	143	87	38.462	159	147	coaD	5	145	WP_022317392.1	4
870	93.0818	106	9.69e-29	1	148	89	39.189	159	148	coaD	1	147	WP_115153802.1	1
871	92.4528	106	1.13e-28	1	147	93	36.054	159	149	coaD	3	147	WP_048740946.1	2
872	90.566	105	1.2e-28	1	144	88	38.194	159	148	coaD	5	146	WP_024990164.1	4
873	92.4528	105	1.27e-28	1	147	90	38.095	159	149	coaD	3	147	WP_077196994.1	2
874	91.195	105	2.67e-28	1	145	90	37.241	159	149	coaD	5	147	WP_094402333.1	4
875	83.6478	105	3.75e-28	1	133	79	39.85	159	137	coaD	5	135	WP_021590852.1	4
876	93.0818	104	4.99e-28	1	148	94	35.811	159	148	coaD	1	147	WP_006282764.1	1
877	91.195	103	7.72e-28	1	145	94	34.483	159	147	coaD	3	145	WP_172273074.1	2
878	92.4528	103	7.98e-28	1	147	95	34.694	159	147	coaD	1	146	WP_094879620.1	1
879	92.4528	102	1.8e-27	1	147	96	34.014	159	147	coaD	1	146	WP_126678830.1	1
880	89.9371	102	2.03e-27	1	143	90	36.364	159	147	coaD	5	145	WP_172343513.1	4
881	92.4528	102	3.06e-27	1	147	94	35.374	159	149	coaD	3	147	WP_028897228.1	2
882	92.4528	102	3.44e-27	1	147	92	36.735	159	149	coaD	3	147	WP_091820715.1	2
883	92.4528	102	3.48e-27	1	147	96	34.014	159	149	coaD	3	147	WP_036870245.1	2
884	91.8239	102	5.11e-27	1	146	95	34.247	159	148	coaD	3	150	WP_005845501.1	6
885	91.195	101	7.3e-27	1	145	94	34.483	159	147	coaD	3	145	WP_004369208.1	2
886	92.4528	101	7.35e-27	1	147	97	33.333	159	147	coaD	1	146	WP_125234485.1	1
887	91.8239	100	1.34e-26	1	146	94	34.932	159	148	coaD	3	150	WP_023057198.1	6
888	91.8239	100	1.52e-26	1	146	94	34.932	159	148	coaD	3	150	WP_102696381.1	6
889	92.4528	100	1.71e-26	1	147	96	34.014	159	149	coaD	3	147	WP_025791312.1	2
890	91.195	100	2.11e-26	1	145	95	33.793	159	147	coaD	3	145	WP_023984209.1	2
891	89.9371	100	2.28e-26	1	143	91	35.664	159	147	coaD	5	151	WP_007174599.1	10
892	85.5346	99.8	2.95e-26	2	136	82	38.235	159	140	coaD	5	137	WP_094380359.1	4
893	92.4528	99.8	3.99e-26	1	147	95	34.694	159	149	coaD	3	147	WP_018966572.1	2
894	91.8239	99.8	4.44e-26	1	146	94	34.932	159	148	coaD	3	150	WP_036871934.1	6
895	91.8239	99.4	4.85e-26	1	146	94	34.932	159	148	coaD	3	146	WP_019187781.1	2
896	91.8239	99.4	6.01e-26	1	146	95	34.247	159	148	coaD	3	150	WP_004350333.1	6
897	92.4528	98.6	8.8e-26	1	147	95	34.694	159	149	coaD	3	147	WP_009236965.1	2
898	92.4528	99	8.91e-26	2	147	93	35.374	159	147	coaD	3	148	WP_091853320.1	2
899	94.3396	98.6	1.01e-25	2	150	96	34.667	159	151	coaD	3	150	WP_091962020.1	2
900	92.4528	98.6	1.26e-25	2	147	93	35.374	159	147	coaD	3	148	WP_091817749.1	2
901	100	98.2	1.63e-25	3	159	85	37.736	159	148	coaD	3	159	WP_181975344.1	2
902	91.8239	98.2	1.85e-25	1	146	95	34.247	159	147	coaD	2	151	WP_154533891.1	7
903	91.8239	96.7	4.75e-25	2	146	94	34.247	159	147	coaD	3	146	WP_107620337.1	2
904	90.566	97.1	5.82e-25	1	144	90	36.806	159	148	coaD	5	150	WP_019968351.1	8
905	91.195	96.3	6.32e-25	1	145	98	31.724	159	147	coaD	3	145	WP_024991428.1	2
906	90.566	97.1	7.22e-25	1	144	90	36.806	159	148	coaD	5	150	WP_008565979.1	8
907	93.0818	96.3	7.42e-25	2	148	98	32.432	159	149	coaD	3	148	WP_092073585.1	2
908	91.195	95.9	1.11e-24	1	145	93	35.172	159	147	coaD	3	145	WP_094389222.1	2
909	93.7107	95.5	1.55e-24	1	149	98	33.557	159	149	coaD	1	148	WP_118355302.1	1
910	91.195	95.1	2.12e-24	1	145	94	34.483	159	147	coaD	3	145	WP_068856926.1	2
911	100	95.5	2.13e-24	3	159	87	36.478	159	148	coaD	3	159	WP_200756613.1	2
912	92.4528	95.1	2.16e-24	1	147	92	36.735	159	149	coaD	3	147	WP_036855468.1	2
913	92.4528	95.1	2.57e-24	1	147	92	36.735	159	149	coaD	3	147	WP_008447386.1	2
914	100	95.1	2.59e-24	3	159	86	37.107	159	148	coaD	3	159	WP_153090881.1	2
915	91.195	94.7	2.81e-24	1	145	93	35.172	159	147	coaD	3	145	WP_022311210.1	2
916	91.8239	94.7	3.63e-24	2	146	96	32.877	159	147	coaD	3	146	WP_092109046.1	2
917	92.4528	94.4	3.76e-24	1	147	100	31.293	159	149	coaD	3	147	WP_006949791.1	2
918	92.4528	94.7	3.86e-24	2	147	94	34.694	159	148	coaD	3	147	WP_094389837.1	2
919	100	94.7	4.15e-24	3	159	88	35.849	159	148	coaD	3	159	WP_181985928.1	2
920	100	94.7	4.15e-24	3	159	87	36.478	159	148	coaD	3	159	WP_153093612.1	2
921	93.7107	94.4	4.33e-24	1	149	98	33.557	159	149	coaD	1	148	WP_007898563.1	1
922	93.0818	94.4	4.41e-24	2	148	95	34.459	159	149	coaD	3	148	WP_091840986.1	2
923	100	94	7.3e-24	3	159	87	36.478	159	148	coaD	3	159	WP_134842549.1	2
924	93.0818	93.6	9.82e-24	2	148	94	35.135	159	149	coaD	3	148	WP_091900329.1	2
925	98.7421	93.6	1.06e-23	3	157	86	36.306	159	148	coaD	5	159	WP_118117881.1	4
926	94.3396	94	1.08e-23	1	150	95	36	159	151	coaD	2	153	WP_004380529.1	5
927	93.0818	93.2	1.2e-23	2	148	95	34.459	159	147	coaD	2	150	WP_027454444.1	3
928	100	93.2	1.74e-23	3	159	87	36.478	159	148	coaD	3	159	WP_181976543.1	2
929	100.629	92.8	2.37e-23	3	160	90	35	159	149	coaD	3	160	WP_158463829.1	2
930	93.0818	92	3.13e-23	2	148	95	34.459	159	149	coaD	3	148	WP_073206720.1	2
931	93.0818	92.4	3.17e-23	2	148	96	33.784	159	147	coaD	2	150	WP_027450758.1	3
932	93.7107	92.8	3.24e-23	1	149	100	32.215	159	153	coaD	5	157	WP_036892931.1	10
933	100	92.4	3.39e-23	3	159	88	35.849	159	148	coaD	3	159	WP_089543089.1	2
934	100	92.4	3.43e-23	3	159	88	35.849	159	148	coaD	3	159	WP_153122200.1	2
935	100	92.4	3.47e-23	3	159	88	35.849	159	148	coaD	3	159	WP_153083091.1	2
936	98.7421	92.4	3.54e-23	3	157	86	36.306	159	148	coaD	5	159	WP_203041688.1	4
937	93.7107	92	3.76e-23	2	149	96	34.228	159	150	coaD	3	149	WP_033147413.1	2
938	100	92	3.99e-23	3	159	88	35.849	159	148	coaD	3	159	WP_153073144.1	2
939	100	92	4.03e-23	3	159	89	35.22	159	148	coaD	3	159	WP_182384332.1	2
940	100	92	4.12e-23	3	159	88	35.849	159	148	coaD	3	159	WP_118416948.1	2
941	100	92	4.44e-23	3	159	88	35.849	159	148	coaD	3	159	WP_119248604.1	2
942	93.7107	92.4	4.47e-23	1	149	100	32.215	159	153	coaD	5	157	WP_116615825.1	10
943	100	92	4.84e-23	3	159	88	35.849	159	148	coaD	3	159	WP_144152756.1	2
944	93.0818	91.7	5.72e-23	2	148	97	33.108	159	149	coaD	3	148	WP_028910978.1	2
945	89.3082	92	5.8e-23	1	142	89	36.62	159	146	coaD	5	148	WP_028899852.1	8
946	100	91.7	6.13e-23	3	159	88	35.849	159	148	coaD	3	159	WP_006848932.1	2
947	100	91.7	6.2e-23	3	159	88	35.849	159	148	coaD	3	159	WP_203068603.1	2
948	100	91.3	8.94e-23	2	159	90	34.591	159	148	coaD	3	159	WP_153080709.1	2
949	100	91.3	9.74e-23	3	159	88	35.849	159	148	coaD	3	159	WP_118312415.1	2
950	98.7421	91.3	9.84e-23	3	157	87	35.669	159	148	coaD	5	159	WP_203051479.1	4
951	89.3082	91.3	1e-22	1	142	89	36.62	159	146	coaD	5	148	WP_025069958.1	8
952	93.0818	90.9	1.01e-22	1	148	102	30.405	159	149	coaD	2	152	WP_036879295.1	6
953	93.7107	90.5	1.33e-22	2	149	97	33.557	159	150	coaD	3	149	WP_028902801.1	2
954	100	90.9	1.48e-22	3	159	89	35.22	159	148	coaD	3	159	WP_118152518.1	2
955	100	90.5	1.69e-22	3	159	89	35.22	159	148	coaD	3	159	WP_153142655.1	2
956	100	90.1	3.01e-22	3	159	89	35.22	159	148	coaD	3	159	WP_117664192.1	2
957	68.5535	89.4	4.24e-22	1	109	62	42.202	159	109	coaD	2	112	WP_044078831.1	4
958	93.0818	88.2	1.08e-21	2	148	97	33.108	159	149	coaD	3	148	WP_074760167.1	2
959	86.1635	88.6	1.4e-21	1	137	86	36.496	159	141	coaD	5	147	WP_007572834.1	12
960	74.8428	87.4	2.72e-21	2	119	70	39.496	159	119	coaD	2	121	WP_021826317.1	4
961	93.0818	87	2.82e-21	2	148	98	32.432	159	149	coaD	3	148	WP_013063844.1	2
962	68.5535	86.7	5.4e-21	1	109	65	39.45	159	109	coaD	2	112	WP_070667615.1	4
963	68.5535	86.3	6.55e-21	1	109	65	39.45	159	109	coaD	2	112	WP_070694787.1	4
964	68.5535	85.9	8.95e-21	1	109	65	39.45	159	109	coaD	2	112	WP_004373440.1	4
965	68.5535	85.9	1.01e-20	1	109	65	39.45	159	109	coaD	2	112	WP_018919799.1	4
966	66.0377	85.9	1.25e-20	0	105	64	39.048	159	109	coaD	5	117	WP_039874136.1	13
967	92.4528	84.7	2.7e-20	2	147	98	31.973	159	148	coaD	3	147	WP_036910709.1	2
1141	41.9643	50.8	1.24e-06	3	94	58	34.043	224	213	cohE	121	200	WP_094466266.1	110
1142	41.9643	50.4	1.49e-06	3	94	58	34.043	224	213	cohE	121	200	WP_094386760.1	110
1200	100.575	413	1.26e-138	8	525	255	42.857	522	501	cydA	1	508	WP_203069163.1	5
1201	100.575	412	2.42e-138	9	525	254	43.048	522	501	cydA	1	508	WP_118116987.1	5
1202	100.575	411	4.34e-138	8	525	256	42.667	522	501	cydA	1	508	WP_117691762.1	5
1203	100.575	411	4.64e-138	8	525	256	42.667	522	501	cydA	1	508	WP_153088176.1	5
1204	100.575	411	5e-138	9	525	254	43.048	522	501	cydA	1	508	WP_118415647.1	5
1205	100.575	411	5.57e-138	8	525	256	42.667	522	501	cydA	1	508	WP_153093345.1	5
1206	100.575	411	5.88e-138	8	525	256	42.667	522	501	cydA	1	508	WP_203049568.1	5
1207	100.575	411	6.7e-138	9	525	254	43.048	522	501	cydA	1	508	WP_153112532.1	5
1208	100.575	410	1.16e-137	9	525	254	43.048	522	501	cydA	1	508	WP_118078795.1	5
1209	100.575	410	1.22e-137	9	525	254	43.048	522	501	cydA	1	508	WP_153086483.1	5
1210	100.575	410	1.22e-137	8	525	256	42.667	522	501	cydA	1	508	WP_153097919.1	5
1211	100.575	410	1.31e-137	8	525	256	42.667	522	501	cydA	1	508	WP_153091330.1	5
1212	100.575	410	1.33e-137	8	525	256	42.667	522	501	cydA	1	508	WP_153129691.1	5
1213	100.575	410	1.56e-137	8	525	257	42.476	522	501	cydA	1	508	WP_153072732.1	5
1214	100.575	410	1.58e-137	8	525	256	42.667	522	501	cydA	1	508	WP_118151082.1	5
1215	100.575	410	1.74e-137	9	525	255	42.857	522	501	cydA	1	508	WP_153117948.1	5
1216	100.575	410	2.05e-137	8	525	257	42.476	522	501	cydA	1	508	WP_118255430.1	5
1217	100.575	410	2.07e-137	8	525	257	42.476	522	501	cydA	1	508	WP_203041658.1	5
1218	100.575	409	2.38e-137	9	525	255	42.857	522	501	cydA	1	508	WP_200758502.1	5
1219	100.575	409	2.38e-137	9	525	254	43.048	522	501	cydA	1	508	WP_089545077.1	5
1220	100.575	409	2.41e-137	8	525	257	42.476	522	501	cydA	1	508	WP_144154136.1	5
1221	100.575	409	2.41e-137	8	525	257	42.476	522	501	cydA	1	508	WP_153104110.1	5
1222	100.575	409	2.74e-137	8	525	257	42.476	522	501	cydA	1	508	WP_118141818.1	5
1223	100.575	409	2.8e-137	8	525	257	42.476	522	501	cydA	1	508	WP_153142579.1	5
1224	101.149	410	3.46e-137	7	528	259	42.235	522	502	cydA	4	522	WP_092112814.1	12
1225	100.575	409	3.96e-137	8	525	256	42.667	522	501	cydA	1	508	WP_154480598.1	5
1226	100.575	409	4.32e-137	9	525	254	43.048	522	501	cydA	1	508	WP_153137600.1	5
1227	100.575	409	4.77e-137	8	525	256	42.667	522	501	cydA	1	508	WP_153122719.1	5
1228	100.575	409	4.82e-137	8	525	257	42.476	522	501	cydA	1	508	WP_153083232.1	5
1229	100.575	409	5.14e-137	9	525	253	43.238	522	501	cydA	1	508	WP_119250331.1	5
1230	100.575	409	5.2e-137	9	525	255	42.857	522	501	cydA	1	508	WP_134844303.1	5
1231	100.575	408	7.76e-137	8	525	256	42.667	522	501	cydA	1	508	WP_117661545.1	5
1232	100.575	408	8.02e-137	8	525	257	42.476	522	501	cydA	1	508	WP_040552975.1	5
1233	100.575	408	8.28e-137	9	525	254	43.048	522	501	cydA	1	508	WP_153085599.1	5
1234	100.575	408	8.84e-137	8	525	256	42.667	522	501	cydA	1	508	WP_117586045.1	5
1235	100.575	408	1.21e-136	8	525	258	42.286	522	501	cydA	1	508	WP_118065352.1	5
1236	100	407	2.94e-136	7	522	260	42.72	522	501	cydA	1	508	WP_117727458.1	5
1237	100.192	402	1.58e-134	7	523	263	42.065	522	500	cydA	1	510	WP_070692735.1	5
1238	100.192	402	1.86e-134	7	523	264	41.874	522	500	cydA	1	510	WP_070666908.1	5
1239	103.257	402	2.22e-134	6	539	274	41.558	522	518	cydA	1	523	WP_036897272.1	5
1240	100.192	402	2.71e-134	7	523	264	41.874	522	500	cydA	1	510	WP_018919526.1	5
1241	100.192	402	3.3e-134	7	523	264	41.874	522	500	cydA	1	510	WP_039873574.1	5
1242	100	402	7.07e-134	6	522	272	42.912	522	502	cydA	2	522	WP_107621009.1	6
1243	99.0421	399	2.02e-133	4	517	263	42.553	522	502	cydA	3	510	WP_100020125.1	11
1244	99.0421	399	3.87e-133	4	517	263	42.553	522	502	cydA	3	510	WP_099977471.1	11
1245	98.8506	398	5.84e-133	4	516	263	42.442	522	501	cydA	3	509	WP_028905227.1	11
1246	99.0421	398	6.72e-133	4	517	264	42.36	522	502	cydA	3	510	WP_100021735.1	11
1247	99.8084	398	1.11e-132	9	521	263	41.651	522	501	cydA	5	516	WP_126679214.1	13
1248	98.8506	397	1.74e-132	4	516	263	42.442	522	501	cydA	3	509	WP_099995965.1	11
1249	99.0421	397	2.31e-132	4	517	265	42.166	522	502	cydA	3	510	WP_088439068.1	11
1250	99.0421	397	2.49e-132	4	517	264	42.36	522	502	cydA	3	510	WP_099984443.1	11
1251	100	397	3.76e-132	7	522	288	41.379	522	508	cydA	1	523	WP_024991698.1	6
1252	99.0421	396	3.8e-132	4	517	265	42.166	522	502	cydA	3	510	WP_061868718.1	11
1253	99.0421	396	4.33e-132	4	517	264	42.36	522	502	cydA	3	510	WP_124140501.1	11
1254	98.4674	396	5.37e-132	8	514	271	43.58	522	503	cydA	5	522	WP_172343926.1	13
1255	99.0421	395	6.32e-132	4	517	264	42.36	522	502	cydA	3	510	WP_097648391.1	11
1256	99.0421	395	7.43e-132	4	517	265	42.166	522	502	cydA	3	510	WP_014708558.1	11
1257	98.659	395	7.48e-132	6	515	258	42.913	522	500	cydA	5	510	WP_019967422.1	13
1258	100.383	395	9.66e-132	7	524	257	42.939	522	501	cydA	1	509	WP_036875749.1	5
1259	99.0421	395	1.05e-131	4	517	265	42.166	522	502	cydA	3	510	WP_100328509.1	11
1260	98.8506	395	1.18e-131	5	516	262	42.636	522	501	cydA	3	509	WP_023925412.1	11
1261	100.383	395	1.25e-131	7	524	257	42.939	522	501	cydA	1	509	WP_036859928.1	5
1262	99.0421	395	1.32e-131	4	517	265	42.166	522	502	cydA	3	510	WP_100014824.1	11
1263	98.659	395	1.65e-131	7	515	282	41.748	522	501	cydA	1	516	WP_021582800.1	6
1264	98.8506	394	1.91e-131	5	516	263	42.442	522	501	cydA	3	509	WP_004362844.1	11
1265	99.0421	394	2.06e-131	4	517	265	42.166	522	502	cydA	3	510	WP_100371575.1	11
1266	98.8506	394	2.12e-131	5	516	263	42.442	522	501	cydA	3	509	WP_004367841.1	11
1267	99.6169	394	2.53e-131	7	520	264	41.154	522	498	cydA	4	513	WP_094464462.1	11
1268	99.0421	394	2.58e-131	4	517	265	42.166	522	502	cydA	3	510	WP_100022753.1	11
1269	99.0421	394	2.82e-131	4	517	266	41.973	522	502	cydA	3	510	WP_097550310.1	11
1270	99.0421	394	2.85e-131	4	517	266	41.973	522	502	cydA	3	510	WP_100016135.1	11
1271	98.8506	394	3.9e-131	4	516	265	42.054	522	501	cydA	3	509	WP_096409355.1	11
1272	99.0421	394	4.25e-131	4	517	266	41.973	522	502	cydA	3	510	WP_045166893.1	11
1273	98.8506	393	5.05e-131	4	516	265	42.054	522	501	cydA	3	509	WP_099892877.1	11
1274	100.192	393	5.6e-131	9	523	260	42.639	522	500	cydA	1	510	WP_025880070.1	5
1275	101.149	393	6.38e-131	8	528	265	42.235	522	505	cydA	1	515	WP_107583013.1	5
1276	98.659	393	6.66e-131	6	515	258	42.913	522	500	cydA	5	510	WP_008565109.1	13
1277	98.8506	393	6.91e-131	4	516	265	42.054	522	501	cydA	3	509	WP_099837016.1	11
1278	99.6169	393	7.15e-131	7	520	265	40.962	522	498	cydA	4	513	WP_094446722.1	11
1279	98.8506	393	7.54e-131	5	516	263	42.442	522	501	cydA	3	509	WP_088401541.1	11
1280	100.192	393	1.02e-130	9	523	260	42.639	522	500	cydA	1	510	WP_021590729.1	5
1281	99.6169	393	1.08e-130	7	520	265	40.962	522	498	cydA	4	513	WP_094440279.1	11
1282	100.766	392	1.23e-130	6	526	271	40.494	522	503	cydA	1	511	WP_197052239.1	5
1283	100.192	392	2.21e-130	6	523	270	40.727	522	500	cydA	1	510	WP_028900087.1	5
1284	100.192	392	2.43e-130	9	523	253	43.403	522	501	cydA	5	518	WP_007411135.1	13
1285	100	392	2.54e-130	7	522	281	40.996	522	501	cydA	1	520	WP_007173949.1	5
1286	99.0421	392	2.64e-130	7	517	261	42.747	522	501	cydA	3	510	WP_021668702.1	11
1287	100	392	2.68e-130	6	522	283	40.613	522	501	cydA	1	520	WP_036894157.1	5
1288	99.0421	391	3.15e-130	4	517	265	42.166	522	502	cydA	3	510	WP_028896316.1	11
1289	99.0421	391	3.35e-130	7	517	261	42.747	522	501	cydA	3	510	WP_036882641.1	11
1290	100.766	391	3.95e-130	6	526	271	40.494	522	503	cydA	1	511	WP_023056946.1	5
1291	99.6169	391	4.22e-130	7	520	266	40.769	522	498	cydA	4	513	WP_094389757.1	11
1292	99.6169	391	4.36e-130	7	520	266	40.769	522	498	cydA	4	513	WP_094436660.1	11
1293	100	392	4.4e-130	6	522	283	40.613	522	501	cydA	1	520	WP_116617491.1	5
1294	100.192	391	4.65e-130	9	523	253	43.403	522	501	cydA	5	518	WP_115153365.1	13
1295	99.0421	390	5.89e-130	7	517	261	42.747	522	501	cydA	3	510	WP_004357686.1	11
1296	97.1264	390	9.68e-130	7	507	277	42.801	522	501	cydA	5	516	WP_006948230.1	13
1297	100.766	390	9.7e-130	6	526	270	40.684	522	503	cydA	1	511	WP_180970785.1	5
1298	100.766	390	1.27e-129	6	526	270	40.684	522	503	cydA	1	512	WP_040563460.1	6
1299	100.192	390	1.6e-129	9	523	254	43.212	522	501	cydA	5	518	WP_004340235.1	13
1300	100	389	3.22e-129	4	522	282	39.464	522	509	cydA	5	518	WP_036893693.1	14
1301	99.0421	389	3.67e-129	6	517	259	43.327	522	501	cydA	2	509	WP_077196489.1	10
1302	100	389	3.83e-129	4	522	282	39.464	522	509	cydA	5	517	WP_025073072.1	13
1303	100.192	388	6.69e-129	6	523	267	41.3	522	500	cydA	1	510	WP_025070489.1	5
1304	100.192	388	7.61e-129	6	523	267	41.3	522	500	cydA	1	510	WP_004381472.1	5
1305	98.8506	388	9.94e-129	6	516	280	42.054	522	503	cydA	5	526	WP_172178716.1	13
1306	99.0421	387	1.01e-128	6	517	261	42.94	522	502	cydA	3	510	WP_006045979.1	11
1307	100.192	387	1.74e-128	9	523	254	43.212	522	501	cydA	5	518	WP_004345573.1	13
1308	99.0421	387	1.84e-128	7	517	260	42.747	522	500	cydA	3	509	WP_028909811.1	10
1309	101.533	387	2.12e-128	6	530	271	39.623	522	502	cydA	5	525	WP_172275467.1	13
1310	100	387	2.49e-128	4	522	283	39.272	522	509	cydA	5	517	WP_180979174.1	13
1311	100	387	2.63e-128	4	522	283	39.272	522	509	cydA	5	517	WP_180961598.1	13
1312	100.192	386	3.24e-128	6	523	266	41.491	522	500	cydA	1	510	WP_007134247.1	5
1313	100	386	3.37e-128	4	522	283	39.272	522	509	cydA	5	517	WP_195253927.1	13
1314	100	386	3.88e-128	4	522	284	39.08	522	509	cydA	5	517	WP_008124253.1	13
1315	100.958	386	6.29e-128	8	527	265	41.366	522	500	cydA	1	515	WP_094400844.1	6
1316	98.659	384	1.52e-127	5	515	263	42.33	522	502	cydA	5	510	WP_155715723.1	13
1317	99.2337	385	1.7e-127	6	518	281	42.085	522	501	cydA	1	520	WP_005847419.1	5
1318	98.8506	384	1.99e-127	6	516	261	42.829	522	501	cydA	3	509	WP_115084209.1	11
1319	98.659	384	2.05e-127	5	515	263	42.33	522	502	cydA	5	510	WP_009435917.1	13
1320	100	384	2.78e-127	4	522	284	39.08	522	509	cydA	5	517	WP_197061627.1	13
1321	98.2759	384	3.46e-127	7	513	267	41.326	522	501	cydA	5	507	WP_036853802.1	13
1322	98.659	384	3.66e-127	7	515	286	40.971	522	501	cydA	1	516	WP_025066657.1	6
1323	101.724	384	3.76e-127	7	531	264	40.678	522	501	cydA	5	526	WP_094381910.1	13
1324	100.575	384	4.91e-127	8	525	270	40	522	501	cydA	5	520	WP_172181306.1	13
1325	98.2759	382	7.21e-127	7	513	267	41.326	522	501	cydA	5	507	WP_008447074.1	13
1326	100.958	383	7.67e-127	7	527	260	42.315	522	501	cydA	2	516	WP_009236237.1	7
1327	100	383	9.02e-127	10	522	262	41.571	522	501	cydA	5	516	WP_125235434.1	13
1328	98.4674	382	1.44e-126	7	514	275	42.996	522	501	cydA	2	516	WP_018967807.1	7
1329	104.215	382	2.74e-126	10	544	260	41.728	522	519	cydA	4	525	WP_007897191.1	11
1330	98.8506	381	2.81e-126	6	516	267	40.891	522	501	cydA	5	509	WP_036866210.1	13
1331	98.8506	381	3.34e-126	6	516	267	40.891	522	501	cydA	5	509	WP_004336516.1	13
1332	98.659	381	3.97e-126	5	515	264	42.136	522	502	cydA	5	510	WP_004382223.1	13
1333	100.958	380	1.38e-125	7	527	262	41.935	522	501	cydA	2	516	WP_025797543.1	7
1334	99.0421	379	1.41e-125	6	517	259	42.166	522	501	cydA	5	509	WP_120174022.1	13
1335	98.4674	379	2e-125	6	514	286	41.829	522	505	cydA	2	518	WP_036877533.1	8
1336	99.0421	379	2.03e-125	6	517	258	42.36	522	501	cydA	5	509	WP_089366399.1	13
1337	99.0421	379	2.1e-125	6	517	258	42.36	522	501	cydA	5	509	WP_009011131.1	13
1338	99.0421	379	2.64e-125	6	517	259	42.166	522	501	cydA	5	509	WP_204865031.1	13
1339	103.64	379	2.68e-125	8	541	267	41.22	522	519	cydA	4	525	WP_118354660.1	11
1340	100.958	379	4.14e-125	7	527	263	41.746	522	501	cydA	2	516	WP_009163016.1	7
1341	98.659	378	6.62e-125	11	515	271	43.495	522	503	cydA	3	515	WP_029904538.1	7
1342	99.0421	377	7.28e-125	6	517	260	41.973	522	501	cydA	5	509	WP_013264766.1	13
1343	99.0421	377	8.84e-125	6	517	260	41.973	522	501	cydA	5	509	WP_004361156.1	13
1344	99.0421	377	1.03e-124	6	517	259	42.166	522	501	cydA	5	509	WP_036862888.1	13
1345	92.9119	377	1.05e-124	9	485	230	44.742	522	468	cydA	3	476	WP_028901973.1	11
1346	98.659	377	1.24e-124	5	515	265	41.942	522	502	cydA	5	510	WP_007368416.1	13
1347	99.0421	377	1.34e-124	8	517	272	41.973	522	495	cydA	1	515	WP_007575832.1	5
1348	99.8084	376	2.74e-124	5	521	270	40.307	522	501	cydA	5	516	WP_068857001.1	13
1349	98.659	375	6.12e-124	5	515	268	41.359	522	502	cydA	5	510	WP_018910071.1	13
1350	99.0421	375	8.37e-124	6	517	262	41.586	522	501	cydA	5	509	WP_025839342.1	13
1351	98.8506	375	8.77e-124	7	516	268	39.922	522	493	cydA	3	508	WP_106813255.1	10
1352	100.766	374	9.03e-124	9	526	260	40.684	522	504	cydA	1	499	WP_207155626.1	4
1353	99.8084	374	1.12e-123	7	521	260	41.267	522	502	cydA	5	510	WP_021673090.1	13
1354	98.4674	374	1.77e-123	4	514	271	40.661	522	501	cydA	5	509	WP_006952799.1	13
1355	100.958	374	2.46e-123	7	527	260	42.315	522	501	cydA	2	516	WP_110369959.1	7
1356	100.575	374	2.92e-123	8	525	273	40.952	522	502	cydA	5	527	WP_094382304.1	13
1357	99.2337	374	3.31e-123	7	518	285	40.927	522	501	cydA	1	519	WP_018361343.1	6
1358	99.0421	373	9.08e-123	6	517	293	40.039	522	502	cydA	1	521	WP_044066100.1	7
1359	99.0421	372	1.32e-122	8	517	259	42.166	522	501	cydA	5	509	WP_008823050.1	13
1360	99.0421	372	2.04e-122	6	517	293	40.039	522	502	cydA	1	521	WP_044072889.1	7
1361	103.448	372	2.33e-122	7	540	292	40.37	522	519	cydA	1	536	WP_091820763.1	6
1362	99.8084	371	2.74e-122	8	521	265	40.499	522	498	cydA	4	512	WP_094387405.1	11
1363	99.8084	371	3.16e-122	8	521	265	40.499	522	498	cydA	4	512	WP_094388660.1	11
1364	99.0421	371	3.18e-122	6	517	293	40.039	522	502	cydA	1	521	WP_042519543.1	7
1365	100.958	370	6.95e-122	5	527	258	40.228	522	501	cydA	3	509	WP_091838713.1	12
1366	99.0421	370	7.35e-122	6	517	293	40.039	522	502	cydA	1	517	WP_044074887.1	3
1367	99.2337	370	8.35e-122	6	518	263	41.506	522	502	cydA	5	510	WP_004353369.1	13
1368	98.4674	370	9.21e-122	5	514	269	41.051	522	501	cydA	5	509	WP_025078505.1	13
1369	99.0421	370	9.31e-122	8	517	259	42.166	522	501	cydA	5	509	WP_036870843.1	13
1370	99.0421	369	9.93e-122	8	517	259	42.166	522	501	cydA	5	509	WP_025790815.1	13
1371	99.2337	370	1.15e-121	7	518	288	40.347	522	501	cydA	1	519	WP_009227655.1	6
1372	101.149	369	1.44e-121	9	528	258	42.424	522	501	cydA	2	516	WP_019186807.1	7
1373	98.8506	369	1.48e-121	5	516	277	39.341	522	501	cydA	5	510	WP_024990248.1	12
1374	99.2337	369	1.72e-121	6	518	263	41.506	522	502	cydA	5	510	WP_025067411.1	13
1375	101.149	369	1.75e-121	9	528	258	42.424	522	501	cydA	2	516	WP_070723778.1	7
1376	99.8084	369	2.48e-121	7	521	269	39.731	522	498	cydA	4	512	WP_094423369.1	11
1377	99.2337	368	2.8e-121	6	518	263	41.506	522	502	cydA	5	510	WP_118865627.1	13
1378	99.8084	369	2.86e-121	7	521	269	39.731	522	498	cydA	4	512	WP_094466488.1	11
1379	100.383	368	2.93e-121	9	524	264	40.458	522	504	cydA	1	499	WP_025883768.1	4
1380	99.2337	368	3.33e-121	6	518	263	41.506	522	502	cydA	5	510	WP_013671200.1	13
1381	104.981	368	4.25e-121	9	548	264	39.234	522	517	cydA	4	519	WP_094880662.1	7
1382	96.7433	368	4.86e-121	6	505	276	42.574	522	502	cydA	5	510	WP_036854125.1	13
1383	91.7625	366	4.94e-121	8	479	229	42.589	522	464	cydA	3	457	WP_104404082.1	8
1384	99.0421	368	5.32e-121	6	517	295	39.652	522	502	cydA	1	521	WP_044079469.1	7
1385	101.149	367	7.21e-121	9	528	260	42.045	522	501	cydA	2	516	WP_009230324.1	7
1386	100	365	3.64e-120	6	522	260	40.038	522	502	cydA	5	506	WP_033148574.1	14
1387	100	365	6.74e-120	6	522	261	39.847	522	502	cydA	5	506	WP_028903282.1	14
1388	99.2337	365	6.95e-120	9	518	281	40.541	522	495	cydA	1	518	WP_154534938.1	5
1389	100.192	364	1.1e-119	7	523	261	39.962	522	503	cydA	5	506	WP_027454628.1	13
1390	100.575	362	4.79e-119	10	525	251	41.524	522	502	cydA	5	509	WP_028913314.1	14
1391	100.383	362	6.41e-119	8	524	259	39.885	522	501	cydA	5	508	WP_013065568.1	14
1392	100.383	363	7.54e-119	7	524	274	40.84	522	501	cydA	5	527	WP_125103861.1	13
1393	100.575	362	9.97e-119	8	525	259	40	522	502	cydA	5	509	WP_074760415.1	14
1394	102.49	362	1.51e-118	7	535	269	39.439	522	500	cydA	4	529	WP_091901629.1	12
1395	100.192	360	3.55e-118	6	523	261	39.962	522	503	cydA	5	506	WP_027449187.1	13
1396	103.831	360	5.44e-118	9	542	257	39.114	522	502	cydA	5	525	WP_091957499.1	13
1397	102.299	359	8.52e-118	10	534	255	40.449	522	501	cydA	1	509	WP_103915808.1	6
1398	100.575	359	8.73e-118	8	525	261	39.619	522	502	cydA	5	509	WP_073043120.1	14
1399	100.575	359	1.13e-117	8	525	261	39.619	522	502	cydA	5	509	WP_028908330.1	14
1400	102.299	359	1.18e-117	10	534	256	40.262	522	501	cydA	1	509	WP_091768686.1	6
1401	102.299	358	2.25e-117	10	534	256	40.262	522	501	cydA	1	509	WP_036909504.1	6
1402	99.2337	357	4.95e-117	6	518	278	38.996	522	502	cydA	4	510	WP_130829811.1	12
1403	102.874	355	7.65e-116	10	537	260	38.92	522	502	cydA	5	521	WP_073208769.1	14
1404	104.406	353	6.55e-115	9	545	256	38.532	522	502	cydA	5	525	WP_092068874.1	13
1405	103.831	352	1.56e-114	8	542	259	38.561	522	501	cydA	5	525	WP_091816065.1	13
1406	103.831	347	5.4e-113	8	542	261	38.192	522	501	cydA	5	525	WP_091851648.1	13
1407	67.8161	320	4.64e-104	6	354	162	48.588	522	338	cydA	5	366	WP_048798823.1	13
1408	23.9464	85.9	2.26e-18	0	125	75	40	522	502	cydA	378	157	WP_048798922.1	33
1413	97.6253	117	1.47e-28	13	370	225	28.378	379	377	cydB	31	353	WP_104403748.1	1
1414	102.375	111	3.34e-26	11	388	247	28.093	379	373	cydB	4	376	WP_172275466.1	3
1415	102.902	106	1.49e-24	10	390	254	26.667	379	373	cydB	2	376	WP_007575831.1	1
1416	108.707	106	2.71e-24	9	412	253	25.485	379	377	cydB	1	393	WP_044110339.1	1
1417	108.707	105	3.78e-24	9	412	254	25.243	379	377	cydB	1	393	WP_044109011.1	1
1418	105.277	102	4.01e-23	11	399	254	25.313	379	379	cydB	4	380	WP_025883770.1	3
1419	104.485	102	5.72e-23	13	396	247	28.283	379	373	cydB	2	383	WP_200758397.1	1
1420	105.013	102	6.77e-23	12	398	241	27.387	379	373	cydB	2	376	WP_125103862.1	1
1421	105.277	101	1.01e-22	13	399	245	27.82	379	373	cydB	2	383	WP_203069153.1	1
1422	103.694	99.8	4.42e-22	14	393	252	25.7	379	374	cydB	4	377	WP_172178718.1	3
1423	104.749	97.8	1.84e-21	10	397	248	25.441	379	373	cydB	2	374	WP_118200080.1	1
1424	105.277	97.4	2.46e-21	13	399	238	27.318	379	373	cydB	2	374	WP_153086398.1	1
1425	105.013	97.1	3.52e-21	13	398	248	25.126	379	374	cydB	4	377	WP_126679215.1	3
1426	102.111	97.1	4.22e-21	9	387	258	26.098	379	373	cydB	2	374	WP_089545050.1	1
1427	102.111	96.7	4.43e-21	10	387	254	27.132	379	373	cydB	2	374	WP_006847199.1	1
1428	105.277	96.7	5.54e-21	13	399	238	27.318	379	373	cydB	2	374	WP_117691652.1	1
1429	105.013	96.7	5.76e-21	12	398	243	26.382	379	373	cydB	2	374	WP_118255413.1	1
1430	105.013	96.3	6.04e-21	12	398	243	26.382	379	373	cydB	2	374	WP_203054667.1	1
1431	105.541	96.3	6.3e-21	13	400	253	26	379	377	cydB	2	381	WP_073208771.1	1
1432	105.013	96.3	6.59e-21	12	398	243	26.382	379	373	cydB	2	374	WP_153088126.1	1
1433	102.375	96.3	7.69e-21	11	388	253	27.062	379	373	cydB	2	374	WP_118415588.1	1
1434	102.375	95.9	9.15e-21	11	388	252	27.32	379	373	cydB	2	374	WP_153137565.1	1
1435	101.847	95.9	9.42e-21	11	386	252	26.943	379	373	cydB	4	374	WP_153093332.1	3
1436	102.111	95.9	1.02e-20	10	387	254	27.132	379	373	cydB	2	374	WP_153112510.1	1
1437	105.277	95.5	1.21e-20	13	399	239	27.068	379	373	cydB	2	374	WP_153083227.1	1
1438	102.375	95.5	1.26e-20	11	388	254	26.804	379	373	cydB	2	374	WP_118151032.1	1
1439	101.847	95.5	1.36e-20	11	386	251	27.202	379	373	cydB	4	374	WP_117586007.1	3
1440	102.375	95.5	1.39e-20	11	388	253	27.062	379	373	cydB	2	374	WP_153085597.1	1
1441	104.222	95.5	1.44e-20	12	395	253	24.557	379	374	cydB	4	376	WP_207155627.1	3
1442	102.375	95.1	1.68e-20	11	388	253	27.062	379	373	cydB	2	374	WP_118116946.1	1
1443	102.375	95.1	1.75e-20	11	388	253	27.062	379	373	cydB	2	374	WP_118141816.1	1
1444	104.485	95.1	1.82e-20	10	396	254	25.505	379	377	cydB	2	375	WP_024990247.1	1
1445	105.277	95.1	1.98e-20	13	399	238	27.318	379	373	cydB	2	374	WP_153117893.1	1
1446	102.375	94.7	2.35e-20	11	388	253	27.062	379	373	cydB	2	374	WP_118065317.1	1
1447	103.694	94.7	2.62e-20	12	393	254	25.191	379	374	cydB	4	377	WP_021590706.1	3
1448	105.013	94	3.77e-20	12	398	243	26.382	379	373	cydB	2	374	WP_144154108.1	1
1449	105.277	94	4.66e-20	13	399	238	27.569	379	373	cydB	2	375	WP_117727423.1	1
1450	103.694	93.6	5.82e-20	9	393	264	24.682	379	376	cydB	2	379	WP_029904539.1	1
1451	102.375	93.6	6.65e-20	11	388	254	26.804	379	373	cydB	2	374	WP_118189820.1	1
1452	103.166	93.2	9.22e-20	11	391	256	25.064	379	374	cydB	2	372	WP_036894158.1	1
1453	105.013	92.8	1.24e-19	12	398	243	26.382	379	373	cydB	2	374	WP_118078714.1	1
1454	103.166	92	2.33e-19	9	391	267	24.552	379	379	cydB	4	380	WP_172343927.1	3
1455	105.013	91.7	2.64e-19	11	398	244	26.131	379	373	cydB	2	374	WP_119250324.1	1
1456	103.43	90.9	4.82e-19	9	392	264	23.469	379	373	cydB	2	376	WP_094400842.1	1
1457	105.277	90.5	6.83e-19	13	399	246	27.569	379	373	cydB	2	383	WP_153097902.1	1
1458	100.792	90.1	7.93e-19	12	382	238	26.178	379	362	cydB	2	359	WP_044074886.1	1
1459	104.749	89.7	1.2e-18	14	397	243	26.196	379	371	cydB	2	374	WP_025797545.1	1
1460	102.639	89.7	1.23e-18	8	389	261	26.735	379	379	cydB	4	380	WP_068857000.1	3
1461	104.749	89.7	1.32e-18	12	397	244	26.196	379	374	cydB	2	372	WP_044123324.1	1
1462	100.792	89.4	1.37e-18	12	382	237	26.44	379	362	cydB	2	359	WP_044079431.1	1
1463	100.792	89.4	1.66e-18	12	382	238	26.178	379	362	cydB	2	359	WP_044072878.1	1
1464	103.166	89.4	1.7e-18	10	391	259	25.064	379	373	cydB	2	376	WP_107621008.1	1
1465	100.528	89	2.21e-18	10	381	252	25.459	379	365	cydB	2	366	WP_106813256.1	1
1466	103.166	89	2.53e-18	12	391	260	24.808	379	373	cydB	2	376	WP_036897274.1	1
1467	100.792	88.2	3.49e-18	12	382	239	25.916	379	362	cydB	2	359	WP_044066094.1	1
1468	104.222	88.2	4.95e-18	12	395	247	26.582	379	374	cydB	4	378	WP_091838715.1	3
1469	106.332	87.8	6.47e-18	12	403	242	24.814	379	374	cydB	2	372	WP_116617492.1	1
1470	100.792	87	8.47e-18	12	382	238	26.178	379	362	cydB	2	359	WP_042519530.1	1
1471	102.902	87	9.99e-18	8	390	263	22.564	379	374	cydB	4	372	WP_036877535.1	3
1472	104.485	87	1.03e-17	10	396	263	25.505	379	379	cydB	2	382	WP_154534937.1	1
1473	105.541	85.1	4.28e-17	12	400	251	25	379	377	cydB	4	379	WP_004367840.1	3
1474	103.694	85.1	5.45e-17	14	393	250	26.209	379	374	cydB	2	373	WP_091901526.1	1
1475	105.277	84.7	6.62e-17	14	399	239	27.068	379	373	cydB	2	374	WP_203049524.1	1
1476	97.8892	84.7	6.66e-17	11	371	235	25.067	379	374	cydB	28	377	WP_004371384.1	26
1477	105.541	84.7	7.04e-17	12	400	251	25	379	377	cydB	4	379	WP_004362843.1	3
1478	105.013	84.7	7.18e-17	15	398	249	25.879	379	374	cydB	2	377	WP_008565110.1	1
1479	104.222	84.3	1.04e-16	12	395	250	26.582	379	374	cydB	2	377	WP_004381471.1	1
1480	103.166	84	1.22e-16	12	391	249	26.854	379	373	cydB	2	373	WP_117661477.1	1
1481	104.749	83.6	1.69e-16	13	397	258	24.937	379	379	cydB	4	380	WP_107583011.1	3
1482	100.528	83.6	1.71e-16	10	381	255	24.672	379	365	cydB	2	366	WP_094880661.1	1
1483	97.0976	83.6	1.72e-16	9	368	240	24.728	379	374	cydB	28	377	WP_018919525.1	26
1484	100.264	83.2	1.86e-16	12	380	248	25.789	379	365	cydB	4	366	WP_094423393.1	3
1485	104.222	83.6	1.9e-16	13	395	258	25.063	379	377	cydB	4	380	WP_028909810.1	3
1486	97.0976	83.2	2.09e-16	9	368	240	24.728	379	374	cydB	28	377	WP_004377319.1	26
1487	104.749	83.2	2.3e-16	15	397	249	25.693	379	373	cydB	2	376	WP_019967423.1	1
1488	103.958	83.2	2.32e-16	13	394	257	25.381	379	377	cydB	4	379	WP_004357629.1	3
1489	103.958	83.2	2.37e-16	13	394	257	25.381	379	377	cydB	4	379	WP_117653192.1	3
1490	100.264	82.4	3.61e-16	11	380	251	24.737	379	362	cydB	2	364	WP_009227654.1	1
1491	99.4723	82	5.29e-16	8	377	272	25.199	379	373	cydB	4	376	WP_092112815.1	3
1492	100.264	82	5.64e-16	12	380	249	25.526	379	365	cydB	4	366	WP_094388667.1	3
1493	100.264	81.3	9.53e-16	11	380	251	24.737	379	362	cydB	2	364	WP_018361342.1	1
1494	104.222	81.3	1.02e-15	12	395	251	26.329	379	374	cydB	2	377	WP_025070488.1	1
1495	104.749	81.3	1.06e-15	13	397	256	24.685	379	377	cydB	4	379	WP_130829810.1	3
1496	104.749	80.9	1.22e-15	13	397	255	23.174	379	373	cydB	4	376	WP_103003252.1	3
1497	107.652	80.9	1.23e-15	15	408	243	24.51	379	377	cydB	4	379	WP_028896317.1	3
1498	98.6807	80.9	1.25e-15	11	374	239	24.866	379	377	cydB	28	381	WP_033148575.1	26
1499	100.528	80.5	1.6e-15	13	381	245	26.247	379	365	cydB	4	366	WP_094387426.1	3
1500	103.694	80.5	1.61e-15	12	393	258	24.173	379	374	cydB	4	377	WP_125235435.1	3
1501	98.6807	80.5	1.7e-15	12	374	231	26.471	379	354	cydB	4	355	WP_060940170.1	3
1502	100.264	80.1	1.94e-15	9	380	257	24.474	379	365	cydB	2	366	WP_094440280.1	1
1503	98.6807	80.1	2.28e-15	12	374	231	26.471	379	354	cydB	4	355	WP_025874890.1	3
1504	104.485	80.1	2.4e-15	11	396	253	23.99	379	371	cydB	2	374	WP_026292538.1	1
1505	104.222	80.1	2.47e-15	11	395	254	24.051	379	371	cydB	2	374	WP_044070432.1	1
1506	98.153	80.1	2.55e-15	10	372	243	24.462	379	377	cydB	28	381	WP_028903283.1	26
1507	105.541	79.7	3.23e-15	15	400	240	26	379	371	cydB	2	374	WP_009163015.1	1
1508	43.7995	79.3	3.81e-15	2	166	105	31.928	379	167	cydB	2	158	WP_153091316.1	1
1509	43.7995	79.3	3.92e-15	2	166	105	31.928	379	167	cydB	2	158	WP_153129671.1	1
1510	106.596	79	5.75e-15	15	404	246	25	379	377	cydB	4	379	WP_096409358.1	3
1511	106.596	79	6.31e-15	15	404	246	25	379	377	cydB	4	379	WP_097550311.1	3
1512	100.264	78.6	6.6e-15	9	380	258	24.211	379	365	cydB	2	366	WP_094436662.1	1
1513	102.639	78.6	7.5e-15	11	389	252	25.707	379	371	cydB	4	375	WP_094381909.1	3
1514	43.7995	78.6	8.61e-15	2	166	106	31.325	379	167	cydB	2	158	WP_153122601.1	1
1515	39.5778	78.6	8.63e-15	1	150	101	32	379	151	cydB	2	149	WP_203041654.1	1
1516	96.0422	78.6	9.15e-15	10	364	241	25.824	379	374	cydB	28	377	WP_004368623.1	26
1517	100.264	78.2	9.23e-15	9	380	258	24.211	379	365	cydB	2	366	WP_094446723.1	1
1518	39.0501	78.2	9.41e-15	1	148	101	31.081	379	151	cydB	4	149	WP_036873663.1	3
1519	43.7995	78.2	9.67e-15	2	166	106	31.325	379	167	cydB	2	158	WP_134844290.1	1
1520	43.7995	78.2	1.09e-14	2	166	106	31.325	379	167	cydB	2	158	WP_153072713.1	1
1521	105.013	78.2	1.16e-14	12	398	231	25.628	379	365	cydB	2	367	WP_172181304.1	1
1522	39.0501	77.8	1.38e-14	1	148	102	30.405	379	151	cydB	4	149	WP_036890849.1	3
1523	39.0501	77.8	1.4e-14	1	148	102	30.405	379	151	cydB	4	149	WP_040563462.1	3
1524	39.0501	77.4	1.7e-14	1	148	102	30.405	379	151	cydB	4	149	WP_102696887.1	3
1525	96.0422	77.4	1.77e-14	10	364	242	25.549	379	374	cydB	28	377	WP_023984911.1	26
1526	106.596	77.4	1.82e-14	15	404	247	24.752	379	377	cydB	4	379	WP_099892875.1	3
1527	105.277	77.4	1.91e-14	12	399	257	24.311	379	377	cydB	4	381	WP_091858851.1	3
1528	107.388	77.4	1.97e-14	16	407	243	24.816	379	377	cydB	4	379	WP_024998626.1	3
1529	104.749	77	2.46e-14	11	397	263	23.678	379	379	cydB	4	380	WP_006948229.1	3
1530	100.264	77	2.66e-14	9	380	258	24.211	379	365	cydB	2	366	WP_094389758.1	1
1531	39.0501	76.3	4.37e-14	1	148	102	30.405	379	151	cydB	4	149	WP_036926186.1	3
1532	107.388	76.3	4.37e-14	16	407	242	25.061	379	377	cydB	4	379	WP_045166894.1	3
1533	39.0501	76.3	4.62e-14	1	148	102	30.405	379	151	cydB	4	149	WP_025073073.1	3
1534	43.7995	75.9	7.2e-14	2	166	110	28.916	379	167	cydB	2	158	WP_025815263.1	1
1535	107.388	75.5	7.89e-14	16	407	243	24.816	379	377	cydB	4	379	WP_061868717.1	3
1536	107.388	75.5	8.65e-14	16	407	243	24.816	379	377	cydB	4	379	WP_112200387.1	3
1537	97.3615	75.5	9.49e-14	11	369	235	25.745	379	374	cydB	28	377	WP_028900088.1	26
1538	107.916	75.5	9.75e-14	17	409	239	25.183	379	377	cydB	4	379	WP_100371574.1	3
1539	106.86	75.1	9.84e-14	17	405	244	25.185	379	377	cydB	4	379	WP_100021734.1	3
1540	107.388	75.1	1e-13	16	407	243	24.816	379	377	cydB	4	379	WP_099995966.1	3
1541	107.388	75.1	1.01e-13	16	407	243	24.816	379	377	cydB	4	379	WP_100014823.1	3
1542	39.0501	75.1	1.02e-13	1	148	103	29.73	379	151	cydB	4	149	WP_039868440.1	3
1543	102.111	75.1	1.03e-13	8	387	267	23.256	379	373	cydB	4	376	WP_115154128.1	3
1544	107.388	75.1	1.08e-13	16	407	243	24.816	379	377	cydB	4	379	WP_099977470.1	3
1545	107.388	75.1	1.18e-13	16	407	244	24.57	379	377	cydB	4	379	WP_099984444.1	3
1546	107.388	75.1	1.22e-13	16	407	243	24.816	379	377	cydB	4	379	WP_100190329.1	3
1547	39.0501	75.1	1.22e-13	1	148	103	29.73	379	151	cydB	4	149	WP_195253933.1	3
1548	107.388	75.1	1.27e-13	16	407	242	25.061	379	377	cydB	4	379	WP_124140500.1	3
1549	100	74.7	1.44e-13	10	379	249	25.594	379	365	cydB	4	365	WP_118354659.1	3
1550	39.5778	74.7	1.45e-13	2	150	98	31.333	379	151	cydB	4	149	WP_027444768.1	3
1551	39.5778	74.7	1.59e-13	2	150	100	30	379	151	cydB	4	149	WP_077196488.1	3
1552	106.596	74.3	1.91e-13	16	404	245	25.248	379	377	cydB	4	379	WP_025078506.1	3
1553	107.388	74.3	1.96e-13	16	407	243	24.816	379	377	cydB	4	379	WP_014708559.1	3
1554	100	73.9	2.28e-13	10	379	248	25.858	379	365	cydB	4	365	WP_007897186.1	3
1555	107.388	74.3	2.32e-13	16	407	244	24.57	379	377	cydB	4	379	WP_028905226.1	3
1556	101.319	73.9	2.66e-13	6	384	270	22.656	379	370	cydB	2	372	WP_021582878.1	1
1557	101.847	73.9	3.05e-13	7	386	271	22.539	379	372	cydB	2	373	WP_024991699.1	1
1558	104.749	73.6	3.54e-13	15	397	258	24.181	379	377	cydB	4	379	WP_013264086.1	3
1559	103.694	73.2	4.74e-13	13	393	253	24.173	379	374	cydB	4	372	WP_091820761.1	3
1560	39.5778	72.8	5.97e-13	1	150	105	29.333	379	151	cydB	2	149	WP_009230325.1	1
1561	39.5778	72.8	6.02e-13	1	150	105	29.333	379	151	cydB	2	149	WP_070723779.1	1
1562	39.0501	72.8	6.25e-13	1	148	103	29.73	379	151	cydB	4	149	WP_006045980.1	3
1563	39.5778	72.8	7.04e-13	1	150	105	29.333	379	151	cydB	2	149	WP_019186806.1	1
1564	39.0501	72.4	7.78e-13	1	148	103	29.73	379	151	cydB	4	149	WP_115084210.1	3
1565	104.749	72.4	9.7e-13	15	397	259	23.929	379	377	cydB	4	379	WP_120174023.1	3
1566	96.8338	72	1.04e-12	9	367	240	23.161	379	374	cydB	30	374	WP_092068871.1	28
1567	104.749	72	1.09e-12	15	397	260	23.678	379	377	cydB	4	379	WP_204865030.1	3
1568	39.0501	72	1.32e-12	1	148	104	29.054	379	151	cydB	4	149	WP_099837017.1	3
1569	103.166	71.6	1.49e-12	11	391	259	24.041	379	373	cydB	4	376	WP_007411151.1	3
1570	39.0501	71.6	1.6e-12	1	148	104	29.054	379	151	cydB	4	149	WP_100022754.1	3
1571	39.0501	71.6	1.71e-12	1	148	104	29.054	379	151	cydB	4	149	WP_097648390.1	3
1572	104.749	70.5	3.93e-12	15	397	259	23.929	379	377	cydB	4	379	WP_036862885.1	3
1573	106.332	69.3	8.81e-12	14	403	246	25.806	379	379	cydB	4	379	WP_006952801.1	3
1574	102.375	69.3	9.87e-12	9	388	258	24.227	379	377	cydB	11	381	WP_036909505.1	9
1575	104.749	69.3	1.03e-11	15	397	256	24.685	379	377	cydB	4	379	WP_004382222.1	3
1576	104.749	68.9	1.16e-11	12	397	245	24.685	379	374	cydB	4	371	WP_025003103.1	3
1577	32.7177	68.9	1.36e-11	0	124	87	29.839	379	151	cydB	28	149	WP_021824575.1	26
1578	39.5778	68.6	1.46e-11	1	150	107	28	379	151	cydB	2	149	WP_005847421.1	1
1579	32.7177	68.6	1.49e-11	0	124	87	29.839	379	151	cydB	28	149	WP_007134246.1	26
1580	28.2322	68.6	1.56e-11	1	107	68	35.514	379	110	cydB	4	108	WP_094382305.1	3
1581	109.235	68.6	1.7e-11	15	414	248	23.43	379	377	cydB	4	387	WP_091816062.1	3
1582	39.5778	68.6	1.9e-11	1	150	107	28	379	151	cydB	2	149	WP_027952836.1	1
1583	105.541	68.2	2.24e-11	14	400	256	23.75	379	377	cydB	4	379	WP_036922970.1	3
1584	104.749	67.4	3.46e-11	15	397	262	23.174	379	377	cydB	4	379	WP_107625933.1	3
1585	28.2322	66.2	8.43e-11	1	107	68	35.514	379	110	cydB	4	108	WP_025066658.1	3
1586	57.7836	66.2	1.01e-10	4	219	146	25.571	379	208	cydB	4	218	WP_033150045.1	3
1587	39.0501	65.5	1.66e-10	1	148	105	28.378	379	151	cydB	4	149	WP_044126316.1	3
1588	27.9683	65.5	1.76e-10	1	106	70	33.019	379	109	cydB	4	107	WP_008446993.1	3
1589	105.277	65.1	2.04e-10	12	399	262	23.559	379	379	cydB	4	381	WP_091957304.1	3
1590	60.4222	65.1	2.45e-10	4	229	154	25.328	379	215	cydB	2	227	WP_028913315.1	1
1591	37.9947	65.1	2.54e-10	1	144	103	27.778	379	147	cydB	4	145	WP_013065060.1	3
1592	105.541	64.7	2.74e-10	16	400	258	23.25	379	377	cydB	4	379	WP_009011130.1	3
1593	105.541	64.7	2.99e-10	16	400	258	23.25	379	377	cydB	4	379	WP_089366398.1	3
1594	39.0501	63.9	3.89e-10	1	148	105	28.378	379	151	cydB	4	149	WP_155815015.1	3
1595	27.9683	63.9	5.59e-10	1	106	71	32.075	379	109	cydB	4	107	WP_036853804.1	3
1596	27.9683	63.5	6.28e-10	1	106	72	31.132	379	109	cydB	4	107	WP_025790816.1	3
1597	27.9683	63.5	6.94e-10	1	106	72	31.132	379	109	cydB	4	107	WP_036870841.1	3
1598	104.749	63.5	7.19e-10	14	397	261	23.426	379	377	cydB	4	379	WP_009435798.1	3
1599	37.9947	63.2	8.37e-10	1	144	103	27.778	379	147	cydB	4	145	WP_074760414.1	3
1600	27.9683	62.8	1.26e-09	1	106	72	31.132	379	109	cydB	4	107	WP_036887026.1	3
1601	27.9683	62.8	1.26e-09	1	106	72	31.132	379	109	cydB	4	107	WP_004336515.1	3
1602	27.9683	62.4	1.66e-09	1	106	74	29.245	379	109	cydB	4	107	WP_004361158.1	3
1603	37.9947	62.4	1.83e-09	1	144	103	27.778	379	147	cydB	4	145	WP_028908331.1	3
1604	37.9947	62	2.54e-09	1	144	104	27.083	379	147	cydB	4	145	WP_073043122.1	3
1605	105.541	61.6	3.3e-09	15	400	257	23.5	379	377	cydB	4	379	WP_018910072.1	3
1606	27.9683	61.2	3.65e-09	1	106	73	30.189	379	109	cydB	4	107	WP_008823051.1	3
1607	27.9683	61.2	4.4e-09	1	106	75	28.302	379	109	cydB	4	107	WP_025839344.1	3
1608	27.9683	59.3	1.54e-08	1	106	75	28.302	379	109	cydB	4	107	WP_021673089.1	3
1609	28.2322	58.9	2.2e-08	1	107	73	30.841	379	110	cydB	4	108	WP_091851651.1	3
1610	27.9683	58.2	3.74e-08	1	106	75	28.302	379	109	cydB	4	107	WP_025067412.1	3
1611	27.9683	58.2	3.87e-08	1	106	74	29.245	379	109	cydB	4	107	WP_004353405.1	3
1612	27.9683	58.2	3.94e-08	1	106	75	28.302	379	109	cydB	4	107	WP_036854126.1	3
1613	27.9683	58.2	3.98e-08	1	106	75	28.302	379	109	cydB	4	107	WP_013671201.1	3
1614	27.9683	58.2	4.23e-08	1	106	74	29.245	379	109	cydB	4	107	WP_118865628.1	3
1615	27.9683	58.2	4.63e-08	1	106	75	28.302	379	109	cydB	4	107	WP_007368417.1	3
1629	75.4579	107	1.45e-26	4	206	130	32.039	273	270	dapB	74	251	WP_107625120.1	47
1630	75.4579	105	5.9e-26	4	206	131	31.553	273	270	dapB	74	251	WP_089365352.1	47
1631	75.4579	105	6.83e-26	4	206	131	31.553	273	270	dapB	74	251	WP_009011049.1	47
1632	75.8242	102	7.75e-25	7	207	123	35.266	273	270	dapB	74	252	WP_007411437.1	47
1633	75.8242	100	3.39e-24	7	207	124	34.783	273	270	dapB	74	252	WP_004341348.1	47
1634	98.9011	99.4	1.22e-23	9	270	164	27.037	273	271	dapB	6	241	WP_006952892.1	1
1635	76.1905	94.7	6.4e-22	5	208	130	30.769	273	270	dapB	74	251	WP_024991368.1	47
1636	74.359	94.4	7.05e-22	6	203	123	31.034	273	270	dapB	74	238	WP_029906920.1	47
1637	79.8535	94.4	7.51e-22	6	218	135	30.275	273	270	dapB	60	237	WP_027449372.1	30
1638	75.4579	94.4	8.82e-22	5	206	130	32.039	273	270	dapB	74	251	WP_091820428.1	47
1639	100.366	94	1.09e-21	8	274	164	28.467	273	270	dapB	6	251	WP_060941366.1	1
1640	74.7253	94	1.21e-21	4	204	131	30.882	273	268	dapB	74	249	WP_007367650.1	47
1641	74.7253	94	1.39e-21	4	204	131	30.882	273	268	dapB	74	249	WP_013670798.1	47
1642	74.7253	93.6	1.48e-21	4	204	131	30.882	273	268	dapB	74	249	WP_118866284.1	47
1643	76.9231	93.6	1.65e-21	5	210	127	30.952	273	270	dapB	74	251	WP_100019287.1	47
1644	100.733	93.6	1.78e-21	9	275	164	28	273	270	dapB	6	251	WP_207155317.1	1
1645	75.4579	93.6	1.91e-21	5	206	133	30.583	273	270	dapB	74	251	WP_039877151.1	47
1646	79.8535	93.2	2.36e-21	7	218	128	32.11	273	268	dapB	70	251	WP_094388855.1	35
1647	79.8535	93.2	2.36e-21	7	218	128	32.11	273	268	dapB	70	251	WP_022309849.1	35
1648	100.366	93.2	2.55e-21	8	274	164	28.467	273	270	dapB	6	251	WP_025874769.1	1
1649	100.733	93.2	2.71e-21	9	275	166	27.273	273	270	dapB	6	251	WP_018463608.1	1
1650	76.9231	93.2	2.71e-21	5	210	127	30.952	273	270	dapB	74	251	WP_028905604.1	47
1651	76.1905	92.8	2.85e-21	9	208	121	35.096	273	270	dapB	74	251	WP_172174699.1	47
1652	76.9231	92.8	2.85e-21	5	210	127	30.952	273	270	dapB	74	251	WP_100328076.1	47
1653	76.9231	92.8	3.29e-21	5	210	127	30.952	273	270	dapB	74	251	WP_100023315.1	47
1654	77.2894	92.8	3.43e-21	8	211	122	32.701	273	270	dapB	74	251	WP_025065382.1	47
1655	76.1905	92.8	3.47e-21	5	208	133	29.327	273	270	dapB	74	251	WP_025817258.1	47
1656	75.4579	92.8	3.5e-21	4	206	134	30.097	273	270	dapB	74	251	WP_025077707.1	47
1657	76.9231	92.8	3.84e-21	5	210	127	30.952	273	270	dapB	74	251	WP_045166625.1	47
1658	76.9231	92.4	4.53e-21	5	210	127	30.952	273	270	dapB	74	251	WP_100356144.1	47
1659	76.9231	92.4	4.58e-21	5	210	127	30.952	273	270	dapB	74	251	WP_099995348.1	47
1660	76.9231	92.4	4.67e-21	5	210	127	30.952	273	270	dapB	74	251	WP_099976985.1	47
1661	76.9231	92.4	5.18e-21	5	210	127	30.952	273	270	dapB	74	251	WP_024999438.1	47
1662	76.9231	92.4	5.18e-21	5	210	127	30.952	273	270	dapB	74	251	WP_088438447.1	47
1663	76.9231	92.4	5.23e-21	5	210	128	30.476	273	270	dapB	74	251	WP_100370892.1	47
1664	76.9231	92	5.62e-21	5	210	129	30	273	270	dapB	74	251	WP_019187600.1	47
1665	76.9231	92	5.8e-21	5	210	127	30.952	273	270	dapB	74	251	WP_099890221.1	47
1666	74.7253	92	6.11e-21	4	204	132	30.392	273	268	dapB	74	249	WP_036853389.1	47
1667	74.7253	92	7.05e-21	4	204	132	30.392	273	268	dapB	74	249	WP_004354085.1	47
1668	74.7253	92	7.12e-21	4	204	132	30.392	273	268	dapB	74	249	WP_025067091.1	47
1669	100.733	92	7.27e-21	9	275	163	28.364	273	270	dapB	6	251	WP_028897221.1	1
1670	75.4579	91.7	7.65e-21	5	206	133	30.583	273	270	dapB	74	251	WP_092108925.1	47
1671	103.297	91.7	8.23e-21	9	282	154	28.369	273	270	dapB	6	251	WP_025829953.1	1
1672	76.9231	91.7	8.31e-21	5	210	128	30.476	273	270	dapB	74	251	WP_099835518.1	47
1673	76.9231	91.7	9.4e-21	5	210	127	30.952	273	270	dapB	74	251	WP_100013729.1	47
1674	75.4579	91.7	1e-20	4	206	136	29.126	273	270	dapB	74	251	WP_013264574.1	47
1675	79.8535	91.7	1.04e-20	7	218	129	31.651	273	268	dapB	70	251	WP_094387352.1	35
1676	75.4579	91.7	1.05e-20	4	206	136	29.126	273	270	dapB	74	251	WP_004358868.1	47
1677	75.4579	91.3	1.09e-20	4	206	136	29.126	273	270	dapB	74	251	WP_204867503.1	47
1678	100.366	91.3	1.12e-20	7	274	169	26.642	273	270	dapB	6	251	WP_023924914.1	1
1679	75.4579	91.3	1.15e-20	4	206	135	29.612	273	270	dapB	74	251	WP_004363669.1	47
1680	75.4579	91.3	1.4e-20	5	206	130	32.039	273	270	dapB	74	251	WP_018362146.1	47
1681	75.4579	90.9	1.56e-20	5	206	126	32.039	273	268	dapB	74	249	WP_062432259.1	47
1682	76.1905	90.9	1.68e-20	6	208	129	32.212	273	270	dapB	74	253	WP_158463586.1	47
1683	76.9231	90.9	1.76e-20	5	210	130	29.524	273	270	dapB	74	251	WP_018966674.1	47
1684	103.297	90.9	1.78e-20	9	282	155	28.014	273	270	dapB	6	251	WP_008564810.1	1
1685	76.1905	90.9	1.96e-20	6	208	129	32.212	273	270	dapB	74	253	WP_118200240.1	47
1686	101.832	90.5	2.11e-20	8	278	161	27.698	273	270	dapB	6	251	WP_024999838.1	1
1687	76.9231	90.5	2.39e-20	5	210	128	30.476	273	270	dapB	74	251	WP_124140563.1	47
1688	76.9231	90.5	2.44e-20	5	210	131	29.048	273	270	dapB	74	251	WP_070720026.1	47
1689	81.3187	90.5	2.65e-20	7	222	127	31.081	273	270	dapB	70	251	WP_118355580.1	35
1690	75.4579	90.5	2.79e-20	4	206	136	29.126	273	270	dapB	74	251	WP_018910854.1	47
1691	68.8645	90.1	2.99e-20	5	188	115	33.511	273	251	dapB	74	234	WP_021590753.1	47
1692	76.9231	90.1	3.6e-20	5	210	130	29.524	273	270	dapB	74	251	WP_009237103.1	47
1693	75.4579	90.1	3.91e-20	4	206	135	29.612	273	270	dapB	74	251	WP_088400604.1	47
1694	76.9231	89.7	4.12e-20	5	210	131	29.048	273	270	dapB	74	251	WP_009231611.1	47
1695	76.1905	89.7	4.54e-20	6	208	129	32.212	273	270	dapB	74	253	WP_006848940.1	47
1696	100.366	89.7	4.61e-20	9	274	163	28.832	273	270	dapB	6	251	WP_025002459.1	1
1697	81.3187	89.7	4.66e-20	7	222	127	31.081	273	270	dapB	70	251	WP_007899691.1	35
1698	75.4579	89.7	4.73e-20	6	206	127	32.524	273	268	dapB	74	251	WP_022111309.1	47
1699	75.4579	89.7	4.78e-20	6	206	127	32.524	273	268	dapB	74	251	WP_119248609.1	47
1700	98.5348	89.4	5.19e-20	9	269	160	27.509	273	270	dapB	6	238	WP_092070237.1	1
1701	80.5861	89.7	5.21e-20	7	220	125	31.364	273	268	dapB	70	249	WP_028910433.1	35
1702	75.4579	89.7	5.21e-20	6	206	132	31.068	273	270	dapB	74	251	WP_025071914.1	47
1703	76.9231	89.7	5.21e-20	5	210	129	30	273	270	dapB	74	251	WP_036855408.1	47
1704	75.4579	89.7	5.21e-20	4	206	136	29.126	273	270	dapB	74	251	WP_004383028.1	47
1705	76.9231	89.4	5.54e-20	5	210	128	30.476	273	270	dapB	74	251	WP_014709126.1	47
1706	75.4579	89.4	5.85e-20	5	206	127	31.553	273	268	dapB	74	249	WP_036898843.1	47
1707	75.4579	89.4	5.95e-20	4	206	137	28.641	273	270	dapB	74	251	WP_021672490.1	47
1708	75.4579	89.4	6.14e-20	4	206	136	29.126	273	270	dapB	74	251	WP_025838900.1	47
1709	76.1905	89.4	6.43e-20	6	208	129	32.212	273	270	dapB	74	253	WP_153122204.1	47
1710	75.4579	89.4	6.94e-20	4	206	137	28.641	273	270	dapB	74	251	WP_036862650.1	47
1711	76.9231	89	7.77e-20	5	210	129	30	273	270	dapB	74	251	WP_100021370.1	47
1712	76.9231	89	8.01e-20	5	210	128	30.476	273	270	dapB	74	251	WP_004336451.1	47
1713	75.4579	89	8.09e-20	4	206	137	28.641	273	270	dapB	74	251	WP_009435539.1	47
1714	75.4579	89	8.18e-20	6	206	132	31.068	273	270	dapB	74	251	WP_036925508.1	47
1715	101.099	89	8.34e-20	9	276	161	28.623	273	270	dapB	6	251	WP_172204291.1	1
1716	76.9231	89	8.6e-20	5	210	129	30	273	270	dapB	74	251	WP_100189670.1	47
1717	76.9231	89	8.78e-20	5	210	129	30	273	270	dapB	74	251	WP_096405725.1	47
1718	76.1905	88.6	1.06e-19	5	208	127	30.288	273	268	dapB	74	249	WP_008447286.1	47
1719	75.4579	89	1.06e-19	6	206	128	32.039	273	268	dapB	74	251	WP_203041693.1	47
1720	76.9231	88.6	1.09e-19	5	210	130	29.524	273	270	dapB	74	251	WP_019036028.1	47
1721	75.4579	88.6	1.13e-19	6	206	128	32.039	273	268	dapB	74	251	WP_089543091.1	47
1722	75.4579	88.6	1.15e-19	6	206	133	30.583	273	270	dapB	74	251	WP_195252469.1	47
1723	75.4579	88.6	1.18e-19	5	206	132	31.068	273	270	dapB	74	251	WP_009228185.1	47
1724	78.3883	88.6	1.28e-19	7	214	120	31.776	273	268	dapB	74	253	WP_125235090.1	47
1725	76.5568	88.6	1.34e-19	5	209	129	30.144	273	270	dapB	74	250	WP_117653472.1	47
1726	79.4872	88.2	1.48e-19	6	217	120	29.954	273	270	dapB	74	251	WP_007572826.1	47
1727	78.3883	88.6	1.52e-19	6	214	128	29.907	273	270	dapB	74	255	WP_126678744.1	47
1728	75.8242	88.2	1.56e-19	6	207	132	30.435	273	270	dapB	74	251	WP_028899868.1	47
1729	101.099	88.2	1.57e-19	10	276	161	28.623	273	270	dapB	6	251	WP_021856024.1	1
1730	103.663	88.2	1.69e-19	10	283	155	27.562	273	270	dapB	6	251	WP_021826398.1	1
1731	75.4579	88.2	1.74e-19	4	206	136	29.126	273	270	dapB	74	251	WP_120173482.1	47
1732	75.4579	88.2	1.83e-19	6	206	133	30.583	273	270	dapB	74	251	WP_008123669.1	47
1733	76.5568	88.2	1.88e-19	5	209	129	30.144	273	270	dapB	74	250	WP_025064577.1	47
1734	103.663	88.2	1.89e-19	10	283	155	27.562	273	270	dapB	6	251	WP_007134890.1	1
1735	102.198	87.8	2.27e-19	10	279	157	27.24	273	268	dapB	6	249	WP_024990171.1	1
1736	75.4579	87.4	2.87e-19	6	206	133	30.583	273	270	dapB	74	251	WP_103002482.1	47
1737	77.6557	87.4	2.99e-19	7	212	128	29.245	273	270	dapB	74	251	WP_007174589.1	47
1738	77.2894	87.4	3.01e-19	7	211	123	32.227	273	270	dapB	74	251	WP_025796653.1	47
1739	75.8242	87.4	3.02e-19	6	207	132	30.435	273	270	dapB	74	251	WP_025069700.1	47
1740	100.366	87.4	3.03e-19	10	274	153	27.737	273	270	dapB	6	238	WP_091840954.1	1
1741	99.2674	87	3.39e-19	11	271	155	28.413	273	270	dapB	6	238	WP_091960497.1	1
1742	78.7546	87	3.98e-19	6	215	123	29.767	273	270	dapB	74	251	WP_004377887.1	47
1743	75.4579	87	4.21e-19	6	206	130	31.068	273	268	dapB	74	251	WP_117664189.1	47
1744	78.022	87	4.32e-19	6	213	121	30.047	273	268	dapB	74	249	WP_070694870.1	47
1745	75.8242	87	4.69e-19	6	207	132	30.435	273	270	dapB	74	251	WP_004380561.1	47
1746	78.022	87	4.74e-19	6	213	121	30.047	273	268	dapB	74	249	WP_070667626.1	47
1747	75.8242	86.7	5.05e-19	6	207	118	30.918	273	270	dapB	74	238	WP_028902822.1	47
1748	101.832	87	5.14e-19	9	278	162	27.338	273	270	dapB	6	251	WP_172181577.1	1
1749	78.7546	87	5.3e-19	6	215	123	29.767	273	270	dapB	74	251	WP_004373220.1	47
1750	73.9927	86.7	5.43e-19	5	202	127	29.703	273	270	dapB	74	238	WP_094391547.1	47
1751	78.022	86.7	5.87e-19	5	213	128	28.638	273	270	dapB	74	251	WP_025791355.1	47
1752	82.7839	86.7	5.93e-19	9	226	124	30.088	273	270	dapB	70	251	WP_004369221.1	35
1753	78.022	86.7	5.93e-19	5	213	128	28.638	273	270	dapB	74	251	WP_008823517.1	47
1754	98.5348	86.3	6.26e-19	10	269	159	27.881	273	270	dapB	6	238	WP_074760184.1	1
1755	76.9231	86.7	6.37e-19	5	210	132	28.571	273	270	dapB	74	251	WP_040556304.1	47
1756	78.022	86.7	6.5e-19	6	213	121	30.047	273	268	dapB	74	249	WP_018919714.1	47
1757	76.5568	86.3	7.7e-19	7	209	121	32.536	273	268	dapB	74	249	WP_044064246.1	47
1758	75.4579	86.3	8.47e-19	5	206	130	30.097	273	268	dapB	74	249	WP_068856943.1	47
1759	98.5348	85.9	1.08e-18	10	269	159	27.881	273	270	dapB	6	238	WP_073044572.1	1
1760	75.4579	85.9	1.08e-18	6	206	134	30.097	273	270	dapB	74	251	WP_102188064.1	47
1761	82.7839	85.9	1.08e-18	9	226	125	29.646	273	270	dapB	70	251	WP_023984218.1	35
1762	98.5348	85.5	1.16e-18	10	269	159	27.881	273	270	dapB	6	238	WP_033150638.1	1
1763	71.0623	85.9	1.35e-18	4	194	113	29.897	273	251	dapB	74	233	WP_036870276.1	47
1764	81.3187	85.9	1.39e-18	6	222	142	29.279	273	268	dapB	60	249	WP_004347604.1	30
1765	75.8242	85.5	1.42e-18	6	207	119	30.435	273	270	dapB	74	238	WP_073210551.1	47
1766	101.099	85.5	1.47e-18	9	276	163	27.899	273	270	dapB	6	251	WP_104369156.1	1
1767	73.6264	85.5	1.48e-18	5	201	126	30.348	273	270	dapB	74	237	WP_091853915.1	47
1768	98.5348	85.5	1.54e-18	10	269	159	27.881	273	270	dapB	6	238	WP_013064531.1	1
1769	75.8242	85.5	1.7e-18	6	207	131	31.401	273	270	dapB	74	252	WP_107581474.1	47
1770	75.4579	85.5	1.73e-18	5	206	134	30.097	273	270	dapB	74	251	WP_172343495.1	47
1771	98.5348	85.1	1.93e-18	10	269	159	27.881	273	270	dapB	6	238	WP_028906499.1	1
1772	73.6264	85.1	2.03e-18	5	201	127	29.851	273	270	dapB	74	237	WP_091819159.1	47
1773	98.1685	85.1	2.07e-18	10	268	160	27.612	273	270	dapB	6	237	WP_091900338.1	1
1774	75.8242	85.1	2.14e-18	5	207	135	28.986	273	270	dapB	74	251	WP_006282756.1	47
1775	75.8242	85.1	2.44e-18	5	207	135	28.986	273	270	dapB	74	251	WP_027453202.1	47
1776	73.2601	84.7	2.49e-18	6	200	126	31	273	270	dapB	74	237	WP_091766534.1	47
1777	73.2601	84.7	2.62e-18	6	200	126	31	273	270	dapB	74	237	WP_036910677.1	47
1778	75.4579	84.7	2.96e-18	6	206	134	30.097	273	270	dapB	74	251	WP_107620303.1	47
1779	98.1685	84.3	3.05e-18	10	268	160	27.612	273	270	dapB	6	237	WP_091915146.1	1
1780	76.1905	84.7	3.8e-18	6	208	130	31.25	273	270	dapB	74	252	WP_044072933.1	47
1781	76.1905	84.7	3.8e-18	6	208	130	31.25	273	270	dapB	74	252	WP_022316102.1	47
1782	76.1905	84.3	3.85e-18	7	208	132	29.808	273	270	dapB	74	251	WP_036892920.1	47
1783	101.832	84.3	4.67e-18	9	278	167	25.54	273	270	dapB	6	251	WP_006044059.1	1
1784	76.1905	84	6.4e-18	5	208	132	29.808	273	270	dapB	74	251	WP_106811113.1	47
1785	73.6264	83.6	7.78e-18	6	201	127	30.348	273	270	dapB	74	238	WP_028912212.1	47
1786	78.022	83.6	8.76e-18	6	213	127	29.108	273	270	dapB	74	251	WP_094380227.1	47
1787	101.099	83.6	9.9e-18	10	276	164	27.536	273	270	dapB	6	251	WP_077197003.1	1
1788	101.832	83.2	1.16e-17	9	278	157	27.338	273	268	dapB	6	248	WP_104405770.1	1
1789	76.5568	82	2.86e-17	7	209	129	30.622	273	270	dapB	74	251	WP_130830510.1	47
1790	79.1209	81.6	4.25e-17	6	216	134	29.63	273	268	dapB	70	249	WP_154533901.1	35
1791	81.3187	81.3	5.3e-17	6	222	143	28.829	273	268	dapB	60	249	WP_023058558.1	30
1792	76.1905	81.3	5.41e-17	7	208	133	29.327	273	270	dapB	74	251	WP_116615833.1	47
1793	81.3187	81.3	6.17e-17	6	222	144	28.378	273	268	dapB	60	249	WP_036872997.1	30
1794	78.022	80.9	8.79e-17	6	213	121	30.047	273	268	dapB	74	249	WP_094879155.1	47
1795	74.7253	79.7	2.5e-16	6	204	132	30.392	273	268	dapB	74	249	WP_094383047.1	47
1796	75.4579	79.3	2.94e-16	5	206	136	29.126	273	270	dapB	74	251	WP_036879267.1	47
1797	100.366	78.2	6.98e-16	9	274	165	26.642	273	268	dapB	6	249	WP_005845532.1	1
1798	75.8242	77.8	1.15e-15	8	207	127	30.918	273	268	dapB	74	249	WP_006949679.1	47
1799	76.1905	76.3	4.31e-15	5	208	140	26.923	273	270	dapB	74	253	WP_094402357.1	47
1800	76.9231	75.1	1.18e-14	5	210	134	27.619	273	270	dapB	74	251	WP_172272143.1	47
1960	100.73	218	4.45e-69	1	276	157	41.667	274	274	dapF	3	282	WP_172180286.1	7
1961	101.46	197	7.17e-61	1	278	163	39.928	274	274	dapF	1	283	WP_125105015.1	6
1962	102.19	193	1.14e-59	6	280	139	42.5	274	274	dapF	1	268	WP_091825011.1	5
1963	101.825	192	3.46e-59	3	279	165	39.068	274	274	dapF	1	283	WP_094391023.1	5
1964	102.555	192	3.69e-59	6	281	150	41.993	274	274	dapF	1	279	WP_025070872.1	5
1965	101.46	191	5.23e-59	5	278	147	40.647	274	274	dapF	1	267	WP_028907513.1	4
1966	101.825	192	5.88e-59	1	279	171	36.918	274	274	dapF	1	283	WP_091901872.1	5
1967	102.555	191	8.58e-59	6	281	150	41.993	274	274	dapF	1	279	WP_004381418.1	5
1968	102.555	189	4.88e-58	6	281	153	40.925	274	274	dapF	1	279	WP_028899778.1	5
1969	104.38	187	3.83e-57	4	286	164	38.462	274	274	dapF	1	290	WP_154533481.1	5
1970	102.19	186	6.94e-57	6	280	141	41.786	274	274	dapF	1	267	WP_033149584.1	4
1971	102.19	186	7.81e-57	6	280	141	41.786	274	274	dapF	1	267	WP_013063306.1	4
1972	102.19	186	1.02e-56	6	280	141	41.786	274	274	dapF	1	267	WP_073047456.1	4
1973	105.109	186	1.14e-56	5	288	152	37.847	274	274	dapF	1	279	WP_117663871.1	5
1974	101.095	185	1.36e-56	4	277	147	39.711	274	274	dapF	3	272	WP_036914123.1	11
1975	101.46	185	2.02e-56	5	278	147	39.209	274	272	dapF	1	271	WP_028911506.1	10
1976	101.825	184	5.23e-56	5	279	144	41.219	274	274	dapF	1	267	WP_091862311.1	4
1977	101.095	184	5.67e-56	4	277	147	39.711	274	274	dapF	3	272	WP_103915345.1	11
1978	106.569	183	2.5e-55	6	292	168	35.959	274	274	dapF	1	295	WP_155714873.1	5
1979	101.825	183	2.62e-55	4	279	168	37.634	274	274	dapF	1	283	WP_084608609.1	6
1980	100.365	182	2.74e-55	1	275	166	37.818	274	270	dapF	1	279	WP_172177736.1	5
1981	101.095	182	2.77e-55	4	277	148	39.35	274	274	dapF	3	272	WP_091766935.1	11
1982	102.19	182	3.02e-55	1	280	171	36.786	274	274	dapF	1	284	WP_094382598.1	5
1983	102.19	182	3.47e-55	5	280	163	38.214	274	274	dapF	1	280	WP_094880237.1	5
1984	99.2701	182	4.97e-55	1	272	165	37.868	274	270	dapF	3	279	WP_172344099.1	8
1985	102.555	182	5.55e-55	3	281	169	37.367	274	274	dapF	1	285	WP_024989438.1	5
1986	102.19	181	8.39e-55	5	280	146	40	274	274	dapF	1	267	WP_074760975.1	4
1987	102.555	181	8.89e-55	5	281	151	38.078	274	272	dapF	1	271	WP_092071759.1	5
1988	105.839	181	8.98e-55	6	290	144	37.586	274	270	dapF	3	280	WP_091960707.1	6
1989	100.365	181	1.11e-54	3	275	159	39.636	274	270	dapF	1	276	WP_029904045.1	4
1990	104.38	180	1.8e-54	6	286	147	40.559	274	272	dapF	1	284	WP_172272870.1	8
1991	105.109	180	2.22e-54	4	288	156	36.458	274	274	dapF	1	279	WP_118190656.1	5
1992	100.73	179	2.55e-54	5	276	146	40.58	274	274	dapF	3	267	WP_091838509.1	6
1993	106.569	180	2.68e-54	5	292	169	35.616	274	274	dapF	1	295	WP_009434761.1	5
1994	105.109	180	2.87e-54	4	288	156	36.458	274	274	dapF	1	279	WP_117728401.1	5
1995	101.46	179	3.24e-54	2	278	163	37.77	274	272	dapF	1	279	WP_044074675.1	6
1996	101.46	179	3.57e-54	2	278	163	37.77	274	272	dapF	1	279	WP_044066172.1	6
1997	101.46	179	5.26e-54	2	278	163	37.77	274	272	dapF	1	279	WP_044073041.1	6
1998	101.46	179	5.26e-54	2	278	163	37.77	274	272	dapF	1	279	WP_044080738.1	6
1999	101.46	179	5.73e-54	2	278	163	37.77	274	272	dapF	1	279	WP_022316641.1	6
2000	105.109	179	7.53e-54	5	288	156	36.458	274	274	dapF	1	279	WP_118116346.1	5
2001	102.19	178	8.45e-54	3	280	161	38.929	274	274	dapF	1	280	WP_106811496.1	5
2002	104.745	178	1.32e-53	7	287	160	37.631	274	274	dapF	1	285	WP_006281330.1	5
2003	104.745	178	1.38e-53	7	287	160	37.631	274	274	dapF	1	285	WP_094448382.1	5
2004	103.285	177	3.74e-53	5	283	160	37.102	274	274	dapF	1	278	WP_158462413.1	5
2005	102.19	176	4.42e-53	6	280	148	39.286	274	274	dapF	1	266	WP_033147513.1	3
2006	101.46	176	5.24e-53	5	278	163	37.41	274	274	dapF	3	280	WP_092112582.1	8
2007	101.825	176	8.26e-53	6	279	148	39.785	274	274	dapF	1	266	WP_028904104.1	3
2008	103.65	175	1.59e-52	7	284	142	40.141	274	272	dapF	3	275	WP_091851260.1	6
2009	101.46	175	2.11e-52	3	278	165	38.489	274	272	dapF	1	282	WP_028910405.1	5
2010	102.92	174	2.67e-52	7	282	141	40.071	274	270	dapF	3	273	WP_091816575.1	6
2011	102.19	174	4.3e-52	1	280	168	37.857	274	274	dapF	1	284	WP_094378507.1	5
2012	105.109	173	1.32e-51	5	288	153	37.5	274	274	dapF	1	279	WP_089545268.1	5
2013	102.555	172	2.26e-51	5	281	162	37.722	274	274	dapF	1	279	WP_153128719.1	5
2014	105.109	172	3.12e-51	5	288	153	37.5	274	274	dapF	1	279	WP_118313224.1	5
2015	105.109	172	3.19e-51	4	288	155	36.806	274	274	dapF	1	279	WP_144151086.1	5
2016	105.109	172	3.22e-51	4	288	155	36.806	274	274	dapF	1	279	WP_154482384.1	5
2017	103.65	172	3.43e-51	4	284	162	38.028	274	274	dapF	1	284	WP_007899428.1	5
2018	103.65	172	3.54e-51	4	284	162	38.028	274	274	dapF	1	284	WP_118355637.1	5
2019	103.285	171	4.22e-51	7	283	154	39.576	274	274	dapF	1	279	WP_007135186.1	5
2020	105.109	171	4.35e-51	4	288	155	36.806	274	274	dapF	1	279	WP_118201869.1	5
2021	105.109	171	5.58e-51	4	288	155	36.806	274	274	dapF	1	279	WP_118255497.1	5
2022	105.109	171	6.14e-51	4	288	155	36.806	274	274	dapF	1	279	WP_040553946.1	5
2023	105.109	171	6.14e-51	4	288	155	36.806	274	274	dapF	1	279	WP_153094193.1	5
2024	105.109	171	6.15e-51	4	288	155	36.806	274	274	dapF	1	279	WP_153138941.1	5
2025	105.109	171	6.35e-51	4	288	156	36.458	274	274	dapF	1	279	WP_118139672.1	5
2026	105.109	171	6.35e-51	4	288	155	36.806	274	274	dapF	1	279	WP_118153064.1	5
2027	105.109	171	6.41e-51	4	288	155	36.806	274	274	dapF	1	279	WP_153073376.1	5
2028	105.109	171	6.42e-51	4	288	155	36.806	274	274	dapF	1	279	WP_200756130.1	5
2029	105.109	171	7.78e-51	4	288	155	36.806	274	274	dapF	1	279	WP_153113448.1	5
2030	102.555	171	7.81e-51	5	281	162	37.367	274	274	dapF	1	278	WP_094387096.1	5
2031	105.109	171	9.24e-51	4	288	155	36.806	274	274	dapF	1	279	WP_118417084.1	5
2032	105.109	171	9.75e-51	4	288	156	36.458	274	274	dapF	1	279	WP_153080572.1	5
2033	103.285	171	1.08e-50	5	283	161	38.516	274	274	dapF	1	283	WP_094400398.1	5
2034	105.109	170	1.22e-50	4	288	156	36.458	274	274	dapF	1	279	WP_153084859.1	5
2035	105.109	170	1.25e-50	4	288	156	36.458	274	274	dapF	1	279	WP_153082122.1	5
2036	106.204	170	1.54e-50	4	291	150	37.113	274	272	dapF	1	280	WP_073207826.1	4
2037	105.109	170	1.55e-50	4	288	156	36.458	274	274	dapF	1	279	WP_153118579.1	5
2038	101.825	170	1.64e-50	7	279	152	39.068	274	270	dapF	3	285	WP_040558978.1	14
2039	105.109	170	1.73e-50	4	288	156	36.458	274	274	dapF	1	279	WP_153093071.1	5
2040	102.19	170	1.83e-50	4	280	165	37.5	274	274	dapF	1	280	WP_068856656.1	5
2041	105.109	170	2.14e-50	4	288	156	36.458	274	274	dapF	1	279	WP_203054380.1	5
2042	105.109	169	2.63e-50	4	288	156	36.458	274	274	dapF	1	279	WP_118080147.1	5
2043	105.109	169	4.64e-50	4	288	156	36.458	274	274	dapF	1	279	WP_203069251.1	5
2044	103.285	169	4.64e-50	7	283	157	38.516	274	274	dapF	1	279	WP_021824464.1	5
2045	105.109	168	6.99e-50	4	288	157	36.111	274	274	dapF	1	279	WP_153084128.1	5
2046	105.109	168	7.21e-50	4	288	156	36.458	274	274	dapF	1	279	WP_117693531.1	5
2047	102.555	168	1.01e-49	5	281	164	36.655	274	274	dapF	1	278	WP_094422991.1	5
2048	109.854	167	2.91e-49	8	301	148	35.88	274	270	dapF	1	291	WP_025836840.1	5
2049	106.569	167	3.14e-49	7	292	153	38.699	274	272	dapF	1	289	WP_027450716.1	4
2050	105.109	166	3.86e-49	4	288	157	36.111	274	274	dapF	1	279	WP_117587552.1	5
2051	105.109	166	6.54e-49	4	288	157	36.111	274	274	dapF	1	279	WP_118065855.1	5
2052	100.365	166	7.06e-49	2	275	168	37.091	274	270	dapF	1	279	WP_172206095.1	5
2053	109.489	164	6.18e-48	8	300	157	36	274	274	dapF	1	295	WP_089365766.1	5
2054	105.109	163	6.51e-48	5	288	158	35.764	274	274	dapF	1	279	WP_203039724.1	5
2055	106.569	164	6.54e-48	7	292	155	38.014	274	272	dapF	1	289	WP_027454404.1	4
2056	109.489	164	6.66e-48	8	300	157	36	274	274	dapF	1	295	WP_107624993.1	5
2057	105.109	162	1.69e-47	4	288	158	35.764	274	274	dapF	1	279	WP_153121883.1	5
2058	109.489	162	1.97e-47	8	300	159	35.333	274	274	dapF	1	295	WP_036863552.1	5
2059	102.19	162	2.11e-47	4	280	166	36.786	274	274	dapF	1	279	WP_207153251.1	5
2060	106.569	162	2.3e-47	6	292	164	37.329	274	274	dapF	1	295	WP_025793051.1	5
2061	109.489	162	2.6e-47	8	300	159	35.333	274	274	dapF	1	295	WP_204864910.1	5
2062	106.569	162	2.97e-47	6	292	165	36.986	274	274	dapF	1	295	WP_008823673.1	5
2063	109.489	162	3.29e-47	8	300	159	35.333	274	274	dapF	1	295	WP_009010867.1	5
2064	102.19	161	4.97e-47	4	280	165	37.143	274	274	dapF	1	279	WP_018464404.1	5
2065	105.109	161	6e-47	5	288	159	35.417	274	274	dapF	1	279	WP_203049792.1	5
2066	62.4088	97.4	1.35e-23	3	171	105	35.088	274	190	dapF	26	182	WP_104368605.1	12
2090	63.2124	65.5	2.04e-12	2	122	78	31.967	193	193	dcd	72	174	WP_153137849.1	58
2374	100.857	283	1.44e-89	8	471	290	33.121	467	460	dnaA	4	467	WP_029903865.1	8
2375	97.6445	271	5.84e-85	7	456	277	33.333	467	455	dnaA	6	443	WP_104403815.1	9
2376	99.3576	265	2.85e-82	6	464	309	30.388	467	461	dnaA	5	464	WP_172177283.1	8
2377	100.214	264	5.67e-82	8	468	303	31.197	467	465	dnaA	4	461	WP_025830151.1	7
2378	96.1456	263	1.77e-81	7	449	294	31.403	467	446	dnaA	4	447	WP_042518432.1	7
2379	97.0021	262	2.16e-81	8	453	289	30.905	467	446	dnaA	4	445	WP_097646541.1	7
2380	96.1456	262	2.21e-81	7	449	294	31.403	467	446	dnaA	4	447	WP_044079782.1	7
2381	97.0021	262	3.15e-81	8	453	289	30.905	467	446	dnaA	4	445	WP_024998382.1	7
2382	97.6445	261	5.07e-81	9	456	283	32.456	467	446	dnaA	4	450	WP_118312860.1	7
2383	97.6445	261	5.95e-81	9	456	283	32.456	467	446	dnaA	4	450	WP_089543976.1	7
2384	96.1456	261	6.58e-81	7	449	295	31.18	467	446	dnaA	4	447	WP_044074477.1	7
2385	97.6445	261	6.77e-81	9	456	283	32.456	467	446	dnaA	4	450	WP_153127945.1	7
2386	97.4304	261	7.24e-81	8	455	283	32.088	467	446	dnaA	4	447	WP_021855053.1	7
2387	97.6445	261	8.56e-81	9	456	283	32.456	467	446	dnaA	4	450	WP_119248682.1	7
2388	97.6445	261	9.42e-81	9	456	283	32.456	467	446	dnaA	4	450	WP_153097788.1	7
2389	97.0021	260	1.83e-80	8	453	290	30.684	467	446	dnaA	4	445	WP_014710348.1	7
2390	97.0021	259	2e-80	8	453	290	30.684	467	446	dnaA	4	445	WP_061869114.1	7
2391	97.0021	259	2.42e-80	8	453	290	30.684	467	446	dnaA	4	445	WP_100014051.1	7
2392	97.0021	259	2.55e-80	8	453	290	30.684	467	446	dnaA	4	445	WP_099984183.1	7
2393	97.0021	259	2.87e-80	8	453	290	30.684	467	446	dnaA	4	445	WP_099890825.1	7
2394	97.0021	259	3.06e-80	8	453	290	30.684	467	446	dnaA	4	445	WP_099976682.1	7
2395	96.1456	259	3.14e-80	6	449	298	29.844	467	446	dnaA	5	446	WP_172204112.1	8
2396	97.2163	259	3.54e-80	9	454	285	32.599	467	446	dnaA	4	450	WP_117661329.1	7
2397	97.0021	259	4.49e-80	8	453	290	30.684	467	446	dnaA	4	445	WP_100019618.1	7
2398	96.1456	259	4.62e-80	6	449	298	29.844	467	446	dnaA	5	446	WP_104370253.1	8
2399	95.2891	258	6.78e-80	5	445	288	32.36	467	445	dnaA	6	445	WP_070719910.1	9
2400	95.2891	258	7.39e-80	5	445	288	32.36	467	445	dnaA	6	445	WP_009231395.1	9
2401	95.2891	258	7.63e-80	5	445	287	32.584	467	445	dnaA	6	445	WP_044259975.1	9
2402	96.3597	257	1.57e-79	9	450	291	30.889	467	446	dnaA	6	447	WP_023057175.1	9
2403	96.5739	257	1.95e-79	5	451	300	30.155	467	446	dnaA	4	450	WP_074832853.1	7
2404	95.2891	257	2.12e-79	6	445	288	32.36	467	445	dnaA	6	445	WP_009237407.1	9
2405	96.5739	257	2.15e-79	5	451	300	30.155	467	446	dnaA	4	450	WP_073043153.1	7
2406	96.5739	257	2.45e-79	7	451	294	30.377	467	446	dnaA	4	445	WP_006045259.1	7
2407	96.3597	257	2.97e-79	9	450	291	30.889	467	446	dnaA	6	447	WP_036878052.1	9
2408	96.3597	256	3.56e-79	9	450	291	30.889	467	446	dnaA	6	447	WP_036873426.1	9
2409	96.5739	256	3.62e-79	5	451	298	30.599	467	446	dnaA	4	450	WP_073203421.1	7
2410	95.7173	256	4.37e-79	4	447	307	29.754	467	446	dnaA	4	450	WP_028908310.1	7
2411	96.3597	256	4.65e-79	9	450	291	30.889	467	446	dnaA	6	447	WP_102698127.1	9
2412	96.5739	256	5.04e-79	5	451	300	30.155	467	446	dnaA	4	450	WP_033150032.1	7
2413	96.3597	256	5.29e-79	9	450	291	30.889	467	446	dnaA	6	447	WP_004348692.1	9
2414	100	256	5.52e-79	6	467	312	30.193	467	465	dnaA	4	464	WP_036899130.1	7
2415	96.5739	256	5.73e-79	5	451	300	30.155	467	446	dnaA	4	450	WP_013063129.1	7
2416	95.5032	256	6.94e-79	4	446	299	30.493	467	446	dnaA	5	446	WP_036875830.1	8
2417	95.9315	256	7.64e-79	6	448	297	30.804	467	446	dnaA	4	446	WP_009228701.1	7
2418	98.7152	255	8.55e-79	5	461	314	28.85	467	461	dnaA	6	460	WP_004355731.1	9
2419	98.9293	255	8.69e-79	5	462	310	29.87	467	461	dnaA	5	460	WP_024990310.1	8
2420	95.7173	256	8.88e-79	4	447	306	29.978	467	446	dnaA	4	450	WP_074762315.1	7
2421	95.0749	255	9.26e-79	6	444	292	31.757	467	445	dnaA	6	445	WP_026292573.1	9
2422	95.7173	255	9.56e-79	4	447	306	29.978	467	446	dnaA	4	450	WP_091858900.1	7
2423	95.5032	255	1.36e-78	5	446	290	31.614	467	445	dnaA	6	445	WP_025815755.1	9
2424	96.1456	254	4.1e-78	8	449	294	30.958	467	446	dnaA	4	445	WP_036910455.1	7
2425	96.3597	253	4.37e-78	8	450	297	30	467	446	dnaA	4	445	WP_130828529.1	7
2426	96.5739	253	4.81e-78	7	451	295	30.155	467	446	dnaA	4	445	WP_004363107.1	7
2427	96.3597	253	7.37e-78	7	450	296	30.444	467	446	dnaA	4	446	WP_092071434.1	7
2428	98.0728	253	8.78e-78	6	458	304	30.349	467	457	dnaA	4	453	WP_025070181.1	7
2429	96.1456	253	9.27e-78	7	449	296	30.29	467	446	dnaA	4	444	WP_091915536.1	7
2430	95.7173	253	9.36e-78	4	447	306	29.978	467	446	dnaA	4	450	WP_028903165.1	7
2431	96.1456	253	1.02e-77	7	449	296	30.29	467	446	dnaA	4	444	WP_091901468.1	7
2432	95.5032	253	1.17e-77	5	446	297	30.717	467	446	dnaA	5	445	WP_077196252.1	8
2433	96.1456	252	1.23e-77	8	449	294	30.958	467	446	dnaA	4	445	WP_091767609.1	7
2434	95.7173	252	1.47e-77	6	447	290	31.32	467	445	dnaA	6	445	WP_039875903.1	9
2435	95.7173	252	2.27e-77	6	447	290	31.32	467	445	dnaA	6	445	WP_024991826.1	9
2436	96.3597	251	3.89e-77	7	450	294	30.222	467	445	dnaA	4	444	WP_008822142.1	7
2437	98.0728	251	5.44e-77	6	458	305	30.131	467	457	dnaA	4	453	WP_004380037.1	7
2438	96.1456	250	1.09e-76	9	449	296	30.067	467	446	dnaA	6	447	WP_036928480.1	9
2439	97.0021	250	1.2e-76	8	453	288	30.684	467	446	dnaA	6	447	WP_094466600.1	9
2440	95.5032	250	1.24e-76	5	446	302	29.596	467	445	dnaA	4	444	WP_009013059.1	7
2441	95.7173	250	1.34e-76	7	447	301	29.978	467	446	dnaA	4	445	WP_094384189.1	7
2442	97.0021	249	1.65e-76	7	453	294	30.905	467	446	dnaA	2	445	WP_107581114.1	4
2443	95.2891	249	1.89e-76	5	445	299	30.337	467	446	dnaA	6	446	WP_094380843.1	9
2444	96.1456	249	2.03e-76	6	449	300	29.176	467	446	dnaA	4	443	WP_172277466.1	7
2445	95.7173	249	2.17e-76	4	447	299	30.872	467	446	dnaA	4	447	WP_118063676.1	7
2446	95.5032	249	2.18e-76	5	446	302	29.596	467	445	dnaA	4	444	WP_089366280.1	7
2447	96.1456	249	2.23e-76	8	449	298	29.621	467	446	dnaA	6	447	WP_195252511.1	9
2448	97.0021	249	2.25e-76	8	453	288	30.684	467	446	dnaA	6	447	WP_094421138.1	9
2449	97.0021	249	2.64e-76	8	453	288	30.684	467	446	dnaA	6	447	WP_094385445.1	9
2450	95.5032	249	2.91e-76	5	446	304	29.148	467	445	dnaA	4	444	WP_036854847.1	7
2451	95.5032	249	3e-76	5	446	303	29.372	467	445	dnaA	4	444	WP_036925205.1	7
2452	99.1435	249	3.36e-76	6	463	312	29.374	467	461	dnaA	4	459	WP_024990572.1	7
2453	96.1456	249	3.45e-76	8	449	298	29.621	467	446	dnaA	6	447	WP_025073014.1	9
2454	95.7173	249	3.52e-76	4	447	297	31.544	467	446	dnaA	4	448	WP_153124427.1	7
2455	97.2163	249	3.58e-76	7	454	289	31.057	467	446	dnaA	4	447	WP_203054149.1	7
2456	100.214	248	4.25e-76	7	468	304	30.769	467	458	dnaA	3	465	WP_027449069.1	6
2457	95.5032	248	5.01e-76	5	446	305	28.924	467	445	dnaA	4	444	WP_004354307.1	7
2458	97.2163	248	5.2e-76	7	454	287	31.498	467	446	dnaA	4	447	WP_118254242.1	7
2459	96.3597	248	5.46e-76	7	450	297	30	467	446	dnaA	4	445	WP_006952622.1	7
2460	95.9315	248	5.66e-76	6	448	298	30.58	467	446	dnaA	4	446	WP_091818483.1	7
2461	95.7173	248	5.72e-76	4	447	300	30.649	467	446	dnaA	4	447	WP_117586764.1	7
2462	95.5032	248	5.75e-76	5	446	303	29.372	467	445	dnaA	4	444	WP_120175047.1	7
2463	95.5032	248	6.33e-76	5	446	304	29.148	467	445	dnaA	4	444	WP_013670306.1	7
2464	101.499	248	7.87e-76	9	474	302	31.013	467	467	dnaA	4	465	WP_203041346.1	7
2465	100.214	248	7.87e-76	7	468	304	30.769	467	458	dnaA	3	465	WP_027454517.1	6
2466	95.7173	248	8.03e-76	4	447	309	29.306	467	446	dnaA	4	450	WP_028913351.1	7
2467	95.5032	248	8.35e-76	5	446	303	29.372	467	445	dnaA	4	444	WP_025838762.1	7
2468	95.5032	248	8.72e-76	5	446	303	29.372	467	445	dnaA	4	444	WP_013265222.1	7
2469	95.5032	248	9.44e-76	4	446	302	29.596	467	445	dnaA	4	444	WP_008449882.1	7
2470	95.7173	248	9.69e-76	6	447	298	30.201	467	445	dnaA	4	444	WP_025078123.1	7
2471	99.3576	247	1.11e-75	8	464	306	30.603	467	461	dnaA	4	460	WP_207153436.1	7
2472	97.4304	248	1.11e-75	7	455	290	30.989	467	446	dnaA	4	449	WP_022111633.1	7
2473	99.3576	247	1.23e-75	8	464	306	30.603	467	461	dnaA	4	460	WP_018462753.1	7
2474	95.5032	247	1.32e-75	5	446	304	29.148	467	445	dnaA	4	444	WP_025067291.1	7
2475	95.5032	247	1.36e-75	5	446	303	29.372	467	445	dnaA	4	444	WP_036863665.1	7
2476	96.1456	247	1.36e-75	8	449	293	31.18	467	446	dnaA	4	445	WP_091838803.1	7
2477	95.5032	247	1.5e-75	5	446	303	29.372	467	445	dnaA	4	444	WP_004359225.1	7
2478	96.3597	247	1.58e-75	8	450	290	31.111	467	445	dnaA	4	444	WP_019966846.1	7
2479	96.5739	247	1.65e-75	9	451	289	31.042	467	445	dnaA	4	444	WP_008565327.1	7
2480	95.5032	247	1.95e-75	8	446	292	30.717	467	444	dnaA	6	444	WP_107619822.1	9
2481	96.1456	246	2.16e-75	7	449	293	30.512	467	446	dnaA	6	447	WP_027444968.1	10
2482	95.5032	246	3.61e-75	4	446	303	29.372	467	445	dnaA	4	444	WP_060932696.1	7
2483	96.5739	246	4.32e-75	7	451	294	30.599	467	446	dnaA	4	446	WP_126679139.1	7
2484	101.499	246	4.86e-75	9	474	303	30.802	467	467	dnaA	4	465	WP_203050038.1	7
2485	95.5032	246	5.24e-75	8	446	292	30.717	467	444	dnaA	6	444	WP_092112770.1	9
2486	95.5032	245	5.59e-75	4	446	303	29.372	467	445	dnaA	4	444	WP_019036205.1	7
2487	97.0021	245	5.92e-75	8	453	291	30.464	467	446	dnaA	4	445	WP_091959714.1	7
2488	99.5717	245	5.98e-75	7	465	304	29.892	467	461	dnaA	6	460	WP_004371497.1	9
2489	95.9315	245	6.18e-75	6	448	303	29.241	467	446	dnaA	4	445	WP_028898037.1	7
2490	95.5032	245	6.38e-75	5	446	305	28.924	467	445	dnaA	4	444	WP_007366588.1	7
2491	96.1456	245	7.48e-75	6	449	298	29.176	467	445	dnaA	5	444	WP_025002113.1	8
2492	96.3597	245	7.81e-75	7	450	301	29.111	467	446	dnaA	4	445	WP_060939948.1	7
2493	96.3597	245	8.5e-75	7	450	301	29.111	467	446	dnaA	4	445	WP_025875597.1	7
2494	96.1456	245	8.68e-75	9	449	298	29.621	467	446	dnaA	6	447	WP_008124183.1	9
2495	95.5032	244	1.36e-74	5	446	304	29.148	467	445	dnaA	4	444	WP_021670938.1	7
2496	99.5717	244	1.42e-74	7	465	305	29.677	467	461	dnaA	6	460	WP_070692834.1	9
2497	95.7173	244	1.47e-74	4	447	304	29.53	467	446	dnaA	4	446	WP_125234845.1	7
2498	95.7173	244	2.16e-74	5	447	304	29.53	467	446	dnaA	4	446	WP_091820896.1	7
2499	99.5717	244	2.21e-74	7	465	305	29.677	467	461	dnaA	6	460	WP_004377232.1	9
2500	96.5739	244	2.5e-74	6	451	300	29.268	467	446	dnaA	4	446	WP_004368506.1	7
2501	95.7173	244	2.63e-74	4	447	301	30.425	467	446	dnaA	4	447	WP_118139294.1	7
2502	96.1456	244	2.73e-74	7	449	295	29.844	467	446	dnaA	6	446	WP_154532437.1	10
2503	95.7173	244	2.9e-74	4	447	301	30.425	467	446	dnaA	4	447	WP_117727292.1	7
2504	96.788	243	3.99e-74	6	452	295	29.646	467	446	dnaA	5	446	WP_172344517.1	8
2505	101.071	243	4.79e-74	7	472	304	29.449	467	465	dnaA	5	461	WP_158464382.1	8
2506	95.5032	243	5.47e-74	6	446	302	29.148	467	445	dnaA	5	444	WP_004384313.1	8
2507	95.7173	243	5.61e-74	4	447	302	30.201	467	446	dnaA	4	447	WP_153072819.1	7
2508	95.7173	243	5.97e-74	4	447	302	30.201	467	446	dnaA	4	447	WP_006847826.1	7
2509	97.6445	243	6.96e-74	6	456	306	29.605	467	457	dnaA	6	453	WP_028899306.1	9
2510	95.7173	243	7.08e-74	4	447	302	30.201	467	446	dnaA	4	447	WP_154480233.1	7
2511	95.7173	243	7.08e-74	4	447	302	30.201	467	446	dnaA	4	447	WP_153088173.1	7
2512	95.7173	243	8.31e-74	4	447	302	30.201	467	446	dnaA	4	447	WP_144151873.1	7
2513	95.5032	242	8.92e-74	6	446	303	28.924	467	445	dnaA	5	444	WP_018910267.1	8
2514	95.7173	242	9.74e-74	4	447	302	30.201	467	446	dnaA	4	447	WP_117694363.1	7
2515	95.7173	242	9.95e-74	4	447	302	30.201	467	446	dnaA	4	447	WP_118080725.1	7
2516	95.7173	242	1.02e-73	4	447	302	30.201	467	446	dnaA	4	447	WP_153082260.1	7
2517	95.5032	242	1.02e-73	6	446	300	29.596	467	445	dnaA	5	444	WP_009434581.1	8
2518	95.9315	242	1.03e-73	6	448	299	29.688	467	445	dnaA	4	444	WP_061450499.1	7
2519	95.7173	242	1.14e-73	4	447	302	30.201	467	446	dnaA	4	447	WP_153138951.1	7
2520	95.5032	242	1.2e-73	4	446	303	29.372	467	445	dnaA	4	444	WP_036864358.1	7
2521	95.7173	242	1.68e-73	4	447	302	30.201	467	446	dnaA	4	447	WP_153091309.1	7
2522	97.2163	242	1.7e-73	7	454	304	29.736	467	446	dnaA	1	447	WP_106812883.1	1
2523	95.5032	241	1.72e-73	4	446	303	29.372	467	445	dnaA	4	444	WP_004336234.1	7
2524	95.5032	241	2.3e-73	6	446	300	29.596	467	445	dnaA	5	444	WP_155716166.1	8
2525	95.7173	241	2.85e-73	7	447	298	29.978	467	446	dnaA	6	446	WP_015310327.1	9
2526	99.5717	241	3.84e-73	7	465	314	28.817	467	461	dnaA	4	461	WP_004343932.1	7
2527	95.7173	241	4.65e-73	4	447	303	29.978	467	446	dnaA	4	447	WP_153081819.1	7
2528	95.7173	241	4.65e-73	4	447	303	29.978	467	446	dnaA	4	447	WP_153079334.1	7
2529	95.2891	240	4.78e-73	6	445	297	30.337	467	445	dnaA	6	445	WP_009162320.1	9
2530	95.7173	241	4.8e-73	4	447	302	30.201	467	446	dnaA	4	447	WP_118153786.1	7
2531	95.2891	240	7.79e-73	6	445	297	30.337	467	445	dnaA	6	445	WP_025799925.1	9
2532	96.1456	240	8e-73	6	449	299	29.621	467	446	dnaA	5	446	WP_094465881.1	8
2533	99.1435	240	8.85e-73	7	463	310	30.022	467	461	dnaA	4	460	WP_007134314.1	7
2534	100	239	9.48e-73	6	467	320	28.694	467	465	dnaA	4	465	WP_024990987.1	7
2535	97.0021	240	9.52e-73	8	453	293	30.022	467	446	dnaA	5	447	WP_118354737.1	8
2536	93.7901	239	1.23e-72	5	438	296	29.68	467	446	dnaA	13	430	WP_051528182.1	1
2537	96.788	239	1.28e-72	8	452	296	29.425	467	445	dnaA	4	445	WP_006282077.1	7
2538	97.0021	239	1.28e-72	8	453	293	30.022	467	446	dnaA	5	447	WP_007898110.1	8
2539	96.1456	239	1.53e-72	6	449	300	29.399	467	446	dnaA	5	446	WP_094390181.1	8
2540	99.5717	239	1.56e-72	6	465	315	28.602	467	461	dnaA	4	461	WP_004342869.1	7
2541	96.1456	238	4.47e-72	6	449	300	29.399	467	446	dnaA	5	446	WP_094439447.1	8
2542	96.1456	238	4.76e-72	6	449	300	29.399	467	446	dnaA	5	446	WP_094446981.1	8
2543	96.3597	237	6.94e-72	6	450	296	28.889	467	446	dnaA	4	440	WP_068857105.1	8
2544	99.1435	237	8.24e-72	7	463	311	29.806	467	461	dnaA	4	460	WP_021824541.1	7
2545	96.1456	237	9.1e-72	6	449	301	29.176	467	446	dnaA	5	446	WP_094436583.1	8
2546	99.5717	237	1.2e-71	6	465	316	28.387	467	461	dnaA	4	461	WP_115152906.1	7
2547	98.5011	236	1.65e-71	4	460	319	28.696	467	461	dnaA	6	463	WP_028909693.1	9
2548	95.7173	236	3.37e-71	6	447	305	29.083	467	446	dnaA	5	447	WP_094881528.1	8
2549	96.5739	229	9.54e-69	7	451	297	29.047	467	446	dnaA	6	446	WP_036894326.1	9
2550	98.5011	229	1.67e-68	6	460	291	28.696	467	446	dnaA	4	446	WP_007172745.1	7
2551	101.927	227	4.95e-68	8	476	302	28.151	467	465	dnaA	6	460	WP_094402794.1	9
2552	96.5739	225	2.97e-67	7	451	299	28.603	467	446	dnaA	6	446	WP_116616887.1	9
2553	96.1456	225	4.26e-67	6	449	309	28.285	467	446	dnaA	4	448	WP_040558898.1	7
2554	97.2163	223	2.33e-66	9	454	288	30.176	467	446	dnaA	5	444	WP_172180641.1	8
2555	49.0364	157	2.98e-43	1	229	152	33.188	467	345	dnaA	118	262	WP_091858585.1	34
2583	94.9045	345	5.98e-113	8	447	240	41.611	471	462	dnaB	28	460	WP_094449003.1	23
2584	94.9045	345	7.74e-113	8	447	240	41.611	471	462	dnaB	28	460	WP_006283255.1	23
2585	94.2675	343	2.76e-112	7	444	244	41.667	471	462	dnaB	28	464	WP_091819245.1	27
2586	98.5138	342	8.17e-112	9	464	256	41.164	471	462	dnaB	8	462	WP_073208169.1	7
2587	96.3907	340	2.46e-111	9	454	247	41.85	471	462	dnaB	18	462	WP_074760657.1	17
2588	96.3907	340	4.85e-111	9	454	247	41.85	471	462	dnaB	18	462	WP_073042411.1	17
2589	97.6645	340	6.22e-111	9	460	243	41.522	471	470	dnaB	28	478	WP_036854902.1	28
2590	97.6645	340	7.4e-111	9	460	243	41.522	471	470	dnaB	28	478	WP_004354349.1	28
2591	96.3907	339	1.23e-110	9	454	248	41.63	471	462	dnaB	18	462	WP_028907888.1	17
2592	96.3907	339	1.29e-110	9	454	248	41.63	471	462	dnaB	18	462	WP_013065678.1	17
2593	95.3291	338	1.43e-110	8	449	242	41.425	471	462	dnaB	26	463	WP_018966318.1	24
2594	95.3291	338	1.51e-110	8	449	242	41.425	471	462	dnaB	26	463	WP_009235373.1	24
2595	96.8153	338	2.51e-110	9	456	229	41.667	471	462	dnaB	28	468	WP_021668687.1	29
2596	95.966	338	3.81e-110	9	452	234	41.814	471	462	dnaB	28	468	WP_099983301.1	29
2597	96.8153	337	4.45e-110	9	456	230	41.447	471	462	dnaB	28	468	WP_004355218.1	29
2598	98.5138	337	4.55e-110	9	464	258	40.733	471	462	dnaB	8	461	WP_028903693.1	6
2599	94.2675	338	4.67e-110	8	444	245	41.441	471	462	dnaB	28	464	WP_036912217.1	27
2600	94.2675	338	5.04e-110	8	444	245	41.441	471	462	dnaB	28	464	WP_091765274.1	27
2601	95.3291	337	5.82e-110	8	449	243	41.203	471	462	dnaB	26	463	WP_009229356.1	24
2602	95.3291	337	5.94e-110	8	449	242	41.425	471	462	dnaB	26	463	WP_025817393.1	24
2603	95.3291	337	6.21e-110	8	449	243	41.203	471	462	dnaB	26	463	WP_070721949.1	24
2604	99.3631	337	7.49e-110	10	468	255	40.812	471	462	dnaB	4	459	WP_153139747.1	5
2605	94.9045	337	7.79e-110	9	447	247	40.94	471	462	dnaB	26	468	WP_028910177.1	29
2606	95.3291	337	7.94e-110	8	449	245	40.757	471	462	dnaB	26	463	WP_091839910.1	24
2607	95.966	337	8.47e-110	9	452	234	41.814	471	462	dnaB	28	468	WP_045166833.1	29
2608	99.3631	336	1.39e-109	10	468	255	40.812	471	462	dnaB	4	459	WP_006846822.1	5
2609	94.2675	337	1.47e-109	8	444	241	42.342	471	462	dnaB	28	464	WP_091899370.1	27
2610	94.9045	336	1.82e-109	8	447	248	39.821	471	462	dnaB	28	464	WP_106812176.1	27
2611	99.3631	335	2.02e-109	10	468	255	40.812	471	462	dnaB	4	459	WP_154480138.1	5
2612	95.966	335	2.55e-109	9	452	235	41.593	471	462	dnaB	28	468	WP_024998159.1	29
2613	95.966	335	2.63e-109	9	452	235	41.593	471	462	dnaB	28	468	WP_036882080.1	29
2614	95.966	335	2.93e-109	9	452	235	41.593	471	462	dnaB	28	468	WP_014708482.1	29
2615	95.966	335	3.09e-109	9	452	235	41.593	471	462	dnaB	28	468	WP_096409206.1	29
2616	96.3907	335	3.22e-109	9	454	250	41.189	471	462	dnaB	18	462	WP_021584261.1	17
2617	95.966	335	3.33e-109	9	452	235	41.593	471	462	dnaB	28	468	WP_088401576.1	29
2618	96.3907	335	3.43e-109	9	454	250	41.189	471	462	dnaB	18	462	WP_024991318.1	17
2619	95.966	335	3.48e-109	9	452	235	41.593	471	462	dnaB	28	468	WP_036875235.1	29
2620	100	335	3.61e-109	10	471	256	39.703	471	462	dnaB	9	462	WP_007574314.1	3
2621	96.3907	335	3.67e-109	9	454	248	41.63	471	462	dnaB	18	462	WP_028912985.1	17
2622	99.3631	335	3.82e-109	10	468	255	40.812	471	462	dnaB	4	459	WP_118066226.1	5
2623	94.9045	335	4e-109	8	447	239	41.834	471	462	dnaB	28	465	WP_007366436.1	28
2624	95.966	335	4.51e-109	9	452	235	41.593	471	462	dnaB	28	468	WP_099977519.1	29
2625	95.966	335	4.61e-109	9	452	235	41.593	471	462	dnaB	28	468	WP_061868774.1	29
2626	94.6921	335	4.86e-109	8	446	244	41.928	471	462	dnaB	26	462	WP_092070773.1	23
2627	95.966	335	5.02e-109	9	452	235	41.593	471	462	dnaB	28	468	WP_097656514.1	29
2628	94.6921	334	5.84e-109	8	446	246	41.48	471	462	dnaB	26	461	WP_024990611.1	22
2629	95.966	335	6.23e-109	9	452	235	41.593	471	462	dnaB	28	468	WP_100022707.1	29
2630	99.3631	334	6.7e-109	10	468	256	40.598	471	462	dnaB	4	459	WP_022120959.1	5
2631	95.966	335	6.87e-109	9	452	235	41.593	471	462	dnaB	28	468	WP_099891272.1	29
2632	95.966	334	7.33e-109	9	452	235	41.593	471	462	dnaB	28	468	WP_040595902.1	29
2633	96.603	335	8.63e-109	9	455	240	41.319	471	462	dnaB	26	473	WP_172182279.1	28
2634	95.966	334	9.39e-109	9	452	236	41.372	471	462	dnaB	28	468	WP_099995930.1	29
2635	94.2675	333	1.11e-108	8	444	245	41.441	471	462	dnaB	28	451	WP_018361419.1	14
2636	96.3907	333	1.12e-108	9	454	252	40.749	471	462	dnaB	18	459	WP_118255470.1	14
2637	99.3631	333	1.16e-108	10	468	256	40.598	471	462	dnaB	4	459	WP_117693067.1	5
2638	94.9045	333	2.21e-108	8	447	240	41.611	471	462	dnaB	28	464	WP_009434218.1	27
2639	95.5414	333	3.4e-108	9	450	237	41.333	471	462	dnaB	28	465	WP_172175511.1	28
2640	99.3631	332	3.76e-108	10	468	257	40.385	471	462	dnaB	4	459	WP_118416187.1	5
2641	95.966	332	4.25e-108	9	452	236	41.372	471	462	dnaB	28	468	WP_088438954.1	29
2642	95.7537	332	4.98e-108	8	451	240	41.242	471	462	dnaB	26	465	WP_091957679.1	26
2643	94.2675	331	8.21e-108	8	444	246	41.216	471	462	dnaB	28	451	WP_009227582.1	14
2644	100.425	332	1.3e-107	10	473	257	40.381	471	462	dnaB	2	465	WP_006952424.1	6
2645	96.3907	330	2.44e-107	9	454	255	40.088	471	462	dnaB	18	467	WP_036892679.1	22
2646	98.9384	330	3.14e-107	8	466	260	40.987	471	462	dnaB	6	461	WP_094464420.1	2
2647	94.9045	330	3.99e-107	8	447	243	40.94	471	462	dnaB	28	459	WP_044064913.1	22
2648	94.9045	330	5.4e-107	8	447	244	40.716	471	462	dnaB	28	466	WP_028896355.1	29
2649	98.9384	330	5.8e-107	8	466	260	40.987	471	462	dnaB	6	461	WP_094389599.1	2
2650	97.6645	329	6.16e-107	10	460	250	39.348	471	462	dnaB	18	467	WP_116615721.1	22
2651	94.9045	329	6.21e-107	8	447	243	40.94	471	462	dnaB	28	459	WP_022316582.1	22
2652	96.3907	329	6.34e-107	9	454	254	40.308	471	462	dnaB	18	467	WP_044123384.1	22
2653	98.9384	330	6.46e-107	8	466	260	40.987	471	462	dnaB	6	461	WP_094439041.1	2
2654	98.5138	329	7.59e-107	9	464	262	38.578	471	462	dnaB	11	464	WP_007897645.1	12
2655	94.9045	329	8.67e-107	8	447	243	40.94	471	462	dnaB	28	459	WP_042517584.1	22
2656	98.9384	329	8.86e-107	10	466	261	40.129	471	462	dnaB	8	464	WP_036877204.1	6
2657	97.6645	329	1.03e-106	9	460	249	40.217	471	470	dnaB	28	478	WP_025079134.1	28
2658	94.9045	328	1.17e-106	8	447	242	41.163	471	462	dnaB	28	464	WP_008822530.1	27
2659	94.2675	328	1.19e-106	8	444	249	40.541	471	462	dnaB	28	462	WP_025066613.1	25
2660	95.1168	329	1.21e-106	9	448	241	41.071	471	462	dnaB	28	464	WP_094384037.1	27
2661	97.6645	328	1.33e-106	9	460	246	40.87	471	470	dnaB	28	477	WP_004383599.1	27
2662	99.5754	328	1.42e-106	9	469	264	40.085	471	460	dnaB	1	461	WP_118118280.1	1
2663	96.3907	329	1.5e-106	9	454	255	40.088	471	462	dnaB	18	464	WP_154533627.1	19
2664	95.7537	328	1.68e-106	9	451	240	40.355	471	462	dnaB	28	463	WP_027450446.1	26
2665	100	328	2.76e-106	9	471	266	39.915	471	462	dnaB	1	463	WP_134842827.1	1
2666	97.6645	328	3.1e-106	9	460	248	40.435	471	470	dnaB	28	478	WP_065368037.1	28
2667	95.1168	327	3.17e-106	9	448	246	41.071	471	460	dnaB	25	462	WP_081373145.1	21
2668	99.3631	328	3.43e-106	11	468	259	40.171	471	462	dnaB	8	465	WP_029906254.1	6
2669	97.6645	327	3.68e-106	9	460	248	40.435	471	470	dnaB	28	478	WP_025839295.1	28
2670	95.3291	328	3.94e-106	8	449	244	40.089	471	462	dnaB	28	463	WP_104368721.1	26
2671	95.3291	327	4.14e-106	8	449	244	40.535	471	462	dnaB	28	468	WP_060941016.1	29
2672	96.3907	327	4.31e-106	10	454	240	40.308	471	462	dnaB	26	458	WP_025071736.1	19
2673	96.603	327	5.94e-106	9	455	245	40.659	471	466	dnaB	28	472	WP_094399774.1	27
2674	94.9045	327	8.28e-106	8	447	246	40.268	471	462	dnaB	28	464	WP_036900141.1	27
2675	94.6921	327	8.43e-106	8	446	243	41.256	471	462	dnaB	28	463	WP_153124734.1	26
2676	94.6921	326	8.95e-106	8	446	242	41.48	471	462	dnaB	28	457	WP_126678052.1	20
2677	94.9045	326	1.06e-105	8	447	243	40.94	471	462	dnaB	28	465	WP_004359800.1	28
2678	100	326	1.1e-105	10	471	265	39.066	471	462	dnaB	6	464	WP_091823367.1	2
2679	94.9045	326	1.12e-105	8	447	243	40.94	471	462	dnaB	28	465	WP_013265241.1	28
2680	94.9045	326	1.18e-105	8	447	244	40.716	471	462	dnaB	28	465	WP_120175362.1	28
2681	96.3907	326	1.36e-105	10	454	241	40.088	471	462	dnaB	26	458	WP_103003450.1	19
2682	98.7261	326	1.39e-105	10	465	262	39.57	471	462	dnaB	8	464	WP_094381183.1	9
2683	96.603	326	1.42e-105	8	455	252	40.44	471	471	dnaB	28	467	WP_125234129.1	21
2684	100.637	326	1.5e-105	11	474	251	40.506	471	462	dnaB	4	464	WP_008449542.1	7
2685	99.7877	326	1.89e-105	9	470	266	38.511	471	462	dnaB	5	467	WP_005844301.1	9
2686	96.3907	325	2.12e-105	10	454	241	40.088	471	462	dnaB	26	458	WP_102188036.1	19
2687	95.3291	325	2.49e-105	8	449	248	40.089	471	462	dnaB	26	458	WP_004347815.1	19
2688	95.3291	325	2.56e-105	8	449	246	40.089	471	462	dnaB	28	468	WP_130829306.1	29
2689	100.637	325	2.57e-105	9	474	265	39.241	471	462	dnaB	1	463	WP_022311414.1	1
2690	96.3907	325	2.58e-105	10	454	241	40.088	471	462	dnaB	26	458	WP_195253128.1	19
2691	97.0276	325	2.63e-105	9	457	250	39.825	471	466	dnaB	26	466	WP_036872391.1	19
2692	100.637	325	2.71e-105	9	474	265	39.241	471	462	dnaB	1	463	WP_094421314.1	1
2693	95.3291	325	2.74e-105	8	449	248	40.089	471	462	dnaB	26	458	WP_102696925.1	19
2694	94.4798	325	2.95e-105	8	445	246	40	471	460	dnaB	28	466	WP_021994059.1	31
2695	96.3907	325	3.23e-105	10	454	241	40.088	471	462	dnaB	26	458	WP_008121702.1	19
2696	95.3291	325	4.93e-105	8	449	245	40.312	471	462	dnaB	28	468	WP_028901786.1	29
2697	102.548	324	5.14e-105	10	483	269	38.923	471	469	dnaB	1	471	WP_092111300.1	1
2698	95.3291	324	5.83e-105	8	449	245	40.757	471	462	dnaB	26	463	WP_006948043.1	24
2699	100.637	324	5.89e-105	11	474	252	40.295	471	462	dnaB	4	464	WP_019036626.1	7
2700	95.3291	324	7.08e-105	8	449	248	40.089	471	462	dnaB	26	458	WP_023056701.1	19
2701	95.7537	324	1.11e-104	8	451	246	39.911	471	462	dnaB	26	463	WP_172276359.1	24
2702	94.9045	323	1.32e-104	8	447	244	40.716	471	462	dnaB	28	465	WP_089365267.1	28
2703	96.3907	323	1.34e-104	9	454	252	39.868	471	469	dnaB	28	471	WP_107621598.1	27
2704	102.548	323	1.43e-104	10	483	255	38.509	471	462	dnaB	6	468	WP_077196664.1	2
2705	94.6921	323	1.47e-104	8	446	249	39.91	471	462	dnaB	28	461	WP_117661759.1	24
2706	94.2675	323	1.51e-104	8	444	249	40.541	471	462	dnaB	28	462	WP_025881087.1	25
2707	94.2675	323	1.57e-104	8	444	251	40.09	471	462	dnaB	28	461	WP_153096597.1	24
2708	95.7537	323	1.66e-104	8	451	248	40.355	471	462	dnaB	24	456	WP_125104149.1	15
2709	95.3291	324	1.69e-104	8	449	247	40.535	471	462	dnaB	28	470	WP_104405321.1	28
2710	95.3291	323	2.46e-104	8	449	245	39.866	471	462	dnaB	28	464	WP_028900365.1	27
2711	94.2675	323	2.58e-104	8	444	252	39.865	471	462	dnaB	28	461	WP_089542497.1	24
2712	94.9045	323	2.6e-104	8	447	245	40.492	471	462	dnaB	28	465	WP_042855898.1	28
2713	94.2675	322	3.34e-104	8	444	252	39.865	471	462	dnaB	28	461	WP_119249687.1	24
2714	94.6921	322	3.53e-104	8	446	250	39.686	471	462	dnaB	28	461	WP_118312696.1	24
2715	94.9045	322	5.03e-104	8	447	251	39.15	471	462	dnaB	28	461	WP_023983317.1	24
2716	94.9045	322	5.7e-104	8	447	245	40.492	471	462	dnaB	28	465	WP_021671546.1	28
2717	94.2675	322	6.45e-104	8	444	249	40.541	471	462	dnaB	28	462	WP_107582433.1	25
2718	94.6921	322	8.41e-104	8	446	247	40.359	471	462	dnaB	28	466	WP_158464283.1	29
2719	94.2675	321	1.07e-103	8	444	247	40.991	471	462	dnaB	28	464	WP_036866578.1	27
2720	94.9045	321	1.28e-103	8	447	246	40.268	471	462	dnaB	28	465	WP_107625803.1	28
2721	94.6921	320	1.85e-103	7	446	255	39.462	471	462	dnaB	26	464	WP_004347050.1	25
2722	94.6921	320	2.16e-103	7	446	255	39.462	471	462	dnaB	26	464	WP_115154365.1	25
2723	94.6921	320	2.27e-103	7	446	255	39.462	471	462	dnaB	26	464	WP_004343112.1	25
2724	94.6921	320	2.35e-103	7	446	255	39.462	471	462	dnaB	26	464	WP_007411036.1	25
2725	94.2675	320	2.72e-103	8	444	247	40.991	471	462	dnaB	28	464	WP_004336689.1	27
2726	94.2675	320	3.13e-103	8	444	247	40.991	471	462	dnaB	28	464	WP_036861996.1	27
2727	94.9045	319	4.15e-103	8	447	252	38.926	471	462	dnaB	28	461	WP_004370263.1	24
2728	96.8153	319	7.55e-103	9	456	254	38.816	471	467	dnaB	28	473	WP_207154081.1	27
2729	94.6921	319	8.64e-103	8	446	252	39.238	471	462	dnaB	28	465	WP_203050243.1	28
2730	96.8153	318	8.85e-103	9	456	253	39.912	471	466	dnaB	26	466	WP_172345090.1	17
2731	96.8153	319	9.07e-103	9	456	254	38.816	471	467	dnaB	28	473	WP_018462298.1	27
2732	94.9045	318	1.39e-102	8	447	251	39.15	471	462	dnaB	28	464	WP_004379390.1	27
2733	98.3015	317	4.15e-102	10	463	264	38.445	471	462	dnaB	14	464	WP_044113218.1	9
2734	94.9045	317	6.41e-102	8	447	252	38.926	471	462	dnaB	28	464	WP_078805406.1	27
2735	98.3015	317	7.34e-102	10	463	265	38.229	471	462	dnaB	14	464	WP_025829692.1	9
2736	94.6921	317	7.84e-102	8	446	253	39.013	471	462	dnaB	28	465	WP_203038768.1	28
2737	95.3291	316	8.96e-102	8	449	252	39.198	471	462	dnaB	26	463	WP_009162652.1	24
2738	94.9045	316	1e-101	8	447	255	38.255	471	462	dnaB	28	464	WP_021826585.1	27
2739	94.9045	316	1.22e-101	8	447	255	38.255	471	462	dnaB	28	464	WP_007133872.1	27
2740	94.9045	314	4.84e-101	8	447	260	38.255	471	462	dnaB	26	467	WP_092070930.1	27
2741	94.9045	312	2.88e-100	8	447	254	38.479	471	462	dnaB	28	464	WP_004374900.1	27
2742	94.9045	311	1.34e-99	8	447	255	38.255	471	462	dnaB	28	464	WP_070667174.1	27
2743	94.9045	310	1.56e-99	8	447	255	38.255	471	462	dnaB	28	464	WP_018919129.1	27
2744	94.9045	310	1.87e-99	8	447	255	38.255	471	462	dnaB	28	464	WP_004376464.1	27
2745	94.9045	307	2.5e-98	8	447	256	38.031	471	462	dnaB	28	464	WP_070695118.1	27
2746	82.8025	298	6.6e-96	8	390	211	42.051	471	462	dnaB	82	384	WP_153102786.1	1
2747	68.5775	211	4.55e-63	5	323	197	35.913	471	348	dnaB	28	338	WP_153129621.1	24
2748	69.6391	203	5.09e-60	4	328	210	34.146	471	353	dnaB	26	346	WP_048799015.1	25
2749	42.6752	189	2.86e-52	5	201	90	49.751	471	462	dnaB	271	587	WP_082032699.1	389
2750	62.6327	181	4.09e-52	8	295	177	34.915	471	462	dnaB	179	296	WP_004363643.1	6
2751	61.3588	181	5.38e-52	8	289	171	35.64	471	462	dnaB	185	296	WP_040561929.1	12
2752	61.3588	176	4.13e-50	4	289	178	34.602	471	313	dnaB	28	302	WP_044074191.1	22
2753	63.6943	162	5.51e-45	9	300	182	33.667	471	470	dnaB	180	293	WP_153090164.1	2
2754	61.7834	162	7.94e-45	9	291	169	36.082	471	460	dnaB	180	285	WP_118355126.1	2
2755	57.5372	144	2.85e-38	7	271	164	33.948	471	462	dnaB	203	293	WP_103915956.1	27
2756	57.3248	142	1.49e-37	6	270	166	33.704	471	462	dnaB	203	290	WP_158216527.1	24
2757	54.1401	142	2.48e-37	5	255	154	35.294	471	454	dnaB	209	285	WP_089543186.1	33
2758	94.9045	136	6.33e-34	12	447	292	26.398	471	460	dnaB	29	431	WP_036882250.1	7
2759	94.0552	128	3.94e-31	15	443	287	27.088	471	460	dnaB	33	432	WP_091826082.1	11
2760	99.1507	123	1.29e-29	15	467	297	26.338	471	460	dnaB	13	440	WP_155715218.1	2
2761	100.849	119	3.67e-28	17	475	252	26.947	471	460	dnaB	32	443	WP_153091828.1	18
2762	46.2845	120	7.11e-28	4	218	145	31.193	471	424	dnaB	207	218	WP_092069670.1	6
2763	96.3907	118	1.2e-27	16	454	274	27.974	471	460	dnaB	32	443	WP_153080289.1	18
2764	46.4968	111	8.67e-25	4	219	147	30.594	471	425	dnaB	207	219	WP_094434081.1	6
2765	100.637	108	1.92e-24	15	474	311	25.105	471	470	dnaB	15	451	WP_008122605.1	4
2766	100.212	107	7.02e-24	18	472	289	26.059	471	470	dnaB	25	451	WP_092113450.1	14
2767	56.6879	92.4	1.73e-19	8	267	179	26.966	471	462	dnaB	203	292	WP_176780527.1	35
2768	50.7431	60.5	9.01e-09	7	239	158	23.849	471	423	dnaB	201	263	WP_153170218.1	33
2769	30.9979	56.6	2.38e-08	4	146	99	28.767	471	453	dnaB	310	151	WP_094881165.1	9
2770	59.2357	52.4	5.51e-06	13	279	185	23.297	471	454	dnaB	192	608	WP_073209275.1	343
2771	56.9002	50.4	2.68e-05	11	268	188	22.761	471	456	dnaB	201	600	WP_081358036.1	340
2772	56.9002	50.4	2.77e-05	11	268	188	22.761	471	456	dnaB	201	600	WP_073045785.1	340
2841	60	55.5	2.77e-08	5	147	95	27.891	245	243	dnaC	103	174	WP_153092221.1	33
2842	102.857	55.8	3.84e-08	11	252	157	26.587	245	244	dnaC	8	244	WP_029901791.1	6
3341	103.103	673	0	25	1196	636	36.455	1160	1099	dnaE	6	1177	WP_025815651.1	4
3342	99.0517	664	0	23	1149	607	36.815	1160	1055	dnaE	6	1132	WP_009236315.1	4
3343	99.0517	663	0	23	1149	608	36.728	1160	1055	dnaE	6	1132	WP_018967036.1	4
3344	105.259	663	0	30	1221	661	35.954	1160	1126	dnaE	6	1203	WP_036878435.1	4
3345	98.7069	662	0	24	1145	609	37.118	1160	1055	dnaE	6	1132	WP_044078219.1	4
3346	99.0517	660	0	24	1149	606	36.902	1160	1055	dnaE	6	1132	WP_070723278.1	4
3347	98.4483	659	0	23	1142	616	36.865	1160	1055	dnaE	6	1132	WP_019187324.1	4
3348	105.603	659	0	30	1225	662	35.837	1160	1127	dnaE	6	1207	WP_068857137.1	4
3349	109.052	657	0	31	1265	674	34.545	1160	1146	dnaE	6	1238	WP_029905031.1	4
3350	107.414	657	0	27	1246	693	34.35	1160	1146	dnaE	6	1229	WP_118355606.1	4
3351	102.672	655	0	26	1191	655	35.768	1160	1101	dnaE	6	1179	WP_021855130.1	4
3352	107.586	654	0	27	1248	692	34.535	1160	1149	dnaE	6	1230	WP_094880377.1	4
3353	107.414	654	0	27	1246	693	34.35	1160	1146	dnaE	6	1229	WP_007897730.1	4
3354	105.948	654	0	25	1229	670	34.744	1160	1127	dnaE	6	1207	WP_091957432.1	4
3355	105.345	653	0	28	1222	668	35.516	1160	1127	dnaE	6	1205	WP_172178250.1	4
3356	106.034	653	0	25	1230	659	34.472	1160	1120	dnaE	6	1201	WP_044075160.1	4
3357	105.69	653	0	25	1226	663	34.584	1160	1120	dnaE	6	1201	WP_042517360.1	4
3358	105.259	653	0	26	1221	673	35.217	1160	1126	dnaE	6	1206	WP_091842649.1	4
3359	106.034	652	0	25	1230	659	34.472	1160	1120	dnaE	6	1201	WP_044072535.1	4
3360	105.603	652	0	30	1225	663	35.592	1160	1126	dnaE	6	1206	WP_091767471.1	4
3361	106.034	652	0	25	1230	660	34.39	1160	1120	dnaE	6	1201	WP_044080221.1	4
3362	105.603	651	0	30	1225	663	35.592	1160	1126	dnaE	6	1206	WP_036910216.1	4
3363	106.034	651	0	25	1230	660	34.39	1160	1120	dnaE	6	1201	WP_044065251.1	4
3364	105.603	651	0	30	1225	664	35.51	1160	1126	dnaE	6	1206	WP_103914897.1	4
3365	105.603	648	0	29	1225	666	35.51	1160	1127	dnaE	6	1207	WP_092069120.1	4
3366	106.638	646	0	25	1237	667	34.357	1160	1127	dnaE	6	1210	WP_028911454.1	4
3367	104.914	643	0	28	1217	673	35.086	1160	1123	dnaE	6	1202	WP_106811569.1	4
3368	106.81	643	0	26	1239	668	34.06	1160	1127	dnaE	6	1210	WP_073047327.1	4
3369	103.017	642	0	26	1195	656	35.481	1160	1101	dnaE	6	1182	WP_006949917.1	4
3370	106.81	642	0	26	1239	670	33.898	1160	1127	dnaE	6	1210	WP_028907452.1	4
3371	105.345	642	0	29	1222	672	35.025	1160	1127	dnaE	6	1203	WP_094380056.1	4
3372	106.81	642	0	26	1239	670	33.898	1160	1127	dnaE	6	1210	WP_013064970.1	4
3373	98.3621	642	0	28	1141	610	36.897	1160	1051	dnaE	6	1129	WP_009161980.1	4
3374	105.431	640	0	27	1223	677	34.587	1160	1127	dnaE	6	1204	WP_104369522.1	4
3375	105.431	640	0	27	1223	677	34.587	1160	1127	dnaE	6	1204	WP_172204186.1	4
3376	106.552	639	0	27	1236	666	34.223	1160	1124	dnaE	6	1209	WP_073209843.1	4
3377	107.069	639	0	26	1242	663	34.3	1160	1129	dnaE	6	1210	WP_094391264.1	4
3378	104.914	639	0	24	1217	689	33.936	1160	1126	dnaE	6	1201	WP_021584600.1	4
3379	106.724	639	0	29	1238	666	34.168	1160	1126	dnaE	6	1209	WP_028903816.1	4
3380	107.069	639	0	26	1242	663	34.3	1160	1129	dnaE	6	1210	WP_094446558.1	4
3381	105.086	639	0	30	1219	675	35.111	1160	1127	dnaE	6	1203	WP_091915587.1	4
3382	106.724	639	0	29	1238	666	34.168	1160	1126	dnaE	6	1209	WP_033148733.1	4
3383	107.069	638	0	27	1242	661	34.461	1160	1129	dnaE	6	1210	WP_094440528.1	4
3384	107.241	638	0	28	1244	658	34.486	1160	1129	dnaE	6	1210	WP_094464397.1	4
3385	105.086	638	0	29	1219	677	34.947	1160	1127	dnaE	6	1203	WP_091901363.1	4
3386	104.741	637	0	26	1215	682	34.239	1160	1123	dnaE	6	1198	WP_060544115.1	4
3387	105.086	637	0	26	1219	679	34.701	1160	1126	dnaE	6	1203	WP_134844545.1	4
3388	105.517	636	0	27	1224	657	35.539	1160	1124	dnaE	6	1200	WP_172275241.1	4
3389	104.828	636	0	27	1216	683	34.539	1160	1125	dnaE	6	1202	WP_172344788.1	4
3390	103.879	635	0	26	1205	650	35.021	1160	1101	dnaE	6	1184	WP_028909763.1	4
3391	108.017	634	0	27	1253	715	33.52	1160	1160	dnaE	6	1236	WP_009228320.1	4
3392	105.259	634	0	29	1221	674	34.562	1160	1125	dnaE	6	1200	WP_023056975.1	4
3393	105.086	633	0	28	1219	677	34.537	1160	1125	dnaE	6	1200	WP_036872450.1	4
3394	105.172	633	0	27	1220	680	34.508	1160	1126	dnaE	6	1203	WP_118120148.1	4
3395	105.086	633	0	28	1219	678	34.454	1160	1125	dnaE	6	1200	WP_036878794.1	4
3396	105.086	632	0	29	1219	677	34.537	1160	1125	dnaE	6	1200	WP_004350703.1	4
3397	105.259	632	0	29	1221	674	34.562	1160	1125	dnaE	6	1200	WP_102697468.1	4
3398	108.017	632	0	26	1253	718	33.28	1160	1160	dnaE	6	1236	WP_018362860.1	4
3399	105.431	630	0	27	1223	671	34.996	1160	1127	dnaE	6	1203	WP_153091172.1	4
3400	105.603	629	0	26	1225	670	34.857	1160	1127	dnaE	6	1203	WP_117661370.1	4
3401	104.397	629	0	25	1211	666	34.352	1160	1112	dnaE	6	1189	WP_126679103.1	4
3402	105.603	629	0	26	1225	670	34.857	1160	1127	dnaE	6	1203	WP_089544030.1	4
3403	105.603	629	0	26	1225	670	34.857	1160	1127	dnaE	6	1203	WP_153097755.1	4
3404	104.052	629	0	26	1207	673	34.714	1160	1112	dnaE	6	1195	WP_009435674.1	4
3405	105.603	629	0	26	1225	671	34.776	1160	1127	dnaE	6	1203	WP_118312568.1	4
3406	104.052	628	0	26	1207	673	34.714	1160	1112	dnaE	6	1195	WP_155716357.1	4
3407	108.017	627	0	29	1253	672	34.158	1160	1129	dnaE	6	1232	WP_091819270.1	4
3408	108.017	627	0	29	1253	672	34.158	1160	1129	dnaE	6	1232	WP_091854271.1	4
3409	104.052	625	0	26	1207	676	34.466	1160	1112	dnaE	6	1195	WP_018910318.1	4
3410	104.224	625	0	26	1209	673	34.491	1160	1112	dnaE	6	1195	WP_004383799.1	4
3411	105.862	624	0	28	1228	690	34.283	1160	1133	dnaE	6	1214	WP_107621336.1	4
3412	108.276	624	0	28	1256	710	33.838	1160	1160	dnaE	6	1239	WP_050696055.1	4
3413	103.966	622	0	25	1206	676	34.577	1160	1112	dnaE	6	1195	WP_004354566.1	4
3414	105.776	622	0	26	1227	695	33.822	1160	1132	dnaE	6	1213	WP_092112650.1	4
3415	103.966	622	0	25	1206	676	34.577	1160	1112	dnaE	6	1195	WP_036857446.1	4
3416	103.103	622	0	24	1196	674	34.532	1160	1106	dnaE	6	1185	WP_203040933.1	4
3417	103.103	622	0	24	1196	674	34.532	1160	1106	dnaE	6	1185	WP_203050106.1	4
3418	103.966	621	0	25	1206	676	34.577	1160	1112	dnaE	6	1195	WP_013671938.1	4
3419	103.793	620	0	26	1204	661	34.718	1160	1106	dnaE	6	1185	WP_153095186.1	4
3420	105.345	620	0	29	1222	679	34.452	1160	1127	dnaE	6	1203	WP_094385200.1	4
3421	103.966	620	0	25	1206	677	34.494	1160	1112	dnaE	6	1195	WP_118867360.1	4
3422	103.793	620	0	26	1204	662	34.635	1160	1106	dnaE	6	1185	WP_153072376.1	4
3423	103.793	620	0	26	1204	661	34.718	1160	1106	dnaE	6	1185	WP_118139325.1	4
3424	103.534	619	0	25	1201	664	34.804	1160	1106	dnaE	6	1185	WP_153083008.1	4
3425	103.793	619	0	26	1204	662	34.635	1160	1106	dnaE	6	1185	WP_153086878.1	4
3426	103.793	619	0	26	1204	662	34.635	1160	1106	dnaE	6	1185	WP_119229588.1	4
3427	106.81	618	0	26	1239	680	33.091	1160	1127	dnaE	6	1210	WP_091862411.1	4
3428	104.655	618	0	24	1214	689	33.69	1160	1120	dnaE	6	1200	WP_009012284.1	4
3429	103.793	618	0	26	1204	661	34.718	1160	1106	dnaE	6	1185	WP_153118898.1	4
3430	104.569	617	0	25	1213	691	33.718	1160	1123	dnaE	6	1198	WP_027453325.1	4
3431	104.914	617	0	27	1217	678	34.265	1160	1120	dnaE	6	1200	WP_025792044.1	4
3432	103.793	617	0	26	1204	662	34.635	1160	1106	dnaE	6	1185	WP_006847850.1	4
3433	103.793	617	0	26	1204	662	34.635	1160	1106	dnaE	6	1185	WP_118151631.1	4
3434	103.793	617	0	26	1204	662	34.635	1160	1106	dnaE	6	1185	WP_153093209.1	4
3435	103.534	617	0	25	1201	666	34.638	1160	1106	dnaE	6	1185	WP_118201213.1	4
3436	103.793	617	0	26	1204	662	34.635	1160	1106	dnaE	6	1185	WP_154480187.1	4
3437	103.362	617	0	27	1199	670	34.279	1160	1105	dnaE	6	1183	WP_102187593.1	4
3438	105.862	617	0	33	1228	665	35.098	1160	1127	dnaE	6	1205	WP_091821005.1	4
3439	98.4483	617	0	22	1142	637	34.851	1160	1054	dnaE	6	1131	WP_006282130.1	4
3440	106.81	617	0	26	1239	679	33.172	1160	1127	dnaE	6	1210	WP_074761014.1	4
3441	103.793	617	0	26	1204	662	34.635	1160	1106	dnaE	6	1185	WP_144153658.1	4
3442	103.793	617	0	26	1204	662	34.635	1160	1106	dnaE	6	1185	WP_118415691.1	4
3443	103.793	617	0	25	1204	663	34.551	1160	1106	dnaE	6	1185	WP_118086155.1	4
3444	106.81	617	0	26	1239	681	33.01	1160	1127	dnaE	6	1210	WP_033149626.1	4
3445	103.103	617	0	22	1196	670	33.946	1160	1101	dnaE	6	1179	WP_036896324.1	4
3446	103.19	616	0	25	1197	664	34.336	1160	1099	dnaE	6	1181	WP_007172709.1	4
3447	103.793	616	0	26	1204	662	34.635	1160	1106	dnaE	6	1185	WP_153085427.1	4
3448	99.0517	616	0	21	1149	631	34.726	1160	1055	dnaE	6	1132	WP_062433957.1	4
3449	103.793	616	0	26	1204	663	34.551	1160	1106	dnaE	6	1185	WP_118081211.1	4
3450	108.448	616	0	29	1258	710	33.625	1160	1160	dnaE	6	1239	WP_008822081.1	4
3451	104.655	616	0	24	1214	689	33.69	1160	1120	dnaE	6	1200	WP_089365557.1	4
3452	103.793	616	0	26	1204	663	34.551	1160	1106	dnaE	6	1185	WP_117693972.1	4
3453	104.655	615	0	27	1214	683	34.102	1160	1120	dnaE	6	1199	WP_036884560.1	4
3454	99.3966	615	0	25	1153	624	34.952	1160	1056	dnaE	6	1132	WP_125234098.1	4
3455	104.655	615	0	24	1214	690	33.608	1160	1120	dnaE	6	1200	WP_107624840.1	4
3456	107.155	615	0	28	1243	696	34.191	1160	1150	dnaE	6	1222	WP_153124513.1	4
3457	104.138	615	0	27	1208	672	34.603	1160	1112	dnaE	6	1194	WP_061869168.1	4
3458	105.517	615	0	27	1224	675	33.66	1160	1120	dnaE	6	1199	WP_036869912.1	4
3459	107.759	615	0	27	1250	692	33.92	1160	1146	dnaE	6	1228	WP_094467048.1	4
3460	103.362	615	0	27	1199	671	34.195	1160	1105	dnaE	6	1183	WP_025073024.1	4
3461	105.086	615	0	26	1219	681	33.88	1160	1123	dnaE	6	1198	WP_023984790.1	4
3462	103.621	614	0	25	1202	671	33.86	1160	1105	dnaE	6	1183	WP_022252811.1	4
3463	103.362	614	0	27	1199	671	34.195	1160	1105	dnaE	6	1183	WP_103002949.1	4
3464	107.5	614	0	27	1247	696	33.921	1160	1146	dnaE	6	1228	WP_094384749.1	4
3465	105.086	614	0	27	1219	686	33.552	1160	1120	dnaE	6	1202	WP_060932550.1	4
3466	104.741	614	0	28	1215	684	33.992	1160	1120	dnaE	6	1200	WP_025837369.1	4
3467	105.086	614	0	27	1219	687	33.47	1160	1120	dnaE	6	1202	WP_036854354.1	4
3468	104.741	614	0	28	1215	682	34.074	1160	1120	dnaE	6	1199	WP_117653339.1	4
3469	105.086	614	0	27	1219	686	33.552	1160	1120	dnaE	6	1202	WP_008449315.1	4
3470	104.828	614	0	28	1216	665	34.375	1160	1112	dnaE	6	1195	WP_007367109.1	4
3471	103.362	613	0	27	1199	672	34.112	1160	1105	dnaE	6	1183	WP_195252405.1	4
3472	104.138	613	0	27	1208	673	34.52	1160	1112	dnaE	6	1194	WP_100015698.1	4
3473	103.103	613	0	26	1196	673	33.696	1160	1101	dnaE	6	1179	WP_040560595.1	4
3474	107.5	613	0	27	1247	697	33.841	1160	1146	dnaE	6	1228	WP_094389150.1	4
3475	104.138	613	0	27	1208	673	34.52	1160	1112	dnaE	6	1194	WP_100021087.1	4
3476	104.655	613	0	25	1214	647	34.267	1160	1101	dnaE	6	1184	WP_024989667.1	4
3477	105.086	613	0	27	1219	687	33.47	1160	1120	dnaE	6	1202	WP_019035572.1	4
3478	104.138	613	0	27	1208	673	34.52	1160	1112	dnaE	6	1194	WP_028904863.1	4
3479	103.793	613	0	26	1204	664	34.468	1160	1106	dnaE	6	1185	WP_153083725.1	4
3480	104.138	613	0	29	1208	671	34.685	1160	1112	dnaE	6	1194	WP_100023047.1	4
3481	104.138	613	0	27	1208	673	34.52	1160	1112	dnaE	6	1194	WP_124139017.1	4
3482	104.655	613	0	26	1214	686	33.855	1160	1120	dnaE	6	1199	WP_004357503.1	4
3483	104.138	613	0	27	1208	673	34.52	1160	1112	dnaE	6	1194	WP_096406855.1	4
3484	104.138	613	0	27	1208	673	34.52	1160	1112	dnaE	6	1194	WP_100189977.1	4
3485	103.362	612	0	27	1199	672	34.112	1160	1105	dnaE	6	1183	WP_008122850.1	4
3486	104.138	612	0	27	1208	673	34.52	1160	1112	dnaE	6	1194	WP_100327942.1	4
3487	104.138	612	0	27	1208	673	34.52	1160	1112	dnaE	6	1194	WP_099984139.1	4
3488	105.172	612	0	28	1220	685	34.262	1160	1124	dnaE	6	1207	WP_077195513.1	4
3489	103.362	612	0	27	1199	672	34.112	1160	1105	dnaE	6	1183	WP_036928315.1	4
3490	104.138	612	0	27	1208	673	34.52	1160	1112	dnaE	6	1194	WP_097648006.1	4
3491	104.138	612	0	27	1208	673	34.52	1160	1112	dnaE	6	1194	WP_097655735.1	4
3492	104.741	612	0	27	1215	687	33.745	1160	1120	dnaE	6	1200	WP_120173796.1	4
3493	105	611	0	27	1218	681	34.072	1160	1123	dnaE	6	1199	WP_094401468.1	4
3494	104.741	611	0	27	1215	686	33.827	1160	1120	dnaE	6	1200	WP_036920070.1	4
3495	104.138	611	0	27	1208	674	34.437	1160	1112	dnaE	6	1194	WP_112199865.1	4
3496	104.138	610	0	27	1208	675	34.354	1160	1112	dnaE	6	1194	WP_099976720.1	4
3497	105	610	0	27	1218	688	33.415	1160	1123	dnaE	6	1198	WP_078805879.1	4
3498	104.138	610	0	27	1208	674	34.437	1160	1112	dnaE	6	1194	WP_088438140.1	4
3499	105.517	609	0	26	1224	690	33.497	1160	1125	dnaE	6	1207	WP_036887128.1	4
3500	106.034	609	0	26	1230	674	33.821	1160	1112	dnaE	6	1216	WP_027449038.1	4
3501	105.517	609	0	26	1224	690	33.497	1160	1125	dnaE	6	1207	WP_061450284.1	4
3502	104.741	608	0	27	1215	688	33.663	1160	1120	dnaE	6	1200	WP_204866265.1	4
3503	105.517	608	0	26	1224	690	33.497	1160	1125	dnaE	6	1207	WP_004337338.1	4
3504	105.517	608	0	26	1224	691	33.415	1160	1125	dnaE	6	1207	WP_036868061.1	4
3505	106.466	608	0	30	1235	673	33.927	1160	1130	dnaE	6	1205	WP_044122386.1	4
3506	99.8276	608	0	23	1158	617	34.629	1160	1054	dnaE	6	1130	WP_008566673.1	4
3507	104.483	608	0	26	1212	692	33.746	1160	1123	dnaE	6	1198	WP_004368441.1	4
3508	99.8276	608	0	23	1158	617	34.629	1160	1054	dnaE	6	1130	WP_019966743.1	4
3509	105.517	608	0	26	1224	691	33.415	1160	1125	dnaE	6	1207	WP_048739899.1	4
3510	103.19	608	0	24	1197	685	33.417	1160	1106	dnaE	6	1184	WP_028900235.1	4
3511	106.466	607	0	30	1235	673	33.927	1160	1130	dnaE	6	1205	WP_027444587.1	4
3512	104.828	607	0	29	1216	686	33.717	1160	1120	dnaE	6	1200	WP_036864059.1	4
3513	104.741	607	0	26	1215	690	33.498	1160	1120	dnaE	6	1200	WP_172891334.1	4
3514	104.741	607	0	28	1215	687	33.745	1160	1120	dnaE	6	1200	WP_013264609.1	4
3515	98.9655	605	0	24	1148	635	34.321	1160	1054	dnaE	6	1131	WP_018462525.1	4
3516	99.7414	604	0	26	1157	618	35.091	1160	1054	dnaE	6	1135	WP_028897860.1	4
3517	104.741	604	0	28	1215	688	33.663	1160	1120	dnaE	6	1200	WP_036924065.1	4
3518	103.534	603	0	24	1201	666	33.722	1160	1099	dnaE	6	1181	WP_116615965.1	4
3519	104.655	603	0	29	1214	665	33.196	1160	1106	dnaE	6	1184	WP_036906227.1	4
3520	104.224	602	0	26	1209	663	34.243	1160	1106	dnaE	6	1188	WP_154534165.1	4
3521	107.241	601	0	28	1244	696	33.842	1160	1144	dnaE	6	1225	WP_006950893.1	4
3522	98.9655	601	0	25	1148	632	34.582	1160	1054	dnaE	6	1131	WP_207153615.1	4
3523	103.017	601	0	26	1195	672	33.891	1160	1099	dnaE	6	1181	WP_015298380.1	4
3524	105.431	600	0	30	1223	680	33.933	1160	1123	dnaE	6	1203	WP_007412342.1	4
3525	103.966	600	0	26	1206	681	34.08	1160	1112	dnaE	6	1194	WP_024999030.1	4
3526	105.431	600	0	30	1223	680	33.933	1160	1123	dnaE	6	1203	WP_004342190.1	4
3527	103.534	599	0	24	1201	668	33.555	1160	1099	dnaE	6	1181	WP_036891385.1	4
3528	103.017	599	0	25	1195	673	33.808	1160	1099	dnaE	6	1181	WP_027951570.1	4
3529	104.138	599	0	26	1208	670	33.444	1160	1106	dnaE	6	1184	WP_070667249.1	4
3530	101.293	598	0	27	1175	605	34.213	1160	1044	dnaE	6	1146	WP_172179259.1	4
3531	104.138	598	0	26	1208	669	33.526	1160	1106	dnaE	6	1184	WP_070693739.1	4
3532	105.431	598	0	30	1223	680	33.933	1160	1123	dnaE	6	1203	WP_004343995.1	4
3533	104.138	598	0	27	1208	679	34.023	1160	1112	dnaE	6	1194	WP_100014008.1	4
3534	104.138	598	0	26	1208	669	33.526	1160	1106	dnaE	6	1184	WP_018919619.1	4
3535	104.138	597	0	26	1208	670	33.444	1160	1106	dnaE	6	1184	WP_004371543.1	4
3536	104.138	597	0	27	1208	678	34.106	1160	1112	dnaE	6	1194	WP_014710404.1	4
3537	105.431	597	0	29	1223	684	33.606	1160	1123	dnaE	6	1203	WP_115154068.1	4
3538	104.138	597	0	27	1208	679	34.023	1160	1112	dnaE	6	1194	WP_045166697.1	4
3539	105.431	597	0	29	1223	684	33.606	1160	1123	dnaE	6	1203	WP_048798670.1	4
3540	99.1379	597	0	25	1150	632	34.696	1160	1054	dnaE	6	1135	WP_025877066.1	4
3541	104.138	596	0	27	1208	678	34.106	1160	1112	dnaE	6	1194	WP_097549992.1	4
3542	104.655	596	0	28	1214	666	33.114	1160	1106	dnaE	6	1184	WP_007134367.1	4
3543	99.1379	596	0	25	1150	633	34.609	1160	1054	dnaE	6	1135	WP_060940275.1	4
3544	105.776	595	0	28	1227	689	33.333	1160	1129	dnaE	6	1204	WP_107581297.1	4
3545	104.138	595	0	27	1208	680	33.94	1160	1112	dnaE	6	1194	WP_100019577.1	4
3546	104.138	594	0	27	1208	680	33.94	1160	1112	dnaE	6	1194	WP_100370019.1	4
3547	103.707	593	0	24	1203	669	33.25	1160	1099	dnaE	6	1181	WP_007573817.1	4
3548	104.914	592	0	28	1217	686	33.525	1160	1120	dnaE	6	1199	WP_115083476.1	4
3549	104.914	591	0	28	1217	686	33.525	1160	1120	dnaE	6	1199	WP_006044571.1	4
3550	104.224	588	0	27	1209	684	33.499	1160	1112	dnaE	6	1194	WP_147785454.1	4
3551	104.655	588	0	28	1214	687	33.443	1160	1117	dnaE	6	1198	WP_130828513.1	4
3552	104.138	582	0	26	1208	689	33.195	1160	1112	dnaE	6	1194	WP_023926137.1	4
3553	104.138	582	0	26	1208	689	33.195	1160	1112	dnaE	6	1194	WP_004366260.1	4
3554	104.138	582	0	26	1208	689	33.195	1160	1112	dnaE	6	1194	WP_004361991.1	4
3555	89.7414	561	4.16e-178	23	1041	573	35.062	1160	1039	dnaE	83	1168	WP_104404581.1	147
3556	4.31034	52.4	2.44e-05	0	50	26	48	1160	55	dnaE	6	53	WP_104404581.1	4
3557	71.8103	494	1.47e-157	17	833	478	36.855	1160	1127	dnaE	322	816	WP_153129116.1	5
3558	69.9138	491	1.81e-156	15	811	469	36.868	1160	1106	dnaE	322	794	WP_153099421.1	1
3559	71.3793	413	1.16e-127	19	828	483	32.85	1160	782	dnaE	1	801	WP_102696549.1	1
3560	71.2931	408	1.9e-125	16	827	493	32.769	1160	782	dnaE	1	809	WP_052357105.1	1
3561	62.931	232	5.12e-63	22	730	456	26.849	1160	1073	dnaE	391	724	WP_104405129.1	26
3562	33.1897	177	7.58e-44	8	385	242	30.649	1160	773	dnaE	398	399	WP_190311571.1	31
3563	13.0172	55.1	3.82e-06	5	151	88	27.815	1160	890	dnaE	759	820	WP_190311571.1	672
3564	28.0172	162	3.58e-42	7	325	177	35.077	1160	298	dnaE	6	326	WP_153127873.1	4
3565	28.2759	154	3.17e-39	8	328	178	33.537	1160	298	dnaE	6	326	WP_153099445.1	4
3566	37.8448	103	1.42e-21	15	439	256	25.285	1160	401	dnaE	2	505	WP_104404855.1	100
3567	36.2931	100	2.09e-20	16	421	251	26.366	1160	399	dnaE	6	503	WP_104405132.1	115
3568	15.8621	85.9	9.26e-18	5	184	101	34.783	1160	166	dnaE	1	183	WP_074760853.1	1
3569	10.5172	81.3	2.71e-16	2	122	65	38.525	1160	400	dnaE	280	130	WP_036862424.1	18
3570	17.4138	52.4	3.82e-06	8	202	116	23.762	1160	782	dnaE	584	183	WP_197069014.1	17
3571	17.4138	52	4.27e-06	8	202	116	23.762	1160	782	dnaE	584	186	WP_044065474.1	20
3572	17.1552	51.2	7.33e-06	5	199	124	21.608	1160	782	dnaE	584	183	WP_042517273.1	17
3594	72.8055	265	2.07e-79	4	423	272	33.333	581	421	dnaG	5	420	WP_036878341.1	2
3595	72.6334	261	7e-78	5	422	269	33.886	581	421	dnaG	5	418	WP_125104789.1	2
3596	72.9776	260	2.12e-77	6	424	267	33.962	581	421	dnaG	5	419	WP_094391317.1	2
3597	72.9776	260	2.28e-77	6	424	267	33.962	581	421	dnaG	5	419	WP_094464383.1	2
3598	72.9776	260	2.28e-77	6	424	267	33.962	581	421	dnaG	5	419	WP_094440202.1	2
3599	72.9776	259	3.12e-77	6	424	267	33.962	581	421	dnaG	5	419	WP_094447133.1	2
3600	75.7315	259	4.39e-77	5	440	283	33.182	581	438	dnaG	5	436	WP_068855946.1	2
3601	71.4286	258	8.88e-77	6	415	265	33.735	581	413	dnaG	5	412	WP_104404707.1	2
3602	72.9776	257	2.36e-76	6	424	268	33.726	581	421	dnaG	5	419	WP_094434242.1	2
3603	74.8709	256	1.31e-75	8	435	272	33.563	581	430	dnaG	5	428	WP_091901241.1	2
3604	73.494	255	1.43e-75	6	427	277	32.553	581	425	dnaG	5	423	WP_027454919.1	2
3605	74.3546	254	2.31e-75	6	432	275	33.796	581	430	dnaG	5	428	WP_028902135.1	2
3606	70.7401	254	2.79e-75	4	411	263	33.577	581	421	dnaG	17	420	WP_007135825.1	14
3607	79.8623	255	3.07e-75	5	464	310	30.819	581	462	dnaG	5	460	WP_102697938.1	2
3608	74.6988	254	3.13e-75	8	434	273	33.641	581	430	dnaG	5	428	WP_074761863.1	2
3609	62.9948	254	4.41e-75	4	366	224	36.066	581	364	dnaG	5	363	WP_092069291.1	2
3610	74.6988	254	4.95e-75	8	434	273	33.641	581	430	dnaG	5	428	WP_033149567.1	2
3611	71.6007	254	5.11e-75	5	416	264	33.894	581	413	dnaG	5	413	WP_094382392.1	2
3612	74.6988	254	5.85e-75	8	434	273	33.641	581	430	dnaG	5	428	WP_013064913.1	2
3613	74.6988	254	5.97e-75	8	434	273	33.641	581	430	dnaG	5	428	WP_028906992.1	2
3614	74.6988	253	6.35e-75	8	434	273	33.641	581	430	dnaG	5	428	WP_073047127.1	2
3615	74.6988	253	7.99e-75	8	434	273	33.641	581	430	dnaG	5	428	WP_091862267.1	2
3616	80.3787	252	1.84e-74	7	467	288	32.762	581	450	dnaG	5	463	WP_107582192.1	2
3617	76.0757	252	1.93e-74	6	442	283	32.579	581	436	dnaG	5	438	WP_006952345.1	2
3618	74.3546	252	1.96e-74	6	432	278	33.102	581	430	dnaG	5	428	WP_028911535.1	2
3619	71.7728	253	2.07e-74	7	417	267	32.854	581	413	dnaG	5	413	WP_172274527.1	2
3620	73.494	251	5.95e-74	6	427	278	32.319	581	425	dnaG	5	423	WP_027449601.1	2
3621	72.9776	251	6.19e-74	5	424	273	32.783	581	421	dnaG	5	420	WP_074549668.1	2
3622	72.9776	251	6.66e-74	5	424	273	32.783	581	421	dnaG	5	420	WP_006283018.1	2
3623	70.7401	251	9.5e-74	4	411	265	33.09	581	421	dnaG	17	420	WP_021824904.1	14
3624	73.3219	250	1.46e-73	9	426	263	34.272	581	421	dnaG	5	419	WP_073209955.1	2
3625	77.1084	250	2.04e-73	7	448	292	32.366	581	451	dnaG	10	449	WP_029905258.1	7
3626	74.5267	249	2.66e-73	5	433	283	31.871	581	430	dnaG	5	429	WP_036869869.1	2
3627	70.568	249	3.17e-73	6	410	263	33.171	581	408	dnaG	5	406	WP_091769216.1	2
3628	70.568	249	3.82e-73	6	410	263	33.171	581	408	dnaG	5	406	WP_036909737.1	2
3629	75.3873	243	6.12e-73	11	438	270	33.333	581	430	dnaG	5	429	WP_004365331.1	2
3630	74.0103	248	1.01e-72	7	430	263	33.256	581	421	dnaG	5	420	WP_044113108.1	2
3631	74.5267	248	1.04e-72	5	433	284	31.64	581	430	dnaG	5	429	WP_199879767.1	2
3632	74.0103	248	1.14e-72	7	430	263	33.256	581	421	dnaG	5	420	WP_019968577.1	2
3633	78.1411	248	1.39e-72	7	454	281	34.141	581	448	dnaG	5	447	WP_094401570.1	2
3634	74.6988	247	1.41e-72	7	434	281	32.488	581	430	dnaG	5	431	WP_091844105.1	2
3635	74.5267	247	1.67e-72	5	433	283	31.871	581	430	dnaG	5	429	WP_004383226.1	2
3636	74.5267	247	1.8e-72	5	433	284	31.64	581	430	dnaG	5	429	WP_025791821.1	2
3637	74.5267	247	1.95e-72	5	433	283	31.871	581	430	dnaG	5	429	WP_026284682.1	2
3638	74.5267	247	2.12e-72	5	433	284	31.64	581	430	dnaG	5	429	WP_008824035.1	2
3639	75.2151	247	2.22e-72	6	437	278	32.952	581	431	dnaG	5	433	WP_048799953.1	2
3640	79.8623	247	2.41e-72	7	464	290	31.681	581	446	dnaG	5	460	WP_036928338.1	2
3641	75.2151	247	2.52e-72	6	437	278	32.952	581	431	dnaG	5	433	WP_044125893.1	2
3642	72.9776	246	2.69e-72	5	424	272	33.019	581	421	dnaG	5	420	WP_018921032.1	2
3643	79.8623	247	2.96e-72	5	464	310	30.819	581	462	dnaG	5	460	WP_004349283.1	2
3644	72.9776	246	3.14e-72	5	424	275	32.311	581	421	dnaG	5	420	WP_036899358.1	2
3645	72.9776	246	3.49e-72	5	424	272	33.019	581	421	dnaG	5	420	WP_070667577.1	2
3646	75.2151	244	4.05e-72	6	437	279	32.723	581	431	dnaG	5	433	WP_004340132.1	2
3647	72.9776	246	4.2e-72	5	424	272	33.019	581	421	dnaG	5	420	WP_070692536.1	2
3648	72.9776	246	4.29e-72	5	424	272	33.019	581	421	dnaG	5	420	WP_004375611.1	2
3649	62.8227	246	4.47e-72	3	365	225	35.89	581	363	dnaG	5	364	WP_028899268.1	3
3650	79.8623	246	4.63e-72	7	464	290	31.681	581	446	dnaG	5	460	WP_008122876.1	2
3651	73.6661	246	5.47e-72	5	428	276	32.71	581	425	dnaG	5	424	WP_025071965.1	2
3652	83.1325	246	8.29e-72	7	483	306	30.849	581	463	dnaG	5	480	WP_009162673.1	2
3653	73.6661	245	9.18e-72	5	428	276	32.71	581	425	dnaG	5	424	WP_195252390.1	2
3654	74.5267	244	1.37e-71	5	433	285	31.409	581	430	dnaG	5	429	WP_198005089.1	2
3655	72.9776	245	1.5e-71	5	424	273	32.783	581	421	dnaG	5	420	WP_028909654.1	2
3656	72.9776	244	1.81e-71	5	424	273	32.783	581	421	dnaG	5	420	WP_004377766.1	2
3657	81.2392	244	1.93e-71	6	472	315	30.085	581	469	dnaG	5	465	WP_110370431.1	2
3658	73.6661	244	2.1e-71	5	428	277	32.477	581	425	dnaG	5	424	WP_102187580.1	2
3659	75.3873	244	2.24e-71	11	438	268	33.79	581	430	dnaG	5	429	WP_100015334.1	2
3660	70.7401	244	2.28e-71	5	411	262	33.333	581	421	dnaG	18	420	WP_025065650.1	15
3661	82.2719	244	2.37e-71	8	478	306	30.335	581	469	dnaG	5	465	WP_009229275.1	2
3662	74.5267	244	2.4e-71	5	433	285	31.409	581	430	dnaG	5	429	WP_025837862.1	2
3663	74.8709	244	2.4e-71	9	435	273	33.563	581	430	dnaG	5	429	WP_024999600.1	2
3664	72.8055	244	2.5e-71	4	423	274	32.861	581	421	dnaG	5	421	WP_004379992.1	3
3665	82.2719	244	2.55e-71	8	478	306	30.335	581	469	dnaG	5	465	WP_070721480.1	2
3666	70.7401	244	2.58e-71	5	411	262	33.333	581	421	dnaG	18	420	WP_021583186.1	15
3667	79.346	244	2.58e-71	12	461	285	32.755	581	450	dnaG	5	452	WP_088399134.1	2
3668	74.5267	244	2.72e-71	5	433	285	31.409	581	430	dnaG	5	429	WP_199222190.1	2
3669	75.3873	244	2.75e-71	11	438	268	33.79	581	430	dnaG	5	429	WP_100356873.1	2
3670	75.3873	244	2.78e-71	11	438	269	33.562	581	430	dnaG	5	429	WP_099835239.1	2
3671	75.3873	244	2.81e-71	11	438	270	33.333	581	430	dnaG	5	429	WP_023925653.1	2
3672	75.3873	244	2.84e-71	11	438	268	33.79	581	430	dnaG	5	429	WP_097646865.1	2
3673	75.3873	244	2.93e-71	11	438	268	33.79	581	430	dnaG	5	429	WP_099995553.1	2
3674	75.3873	244	3.02e-71	11	438	268	33.79	581	430	dnaG	5	429	WP_088438718.1	2
3675	75.3873	243	3.56e-71	11	438	268	33.79	581	430	dnaG	5	429	WP_099983625.1	2
3676	76.7642	244	3.67e-71	5	446	290	32.063	581	441	dnaG	5	444	WP_025070733.1	3
3677	75.3873	243	3.91e-71	11	438	268	33.79	581	430	dnaG	5	429	WP_045167275.1	2
3678	78.6575	243	4.59e-71	6	457	298	31.51	581	450	dnaG	5	454	WP_018463188.1	2
3679	75.5594	243	4.6e-71	6	439	284	32.346	581	448	dnaG	17	446	WP_044074360.1	14
3680	75.3873	243	4.71e-71	11	438	268	33.79	581	430	dnaG	5	429	WP_097656461.1	2
3681	78.1411	243	5.23e-71	6	454	305	29.515	581	448	dnaG	5	450	WP_009228396.1	2
3682	75.5594	243	5.27e-71	6	439	284	32.346	581	448	dnaG	17	446	WP_022316250.1	14
3683	75.3873	243	5.34e-71	11	438	268	33.79	581	430	dnaG	5	429	WP_028905396.1	2
3684	71.9449	243	5.85e-71	8	418	266	32.775	581	413	dnaG	5	413	WP_130830404.1	2
3685	75.2151	243	5.92e-71	6	437	286	31.121	581	431	dnaG	5	433	WP_024989043.1	2
3686	75.5594	243	5.96e-71	6	439	284	32.346	581	448	dnaG	17	446	WP_044080863.1	14
3687	73.6661	243	6.83e-71	5	428	277	32.477	581	425	dnaG	5	424	WP_103002932.1	2
3688	73.8382	243	6.97e-71	6	429	275	32.867	581	438	dnaG	17	436	WP_044071902.1	14
3689	74.5267	243	7.43e-71	5	433	285	31.409	581	430	dnaG	5	429	WP_199222192.1	2
3690	71.7728	243	7.62e-71	7	417	268	32.854	581	413	dnaG	5	414	WP_094379247.1	2
3691	73.8382	243	7.81e-71	6	429	275	32.867	581	438	dnaG	17	436	WP_042519199.1	14
3692	72.9776	243	9.06e-71	5	424	272	33.019	581	421	dnaG	5	420	WP_115153432.1	2
3693	75.2151	243	9.25e-71	6	437	279	32.723	581	431	dnaG	5	433	WP_007411555.1	2
3694	62.8227	242	9.44e-71	3	365	232	33.973	581	363	dnaG	5	363	WP_006948473.1	2
3695	71.7728	243	1.12e-70	6	417	267	32.854	581	413	dnaG	5	413	WP_172177052.1	2
3696	75.3873	242	1.34e-70	11	438	269	33.562	581	430	dnaG	5	429	WP_097550893.1	2
3697	75.3873	242	1.36e-70	11	438	269	33.562	581	430	dnaG	5	429	WP_100023546.1	2
3698	83.4768	242	1.46e-70	10	485	312	31.134	581	476	dnaG	5	477	WP_118117345.1	2
3699	75.3873	242	1.52e-70	11	438	270	33.333	581	430	dnaG	5	429	WP_025000480.1	2
3700	60.7573	242	1.52e-70	3	353	223	34.278	581	364	dnaG	18	364	WP_007897231.1	15
3701	78.3133	242	1.53e-70	7	455	297	30.769	581	446	dnaG	5	451	WP_019188902.1	2
3702	73.6661	242	1.65e-70	5	428	286	30.374	581	425	dnaG	5	424	WP_026216152.1	2
3703	72.9776	242	1.69e-70	5	424	277	31.84	581	421	dnaG	5	420	WP_009235126.1	2
3704	77.7969	242	1.81e-70	6	452	289	32.743	581	445	dnaG	5	449	WP_091823701.1	2
3705	75.3873	241	1.87e-70	11	438	269	33.562	581	430	dnaG	5	429	WP_100019043.1	2
3706	75.3873	241	1.89e-70	11	438	269	33.562	581	430	dnaG	5	429	WP_099976166.1	2
3707	73.3219	241	1.96e-70	7	426	274	31.69	581	421	dnaG	5	419	WP_091962222.1	2
3708	74.5267	241	2.03e-70	5	433	285	31.409	581	430	dnaG	5	429	WP_198010537.1	2
3709	78.1411	241	2.16e-70	6	454	300	30.617	581	447	dnaG	5	451	WP_036854251.1	2
3710	75.3873	241	2.42e-70	11	438	269	33.562	581	430	dnaG	5	429	WP_044047786.1	2
3711	75.3873	241	2.52e-70	11	438	269	33.562	581	430	dnaG	5	429	WP_100020518.1	2
3712	78.3133	241	2.63e-70	7	455	297	30.989	581	447	dnaG	5	451	WP_060932927.1	2
3713	75.3873	241	3.04e-70	11	438	269	33.562	581	430	dnaG	5	429	WP_099891908.1	2
3714	74.5267	241	3.07e-70	5	433	285	31.409	581	430	dnaG	5	429	WP_176414856.1	2
3715	71.9449	241	3.2e-70	8	418	263	33.493	581	413	dnaG	5	413	WP_100013490.1	2
3716	72.8055	241	3.29e-70	4	423	278	31.915	581	421	dnaG	5	420	WP_023057712.1	2
3717	75.3873	241	3.3e-70	11	438	269	33.562	581	430	dnaG	5	429	WP_124139325.1	2
3718	75.3873	241	3.34e-70	11	438	269	33.562	581	430	dnaG	5	429	WP_100189454.1	2
3719	84.6816	241	4.32e-70	14	492	291	32.114	581	463	dnaG	5	483	WP_096405442.1	2
3720	72.9776	241	5.17e-70	5	424	278	31.604	581	421	dnaG	5	420	WP_018967597.1	2
3721	78.1411	240	5.95e-70	6	454	300	30.617	581	447	dnaG	5	451	WP_008446657.1	2
3722	78.3133	240	6.26e-70	7	455	297	30.989	581	447	dnaG	5	451	WP_019035893.1	2
3723	76.7642	240	6.48e-70	5	446	292	31.614	581	441	dnaG	5	443	WP_207154669.1	2
3724	75.3873	240	8.3e-70	11	438	270	33.333	581	430	dnaG	5	429	WP_100328188.1	2
3725	74.5267	240	8.46e-70	5	433	284	31.64	581	430	dnaG	5	429	WP_197017520.1	2
3726	71.4286	240	9.08e-70	8	415	257	33.253	581	421	dnaG	18	420	WP_004369740.1	15
3727	76.2478	240	1.02e-69	7	443	288	30.023	581	430	dnaG	5	439	WP_172180019.1	2
3728	71.4286	239	1.09e-69	8	415	257	33.253	581	421	dnaG	18	420	WP_023983717.1	15
3729	70.7401	239	1.12e-69	5	411	258	34.307	581	408	dnaG	5	407	WP_021590034.1	2
[truncated: 20,309 more rows]

## Sheet: Under cut-off
	% alignment	bitscore	evalue	gapopen	length	mismatch	% id	prot length	qend	qseqid	qstart	send	sseqid	sstart
192	43.5897	49.7	5.07e-07	2	68	33	41.176	156	146	accB	79	140	WP_073043905.1	80
193	43.5897	49.7	5.33e-07	2	68	33	41.176	156	146	accB	79	140	WP_074761489.1	80
194	43.5897	49.7	5.33e-07	2	68	33	41.176	156	146	accB	79	140	WP_013063260.1	80
195	43.5897	49.3	6.35e-07	2	68	33	41.176	156	146	accB	79	140	WP_074832883.1	80
196	43.5897	49.3	6.89e-07	2	68	33	41.176	156	146	accB	79	140	WP_033149803.1	80
197	39.1026	49.3	7.25e-07	0	61	35	42.623	156	155	accB	95	151	WP_022317253.1	91
198	28.2051	49.3	7.44e-07	0	44	21	52.273	156	146	accB	103	141	WP_091843958.1	98
199	43.5897	49.3	7.91e-07	1	68	34	39.706	156	146	accB	79	141	WP_092067916.1	81
200	43.5897	48.5	1.4e-06	1	68	33	41.176	156	146	accB	79	138	WP_036877865.1	78
201	43.5897	48.1	1.71e-06	2	68	33	41.176	156	146	accB	79	140	WP_028903111.1	80
202	43.5897	46.6	6.87e-06	2	68	35	38.235	156	146	accB	79	140	WP_028911782.1	80
203	43.5897	46.6	8.08e-06	2	68	34	39.706	156	146	accB	79	140	WP_091899792.1	80
204	51.2821	46.2	9.22e-06	1	80	42	38.75	156	155	accB	76	149	WP_092111458.1	77
205	53.8462	46.2	1.05e-05	1	84	44	39.286	156	155	accB	72	149	WP_107620031.1	73
206	94.2308	45.8	1.42e-05	6	147	76	32.653	156	146	accB	1	139	WP_006948406.1	15
207	35.2564	45.4	1.71e-05	1	55	21	50.909	156	156	accB	108	141	WP_007896898.1	87
208	46.7949	45.1	2.34e-05	1	73	40	35.616	156	155	accB	83	151	WP_104405401.1	86
209	33.9744	44.7	3.13e-05	0	53	29	45.283	156	155	accB	103	150	WP_172345508.1	98
210	43.5897	44.3	5.6e-05	2	68	35	38.235	156	146	accB	79	140	WP_073208944.1	80
211	47.4359	40.8	0.000821	1	74	42	33.784	156	156	accB	83	138	WP_172180624.1	72
212	47.4359	36.6	0.031	2	74	28	36.486	156	146	accB	79	141	WP_091964147.1	81
213	54.4872	35.8	0.054	3	85	35	34.118	156	146	accB	68	140	WP_029903963.1	71
214	63.4615	30	6.7	3	99	55	28.283	156	143	accB	59	202	WP_004356833.1	106
215	63.4615	30	8.8	3	99	55	28.283	156	143	accB	59	202	WP_115367933.1	106
216	42.8571	37	0.019	0	54	33	38.889	126	72	acpS	19	158	WP_172178229.1	105
217	56.3492	32.3	0.63	1	71	48	30.986	126	72	acpS	2	158	WP_092069308.1	89
218	38.0952	31.6	1.3	0	48	32	33.333	126	72	acpS	25	158	WP_091901255.1	111
219	38.0952	31.2	1.5	0	48	32	33.333	126	72	acpS	25	158	WP_091915660.1	111
220	43.6508	29.6	4	1	55	35	27.273	126	70	acpS	16	68	WP_172276003.1	19
221	41.2698	30	4.6	0	52	35	32.692	126	72	acpS	21	159	WP_094379738.1	108
222	34.127	30.4	4.7	0	43	30	30.233	126	49	acpS	7	413	WP_107581534.1	371
223	34.127	30	4.9	0	43	30	30.233	126	49	acpS	7	413	WP_025880944.1	371
224	34.127	30	4.9	0	43	30	30.233	126	49	acpS	7	413	WP_021588685.1	371
225	81.746	30	5	3	103	54	24.272	126	86	acpS	8	133	WP_004355614.1	31
226	26.9841	28.9	7.1	1	34	16	41.176	126	49	acpS	16	42	WP_091822906.1	13
410	22.6158	35.4	0.83	1	83	53	27.711	367	337	asd	262	378	WP_025000212.1	296
411	8.71935	33.9	1.9	0	32	19	40.625	367	125	asd	94	288	WP_021588451.1	257
412	8.71935	33.9	2	0	32	19	40.625	367	125	asd	94	288	WP_107581503.1	257
413	8.71935	33.9	2.1	0	32	19	40.625	367	125	asd	94	288	WP_027444677.1	257
414	21.2534	33.5	3.4	1	78	50	26.923	367	337	asd	267	378	WP_180946431.1	301
415	22.6158	32.7	4.2	3	83	48	30.12	367	79	asd	1	77	WP_028909067.1	1
416	22.3433	33.1	4.8	3	82	44	30.488	367	210	asd	134	234	WP_118080380.1	161
417	22.3433	33.1	4.9	3	82	44	30.488	367	210	asd	134	234	WP_153092265.1	161
418	22.3433	33.1	5	3	82	44	30.488	367	210	asd	134	234	WP_118190771.1	161
419	22.3433	33.1	5.1	3	82	44	30.488	367	210	asd	134	234	WP_006846677.1	161
420	13.3515	32.3	5.6	2	49	30	32.653	367	101	asd	56	142	WP_107620491.1	94
421	47.4114	32.7	6	9	174	79	25.287	367	215	asd	83	248	WP_080728506.1	85
422	47.4114	32.7	6.4	9	174	79	25.287	367	215	asd	83	248	WP_084793477.1	85
423	23.1608	32.3	6.4	1	85	55	27.059	367	344	asd	267	372	WP_118866585.1	288
426	98.7755	49.7	6.32e-06	5	242	162	23.554	245	233	bamD	5	234	WP_028903869.1	3
427	100.816	49.7	6.55e-06	8	247	157	25.911	245	236	bamD	5	238	WP_100370289.1	3
428	100.816	49.7	6.74e-06	8	247	157	25.911	245	236	bamD	5	238	WP_100190110.1	3
429	100.816	49.3	8.11e-06	8	247	157	25.911	245	236	bamD	5	238	WP_014710019.1	3
430	100.816	49.3	9.04e-06	8	247	160	25.101	245	237	bamD	5	238	WP_007367337.1	3
431	100.816	48.5	1.3e-05	8	247	157	25.911	245	236	bamD	5	238	WP_100022414.1	3
432	100.816	48.5	1.61e-05	8	247	158	25.506	245	236	bamD	5	238	WP_100014273.1	3
433	100.816	48.5	1.61e-05	8	247	158	25.506	245	236	bamD	5	238	WP_097656266.1	3
434	100.816	48.1	2.13e-05	8	247	157	25.911	245	236	bamD	5	238	WP_045167711.1	3
435	100.816	47.8	2.45e-05	8	247	158	25.506	245	236	bamD	5	238	WP_061868085.1	3
436	100.816	47.8	2.84e-05	8	247	158	25.506	245	236	bamD	5	238	WP_028904659.1	3
437	100.408	47	4.56e-05	5	246	168	21.545	245	236	bamD	5	237	WP_195252571.1	3
438	100.408	47	5.24e-05	5	246	168	21.545	245	236	bamD	5	237	WP_103003351.1	3
439	98.7755	47	5.39e-05	5	242	163	23.14	245	233	bamD	5	234	WP_028912482.1	3
440	100.816	46.6	6.24e-05	8	247	159	25.101	245	236	bamD	5	238	WP_099836236.1	3
441	100.816	46.2	7.78e-05	8	247	158	25.506	245	236	bamD	5	238	WP_099891324.1	3
442	100.816	46.2	7.98e-05	8	247	158	25.506	245	236	bamD	5	238	WP_097549587.1	3
443	100.816	46.2	8.78e-05	8	247	159	25.101	245	236	bamD	5	238	WP_097648546.1	3
444	100.408	46.2	0.000104	7	246	166	22.358	245	236	bamD	5	237	WP_153096525.1	3
445	100.408	45.8	0.000112	5	246	169	21.138	245	236	bamD	5	237	WP_036927185.1	3
446	100.408	45.8	0.000121	5	246	169	21.138	245	236	bamD	5	237	WP_102188008.1	3
447	100.408	45.8	0.000127	7	246	166	22.358	245	236	bamD	5	237	WP_117663401.1	3
448	100.408	45.4	0.000149	5	246	169	21.138	245	236	bamD	5	237	WP_008121779.1	3
449	66.1224	45.4	0.000158	6	162	97	27.16	245	237	bamD	89	238	WP_036875953.1	85
450	100	45.4	0.000161	6	245	166	22.041	245	237	bamD	7	238	WP_009235608.1	5
451	100	45.4	0.000166	6	245	165	22.449	245	237	bamD	7	238	WP_019187998.1	5
452	100.816	45.4	0.000169	5	247	166	23.077	245	236	bamD	3	240	WP_019967179.1	5
453	98.7755	45.4	0.000169	5	242	162	23.554	245	233	bamD	5	234	WP_028908011.1	3
454	98.7755	45.4	0.000169	5	242	162	23.554	245	233	bamD	5	234	WP_013063050.1	3
455	98.7755	45.4	0.000174	5	242	162	23.554	245	233	bamD	5	234	WP_074762258.1	3
456	100.408	45.4	0.00018	7	246	166	22.358	245	236	bamD	5	237	WP_089543367.1	3
457	97.551	45.1	0.000184	8	239	152	25.523	245	236	bamD	13	238	WP_024999322.1	11
458	100	45.1	0.000197	6	245	165	22.449	245	237	bamD	7	238	WP_044077595.1	5
459	66.1224	45.1	0.000218	6	162	97	27.16	245	237	bamD	89	238	WP_029216366.1	85
460	98.7755	45.1	0.000234	5	242	163	23.14	245	233	bamD	5	234	WP_091840312.1	3
461	98.7755	44.7	0.000266	5	242	164	22.727	245	233	bamD	5	234	WP_091765781.1	3
462	100.816	44.7	0.000268	5	247	166	23.077	245	236	bamD	3	240	WP_081475801.1	5
463	66.1224	44.7	0.000272	6	162	97	27.16	245	237	bamD	89	238	WP_036854755.1	85
464	100.816	44.3	0.000343	8	247	163	23.887	245	237	bamD	5	238	WP_025078736.1	3
465	100.408	44.3	0.000369	6	246	165	21.951	245	237	bamD	7	238	WP_025817125.1	5
466	98.7755	44.3	0.000406	5	242	162	23.554	245	233	bamD	5	234	WP_073210846.1	3
467	99.1837	44.3	0.000446	7	243	162	23.045	245	236	bamD	8	237	WP_004379378.1	6
468	100	43.9	0.000496	6	245	167	21.633	245	237	bamD	7	238	WP_018966501.1	5
469	87.3469	43.9	0.000505	4	214	142	22.43	245	206	bamD	6	207	WP_036871646.1	5
470	98.7755	43.9	0.000516	5	242	165	22.314	245	233	bamD	5	234	WP_036912928.1	3
471	98.7755	43.9	0.000535	5	242	163	23.14	245	233	bamD	5	234	WP_073043324.1	3
472	87.3469	43.9	0.000549	4	214	142	22.43	245	206	bamD	6	207	WP_036879303.1	5
473	98.7755	43.5	0.000696	7	242	163	22.314	245	234	bamD	7	235	WP_036877389.1	5
474	100	43.1	0.000817	6	245	149	21.633	245	233	bamD	12	234	WP_094390269.1	10
475	100.408	43.1	0.000833	7	246	167	21.951	245	236	bamD	5	237	WP_118311084.1	3
476	98.7755	43.1	0.001	6	242	158	23.14	245	234	bamD	7	236	WP_094383326.1	9
477	87.3469	42.7	0.001	4	214	143	21.963	245	206	bamD	6	207	WP_040562799.1	5
478	100	42.4	0.001	6	245	170	21.224	245	236	bamD	5	237	WP_203038375.1	3
479	98.7755	42.4	0.001	5	242	165	22.314	245	233	bamD	5	234	WP_103915484.1	3
480	100	42.4	0.002	5	245	167	22.449	245	236	bamD	5	237	WP_028901679.1	3
481	104.49	42	0.002	7	256	158	22.656	245	237	bamD	4	238	WP_044127150.1	1
482	96.3265	42	0.002	5	236	159	22.881	245	237	bamD	15	238	WP_004361514.1	13
483	104.49	42	0.002	7	256	158	22.656	245	237	bamD	4	238	WP_027951958.1	1
484	46.5306	41.6	0.003	2	114	71	27.193	245	237	bamD	136	238	WP_154534154.1	125
485	101.224	41.6	0.003	7	248	168	22.581	245	237	bamD	4	238	WP_125233547.1	1
486	65.7143	41.6	0.003	6	161	98	26.087	245	236	bamD	89	237	WP_028898039.1	85
487	100.408	41.6	0.003	5	246	170	20.732	245	236	bamD	5	237	WP_153090187.1	3
488	100.408	41.2	0.003	7	246	166	23.171	245	237	bamD	5	238	WP_120174829.1	3
489	97.9592	41.2	0.004	8	240	156	24.167	245	236	bamD	12	238	WP_130829238.1	10
490	65.7143	41.2	0.004	3	161	103	24.224	245	237	bamD	89	238	WP_107624318.1	85
491	100.408	41.2	0.004	5	246	168	22.358	245	237	bamD	5	238	WP_036921084.1	3
492	87.3469	41.2	0.004	4	214	144	21.495	245	206	bamD	6	207	WP_102697318.1	5
493	100.408	41.2	0.004	5	246	168	22.358	245	237	bamD	5	238	WP_204865678.1	3
494	100.408	41.2	0.004	5	246	168	22.358	245	237	bamD	5	238	WP_013265044.1	3
495	65.7143	40.8	0.005	3	161	103	24.224	245	237	bamD	89	238	WP_042856469.1	85
496	101.224	40.8	0.005	7	248	168	21.774	245	236	bamD	4	237	WP_025066377.1	1
497	100.408	40.8	0.006	5	246	168	22.358	245	237	bamD	5	238	WP_036865922.1	3
498	45.3061	40.8	0.006	2	111	70	26.126	245	234	bamD	136	235	WP_092110127.1	125
499	48.5714	40.4	0.007	4	119	67	29.412	245	236	bamD	132	238	WP_006045061.1	123
500	98.7755	40.4	0.007	9	242	153	25.207	245	237	bamD	12	239	WP_025001502.1	10
501	48.5714	40.4	0.007	4	119	67	29.412	245	236	bamD	132	238	WP_115083162.1	123
502	100.408	40.4	0.008	5	246	171	20.325	245	236	bamD	5	237	WP_007174313.1	3
503	48.5714	40	0.009	4	119	69	27.731	245	236	bamD	132	238	WP_025064413.1	123
504	100.408	40	0.009	5	246	169	21.951	245	237	bamD	5	238	WP_021672884.1	3
505	100.408	40	0.009	7	246	163	22.358	245	236	bamD	6	237	WP_052053052.1	5
506	97.1429	40	0.009	5	238	165	21.008	245	237	bamD	13	239	WP_021993347.1	12
507	101.224	40	0.01	9	248	159	24.597	245	236	bamD	5	238	WP_004362151.1	3
508	96.7347	40	0.011	4	237	160	21.941	245	233	bamD	11	237	WP_027455970.1	12
509	96.7347	40	0.011	4	237	162	21.097	245	233	bamD	11	237	WP_027450539.1	12
510	65.7143	39.7	0.014	5	161	100	24.845	245	236	bamD	89	237	WP_025790949.1	85
511	95.9184	39.7	0.014	5	235	158	22.979	245	236	bamD	15	237	WP_025838699.1	13
512	65.7143	39.7	0.014	5	161	100	24.845	245	236	bamD	89	237	WP_036869802.1	85
513	66.1224	39.3	0.016	6	162	99	25.926	245	237	bamD	89	238	WP_077197467.1	85
514	46.1224	39.3	0.017	2	113	73	24.779	245	236	bamD	136	239	WP_018361770.1	127
515	100.816	39.3	0.019	8	247	164	22.672	245	236	bamD	5	237	WP_022253312.1	3
516	45.3061	38.9	0.021	2	111	71	25.225	245	234	bamD	136	235	WP_107621730.1	125
517	86.9388	38.1	0.037	5	213	143	22.535	245	236	bamD	36	237	WP_028900378.1	35
518	103.265	37.7	0.06	8	253	160	21.344	245	236	bamD	5	237	WP_094386220.1	3
519	99.1837	37.4	0.075	6	243	167	20.988	245	236	bamD	8	237	WP_004342823.1	6
520	100.408	37.4	0.085	7	246	167	21.951	245	236	bamD	5	237	WP_153073546.1	3
521	100.408	37.4	0.087	7	246	167	21.951	245	236	bamD	5	237	WP_118080054.1	3
522	100.408	37	0.091	7	246	167	21.951	245	236	bamD	5	237	WP_118064491.1	3
523	100	37	0.095	6	245	169	21.633	245	236	bamD	5	237	WP_172204813.1	3
524	100.408	37	0.097	7	246	167	21.951	245	236	bamD	5	237	WP_117693762.1	3
525	100.408	37	0.099	7	246	167	21.951	245	236	bamD	5	237	WP_118200445.1	3
526	100.408	37	0.099	7	246	167	21.951	245	236	bamD	5	237	WP_118253384.1	3
527	100.408	37	0.1	7	246	167	21.951	245	236	bamD	5	237	WP_040553712.1	3
528	102.041	37	0.11	6	250	171	20.8	245	236	bamD	1	237	WP_036891566.1	1
529	100.408	37	0.12	7	246	167	21.951	245	236	bamD	5	237	WP_117586755.1	3
530	88.1633	36.6	0.12	4	216	148	20.37	245	237	bamD	36	240	WP_007576163.1	35
531	32.6531	37.4	0.12	2	80	49	32.5	245	115	bamD	37	708	WP_044259646.1	633
532	32.6531	37.4	0.12	2	80	49	32.5	245	115	bamD	37	708	WP_044077771.1	633
533	32.6531	37	0.12	2	80	49	32.5	245	115	bamD	37	708	WP_009161548.1	633
534	32.6531	37	0.13	2	80	49	32.5	245	115	bamD	37	707	WP_025799556.1	632
535	34.2857	37	0.14	4	84	42	34.524	245	94	bamD	24	346	WP_007574446.1	263
536	29.7959	37	0.15	2	73	37	32.877	245	107	bamD	39	697	WP_025876785.1	633
537	37.9592	36.2	0.16	3	93	59	30.108	245	245	bamD	153	168	WP_153080332.1	82
538	90.2041	36.2	0.16	3	221	149	22.624	245	213	bamD	5	213	WP_018463316.1	3
539	37.9592	35.8	0.18	3	93	59	30.108	245	245	bamD	153	168	WP_118081489.1	82
540	99.1837	36.2	0.18	5	243	168	20.576	245	231	bamD	1	230	WP_104404038.1	1
541	102.449	36.2	0.2	7	251	174	19.522	245	237	bamD	3	240	WP_025797394.1	2
542	100	35.8	0.21	6	245	169	21.633	245	236	bamD	5	237	WP_104369069.1	3
543	29.7959	36.6	0.22	2	73	37	32.877	245	107	bamD	39	697	WP_060940959.1	633
544	103.265	35.8	0.24	6	253	162	20.553	245	236	bamD	5	237	WP_021583664.1	3
545	44.898	35.8	0.27	2	110	72	23.636	245	233	bamD	136	239	WP_028910209.1	130
546	37.9592	35.4	0.28	3	93	59	30.108	245	245	bamD	153	168	WP_117695380.1	82
547	28.9796	35.8	0.32	2	71	36	32.394	245	105	bamD	39	695	WP_130828792.1	633
548	102.041	35.4	0.33	8	250	158	22	245	233	bamD	4	233	WP_172179279.1	1
549	100.816	35.4	0.33	7	247	168	21.862	245	237	bamD	5	238	WP_036863082.1	3
550	101.224	35	0.36	6	248	169	20.161	245	236	bamD	5	237	WP_172273408.1	3
551	87.3469	35.4	0.37	4	214	141	22.897	245	236	bamD	36	237	WP_021825518.1	35
552	36.3265	34.3	0.39	2	89	58	25.843	245	92	bamD	4	81	WP_118356170.1	1
553	32.6531	35.4	0.39	2	80	50	31.25	245	115	bamD	37	708	WP_070720288.1	633
554	36.3265	34.3	0.41	2	89	58	25.843	245	92	bamD	4	81	WP_007901945.1	1
555	43.6735	35	0.42	3	107	66	25.234	245	236	bamD	143	237	WP_022109792.1	132
556	48.5714	35	0.45	4	119	73	25.21	245	237	bamD	132	238	WP_024992626.1	123
557	48.5714	35	0.45	4	119	73	25.21	245	237	bamD	132	238	WP_036886733.1	123
558	101.224	34.7	0.59	6	248	173	19.758	245	234	bamD	1	236	WP_094382097.1	1
559	48.1633	34.7	0.64	4	118	73	24.576	245	236	bamD	132	238	WP_024990505.1	124
560	32.6531	35	0.65	2	80	51	30	245	115	bamD	37	706	WP_025816374.1	631
561	46.5306	34.3	0.76	2	114	71	25.439	245	233	bamD	132	234	WP_091958887.1	123
562	101.633	33.9	0.88	6	249	174	20.08	245	236	bamD	1	237	WP_116616618.1	1
563	101.224	33.9	0.91	8	248	169	22.177	245	237	bamD	4	238	WP_106812719.1	1
564	44.898	33.9	0.96	3	110	68	24.545	245	237	bamD	140	237	WP_006951668.1	131
565	87.3469	33.9	1.1	4	214	141	22.897	245	236	bamD	36	237	WP_187116442.1	35
566	95.5102	33.9	1.1	5	234	162	20.085	245	234	bamD	15	235	WP_021855322.1	13
567	86.9388	33.5	1.2	4	213	142	23.005	245	236	bamD	36	240	WP_007133427.1	38
568	76.3265	33.5	1.2	4	187	134	22.46	245	193	bamD	8	182	WP_091818541.1	6
569	12.2449	33.9	1.2	0	30	17	43.333	245	30	bamD	1	30	WP_023057931.1	1
570	32.2449	33.9	1.3	2	79	50	30.38	245	115	bamD	38	708	WP_018967769.1	634
571	101.224	33.5	1.3	6	248	173	19.758	245	237	bamD	5	239	WP_094398827.1	3
572	46.1224	33.5	1.4	2	113	76	22.124	245	236	bamD	136	237	WP_153124777.1	125
573	25.3061	33.9	1.4	1	62	38	32.258	245	107	bamD	46	700	WP_100371442.1	643
574	32.2449	33.9	1.4	2	79	50	30.38	245	115	bamD	38	708	WP_009236188.1	634
575	25.3061	33.9	1.5	1	62	38	32.258	245	107	bamD	46	700	WP_099984546.1	643
576	25.3061	33.9	1.6	1	62	38	32.258	245	107	bamD	46	700	WP_096408057.1	643
577	79.5918	33.1	1.8	4	195	122	25.128	245	218	bamD	36	220	WP_004370951.1	38
578	90.2041	33.1	1.8	5	221	148	23.077	245	213	bamD	5	213	WP_207153941.1	3
579	87.3469	33.1	1.9	4	214	145	21.028	245	236	bamD	36	238	WP_091826242.1	36
580	87.7551	33.1	2	5	215	138	23.721	245	236	bamD	36	240	WP_039873101.1	38
581	38.7755	33.5	2	2	95	58	28.421	245	107	bamD	13	708	WP_117727932.1	624
582	38.7755	33.5	2.1	2	95	58	28.421	245	107	bamD	13	708	WP_153102773.1	624
583	38.7755	33.5	2.1	2	95	58	28.421	245	107	bamD	13	708	WP_153082229.1	624
584	38.7755	33.5	2.1	2	95	58	28.421	245	107	bamD	13	708	WP_200757895.1	624
585	38.7755	33.5	2.1	2	95	58	28.421	245	107	bamD	13	708	WP_203068806.1	624
586	79.5918	32.7	2.1	4	195	122	25.128	245	218	bamD	36	220	WP_018920355.1	38
587	38.7755	33.1	2.1	2	95	58	28.421	245	107	bamD	13	708	WP_118201080.1	624
588	38.7755	33.1	2.1	2	95	58	28.421	245	107	bamD	13	708	WP_006846681.1	624
589	38.7755	33.1	2.1	2	95	58	28.421	245	107	bamD	13	708	WP_117694802.1	624
590	38.7755	33.1	2.1	2	95	58	28.421	245	107	bamD	13	708	WP_118064122.1	624
591	38.7755	33.1	2.1	2	95	58	28.421	245	107	bamD	13	708	WP_153113726.1	624
592	38.7755	33.1	2.1	2	95	58	28.421	245	107	bamD	13	708	WP_118140521.1	624
593	38.7755	33.1	2.1	2	95	58	28.421	245	107	bamD	13	708	WP_118254726.1	624
594	38.7755	33.1	2.1	2	95	58	28.421	245	107	bamD	13	708	WP_118085940.1	624
595	38.7755	33.1	2.2	2	95	58	28.421	245	107	bamD	13	708	WP_153088966.1	624
596	38.7755	33.1	2.2	2	95	58	28.421	245	107	bamD	13	708	WP_118190779.1	624
597	38.7755	33.1	2.2	2	95	58	28.421	245	107	bamD	13	708	WP_203054886.1	624
598	38.7755	33.1	2.2	2	95	58	28.421	245	107	bamD	13	708	WP_153085538.1	624
599	38.7755	33.1	2.2	2	95	58	28.421	245	107	bamD	13	708	WP_118415385.1	624
600	38.7755	33.1	2.2	2	95	58	28.421	245	107	bamD	13	708	WP_153072456.1	624
601	38.7755	33.1	2.2	2	95	58	28.421	245	107	bamD	13	708	WP_153118198.1	624
602	38.7755	33.1	2.2	2	95	58	28.421	245	107	bamD	13	708	WP_118152848.1	624
603	38.7755	33.1	2.2	2	95	58	28.421	245	107	bamD	13	708	WP_153095288.1	624
604	38.7755	33.1	2.3	2	95	58	28.421	245	107	bamD	13	708	WP_153104352.1	624
605	38.7755	33.1	2.3	2	95	58	28.421	245	107	bamD	13	708	WP_153079464.1	624
606	38.7755	33.1	2.3	2	95	58	28.421	245	107	bamD	13	708	WP_153087183.1	624
607	38.7755	33.1	2.3	2	95	58	28.421	245	107	bamD	13	708	WP_153092257.1	624
608	25.3061	33.1	2.3	1	62	38	32.258	245	107	bamD	46	700	WP_099996044.1	643
609	40.8163	32.7	2.3	2	100	63	25	245	223	bamD	136	224	WP_004370705.1	125
610	38.7755	33.1	2.3	2	95	58	28.421	245	107	bamD	13	708	WP_153137416.1	624
611	38.7755	33.1	2.3	2	95	58	28.421	245	107	bamD	13	708	WP_118080387.1	624
612	38.7755	33.1	2.4	2	95	58	28.421	245	107	bamD	13	708	WP_144154279.1	624
613	25.3061	33.1	2.6	1	62	38	32.258	245	107	bamD	46	700	WP_028906382.1	643
614	40.8163	32.7	2.6	2	100	63	25	245	223	bamD	136	224	WP_023982929.1	125
615	64.0816	32.7	2.7	3	157	109	24.204	245	192	bamD	36	181	WP_172175293.1	35
616	12.2449	32.7	2.7	0	30	17	43.333	245	30	bamD	1	30	WP_100019582.1	1
617	12.2449	32.7	2.8	0	30	17	43.333	245	30	bamD	1	30	WP_099984143.1	1
618	12.2449	32.7	2.8	0	30	17	43.333	245	30	bamD	1	30	WP_097655731.1	1
619	27.3469	32.7	2.9	1	67	41	32.836	245	107	bamD	41	695	WP_008822370.1	633
620	40.8163	32.3	2.9	2	100	63	25	245	223	bamD	136	226	WP_009227575.1	127
621	27.3469	32.7	3	1	67	41	32.836	245	107	bamD	41	695	WP_025790576.1	633
622	27.3469	32.7	3	1	67	41	32.836	245	107	bamD	41	695	WP_036868362.1	633
623	25.3061	32.7	3.3	1	62	38	32.258	245	107	bamD	46	700	WP_045167791.1	643
624	26.9388	32.3	3.8	2	66	39	33.333	245	190	bamD	130	569	WP_094880192.1	504
625	100	32	4.2	7	245	170	21.224	245	236	bamD	5	237	WP_118354771.1	3
626	100	32	4.5	7	245	170	21.224	245	236	bamD	5	237	WP_007897568.1	3
627	13.8776	31.2	4.6	1	34	16	47.059	245	32	bamD	1	34	WP_025816038.1	1
628	11.4286	32	4.7	1	28	13	50	245	27	bamD	1	28	WP_036880635.1	1
629	23.6735	31.6	5.5	3	58	31	34.483	245	61	bamD	4	51	WP_044080661.1	1
630	29.7959	31.6	5.5	3	73	34	35.616	245	108	bamD	45	121	WP_029905419.1	53
631	89.7959	31.6	5.7	4	220	153	20.455	245	218	bamD	11	220	WP_172344196.1	11
632	87.7551	31.6	6	5	215	146	21.395	245	209	bamD	8	210	WP_092072022.1	6
633	25.7143	31.6	6.2	2	63	42	28.571	245	163	bamD	104	168	WP_007573733.1	106
634	19.1837	31.6	6.9	1	47	28	38.298	245	47	bamD	1	52	WP_018967234.1	7
635	25.3061	31.6	7.1	1	62	39	30.645	245	107	bamD	46	700	WP_100190261.1	643
636	46.9388	31.2	7.2	3	115	75	22.609	245	234	bamD	132	235	WP_126677703.1	123
637	25.3061	31.6	7.4	1	62	39	30.645	245	107	bamD	46	700	WP_099977560.1	643
638	25.3061	31.6	7.4	1	62	39	30.645	245	107	bamD	46	700	WP_097656945.1	643
639	42.8571	31.2	7.8	5	105	63	25.714	245	110	bamD	17	118	WP_023057757.1	18
640	101.224	31.2	7.9	6	248	173	20.565	245	237	bamD	4	238	WP_094881234.1	1
641	22.8571	31.2	8.1	2	56	22	37.5	245	174	bamD	132	234	WP_036876973.1	179
642	26.9388	31.2	8.1	1	66	44	27.273	245	62	bamD	1	66	WP_040553573.1	1
643	12.2449	31.2	8.2	0	30	17	43.333	245	30	bamD	1	30	WP_100356477.1	1
644	17.551	31.2	8.5	1	43	24	39.535	245	133	bamD	93	439	WP_077196196.1	397
645	12.2449	31.2	8.6	0	30	18	40	245	30	bamD	1	30	WP_099836035.1	1
646	12.2449	31.2	8.6	0	30	18	40	245	30	bamD	1	30	WP_028904859.1	1
647	12.2449	31.2	8.6	0	30	18	40	245	30	bamD	1	30	WP_100021084.1	1
648	25.3061	31.2	8.7	1	62	39	30.645	245	107	bamD	46	700	WP_198405041.1	643
649	17.9592	31.2	9.5	0	44	30	31.818	245	44	bamD	1	44	WP_004348868.1	1
650	20.4082	30.4	9.6	1	50	32	32	245	53	bamD	4	48	WP_025789917.1	1
653	40.9091	36.2	0.097	4	90	55	27.778	220	107	can	26	105	WP_104368531.1	18
654	48.1818	33.9	0.56	5	106	62	28.302	220	103	can	4	99	WP_073210737.1	2
655	53.6364	33.5	0.81	6	118	67	26.271	220	134	can	26	124	WP_172272382.1	18
656	82.2727	34.3	0.95	10	181	107	26.519	220	177	can	11	543	WP_091766703.1	375
657	82.2727	34.3	0.96	10	181	107	26.519	220	177	can	11	543	WP_103915276.1	375
658	43.6364	33.1	0.99	4	96	60	27.083	220	103	can	14	99	WP_073204773.1	8
659	82.2727	33.9	1	10	181	107	26.519	220	177	can	11	543	WP_036914388.1	375
660	41.3636	33.1	1.2	3	91	59	26.374	220	110	can	26	106	WP_172180962.1	18
661	38.1818	32.3	1.7	3	84	53	27.381	220	103	can	26	99	WP_118063903.1	18
662	38.1818	32.3	1.8	3	84	53	27.381	220	103	can	26	99	WP_040553038.1	18
663	38.1818	32.3	1.8	3	84	53	27.381	220	103	can	26	99	WP_203055371.1	18
664	37.2727	32.3	1.9	2	82	56	26.829	220	103	can	26	99	WP_199545579.1	18
665	38.1818	32.3	1.9	3	84	53	27.381	220	103	can	26	99	WP_118416740.1	18
666	38.1818	32.3	1.9	3	84	53	27.381	220	103	can	26	99	WP_117587733.1	18
667	38.1818	32.3	1.9	3	84	53	27.381	220	103	can	26	99	WP_117727889.1	18
668	38.1818	32.3	2	3	84	53	27.381	220	103	can	26	100	WP_153073209.1	19
669	38.1818	32.3	2	3	84	53	27.381	220	103	can	26	100	WP_022120862.1	19
670	38.1818	32.3	2	3	84	53	27.381	220	103	can	26	99	WP_118152926.1	18
671	37.2727	32.3	2	2	82	56	26.829	220	103	can	26	100	WP_154480897.1	19
672	38.1818	32.3	2	3	84	53	27.381	220	103	can	26	99	WP_117692364.1	18
673	32.7273	33.1	2.2	1	72	45	30.556	220	212	can	146	562	WP_051651834.1	491
674	38.1818	32.3	2.2	3	84	53	27.381	220	103	can	26	99	WP_203049569.1	18
675	38.1818	32.3	2.2	3	84	53	27.381	220	103	can	26	100	WP_153129686.1	19
676	38.1818	32.3	2.2	3	84	53	27.381	220	103	can	26	100	WP_153097310.1	19
677	38.1818	32.3	2.2	3	84	53	27.381	220	103	can	26	100	WP_153091286.1	19
678	38.1818	32.3	2.3	3	84	53	27.381	220	103	can	26	99	WP_203039455.1	18
679	38.1818	32.3	2.3	3	84	53	27.381	220	103	can	26	100	WP_153123007.1	19
680	37.2727	32	2.3	2	82	56	26.829	220	103	can	26	99	WP_117661547.1	18
681	38.1818	32	2.4	3	84	53	27.381	220	103	can	26	99	WP_089545080.1	18
682	37.2727	32	2.6	2	82	57	25.61	220	103	can	26	99	WP_167639563.1	18
683	38.1818	32	2.6	3	84	54	26.19	220	103	can	26	99	WP_144151736.1	18
684	38.1818	32	2.7	3	84	54	26.19	220	103	can	26	99	WP_094387425.1	18
685	48.1818	32	2.8	5	106	62	28.302	220	103	can	4	99	WP_091957559.1	2
686	46.8182	31.2	4.3	4	103	68	24.272	220	110	can	14	106	WP_006282648.1	8
687	32.7273	32	4.4	1	72	45	30.556	220	212	can	146	562	WP_051522903.1	491
688	46.8182	31.2	4.6	4	103	68	24.272	220	110	can	14	106	WP_027452799.1	8
689	37.7273	31.6	5.6	1	83	55	22.892	220	212	can	139	408	WP_074833141.1	326
690	41.3636	30.8	6.6	3	91	60	25.275	220	110	can	26	106	WP_094382233.1	18
691	38.1818	30.8	6.7	3	84	53	27.381	220	103	can	26	99	WP_028907976.1	18
692	50.9091	30.8	6.8	5	112	70	25	220	109	can	4	105	WP_021826652.1	2
693	38.1818	30.8	6.9	3	84	53	27.381	220	103	can	26	99	WP_073043220.1	18
694	38.1818	30.8	7	3	84	53	27.381	220	103	can	26	99	WP_092072307.1	18
695	50.9091	30.8	7.1	5	112	70	25	220	109	can	4	105	WP_044079136.1	2
696	41.3636	30.4	7.5	3	91	60	25.275	220	110	can	26	106	WP_094384823.1	18
697	38.1818	30.4	8.8	3	84	55	25	220	103	can	26	99	WP_094388665.1	18
698	47.7273	30.8	9.3	4	105	65	23.81	220	207	can	107	241	WP_094464087.1	148
699	26.8182	30.4	9.9	1	59	39	28.814	220	123	can	65	99	WP_051230868.1	44
701	46.2025	48.9	1.36e-05	6	146	89	27.397	316	234	coaA	90	136	WP_077196012.1	7
702	47.4684	48.1	2.23e-05	7	150	85	26.667	316	234	coaA	90	135	WP_008446776.1	6
703	47.4684	47	6.07e-05	8	150	85	26.667	316	234	coaA	90	136	WP_004362233.1	7
704	47.1519	45.1	0.000217	7	149	87	26.174	316	234	coaA	90	136	WP_039851573.1	7
705	47.4684	45.1	0.000232	8	150	86	26	316	234	coaA	90	136	WP_006044931.1	7
706	46.519	45.1	0.000261	7	147	86	28.571	316	234	coaA	90	139	WP_036899702.1	10
707	47.7848	45.1	0.000262	9	151	83	27.152	316	234	coaA	90	136	WP_130828587.1	7
708	46.519	44.7	0.000332	7	147	86	28.571	316	234	coaA	90	139	WP_062434517.1	10
709	47.1519	44.7	0.000333	7	149	88	25.503	316	234	coaA	90	136	WP_018910199.1	7
710	48.4177	44.3	0.000404	6	153	96	26.144	316	234	coaA	83	139	WP_004369929.1	3
711	47.7848	43.9	0.000522	7	151	90	25.166	316	235	coaA	89	133	WP_091958482.1	2
712	46.2025	43.9	0.000633	6	146	90	26.712	316	234	coaA	90	135	WP_009229273.1	6
713	46.519	43.5	0.00072	7	147	88	27.211	316	234	coaA	90	136	WP_207154780.1	7
714	46.2025	43.5	0.000821	6	146	90	26.712	316	234	coaA	90	135	WP_070721476.1	6
715	47.4684	43.1	0.001	8	150	85	26.667	316	234	coaA	90	136	WP_004358085.1	7
716	46.8354	43.1	0.001	8	148	86	27.703	316	234	coaA	90	136	WP_028898240.1	7
717	47.7848	42.7	0.001	9	151	85	25.828	316	234	coaA	90	136	WP_009227346.1	7
718	46.2025	42.7	0.001	6	146	91	26.027	316	234	coaA	90	135	WP_198007534.1	6
719	46.519	42.7	0.002	7	147	91	25.17	316	234	coaA	90	142	WP_036874843.1	13
720	47.1519	42.7	0.002	7	149	90	24.161	316	234	coaA	90	136	WP_025067718.1	7
721	46.519	42.7	0.002	7	147	91	25.17	316	234	coaA	90	142	WP_004349409.1	13
722	46.519	42.4	0.002	7	147	89	26.531	316	234	coaA	90	136	WP_018463666.1	7
723	47.1519	42.4	0.002	8	149	85	27.517	316	234	coaA	90	136	WP_025876187.1	7
724	68.9873	42.4	0.002	10	218	125	22.936	316	284	coaA	90	203	WP_048739213.1	6
725	68.9873	42.4	0.002	10	218	125	22.936	316	284	coaA	90	203	WP_004337739.1	6
726	47.1519	42.4	0.002	7	149	90	24.161	316	234	coaA	90	136	WP_036876662.1	7
727	70.8861	42	0.002	10	224	126	24.107	316	308	coaA	90	194	WP_091821357.1	10
728	47.1519	42	0.003	9	149	83	28.859	316	234	coaA	90	132	WP_126678281.1	3
729	46.8354	41.6	0.003	8	148	88	26.351	316	234	coaA	90	136	WP_018362664.1	7
730	68.6709	41.6	0.003	10	217	126	23.041	316	284	coaA	90	203	WP_036866946.1	6
731	46.2025	41.6	0.003	6	146	91	26.027	316	234	coaA	90	135	WP_021993757.1	6
732	70.2532	41.6	0.004	9	222	129	22.973	316	307	coaA	90	189	WP_025816826.1	6
733	48.1013	41.2	0.005	7	152	90	24.342	316	234	coaA	88	136	WP_007575161.1	5
734	48.4177	40.8	0.006	8	153	91	26.797	316	234	coaA	85	144	WP_006950271.1	10
735	46.2025	40.4	0.007	6	146	89	27.397	316	234	coaA	90	132	WP_094382107.1	3
736	47.4684	40.4	0.007	8	150	86	26	316	234	coaA	90	139	WP_007173797.1	10
737	47.1519	40.4	0.009	9	149	84	28.188	316	234	coaA	90	132	WP_125233711.1	3
738	46.519	40.4	0.009	7	147	92	24.49	316	234	coaA	90	142	WP_102697386.1	13
739	46.519	39.7	0.013	7	147	92	24.49	316	234	coaA	90	139	WP_154533374.1	10
740	46.2025	39.7	0.014	6	146	91	26.027	316	234	coaA	90	132	WP_036876019.1	3
741	46.2025	39.3	0.018	6	146	91	26.027	316	234	coaA	90	132	WP_172343902.1	3
742	46.8354	39.3	0.021	8	148	88	26.351	316	234	coaA	90	137	WP_094402225.1	8
743	46.519	38.9	0.024	7	147	89	26.531	316	234	coaA	90	139	WP_025830324.1	10
744	46.519	38.9	0.025	7	147	89	26.531	316	234	coaA	90	140	WP_019966801.1	11
745	46.519	38.9	0.026	7	147	89	26.531	316	234	coaA	90	140	WP_044113459.1	11
746	47.1519	38.9	0.027	7	149	91	23.49	316	234	coaA	90	136	WP_036853900.1	7
747	46.519	38.5	0.032	7	147	88	27.211	316	234	coaA	90	139	WP_021590133.1	10
748	47.4684	38.5	0.034	8	150	89	24	316	234	coaA	90	136	WP_199220691.1	7
749	47.1519	38.5	0.04	9	149	87	26.174	316	234	coaA	90	137	WP_094879898.1	8
750	46.519	38.5	0.041	7	147	88	27.211	316	234	coaA	90	139	WP_025879980.1	10
751	70.5696	38.1	0.055	9	223	132	21.973	316	308	coaA	90	191	WP_004340202.1	7
752	45.8861	37.7	0.062	4	145	94	24.828	316	234	coaA	90	132	WP_021853986.1	3
753	46.2025	37.7	0.069	6	146	92	25.342	316	234	coaA	90	132	WP_036888671.1	3
754	46.2025	37.7	0.07	6	146	93	24.658	316	234	coaA	90	136	WP_007411573.1	7
755	47.4684	37.7	0.074	8	150	90	23.333	316	234	coaA	90	139	WP_092113694.1	10
756	46.519	37.4	0.084	7	147	90	25.85	316	234	coaA	90	139	WP_107582208.1	10
757	46.2025	37.4	0.095	6	146	93	24.658	316	234	coaA	90	141	WP_103003193.1	12
758	46.2025	37	0.1	6	146	93	24.658	316	234	coaA	90	141	WP_008122177.1	12
759	46.8354	36.6	0.15	7	148	93	24.324	316	235	coaA	90	133	WP_074762267.1	3
760	46.2025	36.2	0.2	6	146	94	23.973	316	234	coaA	90	141	WP_036929915.1	12
761	46.2025	36.2	0.2	6	146	94	23.973	316	234	coaA	90	141	WP_028901131.1	12
762	70.2532	36.2	0.21	9	222	130	22.523	316	307	coaA	90	186	WP_104369024.1	3
763	46.2025	35.8	0.26	6	146	94	23.973	316	234	coaA	90	136	WP_006847270.1	7
764	46.2025	35.8	0.28	6	146	94	23.973	316	234	coaA	90	136	WP_153113057.1	7
765	46.2025	35.4	0.35	6	146	94	23.973	316	234	coaA	90	136	WP_153094742.1	7
766	46.8354	35	0.5	7	148	93	24.324	316	235	coaA	90	133	WP_074833087.1	3
767	46.8354	35	0.51	7	148	93	24.324	316	235	coaA	90	133	WP_013065046.1	3
768	47.1519	35	0.55	9	149	86	26.846	316	234	coaA	90	137	WP_158463926.1	8
769	46.8354	34.7	0.58	7	148	90	26.351	316	235	coaA	90	133	WP_091816249.1	3
770	46.2025	34.7	0.7	6	146	94	23.973	316	234	coaA	90	136	WP_117691549.1	7
771	46.2025	34.7	0.71	6	146	94	23.973	316	234	coaA	90	136	WP_153073987.1	7
772	46.2025	34.7	0.76	6	146	94	23.973	316	234	coaA	90	136	WP_153086359.1	7
773	46.2025	34.3	0.78	6	146	94	23.973	316	234	coaA	90	136	WP_144152106.1	7
774	46.2025	34.3	0.84	6	146	94	23.973	316	234	coaA	90	136	WP_117587693.1	7
775	46.2025	34.3	0.94	6	146	94	23.973	316	234	coaA	90	136	WP_153096162.1	7
776	46.2025	34.3	1	6	146	94	23.973	316	234	coaA	90	136	WP_118253974.1	7
777	20.8861	33.5	1.6	2	66	40	34.848	316	118	coaA	56	167	WP_082721726.1	102
778	46.2025	32.3	3.7	6	146	95	23.288	316	234	coaA	90	136	WP_153087100.1	7
779	46.2025	32.3	3.8	6	146	95	23.288	316	234	coaA	90	136	WP_153080807.1	7
780	31.962	32.3	4.4	4	101	61	27.723	316	239	coaA	149	181	WP_028897832.1	83
781	63.2911	32.3	5.1	8	200	132	23	316	271	coaA	83	381	WP_028898278.1	193
782	34.1772	32.3	5.6	4	108	66	26.852	316	302	coaA	203	422	WP_018462776.1	320
783	16.1392	32	7.1	1	51	28	39.216	316	187	coaA	140	246	WP_009011770.1	196
784	17.0886	30	8.7	1	54	36	31.481	316	266	coaA	213	59	WP_007173685.1	7
968	112.579	41.6	0.000815	7	179	100	26.257	159	150	coaD	3	182	WP_094879789.1	5
969	33.9623	36.6	0.026	1	54	32	29.63	159	56	coaD	9	67	WP_018361885.1	14
970	70.4403	37	0.048	2	112	81	24.107	159	113	coaD	2	278	WP_004335605.1	171
971	44.0252	37	0.05	1	70	47	27.143	159	72	coaD	3	67	WP_074614652.1	2
972	44.0252	36.6	0.057	1	70	47	27.143	159	72	coaD	3	67	WP_006283744.1	2
973	70.4403	36.6	0.061	2	112	81	24.107	159	113	coaD	2	278	WP_036887387.1	171
974	70.4403	36.6	0.064	2	112	81	24.107	159	113	coaD	2	278	WP_048739325.1	171
975	70.4403	36.6	0.067	2	112	81	24.107	159	113	coaD	2	278	WP_061315553.1	171
976	41.5094	34.7	0.078	2	66	41	27.273	159	60	coaD	1	65	WP_118207693.1	1
977	70.4403	36.2	0.085	2	112	81	24.107	159	113	coaD	2	278	WP_036867074.1	171
978	70.4403	36.2	0.086	2	112	81	24.107	159	113	coaD	2	278	WP_036862287.1	171
979	70.4403	36.2	0.091	2	112	81	24.107	159	113	coaD	2	278	WP_061450649.1	171
980	44.0252	35.8	0.11	1	70	48	25.714	159	72	coaD	3	67	WP_036896826.1	2
981	44.0252	35.8	0.11	1	70	48	25.714	159	72	coaD	3	67	WP_203050423.1	2
982	44.0252	35.8	0.11	1	70	48	25.714	159	72	coaD	3	67	WP_062433462.1	2
983	41.5094	34.7	0.12	2	66	41	27.273	159	60	coaD	1	65	WP_144007380.1	1
984	69.1824	35	0.15	3	110	77	26.364	159	106	coaD	1	110	WP_207153233.1	1
985	44.0252	35	0.19	1	70	49	24.286	159	72	coaD	3	67	WP_023925749.1	2
986	44.0252	35	0.2	1	70	49	24.286	159	72	coaD	3	67	WP_004366750.1	2
987	44.0252	35	0.2	1	70	49	24.286	159	72	coaD	3	67	WP_004364099.1	2
988	44.0252	35	0.2	1	70	49	24.286	159	72	coaD	3	67	WP_088401077.1	2
989	44.0252	35	0.21	1	70	48	25.714	159	72	coaD	3	67	WP_004377943.1	2
990	44.0252	35	0.21	1	70	49	24.286	159	72	coaD	3	67	WP_024997866.1	2
991	44.0252	35	0.22	1	70	48	25.714	159	72	coaD	3	67	WP_018921133.1	2
992	44.0252	35	0.22	1	70	49	24.286	159	72	coaD	3	67	WP_115082791.1	2
993	71.0692	34.3	0.23	5	113	71	28.319	159	106	coaD	1	110	WP_025883246.1	1
994	44.0252	34.7	0.23	1	70	48	25.714	159	72	coaD	3	67	WP_070667904.1	2
995	44.0252	34.7	0.24	1	70	48	25.714	159	72	coaD	3	67	WP_070693772.1	2
996	44.6541	34.3	0.24	3	71	44	30.986	159	70	coaD	5	77	WP_172206076.1	7
997	43.3962	34.7	0.25	1	69	46	27.536	159	72	coaD	4	67	WP_036925811.1	3
998	64.1509	34.3	0.25	4	102	65	29.412	159	96	coaD	1	101	WP_104405336.1	1
999	44.0252	34.7	0.25	1	70	48	25.714	159	72	coaD	3	67	WP_007134981.1	2
1000	44.0252	34.7	0.26	1	70	49	24.286	159	72	coaD	3	67	WP_099977090.1	2
1001	44.0252	34.7	0.27	1	70	48	25.714	159	72	coaD	3	67	WP_021825952.1	2
1002	43.3962	34.7	0.28	1	69	46	27.536	159	72	coaD	4	67	WP_036866456.1	3
1003	44.0252	34.7	0.28	1	70	49	24.286	159	72	coaD	3	67	WP_097549839.1	2
1004	44.0252	34.7	0.29	1	70	49	24.286	159	72	coaD	3	67	WP_014709267.1	2
1005	41.5094	33.5	0.29	2	66	42	25.758	159	60	coaD	1	65	WP_144007382.1	1
1006	44.0252	34.7	0.29	1	70	49	24.286	159	72	coaD	3	67	WP_100021461.1	2
1007	44.0252	34.7	0.29	1	70	49	24.286	159	72	coaD	3	67	WP_006043726.1	2
1008	44.0252	34.7	0.29	1	70	49	24.286	159	72	coaD	3	67	WP_124140283.1	2
1009	44.0252	34.7	0.29	1	70	49	24.286	159	72	coaD	3	67	WP_099835398.1	2
1010	44.0252	34.7	0.29	1	70	49	24.286	159	72	coaD	3	67	WP_100189533.1	2
1011	44.0252	34.7	0.29	1	70	49	24.286	159	72	coaD	3	67	WP_097656799.1	2
1012	33.9623	33.5	0.3	1	54	32	29.63	159	56	coaD	9	66	WP_009227433.1	13
1013	44.0252	34.7	0.3	1	70	49	24.286	159	72	coaD	3	67	WP_045166468.1	2
1014	44.6541	33.9	0.3	3	71	44	30.986	159	70	coaD	5	77	WP_104368855.1	7
1015	44.0252	34.7	0.3	1	70	49	24.286	159	72	coaD	3	67	WP_088438555.1	2
1016	44.0252	34.3	0.3	1	70	49	24.286	159	72	coaD	3	67	WP_097647013.1	2
1017	44.0252	34.3	0.3	1	70	49	24.286	159	72	coaD	3	67	WP_096405565.1	2
1018	44.0252	34.3	0.3	1	70	49	24.286	159	72	coaD	3	67	WP_100328125.1	2
1019	44.0252	34.3	0.31	1	70	49	24.286	159	72	coaD	3	67	WP_099983751.1	2
1020	44.0252	34.3	0.31	1	70	49	24.286	159	72	coaD	3	67	WP_100370797.1	2
1021	44.0252	34.3	0.33	1	70	49	24.286	159	72	coaD	3	67	WP_100356601.1	2
1022	44.0252	34.3	0.38	1	70	48	25.714	159	72	coaD	3	67	WP_203041731.1	2
1023	44.0252	34.3	0.39	1	70	48	25.714	159	72	coaD	3	67	WP_153090848.1	2
1024	44.0252	34.3	0.39	1	70	48	25.714	159	72	coaD	3	67	WP_153096664.1	2
1025	44.0252	34.3	0.39	1	70	48	25.714	159	72	coaD	3	67	WP_172274623.1	2
1026	44.0252	33.9	0.43	1	70	49	24.286	159	72	coaD	3	67	WP_100013595.1	2
1027	44.0252	33.9	0.43	1	70	49	24.286	159	72	coaD	3	67	WP_061869318.1	2
1028	44.0252	33.9	0.44	1	70	49	24.286	159	72	coaD	3	67	WP_100355995.1	2
1029	44.0252	33.9	0.45	1	70	49	24.286	159	72	coaD	3	67	WP_028905480.1	2
1030	41.5094	33.9	0.46	2	66	41	27.273	159	60	coaD	1	65	WP_106812566.1	1
1031	41.5094	33.9	0.5	2	66	41	27.273	159	60	coaD	1	65	WP_153080173.1	1
1032	41.5094	33.9	0.53	2	66	41	27.273	159	60	coaD	1	65	WP_153081399.1	1
1033	41.5094	33.5	0.55	2	66	41	27.273	159	60	coaD	1	65	WP_117729441.1	1
1034	38.3648	33.9	0.57	1	61	41	29.508	159	72	coaD	12	223	WP_106811721.1	165
1035	41.5094	33.5	0.57	2	66	41	27.273	159	60	coaD	1	65	WP_118207652.1	1
1036	21.3836	33.5	0.61	0	34	21	38.235	159	36	coaD	3	35	WP_174264893.1	2
1037	22.0126	33.5	0.64	0	35	22	37.143	159	37	coaD	3	42	WP_044248544.1	8
1038	22.0126	33.5	0.64	0	35	22	37.143	159	37	coaD	3	42	WP_005847220.1	8
1039	22.6415	33.1	0.82	0	36	22	38.889	159	38	coaD	3	37	WP_036872946.1	2
1040	23.2704	33.1	0.87	0	37	23	37.838	159	39	coaD	3	38	WP_023058574.1	2
1041	47.7987	32.7	0.91	2	76	48	28.947	159	70	coaD	1	76	WP_092073697.1	1
1042	42.7673	32.7	0.91	4	68	36	35.294	159	60	coaD	1	68	WP_158462934.1	1
1043	44.0252	33.1	0.92	1	70	48	25.714	159	72	coaD	3	67	WP_073046487.1	2
1044	84.2767	32.7	0.93	5	134	66	23.881	159	125	coaD	3	113	WP_068854758.1	5
1045	44.0252	33.1	0.93	1	70	49	24.286	159	72	coaD	3	67	WP_153089418.1	2
1046	44.0252	33.1	0.95	1	70	50	22.857	159	72	coaD	3	67	WP_025000381.1	2
1047	22.0126	32.7	1.1	0	35	23	34.286	159	37	coaD	3	36	WP_036854305.1	2
1048	22.0126	32.7	1.1	0	35	23	34.286	159	37	coaD	3	36	WP_025068235.1	2
1049	22.0126	32.7	1.1	0	35	23	34.286	159	37	coaD	3	36	WP_013672169.1	2
1050	41.5094	32.7	1.1	2	66	41	27.273	159	60	coaD	1	65	WP_094434173.1	1
1051	41.5094	32.7	1.1	2	66	41	27.273	159	60	coaD	1	65	WP_094464762.1	1
1052	41.5094	32.7	1.2	2	66	41	27.273	159	60	coaD	1	65	WP_118201827.1	1
1053	39.6226	32.3	1.2	2	63	37	33.333	159	60	coaD	3	67	WP_007902124.1	5
1054	41.5094	32.7	1.2	2	66	41	27.273	159	60	coaD	1	65	WP_094447153.1	1
1055	41.5094	32.7	1.2	2	66	41	27.273	159	60	coaD	1	65	WP_094440825.1	1
1056	34.5912	30.4	1.3	2	55	33	27.273	159	49	coaD	1	54	WP_147380082.1	1
1057	88.0503	32	1.3	6	140	70	24.286	159	129	coaD	1	115	WP_028911039.1	1
1058	41.5094	32.3	1.4	2	66	42	25.758	159	60	coaD	1	65	WP_194256673.1	1
1059	48.4277	32	1.4	4	77	43	33.766	159	72	coaD	1	74	WP_091959879.1	1
1060	89.3082	32	1.4	5	142	92	21.127	159	139	coaD	1	125	WP_028906416.1	1
1061	39.6226	32	1.4	3	63	36	34.921	159	60	coaD	3	67	WP_118355533.1	5
1062	16.9811	32	1.5	0	27	15	44.444	159	28	coaD	2	30	WP_044080750.1	4
1063	39.6226	32	1.5	2	63	41	30.159	159	60	coaD	1	63	WP_102696203.1	1
1064	44.0252	32	1.5	3	70	46	27.143	159	65	coaD	1	70	WP_091840937.1	1
1065	81.761	32.3	1.8	5	130	72	25.385	159	140	coaD	36	367	WP_025001615.1	238
1066	37.7358	31.6	2	2	60	36	26.667	159	54	coaD	3	159	WP_153138513.1	100
1067	37.7358	32	2.1	2	60	36	26.667	159	54	coaD	3	388	WP_194253591.1	329
1068	41.5094	32	2.1	2	66	42	25.758	159	60	coaD	1	65	WP_118154984.1	1
1069	41.5094	32	2.3	2	66	43	24.242	159	60	coaD	1	65	WP_134844665.1	1
1070	22.6415	32	2.3	0	36	23	36.111	159	38	coaD	3	37	WP_027450559.1	2
1071	81.761	32	2.3	5	130	72	25.385	159	140	coaD	36	367	WP_028906101.1	238
1072	81.761	32	2.3	5	130	72	25.385	159	140	coaD	36	367	WP_099891405.1	238
1073	22.6415	32	2.4	0	36	23	36.111	159	38	coaD	3	37	WP_027454655.1	2
1074	43.3962	32	2.4	1	69	47	26.087	159	72	coaD	4	67	WP_018463594.1	3
1075	81.761	31.6	2.4	5	130	72	25.385	159	140	coaD	36	367	WP_045167085.1	238
1076	81.761	31.6	2.6	5	130	72	25.385	159	140	coaD	36	367	WP_023925383.1	238
1077	22.6415	31.6	2.8	0	36	23	36.111	159	39	coaD	4	38	WP_021590786.1	3
1078	44.6541	31.2	2.9	2	71	47	26.761	159	70	coaD	5	74	WP_006951995.1	4
1079	22.6415	31.6	2.9	0	36	23	36.111	159	39	coaD	4	38	WP_027444954.1	3
1080	42.7673	31.2	3	2	68	40	27.941	159	132	coaD	74	68	WP_027454410.1	1
1081	26.4151	31.6	3.1	0	42	26	38.095	159	59	coaD	18	367	WP_204865887.1	326
1082	26.4151	31.6	3.1	0	42	26	38.095	159	59	coaD	18	367	WP_036866270.1	326
1083	26.4151	31.6	3.1	0	42	26	38.095	159	59	coaD	18	367	WP_036924480.1	326
1084	94.3396	31.2	3.1	5	150	80	22.667	159	139	coaD	1	125	WP_033150268.1	1
1085	26.4151	31.2	3.2	0	42	26	38.095	159	59	coaD	18	367	WP_120174636.1	326
1086	26.4151	31.2	3.3	0	42	26	38.095	159	59	coaD	18	367	WP_025838214.1	326
1087	26.4151	31.2	3.3	0	42	26	38.095	159	59	coaD	18	367	WP_013264805.1	326
1088	22.0126	31.2	3.4	0	35	22	37.143	159	38	coaD	4	37	WP_207155331.1	3
1089	22.0126	31.2	3.5	0	35	23	34.286	159	37	coaD	3	36	WP_104369652.1	2
1090	94.3396	30.8	3.7	5	150	81	22	159	139	coaD	1	125	WP_074760100.1	1
1091	94.3396	30.8	3.8	5	150	81	22	159	139	coaD	1	125	WP_013065028.1	1
1092	94.3396	30.8	3.8	5	150	81	22	159	139	coaD	1	125	WP_091860668.1	1
1093	41.5094	30.8	4.1	1	66	46	27.273	159	64	coaD	1	66	WP_036874233.1	1
1094	37.1069	30.8	4.1	2	59	36	30.508	159	58	coaD	5	62	WP_006947796.1	4
1095	81.761	30.8	4.5	5	130	72	25.385	159	140	coaD	36	367	WP_099983376.1	238
1096	41.5094	30.8	4.8	2	66	42	25.758	159	60	coaD	1	65	WP_153089504.1	1
1097	16.9811	30.4	4.9	0	27	16	40.741	159	28	coaD	2	30	WP_044073050.1	4
1098	41.5094	30.8	4.9	2	66	42	25.758	159	60	coaD	1	65	WP_118118966.1	1
1099	16.9811	30.4	5	0	27	16	40.741	159	28	coaD	2	30	WP_044066162.1	4
1100	94.3396	30.4	5	6	150	82	21.333	159	139	coaD	1	125	WP_033147470.1	1
1101	41.5094	30.8	5.1	2	66	42	25.758	159	60	coaD	1	65	WP_153089552.1	1
1102	16.9811	30.4	5.6	0	27	16	40.741	159	28	coaD	2	30	WP_042520179.1	4
1103	23.2704	30.8	5.7	0	37	22	40.541	159	54	coaD	18	362	WP_155715520.1	326
1104	16.9811	30.4	5.8	0	27	16	40.741	159	28	coaD	2	30	WP_044074666.1	4
1105	35.8491	30	5.8	2	57	36	31.579	159	54	coaD	1	57	WP_073207813.1	1
1106	23.2704	30.4	6	0	37	22	40.541	159	54	coaD	18	362	WP_009434827.1	326
1107	23.8994	30.4	6.1	0	38	25	34.211	159	151	coaD	114	303	WP_094446487.1	266
1108	67.9245	30.4	6.1	4	108	70	26.852	159	124	coaD	22	331	WP_091914703.1	228
1109	23.8994	30.4	6.3	0	38	25	34.211	159	151	coaD	114	303	WP_094390914.1	266
1110	81.761	30.4	6.4	5	130	73	24.615	159	140	coaD	36	367	WP_100018759.1	238
1111	39.6226	30	6.5	2	63	40	28.571	159	58	coaD	1	63	WP_102189054.1	1
1112	23.8994	30.4	6.5	0	38	25	34.211	159	151	coaD	114	303	WP_094435912.1	266
1113	39.6226	30	6.6	2	63	40	28.571	159	58	coaD	1	63	WP_036927605.1	1
1114	28.9308	30	6.6	1	46	31	28.261	159	44	coaD	1	46	WP_023057329.1	1
1115	45.9119	30	6.6	3	73	45	30.137	159	67	coaD	1	73	WP_094401369.1	1
1116	39.6226	30	7	2	63	40	28.571	159	58	coaD	1	63	WP_195254125.1	1
1117	39.6226	30	7.1	2	63	40	28.571	159	58	coaD	1	63	WP_103003591.1	1
1118	39.6226	30	7.1	2	63	40	28.571	159	58	coaD	1	63	WP_008124987.1	1
1119	94.3396	30	7.2	5	150	80	22.667	159	139	coaD	1	125	WP_073044424.1	1
1120	41.5094	30.4	7.4	2	66	42	25.758	159	60	coaD	1	65	WP_118313417.1	1
1121	116.981	30	7.5	6	186	112	20.968	159	157	coaD	5	187	WP_029906389.1	4
1122	39.6226	30	7.6	2	63	40	28.571	159	58	coaD	1	63	WP_025072892.1	1
1123	41.5094	30.4	7.7	2	66	42	25.758	159	60	coaD	1	65	WP_089544621.1	1
1124	115.723	30	7.8	7	184	97	22.283	159	150	coaD	5	200	WP_021671270.1	25
1125	21.3836	30	8.9	0	34	23	32.353	159	37	coaD	4	36	WP_027453854.1	3
1126	81.761	30	9	5	130	73	24.615	159	140	coaD	36	367	WP_099836416.1	238
1127	81.761	30	9	5	130	73	24.615	159	140	coaD	36	367	WP_100327803.1	238
1128	42.7673	30	9.3	1	68	46	27.941	159	137	coaD	73	186	WP_006952472.1	119
1129	81.761	30	9.3	5	130	73	24.615	159	140	coaD	36	367	WP_099976408.1	238
1130	81.761	30	9.5	5	130	73	24.615	159	140	coaD	36	367	WP_097549657.1	238
1131	11.9497	29.6	9.7	0	19	8	57.895	159	19	coaD	1	19	WP_025792988.1	1
1132	45.9119	30	9.7	1	73	47	28.767	159	141	coaD	69	515	WP_027444964.1	448
1133	81.761	30	9.7	5	130	73	24.615	159	140	coaD	36	367	WP_096405120.1	238
1134	11.9497	29.6	9.8	0	19	8	57.895	159	19	coaD	1	19	WP_036871315.1	1
1135	59.1195	29.6	9.8	3	94	65	26.596	159	91	coaD	1	93	WP_008823704.1	1
1136	38.9937	29.6	9.8	3	62	39	29.032	159	61	coaD	5	95	WP_091915263.1	34
1137	81.761	30	9.8	5	130	73	24.615	159	140	coaD	36	367	WP_124140114.1	238
1138	81.761	30	9.8	5	130	73	24.615	159	140	coaD	36	367	WP_100015923.1	238
1139	45.9119	30	9.9	1	73	47	28.767	159	141	coaD	69	515	WP_021589194.1	448
1140	81.761	30	9.9	5	130	73	24.615	159	140	coaD	36	367	WP_097648506.1	238
1143	41.9643	46.6	3.34e-05	3	94	57	35.106	224	213	cohE	121	204	WP_094464177.1	114
1144	74.5536	46.6	3.95e-05	5	167	100	27.545	224	213	cohE	67	204	WP_094464962.1	39
1145	45.5357	46.2	4.63e-05	5	102	58	34.314	224	218	cohE	121	215	WP_025000913.1	119
1146	41.9643	45.8	6.72e-05	3	94	58	34.043	224	213	cohE	121	203	WP_018464621.1	113
1147	74.5536	45.4	8.36e-05	5	167	100	27.545	224	213	cohE	67	204	WP_094446492.1	39
1148	39.2857	45.4	9.02e-05	2	88	53	37.5	224	213	cohE	127	204	WP_094435900.1	118
1149	39.2857	45.1	0.000136	2	88	53	37.5	224	213	cohE	127	204	WP_094390920.1	118
1150	41.9643	44.7	0.000173	3	94	57	35.106	224	213	cohE	121	204	WP_094390007.1	114
1151	41.9643	44.3	0.000229	3	94	57	35.106	224	213	cohE	121	204	WP_082026256.1	114
1152	41.9643	42.7	0.00075	3	94	60	31.915	224	213	cohE	121	203	WP_207154211.1	113
1153	42.8571	41.6	0.000834	4	96	53	34.375	224	216	cohE	127	138	WP_091843830.1	47
1154	45.5357	42.4	0.001	5	102	60	32.353	224	218	cohE	121	199	WP_007136053.1	103
1155	43.75	40	0.004	4	98	60	32.653	224	220	cohE	127	147	WP_106812525.1	52
1156	41.0714	38.1	0.014	4	92	50	34.783	224	212	cohE	127	136	WP_033147246.1	49
1157	41.9643	36.2	0.086	4	94	56	34.043	224	216	cohE	127	143	WP_094380728.1	52
1158	40.1786	35.8	0.12	3	90	56	32.222	224	213	cohE	127	145	WP_194253085.1	58
1159	40.1786	35.4	0.14	3	90	56	32.222	224	213	cohE	127	145	WP_181993570.1	58
1160	40.1786	35.4	0.15	3	90	56	32.222	224	213	cohE	127	145	WP_195838405.1	58
1161	40.1786	35.4	0.15	3	90	56	32.222	224	213	cohE	127	145	WP_022122043.1	58
1162	40.1786	35	0.17	3	90	56	32.222	224	213	cohE	127	145	WP_006847454.1	58
1163	41.9643	35	0.18	4	94	55	29.787	224	216	cohE	129	140	WP_021855570.1	52
1164	40.1786	34.7	0.29	3	90	56	32.222	224	213	cohE	127	145	WP_182429241.1	58
1165	40.1786	34.7	0.3	3	90	56	32.222	224	213	cohE	127	145	WP_203049635.1	58
1166	40.1786	34.7	0.31	3	90	56	32.222	224	213	cohE	127	145	WP_176425564.1	58
1167	40.1786	34.3	0.33	3	90	56	32.222	224	213	cohE	127	145	WP_199656126.1	58
1168	31.6964	34.3	0.38	3	71	40	36.62	224	194	cohE	127	126	WP_194254896.1	58
1169	23.6607	34.3	0.39	2	53	28	41.509	224	178	cohE	127	100	WP_102697477.1	50
1170	40.1786	34.3	0.39	3	90	56	32.222	224	213	cohE	127	145	WP_194256377.1	58
1171	31.6964	34.3	0.39	3	71	40	36.62	224	194	cohE	127	126	WP_194268368.1	58
1172	45.0893	33.9	0.41	5	101	58	31.683	224	220	cohE	127	143	WP_110370191.1	47
1173	43.75	33.9	0.42	4	98	58	32.653	224	219	cohE	127	146	WP_051220294.1	52
1174	23.6607	33.9	0.45	2	53	28	41.509	224	178	cohE	127	100	WP_023058169.1	50
1175	23.6607	33.9	0.45	2	53	28	41.509	224	178	cohE	127	100	WP_004350723.1	50
1176	41.0714	33.9	0.48	4	92	51	33.696	224	212	cohE	127	136	WP_027449811.1	49
1177	41.0714	33.9	0.51	4	92	51	33.696	224	212	cohE	127	136	WP_027455674.1	49
1178	40.1786	33.9	0.53	3	90	57	31.111	224	213	cohE	127	145	WP_181985934.1	58
1179	31.6964	33.5	0.63	3	71	41	35.211	224	194	cohE	127	126	WP_186292215.1	58
1180	30.3571	33.5	0.71	3	68	37	38.235	224	191	cohE	127	123	WP_194256916.1	58
1181	42.8571	33.1	0.83	4	96	54	33.333	224	216	cohE	127	141	WP_094388880.1	50
1182	41.9643	32.7	1	4	94	57	32.979	224	216	cohE	127	141	WP_006282566.1	50
1183	41.0714	32	2.5	4	92	52	32.609	224	212	cohE	127	136	WP_028913052.1	49
1184	40.1786	31.6	2.6	3	90	57	31.111	224	213	cohE	127	141	WP_118115730.1	54
1185	38.3929	32.3	2.7	5	86	50	34.884	224	211	cohE	129	146	WP_091957769.1	64
1186	32.5893	31.2	4	4	73	38	35.616	224	192	cohE	127	128	WP_194253530.1	58
1187	21.875	31.6	5.8	3	49	23	40.816	224	99	cohE	55	198	WP_089365935.1	152
1188	31.25	30.8	6.4	2	70	32	30	224	96	cohE	43	186	WP_115083198.1	118
1189	60.7143	30.8	7.5	5	136	82	27.206	224	149	cohE	20	141	WP_134843207.1	17
1190	23.6607	30	8.9	2	53	29	39.623	224	178	cohE	127	100	WP_060941219.1	50
1191	44.1964	30	8.9	4	99	63	30.303	224	221	cohE	127	148	WP_094385367.1	52
1192	42.4107	30	9.2	4	95	57	31.579	224	216	cohE	127	141	WP_027455097.1	50
1193	43.75	30	9.3	4	98	60	30.612	224	219	cohE	127	144	WP_094386594.1	50
1194	14.2857	30.8	9.8	0	32	18	43.75	224	190	cohE	159	289	WP_154532969.1	258
1195	78.6885	29.6	1.1	0	48	32	33.333	61	55	csrA	8	357	WP_107582381.1	310
1196	70.4918	29.3	1.7	0	43	28	34.884	61	55	csrA	13	353	WP_207153542.1	311
1197	70.4918	28.5	2.8	0	43	28	34.884	61	55	csrA	13	353	WP_018462444.1	311
1198	77.0492	27.3	7	0	47	31	34.043	61	59	csrA	13	357	WP_019968266.1	311
1199	77.0492	27.3	7.7	0	47	31	34.043	61	59	csrA	13	357	WP_008563572.1	311
1409	18.5824	32.7	9.1	4	97	54	31.959	522	435	cydA	342	810	WP_147785608.1	723
1410	18.5824	32.7	9.5	3	97	54	31.959	522	435	cydA	342	810	WP_130829853.1	723
1411	13.0268	32.7	9.7	2	68	41	29.412	522	456	cydA	392	64	WP_103002707.1	1
1412	19.3487	32.7	9.9	2	101	62	29.703	522	435	cydA	335	814	WP_028910224.1	723
1616	15.5673	37.7	0.018	2	59	37	33.898	379	373	cydB	316	81	WP_196795193.1	24
1617	15.5673	37	0.021	2	59	37	33.898	379	373	cydB	316	71	WP_048798319.1	14
1618	27.7045	33.5	3.8	6	105	51	27.619	379	155	cydB	55	465	WP_100014679.1	382
1619	27.7045	32.7	5.2	6	105	51	27.619	379	155	cydB	55	465	WP_099892599.1	382
1620	27.7045	32.7	5.5	6	105	51	27.619	379	155	cydB	55	465	WP_100016046.1	382
1621	27.7045	32.7	5.7	6	105	51	27.619	379	155	cydB	55	465	WP_100371292.1	382
1622	27.7045	32.7	5.8	6	105	51	27.619	379	155	cydB	55	465	WP_096408381.1	382
1623	27.7045	32.7	5.8	6	105	51	27.619	379	155	cydB	55	465	WP_112200326.1	382
1624	24.0106	32	9.2	3	91	55	28.571	379	245	cydB	162	341	WP_021670187.1	254
1625	15.0396	32	9.5	1	57	31	29.825	379	146	cydB	90	467	WP_134844112.1	420
1626	21.1082	32	10	1	80	54	26.25	379	173	cydB	94	181	WP_025797988.1	107
1627	59.4595	26.6	4.7	0	22	13	40.909	37	34	cydX	13	1726	WP_147381626.1	1705
1628	43.2432	25.8	9.5	0	16	7	56.25	37	19	cydX	4	92	WP_118313454.1	77
1801	21.978	39.7	0.025	0	60	42	30	273	78	dapB	19	842	WP_074803182.1	783
1802	21.978	38.1	0.049	0	60	42	30	273	78	dapB	19	310	WP_039870834.1	251
1803	30.0366	34.7	0.74	2	82	47	32.927	273	111	dapB	37	93	WP_125234251.1	13
1804	23.0769	33.9	1.2	2	63	32	36.508	273	92	dapB	37	74	WP_025799857.1	13
1805	34.7985	32.7	3	5	95	50	33.684	273	107	dapB	15	112	WP_094379316.1	29
1806	32.967	32.3	3.7	3	90	43	27.778	273	265	dapB	198	120	WP_024997999.1	31
1807	49.8168	32.3	4.5	6	136	72	28.676	273	119	dapB	3	218	WP_094389656.1	89
1808	27.8388	32.3	4.5	4	76	38	36.842	273	108	dapB	33	113	WP_021583207.1	48
1809	30.4029	32.3	5.5	2	83	53	30.12	273	241	dapB	164	672	WP_207153701.1	590
1810	35.1648	32	5.7	4	96	54	31.25	273	107	dapB	12	112	WP_091960890.1	29
1811	62.2711	32	6.7	5	170	113	21.765	273	216	dapB	54	197	WP_021672871.1	41
1812	35.1648	31.6	7.7	5	96	53	32.292	273	107	dapB	12	112	WP_125104478.1	29
1813	23.0769	31.2	7.8	2	63	33	34.921	273	92	dapB	37	74	WP_009160997.1	13
1814	30.7692	30.4	8.4	4	84	50	27.381	273	243	dapB	170	131	WP_144289415.1	49
1815	43.0657	45.1	0.000173	4	118	64	28.814	274	210	dapD	105	203	WP_118201616.1	94
1816	33.5766	43.9	0.000442	1	92	57	29.348	274	213	dapD	122	195	WP_074762147.1	112
1817	43.0657	43.9	0.000509	4	118	65	27.966	274	210	dapD	105	204	WP_089542534.1	95
1818	33.9416	40	0.007	5	93	50	33.333	274	229	dapD	145	140	WP_091842982.1	52
1819	33.9416	40	0.007	5	93	49	34.409	274	229	dapD	145	140	WP_073207184.1	52
1820	33.9416	39.7	0.009	5	93	50	33.333	274	229	dapD	145	140	WP_036909923.1	52
1821	33.9416	39.7	0.009	5	93	50	33.333	274	229	dapD	145	140	WP_074762335.1	52
1822	51.8248	40.4	0.009	6	142	68	30.986	274	210	dapD	78	287	WP_102698202.1	167
1823	33.9416	39.7	0.01	5	93	50	33.333	274	229	dapD	145	140	WP_028906894.1	52
1824	33.9416	39.7	0.01	5	93	50	33.333	274	229	dapD	145	140	WP_013064589.1	52
1825	33.9416	39.3	0.011	5	93	50	33.333	274	229	dapD	145	140	WP_073046871.1	52
1826	40.146	40.4	0.011	6	110	50	31.818	274	203	dapD	117	480	WP_153098732.1	373
1827	40.146	40.4	0.012	6	110	50	31.818	274	203	dapD	117	481	WP_153079630.1	374
1828	33.9416	39.7	0.015	4	93	46	34.409	274	210	dapD	129	287	WP_036871094.1	199
1829	33.9416	38.9	0.018	5	93	50	33.333	274	229	dapD	145	140	WP_027448945.1	52
1830	33.9416	39.7	0.019	4	93	46	34.409	274	210	dapD	129	287	WP_023057732.1	199
1831	43.0657	39.3	0.019	4	118	68	25.424	274	210	dapD	105	205	WP_158464229.1	96
1832	33.9416	39.7	0.019	4	93	46	34.409	274	210	dapD	129	287	WP_004350505.1	199
1833	33.9416	38.5	0.02	5	93	51	32.258	274	229	dapD	145	140	WP_028902396.1	52
1834	60.5839	39.7	0.02	8	166	104	22.289	274	216	dapD	57	398	WP_172184252.1	252
1835	33.9416	38.5	0.024	5	93	51	32.258	274	229	dapD	145	140	WP_033149483.1	52
1836	33.9416	38.5	0.025	5	93	51	32.258	274	229	dapD	145	140	WP_028911641.1	52
1837	35.0365	39.3	0.025	4	96	51	31.25	274	213	dapD	129	289	WP_074613977.1	198
1838	35.0365	39.3	0.027	4	96	51	31.25	274	213	dapD	129	289	WP_027454188.1	198
1839	35.0365	39.3	0.027	4	96	51	31.25	274	213	dapD	129	289	WP_094448203.1	198
1840	35.0365	38.9	0.027	4	96	51	31.25	274	213	dapD	129	289	WP_006281249.1	198
1841	31.7518	38.5	0.028	2	87	50	28.736	274	208	dapD	134	175	WP_172178128.1	89
1842	35.0365	38.9	0.028	4	96	51	31.25	274	213	dapD	129	289	WP_074548650.1	198
1843	35.4015	38.9	0.036	3	97	54	32.99	274	213	dapD	128	292	WP_007575609.1	196
1844	36.8613	38.5	0.041	3	101	60	30.693	274	205	dapD	113	382	WP_117726927.1	284
1845	36.1314	37.4	0.042	3	99	65	24.242	274	215	dapD	127	143	WP_153089073.1	45
1846	41.2409	38.5	0.05	4	113	70	25.664	274	215	dapD	113	396	WP_006281811.1	288
1847	33.9416	37.4	0.05	5	93	51	32.258	274	229	dapD	145	140	WP_091915827.1	52
1848	44.8905	37.7	0.051	3	123	71	30.081	274	203	dapD	88	190	WP_207153358.1	76
1849	31.3869	37.4	0.052	4	86	50	30.233	274	229	dapD	147	140	WP_033148359.1	62
1850	37.9562	38.1	0.055	5	104	52	31.731	274	218	dapD	130	298	WP_024990405.1	199
1851	33.9416	37	0.064	5	93	51	32.258	274	229	dapD	145	140	WP_091902236.1	52
1852	39.781	37.4	0.066	5	109	54	29.358	274	203	dapD	117	153	WP_194252876.1	46
1853	35.7664	37.4	0.069	2	98	49	31.633	274	211	dapD	132	169	WP_172276447.1	72
1854	36.1314	37	0.07	3	99	65	24.242	274	215	dapD	127	159	WP_153129034.1	61
1855	30.6569	37.7	0.074	3	84	45	30.952	274	208	dapD	134	275	WP_094385178.1	196
1856	30.6569	37.7	0.081	3	84	45	30.952	274	208	dapD	134	275	WP_094388068.1	196
1857	41.6058	37.7	0.088	4	114	70	26.316	274	216	dapD	113	393	WP_172271962.1	284
1858	49.635	37.4	0.095	5	136	80	28.676	274	217	dapD	97	306	WP_154533644.1	173
1859	37.2263	37	0.16	6	102	57	28.431	274	205	dapD	115	382	WP_036865601.1	286
1860	32.4818	36.2	0.21	3	89	50	29.213	274	213	dapD	134	287	WP_172275034.1	203
1861	34.6715	35.4	0.23	4	95	55	27.368	274	215	dapD	131	137	WP_051523011.1	47
1862	44.5255	35.4	0.27	3	122	70	26.23	274	214	dapD	105	208	WP_130830462.1	95
1863	30.6569	35.8	0.27	3	84	46	29.762	274	208	dapD	134	275	WP_094422970.1	196
1864	31.3869	35	0.27	3	86	52	27.907	274	229	dapD	147	140	WP_091814101.1	62
1865	34.6715	35.8	0.31	3	95	52	29.474	274	213	dapD	130	289	WP_028908976.1	199
1866	37.2263	35.4	0.38	5	102	55	30.392	274	213	dapD	123	289	WP_024990849.1	193
1867	24.8175	35	0.4	1	68	32	29.412	274	202	dapD	151	176	WP_029903693.1	109
1868	39.4161	34.7	0.45	6	108	53	31.481	274	203	dapD	117	134	WP_153097065.1	27
1869	44.5255	35	0.48	5	122	73	27.049	274	218	dapD	108	295	WP_008447064.1	179
1870	35.7664	35	0.56	4	98	54	27.551	274	218	dapD	134	297	WP_172176289.1	204
1871	37.2263	35	0.58	5	102	50	31.373	274	214	dapD	129	294	WP_094398509.1	197
1872	46.3504	34.3	0.65	6	127	81	26.772	274	229	dapD	109	174	WP_172182928.1	54
1873	44.5255	34.7	0.67	5	122	74	26.23	274	218	dapD	108	295	WP_019035450.1	179
1874	16.7883	34.3	0.68	0	46	32	30.435	274	215	dapD	170	156	WP_172180884.1	111
1875	12.4088	34.3	0.69	0	34	19	44.118	274	205	dapD	172	190	WP_118191117.1	157
1876	34.3066	34.7	0.73	3	94	56	26.596	274	218	dapD	134	292	WP_094383838.1	203
1877	33.9416	33.9	0.79	4	93	56	26.882	274	229	dapD	145	140	WP_092073893.1	52
1878	37.9562	34.3	0.86	5	104	52	31.731	274	218	dapD	130	298	WP_004345684.1	199
1879	37.9562	34.3	0.86	5	104	52	31.731	274	218	dapD	130	298	WP_039857169.1	199
1880	34.6715	34.3	0.88	4	95	51	30.526	274	213	dapD	130	289	WP_023984937.1	199
1881	34.6715	34.3	0.89	4	95	51	30.526	274	213	dapD	130	289	WP_004367964.1	199
1882	33.9416	34.3	0.92	4	93	49	31.183	274	210	dapD	129	286	WP_091819670.1	198
1883	32.4818	34.3	1	3	89	51	28.09	274	213	dapD	134	287	WP_094381957.1	203
1884	36.4964	33.5	1.2	3	100	62	25	274	211	dapD	125	164	WP_029902798.1	65
1885	33.5766	33.5	1.4	2	92	57	25	274	210	dapD	119	177	WP_028912553.1	98
1886	40.5109	33.1	1.4	3	111	67	25.225	274	224	dapD	126	168	WP_172203955.1	62
1887	43.4307	33.1	1.6	4	119	74	25.21	274	229	dapD	111	188	WP_094388748.1	85
1888	31.3869	33.1	1.6	3	86	51	29.07	274	229	dapD	147	140	WP_094391119.1	62
1889	31.3869	33.1	1.6	3	86	51	29.07	274	229	dapD	147	140	WP_094464145.1	62
1890	33.5766	33.5	1.7	4	92	49	30.435	274	210	dapD	130	286	WP_062432659.1	199
1891	36.8613	33.1	1.7	3	101	54	26.733	274	229	dapD	143	164	WP_172345194.1	70
1892	33.5766	33.5	1.8	4	92	49	30.435	274	210	dapD	130	286	WP_036895836.1	199
1893	13.1387	30.8	1.8	0	36	23	36.111	274	205	dapD	170	37	WP_134844155.1	2
1894	15.3285	32.7	1.9	0	42	28	33.333	274	215	dapD	174	160	WP_158464219.1	119
1895	33.5766	32.7	2.1	2	92	57	25	274	210	dapD	119	177	WP_073206255.1	98
1896	36.1314	33.1	2.1	3	99	56	28.283	274	217	dapD	130	294	WP_025798861.1	200
1897	45.9854	33.1	2.2	4	126	77	26.984	274	221	dapD	109	228	WP_092072930.1	105
1898	35.7664	33.1	2.3	4	98	54	27.551	274	218	dapD	134	298	WP_203040568.1	205
1899	14.9635	32.7	2.3	0	41	27	34.146	274	215	dapD	175	160	WP_199545528.1	120
1900	35.7664	33.1	2.3	4	98	54	27.551	274	218	dapD	134	298	WP_089544906.1	205
1901	29.1971	32.7	2.3	1	80	47	26.25	274	211	dapD	144	178	WP_094381109.1	99
1902	35.7664	33.1	2.5	4	98	54	27.551	274	218	dapD	134	298	WP_118311040.1	205
1903	35.7664	33.1	2.5	4	98	54	27.551	274	218	dapD	134	298	WP_203050816.1	205
1904	21.8978	32.3	2.5	1	60	41	28.333	274	205	dapD	146	151	WP_154482341.1	94
1905	15.3285	32.3	2.6	0	42	28	33.333	274	216	dapD	175	160	WP_117729099.1	119
1906	50.7299	32.7	2.8	7	139	78	27.338	274	217	dapD	97	298	WP_009161943.1	165
1907	31.3869	32	3.1	3	86	52	27.907	274	229	dapD	147	140	WP_091961507.1	62
1908	15.3285	32	3.2	0	42	28	33.333	274	215	dapD	174	131	WP_157591636.1	90
1909	31.3869	32.3	3.2	2	86	57	27.907	274	202	dapD	122	154	WP_094465488.1	69
1910	39.4161	32	3.3	5	108	56	28.704	274	203	dapD	117	134	WP_117664348.1	27
1911	37.9562	32.3	3.3	6	104	51	31.731	274	221	dapD	129	268	WP_172486281.1	174
1912	39.781	32.3	3.6	2	109	46	25.688	274	211	dapD	118	191	WP_155814592.1	103
1913	35.0365	32.3	4	4	96	52	30.208	274	213	dapD	129	289	WP_068857057.1	198
1914	30.6569	32.3	4	3	84	46	29.762	274	208	dapD	134	284	WP_153122419.1	205
1915	35.4015	32.3	4	4	97	53	27.835	274	217	dapD	134	297	WP_018968105.1	205
1916	56.2044	32.3	4.3	8	154	71	27.922	274	273	dapD	138	154	WP_197061640.1	23
1917	34.3066	32.3	4.4	4	94	60	28.723	274	122	dapD	33	272	WP_036879310.1	182
1918	41.2409	32.3	4.5	6	113	65	30.088	274	215	dapD	113	392	WP_006951098.1	284
1919	31.3869	31.6	4.5	2	86	60	24.419	274	202	dapD	122	154	WP_036914092.1	69
1920	32.4818	32	4.7	3	89	54	24.719	274	213	dapD	134	290	WP_036876094.1	206
1921	37.9562	32	4.7	4	104	61	26.923	274	222	dapD	130	299	WP_207153498.1	200
1922	49.2701	31.6	5	5	135	72	25.926	274	271	dapD	151	173	WP_074833955.1	53
1923	37.9562	32	5.1	4	104	60	27.885	274	222	dapD	130	299	WP_018463783.1	200
1924	14.9635	31.6	5.2	0	41	27	34.146	274	215	dapD	175	160	WP_082026248.1	120
1925	20.8029	31.6	5.3	1	57	35	35.088	274	215	dapD	161	125	WP_119250444.1	69
1926	17.8832	31.6	5.4	1	49	28	40.816	274	201	dapD	153	157	WP_007367148.1	110
1927	34.3066	32	5.5	3	94	65	25.532	274	200	dapD	109	98	WP_029903745.1	8
1928	42.3358	32	5.6	4	116	77	22.414	274	274	dapD	167	291	WP_025065835.1	181
1929	14.9635	31.6	5.9	0	41	27	34.146	274	215	dapD	175	160	WP_042518289.1	120
1930	36.1314	32	6.1	4	99	54	29.293	274	217	dapD	130	289	WP_028908004.1	196
1931	25.5474	31.2	6.1	2	70	41	28.571	274	211	dapD	151	122	WP_073045107.1	53
1932	9.85401	31.2	6.2	0	27	14	48.148	274	202	dapD	176	145	WP_125104526.1	119
1933	15.3285	31.2	6.4	0	42	28	33.333	274	215	dapD	174	160	WP_197069029.1	119
1934	30.6569	31.6	6.5	3	84	46	29.762	274	208	dapD	134	284	WP_153082971.1	205
1935	15.3285	31.2	6.5	0	42	28	33.333	274	215	dapD	174	140	WP_197067634.1	99
1936	37.9562	31.6	6.6	5	104	55	28.846	274	217	dapD	129	295	WP_005846476.1	196
1937	34.6715	31.6	6.6	4	95	53	28.421	274	213	dapD	130	289	WP_008566299.1	199
1938	27.3723	30.4	6.8	2	75	41	28	274	211	dapD	150	86	WP_052484596.1	12
1939	31.7518	32	6.9	2	87	50	24.138	274	217	dapD	131	669	WP_172273763.1	599
1940	45.9854	31.6	7.2	5	126	77	22.222	274	232	dapD	117	412	WP_036892373.1	298
1941	52.5547	31.6	7.3	6	144	91	21.528	274	232	dapD	100	412	WP_116616178.1	280
1942	35.4015	31.6	7.4	2	97	61	25.773	274	213	dapD	128	289	WP_021824357.1	193
1943	41.6058	31.2	7.4	5	114	58	30.702	274	205	dapD	93	140	WP_104404040.1	47
1944	14.5985	30.8	7.5	0	40	27	32.5	274	211	dapD	172	155	WP_158570099.1	116
1945	34.6715	31.6	7.6	4	95	53	28.421	274	213	dapD	130	289	WP_019968652.1	199
1946	32.4818	31.6	7.6	2	89	51	28.09	274	213	dapD	134	290	WP_118865670.1	206
1947	19.3431	31.2	7.6	0	53	37	30.189	274	251	dapD	199	197	WP_104404379.1	145
1948	23.3577	30.8	7.7	2	64	34	32.813	274	205	dapD	151	153	WP_027449822.1	90
1949	12.7737	30.8	7.7	0	35	22	37.143	274	211	dapD	177	121	WP_157949450.1	87
1950	37.9562	31.6	7.8	5	104	55	28.846	274	217	dapD	129	295	WP_027952511.1	196
1951	35.4015	31.6	7.8	3	97	54	26.804	274	217	dapD	134	297	WP_009235985.1	205
1952	19.3431	31.2	8.2	1	53	32	30.189	274	229	dapD	177	209	WP_116616180.1	162
1953	12.7737	30.8	8.7	0	35	21	40	274	205	dapD	171	179	WP_091839464.1	145
1954	23.3577	30.8	8.7	2	64	34	32.813	274	205	dapD	151	135	WP_155808463.1	72
1955	39.781	31.2	8.8	3	109	69	27.523	274	234	dapD	126	203	WP_029903741.1	105
1956	32.8467	31.2	9.4	4	90	59	27.778	274	198	dapD	115	375	WP_118866932.1	286
1957	36.1314	31.2	9.5	4	99	55	28.283	274	217	dapD	130	289	WP_074762056.1	196
1958	34.6715	30.8	9.9	3	95	53	27.368	274	210	dapD	128	177	WP_091899739.1	87
1959	13.1387	30.8	10	0	36	21	41.667	274	210	dapD	175	178	WP_052357122.1	143
2067	27.3723	33.9	1.7	2	75	48	33.333	274	126	dapF	53	246	WP_204865388.1	173
2068	27.3723	33.9	1.8	2	75	48	33.333	274	126	dapF	53	246	WP_013265837.1	173
2069	27.7372	33.9	1.8	3	76	44	34.211	274	125	dapF	53	247	WP_004353800.1	175
2070	27.3723	33.5	2.3	2	75	48	33.333	274	126	dapF	53	246	WP_036925653.1	173
2071	27.3723	33.1	3.3	2	75	49	32	274	126	dapF	53	246	WP_089367209.1	173
2072	27.7372	32.7	4.1	3	76	45	32.895	274	125	dapF	53	247	WP_007367357.1	175
2073	33.9416	32.3	4.1	2	93	65	26.882	274	104	dapF	13	421	WP_078805823.1	331
2074	28.1022	32.7	4.4	3	77	47	31.169	274	126	dapF	53	248	WP_025000027.1	175
2075	28.1022	32.7	4.5	3	77	46	32.468	274	126	dapF	53	246	WP_025839732.1	173
2076	33.5766	32	4.5	3	92	56	22.826	274	244	dapF	166	205	WP_060932724.1	116
2077	27.7372	32.3	4.6	3	76	45	32.895	274	125	dapF	53	247	WP_036855042.1	175
2078	27.7372	32.3	5.1	3	76	45	32.895	274	125	dapF	53	247	WP_118866761.1	175
2079	27.7372	32.3	5.6	3	76	45	32.895	274	125	dapF	53	247	WP_013672023.1	175
2080	27.7372	32.3	5.7	3	76	45	32.895	274	125	dapF	53	247	WP_029216412.1	175
2081	33.9416	32	6.5	2	93	65	26.882	274	104	dapF	13	420	WP_019187495.1	330
2082	28.1022	32	6.5	3	77	46	32.468	274	126	dapF	53	248	WP_024998680.1	175
2083	28.1022	32	7.5	3	77	45	33.766	274	126	dapF	53	248	WP_050696495.1	175
2084	28.1022	31.6	8.1	3	77	46	32.468	274	126	dapF	53	248	WP_100019520.1	175
2085	33.9416	31.6	8.4	2	93	65	26.882	274	104	dapF	13	420	WP_070724104.1	330
2086	18.9781	31.2	9.4	1	52	32	34.615	274	91	dapF	42	363	WP_099977312.1	312
2087	27.3723	30.4	9.6	3	75	44	32	274	115	dapF	42	103	WP_021671170.1	35
2088	20.8029	31.2	9.7	2	57	33	31.579	274	120	dapF	64	342	WP_081767880.1	292
2089	33.9416	31.2	9.9	2	93	65	26.882	274	104	dapF	13	420	WP_025789936.1	330
2091	72.0207	45.8	4.07e-05	4	139	79	24.46	193	152	dcd	14	137	WP_153137847.1	25
2092	44.0415	32	2.5	2	85	56	30.588	193	128	dcd	47	221	WP_008125492.1	137
2093	16.5803	30.4	3.9	1	32	17	40.625	193	164	dcd	133	69	WP_070667687.1	40
2094	19.6891	31.2	7.4	1	38	19	39.474	193	116	dcd	83	703	WP_094381472.1	666
2095	45.1852	36.2	0.01	0	61	41	32.787	135	71	dicA	11	68	WP_039870610.1	8
2096	52.5926	35.8	0.012	1	71	47	29.577	135	71	dicA	1	68	WP_004377157.1	1
2097	45.9259	35.4	0.033	0	62	42	32.258	135	67	dicA	6	117	WP_036928655.1	56
2098	45.9259	35.4	0.034	0	62	42	32.258	135	67	dicA	6	117	WP_103003505.1	56
2099	47.4074	35.4	0.042	0	64	44	31.25	135	67	dicA	4	117	WP_004345354.1	54
2100	47.4074	35.4	0.044	0	64	44	31.25	135	67	dicA	4	117	WP_028899078.1	54
2101	39.2593	34.3	0.044	0	53	35	33.962	135	63	dicA	11	60	WP_036865652.1	8
2102	79.2593	35.8	0.044	4	107	63	29.907	135	104	dicA	10	109	WP_172586747.1	3
2103	43.7037	35.4	0.045	0	59	37	37.288	135	67	dicA	9	118	WP_025791498.1	60
2104	45.9259	35	0.047	0	62	42	32.258	135	67	dicA	6	117	WP_004377505.1	56
2105	36.2963	34.3	0.052	0	49	32	34.694	135	59	dicA	11	55	WP_154535250.1	7
2106	47.4074	35	0.053	0	64	44	31.25	135	67	dicA	4	117	WP_025065677.1	54
2107	47.4074	35	0.054	0	64	44	31.25	135	67	dicA	4	117	WP_025070110.1	54
2108	47.4074	35	0.055	0	64	44	31.25	135	67	dicA	4	117	WP_007411848.1	54
2109	47.4074	35	0.056	0	64	44	31.25	135	67	dicA	4	117	WP_021590288.1	54
2110	46.6667	34.7	0.066	0	63	43	31.746	135	67	dicA	5	118	WP_119248557.1	56
2111	67.4074	35.8	0.068	2	91	60	30.769	135	89	dicA	1	90	WP_153129355.1	1
2112	67.4074	35.8	0.07	2	91	60	30.769	135	89	dicA	1	90	WP_153113446.1	1
2113	46.6667	33.9	0.075	0	63	47	25.397	135	67	dicA	5	68	WP_036912430.1	6
2114	79.2593	35	0.077	4	107	64	28.972	135	104	dicA	10	109	WP_025838178.1	3
2115	48.8889	35.4	0.083	1	66	45	30.303	135	74	dicA	10	93	WP_133159521.1	28
2116	45.1852	33.9	0.13	0	61	41	32.787	135	67	dicA	7	118	WP_118200048.1	58
2117	45.1852	33.9	0.13	0	61	42	31.148	135	67	dicA	7	118	WP_117661559.1	58
2118	45.1852	33.9	0.13	0	61	41	32.787	135	67	dicA	7	118	WP_022120483.1	58
2119	45.1852	33.9	0.13	0	61	39	36.066	135	67	dicA	7	119	WP_028908559.1	59
2120	45.1852	33.9	0.14	0	61	41	32.787	135	67	dicA	7	118	WP_153073230.1	58
2121	43.7037	33.9	0.14	0	59	38	35.593	135	67	dicA	9	118	WP_008823541.1	60
2122	42.2222	34.3	0.14	1	57	30	38.596	135	57	dicA	1	52	WP_091900301.1	1
2123	45.1852	33.9	0.14	0	61	41	32.787	135	67	dicA	7	118	WP_153087870.1	58
2124	47.4074	33.9	0.16	0	64	45	29.688	135	67	dicA	4	117	WP_070666274.1	54
2125	45.1852	33.9	0.17	0	61	41	32.787	135	67	dicA	7	118	WP_006847329.1	58
2126	29.6296	32.7	0.18	0	40	24	40	135	59	dicA	20	55	WP_155715877.1	16
2127	45.1852	33.5	0.19	0	61	41	32.787	135	67	dicA	7	118	WP_144152220.1	58
2128	52.5926	32.7	0.2	2	71	46	30.986	135	71	dicA	1	68	WP_154482121.1	1
2129	79.2593	33.5	0.29	4	107	67	26.168	135	104	dicA	10	109	WP_089365891.1	3
2130	97.7778	33.5	0.3	5	132	86	26.515	135	131	dicA	10	133	WP_036906326.1	3
2131	36.2963	33.1	0.33	1	49	29	36.735	135	55	dicA	7	58	WP_074759983.1	12
2132	78.5185	33.1	0.35	3	106	70	26.415	135	110	dicA	10	105	WP_088399267.1	3
2133	30.3704	32	0.38	0	41	28	31.707	135	62	dicA	22	59	WP_006846518.1	19
2134	30.3704	32	0.38	0	41	28	31.707	135	62	dicA	22	59	WP_118115545.1	19
2135	45.1852	32.7	0.38	0	61	41	32.787	135	67	dicA	7	118	WP_089543408.1	58
2136	79.2593	33.1	0.39	4	107	67	26.168	135	104	dicA	10	109	WP_107625574.1	3
2137	42.2222	32.7	0.41	1	57	31	36.842	135	57	dicA	1	52	WP_091767752.1	1
2138	45.1852	31.6	0.42	0	61	44	27.869	135	71	dicA	11	67	WP_028904453.1	7
2139	64.4444	32.7	0.44	2	87	49	28.736	135	83	dicA	10	89	WP_094382396.1	3
2140	45.1852	32.3	0.45	0	61	42	31.148	135	67	dicA	7	118	WP_153096042.1	58
2141	39.2593	31.6	0.46	0	53	36	32.075	135	63	dicA	11	58	WP_118355609.1	6
2142	45.1852	32.3	0.46	0	61	42	31.148	135	67	dicA	7	118	WP_117692186.1	58
2143	46.6667	32	0.46	0	63	45	28.571	135	68	dicA	6	63	WP_118141320.1	1
2144	49.6296	31.6	0.5	2	67	44	29.851	135	64	dicA	1	67	WP_100020455.1	1
2145	38.5185	31.6	0.52	0	52	36	30.769	135	62	dicA	11	60	WP_036867427.1	9
2146	35.5556	31.2	0.6	0	48	31	35.417	135	55	dicA	8	53	WP_028909589.1	6
2147	52.5926	32.7	0.6	0	71	51	28.169	135	71	dicA	1	71	WP_120174382.1	1
2148	46.6667	31.6	0.61	0	63	45	28.571	135	68	dicA	6	63	WP_118253228.1	1
2149	52.5926	31.2	0.66	2	71	47	29.577	135	71	dicA	1	68	WP_021826311.1	1
2150	45.9259	31.6	0.71	0	62	42	32.258	135	67	dicA	6	62	WP_134842568.1	1
2151	45.1852	32.3	0.71	1	61	39	34.426	135	69	dicA	10	63	WP_004368163.1	3
2152	52.5926	32.3	0.72	0	71	50	29.577	135	71	dicA	1	71	WP_021672201.1	1
2153	52.5926	32.3	0.72	0	71	52	26.761	135	71	dicA	1	71	WP_025077832.1	1
2154	56.2963	31.6	0.8	1	76	47	28.947	135	74	dicA	6	77	WP_153093502.1	2
2155	47.4074	31.6	0.81	2	64	42	31.25	135	77	dicA	15	68	WP_196809752.1	6
2156	42.963	31.6	0.84	1	58	32	31.034	135	72	dicA	15	60	WP_130830005.1	11
2157	29.6296	30.8	0.86	0	40	25	37.5	135	47	dicA	8	45	WP_092108790.1	6
2158	47.4074	32.3	0.87	0	64	47	26.563	135	71	dicA	8	71	WP_029906248.1	8
2159	29.6296	30.8	0.9	0	40	25	37.5	135	47	dicA	8	45	WP_091826728.1	6
2160	45.1852	32	0.91	1	61	39	34.426	135	69	dicA	10	63	WP_036859657.1	3
2161	47.4074	31.6	0.93	2	64	42	31.25	135	77	dicA	15	68	WP_174299188.1	6
2162	44.4444	30.4	0.97	1	60	40	28.333	135	60	dicA	1	57	WP_027452791.1	1
2163	45.1852	30.8	0.97	0	61	44	27.869	135	71	dicA	11	67	WP_033150063.1	7
2164	47.4074	31.2	0.98	2	64	42	31.25	135	77	dicA	15	68	WP_008822848.1	6
2165	44.4444	30.4	1	1	60	40	28.333	135	60	dicA	1	57	WP_006282618.1	1
2166	70.3704	32	1.1	3	95	65	23.158	135	102	dicA	10	91	WP_153118500.1	3
2167	35.5556	30.4	1.1	0	48	36	25	135	60	dicA	13	58	WP_091819018.1	11
2168	29.6296	30.4	1.1	0	40	25	37.5	135	47	dicA	8	45	WP_094387771.1	6
2169	45.1852	31.6	1.2	1	61	41	31.148	135	69	dicA	10	63	WP_044113212.1	3
2170	72.5926	31.6	1.2	3	98	57	29.592	135	100	dicA	10	95	WP_099977202.1	3
2171	79.2593	31.6	1.3	4	107	65	28.037	135	104	dicA	10	109	WP_197060211.1	3
2172	42.2222	31.6	1.3	1	57	32	35.088	135	57	dicA	1	52	WP_036910405.1	1
2173	30.3704	30.4	1.3	0	41	29	29.268	135	62	dicA	22	59	WP_118191463.1	19
2174	52.5926	31.6	1.3	0	71	49	30.986	135	71	dicA	1	71	WP_018464335.1	1
2175	52.5926	31.6	1.3	0	71	49	30.986	135	71	dicA	1	71	WP_207153188.1	1
2176	37.037	30.4	1.3	0	50	36	28	135	60	dicA	11	56	WP_073043085.1	7
2177	52.5926	31.6	1.4	0	71	48	32.394	135	71	dicA	1	71	WP_008564617.1	1
2178	37.7778	30.4	1.4	0	51	36	29.412	135	61	dicA	11	60	WP_107622201.1	10
2179	29.6296	30.4	1.4	0	40	25	37.5	135	47	dicA	8	45	WP_025002842.1	6
2180	45.1852	31.6	1.4	1	61	41	31.148	135	69	dicA	10	63	WP_025829976.1	3
2181	39.2593	30	1.4	0	53	38	28.302	135	63	dicA	11	60	WP_104405766.1	8
2182	45.1852	31.6	1.4	1	61	41	31.148	135	69	dicA	10	63	WP_019967091.1	3
2183	42.963	30.4	1.4	0	58	43	25.862	135	61	dicA	4	59	WP_004382180.1	2
2184	37.7778	30	1.5	0	51	36	29.412	135	61	dicA	11	60	WP_025067220.1	10
2185	39.2593	30	1.5	0	53	39	26.415	135	63	dicA	11	58	WP_008124342.1	6
2186	37.7778	30	1.5	0	51	36	29.412	135	61	dicA	11	60	WP_100014539.1	10
2187	78.5185	31.2	1.5	3	106	71	25.472	135	107	dicA	10	108	WP_197017513.1	3
2188	47.4074	31.6	1.5	0	64	47	26.563	135	71	dicA	8	71	WP_007367824.1	8
2189	39.2593	30	1.6	0	53	39	26.415	135	63	dicA	11	58	WP_120174963.1	6
2190	45.1852	31.2	1.6	1	61	41	31.148	135	69	dicA	10	63	WP_062434585.1	3
2191	45.1852	31.2	1.6	1	61	41	31.148	135	69	dicA	10	63	WP_036900245.1	3
2192	52.5926	31.6	1.6	0	71	48	32.394	135	71	dicA	1	71	WP_004373888.1	1
2193	52.5926	31.2	1.7	0	71	48	32.394	135	71	dicA	1	71	WP_070667988.1	1
2194	45.1852	31.2	1.7	1	61	40	32.787	135	69	dicA	10	63	WP_007135857.1	3
2195	47.4074	31.2	1.7	0	64	47	26.563	135	71	dicA	8	71	WP_004354046.1	8
2196	29.6296	30	1.8	0	40	25	37.5	135	47	dicA	8	45	WP_091818524.1	6
2197	66.6667	31.2	1.9	2	90	61	26.667	135	94	dicA	10	92	WP_036875404.1	3
2198	37.037	30	1.9	0	50	37	26	135	60	dicA	11	58	WP_125235222.1	9
2199	78.5185	31.2	1.9	3	106	71	25.472	135	107	dicA	10	108	WP_172891363.1	3
2200	98.5185	31.2	1.9	5	133	85	26.316	135	131	dicA	10	133	WP_070692488.1	3
2201	47.4074	31.2	1.9	0	64	43	32.813	135	71	dicA	8	71	WP_104368257.1	8
2202	56.2963	31.2	1.9	0	76	53	30.263	135	76	dicA	1	76	WP_005845822.1	1
2203	35.5556	30.4	1.9	0	48	31	35.417	135	49	dicA	2	79	WP_094384332.1	32
2204	42.963	30.4	1.9	1	58	40	29.31	135	77	dicA	21	68	WP_009013245.1	11
2205	29.6296	30	2	0	40	28	30	135	61	dicA	22	58	WP_042519868.1	19
2206	52.5926	31.2	2	0	71	50	29.577	135	71	dicA	1	71	WP_008824270.1	1
2207	45.1852	30.8	2	1	61	41	31.148	135	69	dicA	10	63	WP_130829516.1	3
2208	30.3704	29.6	2	0	41	26	36.585	135	48	dicA	8	43	WP_044066096.1	3
2209	52.5926	31.2	2	0	71	50	29.577	135	71	dicA	1	71	WP_036869406.1	1
2210	66.6667	30.8	2.1	2	90	61	26.667	135	94	dicA	10	92	WP_004366412.1	3
2211	39.2593	30.4	2.1	0	53	39	26.415	135	67	dicA	15	63	WP_024992793.1	11
2212	54.0741	31.2	2.2	4	73	30	38.356	135	113	dicA	45	230	WP_006951865.1	169
2213	46.6667	30.8	2.2	1	63	43	30.159	135	71	dicA	10	65	WP_100014477.1	3
2214	49.6296	30.4	2.2	1	67	46	29.851	135	71	dicA	5	67	WP_036879774.1	2
2215	45.1852	30.8	2.2	1	61	41	31.148	135	69	dicA	10	63	WP_025066255.1	3
2216	34.0741	30	2.2	0	46	33	28.261	135	60	dicA	15	56	WP_081410180.1	11
2217	47.4074	30.8	2.2	1	64	43	31.25	135	72	dicA	10	66	WP_118355755.1	3
2218	72.5926	30.8	2.2	2	98	66	27.551	135	102	dicA	10	100	WP_024999590.1	3
2219	46.6667	30.8	2.3	1	63	43	30.159	135	71	dicA	10	65	WP_124139816.1	3
2220	37.037	29.6	2.3	0	50	37	26	135	60	dicA	11	58	WP_019967834.1	9
2221	47.4074	30.8	2.3	1	64	43	31.25	135	72	dicA	10	66	WP_040596519.1	3
2222	90.3704	30.8	2.3	3	122	67	22.951	135	113	dicA	10	115	WP_024989184.1	3
2223	46.6667	30.8	2.3	1	63	43	30.159	135	71	dicA	10	65	WP_100023640.1	3
2224	46.6667	30.8	2.3	1	63	43	30.159	135	71	dicA	10	65	WP_045166965.1	3
2225	46.6667	30.8	2.3	1	63	43	30.159	135	71	dicA	10	65	WP_100356922.1	3
2226	45.1852	30.8	2.4	1	61	41	31.148	135	69	dicA	10	63	WP_039875597.1	3
2227	36.2963	29.6	2.4	0	49	33	32.653	135	59	dicA	11	55	WP_118355379.1	7
2228	46.6667	30.8	2.4	1	63	43	30.159	135	71	dicA	10	65	WP_099891735.1	3
2229	55.5556	31.2	2.4	3	75	51	26.667	135	119	dicA	49	144	WP_007575415.1	70
2230	46.6667	30.8	2.4	1	63	43	30.159	135	71	dicA	10	65	WP_099995617.1	3
2231	45.1852	30.8	2.4	1	61	41	31.148	135	69	dicA	10	63	WP_004375561.1	3
2232	30.3704	29.6	2.5	0	41	26	36.585	135	48	dicA	8	43	WP_042519534.1	3
2233	45.1852	30.8	2.5	1	61	41	31.148	135	69	dicA	10	63	WP_024992411.1	3
2234	46.6667	30.8	2.5	1	63	43	30.159	135	71	dicA	10	65	WP_061869227.1	3
2235	45.1852	30.8	2.5	1	61	41	31.148	135	69	dicA	10	63	WP_018921008.1	3
2236	46.6667	30.8	2.5	1	63	43	30.159	135	71	dicA	10	65	WP_096405303.1	3
2237	46.6667	30.8	2.5	1	63	43	30.159	135	71	dicA	10	65	WP_028905139.1	3
2238	46.6667	30.8	2.5	1	63	43	30.159	135	71	dicA	10	65	WP_099835150.1	3
2239	46.6667	30.8	2.5	1	63	43	30.159	135	71	dicA	10	65	WP_097549733.1	3
2240	46.6667	30.8	2.5	1	63	43	30.159	135	71	dicA	10	65	WP_044047823.1	3
2241	45.1852	30.8	2.5	1	61	41	31.148	135	69	dicA	10	63	WP_004377794.1	3
2242	44.4444	29.6	2.6	1	60	41	26.667	135	60	dicA	1	57	WP_024989277.1	1
2243	45.1852	29.3	2.6	1	61	40	29.508	135	61	dicA	1	58	WP_007572250.1	1
2244	38.5185	29.6	2.6	1	52	36	26.923	135	62	dicA	11	60	WP_036877587.1	11
2245	40	29.3	2.6	0	54	39	27.778	135	59	dicA	6	54	WP_154532693.1	1
2246	46.6667	30.8	2.6	1	63	43	30.159	135	71	dicA	10	65	WP_025000639.1	3
2247	46.6667	30.8	2.7	1	63	43	30.159	135	71	dicA	10	65	WP_088438814.1	3
2248	46.6667	30.8	2.7	1	63	44	28.571	135	71	dicA	10	65	WP_040595657.1	3
2249	60.7407	30.8	2.8	2	82	51	28.049	135	83	dicA	10	84	WP_006951857.1	3
2250	61.4815	30	2.8	2	83	57	27.711	135	89	dicA	10	88	WP_004384066.1	6
2251	47.4074	30.4	2.8	1	64	47	25	135	69	dicA	7	68	WP_021588718.1	5
2252	45.1852	30.4	2.8	1	61	42	29.508	135	69	dicA	10	63	WP_050803231.1	3
2253	47.4074	29.6	2.9	1	64	42	29.688	135	64	dicA	1	61	WP_007368852.1	1
2254	47.4074	30.4	2.9	1	64	44	29.688	135	72	dicA	10	66	WP_091842445.1	3
2255	26.6667	30.4	2.9	0	36	23	36.111	135	43	dicA	8	46	WP_139261343.1	11
2256	45.1852	30.4	2.9	1	61	42	29.508	135	69	dicA	10	63	WP_094447899.1	3
2257	52.5926	30.8	2.9	0	71	50	29.577	135	71	dicA	1	71	WP_094402993.1	1
2258	39.2593	30	3	0	53	39	26.415	135	67	dicA	15	63	WP_036929321.1	11
2259	39.2593	30	3.1	0	53	39	26.415	135	67	dicA	15	63	WP_025064766.1	11
2260	43.7037	29.3	3.1	0	59	43	27.119	135	61	dicA	3	65	WP_155945428.1	7
2261	39.2593	29.3	3.2	0	53	37	30.189	135	63	dicA	11	59	WP_073205032.1	7
2262	47.4074	29.3	3.3	1	64	42	29.688	135	64	dicA	1	61	WP_013671043.1	1
2263	51.1111	30	3.3	1	69	48	28.986	135	77	dicA	10	74	WP_008824297.1	6
2264	34.0741	30	3.3	0	46	33	28.261	135	60	dicA	15	56	WP_036929316.1	11
2265	34.0741	30	3.3	0	46	33	28.261	135	60	dicA	15	56	WP_116617476.1	11
2266	39.2593	30	3.3	0	53	39	26.415	135	67	dicA	15	63	WP_025072884.1	11
2267	39.2593	30	3.3	0	53	39	26.415	135	67	dicA	15	63	WP_102189049.1	11
2268	34.0741	29.3	3.4	0	46	33	28.261	135	60	dicA	15	56	WP_156439234.1	11
2269	34.0741	30	3.4	0	46	33	28.261	135	60	dicA	15	56	WP_130830616.1	11
2270	45.1852	30.4	3.4	1	61	42	29.508	135	69	dicA	10	63	WP_174254478.1	3
2271	58.5185	30.4	3.4	1	79	57	26.582	135	87	dicA	10	81	WP_036909403.1	3
2272	45.1852	30.4	3.5	1	61	42	29.508	135	69	dicA	10	63	WP_204865948.1	3
2273	47.4074	29.3	3.6	1	64	43	28.125	135	64	dicA	1	61	WP_004356193.1	1
2274	51.1111	30	3.7	1	69	48	28.986	135	77	dicA	10	74	WP_070694785.1	6
2275	45.1852	30	3.7	1	61	42	29.508	135	69	dicA	10	63	WP_006283353.1	3
2276	74.0741	30	3.7	3	100	61	27	135	102	dicA	10	97	WP_004356292.1	3
2277	45.1852	30	3.8	1	61	42	29.508	135	69	dicA	10	63	WP_027452923.1	3
2278	74.0741	30	3.8	3	100	61	27	135	102	dicA	10	97	WP_021670337.1	3
2279	48.1481	30.4	3.8	1	65	46	27.692	135	69	dicA	6	75	WP_155715490.1	11
2280	57.7778	29.6	3.9	3	78	46	32.051	135	85	dicA	8	84	WP_107626034.1	14
2281	48.1481	29.3	3.9	1	65	37	29.231	135	84	dicA	20	71	WP_094389571.1	16
2282	52.5926	30.4	3.9	0	71	49	30.986	135	71	dicA	1	71	WP_007134642.1	1
2283	45.1852	30	3.9	1	61	42	29.508	135	69	dicA	10	63	WP_074548801.1	3
2284	52.5926	30.4	4	0	71	53	25.352	135	71	dicA	1	71	WP_013264432.1	1
2285	39.2593	30.4	4.1	1	53	30	41.509	135	60	dicA	8	151	WP_073207557.1	100
2286	52.5926	30	4.2	0	71	53	25.352	135	71	dicA	1	71	WP_004361666.1	1
2287	38.5185	28.9	4.3	0	52	36	30.769	135	59	dicA	8	57	WP_091843056.1	6
2288	45.1852	30	4.3	1	61	42	29.508	135	69	dicA	10	63	WP_172275755.1	3
2289	48.1481	30	4.4	1	65	46	27.692	135	69	dicA	6	75	WP_009434896.1	11
2290	53.3333	30	4.5	2	72	46	29.167	135	76	dicA	10	74	WP_077196293.1	3
2291	29.6296	28.9	4.5	0	40	26	35	135	47	dicA	8	45	WP_033150539.1	6
2292	47.4074	28.9	4.5	1	64	43	28.125	135	64	dicA	1	61	WP_036866634.1	1
2293	52.5926	30	4.7	0	71	49	30.986	135	71	dicA	1	71	WP_006281554.1	1
2294	47.4074	28.9	4.7	1	64	43	28.125	135	64	dicA	1	61	WP_036855080.1	1
2295	45.1852	30	4.8	1	61	41	31.148	135	69	dicA	10	63	WP_044073644.1	3
2296	44.4444	30	4.9	1	60	41	30	135	69	dicA	11	63	WP_028898334.1	4
2297	40	29.3	5.1	1	54	32	35.185	135	61	dicA	8	91	WP_106813555.1	41
2298	45.1852	29.6	5.1	1	61	42	29.508	135	69	dicA	10	63	WP_052043386.1	3
2299	37.037	28.9	5.2	0	50	34	32	135	60	dicA	11	56	WP_092069738.1	7
2300	52.5926	30	5.2	2	71	45	26.761	135	79	dicA	10	67	WP_117692220.1	3
2301	46.6667	28.5	5.2	0	63	47	25.397	135	73	dicA	11	69	WP_025791114.1	7
2302	47.4074	28.9	5.3	1	64	43	28.125	135	64	dicA	1	61	WP_004337895.1	1
2303	70.3704	29.3	5.3	3	95	60	28.421	135	101	dicA	10	95	WP_040561480.1	6
2304	18.5185	28.5	5.4	0	25	15	40	135	49	dicA	25	44	WP_083809441.1	20
2305	48.1481	28.9	5.5	0	65	50	23.077	135	75	dicA	11	71	WP_118079917.1	7
2306	52.5926	30	5.6	2	71	45	26.761	135	79	dicA	10	67	WP_118139057.1	3
2307	45.1852	29.6	5.6	1	61	41	31.148	135	69	dicA	10	63	WP_044065864.1	3
2308	45.1852	28.5	5.7	0	61	43	29.508	135	71	dicA	11	67	WP_073042497.1	7
2309	45.1852	29.6	5.7	1	61	42	29.508	135	69	dicA	10	63	WP_050803850.1	3
2310	45.1852	29.6	5.8	1	61	41	31.148	135	69	dicA	10	63	WP_042518637.1	3
2311	29.6296	28.5	5.9	0	40	26	35	135	59	dicA	20	55	WP_036927479.1	16
2312	52.5926	29.6	6	2	71	45	26.761	135	79	dicA	10	67	WP_153086327.1	3
2313	47.4074	29.3	6.1	2	64	43	29.688	135	77	dicA	15	74	WP_025066589.1	12
2314	52.5926	29.6	6.1	2	71	45	26.761	135	79	dicA	10	67	WP_118152102.1	3
2315	42.963	29.3	6.4	1	58	38	32.759	135	77	dicA	21	74	WP_124140017.1	17
2316	43.7037	28.5	6.4	0	59	45	23.729	135	64	dicA	6	64	WP_028896978.1	6
2317	29.6296	28.5	6.4	0	40	26	35	135	47	dicA	8	45	WP_073208099.1	6
2318	47.4074	29.3	6.4	2	64	43	29.688	135	77	dicA	15	68	WP_088401631.1	6
2319	52.5926	29.6	6.4	2	71	45	26.761	135	79	dicA	10	67	WP_153084337.1	3
2320	45.1852	28.5	6.5	1	61	38	32.787	135	61	dicA	1	58	WP_153138506.1	1
2321	52.5926	29.6	6.6	2	71	45	26.761	135	79	dicA	10	67	WP_144152241.1	3
2322	45.1852	29.6	6.6	1	61	43	27.869	135	69	dicA	10	63	WP_021671029.1	3
2323	42.963	28.9	6.6	0	58	40	31.034	135	59	dicA	2	90	WP_008564704.1	33
2324	52.5926	29.6	6.6	2	71	45	26.761	135	79	dicA	10	67	WP_153138544.1	3
2325	52.5926	29.6	6.6	2	71	45	26.761	135	79	dicA	10	67	WP_200758258.1	3
2326	52.5926	29.6	6.6	2	71	45	26.761	135	79	dicA	10	67	WP_118254831.1	3
2327	44.4444	28.5	6.6	1	60	40	28.333	135	60	dicA	1	57	WP_073207496.1	1
2328	28.1481	30	6.6	0	38	26	31.579	135	134	dicA	97	119	WP_118220270.1	82
2329	36.2963	28.5	6.7	0	49	34	30.612	135	59	dicA	11	55	WP_172344824.1	7
2330	52.5926	29.6	6.8	2	71	45	26.761	135	79	dicA	10	67	WP_117728077.1	3
2331	52.5926	29.6	6.8	2	71	45	26.761	135	79	dicA	10	67	WP_118065227.1	3
2332	45.1852	29.6	6.9	1	61	43	27.869	135	69	dicA	10	63	WP_091768193.1	3
2333	47.4074	28.9	7	2	64	43	29.688	135	77	dicA	15	68	WP_004364334.1	6
2334	52.5926	29.6	7	2	71	45	26.761	135	79	dicA	10	67	WP_203068664.1	3
2335	47.4074	28.9	7	2	64	43	29.688	135	77	dicA	15	74	WP_019036944.1	12
2336	47.4074	28.9	7.1	2	64	43	29.688	135	77	dicA	15	68	WP_112200475.1	6
2337	52.5926	29.6	7.1	2	71	45	26.761	135	79	dicA	10	67	WP_006847361.1	3
2338	52.5926	29.6	7.1	2	71	45	26.761	135	79	dicA	10	67	WP_118190675.1	3
2339	52.5926	29.6	7.2	2	71	45	26.761	135	79	dicA	10	67	WP_153093083.1	3
2340	52.5926	29.6	7.2	2	71	45	26.761	135	79	dicA	10	67	WP_117587954.1	3
2341	52.5926	29.6	7.2	2	71	45	26.761	135	79	dicA	10	67	WP_153081214.1	3
2342	47.4074	28.9	7.3	2	64	43	29.688	135	77	dicA	15	68	WP_004353888.1	6
2343	52.5926	29.6	7.3	2	71	45	26.761	135	79	dicA	10	67	WP_153079635.1	3
2344	45.1852	29.3	7.4	1	61	43	27.869	135	69	dicA	10	63	WP_025078384.1	3
2345	56.2963	29.6	7.4	0	76	54	28.947	135	76	dicA	1	76	WP_036896028.1	1
2346	37.7778	28.5	7.5	0	51	38	25.49	135	60	dicA	10	58	WP_060941147.1	8
2347	47.4074	29.6	7.6	0	64	45	29.688	135	71	dicA	8	71	WP_153085342.1	8
2348	47.4074	28.9	7.7	2	64	43	29.688	135	77	dicA	15	68	WP_197053069.1	6
2349	24.4444	29.3	7.8	1	33	16	45.455	135	43	dicA	11	44	WP_071122753.1	14
2350	47.4074	29.3	7.8	0	64	45	29.688	135	71	dicA	8	71	WP_006847542.1	8
2351	52.5926	29.3	7.8	2	71	45	26.761	135	79	dicA	10	67	WP_118079306.1	3
2352	43.7037	28.1	8	1	59	39	28.814	135	59	dicA	1	56	WP_118139860.1	1
2353	47.4074	29.3	8	0	64	45	29.688	135	71	dicA	8	71	WP_153080070.1	8
2354	52.5926	29.3	8	2	71	45	26.761	135	79	dicA	10	67	WP_118416399.1	3
2355	38.5185	28.9	8.1	1	52	33	34.615	135	53	dicA	2	82	WP_104404450.1	32
2356	45.1852	29.3	8.1	1	61	43	27.869	135	69	dicA	10	63	WP_036877238.1	3
2357	45.1852	29.3	8.2	1	61	43	27.869	135	69	dicA	10	63	WP_025067660.1	3
2358	30.3704	28.1	8.3	0	41	28	31.707	135	60	dicA	20	54	WP_036865558.1	14
2359	40	28.1	8.4	0	54	38	29.63	135	59	dicA	6	54	WP_018919960.1	1
2360	45.1852	29.3	8.4	1	61	43	27.869	135	69	dicA	10	63	WP_036856885.1	3
2361	47.4074	29.3	8.5	0	64	45	29.688	135	71	dicA	8	71	WP_203068731.1	8
2362	47.4074	29.3	8.7	0	64	45	29.688	135	71	dicA	8	71	WP_172344575.1	8
2363	27.4074	27.7	8.9	0	37	25	32.432	135	58	dicA	22	55	WP_141210066.1	19
2364	52.5926	29.3	9.1	0	71	51	28.169	135	71	dicA	1	71	WP_008124853.1	1
2365	47.4074	28.1	9.2	1	64	42	29.688	135	64	dicA	1	61	WP_094400507.1	1
2366	36.2963	27.7	9.3	0	49	34	30.612	135	59	dicA	11	55	WP_106811847.1	7
2367	52.5926	29.3	9.4	0	71	51	28.169	135	71	dicA	1	71	WP_025072665.1	1
2368	52.5926	29.3	9.4	0	71	52	26.761	135	71	dicA	1	71	WP_009227850.1	1
2369	28.1481	29.6	9.5	0	38	26	31.579	135	134	dicA	97	119	WP_153094071.1	82
2370	52.5926	29.3	9.6	0	71	51	28.169	135	71	dicA	1	71	WP_102188446.1	1
2371	37.037	28.1	9.6	0	50	37	26	135	60	dicA	11	58	WP_204868144.1	9
2372	52.5926	29.3	9.7	0	71	50	29.577	135	71	dicA	1	71	WP_009231251.1	1
2373	45.1852	28.9	9.9	1	61	43	27.869	135	69	dicA	10	63	WP_036876411.1	3
2556	32.7623	44.3	0.001	8	153	89	29.412	467	245	dnaA	104	178	WP_029901791.1	34
2557	23.9829	40	0.024	5	112	72	30.357	467	274	dnaA	164	207	WP_155950178.1	101
2558	26.1242	39.7	0.035	3	122	80	25.41	467	282	dnaA	170	220	WP_155941955.1	101
2559	21.8415	36.2	0.36	2	102	76	22.549	467	269	dnaA	168	183	WP_074550193.1	85
2560	21.4133	36.2	0.46	2	100	74	23	467	269	dnaA	170	183	WP_074613809.1	87
2561	20.7709	36.6	0.58	3	97	56	29.897	467	461	dnaA	365	248	WP_170935126.1	164
2562	23.3405	34.7	1.9	3	109	68	33.945	467	388	dnaA	282	277	WP_036879296.1	171
2563	23.7687	34.3	2	5	111	77	25.225	467	274	dnaA	165	209	WP_154535635.1	104
2564	17.773	33.5	2.2	2	83	63	20.482	467	268	dnaA	187	104	WP_008124932.1	24
2565	26.3383	33.9	2.3	7	123	77	26.829	467	246	dnaA	128	180	WP_029902651.1	67
2566	9.20771	32.3	4.5	1	43	24	41.86	467	125	dnaA	83	110	WP_007174523.1	69
2567	7.92291	33.1	4.6	1	37	19	43.243	467	118	dnaA	82	266	WP_106811060.1	232
2568	14.561	33.5	5	1	68	47	26.471	467	69	dnaA	5	500	WP_004377548.1	433
2569	14.561	33.1	5.2	1	68	47	26.471	467	69	dnaA	5	500	WP_025065659.1	433
2570	14.9893	32.7	5.6	3	70	46	28.571	467	236	dnaA	168	169	WP_021825918.1	103
2571	17.773	32	5.7	2	83	64	19.277	467	268	dnaA	187	104	WP_103003577.1	24
2572	14.561	33.1	5.8	1	68	47	26.471	467	69	dnaA	5	500	WP_025882251.1	433
2573	23.9829	33.1	6	6	112	72	25	467	245	dnaA	136	113	WP_004376455.1	12
2574	14.561	33.1	6.2	1	68	47	26.471	467	69	dnaA	5	500	WP_070666983.1	433
2575	14.9893	32.7	6.2	3	70	44	31.429	467	236	dnaA	168	169	WP_091824485.1	103
2576	23.9829	32.7	6.4	6	112	72	25	467	245	dnaA	136	113	WP_018919115.1	12
2577	23.9829	32.7	6.4	6	112	72	25	467	245	dnaA	136	113	WP_070667189.1	12
2578	17.773	32	6.5	2	83	64	19.277	467	268	dnaA	187	104	WP_025072820.1	24
2579	11.7773	32.7	6.9	0	55	39	29.091	467	213	dnaA	159	79	WP_070720911.1	25
2580	17.773	32	6.9	2	83	64	19.277	467	268	dnaA	187	104	WP_195253220.1	24
2581	16.7024	32.7	7.4	2	78	55	24.359	467	79	dnaA	5	509	WP_078805623.1	433
2582	21.6274	32.3	9.8	4	101	64	30.693	467	438	dnaA	339	402	WP_004345767.1	307
2773	56.9002	49.3	5.26e-05	11	268	189	22.388	471	456	dnaB	201	595	WP_196243506.1	335
2774	58.1741	48.1	0.000139	12	274	181	22.628	471	456	dnaB	201	600	WP_074683851.1	340
2775	50.5308	47.4	0.000176	7	238	147	23.95	471	425	dnaB	209	377	WP_094448799.1	153
2776	14.2251	39.7	0.005	0	67	45	32.836	471	291	dnaB	225	86	WP_094881166.1	20
2777	52.017	42	0.011	9	245	170	21.224	471	436	dnaB	202	612	WP_141210444.1	381
2778	31.2102	40.8	0.022	4	147	100	23.81	471	451	dnaB	309	543	WP_094390332.1	405
2779	53.2909	39.3	0.075	6	251	173	21.912	471	460	dnaB	221	560	WP_074761345.1	322
2780	53.2909	39.3	0.075	6	251	173	21.912	471	460	dnaB	221	560	WP_073043966.1	322
2781	31.6348	37.7	0.23	4	149	101	25.503	471	345	dnaB	206	584	WP_203040272.1	437
2782	14.2251	37.4	0.26	2	67	42	31.343	471	272	dnaB	207	141	WP_102188253.1	78
2783	38.0042	35.8	0.89	6	179	107	21.229	471	387	dnaB	212	229	WP_092067936.1	82
2784	41.8259	35.4	1.2	5	197	110	24.365	471	390	dnaB	201	186	WP_021668570.1	22
2785	33.758	35.4	1.3	6	159	93	24.528	471	312	dnaB	163	1408	WP_104370327.1	1268
2786	13.8004	35	1.3	3	65	38	35.385	471	165	dnaB	103	147	WP_033148382.1	85
2787	33.758	35.4	1.4	6	159	93	24.528	471	312	dnaB	163	1408	WP_172204529.1	1268
2788	28.8747	35	1.6	4	136	70	25.735	471	277	dnaB	142	569	WP_118311243.1	465
2789	28.8747	35	1.7	4	136	70	25.735	471	277	dnaB	142	524	WP_153091521.1	420
2790	29.087	35	1.8	4	137	59	22.628	471	114	dnaB	9	558	WP_004354051.1	438
2791	34.8195	34.3	1.8	7	164	79	26.829	471	387	dnaB	228	152	WP_013063007.1	26
2792	24.8408	34.7	1.8	5	117	80	24.786	471	272	dnaB	158	146	WP_073208984.1	36
2793	12.9512	34.7	2	0	61	42	31.148	471	139	dnaB	79	74	WP_091916868.1	14
2794	13.1635	34.7	2	2	62	39	30.645	471	272	dnaB	212	142	WP_125234315.1	84
2795	11.465	34.3	2.2	1	54	34	31.481	471	272	dnaB	219	140	WP_091958694.1	90
2796	29.087	34.3	2.6	4	137	59	22.628	471	114	dnaB	9	558	WP_013670748.1	438
2797	29.087	34.3	2.6	4	137	59	22.628	471	114	dnaB	9	558	WP_118866242.1	438
2798	29.087	34.3	2.7	4	137	59	22.628	471	114	dnaB	9	558	WP_036853455.1	438
2799	11.0403	34.3	2.8	0	52	34	34.615	471	277	dnaB	226	524	WP_158556358.1	473
2800	29.087	34.3	2.9	4	137	59	22.628	471	114	dnaB	9	558	WP_007367815.1	438
2801	25.4777	33.9	4.1	3	120	88	24.167	471	343	dnaB	226	600	WP_153123484.1	482
2802	13.1635	33.5	4.3	2	62	40	29.032	471	272	dnaB	212	140	WP_091815986.1	82
2803	34.8195	32.7	5	7	164	80	26.22	471	387	dnaB	228	152	WP_094447309.1	26
2804	20.8068	33.1	5	3	98	57	28.571	471	271	dnaB	186	110	WP_171839936.1	14
2805	34.8195	32.7	5.1	7	164	80	26.22	471	387	dnaB	228	152	WP_091862556.1	26
2806	11.0403	33.5	5.2	0	52	35	32.692	471	277	dnaB	226	555	WP_203038649.1	504
2807	13.8004	33.1	5.2	3	65	39	33.846	471	165	dnaB	103	147	WP_028902437.1	85
2808	11.6773	32.3	5.2	2	55	34	30.909	471	459	dnaB	409	169	WP_025880838.1	115
2809	11.6773	32.3	5.4	2	55	34	30.909	471	459	dnaB	409	169	WP_021590437.1	115
2810	42.2505	33.1	5.7	3	199	151	20.101	471	423	dnaB	226	541	WP_091860189.1	350
2811	16.1359	32.3	5.8	3	76	47	26.316	471	468	dnaB	399	144	WP_118080909.1	72
2812	11.0403	33.1	5.9	0	52	35	32.692	471	277	dnaB	226	549	WP_203051324.1	498
2813	11.2527	33.1	6.2	0	53	34	35.849	471	227	dnaB	175	137	WP_118355788.1	85
2814	9.97877	32.7	6.3	1	47	28	38.298	471	271	dnaB	225	110	WP_023057788.1	65
2815	11.2527	33.1	6.3	0	53	34	35.849	471	227	dnaB	175	137	WP_007899177.1	85
2816	26.1146	33.1	6.4	4	123	59	26.829	471	264	dnaB	142	511	WP_119249242.1	420
2817	9.97877	32.7	6.4	1	47	28	38.298	471	271	dnaB	225	110	WP_021672417.1	65
2818	9.97877	32.7	6.5	1	47	28	38.298	471	271	dnaB	225	110	WP_036871824.1	65
2819	11.465	33.1	6.5	1	54	35	29.63	471	272	dnaB	219	144	WP_091899784.1	94
2820	11.465	33.1	6.6	1	54	35	29.63	471	272	dnaB	219	144	WP_091914731.1	94
2821	9.97877	32.7	6.9	1	47	28	38.298	471	271	dnaB	225	110	WP_004354713.1	65
2822	15.4989	32.7	7.2	1	73	43	27.397	471	408	dnaB	336	600	WP_094381813.1	538
2823	16.3482	33.1	7.3	3	77	44	29.87	471	356	dnaB	284	166	WP_013671751.1	96
2824	16.3482	33.1	7.3	3	77	44	29.87	471	356	dnaB	284	166	WP_118867099.1	96
2825	16.3482	33.1	7.5	3	77	44	29.87	471	356	dnaB	284	166	WP_025067753.1	96
2826	16.3482	33.1	7.5	3	77	44	29.87	471	356	dnaB	284	166	WP_004351779.1	96
2827	49.8938	32.3	7.5	10	235	132	21.277	471	387	dnaB	158	222	WP_021670376.1	36
2828	16.3482	33.1	7.7	3	77	44	29.87	471	356	dnaB	284	166	WP_007366915.1	96
2829	16.3482	33.1	7.7	3	77	44	29.87	471	356	dnaB	284	166	WP_036854009.1	96
2830	10.4034	32.7	7.7	0	49	31	36.735	471	227	dnaB	179	137	WP_094881376.1	89
2831	22.0807	32.7	8.3	4	104	66	24.038	471	430	dnaB	339	257	WP_172181755.1	155
2832	9.97877	32	8.4	0	47	32	31.915	471	175	dnaB	129	66	WP_172345431.1	20
2833	49.4692	32.7	8.5	10	233	130	21.459	471	387	dnaB	160	222	WP_004358360.1	38
2834	9.97877	32.3	8.7	1	47	28	38.298	471	271	dnaB	225	110	WP_177166248.1	65
2835	36.3057	32.3	8.7	6	171	88	25.146	471	387	dnaB	219	222	WP_147785682.1	90
2836	9.97877	32.3	9	1	47	28	38.298	471	271	dnaB	225	110	WP_210400378.1	65
2837	9.97877	32.3	9.1	1	47	28	38.298	471	271	dnaB	225	110	WP_019968480.1	65
2838	8.49257	32.7	9.1	1	40	22	42.5	471	260	dnaB	222	936	WP_094379860.1	897
2839	12.9512	32.7	9.2	0	61	43	29.508	471	139	dnaB	79	74	WP_091900044.1	14
2840	9.97877	32.3	9.5	1	47	28	38.298	471	271	dnaB	225	110	WP_029216560.1	65
2843	60.4082	48.1	1.79e-05	5	148	100	26.351	245	245	dnaC	103	229	WP_074613809.1	86
2844	60.4082	48.1	1.89e-05	5	148	100	26.351	245	245	dnaC	103	229	WP_074550193.1	86
2845	60.8163	44.3	0.000365	5	149	100	25.503	245	243	dnaC	101	245	WP_036916231.1	102
2846	59.5918	43.1	0.001	4	146	101	24.658	245	243	dnaC	103	241	WP_155941955.1	100
2847	55.5102	42.7	0.001	5	136	86	26.471	245	221	dnaC	94	223	WP_029902651.1	94
2848	50.6122	42	0.001	4	124	86	25.806	245	221	dnaC	102	137	WP_181792941.1	16
2849	50.6122	42	0.001	4	124	86	25.806	245	221	dnaC	102	137	WP_181792969.1	16
2850	62.0408	42	0.001	6	152	93	26.974	245	221	dnaC	79	147	WP_167639457.1	5
2851	52.2449	42	0.002	4	128	85	24.219	245	221	dnaC	101	224	WP_025877962.1	102
2852	51.0204	41.6	0.003	4	125	88	24.8	245	221	dnaC	101	237	WP_004343793.1	115
2853	52.6531	40.8	0.003	5	129	77	26.357	245	222	dnaC	101	175	WP_094383465.1	58
2854	20	41.6	0.004	1	49	25	42.857	245	147	dnaC	102	270	WP_009013240.1	222
2855	50.6122	40.8	0.005	4	124	88	24.194	245	221	dnaC	102	237	WP_007136156.1	116
2856	50.6122	40.4	0.006	4	124	87	25	245	221	dnaC	102	237	WP_027444842.1	116
2857	50.6122	40.4	0.007	4	124	88	24.194	245	221	dnaC	102	237	WP_036890688.1	116
2858	51.0204	39.7	0.011	4	125	88	24.8	245	221	dnaC	101	237	WP_099893067.1	115
2859	51.0204	39.7	0.013	4	125	88	24.8	245	221	dnaC	101	237	WP_015310368.1	115
2860	38.7755	38.9	0.015	2	95	68	26.316	245	195	dnaC	101	207	WP_005848139.1	115
2861	33.4694	39.3	0.019	2	82	45	30.488	245	186	dnaC	105	288	WP_009237918.1	219
2862	35.9184	39.3	0.022	3	88	52	31.818	245	183	dnaC	97	117	WP_006282419.1	37
2863	44.0816	38.9	0.026	6	108	63	30.556	245	171	dnaC	70	241	WP_028908310.1	140
2864	82.0408	38.5	0.026	7	201	127	23.383	245	195	dnaC	8	194	WP_021825918.1	8
2865	39.1837	38.5	0.03	1	96	69	26.042	245	195	dnaC	100	269	WP_196801087.1	176
2866	44.0816	38.9	0.031	6	108	64	29.63	245	171	dnaC	70	236	WP_036910455.1	135
2867	44.0816	38.9	0.031	6	108	64	29.63	245	171	dnaC	70	236	WP_091767609.1	135
2868	56.3265	38.1	0.033	5	138	96	23.913	245	240	dnaC	106	228	WP_021826305.1	97
2869	36.7347	38.5	0.039	4	90	49	32.222	245	183	dnaC	97	117	WP_172173784.1	37
2870	36.3265	38.5	0.04	4	89	50	32.584	245	183	dnaC	97	116	WP_130828718.1	36
2871	36.3265	38.5	0.042	4	89	50	32.584	245	183	dnaC	97	116	WP_147785620.1	36
2872	46.1224	38.5	0.044	6	113	68	29.204	245	171	dnaC	65	234	WP_172277466.1	128
2873	47.7551	37.7	0.05	3	117	85	23.077	245	218	dnaC	103	217	WP_011965959.1	105
2874	44.0816	38.1	0.051	6	108	65	28.704	245	171	dnaC	70	237	WP_104370253.1	136
2875	33.4694	38.1	0.052	2	82	53	30.488	245	183	dnaC	105	297	WP_172277460.1	217
2876	44.0816	38.1	0.052	6	108	65	28.704	245	171	dnaC	70	237	WP_172204112.1	136
2877	15.102	38.1	0.055	0	37	22	40.541	245	137	dnaC	101	240	WP_094434543.1	204
2878	95.5102	38.1	0.059	11	234	163	21.795	245	224	dnaC	2	273	WP_104403815.1	49
2879	42.449	37.4	0.062	3	104	72	25	245	222	dnaC	125	206	WP_100067221.1	103
2880	61.2245	37	0.078	6	150	84	25.333	245	222	dnaC	96	181	WP_097550237.1	37
2881	36.3265	37.4	0.079	4	89	48	34.831	245	183	dnaC	97	116	WP_024998036.1	36
2882	36.3265	37.4	0.081	4	89	50	32.584	245	183	dnaC	97	116	WP_036875143.1	36
2883	36.3265	37.4	0.082	4	89	50	32.584	245	183	dnaC	97	116	WP_004365182.1	36
2884	36.3265	37.4	0.082	4	89	50	32.584	245	183	dnaC	97	116	WP_040556787.1	36
2885	43.6735	37.4	0.085	6	107	63	29.907	245	171	dnaC	71	241	WP_074832853.1	141
2886	43.6735	37.4	0.085	6	107	63	29.907	245	171	dnaC	71	241	WP_073043153.1	141
2887	43.6735	37.4	0.093	6	107	63	29.907	245	171	dnaC	71	241	WP_091858900.1	141
2888	17.1429	37.4	0.093	0	42	24	42.857	245	124	dnaC	83	621	WP_025875577.1	580
2889	43.6735	37.4	0.093	6	107	63	29.907	245	171	dnaC	71	241	WP_013063129.1	141
2890	43.6735	37.4	0.093	6	107	63	29.907	245	171	dnaC	71	241	WP_074762315.1	141
2891	17.1429	37.4	0.095	0	42	24	42.857	245	124	dnaC	83	621	WP_060939935.1	580
2892	43.6735	37.4	0.097	6	107	63	29.907	245	171	dnaC	71	241	WP_033150032.1	141
2893	36.3265	37.4	0.1	3	89	51	31.461	245	183	dnaC	97	116	WP_048797960.1	36
2894	36.3265	37.4	0.1	4	89	51	31.461	245	183	dnaC	97	117	WP_062432626.1	37
2895	60	36.6	0.1	6	147	89	24.49	245	222	dnaC	96	181	WP_099836626.1	37
2896	36.3265	37.4	0.1	3	89	51	31.461	245	183	dnaC	97	116	WP_007411721.1	36
2897	36.3265	37.4	0.1	3	89	51	31.461	245	183	dnaC	97	116	WP_004346862.1	36
2898	24.4898	37.4	0.11	1	60	38	33.333	245	124	dnaC	65	621	WP_006951068.1	564
2899	36.3265	37	0.11	3	89	51	31.461	245	183	dnaC	97	116	WP_115154294.1	36
2900	44.0816	37.4	0.11	3	108	59	28.704	245	186	dnaC	79	290	WP_100189519.1	201
2901	35.9184	37	0.11	3	88	53	30.682	245	183	dnaC	97	117	WP_091825085.1	37
2902	36.3265	37	0.11	4	89	51	31.461	245	183	dnaC	97	117	WP_036895882.1	37
2903	36.3265	37	0.12	3	89	51	31.461	245	183	dnaC	97	116	WP_004343645.1	36
2904	44.0816	37	0.12	6	108	65	28.704	245	171	dnaC	70	236	WP_091838803.1	135
2905	20	37	0.13	1	49	24	40.816	245	145	dnaC	97	80	WP_107621086.1	37
2906	52.6531	36.6	0.13	7	129	68	28.682	245	171	dnaC	46	115	WP_007572832.1	8
2907	35.9184	37	0.13	3	88	53	30.682	245	183	dnaC	97	117	WP_028909187.1	37
2908	36.3265	36.6	0.14	4	89	49	33.708	245	183	dnaC	97	116	WP_025000005.1	36
2909	36.3265	36.6	0.15	4	89	49	33.708	245	183	dnaC	97	116	WP_097655926.1	36
2910	36.3265	36.6	0.15	4	89	49	33.708	245	183	dnaC	97	116	WP_124140429.1	36
2911	36.3265	36.6	0.15	4	89	49	33.708	245	183	dnaC	97	116	WP_100014347.1	36
2912	20.8163	37	0.15	1	51	23	33.333	245	137	dnaC	98	240	WP_052486477.1	190
2913	36.3265	36.6	0.15	4	89	49	33.708	245	183	dnaC	97	116	WP_099976374.1	36
2914	36.3265	36.6	0.15	4	89	49	33.708	245	183	dnaC	97	116	WP_088437754.1	36
2915	36.3265	36.6	0.15	4	89	49	33.708	245	183	dnaC	97	116	WP_099995718.1	36
2916	36.3265	36.6	0.15	4	89	49	33.708	245	183	dnaC	97	116	WP_099983408.1	36
2917	36.3265	36.6	0.15	4	89	49	33.708	245	183	dnaC	97	116	WP_097646677.1	36
2918	36.3265	36.6	0.15	4	89	49	33.708	245	183	dnaC	97	116	WP_099891487.1	36
2919	36.3265	36.6	0.16	4	89	49	33.708	245	183	dnaC	97	116	WP_100189234.1	36
2920	36.3265	36.6	0.16	4	89	49	33.708	245	183	dnaC	97	116	WP_100023759.1	36
2921	36.3265	36.6	0.16	4	89	49	33.708	245	183	dnaC	97	116	WP_061868961.1	36
2922	35.5102	36.6	0.16	2	87	53	32.184	245	183	dnaC	97	117	WP_094880690.1	37
2923	36.3265	36.6	0.16	4	89	49	33.708	245	183	dnaC	97	116	WP_100018796.1	36
2924	36.3265	36.6	0.16	4	89	49	33.708	245	183	dnaC	97	116	WP_100327774.1	36
2925	17.1429	37	0.16	0	42	24	42.857	245	124	dnaC	83	621	WP_115083827.1	580
2926	36.3265	36.6	0.16	4	89	49	33.708	245	183	dnaC	97	116	WP_112200188.1	36
2927	36.3265	36.6	0.16	4	89	49	33.708	245	183	dnaC	97	116	WP_097550391.1	36
2928	35.9184	36.6	0.16	3	88	52	31.818	245	183	dnaC	97	116	WP_025839131.1	36
2929	36.3265	36.6	0.16	4	89	49	33.708	245	183	dnaC	97	116	WP_028904984.1	36
2930	36.3265	36.6	0.16	4	89	49	33.708	245	183	dnaC	97	116	WP_014709905.1	36
2931	36.3265	36.6	0.16	4	89	49	33.708	245	183	dnaC	97	116	WP_100356373.1	36
2932	36.3265	36.6	0.16	4	89	49	33.708	245	183	dnaC	97	116	WP_096405156.1	36
2933	17.1429	36.6	0.17	0	42	24	42.857	245	124	dnaC	83	621	WP_006044642.1	580
2934	36.3265	36.6	0.17	4	89	49	33.708	245	183	dnaC	97	116	WP_006045190.1	36
2935	36.3265	36.6	0.17	4	89	49	33.708	245	183	dnaC	97	116	WP_100370377.1	36
2936	36.3265	36.6	0.17	4	89	49	33.708	245	183	dnaC	97	116	WP_045168037.1	36
2937	23.2653	36.6	0.17	2	57	28	38.596	245	145	dnaC	89	80	WP_005843569.1	31
2938	23.2653	36.6	0.17	2	57	28	38.596	245	145	dnaC	89	80	WP_027953225.1	31
2939	36.3265	36.6	0.17	4	89	49	33.708	245	183	dnaC	97	116	WP_115083121.1	36
2940	17.1429	36.6	0.17	0	42	24	42.857	245	124	dnaC	83	621	WP_100190014.1	580
2941	44.0816	36.6	0.18	6	108	66	27.778	245	171	dnaC	70	237	WP_091818483.1	136
2942	17.1429	36.6	0.18	0	42	24	42.857	245	124	dnaC	83	621	WP_025001332.1	580
2943	17.1429	36.6	0.18	0	42	24	42.857	245	124	dnaC	83	621	WP_004365655.1	580
2944	17.1429	36.6	0.18	0	42	24	42.857	245	124	dnaC	83	621	WP_023926159.1	580
2945	17.1429	36.6	0.18	0	42	24	42.857	245	124	dnaC	83	621	WP_004363316.1	580
2946	17.1429	36.6	0.18	0	42	24	42.857	245	124	dnaC	83	621	WP_099836088.1	580
2947	43.2653	36.6	0.18	4	106	54	30.189	245	148	dnaC	48	270	WP_153114077.1	180
2948	38.7755	35.4	0.19	1	95	70	24.211	245	195	dnaC	101	105	WP_195838433.1	13
2949	17.1429	36.6	0.19	0	42	24	42.857	245	124	dnaC	83	621	WP_088400131.1	580
2950	24.4898	36.6	0.19	1	60	37	35	245	124	dnaC	65	620	WP_025069890.1	563
2951	24.4898	36.6	0.19	1	60	37	35	245	124	dnaC	65	620	WP_028900616.1	563
2952	35.9184	36.2	0.19	3	88	52	31.818	245	183	dnaC	97	116	WP_004359111.1	36
2953	24.4898	36.6	0.2	1	60	37	35	245	124	dnaC	65	620	WP_004380422.1	563
2954	31.0204	36.2	0.2	3	76	41	35.526	245	171	dnaC	97	104	WP_065367960.1	36
2955	36.3265	36.2	0.2	4	89	51	31.461	245	183	dnaC	97	117	WP_091854004.1	37
2956	25.3061	36.6	0.21	3	62	27	40.323	245	142	dnaC	81	647	WP_157579578.1	596
2957	36.3265	36.2	0.21	3	89	50	32.584	245	183	dnaC	97	116	WP_028896520.1	36
2958	36.3265	36.2	0.21	3	89	51	31.461	245	183	dnaC	97	117	WP_036877351.1	37
2959	47.7551	36.2	0.22	4	117	51	31.624	245	183	dnaC	89	140	WP_007173997.1	31
2960	31.0204	36.2	0.22	3	76	41	35.526	245	171	dnaC	97	104	WP_036861452.1	36
2961	37.9592	36.2	0.23	4	93	48	29.032	245	183	dnaC	97	117	WP_021855601.1	37
2962	20	36.2	0.23	1	49	25	38.776	245	145	dnaC	97	80	WP_094385014.1	37
2963	20	36.2	0.24	1	49	24	40.816	245	145	dnaC	97	79	WP_120174993.1	36
2964	20	36.2	0.24	1	49	24	40.816	245	145	dnaC	97	79	WP_036925995.1	36
2965	17.1429	36.2	0.25	0	42	25	40.476	245	124	dnaC	83	622	WP_048741995.1	581
2966	17.1429	36.2	0.25	0	42	25	40.476	245	124	dnaC	83	622	WP_061450133.1	581
2967	17.1429	36.2	0.25	0	42	25	40.476	245	124	dnaC	83	622	WP_004338655.1	581
2968	20	35.8	0.25	1	49	24	40.816	245	145	dnaC	97	79	WP_009010329.1	36
2969	17.1429	36.2	0.25	0	42	25	40.476	245	124	dnaC	83	622	WP_036866603.1	581
2970	32.6531	34.7	0.25	3	80	38	31.25	245	153	dnaC	81	73	WP_007172710.1	4
2971	20	35.8	0.25	1	49	25	38.776	245	145	dnaC	97	80	WP_094399922.1	37
2972	20	35.8	0.25	1	49	24	40.816	245	145	dnaC	97	79	WP_013265354.1	36
2973	35.9184	35.8	0.25	3	88	53	30.682	245	183	dnaC	97	117	WP_027450061.1	37
2974	17.1429	36.2	0.26	0	42	25	40.476	245	124	dnaC	83	621	WP_036854099.1	580
2975	35.9184	35.8	0.26	3	88	53	30.682	245	183	dnaC	97	117	WP_091957923.1	37
2976	20	35.8	0.26	1	49	24	40.816	245	145	dnaC	97	79	WP_204864846.1	36
2977	17.1429	36.2	0.26	0	42	25	40.476	245	124	dnaC	83	621	WP_036923925.1	580
2978	20	35.8	0.26	1	49	24	40.816	245	145	dnaC	97	79	WP_021670824.1	36
2979	17.1429	36.2	0.26	0	42	25	40.476	245	124	dnaC	83	621	WP_204866611.1	580
2980	17.1429	36.2	0.26	0	42	25	40.476	245	124	dnaC	83	621	WP_089366724.1	580
2981	17.1429	36.2	0.27	0	42	25	40.476	245	124	dnaC	83	621	WP_013263938.1	580
2982	17.1429	36.2	0.27	0	42	25	40.476	245	124	dnaC	83	621	WP_155716398.1	580
2983	17.1429	36.2	0.27	0	42	25	40.476	245	124	dnaC	83	621	WP_120174075.1	580
2984	17.1429	36.2	0.27	0	42	25	40.476	245	124	dnaC	83	621	WP_004360824.1	580
2985	17.1429	36.2	0.27	0	42	25	40.476	245	124	dnaC	83	621	WP_007368621.1	580
2986	17.1429	36.2	0.27	0	42	25	40.476	245	124	dnaC	83	621	WP_118865606.1	580
2987	17.1429	36.2	0.27	0	42	25	40.476	245	124	dnaC	83	621	WP_009011284.1	580
2988	17.1429	36.2	0.27	0	42	25	40.476	245	124	dnaC	83	621	WP_025839049.1	580
2989	17.1429	36.2	0.27	0	42	25	40.476	245	124	dnaC	83	621	WP_004353352.1	580
2990	17.1429	36.2	0.27	0	42	25	40.476	245	124	dnaC	83	621	WP_025078460.1	580
2991	17.1429	36.2	0.27	0	42	25	40.476	245	124	dnaC	83	621	WP_013671177.1	580
2992	17.1429	36.2	0.27	0	42	25	40.476	245	124	dnaC	83	621	WP_009436071.1	580
2993	17.1429	36.2	0.28	0	42	25	40.476	245	124	dnaC	83	621	WP_107626169.1	580
2994	17.1429	36.2	0.28	0	42	25	40.476	245	124	dnaC	83	621	WP_018909975.1	580
2995	17.1429	36.2	0.28	0	42	25	40.476	245	124	dnaC	83	621	WP_004383409.1	580
2996	31.8367	35.8	0.28	4	78	39	34.615	245	171	dnaC	97	105	WP_104369113.1	37
2997	17.1429	36.2	0.29	0	42	25	40.476	245	124	dnaC	83	622	WP_060932864.1	581
2998	17.1429	36.2	0.29	0	42	25	40.476	245	124	dnaC	83	622	WP_008446966.1	581
2999	17.1429	36.2	0.29	0	42	25	40.476	245	124	dnaC	83	622	WP_008822222.1	581
3000	17.1429	35.8	0.29	0	42	25	40.476	245	124	dnaC	83	622	WP_036856304.1	581
3001	17.1429	35.8	0.29	0	42	25	40.476	245	124	dnaC	83	622	WP_019036436.1	581
3002	44.0816	35.8	0.3	6	108	66	27.778	245	171	dnaC	70	235	WP_091901468.1	134
3003	44.0816	35.8	0.3	6	108	66	27.778	245	171	dnaC	70	235	WP_091915536.1	134
3004	17.1429	35.8	0.3	0	42	25	40.476	245	124	dnaC	83	621	WP_028897958.1	580
3005	30.6122	35.8	0.3	1	75	53	28	245	176	dnaC	102	88	WP_028910852.1	15
3006	31.8367	35.8	0.31	4	78	39	34.615	245	171	dnaC	97	105	WP_172204871.1	37
3007	17.1429	35.8	0.31	0	42	25	40.476	245	124	dnaC	83	622	WP_036869554.1	581
3008	35.5102	35.8	0.31	2	87	55	29.885	245	183	dnaC	97	117	WP_091819135.1	37
3009	46.5306	35.8	0.31	5	114	71	28.07	245	208	dnaC	96	111	WP_036877623.1	8
3010	35.9184	35.8	0.31	3	88	52	31.818	245	183	dnaC	97	117	WP_125233467.1	37
3011	51.4286	34.7	0.33	4	126	73	27.778	245	171	dnaC	46	115	WP_019189251.1	8
3012	56.3265	35.4	0.34	4	138	75	28.986	245	217	dnaC	97	167	WP_028901728.1	36
3013	35.9184	35.4	0.35	3	88	53	30.682	245	183	dnaC	97	117	WP_073208173.1	37
3014	56.3265	35.4	0.36	4	138	75	28.986	245	217	dnaC	97	167	WP_060940832.1	36
3015	20	35.4	0.37	1	49	26	36.735	245	145	dnaC	97	80	WP_107583140.1	37
3016	68.1633	34.7	0.37	5	167	111	25.15	245	222	dnaC	62	178	WP_044064724.1	20
3017	35.9184	35.4	0.37	3	88	54	29.545	245	183	dnaC	97	116	WP_155716710.1	36
3018	29.3878	35.4	0.37	3	72	39	31.944	245	145	dnaC	77	80	WP_102187622.1	16
3019	29.3878	35.4	0.37	3	72	39	31.944	245	145	dnaC	77	80	WP_025072115.1	16
3020	20	35.4	0.38	1	49	25	38.776	245	145	dnaC	97	80	WP_004376455.1	37
3021	35.5102	35.4	0.38	3	87	53	29.885	245	183	dnaC	98	117	WP_094380963.1	38
3022	29.3878	35.4	0.38	3	72	39	31.944	245	145	dnaC	77	80	WP_195253267.1	16
3023	20	35.4	0.39	1	49	25	38.776	245	145	dnaC	97	80	WP_018919115.1	37
3024	35.5102	35.4	0.39	2	87	54	31.034	245	183	dnaC	97	117	WP_134842754.1	37
3025	36.3265	35.4	0.39	4	89	52	30.337	245	183	dnaC	97	117	WP_036859702.1	37
3026	29.3878	35.4	0.39	3	72	39	31.944	245	145	dnaC	77	80	WP_036928269.1	16
3027	29.3878	35.4	0.39	3	72	39	31.944	245	145	dnaC	77	80	WP_008122784.1	16
3028	35.5102	35.4	0.39	2	87	54	31.034	245	183	dnaC	97	117	WP_118115394.1	37
3029	35.9184	35.4	0.4	3	88	54	29.545	245	183	dnaC	97	116	WP_018910453.1	36
3030	17.1429	35.4	0.4	0	42	25	40.476	245	124	dnaC	83	621	WP_007574694.1	580
3031	35.9184	35.4	0.4	3	88	54	29.545	245	183	dnaC	97	116	WP_009435336.1	36
3032	29.3878	35.4	0.41	3	72	39	31.944	245	145	dnaC	77	80	WP_103002978.1	16
3033	20	35.4	0.41	1	49	25	38.776	245	145	dnaC	97	80	WP_070667189.1	37
3034	20	35.4	0.41	1	49	25	38.776	245	145	dnaC	97	81	WP_044122440.1	38
3035	20	35.4	0.42	1	49	25	38.776	245	145	dnaC	97	81	WP_036889926.1	38
3036	20	35.4	0.43	1	49	25	38.776	245	145	dnaC	97	79	WP_077195724.1	36
3037	20	35.4	0.43	1	49	25	38.776	245	145	dnaC	97	80	WP_004374924.1	37
3038	20	35.4	0.43	1	49	25	38.776	245	145	dnaC	97	80	WP_126677803.1	37
3039	20	35.4	0.43	1	49	25	38.776	245	145	dnaC	97	80	WP_106812540.1	37
3040	31.0204	35	0.44	3	76	43	32.895	245	171	dnaC	97	104	WP_004384231.1	36
3041	20	35	0.44	1	49	25	38.776	245	145	dnaC	97	80	WP_092111785.1	37
3042	27.3469	35.4	0.45	1	67	44	31.343	245	131	dnaC	65	512	WP_172183550.1	448
3043	36.3265	35	0.47	4	89	52	30.337	245	183	dnaC	97	117	WP_004368316.1	37
3044	20	35	0.47	1	49	25	38.776	245	145	dnaC	97	80	WP_008566456.1	37
3045	36.3265	35	0.47	4	89	51	31.461	245	183	dnaC	97	117	WP_068856438.1	37
3046	20	35	0.47	1	49	25	38.776	245	145	dnaC	97	80	WP_009162400.1	37
3047	20	35	0.5	1	49	25	38.776	245	145	dnaC	97	80	WP_025829996.1	37
3048	17.1429	35.4	0.5	0	42	25	40.476	245	124	dnaC	83	621	WP_021671995.1	580
3049	38.7755	34.7	0.51	1	95	70	24.211	245	195	dnaC	101	193	WP_118085606.1	101
3050	14.2857	35	0.51	0	35	19	45.714	245	137	dnaC	103	257	WP_118139868.1	223
3051	17.1429	35	0.51	0	42	25	40.476	245	124	dnaC	83	621	WP_077195583.1	580
3052	17.1429	35	0.51	0	42	25	40.476	245	124	dnaC	83	621	WP_004355863.1	580
3053	35.9184	35	0.51	3	88	54	29.545	245	183	dnaC	97	117	WP_092072804.1	37
3054	17.1429	35	0.52	0	42	25	40.476	245	124	dnaC	83	621	WP_116616875.1	580
3055	35.5102	35	0.53	2	87	56	28.736	245	183	dnaC	97	116	WP_061314601.1	36
3056	35.5102	35	0.54	2	87	56	28.736	245	183	dnaC	97	116	WP_036866534.1	36
3057	17.1429	35	0.54	0	42	25	40.476	245	124	dnaC	83	621	WP_036892901.1	580
3058	35.5102	35	0.55	2	87	56	28.736	245	183	dnaC	97	116	WP_061450332.1	36
3059	17.1429	35	0.55	0	42	25	40.476	245	124	dnaC	83	621	WP_117653176.1	580
3060	17.1429	35	0.55	0	42	25	40.476	245	124	dnaC	83	621	WP_100014055.1	580
3061	17.1429	35	0.55	0	42	25	40.476	245	124	dnaC	83	621	WP_100015776.1	580
3062	35.9184	35	0.55	3	88	54	29.545	245	183	dnaC	97	117	WP_028912983.1	37
3063	17.1429	35	0.56	0	42	25	40.476	245	124	dnaC	83	621	WP_007174257.1	580
3064	17.1429	35	0.56	0	42	25	40.476	245	124	dnaC	83	621	WP_028904806.1	580
3065	17.1429	35	0.56	0	42	25	40.476	245	124	dnaC	83	621	WP_099984189.1	580
3066	17.1429	35	0.56	0	42	25	40.476	245	124	dnaC	83	621	WP_014710340.1	580
3067	17.1429	35	0.56	0	42	25	40.476	245	124	dnaC	83	621	WP_061869108.1	580
3068	17.1429	35	0.56	0	42	25	40.476	245	124	dnaC	83	621	WP_100019622.1	580
3069	17.1429	35	0.56	0	42	25	40.476	245	124	dnaC	83	621	WP_097655684.1	580
3070	17.1429	35	0.56	0	42	25	40.476	245	124	dnaC	83	621	WP_045166650.1	580
3071	17.1429	35	0.57	0	42	25	40.476	245	124	dnaC	83	621	WP_124139058.1	580
3072	17.1429	35	0.57	0	42	25	40.476	245	124	dnaC	83	621	WP_100370065.1	580
3073	17.1429	35	0.57	0	42	25	40.476	245	124	dnaC	83	621	WP_097550633.1	580
3074	17.1429	35	0.57	0	42	25	40.476	245	124	dnaC	83	621	WP_100021044.1	580
3075	35.5102	35	0.57	2	87	56	28.736	245	183	dnaC	97	116	WP_036887618.1	36
3076	35.5102	35	0.57	2	87	56	28.736	245	183	dnaC	97	116	WP_036864821.1	36
3077	31.0204	35	0.57	3	76	43	32.895	245	171	dnaC	97	105	WP_028903691.1	37
3078	17.1429	35	0.58	0	42	25	40.476	245	124	dnaC	83	621	WP_099995045.1	580
3079	17.1429	35	0.58	0	42	25	40.476	245	124	dnaC	83	621	WP_097646545.1	580
3080	38.7755	34.7	0.58	1	95	70	24.211	245	195	dnaC	101	193	WP_117588132.1	101
3081	17.1429	35	0.58	0	42	25	40.476	245	124	dnaC	83	621	WP_099976677.1	580
3082	17.1429	35	0.58	0	42	25	40.476	245	124	dnaC	83	621	WP_088438091.1	580
3083	35.5102	35	0.58	2	87	56	28.736	245	183	dnaC	97	116	WP_004336222.1	36
3084	38.7755	34.7	0.58	1	95	70	24.211	245	195	dnaC	101	193	WP_006847955.1	101
3085	17.1429	35	0.59	0	42	25	40.476	245	124	dnaC	83	621	WP_100327914.1	580
3086	17.1429	35	0.59	0	42	25	40.476	245	124	dnaC	83	621	WP_100023004.1	580
3087	31.0204	34.7	0.59	3	76	43	32.895	245	171	dnaC	97	105	WP_033147901.1	37
3088	15.5102	33.5	0.59	1	38	20	44.737	245	123	dnaC	86	49	WP_094391261.1	13
3089	17.1429	35	0.6	0	42	25	40.476	245	124	dnaC	83	621	WP_099890836.1	580
3090	38.7755	34.3	0.64	1	95	70	24.211	245	195	dnaC	101	193	WP_118201903.1	101
3091	42.8571	33.5	0.65	3	105	62	26.667	245	180	dnaC	79	94	WP_025002051.1	2
3092	35.9184	34.7	0.65	3	88	54	29.545	245	183	dnaC	97	117	WP_091839904.1	37
3093	17.1429	35	0.66	0	42	26	38.095	245	124	dnaC	83	621	WP_130828547.1	580
3094	46.5306	34.3	0.67	4	114	82	22.807	245	237	dnaC	127	201	WP_118063135.1	91
3095	19.5918	33.5	0.71	1	48	26	39.583	245	123	dnaC	79	49	WP_092069126.1	2
3096	36.3265	34.7	0.71	4	89	51	31.461	245	183	dnaC	97	116	WP_025079205.1	36
3097	20.8163	34.7	0.72	1	51	24	31.373	245	137	dnaC	98	240	WP_181992488.1	190
3098	17.1429	34.7	0.73	0	42	25	40.476	245	124	dnaC	83	621	WP_154532421.1	580
3099	31.0204	34.7	0.73	3	76	43	32.895	245	171	dnaC	97	105	WP_103915897.1	37
3100	31.0204	34.7	0.74	3	76	43	32.895	245	171	dnaC	97	105	WP_036912213.1	37
3101	19.5918	33.5	0.75	1	48	26	39.583	245	123	dnaC	79	49	WP_094440526.1	2
3102	24.4898	34.7	0.76	1	60	38	33.333	245	124	dnaC	65	619	WP_008565703.1	562
3103	35.9184	34.7	0.76	3	88	54	29.545	245	183	dnaC	97	117	WP_028907886.1	37
3104	44.4898	34.7	0.77	3	109	49	30.275	245	183	dnaC	97	140	WP_004349796.1	37
3105	35.9184	34.7	0.77	3	88	54	29.545	245	183	dnaC	97	117	WP_074832540.1	37
3106	35.9184	34.7	0.77	3	88	54	29.545	245	183	dnaC	97	117	WP_033150835.1	37
3107	54.2857	34.3	0.77	3	133	93	22.556	245	225	dnaC	101	233	WP_155950178.1	103
3108	24.4898	34.7	0.77	1	60	38	33.333	245	124	dnaC	65	619	WP_019968369.1	562
3109	33.8776	34.7	0.78	2	83	46	30.12	245	186	dnaC	104	288	WP_088401413.1	218
3110	33.8776	34.7	0.78	2	83	46	30.12	245	186	dnaC	104	288	WP_103002591.1	218
3111	36.3265	34.3	0.79	4	89	52	30.337	245	183	dnaC	97	117	WP_091899372.1	37
3112	31.0204	34.3	0.79	3	76	39	35.526	245	171	dnaC	98	104	WP_021669583.1	37
3113	44.4898	34.3	0.79	3	109	49	30.275	245	183	dnaC	97	140	WP_102697306.1	37
3114	35.9184	34.3	0.8	3	88	54	29.545	245	183	dnaC	97	117	WP_073042410.1	37
3115	51.4286	34.3	0.81	4	126	73	27.778	245	171	dnaC	46	115	WP_025816770.1	8
3116	35.9184	34.3	0.81	3	88	54	29.545	245	183	dnaC	97	117	WP_013064723.1	37
3117	45.7143	34.3	0.81	4	112	72	26.786	245	171	dnaC	65	235	WP_024990572.1	129
3118	35.9184	34.3	0.82	3	88	54	29.545	245	183	dnaC	97	117	WP_074760655.1	37
3119	60.8163	34.3	0.84	4	149	75	27.517	245	223	dnaC	97	173	WP_100020741.1	36
3120	17.1429	34.7	0.85	0	42	25	40.476	245	124	dnaC	83	621	WP_070694219.1	580
3121	35.9184	34.3	0.87	3	88	54	29.545	245	183	dnaC	97	116	WP_008823780.1	36
3122	20	34.3	0.87	1	49	25	38.776	245	145	dnaC	97	79	WP_089366970.1	36
3123	17.1429	34.7	0.88	0	42	25	40.476	245	124	dnaC	83	621	WP_007136079.1	580
3124	17.1429	34.7	0.88	0	42	25	40.476	245	124	dnaC	83	621	WP_004372953.1	580
3125	17.1429	34.7	0.88	0	42	25	40.476	245	124	dnaC	83	621	WP_070667453.1	580
3126	17.1429	34.7	0.88	0	42	25	40.476	245	124	dnaC	83	621	WP_018920690.1	580
3127	20	34.3	0.88	1	49	25	38.776	245	145	dnaC	97	79	WP_004353323.1	36
3128	20	34.3	0.89	1	49	25	38.776	245	145	dnaC	97	80	WP_116615704.1	37
3129	20	34.3	0.89	1	49	25	38.776	245	145	dnaC	97	79	WP_107624184.1	36
3130	31.0204	34.3	0.9	3	76	39	35.526	245	171	dnaC	98	104	WP_004357933.1	37
3131	20	34.3	0.91	1	49	25	38.776	245	145	dnaC	97	79	WP_007367038.1	36
3132	44.4898	34.3	0.92	3	109	49	30.275	245	183	dnaC	97	140	WP_036871563.1	37
3133	17.1429	34.3	0.93	0	42	25	40.476	245	124	dnaC	83	621	WP_021825173.1	580
3134	20	34.3	0.93	1	49	25	38.776	245	145	dnaC	97	80	WP_172344153.1	37
3135	20	34.3	0.93	1	49	25	38.776	245	145	dnaC	97	79	WP_025067168.1	36
3136	20	34.3	0.93	1	49	25	38.776	245	145	dnaC	97	79	WP_118867187.1	36
3137	20	34.3	0.94	1	49	25	38.776	245	145	dnaC	97	79	WP_036853525.1	36
3138	20	34.3	0.94	1	49	25	38.776	245	145	dnaC	97	79	WP_013671809.1	36
3139	35.9184	34.3	0.94	3	88	54	29.545	245	183	dnaC	97	116	WP_025792577.1	36
3140	43.6735	34.3	1	6	107	65	28.037	245	171	dnaC	71	241	WP_028913351.1	141
3141	51.4286	33.9	1	4	126	73	27.778	245	171	dnaC	46	115	WP_070723465.1	8
3142	20	34.3	1	1	49	25	38.776	245	145	dnaC	97	80	WP_023057578.1	37
3143	17.1429	34.3	1.1	0	42	26	38.095	245	124	dnaC	83	621	WP_027952405.1	580
3144	17.1429	34.3	1.1	0	42	26	38.095	245	124	dnaC	83	621	WP_036861320.1	580
3145	17.1429	34.3	1.2	0	42	26	38.095	245	124	dnaC	83	621	WP_005846170.1	580
3146	35.9184	33.9	1.2	3	88	54	29.545	245	183	dnaC	97	117	WP_094389485.1	37
3147	18.3673	32.7	1.2	1	45	26	35.556	245	123	dnaC	82	49	WP_025815662.1	5
3148	35.9184	33.9	1.2	3	88	54	29.545	245	183	dnaC	97	117	WP_094435074.1	37
3149	35.9184	33.9	1.2	3	88	54	29.545	245	183	dnaC	97	117	WP_094464055.1	37
3150	45.7143	33.9	1.2	5	112	67	27.679	245	183	dnaC	77	118	WP_009228471.1	16
3151	20	33.9	1.2	1	49	26	36.735	245	145	dnaC	97	80	WP_153129000.1	37
3152	20	33.9	1.2	1	49	26	36.735	245	145	dnaC	97	80	WP_118312472.1	37
3153	34.6939	33.9	1.2	2	85	56	27.059	245	183	dnaC	99	117	WP_172180055.1	39
3154	35.9184	33.9	1.2	3	88	54	29.545	245	183	dnaC	97	117	WP_094446423.1	37
3155	20	33.9	1.2	1	49	26	36.735	245	145	dnaC	97	80	WP_117661750.1	37
3156	43.2653	33.9	1.3	5	106	65	29.245	245	171	dnaC	71	236	WP_029903865.1	136
3157	20	33.9	1.3	1	49	26	36.735	245	145	dnaC	97	80	WP_153096810.1	37
3158	11.8367	33.9	1.3	0	29	14	51.724	245	133	dnaC	105	655	WP_118416148.1	627
3159	32.2449	33.9	1.3	4	79	40	31.646	245	145	dnaC	70	80	WP_118355672.1	13
3160	20	33.9	1.3	1	49	26	36.735	245	145	dnaC	97	80	WP_153089684.1	37
3161	32.2449	33.9	1.3	4	79	40	31.646	245	145	dnaC	70	80	WP_040596298.1	13
3162	17.1429	33.9	1.3	0	42	26	38.095	245	124	dnaC	83	621	WP_094465877.1	580
3163	20	33.9	1.3	1	49	26	36.735	245	145	dnaC	97	80	WP_094383596.1	37
3164	17.1429	33.9	1.3	0	42	26	38.095	245	124	dnaC	83	621	WP_091821038.1	580
3165	20	33.9	1.3	1	49	26	36.735	245	145	dnaC	97	80	WP_158463433.1	37
3166	20	33.9	1.3	1	49	26	36.735	245	145	dnaC	97	80	WP_153102975.1	37
3167	36.3265	33.9	1.3	4	89	50	32.584	245	183	dnaC	97	117	WP_029904543.1	37
3168	20	33.9	1.3	1	49	26	36.735	245	145	dnaC	97	80	WP_153124748.1	37
3169	20	33.9	1.3	1	49	26	36.735	245	145	dnaC	97	80	WP_036892661.1	37
3170	17.1429	33.9	1.4	0	42	26	38.095	245	124	dnaC	83	621	WP_094390178.1	580
3171	20	33.9	1.4	1	49	26	36.735	245	145	dnaC	97	80	WP_203038779.1	37
3172	17.1429	33.9	1.4	0	42	26	38.095	245	124	dnaC	83	621	WP_094449301.1	580
3173	18.7755	33.9	1.4	1	46	25	41.304	245	142	dnaC	97	717	WP_107625575.1	674
3174	45.3061	33.9	1.4	3	111	68	26.126	245	214	dnaC	104	314	WP_004380909.1	218
3175	17.1429	33.9	1.4	0	42	26	38.095	245	124	dnaC	83	482	WP_172179857.1	441
3176	20	33.5	1.4	1	49	26	36.735	245	145	dnaC	97	80	WP_119249697.1	37
3177	17.1429	33.9	1.4	0	42	26	38.095	245	124	dnaC	83	621	WP_094439441.1	580
3178	17.1429	33.9	1.4	0	42	26	38.095	245	124	dnaC	83	621	WP_094446983.1	580
3179	17.1429	33.9	1.4	0	42	26	38.095	245	124	dnaC	83	621	WP_021582950.1	580
3180	20	33.5	1.4	1	49	26	36.735	245	145	dnaC	97	80	WP_089542508.1	37
3181	43.2653	33.5	1.5	5	106	70	25.472	245	171	dnaC	72	237	WP_094465881.1	135
3182	20	33.5	1.5	1	49	26	36.735	245	145	dnaC	97	80	WP_025065296.1	37
3183	18.7755	33.9	1.5	1	46	25	41.304	245	142	dnaC	97	717	WP_089365890.1	674
3184	45.7143	33.5	1.5	5	112	66	28.571	245	183	dnaC	77	118	WP_018362549.1	16
3185	17.1429	33.9	1.5	0	42	26	38.095	245	124	dnaC	83	621	WP_060544524.1	580
3186	20	33.5	1.6	1	49	26	36.735	245	145	dnaC	97	80	WP_207154405.1	37
3187	29.3878	33.5	1.6	3	72	39	31.944	245	145	dnaC	77	80	WP_036907688.1	16
3188	14.2857	31.2	1.6	1	35	17	45.714	245	123	dnaC	89	63	WP_007133860.1	31
3189	20	32.7	1.6	1	49	27	34.694	245	145	dnaC	97	80	WP_153102788.1	37
3190	20	33.5	1.7	1	49	26	36.735	245	145	dnaC	97	80	WP_018464746.1	37
3191	21.6327	33.5	1.7	2	53	28	39.623	245	123	dnaC	72	51	WP_172180073.1	2
3192	17.1429	33.5	1.7	0	42	26	38.095	245	124	dnaC	83	621	WP_074614624.1	580
3193	17.1429	33.5	1.7	0	42	26	38.095	245	124	dnaC	83	621	WP_006282068.1	580
3194	35.9184	33.5	1.7	3	88	54	29.545	245	183	dnaC	97	117	WP_172273881.1	37
3195	17.1429	33.5	1.7	0	42	26	38.095	245	124	dnaC	83	621	WP_074549349.1	580
3196	17.1429	33.5	1.7	0	42	26	38.095	245	124	dnaC	83	621	WP_094448842.1	580
3197	17.1429	33.5	1.7	0	42	26	38.095	245	124	dnaC	83	621	WP_027453299.1	580
3198	23.6735	33.5	1.8	0	58	41	29.31	245	139	dnaC	82	607	WP_029904076.1	550
3199	13.0612	33.5	2	0	32	19	40.625	245	134	dnaC	103	233	WP_182000870.1	202
3200	25.7143	33.5	2	3	63	29	38.095	245	142	dnaC	80	647	WP_157236336.1	595
3201	20	33.1	2.1	1	49	27	34.694	245	145	dnaC	97	80	WP_117692400.1	37
3202	25.7143	33.5	2.1	3	63	29	38.095	245	142	dnaC	80	717	WP_070721527.1	665
3203	20	33.1	2.1	1	49	27	34.694	245	145	dnaC	97	80	WP_153119309.1	37
3204	20	33.1	2.1	1	49	27	34.694	245	145	dnaC	97	80	WP_153092512.1	37
3205	20	33.1	2.1	1	49	27	34.694	245	145	dnaC	97	80	WP_118154761.1	37
3206	20	33.1	2.1	1	49	27	34.694	245	145	dnaC	97	80	WP_006848668.1	37
3207	20.4082	32	2.1	3	50	23	40	245	123	dnaC	79	49	WP_106810705.1	2
3208	17.1429	33.1	2.1	0	42	26	38.095	245	124	dnaC	83	620	WP_126679257.1	579
3209	14.2857	33.1	2.2	0	35	21	40	245	137	dnaC	103	257	WP_036868264.1	223
3210	20	33.1	2.2	1	49	27	34.694	245	145	dnaC	97	80	WP_022121873.1	37
3211	20	33.1	2.2	1	49	27	34.694	245	145	dnaC	97	80	WP_154481471.1	37
3212	20	33.1	2.2	1	49	27	34.694	245	145	dnaC	97	80	WP_118079224.1	37
3213	43.2653	33.1	2.2	5	106	71	24.528	245	171	dnaC	72	237	WP_094390181.1	135
3214	17.1429	33.5	2.2	1	42	22	42.857	245	142	dnaC	101	724	WP_094381553.1	685
3215	25.3061	33.5	2.2	3	62	28	38.71	245	142	dnaC	81	717	WP_044259649.1	666
3216	20	33.1	2.3	1	49	27	34.694	245	145	dnaC	97	80	WP_200758054.1	37
3217	17.1429	33.1	2.3	0	42	26	38.095	245	124	dnaC	83	625	WP_091959682.1	584
3218	14.2857	33.1	2.3	0	35	21	40	245	137	dnaC	103	257	WP_004384068.1	223
3219	17.1429	33.1	2.3	0	42	26	38.095	245	124	dnaC	83	621	WP_107620262.1	580
3220	12.2449	32.7	2.4	0	30	14	53.333	245	132	dnaC	103	146	WP_027952058.1	117
3221	17.1429	33.1	2.4	0	42	26	38.095	245	124	dnaC	83	621	WP_092112902.1	580
3222	17.1429	33.1	2.4	0	42	26	38.095	245	124	dnaC	83	622	WP_004368537.1	581
3223	19.1837	33.1	2.4	1	47	25	36.17	245	145	dnaC	99	79	WP_007574025.1	38
3224	17.1429	33.1	2.4	0	42	26	38.095	245	124	dnaC	83	621	WP_092071412.1	580
3225	52.6531	32.7	2.4	7	129	68	28.682	245	171	dnaC	46	115	WP_024990824.1	8
3226	12.2449	32.7	2.4	0	30	14	53.333	245	132	dnaC	103	146	WP_124140183.1	117
3227	20	32.7	2.5	1	49	27	34.694	245	145	dnaC	97	80	WP_154534428.1	37
3228	17.1429	33.1	2.5	0	42	26	38.095	245	124	dnaC	83	621	WP_027449164.1	580
3229	13.0612	33.1	2.5	0	32	18	43.75	245	137	dnaC	106	240	WP_006046102.1	209
3230	17.1429	33.1	2.5	0	42	26	38.095	245	124	dnaC	83	622	WP_023984852.1	581
3231	17.1429	33.1	2.5	0	42	26	38.095	245	124	dnaC	83	621	WP_027454607.1	580
3232	17.1429	33.1	2.5	0	42	26	38.095	245	124	dnaC	83	621	WP_068857078.1	580
3233	17.1429	33.1	2.5	0	42	26	38.095	245	124	dnaC	83	622	WP_172177325.1	581
3234	17.1429	33.1	2.5	0	42	26	38.095	245	124	dnaC	83	621	WP_036899279.1	580
3235	19.1837	32.7	2.5	1	47	24	38.298	245	145	dnaC	99	80	WP_044064928.1	39
3236	60.8163	32.7	2.5	4	149	93	25.503	245	211	dnaC	80	290	WP_154532563.1	143
3237	17.1429	33.1	2.6	0	42	26	38.095	245	124	dnaC	83	621	WP_094881969.1	580
3238	19.1837	32.7	2.6	1	47	24	38.298	245	145	dnaC	99	80	WP_042517057.1	39
3239	17.1429	33.1	2.6	0	42	26	38.095	245	124	dnaC	83	621	WP_172344503.1	580
3240	17.1429	33.1	2.6	0	42	26	38.095	245	124	dnaC	83	621	WP_125103816.1	580
3241	17.1429	33.1	2.6	0	42	26	38.095	245	124	dnaC	83	630	WP_094379023.1	589
3242	17.1429	33.1	2.7	0	42	26	38.095	245	124	dnaC	83	621	WP_106812919.1	580
3243	27.7551	32.3	2.7	1	68	47	26.471	245	222	dnaC	158	185	WP_119249628.1	118
3244	16.7347	31.6	2.7	1	41	23	41.463	245	123	dnaC	83	49	WP_091915583.1	10
3245	27.7551	32.3	2.7	1	68	47	26.471	245	222	dnaC	158	185	WP_118200166.1	118
3246	17.1429	33.1	2.7	0	42	26	38.095	245	124	dnaC	83	621	WP_044065070.1	580
3247	19.1837	32.7	2.8	1	47	24	38.298	245	145	dnaC	99	80	WP_044072035.1	39
3248	17.1429	33.1	2.8	0	42	26	38.095	245	124	dnaC	83	621	WP_044079762.1	580
3249	17.1429	33.1	2.8	0	42	26	38.095	245	124	dnaC	83	621	WP_207153473.1	580
3250	17.1429	33.1	2.8	0	42	26	38.095	245	124	dnaC	83	621	WP_044074490.1	580
3251	17.1429	33.1	2.8	0	42	26	38.095	245	124	dnaC	83	621	WP_044071805.1	580
3252	17.1429	33.1	2.8	0	42	26	38.095	245	124	dnaC	83	621	WP_172275349.1	580
3253	19.5918	31.6	2.8	1	48	28	35.417	245	123	dnaC	79	49	WP_172275238.1	2
3254	17.1429	32.7	2.8	0	42	26	38.095	245	124	dnaC	83	622	WP_200757032.1	581
3255	17.1429	32.7	2.8	0	42	26	38.095	245	124	dnaC	83	621	WP_025880490.1	580
3256	17.1429	32.7	2.8	0	42	26	38.095	245	124	dnaC	83	622	WP_153139230.1	581
3257	17.1429	32.7	2.8	0	42	26	38.095	245	124	dnaC	83	622	WP_153089297.1	581
3258	17.1429	32.7	2.8	0	42	26	38.095	245	124	dnaC	83	622	WP_153087564.1	581
3259	17.1429	32.7	2.8	0	42	26	38.095	245	124	dnaC	83	622	WP_022120423.1	581
3260	33.8776	32.7	2.8	3	83	42	27.711	245	170	dnaC	103	318	WP_195838448.1	239
3261	17.1429	32.7	2.8	0	42	26	38.095	245	124	dnaC	83	621	WP_018463493.1	580
3262	17.1429	32.7	2.9	0	42	26	38.095	245	124	dnaC	83	622	WP_118080873.1	581
3263	17.1429	32.7	2.9	0	42	26	38.095	245	124	dnaC	83	622	WP_118086166.1	581
3264	17.1429	32.7	2.9	0	42	26	38.095	245	124	dnaC	83	622	WP_153094804.1	581
3265	17.1429	32.7	2.9	0	42	26	38.095	245	124	dnaC	83	622	WP_117694020.1	581
3266	17.1429	32.7	2.9	0	42	26	38.095	245	124	dnaC	83	622	WP_118255633.1	581
3267	17.1429	32.7	2.9	0	42	26	38.095	245	124	dnaC	83	622	WP_158463148.1	581
3268	20	32.7	2.9	1	49	27	34.694	245	145	dnaC	97	80	WP_153073066.1	37
3269	17.1429	32.7	2.9	0	42	26	38.095	245	124	dnaC	83	621	WP_021589212.1	580
3270	17.1429	32.7	2.9	0	42	26	38.095	245	124	dnaC	83	622	WP_153118305.1	581
3271	17.1429	32.7	2.9	0	42	26	38.095	245	124	dnaC	83	622	WP_118415671.1	581
3272	17.1429	32.7	2.9	0	42	26	38.095	245	124	dnaC	83	622	WP_118065695.1	581
3273	17.1429	32.7	2.9	0	42	26	38.095	245	124	dnaC	83	621	WP_094402805.1	580
3274	16.7347	31.6	2.9	1	41	23	41.463	245	123	dnaC	83	49	WP_091901371.1	10
3275	17.1429	32.7	2.9	0	42	26	38.095	245	124	dnaC	83	622	WP_154480174.1	581
3276	17.1429	32.7	2.9	0	42	26	38.095	245	124	dnaC	83	622	WP_006847877.1	581
3277	17.1429	32.7	2.9	0	42	26	38.095	245	124	dnaC	83	621	WP_042518368.1	580
3278	17.1429	32.7	2.9	0	42	26	38.095	245	124	dnaC	83	621	WP_103003014.1	580
3279	17.1429	32.7	2.9	0	42	26	38.095	245	124	dnaC	83	621	WP_036926527.1	580
3280	17.1429	32.7	3	0	42	26	38.095	245	124	dnaC	83	622	WP_153080049.1	581
3281	17.1429	32.7	3	0	42	26	38.095	245	124	dnaC	83	622	WP_144153757.1	581
3282	17.1429	32.7	3	0	42	26	38.095	245	124	dnaC	83	622	WP_153072390.1	581
3283	42.449	32.7	3	4	104	67	27.885	245	149	dnaC	50	614	WP_007411312.1	515
3284	25.7143	32.7	3	3	63	29	38.095	245	142	dnaC	80	717	WP_025790177.1	665
3285	17.1429	32.7	3	0	42	26	38.095	245	124	dnaC	83	622	WP_153124555.1	581
3286	17.1429	32.7	3	0	42	26	38.095	245	124	dnaC	83	621	WP_070723839.1	580
3287	52.6531	32.3	3.1	7	129	69	27.907	245	171	dnaC	46	115	WP_028897222.1	8
3288	17.1429	32.7	3.1	0	42	26	38.095	245	124	dnaC	83	621	WP_025797825.1	580
3289	17.1429	32.7	3.1	0	42	26	38.095	245	124	dnaC	83	621	WP_195252891.1	580
3290	42.449	32.7	3.1	4	104	67	27.885	245	149	dnaC	50	614	WP_004346204.1	515
3291	17.1429	32.7	3.1	0	42	26	38.095	245	124	dnaC	83	621	WP_009230409.1	580
3292	17.1429	32.7	3.1	0	42	26	38.095	245	124	dnaC	83	621	WP_008123240.1	580
3293	17.1429	32.7	3.1	0	42	26	38.095	245	124	dnaC	83	621	WP_102187655.1	580
3294	17.1429	32.7	3.1	0	42	26	38.095	245	124	dnaC	83	626	WP_104370210.1	585
3295	17.1429	32.7	3.1	0	42	26	38.095	245	124	dnaC	83	621	WP_107581170.1	580
3296	17.1429	32.7	3.1	0	42	26	38.095	245	124	dnaC	83	621	WP_036878297.1	580
3297	17.1429	32.7	3.1	0	42	26	38.095	245	124	dnaC	83	621	WP_025072303.1	580
3298	17.1429	32.7	3.2	0	42	26	38.095	245	124	dnaC	83	636	WP_094388460.1	595
3299	46.9388	32.3	3.2	5	115	59	28.696	245	171	dnaC	60	115	WP_027453207.1	21
3300	17.1429	32.7	3.2	0	42	26	38.095	245	124	dnaC	83	622	WP_118117169.1	581
3301	46.9388	32.3	3.2	6	115	59	28.696	245	171	dnaC	60	115	WP_154533894.1	21
3302	17.1429	32.7	3.2	0	42	26	38.095	245	124	dnaC	83	636	WP_094466377.1	595
3303	17.1429	32.7	3.2	0	42	26	38.095	245	124	dnaC	83	490	WP_152692556.1	449
3304	17.1429	32.7	3.2	0	42	26	38.095	245	124	dnaC	83	621	WP_009161876.1	580
3305	17.1429	32.7	3.2	0	42	26	38.095	245	124	dnaC	83	621	WP_025815216.1	580
3306	17.1429	32.7	3.2	0	42	26	38.095	245	124	dnaC	83	622	WP_118312405.1	581
3307	17.1429	32.7	3.2	0	42	26	38.095	245	124	dnaC	83	622	WP_117661387.1	581
3308	42.449	32.7	3.2	4	104	67	27.885	245	149	dnaC	50	614	WP_004342238.1	515
3309	17.1429	32.7	3.2	0	42	26	38.095	245	124	dnaC	83	636	WP_022310443.1	595
3310	17.1429	32.7	3.2	0	42	26	38.095	245	124	dnaC	83	622	WP_089544054.1	581
3311	17.1429	32.7	3.2	0	42	26	38.095	245	124	dnaC	83	622	WP_153091157.1	581
3312	17.1429	32.7	3.2	0	42	26	38.095	245	124	dnaC	83	622	WP_203050128.1	581
3313	18.3673	31.6	3.2	1	45	26	35.556	245	123	dnaC	82	49	WP_009237461.1	5
3314	46.9388	32.3	3.2	5	115	59	28.696	245	171	dnaC	60	115	WP_006282763.1	21
3315	17.1429	32.7	3.2	0	42	26	38.095	245	124	dnaC	83	626	WP_172204088.1	585
3316	17.1429	32.7	3.3	0	42	26	38.095	245	124	dnaC	83	622	WP_203040911.1	581
3317	17.1429	32.7	3.3	0	42	26	38.095	245	124	dnaC	83	636	WP_004340376.1	595
3318	17.1429	32.7	3.3	0	42	26	38.095	245	124	dnaC	83	636	WP_004345656.1	595
3319	16.7347	31.6	3.3	1	41	23	41.463	245	123	dnaC	83	49	WP_094380060.1	10
3320	18.3673	31.6	3.3	1	45	26	35.556	245	123	dnaC	82	49	WP_018968391.1	5
3321	19.5918	31.6	3.3	1	48	27	37.5	245	123	dnaC	79	49	WP_091957427.1	2
3322	17.1429	32.7	3.3	0	42	26	38.095	245	124	dnaC	83	621	WP_019186727.1	580
3323	17.1429	32.7	3.4	0	42	27	35.714	245	124	dnaC	83	621	WP_006950457.1	580
3324	19.5918	32.7	3.4	1	48	30	35.417	245	149	dnaC	102	61	WP_068854808.1	15
3325	17.1429	32.7	3.4	0	42	26	38.095	245	124	dnaC	83	621	WP_018363044.1	580
3326	38.3673	32.7	3.5	2	94	46	25.532	245	173	dnaC	101	112	WP_143010962.1	22
3327	14.6939	31.2	3.5	1	36	20	41.667	245	123	dnaC	88	49	WP_091842644.1	15
3328	19.5918	32.3	3.6	1	48	30	35.417	245	149	dnaC	102	61	WP_044046147.1	15
3329	19.5918	32.3	3.7	1	48	30	35.417	245	149	dnaC	102	61	WP_023983711.1	15
3330	17.1429	32.7	3.7	0	42	26	38.095	245	124	dnaC	83	622	WP_029903419.1	581
3331	17.1429	32.7	3.7	0	42	26	38.095	245	124	dnaC	83	621	WP_009228708.1	580
3332	19.5918	32.3	3.7	1	48	30	35.417	245	149	dnaC	102	61	WP_028897914.1	15
3333	19.5918	32.3	3.8	1	48	30	35.417	245	149	dnaC	102	61	WP_061315502.1	15
3334	43.2653	32.3	3.8	5	106	70	25.472	245	171	dnaC	72	237	WP_094439447.1	135
3335	15.102	32.3	3.8	1	37	16	48.649	245	140	dnaC	104	40	WP_167639558.1	7
3336	43.2653	32.3	3.9	5	106	70	25.472	245	171	dnaC	72	237	WP_094446981.1	135
3337	17.1429	32.3	3.9	0	42	27	35.714	245	124	dnaC	83	621	WP_028909683.1	580
3338	8.57143	32.3	4.1	0	21	10	52.381	245	123	dnaC	103	40	WP_036906555.1	20
3339	46.5306	32	4.1	3	114	71	22.807	245	149	dnaC	36	242	WP_042518156.1	146
3340	15.102	32.3	4.1	1	37	21	40.541	245	123	dnaC	87	237	WP_124139270.1	202
3573	17.1552	49.7	2.8e-05	5	199	124	21.608	1160	782	dnaE	584	186	WP_094423356.1	20
3574	17.5	47.8	0.000143	6	203	116	23.153	1160	782	dnaE	584	183	WP_197068901.1	17
3575	9.48276	47	0.000228	3	110	78	26.364	1160	693	dnaE	584	126	WP_094390006.1	20
3576	17.4138	46.6	0.000327	8	202	121	21.287	1160	782	dnaE	584	186	WP_094464178.1	20
3577	9.48276	42.7	0.006	4	110	68	28.182	1160	689	dnaE	584	119	WP_158214828.1	17
3578	8.87931	40	0.031	5	103	59	33.01	1160	418	dnaE	320	134	WP_025877375.1	38
3579	9.56897	39.7	0.15	3	111	71	27.027	1160	430	dnaE	325	134	WP_091862546.1	29
3580	5.34483	37	1.5	2	62	34	35.484	1160	335	dnaE	276	1690	WP_036882071.1	1633
3581	8.01724	35	1.7	2	93	65	26.882	1160	382	dnaE	293	101	WP_119228700.1	9
3582	13.7069	35.4	3.5	6	159	84	27.044	1160	1037	dnaE	904	468	WP_092069765.1	317
3583	8.01724	33.5	4.6	2	93	65	26.882	1160	382	dnaE	293	101	WP_203040688.1	9
3584	15.3448	33.5	5.4	5	178	109	20.787	1160	782	dnaE	605	146	WP_144007385.1	1
3585	15.9483	35	5.6	4	185	123	23.784	1160	883	dnaE	714	329	WP_039851027.1	148
3586	8.01724	33.5	6.2	2	93	65	26.882	1160	382	dnaE	293	101	WP_153081540.1	9
3587	8.01724	33.5	6.4	2	93	65	26.882	1160	382	dnaE	293	101	WP_006846490.1	9
3588	8.01724	33.5	6.5	2	93	65	26.882	1160	382	dnaE	293	101	WP_117728332.1	9
3589	2.41379	33.1	7.4	0	28	12	57.143	1160	387	dnaE	360	106	WP_009230552.1	79
3590	7.41379	33.9	7.5	1	86	62	26.744	1160	370	dnaE	285	148	WP_007173710.1	64
3591	5.17241	34.3	8	3	60	31	41.667	1160	534	dnaE	478	631	WP_008563965.1	573
3592	5.17241	34.3	8.5	3	60	31	41.667	1160	534	dnaE	478	631	WP_025829710.1	573
3593	8.53448	33.5	8.8	2	99	65	27.273	1160	236	dnaE	141	144	WP_025798475.1	50
3985	23.0637	49.7	2.99e-05	4	134	81	26.866	581	158	dnaG	29	146	WP_195252351.1	26
3986	23.7522	49.7	3e-05	2	138	98	26.812	581	166	dnaG	32	163	WP_099977659.1	26
3987	23.0637	49.7	3.42e-05	5	134	82	26.119	581	158	dnaG	29	146	WP_125103781.1	26
3988	11.1876	49.3	4.49e-05	1	65	41	35.385	581	90	dnaG	27	89	WP_073046462.1	25
3989	11.1876	49.3	5.23e-05	1	65	40	36.923	581	90	dnaG	27	89	WP_051612034.1	25
3990	22.7194	48.5	6.89e-05	5	132	84	28.788	581	157	dnaG	27	145	WP_089545037.1	23
3991	7.74527	48.5	7.65e-05	0	45	25	44.444	581	82	dnaG	38	74	WP_091851657.1	30
3992	22.5473	48.5	7.79e-05	4	131	88	24.427	581	158	dnaG	29	146	WP_172275610.1	26
3993	22.7194	48.5	7.88e-05	5	132	84	28.788	581	157	dnaG	27	145	WP_153089029.1	23
3994	22.7194	48.1	8.32e-05	5	132	84	28.788	581	157	dnaG	27	145	WP_153094697.1	23
3995	22.7194	48.1	8.78e-05	5	132	84	28.788	581	157	dnaG	27	145	WP_203051947.1	23
3996	10.6713	48.5	8.78e-05	1	62	39	35.484	581	97	dnaG	37	86	WP_158214981.1	25
3997	9.46644	48.1	8.93e-05	0	55	34	38.182	581	86	dnaG	32	80	WP_004384071.1	26
3998	10.6713	48.1	9.18e-05	1	62	39	35.484	581	97	dnaG	37	86	WP_158214687.1	25
3999	22.7194	48.1	9.21e-05	5	132	84	28.788	581	157	dnaG	27	145	WP_153127570.1	23
4000	23.7522	48.1	9.26e-05	2	138	98	26.812	581	166	dnaG	32	163	WP_021826024.1	26
4001	22.7194	48.1	9.26e-05	5	132	84	28.788	581	157	dnaG	27	145	WP_153072482.1	23
4002	22.7194	48.1	9.35e-05	5	132	84	28.788	581	157	dnaG	27	145	WP_153098633.1	23
4003	10.6713	48.1	9.69e-05	1	62	39	35.484	581	97	dnaG	37	86	WP_158214868.1	25
4004	10.8434	48.5	0.000102	1	63	35	36.508	581	90	dnaG	28	89	WP_027455939.1	32
4005	25.9897	48.1	0.000104	4	151	82	26.49	581	166	dnaG	32	163	WP_028900476.1	26
4006	26.8503	48.1	0.000105	8	156	73	28.205	581	166	dnaG	32	163	WP_007410908.1	26
4007	25.1291	47.8	0.000116	2	146	105	26.027	581	174	dnaG	32	171	WP_028898315.1	26
4008	10.327	47.8	0.000124	0	60	39	35	581	91	dnaG	32	85	WP_088439462.1	26
4009	22.7194	47.4	0.00015	5	132	84	28.788	581	157	dnaG	27	145	WP_068856385.1	23
4010	23.2358	47.4	0.00017	6	135	80	28.889	581	157	dnaG	27	145	WP_117587570.1	23
4011	22.7194	47	0.000231	5	132	85	28.03	581	157	dnaG	27	145	WP_153092151.1	23
4012	24.2685	47	0.000254	4	141	94	26.95	581	166	dnaG	32	163	WP_107621880.1	26
4013	28.3993	47	0.000268	4	165	111	26.667	581	166	dnaG	5	163	WP_130829664.1	6
4014	10.1549	46.6	0.000275	0	59	38	35.593	581	90	dnaG	32	84	WP_025079034.1	26
4015	22.7194	46.6	0.000297	5	132	85	28.03	581	157	dnaG	27	145	WP_118255579.1	23
4016	10.8434	46.6	0.000332	2	63	40	33.333	581	97	dnaG	37	90	WP_153125181.1	28
4017	22.7194	46.2	0.000354	5	132	85	28.03	581	157	dnaG	27	145	WP_203068772.1	23
4018	22.7194	46.2	0.000364	5	132	85	28.03	581	157	dnaG	27	145	WP_153097029.1	23
4019	22.7194	46.2	0.000367	5	132	85	28.03	581	157	dnaG	27	145	WP_153090228.1	23
4020	22.7194	46.2	0.000374	5	132	85	28.03	581	157	dnaG	27	145	WP_134844699.1	23
4021	10.1549	46.2	0.000382	0	59	39	33.898	581	90	dnaG	32	84	WP_061868543.1	26
4022	24.2685	46.2	0.000407	4	141	95	26.241	581	166	dnaG	32	163	WP_118867374.1	26
4023	52.3236	46.2	0.000441	9	304	192	22.039	581	317	dnaG	34	307	WP_144155075.1	29
4024	11.1876	46.2	0.000453	1	65	42	33.846	581	90	dnaG	27	89	WP_074833204.1	25
4025	22.7194	45.8	0.000467	5	132	85	28.03	581	157	dnaG	27	145	WP_153086551.1	23
4026	10.1549	45.8	0.000513	0	59	38	35.593	581	90	dnaG	32	84	WP_009228996.1	26
4027	10.327	45.8	0.000532	0	60	38	36.667	581	91	dnaG	32	85	WP_107580972.1	26
4028	22.7194	45.8	0.000569	5	132	85	28.03	581	157	dnaG	27	145	WP_118152998.1	23
4029	11.0155	45.8	0.000664	1	64	32	35.938	581	95	dnaG	32	80	WP_172184116.1	26
4030	7.40103	45.4	0.00083	0	43	24	44.186	581	74	dnaG	32	68	WP_036927830.1	26
4031	7.40103	45.1	0.001	0	43	24	44.186	581	74	dnaG	32	68	WP_102698086.1	26
4032	60.7573	45.4	0.001	17	353	197	24.079	581	343	dnaG	34	351	WP_153097346.1	27
4033	22.7194	44.7	0.001	5	132	86	27.273	581	157	dnaG	27	145	WP_153123645.1	23
4034	34.0792	44.7	0.001	9	198	105	25.253	581	186	dnaG	10	189	WP_077154581.1	14
4035	30.809	44.3	0.002	8	179	98	25.14	581	186	dnaG	29	189	WP_036867183.1	26
4036	61.4458	44.3	0.002	13	357	216	21.008	581	343	dnaG	11	321	WP_117586895.1	7
4037	11.3597	44.3	0.002	1	66	42	34.848	581	97	dnaG	33	93	WP_153093042.1	28
4038	23.7522	43.9	0.002	2	138	99	26.087	581	166	dnaG	32	163	WP_028896447.1	26
4039	11.0155	42.4	0.002	1	64	41	34.375	581	95	dnaG	33	91	WP_153144520.1	28
4040	61.4458	43.9	0.002	11	357	220	19.888	581	343	dnaG	11	321	WP_118200759.1	7
4041	25.9897	43.9	0.002	4	151	100	22.517	581	158	dnaG	12	144	WP_104368808.1	7
4042	14.9742	43.9	0.002	0	87	65	25.287	581	97	dnaG	11	93	WP_118192489.1	7
4043	23.7522	43.5	0.003	2	138	99	26.087	581	166	dnaG	32	163	WP_008824314.1	26
4044	14.9742	43.5	0.003	0	87	65	25.287	581	97	dnaG	11	93	WP_153083556.1	7
4045	57.8313	43.5	0.004	14	336	195	22.024	581	343	dnaG	33	321	WP_153080763.1	28
4046	14.9742	43.1	0.004	0	87	65	25.287	581	97	dnaG	11	93	WP_154480848.1	7
4047	8.60585	42	0.004	0	50	31	38	581	90	dnaG	41	91	WP_074548031.1	42
4048	14.9742	43.1	0.004	0	87	65	25.287	581	97	dnaG	11	93	WP_153138406.1	7
4049	14.9742	43.1	0.004	0	87	65	25.287	581	97	dnaG	11	93	WP_153119806.1	7
4050	9.29432	43.1	0.004	0	54	35	35.185	581	90	dnaG	37	86	WP_118139948.1	33
4051	14.9742	43.1	0.004	0	87	65	25.287	581	97	dnaG	11	93	WP_153089346.1	7
4052	14.9742	43.1	0.004	0	87	65	25.287	581	97	dnaG	11	93	WP_118254129.1	7
4053	14.9742	43.1	0.004	0	87	65	25.287	581	97	dnaG	11	93	WP_117729211.1	7
4054	14.9742	43.1	0.004	0	87	65	25.287	581	97	dnaG	11	93	WP_117695238.1	7
4055	14.9742	43.1	0.005	0	87	65	25.287	581	97	dnaG	11	93	WP_118066873.1	7
4056	14.9742	43.1	0.005	0	87	65	25.287	581	97	dnaG	11	93	WP_118153117.1	7
4057	14.9742	43.1	0.005	0	87	65	25.287	581	97	dnaG	11	93	WP_153085125.1	7
4058	9.29432	43.1	0.005	0	54	35	35.185	581	90	dnaG	37	86	WP_200758163.1	33
4059	14.9742	43.1	0.005	0	87	65	25.287	581	97	dnaG	11	93	WP_203068991.1	7
4060	14.9742	43.1	0.005	0	87	65	25.287	581	97	dnaG	11	93	WP_118080456.1	7
4061	14.9742	43.1	0.005	0	87	65	25.287	581	97	dnaG	11	93	WP_153087368.1	7
4062	11.3597	43.1	0.005	1	66	43	33.333	581	97	dnaG	33	93	WP_153073912.1	28
4063	14.9742	42.7	0.006	0	87	65	25.287	581	97	dnaG	11	93	WP_144153718.1	7
4064	15.4905	42.7	0.006	3	90	59	28.889	581	97	dnaG	12	95	WP_065538003.1	7
4065	51.1188	42	0.008	11	297	147	22.559	581	315	dnaG	29	246	WP_153112998.1	23
4066	50.6024	41.6	0.011	9	294	158	22.109	581	318	dnaG	29	252	WP_180979236.1	26
4067	30.1205	41.6	0.012	8	175	86	26.286	581	160	dnaG	14	160	WP_010185927.1	1
4068	64.1997	41.6	0.015	15	373	210	22.52	581	361	dnaG	34	365	WP_158556294.1	27
4069	24.7849	41.2	0.015	7	144	82	29.167	581	152	dnaG	14	134	WP_036928122.1	6
4070	15.8348	41.2	0.018	2	92	54	29.348	581	92	dnaG	5	93	WP_025064469.1	9
4071	24.7849	40.8	0.018	7	144	82	29.167	581	152	dnaG	14	134	WP_023058448.1	6
4072	11.5318	40.8	0.022	0	67	48	28.358	581	107	dnaG	41	101	WP_028895974.1	35
4073	14.9742	40.8	0.022	0	87	66	24.138	581	97	dnaG	11	93	WP_153094121.1	7
4074	14.9742	40.8	0.023	0	87	66	24.138	581	97	dnaG	11	93	WP_118416495.1	7
4075	15.8348	40.8	0.023	2	92	53	30.435	581	92	dnaG	5	93	WP_172345745.1	9
4076	15.8348	40.8	0.023	2	92	53	30.435	581	92	dnaG	5	93	WP_004371733.1	9
4077	15.8348	40.8	0.025	2	92	53	30.435	581	92	dnaG	5	93	WP_117653589.1	9
4078	60.0688	40.4	0.028	14	349	178	22.35	581	343	dnaG	14	275	WP_172323574.1	1
4079	15.1463	40.4	0.03	3	88	54	29.545	581	92	dnaG	12	93	WP_172325028.1	7
4080	11.704	40.4	0.034	1	68	42	32.353	581	92	dnaG	29	93	WP_060933108.1	26
4081	60.0688	40	0.038	14	349	178	22.35	581	343	dnaG	14	275	WP_172178732.1	1
4082	22.2031	40	0.039	5	129	79	27.132	581	155	dnaG	29	141	WP_147785730.1	26
4083	11.704	40	0.039	1	68	42	32.353	581	92	dnaG	29	93	WP_007856113.1	26
4084	15.8348	40	0.042	2	92	53	30.435	581	92	dnaG	5	93	WP_036896367.1	9
4085	10.8434	39.7	0.05	1	63	39	34.921	581	72	dnaG	12	66	WP_154533404.1	4
4086	10.8434	39.7	0.052	1	63	43	30.159	581	95	dnaG	34	88	WP_080694900.1	26
4087	23.9243	39.7	0.056	7	139	79	28.777	581	152	dnaG	19	134	WP_099891120.1	11
4088	8.43373	39.7	0.056	0	49	31	36.735	581	77	dnaG	29	71	WP_092113957.1	23
4089	12.0482	39.3	0.074	1	70	49	28.571	581	97	dnaG	29	95	WP_057098476.1	26
4090	11.704	38.9	0.083	1	68	46	30.882	581	104	dnaG	38	98	WP_153088675.1	31
4091	11.704	38.9	0.084	1	68	46	30.882	581	104	dnaG	38	98	WP_153089137.1	31
4092	53.7005	38.9	0.092	12	312	150	22.756	581	317	dnaG	29	266	WP_028898647.1	23
4093	27.3666	38.9	0.092	7	159	91	24.528	581	158	dnaG	14	144	WP_172325048.1	1
4262	17.4863	33.5	3.2	2	64	33	29.688	366	255	dnaN	200	313	WP_204867927.1	254
4263	25.4098	33.1	4.9	2	93	58	29.032	366	261	dnaN	177	289	WP_025879858.1	197
4264	25.4098	33.1	5.2	2	93	58	29.032	366	261	dnaN	177	289	WP_004372333.1	197
4265	15.0273	31.6	5.3	1	55	35	27.273	366	317	dnaN	263	73	WP_094390290.1	24
4266	32.5137	32.3	7.7	5	119	57	25.21	366	177	dnaN	83	383	WP_040561880.1	273
4267	25.4098	32.3	8.6	2	93	59	27.957	366	261	dnaN	177	289	WP_070694822.1	197
4268	25.4098	32.3	9.3	2	93	59	27.957	366	261	dnaN	177	289	WP_009229633.1	197
4269	52.514	33.9	0.66	3	94	58	27.66	179	178	dnaT	88	410	WP_028901541.1	324
4270	52.514	33.9	0.7	3	94	58	27.66	179	178	dnaT	88	410	WP_060941481.1	324
4271	26.257	32.3	1.8	2	47	29	29.787	179	137	dnaT	91	152	WP_091841301.1	110
4272	89.9441	32.3	1.9	6	161	88	22.981	179	135	dnaT	5	267	WP_052485501.1	113
4273	21.2291	30.4	8.3	1	38	19	39.474	179	133	dnaT	100	275	WP_104404078.1	238
4486	10.0503	36.6	0.35	2	40	17	50	398	41	dxr	3	63	WP_147785514.1	26
4487	10.0503	36.6	0.35	2	40	17	50	398	41	dxr	3	63	WP_130830193.1	26
4488	39.9497	35.8	0.65	3	159	103	21.384	398	169	dxr	18	256	WP_009436067.1	113
4489	17.8392	32.3	6.6	3	71	38	32.394	398	71	dxr	2	88	WP_158463228.1	27
4490	13.3166	32.3	7.1	1	53	34	30.189	398	259	dxr	207	116	WP_025797808.1	67
4491	29.6482	32.3	7.9	3	118	76	25.424	398	210	dxr	99	146	WP_094446745.1	35
4492	75.5814	43.9	0.000102	6	130	82	29.231	172	160	fabA	35	145	WP_092073419.1	22
4493	53.4884	42.7	0.00067	2	92	55	32.609	172	120	fabA	32	416	WP_104404990.1	329
4494	67.4419	42	0.001	5	116	63	31.034	172	120	fabA	9	416	WP_008448831.1	314
4495	53.4884	40.8	0.003	3	92	53	34.783	172	120	fabA	32	416	WP_172179226.1	329
4496	51.7442	40	0.005	2	89	54	28.09	172	120	fabA	35	416	WP_029903743.1	335
4497	33.1395	40	0.005	2	57	30	42.105	172	120	fabA	67	418	WP_070668817.1	362
4498	33.1395	40	0.005	2	57	30	42.105	172	120	fabA	67	418	WP_004376167.1	362
4499	33.1395	40	0.005	2	57	30	42.105	172	120	fabA	67	418	WP_004370890.1	362
4500	33.1395	40	0.005	2	57	30	42.105	172	120	fabA	67	418	WP_007133759.1	362
4501	33.1395	40	0.005	2	57	30	42.105	172	120	fabA	67	418	WP_018920200.1	362
4502	37.2093	39.3	0.008	1	64	38	35.938	172	120	fabA	60	416	WP_125233991.1	353
4503	33.1395	38.9	0.011	2	57	31	40.351	172	120	fabA	67	418	WP_008563690.1	362
4504	52.3256	38.5	0.018	2	90	53	30	172	120	fabA	34	416	WP_130828609.1	334
4505	52.3256	38.1	0.023	2	90	54	28.889	172	120	fabA	34	418	WP_009227669.1	336
4506	52.3256	37.7	0.027	3	90	52	31.111	172	120	fabA	34	418	WP_154532865.1	336
4507	53.4884	37.7	0.029	2	92	56	31.522	172	120	fabA	32	418	WP_022310278.1	331
4508	52.3256	37.7	0.03	2	90	54	28.889	172	120	fabA	34	416	WP_060940103.1	334
4509	52.3256	37.7	0.031	2	90	54	28.889	172	120	fabA	34	416	WP_025876339.1	334
4510	52.3256	37.7	0.032	2	90	51	32.222	172	120	fabA	34	418	WP_116616317.1	336
4511	52.3256	37.7	0.032	3	90	53	30	172	120	fabA	34	418	WP_091823279.1	336
4512	33.1395	37.7	0.032	2	57	31	40.351	172	120	fabA	67	418	WP_028899279.1	362
4513	52.3256	37.7	0.034	3	90	54	28.889	172	120	fabA	34	418	WP_115154110.1	336
4514	52.3256	37.4	0.036	2	90	51	32.222	172	120	fabA	34	418	WP_036894181.1	336
4515	52.3256	37.4	0.037	3	90	54	28.889	172	120	fabA	34	418	WP_036927980.1	336
4516	52.3256	37.4	0.037	2	90	53	30	172	120	fabA	34	417	WP_028897995.1	335
4517	52.3256	37.4	0.038	2	90	52	31.111	172	120	fabA	34	418	WP_007173044.1	336
4518	53.4884	37.4	0.039	3	92	56	31.522	172	120	fabA	32	418	WP_207154159.1	331
4519	33.1395	37.4	0.039	2	57	31	40.351	172	120	fabA	67	418	WP_025070942.1	362
4520	33.1395	37.4	0.04	2	57	31	40.351	172	120	fabA	67	418	WP_004379468.1	362
4521	52.3256	37.4	0.04	3	90	53	30	172	120	fabA	34	418	WP_005843550.1	336
4522	52.3256	37.4	0.041	2	90	53	30	172	120	fabA	34	417	WP_025790673.1	335
4523	52.3256	37.4	0.042	2	90	53	30	172	120	fabA	34	417	WP_008823238.1	335
4524	52.3256	37.4	0.042	2	90	53	30	172	120	fabA	34	417	WP_036870897.1	335
4525	52.3256	37.4	0.043	3	90	52	31.111	172	120	fabA	34	418	WP_007573687.1	336
4526	52.3256	37.4	0.044	2	90	52	31.111	172	120	fabA	34	417	WP_014710144.1	335
4527	53.4884	37.4	0.044	3	92	56	31.522	172	120	fabA	32	418	WP_018462212.1	331
4528	67.4419	37.4	0.044	6	116	64	30.172	172	120	fabA	9	417	WP_155715831.1	315
4529	52.3256	37.4	0.046	2	90	52	31.111	172	120	fabA	34	417	WP_100014177.1	335
4530	67.4419	37.4	0.046	6	116	64	30.172	172	120	fabA	9	417	WP_009435874.1	315
4531	52.3256	37	0.047	2	90	55	27.778	172	120	fabA	34	418	WP_018361472.1	336
4532	67.4419	37	0.051	6	116	64	30.172	172	120	fabA	9	417	WP_018911276.1	315
4533	52.3256	37	0.051	2	90	52	31.111	172	120	fabA	34	417	WP_004361096.1	335
4534	52.3256	37	0.053	2	90	52	31.111	172	120	fabA	34	417	WP_120173965.1	335
4535	67.4419	37	0.053	6	116	64	30.172	172	120	fabA	9	417	WP_004383162.1	315
4536	52.3256	37	0.053	2	90	51	32.222	172	120	fabA	34	417	WP_007367464.1	335
4537	52.3256	37	0.054	2	90	52	31.111	172	120	fabA	34	417	WP_100370184.1	335
4538	52.3256	37	0.055	2	90	52	31.111	172	120	fabA	34	417	WP_096404874.1	335
4539	52.3256	37	0.056	2	90	52	31.111	172	120	fabA	34	417	WP_088399670.1	335
4540	52.3256	37	0.056	2	90	52	31.111	172	120	fabA	34	417	WP_004363166.1	335
4541	52.3256	37	0.056	2	90	52	31.111	172	120	fabA	34	417	WP_097656236.1	335
4542	52.3256	37	0.056	2	90	52	31.111	172	120	fabA	34	417	WP_024999335.1	335
4543	52.3256	37	0.057	2	90	52	31.111	172	120	fabA	34	417	WP_023924661.1	335
4544	52.3256	37	0.057	2	90	53	30	172	120	fabA	34	417	WP_025001353.1	335
4545	52.3256	37	0.058	2	90	54	28.889	172	120	fabA	34	416	WP_004337618.1	334
4546	52.3256	37	0.058	2	90	54	28.889	172	120	fabA	34	416	WP_036865991.1	334
4547	52.3256	37	0.058	2	90	52	31.111	172	120	fabA	34	417	WP_124140387.1	335
4548	52.3256	37	0.058	2	90	52	31.111	172	120	fabA	34	417	WP_036922842.1	335
4549	52.3256	37	0.06	2	90	53	30	172	120	fabA	34	417	WP_006044791.1	335
4550	52.3256	37	0.06	2	90	53	30	172	120	fabA	34	417	WP_006951248.1	335
4551	52.3256	37	0.062	3	90	53	30	172	120	fabA	34	416	WP_036861091.1	334
4552	52.3256	36.6	0.063	2	90	54	28.889	172	120	fabA	34	417	WP_036866182.1	335
4553	52.3256	36.6	0.064	3	90	54	28.889	172	120	fabA	34	416	WP_107582684.1	334
4554	52.3256	36.6	0.066	3	90	53	30	172	120	fabA	34	416	WP_061315592.1	334
4555	52.3256	36.6	0.068	2	90	52	31.111	172	120	fabA	34	417	WP_065367800.1	335
4556	52.3256	36.6	0.069	2	90	52	31.111	172	120	fabA	34	417	WP_021673140.1	335
4557	52.3256	36.6	0.071	2	90	52	31.111	172	120	fabA	34	417	WP_013264911.1	335
4558	52.3256	36.6	0.071	2	90	52	31.111	172	120	fabA	34	417	WP_009011192.1	335
4559	52.3256	36.6	0.071	2	90	52	31.111	172	120	fabA	34	417	WP_100018617.1	335
4560	52.3256	36.6	0.071	2	90	52	31.111	172	120	fabA	34	417	WP_089365997.1	335
4561	52.3256	36.6	0.076	2	90	52	31.111	172	120	fabA	34	417	WP_036854840.1	335
4562	52.3256	36.6	0.077	2	90	52	31.111	172	120	fabA	34	417	WP_118866916.1	335
4563	52.3256	36.6	0.077	2	90	52	31.111	172	120	fabA	34	417	WP_013670309.1	335
4564	53.4884	36.6	0.077	2	92	56	31.522	172	120	fabA	32	418	WP_102696981.1	331
4565	59.8837	36.6	0.078	3	103	64	30.097	172	131	fabA	32	428	WP_004348907.1	331
4566	52.3256	36.2	0.088	2	90	52	31.111	172	120	fabA	34	417	WP_050695988.1	335
4567	33.1395	36.2	0.089	1	57	32	38.596	172	120	fabA	67	418	WP_094398742.1	362
4568	52.3256	36.2	0.09	4	90	52	31.111	172	120	fabA	34	416	WP_021584304.1	334
4569	52.3256	36.2	0.09	4	90	52	31.111	172	120	fabA	34	416	WP_024991304.1	334
4570	53.4884	36.2	0.093	2	92	57	30.435	172	120	fabA	32	415	WP_028903826.1	328
4571	37.2093	36.2	0.095	1	64	39	34.375	172	120	fabA	60	416	WP_126677780.1	353
4572	33.1395	36.2	0.096	2	57	32	38.596	172	120	fabA	67	416	WP_006282494.1	360
4573	53.4884	36.2	0.097	2	92	57	30.435	172	120	fabA	32	418	WP_155993649.1	331
4574	53.4884	36.2	0.099	2	92	56	31.522	172	120	fabA	32	418	WP_023058283.1	331
4575	53.4884	36.2	0.1	2	92	57	30.435	172	120	fabA	32	415	WP_028907767.1	328
4576	53.4884	36.2	0.1	2	92	56	31.522	172	120	fabA	32	418	WP_036873794.1	331
4577	53.4884	36.2	0.11	2	92	57	30.435	172	120	fabA	32	418	WP_143040074.1	331
4578	53.4884	36.2	0.11	2	92	57	30.435	172	120	fabA	32	415	WP_091899197.1	328
4579	33.1395	36.2	0.11	2	57	32	38.596	172	120	fabA	67	416	WP_025065535.1	360
4580	53.4884	36.2	0.11	2	92	57	30.435	172	120	fabA	32	418	WP_091857835.1	331
4581	53.4884	35.8	0.11	3	92	56	31.522	172	120	fabA	32	415	WP_103915943.1	328
4582	53.4884	35.8	0.11	3	92	56	31.522	172	120	fabA	32	415	WP_036912021.1	328
4583	53.4884	35.8	0.11	2	92	57	30.435	172	120	fabA	32	420	WP_139208886.1	333
4584	53.4884	35.8	0.12	2	92	58	29.348	172	120	fabA	32	416	WP_024990964.1	329
4585	33.1395	35.8	0.12	1	57	33	36.842	172	120	fabA	67	418	WP_107621647.1	362
4586	58.7209	34.7	0.12	4	101	62	28.713	172	161	fabA	62	115	WP_008563570.1	24
4587	33.1395	35.8	0.13	1	57	33	36.842	172	120	fabA	67	414	WP_068855559.1	358
4588	53.4884	35.8	0.13	2	92	57	30.435	172	120	fabA	32	415	WP_028912880.1	328
4589	33.1395	35.8	0.13	2	57	32	38.596	172	120	fabA	67	416	WP_009229933.1	360
4590	58.7209	34.7	0.13	4	101	62	28.713	172	161	fabA	62	115	WP_019968268.1	24
4591	53.4884	35.8	0.13	2	92	57	30.435	172	120	fabA	32	416	WP_036877843.1	329
4592	33.1395	35.8	0.14	2	57	32	38.596	172	120	fabA	67	416	WP_070720082.1	360
4593	33.1395	35.8	0.14	2	57	32	38.596	172	120	fabA	67	416	WP_019188527.1	360
4594	43.6047	33.9	0.14	0	75	53	29.333	172	102	fabA	28	77	WP_158464045.1	3
4595	44.7674	34.7	0.14	2	77	43	29.87	172	121	fabA	48	81	WP_004380766.1	13
4596	33.1395	35.8	0.15	2	57	32	38.596	172	120	fabA	67	416	WP_009235689.1	360
4597	33.1395	35.8	0.15	2	57	32	38.596	172	120	fabA	67	416	WP_018967448.1	360
4598	52.907	35.4	0.15	3	91	49	32.967	172	120	fabA	34	417	WP_004354377.1	335
4599	53.4884	35.4	0.16	2	92	56	31.522	172	120	fabA	32	415	WP_027449750.1	328
4600	50.5814	34.3	0.17	2	87	60	22.989	172	120	fabA	34	80	WP_025796741.1	1
4601	49.4186	34.3	0.17	2	85	64	22.353	172	129	fabA	47	96	WP_004378533.1	12
4602	52.3256	35.4	0.18	3	90	54	28.889	172	120	fabA	34	418	WP_004370649.1	336
4603	37.2093	35.4	0.18	1	64	40	32.813	172	120	fabA	60	416	WP_094880527.1	353
4604	49.4186	34.3	0.18	2	85	64	22.353	172	129	fabA	47	96	WP_070667713.1	12
4605	37.2093	35.4	0.19	1	64	39	34.375	172	120	fabA	60	418	WP_025071535.1	355
4606	44.7674	34.7	0.19	3	77	46	29.87	172	134	fabA	59	122	WP_118119302.1	53
4607	53.4884	35.4	0.19	2	92	58	29.348	172	120	fabA	32	415	WP_073209500.1	328
4608	33.1395	35.4	0.19	1	57	33	36.842	172	120	fabA	67	416	WP_094381720.1	360
4609	52.3256	35.4	0.2	3	90	55	27.778	172	120	fabA	34	416	WP_021589296.1	334
4610	52.3256	35.4	0.2	3	90	54	28.889	172	120	fabA	34	416	WP_036887319.1	334
4611	52.3256	35.4	0.2	3	90	54	28.889	172	120	fabA	34	416	WP_027452694.1	334
4612	52.3256	35	0.21	2	90	54	28.889	172	120	fabA	34	417	WP_004357481.1	335
4613	53.4884	35	0.21	2	92	58	29.348	172	120	fabA	32	416	WP_022316590.1	329
4614	52.3256	35	0.21	3	90	52	31.111	172	120	fabA	34	415	WP_158462692.1	333
4615	37.2093	35	0.21	1	64	39	34.375	172	120	fabA	60	418	WP_195252248.1	355
4616	49.4186	34.3	0.21	2	85	64	22.353	172	129	fabA	47	96	WP_018920752.1	12
4617	33.1395	35	0.21	1	57	33	36.842	172	120	fabA	67	416	WP_094385632.1	360
4618	37.2093	35	0.21	1	64	39	34.375	172	120	fabA	60	418	WP_036926840.1	355
4619	37.2093	35	0.21	1	64	39	34.375	172	120	fabA	60	418	WP_008125762.1	355
4620	33.1395	35	0.22	1	57	34	35.088	172	120	fabA	67	416	WP_172273908.1	360
4621	37.2093	35	0.22	1	64	40	32.813	172	120	fabA	60	415	WP_172175629.1	352
4622	33.1395	35	0.23	2	57	33	36.842	172	120	fabA	67	418	WP_092111020.1	362
4623	52.3256	35	0.24	2	90	55	27.778	172	120	fabA	34	416	WP_106812204.1	334
4624	53.4884	35	0.26	2	92	58	29.348	172	120	fabA	32	416	WP_091964424.1	329
4625	37.2093	35	0.27	1	64	40	32.813	172	120	fabA	60	416	WP_104370005.1	353
4626	52.3256	35	0.27	3	90	52	31.111	172	120	fabA	34	417	WP_077195859.1	335
4627	43.6047	33.5	0.3	3	75	41	29.333	172	128	fabA	58	89	WP_025069746.1	23
4628	33.1395	34.7	0.3	1	57	34	35.088	172	120	fabA	67	415	WP_092072933.1	359
4629	33.1395	34.7	0.3	1	57	34	35.088	172	120	fabA	67	418	WP_023982970.1	362
4630	52.3256	34.7	0.31	3	90	54	28.889	172	120	fabA	34	415	WP_153089527.1	333
4631	52.3256	34.7	0.32	3	90	54	28.889	172	120	fabA	34	417	WP_118311793.1	335
4632	52.3256	34.7	0.32	3	90	54	28.889	172	120	fabA	34	417	WP_118115746.1	335
[truncated: 7,677 more rows]

## Sheet: Hit vs no hit
	Hits	Hits over cutoff	Hits under cutoff	No hits
0	dicA	rbfA	ygeG	yobI
1	rbfA	mreC	dicA	yqeL
2	yciS	ptsI	lolA	pheM
3	rpsF	yqgF	glyQ	trpL
4	ihfA	ftsA	yciS
5	rpsD	hemA	dapD
6	tusE	nadE	lolB
7	ubiD	nadD	lnt
8	mreC	ftsW	rpsU
9	priB	rpsS	fabA
10	mreD	ftsZ	tusE
11	ycaR	lolC	acpS
12	ptsI	waaA	rpmC
13	yqgF	dapB	yrfF
14	rnt	lolE	cydX
15	ftsB	dapF	tonB
16	ftsA	rplV	priB
17	ftsL	rplW	wzyE
18	hemG	rplU	mreD
19	hemD	rplR	mukB
20	nadD	rplS	mukF
21	ftsW	kdsA	mukE
22	csrA	kdsB	dnaT
23	rpsT	tsaC	higA
24	ftsQ	rplJ	lspA
25	rpsS	ftsI	rpmF
26	ftsZ	rplF	glyS
27	ygeG	rplA	ycaR
28	lolB	murI	secE
29	waaA	murJ	ubiX
30	hemA	folP	ydhL
31	dapD	murA	rnpA
32	lolE	murB	hipB
33	acpS	murC	ygfZ
34	rplV	murD	ubiD
35	lnt	murE	lptA
36	rplU	murF	rnt
37	rplR	murG	ftsB
38	rplS	trmD	iraM
39	kdsA	folB	zipA
40	kdsB	cydA	ftsL
41	tsaC	cydB	nusB
42	rplJ	dnaG	hemG
43	ftsI	dcd	hemD
44	rplF	rpoA	safA
45	lolC	rpoE	csrA
46	safA	asd	ftsQ
47	rplA	ribA	lptD
48	cydX	ribC	lptE
49	murI	rpoH	holD
50	murJ	ribE	ydfO
51	folP	ribD	holA
52	murA	ribF
53	murB	lpxH
54	murC	lpxK
55	murD	lpxL
56	murE	lpxA
57	murF	lpxB
58	murG	lpxC
59	trmD	lpxD
60	folB	ispH
61	cydA	mrdB
62	cydB	rimM
63	hda	ispF
64	dcd	ispG
65	rpoA	rpsF
66	rpoE	ppa
67	asd	rpsD
68	ribA	rpsC
69	ribC	rpsO
70	rpoH	rpsM
71	ribE	rpoD
72	ribD	rpsH
73	ribF	rpsT
74	lpxH	lexA
75	lpxK	rpsR
76	lpxL	rpsQ
77	iraM	accB
78	lpxA	rplX
79	zipA	mraY
80	lpxC	bamD
81	lpxD	rplY
82	mrdA	cohE
83	pyrH	fbaA
84	mrdB	infC
85	rimM	infA
86	ispF	rpmI
87	ispG	rpmH
88	glyS	thiL
89	ppa	ihfA
90	glyQ	rpmB
91	rpsC	rpmD
92	rpsO	lgt
93	rpsM	rplO
94	rpoD	nusG
95	lolA	rplL
96	rpsH	nusA
97	rpsU	dnaA
98	dapB	dnaC
99	lexA	dnaB
100	rpsR	dnaE
101	rpsQ	can
102	coaD	hda
103	accB	holB
104	yrfF	lepB
105	tonB	dxr
106	rplX	tilS
107	mraY	fabZ
108	bamD	fabH
109	dapF	ybeY
110	wzyE	rsgA
111	cohE	mrdA
112	mukB	fldA
113	ispH	secA
114	fbaA	tsaB
115	rplW	dnaN
116	lspA	tsaE
117	mukF	ispE
118	mukE	rho
119	ubiX	pyrH
120	infC	secY
121	rnpA	coaD
122	infA	coaA
123	rpmI	lptF
124	rpmH	lptG
125	thiL
126	ygfZ
127	rpmC
128	rpmB
129	rpmD
130	lgt
131	rpmF
132	dnaT
133	rplO
134	nusG
135	ydfO
136	nusB
137	rplL
138	nusA
139	dnaA
140	dnaC
141	dnaB
142	dnaE
143	can
144	dnaG
145	holD
146	holB
147	holA
148	lepB
149	dxr
150	tilS
151	fabZ
152	fabA
153	rsgA
154	ybeY
155	rplY
156	fabH
157	higA
158	nadE
159	fldA
160	secA
161	tsaB
162	dnaN
163	secE
164	tsaE
165	ydhL
166	hipB
167	rho
168	ispE
169	secY
170	lpxB
171	coaA
172	lptD
173	lptE
174	lptF
175	lptG
176	lptA

## Sheet: Original results
	qseqid	sseqid	% id	length	mismatch	gapopen	qstart	qend	sstart	send	evalue	bitscore	prot length	% alignment
0	accB	WP_154535080.1	40.541	111	52	3	53	156	40	143	2.22e-16	74.3	156	71.1538
1	accB	WP_028909937.1	48.81	84	36	1	73	156	68	144	8.72e-16	72.8	156	53.8462
2	accB	WP_008822432.1	40	130	63	4	34	156	21	142	2.17e-14	68.9	156	83.3333
3	accB	WP_007574271.1	34.815	135	74	4	28	156	16	142	2.44e-14	68.9	156	86.5385
4	accB	WP_021589713.1	45.263	95	43	2	64	156	54	141	3.15e-14	68.6	156	60.8974
5	accB	WP_091825771.1	46.237	93	42	2	65	156	57	142	3.29e-14	68.6	156	59.6154
6	accB	WP_025799767.1	35.593	118	68	2	40	156	33	143	4.07e-14	68.2	156	75.641
7	accB	WP_007366287.1	47.619	84	37	1	73	156	66	142	8.2e-14	67.4	156	53.8462
8	accB	WP_006846890.1	39.231	130	54	3	39	156	25	141	1.05e-13	67	156	83.3333
9	accB	WP_130828990.1	43	100	43	2	57	156	57	142	1.05e-13	67.4	156	64.1026
10	accB	WP_077195867.1	44.706	85	40	1	72	156	65	142	1.05e-13	67.4	156	54.4872
11	accB	WP_050696286.1	47.619	84	37	1	73	156	66	142	1.25e-13	67	156	53.8462
12	accB	WP_096405091.1	39.316	117	63	2	40	156	34	142	1.25e-13	67	156	75
13	accB	WP_013265101.1	47.619	84	37	1	73	156	66	142	1.28e-13	67	156	53.8462
14	accB	WP_089366813.1	47.619	84	37	1	73	156	66	142	1.36e-13	67	156	53.8462
15	accB	WP_100020796.1	39.655	116	62	2	41	156	35	142	1.36e-13	67	156	74.359
16	accB	WP_061869441.1	39.655	116	62	2	41	156	35	142	1.52e-13	66.6	156	74.359
17	accB	WP_045167136.1	39.655	116	62	2	41	156	35	142	1.57e-13	66.6	156	74.359
18	accB	WP_036865055.1	47.619	84	37	1	73	156	66	142	1.74e-13	66.6	156	53.8462
19	accB	WP_099891347.1	39.655	116	62	2	41	156	35	142	1.76e-13	66.6	156	74.359
20	accB	WP_124139862.1	39.655	116	62	2	41	156	35	142	1.88e-13	66.6	156	74.359
21	accB	WP_004370948.1	40.952	105	48	2	52	156	51	141	2.13e-13	66.2	156	67.3077
22	accB	WP_004359501.1	47.619	84	37	1	73	156	66	142	2.2e-13	66.2	156	53.8462
23	accB	WP_088437822.1	39.655	116	62	2	41	156	35	142	2.32e-13	66.2	156	74.359
24	accB	WP_099983346.1	48.235	85	36	2	72	156	66	142	2.4e-13	66.2	156	54.4872
25	accB	WP_004376117.1	40.952	105	48	2	52	156	51	141	2.45e-13	66.2	156	67.3077
26	accB	WP_004366216.1	40.385	104	49	2	53	156	52	142	2.55e-13	66.2	156	66.6667
27	accB	WP_006952473.1	42.857	98	42	2	59	156	60	143	2.58e-13	66.2	156	62.8205
28	accB	WP_070668043.1	40.952	105	48	2	52	156	51	141	2.72e-13	66.2	156	67.3077
29	accB	WP_036869039.1	47.619	84	37	1	73	156	66	142	2.78e-13	66.2	156	53.8462
30	accB	WP_025839864.1	46.429	84	38	1	73	156	66	142	2.84e-13	66.2	156	53.8462
31	accB	WP_006044882.1	32.051	156	85	5	1	156	8	142	2.99e-13	65.9	156	100
32	accB	WP_004362717.1	40.385	104	49	2	53	156	52	142	3.12e-13	65.9	156	66.6667
33	accB	WP_024999232.1	33.333	156	83	5	1	156	8	142	3.16e-13	65.9	156	100
34	accB	WP_100015902.1	48.235	85	36	2	72	156	66	142	3.33e-13	65.9	156	54.4872
35	accB	WP_097648364.1	48.235	85	36	2	72	156	66	142	3.47e-13	65.9	156	54.4872
36	accB	WP_203041489.1	38.462	130	55	3	39	156	25	141	3.62e-13	65.9	156	83.3333
37	accB	WP_022120280.1	38.462	130	55	3	39	156	25	141	3.66e-13	65.9	156	83.3333
38	accB	WP_004355351.1	44.872	78	36	1	79	156	72	142	3.7e-13	65.9	156	50
39	accB	WP_097655881.1	48.235	85	36	2	72	156	66	142	3.7e-13	65.9	156	54.4872
40	accB	WP_028896321.1	44.706	85	39	2	72	156	65	141	3.74e-13	65.9	156	54.4872
41	accB	WP_144150812.1	40.206	97	51	1	59	155	65	154	3.93e-13	65.9	156	62.1795
42	accB	WP_023926102.1	40.385	104	49	2	53	156	52	142	4.16e-13	65.5	156	66.6667
43	accB	WP_100189176.1	40.385	104	49	2	53	156	52	142	4.2e-13	65.5	156	66.6667
44	accB	WP_100370319.1	47.368	76	33	1	81	156	74	142	4.62e-13	65.5	156	48.7179
45	accB	WP_097550946.1	56.061	66	27	1	93	156	77	142	4.93e-13	65.5	156	42.3077
46	accB	WP_099995779.1	47.059	85	37	2	72	156	66	142	5.48e-13	65.5	156	54.4872
47	accB	WP_018920352.1	40	105	49	2	52	156	51	141	5.65e-13	65.5	156	67.3077
48	accB	WP_022111025.1	37.692	130	56	3	39	156	25	141	5.71e-13	65.1	156	83.3333
49	accB	WP_025001737.1	45.349	86	40	1	71	156	64	142	6.22e-13	65.1	156	55.1282
50	accB	WP_022252631.1	39.837	123	62	4	39	156	25	140	6.35e-13	65.1	156	78.8462
51	accB	WP_021826523.1	42.553	94	46	2	64	156	55	141	6.84e-13	65.1	156	60.2564
52	accB	WP_091958860.1	61.111	54	21	0	103	156	90	143	6.91e-13	65.1	156	34.6154
53	accB	WP_100022378.1	38.793	116	63	2	41	156	35	142	7.93e-13	65.1	156	74.359
54	accB	WP_100014289.1	39.13	115	62	2	41	155	35	141	8.64e-13	64.7	156	73.7179
55	accB	WP_120175469.1	45.238	84	39	1	73	156	66	142	9.3e-13	64.7	156	53.8462
56	accB	WP_025790498.1	46.429	84	38	1	73	156	66	142	9.5e-13	64.7	156	53.8462
57	accB	WP_106812712.1	36.885	122	59	3	40	156	33	141	9.91e-13	64.7	156	78.2051
58	accB	WP_028901856.1	36.752	117	66	2	40	156	34	142	9.91e-13	64.7	156	75
59	accB	WP_007133825.1	42.553	94	46	2	64	156	55	141	1.04e-12	64.7	156	60.2564
60	accB	WP_207154099.1	43.617	94	45	2	64	156	55	141	1.11e-12	64.7	156	60.2564
61	accB	WP_204865477.1	48.649	74	31	1	83	156	76	142	1.2e-12	64.3	156	47.4359
62	accB	WP_021854128.1	38.235	102	49	2	55	156	56	143	1.22e-12	64.3	156	65.3846
63	accB	WP_153137704.1	37.692	130	56	3	39	156	25	141	1.29e-12	64.3	156	83.3333
64	accB	WP_107624449.1	48.649	74	31	1	83	156	76	142	1.35e-12	64.3	156	47.4359
65	accB	WP_107582552.1	43.59	78	37	1	79	156	71	141	1.38e-12	64.3	156	50
66	accB	WP_004379730.1	59.259	54	22	0	103	156	90	143	1.45e-12	64.3	156	34.6154
67	accB	WP_009010582.1	46.429	84	38	1	73	156	66	142	1.5e-12	64.3	156	53.8462
68	accB	WP_018462279.1	44.048	84	40	1	73	156	66	142	1.53e-12	64.3	156	53.8462
69	accB	WP_021671540.1	47.436	78	34	1	79	156	72	142	1.55e-12	64.3	156	50
70	accB	WP_060941506.1	46.053	76	34	1	81	156	74	142	1.65e-12	63.9	156	48.7179
71	accB	WP_004350056.1	36.449	107	53	3	51	156	48	140	1.72e-12	63.9	156	68.5897
72	accB	WP_004353503.1	48.649	74	31	1	83	156	76	142	1.81e-12	63.9	156	47.4359
73	accB	WP_118866831.1	48.649	74	31	1	83	156	76	142	1.81e-12	63.9	156	47.4359
74	accB	WP_019035705.1	46.154	78	35	1	79	156	71	141	1.97e-12	63.9	156	50
75	accB	WP_099976433.1	38.793	116	63	2	41	156	35	142	2.15e-12	63.9	156	74.359
76	accB	WP_008450293.1	46.154	78	35	1	79	156	71	141	2.17e-12	63.9	156	50
77	accB	WP_107621575.1	36.29	124	66	3	39	156	26	142	2.19e-12	63.9	156	79.4872
78	accB	WP_028906285.1	38.793	116	63	2	41	156	35	142	2.57e-12	63.5	156	74.359
79	accB	WP_023056745.1	36.449	107	53	3	51	156	48	140	2.62e-12	63.5	156	68.5897
80	accB	WP_014709991.1	42.308	104	47	3	53	156	52	142	3.35e-12	63.2	156	66.6667
81	accB	WP_006282295.1	61.111	54	21	0	103	156	88	141	3.45e-12	63.2	156	34.6154
82	accB	WP_102696922.1	36.449	107	53	3	51	156	48	140	3.45e-12	63.2	156	68.5897
83	accB	WP_027453724.1	61.111	54	21	0	103	156	88	141	3.53e-12	63.2	156	34.6154
84	accB	WP_036861971.1	44.872	78	36	1	79	156	71	141	3.53e-12	63.2	156	50
85	accB	WP_021583960.1	42.157	102	44	2	55	156	56	142	3.6e-12	63.2	156	65.3846
86	accB	WP_004338669.1	44.872	78	36	1	79	156	71	141	3.76e-12	63.2	156	50
87	accB	WP_024991352.1	42.105	95	48	1	62	156	55	142	4.09e-12	63.2	156	60.8974
88	accB	WP_024989215.1	59.259	54	22	0	103	156	88	141	6.31e-12	62.4	156	34.6154
89	accB	WP_004383626.1	59.259	54	22	0	103	156	89	142	6.58e-12	62.4	156	34.6154
90	accB	WP_028898690.1	47.297	74	32	1	83	156	77	143	7e-12	62.4	156	47.4359
91	accB	WP_078805753.1	57.407	54	23	0	103	156	90	143	7.08e-12	62.4	156	34.6154
92	accB	WP_004342360.1	44.048	84	40	1	73	156	64	140	7.47e-12	62.4	156	53.8462
93	accB	WP_007174226.1	43.59	78	37	1	79	156	75	145	9.5e-12	62	156	50
94	accB	WP_009161510.1	33.898	118	70	2	40	156	33	143	1.06e-11	62	156	75.641
95	accB	WP_094879567.1	44.318	88	45	2	73	156	54	141	1.09e-11	62	156	56.4103
96	accB	WP_025065800.1	41.053	95	49	1	62	156	55	142	1.29e-11	61.6	156	60.8974
97	accB	WP_025003164.1	57.407	54	23	0	103	156	87	140	1.5e-11	61.6	156	34.6154
98	accB	WP_094391599.1	41.111	90	45	2	67	156	60	141	1.6e-11	61.6	156	57.6923
99	accB	WP_024991139.1	35.484	124	60	4	40	156	33	143	1.99e-11	61.2	156	79.4872
100	accB	WP_044079996.1	57.407	54	23	0	103	156	90	143	1.99e-11	61.2	156	34.6154
101	accB	WP_008121813.1	55.556	54	24	0	103	156	88	141	2.51e-11	60.8	156	34.6154
102	accB	WP_195253198.1	55.556	54	24	0	103	156	88	141	2.59e-11	60.8	156	34.6154
103	accB	WP_036927132.1	55.556	54	24	0	103	156	88	141	2.73e-11	60.8	156	34.6154
104	accB	WP_203040664.1	41.414	99	49	2	58	156	78	167	2.92e-11	61.2	156	63.4615
105	accB	WP_008566498.1	43.59	78	37	1	79	156	71	141	2.97e-11	60.8	156	50
106	accB	WP_036895936.1	37.143	105	53	2	52	156	50	141	3.2e-11	60.8	156	67.3077
107	accB	WP_022317090.1	55.556	54	24	0	103	156	90	143	3.48e-11	60.5	156	34.6154
108	accB	WP_094433912.1	39.535	86	45	1	71	156	63	141	4.08e-11	60.5	156	55.1282
109	accB	WP_153097357.1	33.094	139	75	3	23	156	41	166	4.13e-11	60.8	156	89.1026
110	accB	WP_092111216.1	43.59	78	37	1	79	156	72	142	4.43e-11	60.5	156	50
111	accB	WP_172173219.1	40	95	47	3	55	146	59	146	4.76e-11	60.5	156	60.8974
112	accB	WP_110370342.1	41.667	84	42	1	73	156	66	142	5.25e-11	60.1	156	53.8462
113	accB	WP_009235345.1	40.476	84	43	1	73	156	66	142	5.25e-11	60.1	156	53.8462
114	accB	WP_009227725.1	42.045	88	44	1	69	156	63	143	5.88e-11	60.1	156	56.4103
115	accB	WP_094386461.1	44.156	77	36	1	79	155	79	148	5.9e-11	60.1	156	49.359
116	accB	WP_025072714.1	53.704	54	25	0	103	156	88	141	8e-11	59.7	156	34.6154
117	accB	WP_022311084.1	42.308	78	38	1	79	156	71	141	8.43e-11	59.7	156	50
118	accB	WP_172345152.1	53.704	54	25	0	103	156	87	140	8.8e-11	59.7	156	34.6154
119	accB	WP_172273988.1	36.364	88	49	1	59	146	61	141	8.84e-11	59.7	156	56.4103
120	accB	WP_094399944.1	57.407	54	23	0	103	156	89	142	8.88e-11	59.7	156	34.6154
121	accB	WP_018361379.1	43.59	78	37	1	79	156	73	143	9.25e-11	59.7	156	50
122	accB	WP_094381168.1	43.59	78	37	1	79	156	71	141	1.72e-10	58.9	156	50
123	accB	WP_126677820.1	40.206	97	50	3	61	156	54	143	2.01e-10	58.5	156	62.1795
124	accB	WP_044072201.1	55.556	54	24	0	103	156	90	143	2.26e-10	58.5	156	34.6154
125	accB	WP_044064639.1	55.556	54	24	0	103	156	90	143	2.26e-10	58.5	156	34.6154
126	accB	WP_104370355.1	41.758	91	45	2	56	146	62	144	2.3e-10	58.5	156	58.3333
127	accB	WP_116616745.1	41.026	78	39	1	79	156	75	145	2.42e-10	58.5	156	50
128	accB	WP_036891719.1	37	100	46	2	57	156	63	145	2.58e-10	58.5	156	64.1026
129	accB	WP_153090028.1	40.404	99	50	2	58	156	76	165	2.91e-10	58.5	156	63.4615
130	accB	WP_125234569.1	55.556	54	24	0	103	156	90	143	2.97e-10	58.2	156	34.6154
131	accB	WP_009229804.1	53.704	54	25	0	103	156	89	142	3.59e-10	57.8	156	34.6154
132	accB	WP_019188423.1	53.704	54	25	0	103	156	89	142	4.24e-10	57.8	156	34.6154
133	accB	WP_070722706.1	53.704	54	25	0	103	156	89	142	4.29e-10	57.8	156	34.6154
134	accB	WP_027450072.1	41.86	86	43	2	71	156	66	144	5.91e-10	57.4	156	55.1282
135	accB	WP_153129270.1	40.404	99	50	2	58	156	76	165	6.22e-10	57.8	156	63.4615
136	accB	WP_203049431.1	44.048	84	38	2	73	156	79	153	6.98e-10	57.4	156	53.8462
137	accB	WP_021992317.1	53.704	54	25	0	103	156	89	142	7.16e-10	57	156	34.6154
138	accB	WP_005846140.1	51.852	54	26	0	103	156	90	143	7.94e-10	57	156	34.6154
139	accB	WP_091819124.1	38.095	105	55	3	52	156	50	144	8.7e-10	57	156	67.3077
140	accB	WP_092071887.1	39.744	78	40	1	79	156	74	144	9.27e-10	57	156	50
141	accB	WP_094381398.1	45.205	73	33	1	83	155	81	146	1.01e-09	57	156	46.7949
142	accB	WP_172173802.1	42.308	78	38	1	79	156	71	141	1.13e-09	56.6	156	50
143	accB	WP_125104008.1	44.318	88	39	3	68	155	72	149	1.15e-09	56.6	156	56.4103
144	accB	WP_172275594.1	38.947	95	50	2	62	156	56	142	1.51e-09	56.2	156	60.8974
145	accB	WP_036877127.1	50	54	27	0	103	156	91	144	1.68e-09	56.2	156	34.6154
146	accB	WP_118201030.1	40.26	77	39	1	79	155	91	160	2.15e-09	56.2	156	49.359
147	accB	WP_153122843.1	44.156	77	36	1	79	155	84	153	2.43e-09	55.8	156	49.359
148	accB	WP_118080759.1	41.558	77	38	1	79	155	91	160	2.94e-09	55.8	156	49.359
149	accB	WP_036913181.1	46.269	67	29	2	80	146	82	141	2.99e-09	55.8	156	42.9487
150	accB	WP_091765967.1	46.269	67	29	2	80	146	82	141	2.99e-09	55.8	156	42.9487
151	accB	WP_118116966.1	51.852	54	26	0	103	156	105	158	3.66e-09	55.5	156	34.6154
152	accB	WP_022111034.1	51.852	54	26	0	103	156	105	158	4.02e-09	55.5	156	34.6154
153	accB	WP_117662070.1	51.852	54	26	0	103	156	102	155	4.75e-09	55.1	156	34.6154
154	accB	WP_118312161.1	51.852	54	26	0	103	156	102	155	4.75e-09	55.1	156	34.6154
155	accB	WP_154482998.1	40.26	77	39	1	79	155	91	160	5.09e-09	55.5	156	49.359
156	accB	WP_006846470.1	40.26	77	39	1	79	155	91	160	5.09e-09	55.5	156	49.359
157	accB	WP_104368889.1	50	54	27	0	103	156	85	138	5.61e-09	54.7	156	34.6154
158	accB	WP_126677748.1	37.374	99	50	2	62	155	57	148	5.85e-09	54.7	156	63.4615
159	accB	WP_089542763.1	51.852	54	26	0	103	156	102	155	6.03e-09	55.1	156	34.6154
160	accB	WP_094385584.1	44.595	74	34	1	83	156	76	142	7.51e-09	54.3	156	47.4359
161	accB	WP_117586355.1	49.057	53	27	0	103	155	108	160	7.54e-09	54.7	156	33.9744
162	accB	WP_117693723.1	41.558	77	38	1	79	155	85	154	8.58e-09	54.7	156	49.359
163	accB	WP_119237578.1	41.558	77	38	1	79	155	85	154	9.04e-09	54.3	156	49.359
164	accB	WP_118153233.1	41.558	77	38	1	79	155	85	154	1.03e-08	54.3	156	49.359
165	accB	WP_004370324.1	50	52	26	0	105	156	90	141	1.58e-08	53.5	156	33.3333
166	accB	WP_118253299.1	49.057	53	27	0	103	155	102	154	1.6e-08	53.9	156	33.9744
167	accB	WP_023983267.1	50	52	26	0	105	156	90	141	1.63e-08	53.5	156	33.3333
168	accB	WP_118415261.1	40.26	77	39	1	79	155	91	160	1.67e-08	53.9	156	49.359
169	accB	WP_153084424.1	49.057	53	27	0	103	155	108	160	1.76e-08	53.9	156	33.9744
170	accB	WP_153086533.1	49.057	53	27	0	103	155	108	160	1.76e-08	53.9	156	33.9744
171	accB	WP_153081550.1	49.057	53	27	0	103	155	108	160	1.85e-08	53.9	156	33.9744
172	accB	WP_022121789.1	49.057	53	27	0	103	155	108	160	1.87e-08	53.9	156	33.9744
173	accB	WP_118140290.1	49.057	53	27	0	103	155	108	160	2.32e-08	53.5	156	33.9744
174	accB	WP_158462770.1	52.83	53	25	0	103	155	112	164	2.5e-08	53.5	156	33.9744
175	accB	WP_153118808.1	49.057	53	27	0	103	155	102	154	2.65e-08	53.1	156	33.9744
176	accB	WP_028913291.1	50.98	51	25	0	106	156	92	142	2.7e-08	53.1	156	32.6923
177	accB	WP_153088366.1	49.057	53	27	0	103	155	108	160	3.2e-08	53.1	156	33.9744
178	accB	WP_094436443.1	44.444	63	28	1	79	141	81	136	4e-08	52.8	156	40.3846
179	accB	WP_094390084.1	44.444	63	28	1	79	141	81	136	4e-08	52.8	156	40.3846
180	accB	WP_200758000.1	47.17	53	28	0	103	155	108	160	5.81e-08	52.4	156	33.9744
181	accB	WP_036912324.1	30.709	127	70	4	39	156	25	142	6.52e-08	52	156	81.4103
182	accB	WP_103915873.1	29.921	127	71	4	39	156	25	142	9.67e-08	51.6	156	81.4103
183	accB	WP_172181176.1	31.884	138	77	3	18	155	24	144	1.19e-07	51.2	156	88.4615
184	accB	WP_027450556.1	46.875	64	27	2	83	146	89	145	1.39e-07	51.2	156	41.0256
185	accB	WP_073210218.1	43.939	66	35	1	93	156	77	142	2.02e-07	50.4	156	42.3077
186	accB	WP_028903586.1	50.98	51	25	0	106	156	92	142	2.19e-07	50.4	156	32.6923
187	accB	WP_091841889.1	49.02	51	26	0	106	156	92	142	2.21e-07	50.4	156	32.6923
188	accB	WP_028908504.1	49.02	51	26	0	106	156	92	142	2.33e-07	50.4	156	32.6923
189	accB	WP_091899546.1	47.059	51	27	0	106	156	93	143	2.44e-07	50.4	156	32.6923
190	accB	WP_091823469.1	30.625	160	82	5	1	155	15	150	2.83e-07	50.4	156	102.564
191	accB	WP_091815863.1	43.333	60	32	1	89	146	86	145	3.74e-07	50.1	156	38.4615
192	accB	WP_073043905.1	41.176	68	33	2	79	146	80	140	5.07e-07	49.7	156	43.5897
193	accB	WP_074761489.1	41.176	68	33	2	79	146	80	140	5.33e-07	49.7	156	43.5897
194	accB	WP_013063260.1	41.176	68	33	2	79	146	80	140	5.33e-07	49.7	156	43.5897
195	accB	WP_074832883.1	41.176	68	33	2	79	146	80	140	6.35e-07	49.3	156	43.5897
196	accB	WP_033149803.1	41.176	68	33	2	79	146	80	140	6.89e-07	49.3	156	43.5897
197	accB	WP_022317253.1	42.623	61	35	0	95	155	91	151	7.25e-07	49.3	156	39.1026
198	accB	WP_091843958.1	52.273	44	21	0	103	146	98	141	7.44e-07	49.3	156	28.2051
199	accB	WP_092067916.1	39.706	68	34	1	79	146	81	141	7.91e-07	49.3	156	43.5897
200	accB	WP_036877865.1	41.176	68	33	1	79	146	78	138	1.4e-06	48.5	156	43.5897
201	accB	WP_028903111.1	41.176	68	33	2	79	146	80	140	1.71e-06	48.1	156	43.5897
202	accB	WP_028911782.1	38.235	68	35	2	79	146	80	140	6.87e-06	46.6	156	43.5897
203	accB	WP_091899792.1	39.706	68	34	2	79	146	80	140	8.08e-06	46.6	156	43.5897
204	accB	WP_092111458.1	38.75	80	42	1	76	155	77	149	9.22e-06	46.2	156	51.2821
205	accB	WP_107620031.1	39.286	84	44	1	72	155	73	149	1.05e-05	46.2	156	53.8462
206	accB	WP_006948406.1	32.653	147	76	6	1	146	15	139	1.42e-05	45.8	156	94.2308
207	accB	WP_007896898.1	50.909	55	21	1	108	156	87	141	1.71e-05	45.4	156	35.2564
208	accB	WP_104405401.1	35.616	73	40	1	83	155	86	151	2.34e-05	45.1	156	46.7949
209	accB	WP_172345508.1	45.283	53	29	0	103	155	98	150	3.13e-05	44.7	156	33.9744
210	accB	WP_073208944.1	38.235	68	35	2	79	146	80	140	5.6e-05	44.3	156	43.5897
211	accB	WP_172180624.1	33.784	74	42	1	83	156	72	138	0.000821	40.8	156	47.4359
212	accB	WP_091964147.1	36.486	74	28	2	79	146	81	141	0.031	36.6	156	47.4359
213	accB	WP_029903963.1	34.118	85	35	3	68	146	71	140	0.054	35.8	156	54.4872
214	accB	WP_004356833.1	28.283	99	55	3	59	143	106	202	6.7	30	156	63.4615
215	accB	WP_115367933.1	28.283	99	55	3	59	143	106	202	8.8	30	156	63.4615
216	acpS	WP_172178229.1	38.889	54	33	0	19	72	105	158	0.019	37	126	42.8571
217	acpS	WP_092069308.1	30.986	71	48	1	2	72	89	158	0.63	32.3	126	56.3492
218	acpS	WP_091901255.1	33.333	48	32	0	25	72	111	158	1.3	31.6	126	38.0952
219	acpS	WP_091915660.1	33.333	48	32	0	25	72	111	158	1.5	31.2	126	38.0952
220	acpS	WP_172276003.1	27.273	55	35	1	16	70	19	68	4	29.6	126	43.6508
221	acpS	WP_094379738.1	32.692	52	35	0	21	72	108	159	4.6	30	126	41.2698
222	acpS	WP_107581534.1	30.233	43	30	0	7	49	371	413	4.7	30.4	126	34.127
223	acpS	WP_025880944.1	30.233	43	30	0	7	49	371	413	4.9	30	126	34.127
224	acpS	WP_021588685.1	30.233	43	30	0	7	49	371	413	4.9	30	126	34.127
225	acpS	WP_004355614.1	24.272	103	54	3	8	86	31	133	5	30	126	81.746
226	acpS	WP_091822906.1	41.176	34	16	1	16	49	13	42	7.1	28.9	126	26.9841
227	asd	WP_004356976.1	26.966	356	221	9	3	356	2	320	1.67e-25	108	367	97.0027
228	asd	WP_021668414.1	26.685	356	222	9	3	356	2	320	2.42e-25	107	367	97.0027
229	asd	WP_104404628.1	28.809	361	207	8	3	356	2	319	2.99e-25	107	367	98.3651
230	asd	WP_070694107.1	28.611	360	208	8	4	356	3	320	6.12e-25	106	367	98.0926
231	asd	WP_025002986.1	26.87	361	213	8	4	356	3	320	1.14e-24	105	367	98.3651
232	asd	WP_019967920.1	27.778	360	211	8	4	356	3	320	1.22e-24	105	367	98.0926
233	asd	WP_106810857.1	28.531	354	217	8	3	356	2	319	2.35e-24	105	367	96.4578
234	asd	WP_036884747.1	26.685	356	222	9	3	356	2	320	3.59e-24	104	367	97.0027
235	asd	WP_094879673.1	27.401	354	221	7	3	356	2	319	3.68e-24	104	367	96.4578
236	asd	WP_008564655.1	27.978	361	209	10	4	356	3	320	3.91e-24	104	367	98.3651
237	asd	WP_004378383.1	28.255	361	210	8	3	356	2	320	4.56e-24	104	367	98.3651
238	asd	WP_006950680.1	27.479	353	220	8	4	356	3	319	5.3e-24	104	367	96.1853
239	asd	WP_004371133.1	27.978	361	211	8	3	356	2	320	1.13e-23	103	367	98.3651
240	asd	WP_028896909.1	26.404	356	221	9	4	356	3	320	1.49e-23	102	367	97.0027
241	asd	WP_036910187.1	28.732	355	216	9	3	356	2	320	1.72e-23	102	367	96.7302
242	asd	WP_018919906.1	29.006	362	206	10	3	356	2	320	1.77e-23	102	367	98.6376
243	asd	WP_103003731.1	28.09	356	215	9	4	356	3	320	1.88e-23	102	367	97.0027
244	asd	WP_008124459.1	28.371	356	214	9	4	356	3	320	1.97e-23	102	367	97.0027
245	asd	WP_025071142.1	27.528	356	219	10	3	356	2	320	2.78e-23	102	367	97.0027
246	asd	WP_070666252.1	27.978	361	211	8	3	356	2	320	3.08e-23	102	367	98.3651
247	asd	WP_195253396.1	28.09	356	215	9	4	356	3	320	3.21e-23	102	367	97.0027
248	asd	WP_004380187.1	27.809	356	218	10	3	356	2	320	3.49e-23	102	367	97.0027
249	asd	WP_172344062.1	28.895	353	215	7	4	356	3	319	6.61e-23	101	367	96.1853
250	asd	WP_091839620.1	28.169	355	218	8	3	356	2	320	7.52e-23	100	367	96.7302
251	asd	WP_007135356.1	27.424	361	213	8	3	356	2	320	1.13e-22	100	367	98.3651
252	asd	WP_006952906.1	27.887	355	217	9	4	356	3	320	1.65e-22	100	367	96.7302
253	asd	WP_088438889.1	25.691	362	218	8	3	356	2	320	2.39e-22	99.8	367	98.6376
254	asd	WP_027952372.1	25.833	360	218	9	4	356	3	320	2.7e-22	99.4	367	98.0926
255	asd	WP_029905156.1	26.648	364	209	9	4	356	3	319	2.86e-22	99.4	367	99.1826
256	asd	WP_015298522.1	25.833	360	218	9	4	356	3	320	2.89e-22	99.4	367	98.0926
257	asd	WP_091916243.1	28.732	355	216	9	3	356	2	320	3.03e-22	99.4	367	96.7302
258	asd	WP_004345432.1	25.843	356	223	9	4	356	3	320	3.42e-22	99	367	97.0027
259	asd	WP_172182809.1	27.989	368	217	8	3	356	2	335	3.5e-22	99.4	367	100.272
260	asd	WP_073207464.1	27.887	355	219	8	3	356	2	320	3.81e-22	99	367	96.7302
261	asd	WP_024990336.1	26.271	354	224	9	4	356	3	320	4.33e-22	99	367	96.4578
262	asd	WP_021670513.1	27.119	354	221	8	4	356	3	320	5.17e-22	98.6	367	96.4578
263	asd	WP_154535273.1	27.887	355	217	9	4	356	3	320	6.11e-22	98.6	367	96.7302
264	asd	WP_025072459.1	27.731	357	217	9	3	356	2	320	6.56e-22	98.2	367	97.2752
265	asd	WP_028902530.1	27.887	355	219	8	3	356	2	320	8.06e-22	98.2	367	96.7302
266	asd	WP_028900196.1	27.809	356	218	11	3	356	2	320	9.1e-22	97.8	367	97.0027
267	asd	WP_013065686.1	27.606	355	220	8	3	356	2	320	1.06e-21	97.8	367	96.7302
268	asd	WP_033151019.1	27.887	355	219	8	3	356	2	320	1.08e-21	97.8	367	96.7302
269	asd	WP_021826188.1	27.147	361	214	8	3	356	2	320	1.16e-21	97.8	367	98.3651
270	asd	WP_130830434.1	27.966	354	220	9	3	356	2	320	1.28e-21	97.4	367	96.4578
271	asd	WP_091824947.1	25.967	362	217	8	3	356	2	320	1.29e-21	97.4	367	98.6376
272	asd	WP_004340104.1	25.843	356	223	9	4	356	3	320	1.4e-21	97.4	367	97.0027
273	asd	WP_028911935.1	27.606	355	220	8	3	356	2	320	1.47e-21	97.4	367	96.7302
274	asd	WP_022429449.1	26.87	361	214	7	3	356	2	319	1.75e-21	97.1	367	98.3651
275	asd	WP_007899975.1	26.87	361	214	7	3	356	2	319	1.76e-21	97.1	367	98.3651
276	asd	WP_048797982.1	26.685	356	222	10	3	356	2	320	1.81e-21	97.1	367	97.0027
277	asd	WP_074550264.1	25.691	362	218	8	3	356	2	320	1.9e-21	97.1	367	98.6376
278	asd	WP_091900995.1	28.451	355	217	9	3	356	2	320	2.57e-21	96.7	367	96.7302
279	asd	WP_006283422.1	25.691	362	218	8	3	356	2	320	2.76e-21	96.7	367	98.6376
280	asd	WP_025792407.1	26.039	361	216	8	4	356	3	320	2.87e-21	96.7	367	98.3651
281	asd	WP_036880317.1	27.731	357	214	9	4	356	3	319	3e-21	96.7	367	97.2752
282	asd	WP_068856077.1	28.814	354	216	8	3	356	2	319	3.03e-21	96.7	367	96.4578
283	asd	WP_008823967.1	26.039	361	216	8	4	356	3	320	3.26e-21	96.3	367	98.3651
284	asd	WP_025881196.1	26.87	361	215	8	3	356	2	320	4.85e-21	95.9	367	98.3651
285	asd	WP_004368769.1	28.329	353	218	7	4	356	3	320	6.41e-21	95.5	367	96.1853
286	asd	WP_091963576.1	27.119	354	221	8	4	356	3	320	7.07e-21	95.5	367	96.4578
287	asd	WP_044063624.1	26.331	357	221	9	3	356	2	319	7.42e-21	95.5	367	97.2752
288	asd	WP_007173615.1	26.667	360	215	8	4	356	3	320	8.06e-21	95.1	367	98.0926
289	asd	WP_120174354.1	27.684	354	219	8	4	356	3	320	8.11e-21	95.1	367	96.4578
290	asd	WP_094383584.1	26.346	353	224	8	4	356	3	319	1.03e-20	95.1	367	96.1853
291	asd	WP_021589994.1	26.87	361	215	8	3	356	2	320	1.24e-20	94.7	367	98.3651
292	asd	WP_023983859.1	27.548	363	208	9	4	356	3	320	1.3e-20	94.7	367	98.9101
293	asd	WP_118866009.1	26.243	362	216	8	3	356	2	320	1.4e-20	94.7	367	98.6376
294	asd	WP_061868007.1	26.316	361	215	8	4	356	3	320	1.43e-20	94.7	367	98.3651
295	asd	WP_050695909.1	27.684	354	219	8	4	356	3	320	1.64e-20	94.4	367	96.4578
296	asd	WP_094388716.1	26.593	361	216	8	3	356	2	320	1.67e-20	94.4	367	98.3651
297	asd	WP_064972327.1	27.887	355	217	9	4	356	3	320	1.77e-20	94.4	367	96.7302
298	asd	WP_100021587.1	26.316	361	215	8	4	356	3	320	2.03e-20	94	367	98.3651
299	asd	WP_091815261.1	27.119	354	221	8	4	356	3	320	2.07e-20	94	367	96.4578
300	asd	WP_036866996.1	26.197	355	225	8	3	356	2	320	2.4e-20	94	367	96.7302
301	asd	WP_004349178.1	27.401	354	222	8	3	356	2	320	2.55e-20	94	367	96.4578
302	asd	WP_097655824.1	26.243	362	216	8	3	356	2	320	2.7e-20	94	367	98.6376
303	asd	WP_091852251.1	27.042	355	222	8	3	356	2	320	2.81e-20	93.6	367	96.7302
304	asd	WP_065367712.1	27.684	354	219	8	4	356	3	320	2.86e-20	93.6	367	96.4578
305	asd	WP_036861338.1	26.197	355	225	8	3	356	2	320	3.13e-20	93.6	367	96.7302
306	asd	WP_027455474.1	27.042	355	222	8	3	356	2	320	3.25e-20	93.6	367	96.7302
307	asd	WP_036856756.1	26.479	355	224	8	3	356	2	320	3.35e-20	93.6	367	96.7302
308	asd	WP_022311663.1	26.593	361	216	8	3	356	2	320	3.52e-20	93.6	367	98.3651
309	asd	WP_089367095.1	26.836	354	222	8	4	356	3	320	3.73e-20	93.6	367	96.4578
310	asd	WP_023057294.1	26.554	354	223	7	4	356	3	320	3.95e-20	93.2	367	96.4578
311	asd	WP_094384913.1	26.593	361	216	8	3	356	2	320	3.95e-20	93.2	367	98.3651
312	asd	WP_126679177.1	27.606	355	220	8	3	356	2	320	3.99e-20	93.2	367	96.7302
313	asd	WP_036879689.1	26.479	355	224	7	3	356	2	320	4.4e-20	93.2	367	96.7302
314	asd	WP_025875203.1	26.446	363	214	8	3	356	2	320	4.73e-20	93.2	367	98.9101
315	asd	WP_004352502.1	26.479	355	224	8	3	356	2	320	4.8e-20	93.2	367	96.7302
316	asd	WP_027450217.1	27.042	355	222	8	3	356	2	320	5.18e-20	93.2	367	96.7302
317	asd	WP_102697894.1	27.401	354	222	8	3	356	2	320	5.19e-20	92.8	367	96.4578
318	asd	WP_004360695.1	26.836	354	222	8	4	356	3	320	5.9e-20	92.8	367	96.4578
319	asd	WP_014710481.1	26.316	361	215	8	4	356	3	320	6.89e-20	92.8	367	98.3651
320	asd	WP_092068584.1	26.761	355	223	8	3	356	2	320	6.89e-20	92.8	367	96.7302
321	asd	WP_116616081.1	26.944	360	214	8	4	356	3	320	8.79e-20	92.4	367	98.0926
322	asd	WP_155716432.1	26.479	355	224	8	3	356	2	320	9.98e-20	92	367	96.7302
323	asd	WP_107620797.1	27.731	357	217	9	3	356	2	320	1.04e-19	92	367	97.2752
324	asd	WP_013264068.1	26.836	354	222	8	4	356	3	320	1.05e-19	92	367	96.4578
325	asd	WP_099984837.1	26.316	361	215	8	4	356	3	320	1.19e-19	92	367	98.3651
326	asd	WP_036863918.1	26.836	354	222	8	4	356	3	320	1.22e-19	92	367	96.4578
327	asd	WP_009228391.1	25.706	354	227	6	3	356	2	319	1.49e-19	91.7	367	96.4578
328	asd	WP_107625408.1	26.554	354	223	8	4	356	3	320	1.62e-19	91.7	367	96.4578
329	asd	WP_004338802.1	25.915	355	226	8	3	356	2	320	1.65e-19	91.7	367	96.7302
330	asd	WP_204865632.1	26.554	354	223	8	4	356	3	320	1.69e-19	91.7	367	96.4578
331	asd	WP_007573530.1	25.77	357	223	9	4	356	3	321	1.94e-19	91.3	367	97.2752
332	asd	WP_172205505.1	28.329	353	217	7	4	356	3	319	1.95e-19	91.3	367	96.1853
333	asd	WP_036888097.1	25.762	361	217	8	4	356	3	320	2.07e-19	91.3	367	98.3651
334	asd	WP_009012677.1	26.554	354	223	8	4	356	3	320	2.13e-19	91.3	367	96.4578
335	asd	WP_097646669.1	26.316	361	215	8	4	356	3	320	2.28e-19	91.3	367	98.3651
336	asd	WP_004382331.1	25.967	362	217	8	3	356	2	320	2.32e-19	91.3	367	98.6376
337	asd	WP_007368104.1	26.479	355	224	8	3	356	2	320	2.36e-19	91.3	367	96.7302
338	asd	WP_025066235.1	26.593	361	215	8	3	356	2	319	2.56e-19	90.9	367	98.3651
339	asd	WP_006044414.1	25.691	362	218	8	3	356	2	320	2.61e-19	90.9	367	98.6376
340	asd	WP_025797624.1	26.05	357	222	9	3	356	2	319	2.64e-19	90.9	367	97.2752
341	asd	WP_009230996.1	26.796	362	213	8	3	356	2	319	2.92e-19	90.9	367	98.6376
342	asd	WP_018967971.1	27.072	362	212	8	3	356	2	319	2.98e-19	90.9	367	98.6376
343	asd	WP_094381615.1	26.346	353	224	8	4	356	3	319	3.04e-19	90.9	367	96.1853
344	asd	WP_115083580.1	25.691	362	218	8	3	356	2	320	3.11e-19	90.9	367	98.6376
345	asd	WP_021853439.1	27.119	354	222	7	3	356	2	319	3.2e-19	90.9	367	96.4578
346	asd	WP_099995875.1	25.967	362	217	8	3	356	2	320	3.85e-19	90.5	367	98.6376
347	asd	WP_044065787.1	27.147	361	214	8	3	356	2	320	4.08e-19	90.5	367	98.3651
348	asd	WP_100014558.1	26.039	361	216	8	4	356	3	320	4.37e-19	90.5	367	98.3651
349	asd	WP_028910537.1	26.891	357	219	9	4	356	3	321	4.45e-19	90.5	367	97.2752
350	asd	WP_044073589.1	27.966	354	220	7	3	356	2	320	4.95e-19	90.1	367	96.4578
351	asd	WP_172176509.1	27.684	354	220	7	3	356	2	319	5.19e-19	90.1	367	96.4578
352	asd	WP_044260517.1	26.519	362	214	8	3	356	2	319	5.22e-19	90.1	367	98.6376
353	asd	WP_097550371.1	26.039	361	216	8	4	356	3	320	5.51e-19	90.1	367	98.3651
354	asd	WP_092112993.1	26.519	362	215	8	3	356	2	320	5.67e-19	90.1	367	98.6376
355	asd	WP_100371097.1	26.039	361	216	8	4	356	3	320	5.73e-19	90.1	367	98.3651
356	asd	WP_018911306.1	25.967	362	217	8	3	356	2	320	6.19e-19	90.1	367	98.6376
357	asd	WP_036892529.1	26.667	360	215	8	4	356	3	320	6.89e-19	89.7	367	98.0926
358	asd	WP_025815408.1	26.796	362	213	8	3	356	2	319	7.05e-19	89.7	367	98.6376
359	asd	WP_125234822.1	28.169	355	218	8	3	356	2	320	7.4e-19	89.7	367	96.7302
360	asd	WP_070720395.1	26.796	362	213	8	3	356	2	319	7.69e-19	89.7	367	98.6376
361	asd	WP_045166791.1	25.762	361	217	8	4	356	3	320	8.36e-19	89.7	367	98.3651
362	asd	WP_025000045.1	26.243	362	216	8	3	356	2	320	8.86e-19	89.4	367	98.6376
363	asd	WP_153114469.1	25.989	354	225	8	4	356	3	320	9.12e-19	89.4	367	96.4578
364	asd	WP_042517376.1	27.966	354	220	7	3	356	2	320	9.3e-19	89.4	367	96.4578
365	asd	WP_096407517.1	25.967	362	217	8	3	356	2	320	9.3e-19	89.4	367	98.6376
366	asd	WP_036895734.1	25.967	362	217	8	3	356	2	320	9.95e-19	89.4	367	98.6376
367	asd	WP_004365510.1	26.039	361	218	8	3	356	2	320	1.07e-18	89.4	367	98.3651
368	asd	WP_104368825.1	28.912	294	176	6	4	297	3	263	1.18e-18	88.2	367	80.109
369	asd	WP_118312022.1	25.989	354	225	8	4	356	3	320	1.22e-18	89	367	96.4578
370	asd	WP_009237784.1	26.796	362	213	8	3	356	2	319	1.22e-18	89	367	98.6376
371	asd	WP_018464878.1	25.485	361	218	8	4	356	3	320	1.24e-18	89	367	98.3651
372	asd	WP_099836575.1	25.967	362	217	8	3	356	2	320	1.28e-18	89	367	98.6376
373	asd	WP_077196771.1	26.111	360	217	8	4	356	3	320	1.32e-18	89	367	98.0926
374	asd	WP_172277336.1	26.912	353	222	7	4	356	3	319	1.33e-18	89	367	96.1853
375	asd	WP_207153288.1	25.485	361	218	8	4	356	3	320	1.45e-18	89	367	98.3651
376	asd	WP_134843993.1	25.989	354	225	8	4	356	3	320	1.51e-18	89	367	96.4578
377	asd	WP_100016000.1	25.967	362	217	8	3	356	2	320	1.66e-18	88.6	367	98.6376
378	asd	WP_028904910.1	25.967	362	217	8	3	356	2	320	1.68e-18	88.6	367	98.6376
379	asd	WP_006848280.1	25.989	354	225	8	4	356	3	320	1.9e-18	88.6	367	96.4578
380	asd	WP_094400546.1	25.691	362	218	8	3	356	2	320	1.9e-18	88.6	367	98.6376
381	asd	WP_117662130.1	25.989	354	225	8	4	356	3	320	1.96e-18	88.6	367	96.4578
382	asd	WP_100023837.1	26.316	361	217	8	3	356	2	320	2.13e-18	88.6	367	98.3651
383	asd	WP_022110772.1	25.989	354	225	8	4	356	3	320	2.18e-18	88.2	367	96.4578
384	asd	WP_094464610.1	27.479	353	221	7	4	356	3	320	2.35e-18	88.2	367	96.1853
385	asd	WP_118201595.1	25.989	354	225	8	4	356	3	320	2.4e-18	88.2	367	96.4578
386	asd	WP_117587456.1	25.989	354	225	8	4	356	3	320	2.54e-18	88.2	367	96.4578
387	asd	WP_094391397.1	27.479	353	221	7	4	356	3	320	2.64e-18	88.2	367	96.1853
388	asd	WP_099892132.1	26.039	361	218	8	3	356	2	320	3.52e-18	87.8	367	98.3651
389	asd	WP_100019853.1	25.691	362	218	8	3	356	2	320	3.66e-18	87.8	367	98.6376
390	asd	WP_089544301.1	25.989	354	225	8	4	356	3	320	3.7e-18	87.8	367	96.4578
391	asd	WP_158463511.1	25.706	354	226	8	4	356	3	320	3.88e-18	87.8	367	96.4578
392	asd	WP_203041545.1	25.989	354	225	8	4	356	3	320	4.27e-18	87.4	367	96.4578
393	asd	WP_004363983.1	25.762	361	219	8	3	356	2	320	4.84e-18	87.4	367	98.3651
394	asd	WP_024992402.1	25.485	361	219	7	3	356	2	319	4.88e-18	87.4	367	98.3651
395	asd	WP_119249850.1	25.989	354	225	8	4	356	3	320	4.99e-18	87.4	367	96.4578
396	asd	WP_153113365.1	26.271	354	224	7	4	356	3	320	5.13e-18	87.4	367	96.4578
397	asd	WP_144151842.1	25.989	354	225	8	4	356	3	320	5.13e-18	87.4	367	96.4578
398	asd	WP_203050384.1	25.989	354	225	8	4	356	3	320	6.22e-18	87	367	96.4578
399	asd	WP_107582161.1	26.667	360	215	8	4	356	3	320	6.34e-18	87	367	98.0926
400	asd	WP_018363287.1	25.141	354	229	6	3	356	2	319	8.61e-18	86.7	367	96.4578
401	asd	WP_021583104.1	25.485	361	219	7	3	356	2	319	1.32e-17	86.3	367	98.3651
402	asd	WP_060932639.1	26.593	361	216	9	3	356	2	320	2.07e-17	85.5	367	98.3651
403	asd	WP_008451067.1	26.316	361	217	9	3	356	2	320	2.58e-17	85.1	367	98.3651
404	asd	WP_036855262.1	25.556	360	219	7	4	356	3	320	5.6e-17	84.3	367	98.0926
405	asd	WP_019036280.1	26.316	361	217	9	3	356	2	320	1.2e-16	83.2	367	98.3651
406	asd	WP_024998825.1	25.138	362	220	8	3	356	2	320	4.3e-16	81.6	367	98.6376
407	asd	WP_153129244.1	25.538	325	206	7	33	356	6	295	6.2e-15	78.2	367	88.5559
408	asd	WP_036899766.1	24.931	361	222	9	3	356	2	320	1.53e-14	77	367	98.3651
409	asd	WP_062433813.1	24.931	361	222	9	3	356	2	320	2.13e-14	76.6	367	98.3651
410	asd	WP_025000212.1	27.711	83	53	1	262	337	296	378	0.83	35.4	367	22.6158
411	asd	WP_021588451.1	40.625	32	19	0	94	125	257	288	1.9	33.9	367	8.71935
412	asd	WP_107581503.1	40.625	32	19	0	94	125	257	288	2	33.9	367	8.71935
413	asd	WP_027444677.1	40.625	32	19	0	94	125	257	288	2.1	33.9	367	8.71935
414	asd	WP_180946431.1	26.923	78	50	1	267	337	301	378	3.4	33.5	367	21.2534
415	asd	WP_028909067.1	30.12	83	48	3	1	79	1	77	4.2	32.7	367	22.6158
416	asd	WP_118080380.1	30.488	82	44	3	134	210	161	234	4.8	33.1	367	22.3433
417	asd	WP_153092265.1	30.488	82	44	3	134	210	161	234	4.9	33.1	367	22.3433
418	asd	WP_118190771.1	30.488	82	44	3	134	210	161	234	5	33.1	367	22.3433
419	asd	WP_006846677.1	30.488	82	44	3	134	210	161	234	5.1	33.1	367	22.3433
420	asd	WP_107620491.1	32.653	49	30	2	56	101	94	142	5.6	32.3	367	13.3515
421	asd	WP_080728506.1	25.287	174	79	9	83	215	85	248	6	32.7	367	47.4114
422	asd	WP_084793477.1	25.287	174	79	9	83	215	85	248	6.4	32.7	367	47.4114
423	asd	WP_118866585.1	27.059	85	55	1	267	344	288	372	6.4	32.3	367	23.1608
424	bamD	WP_091899645.1	23.333	240	161	5	7	233	5	234	2.35e-06	50.8	245	97.9592
425	bamD	WP_091914598.1	23.333	240	161	5	7	233	5	234	5.15e-06	50.1	245	97.9592
426	bamD	WP_028903869.1	23.554	242	162	5	5	233	3	234	6.32e-06	49.7	245	98.7755
427	bamD	WP_100370289.1	25.911	247	157	8	5	236	3	238	6.55e-06	49.7	245	100.816
428	bamD	WP_100190110.1	25.911	247	157	8	5	236	3	238	6.74e-06	49.7	245	100.816
429	bamD	WP_014710019.1	25.911	247	157	8	5	236	3	238	8.11e-06	49.3	245	100.816
430	bamD	WP_007367337.1	25.101	247	160	8	5	237	3	238	9.04e-06	49.3	245	100.816
431	bamD	WP_100022414.1	25.911	247	157	8	5	236	3	238	1.3e-05	48.5	245	100.816
432	bamD	WP_100014273.1	25.506	247	158	8	5	236	3	238	1.61e-05	48.5	245	100.816
433	bamD	WP_097656266.1	25.506	247	158	8	5	236	3	238	1.61e-05	48.5	245	100.816
434	bamD	WP_045167711.1	25.911	247	157	8	5	236	3	238	2.13e-05	48.1	245	100.816
435	bamD	WP_061868085.1	25.506	247	158	8	5	236	3	238	2.45e-05	47.8	245	100.816
436	bamD	WP_028904659.1	25.506	247	158	8	5	236	3	238	2.84e-05	47.8	245	100.816
437	bamD	WP_195252571.1	21.545	246	168	5	5	236	3	237	4.56e-05	47	245	100.408
438	bamD	WP_103003351.1	21.545	246	168	5	5	236	3	237	5.24e-05	47	245	100.408
439	bamD	WP_028912482.1	23.14	242	163	5	5	233	3	234	5.39e-05	47	245	98.7755
440	bamD	WP_099836236.1	25.101	247	159	8	5	236	3	238	6.24e-05	46.6	245	100.816
441	bamD	WP_099891324.1	25.506	247	158	8	5	236	3	238	7.78e-05	46.2	245	100.816
442	bamD	WP_097549587.1	25.506	247	158	8	5	236	3	238	7.98e-05	46.2	245	100.816
443	bamD	WP_097648546.1	25.101	247	159	8	5	236	3	238	8.78e-05	46.2	245	100.816
444	bamD	WP_153096525.1	22.358	246	166	7	5	236	3	237	0.000104	46.2	245	100.408
445	bamD	WP_036927185.1	21.138	246	169	5	5	236	3	237	0.000112	45.8	245	100.408
446	bamD	WP_102188008.1	21.138	246	169	5	5	236	3	237	0.000121	45.8	245	100.408
447	bamD	WP_117663401.1	22.358	246	166	7	5	236	3	237	0.000127	45.8	245	100.408
448	bamD	WP_008121779.1	21.138	246	169	5	5	236	3	237	0.000149	45.4	245	100.408
449	bamD	WP_036875953.1	27.16	162	97	6	89	237	85	238	0.000158	45.4	245	66.1224
450	bamD	WP_009235608.1	22.041	245	166	6	7	237	5	238	0.000161	45.4	245	100
451	bamD	WP_019187998.1	22.449	245	165	6	7	237	5	238	0.000166	45.4	245	100
452	bamD	WP_019967179.1	23.077	247	166	5	3	236	5	240	0.000169	45.4	245	100.816
453	bamD	WP_028908011.1	23.554	242	162	5	5	233	3	234	0.000169	45.4	245	98.7755
454	bamD	WP_013063050.1	23.554	242	162	5	5	233	3	234	0.000169	45.4	245	98.7755
455	bamD	WP_074762258.1	23.554	242	162	5	5	233	3	234	0.000174	45.4	245	98.7755
456	bamD	WP_089543367.1	22.358	246	166	7	5	236	3	237	0.00018	45.4	245	100.408
457	bamD	WP_024999322.1	25.523	239	152	8	13	236	11	238	0.000184	45.1	245	97.551
458	bamD	WP_044077595.1	22.449	245	165	6	7	237	5	238	0.000197	45.1	245	100
459	bamD	WP_029216366.1	27.16	162	97	6	89	237	85	238	0.000218	45.1	245	66.1224
460	bamD	WP_091840312.1	23.14	242	163	5	5	233	3	234	0.000234	45.1	245	98.7755
461	bamD	WP_091765781.1	22.727	242	164	5	5	233	3	234	0.000266	44.7	245	98.7755
462	bamD	WP_081475801.1	23.077	247	166	5	3	236	5	240	0.000268	44.7	245	100.816
463	bamD	WP_036854755.1	27.16	162	97	6	89	237	85	238	0.000272	44.7	245	66.1224
464	bamD	WP_025078736.1	23.887	247	163	8	5	237	3	238	0.000343	44.3	245	100.816
465	bamD	WP_025817125.1	21.951	246	165	6	7	237	5	238	0.000369	44.3	245	100.408
466	bamD	WP_073210846.1	23.554	242	162	5	5	233	3	234	0.000406	44.3	245	98.7755
467	bamD	WP_004379378.1	23.045	243	162	7	8	236	6	237	0.000446	44.3	245	99.1837
468	bamD	WP_018966501.1	21.633	245	167	6	7	237	5	238	0.000496	43.9	245	100
469	bamD	WP_036871646.1	22.43	214	142	4	6	206	5	207	0.000505	43.9	245	87.3469
470	bamD	WP_036912928.1	22.314	242	165	5	5	233	3	234	0.000516	43.9	245	98.7755
471	bamD	WP_073043324.1	23.14	242	163	5	5	233	3	234	0.000535	43.9	245	98.7755
472	bamD	WP_036879303.1	22.43	214	142	4	6	206	5	207	0.000549	43.9	245	87.3469
473	bamD	WP_036877389.1	22.314	242	163	7	7	234	5	235	0.000696	43.5	245	98.7755
474	bamD	WP_094390269.1	21.633	245	149	6	12	233	10	234	0.000817	43.1	245	100
475	bamD	WP_118311084.1	21.951	246	167	7	5	236	3	237	0.000833	43.1	245	100.408
476	bamD	WP_094383326.1	23.14	242	158	6	7	234	9	236	0.001	43.1	245	98.7755
477	bamD	WP_040562799.1	21.963	214	143	4	6	206	5	207	0.001	42.7	245	87.3469
478	bamD	WP_203038375.1	21.224	245	170	6	5	236	3	237	0.001	42.4	245	100
479	bamD	WP_103915484.1	22.314	242	165	5	5	233	3	234	0.001	42.4	245	98.7755
480	bamD	WP_028901679.1	22.449	245	167	5	5	236	3	237	0.002	42.4	245	100
481	bamD	WP_044127150.1	22.656	256	158	7	4	237	1	238	0.002	42	245	104.49
482	bamD	WP_004361514.1	22.881	236	159	5	15	237	13	238	0.002	42	245	96.3265
483	bamD	WP_027951958.1	22.656	256	158	7	4	237	1	238	0.002	42	245	104.49
484	bamD	WP_154534154.1	27.193	114	71	2	136	237	125	238	0.003	41.6	245	46.5306
485	bamD	WP_125233547.1	22.581	248	168	7	4	237	1	238	0.003	41.6	245	101.224
486	bamD	WP_028898039.1	26.087	161	98	6	89	236	85	237	0.003	41.6	245	65.7143
487	bamD	WP_153090187.1	20.732	246	170	5	5	236	3	237	0.003	41.6	245	100.408
488	bamD	WP_120174829.1	23.171	246	166	7	5	237	3	238	0.003	41.2	245	100.408
489	bamD	WP_130829238.1	24.167	240	156	8	12	236	10	238	0.004	41.2	245	97.9592
490	bamD	WP_107624318.1	24.224	161	103	3	89	237	85	238	0.004	41.2	245	65.7143
491	bamD	WP_036921084.1	22.358	246	168	5	5	237	3	238	0.004	41.2	245	100.408
492	bamD	WP_102697318.1	21.495	214	144	4	6	206	5	207	0.004	41.2	245	87.3469
493	bamD	WP_204865678.1	22.358	246	168	5	5	237	3	238	0.004	41.2	245	100.408
494	bamD	WP_013265044.1	22.358	246	168	5	5	237	3	238	0.004	41.2	245	100.408
495	bamD	WP_042856469.1	24.224	161	103	3	89	237	85	238	0.005	40.8	245	65.7143
496	bamD	WP_025066377.1	21.774	248	168	7	4	236	1	237	0.005	40.8	245	101.224
497	bamD	WP_036865922.1	22.358	246	168	5	5	237	3	238	0.006	40.8	245	100.408
498	bamD	WP_092110127.1	26.126	111	70	2	136	234	125	235	0.006	40.8	245	45.3061
499	bamD	WP_006045061.1	29.412	119	67	4	132	236	123	238	0.007	40.4	245	48.5714
500	bamD	WP_025001502.1	25.207	242	153	9	12	237	10	239	0.007	40.4	245	98.7755
501	bamD	WP_115083162.1	29.412	119	67	4	132	236	123	238	0.007	40.4	245	48.5714
502	bamD	WP_007174313.1	20.325	246	171	5	5	236	3	237	0.008	40.4	245	100.408
503	bamD	WP_025064413.1	27.731	119	69	4	132	236	123	238	0.009	40	245	48.5714
504	bamD	WP_021672884.1	21.951	246	169	5	5	237	3	238	0.009	40	245	100.408
505	bamD	WP_052053052.1	22.358	246	163	7	6	236	5	237	0.009	40	245	100.408
506	bamD	WP_021993347.1	21.008	238	165	5	13	237	12	239	0.009	40	245	97.1429
507	bamD	WP_004362151.1	24.597	248	159	9	5	236	3	238	0.01	40	245	101.224
508	bamD	WP_027455970.1	21.941	237	160	4	11	233	12	237	0.011	40	245	96.7347
509	bamD	WP_027450539.1	21.097	237	162	4	11	233	12	237	0.011	40	245	96.7347
510	bamD	WP_025790949.1	24.845	161	100	5	89	236	85	237	0.014	39.7	245	65.7143
511	bamD	WP_025838699.1	22.979	235	158	5	15	236	13	237	0.014	39.7	245	95.9184
512	bamD	WP_036869802.1	24.845	161	100	5	89	236	85	237	0.014	39.7	245	65.7143
513	bamD	WP_077197467.1	25.926	162	99	6	89	237	85	238	0.016	39.3	245	66.1224
514	bamD	WP_018361770.1	24.779	113	73	2	136	236	127	239	0.017	39.3	245	46.1224
515	bamD	WP_022253312.1	22.672	247	164	8	5	236	3	237	0.019	39.3	245	100.816
516	bamD	WP_107621730.1	25.225	111	71	2	136	234	125	235	0.021	38.9	245	45.3061
517	bamD	WP_028900378.1	22.535	213	143	5	36	236	35	237	0.037	38.1	245	86.9388
518	bamD	WP_094386220.1	21.344	253	160	8	5	236	3	237	0.06	37.7	245	103.265
519	bamD	WP_004342823.1	20.988	243	167	6	8	236	6	237	0.075	37.4	245	99.1837
520	bamD	WP_153073546.1	21.951	246	167	7	5	236	3	237	0.085	37.4	245	100.408
521	bamD	WP_118080054.1	21.951	246	167	7	5	236	3	237	0.087	37.4	245	100.408
522	bamD	WP_118064491.1	21.951	246	167	7	5	236	3	237	0.091	37	245	100.408
523	bamD	WP_172204813.1	21.633	245	169	6	5	236	3	237	0.095	37	245	100
524	bamD	WP_117693762.1	21.951	246	167	7	5	236	3	237	0.097	37	245	100.408
525	bamD	WP_118200445.1	21.951	246	167	7	5	236	3	237	0.099	37	245	100.408
526	bamD	WP_118253384.1	21.951	246	167	7	5	236	3	237	0.099	37	245	100.408
527	bamD	WP_040553712.1	21.951	246	167	7	5	236	3	237	0.1	37	245	100.408
528	bamD	WP_036891566.1	20.8	250	171	6	1	236	1	237	0.11	37	245	102.041
529	bamD	WP_117586755.1	21.951	246	167	7	5	236	3	237	0.12	37	245	100.408
530	bamD	WP_007576163.1	20.37	216	148	4	36	237	35	240	0.12	36.6	245	88.1633
531	bamD	WP_044259646.1	32.5	80	49	2	37	115	633	708	0.12	37.4	245	32.6531
532	bamD	WP_044077771.1	32.5	80	49	2	37	115	633	708	0.12	37.4	245	32.6531
533	bamD	WP_009161548.1	32.5	80	49	2	37	115	633	708	0.12	37	245	32.6531
534	bamD	WP_025799556.1	32.5	80	49	2	37	115	632	707	0.13	37	245	32.6531
535	bamD	WP_007574446.1	34.524	84	42	4	24	94	263	346	0.14	37	245	34.2857
536	bamD	WP_025876785.1	32.877	73	37	2	39	107	633	697	0.15	37	245	29.7959
537	bamD	WP_153080332.1	30.108	93	59	3	153	245	82	168	0.16	36.2	245	37.9592
538	bamD	WP_018463316.1	22.624	221	149	3	5	213	3	213	0.16	36.2	245	90.2041
539	bamD	WP_118081489.1	30.108	93	59	3	153	245	82	168	0.18	35.8	245	37.9592
540	bamD	WP_104404038.1	20.576	243	168	5	1	231	1	230	0.18	36.2	245	99.1837
541	bamD	WP_025797394.1	19.522	251	174	7	3	237	2	240	0.2	36.2	245	102.449
542	bamD	WP_104369069.1	21.633	245	169	6	5	236	3	237	0.21	35.8	245	100
543	bamD	WP_060940959.1	32.877	73	37	2	39	107	633	697	0.22	36.6	245	29.7959
544	bamD	WP_021583664.1	20.553	253	162	6	5	236	3	237	0.24	35.8	245	103.265
545	bamD	WP_028910209.1	23.636	110	72	2	136	233	130	239	0.27	35.8	245	44.898
546	bamD	WP_117695380.1	30.108	93	59	3	153	245	82	168	0.28	35.4	245	37.9592
547	bamD	WP_130828792.1	32.394	71	36	2	39	105	633	695	0.32	35.8	245	28.9796
548	bamD	WP_172179279.1	22	250	158	8	4	233	1	233	0.33	35.4	245	102.041
549	bamD	WP_036863082.1	21.862	247	168	7	5	237	3	238	0.33	35.4	245	100.816
550	bamD	WP_172273408.1	20.161	248	169	6	5	236	3	237	0.36	35	245	101.224
551	bamD	WP_021825518.1	22.897	214	141	4	36	236	35	237	0.37	35.4	245	87.3469
552	bamD	WP_118356170.1	25.843	89	58	2	4	92	1	81	0.39	34.3	245	36.3265
553	bamD	WP_070720288.1	31.25	80	50	2	37	115	633	708	0.39	35.4	245	32.6531
554	bamD	WP_007901945.1	25.843	89	58	2	4	92	1	81	0.41	34.3	245	36.3265
555	bamD	WP_022109792.1	25.234	107	66	3	143	236	132	237	0.42	35	245	43.6735
556	bamD	WP_024992626.1	25.21	119	73	4	132	237	123	238	0.45	35	245	48.5714
557	bamD	WP_036886733.1	25.21	119	73	4	132	237	123	238	0.45	35	245	48.5714
558	bamD	WP_094382097.1	19.758	248	173	6	1	234	1	236	0.59	34.7	245	101.224
559	bamD	WP_024990505.1	24.576	118	73	4	132	236	124	238	0.64	34.7	245	48.1633
560	bamD	WP_025816374.1	30	80	51	2	37	115	631	706	0.65	35	245	32.6531
561	bamD	WP_091958887.1	25.439	114	71	2	132	233	123	234	0.76	34.3	245	46.5306
562	bamD	WP_116616618.1	20.08	249	174	6	1	236	1	237	0.88	33.9	245	101.633
563	bamD	WP_106812719.1	22.177	248	169	8	4	237	1	238	0.91	33.9	245	101.224
564	bamD	WP_006951668.1	24.545	110	68	3	140	237	131	237	0.96	33.9	245	44.898
565	bamD	WP_187116442.1	22.897	214	141	4	36	236	35	237	1.1	33.9	245	87.3469
566	bamD	WP_021855322.1	20.085	234	162	5	15	234	13	235	1.1	33.9	245	95.5102
567	bamD	WP_007133427.1	23.005	213	142	4	36	236	38	240	1.2	33.5	245	86.9388
568	bamD	WP_091818541.1	22.46	187	134	4	8	193	6	182	1.2	33.5	245	76.3265
569	bamD	WP_023057931.1	43.333	30	17	0	1	30	1	30	1.2	33.9	245	12.2449
570	bamD	WP_018967769.1	30.38	79	50	2	38	115	634	708	1.3	33.9	245	32.2449
571	bamD	WP_094398827.1	19.758	248	173	6	5	237	3	239	1.3	33.5	245	101.224
572	bamD	WP_153124777.1	22.124	113	76	2	136	236	125	237	1.4	33.5	245	46.1224
573	bamD	WP_100371442.1	32.258	62	38	1	46	107	643	700	1.4	33.9	245	25.3061
574	bamD	WP_009236188.1	30.38	79	50	2	38	115	634	708	1.4	33.9	245	32.2449
575	bamD	WP_099984546.1	32.258	62	38	1	46	107	643	700	1.5	33.9	245	25.3061
576	bamD	WP_096408057.1	32.258	62	38	1	46	107	643	700	1.6	33.9	245	25.3061
577	bamD	WP_004370951.1	25.128	195	122	4	36	218	38	220	1.8	33.1	245	79.5918
578	bamD	WP_207153941.1	23.077	221	148	5	5	213	3	213	1.8	33.1	245	90.2041
579	bamD	WP_091826242.1	21.028	214	145	4	36	236	36	238	1.9	33.1	245	87.3469
580	bamD	WP_039873101.1	23.721	215	138	5	36	236	38	240	2	33.1	245	87.7551
581	bamD	WP_117727932.1	28.421	95	58	2	13	107	624	708	2	33.5	245	38.7755
582	bamD	WP_153102773.1	28.421	95	58	2	13	107	624	708	2.1	33.5	245	38.7755
583	bamD	WP_153082229.1	28.421	95	58	2	13	107	624	708	2.1	33.5	245	38.7755
584	bamD	WP_200757895.1	28.421	95	58	2	13	107	624	708	2.1	33.5	245	38.7755
585	bamD	WP_203068806.1	28.421	95	58	2	13	107	624	708	2.1	33.5	245	38.7755
586	bamD	WP_018920355.1	25.128	195	122	4	36	218	38	220	2.1	32.7	245	79.5918
587	bamD	WP_118201080.1	28.421	95	58	2	13	107	624	708	2.1	33.1	245	38.7755
588	bamD	WP_006846681.1	28.421	95	58	2	13	107	624	708	2.1	33.1	245	38.7755
589	bamD	WP_117694802.1	28.421	95	58	2	13	107	624	708	2.1	33.1	245	38.7755
590	bamD	WP_118064122.1	28.421	95	58	2	13	107	624	708	2.1	33.1	245	38.7755
591	bamD	WP_153113726.1	28.421	95	58	2	13	107	624	708	2.1	33.1	245	38.7755
592	bamD	WP_118140521.1	28.421	95	58	2	13	107	624	708	2.1	33.1	245	38.7755
593	bamD	WP_118254726.1	28.421	95	58	2	13	107	624	708	2.1	33.1	245	38.7755
594	bamD	WP_118085940.1	28.421	95	58	2	13	107	624	708	2.1	33.1	245	38.7755
595	bamD	WP_153088966.1	28.421	95	58	2	13	107	624	708	2.2	33.1	245	38.7755
596	bamD	WP_118190779.1	28.421	95	58	2	13	107	624	708	2.2	33.1	245	38.7755
597	bamD	WP_203054886.1	28.421	95	58	2	13	107	624	708	2.2	33.1	245	38.7755
598	bamD	WP_153085538.1	28.421	95	58	2	13	107	624	708	2.2	33.1	245	38.7755
599	bamD	WP_118415385.1	28.421	95	58	2	13	107	624	708	2.2	33.1	245	38.7755
600	bamD	WP_153072456.1	28.421	95	58	2	13	107	624	708	2.2	33.1	245	38.7755
601	bamD	WP_153118198.1	28.421	95	58	2	13	107	624	708	2.2	33.1	245	38.7755
602	bamD	WP_118152848.1	28.421	95	58	2	13	107	624	708	2.2	33.1	245	38.7755
603	bamD	WP_153095288.1	28.421	95	58	2	13	107	624	708	2.2	33.1	245	38.7755
604	bamD	WP_153104352.1	28.421	95	58	2	13	107	624	708	2.3	33.1	245	38.7755
605	bamD	WP_153079464.1	28.421	95	58	2	13	107	624	708	2.3	33.1	245	38.7755
606	bamD	WP_153087183.1	28.421	95	58	2	13	107	624	708	2.3	33.1	245	38.7755
607	bamD	WP_153092257.1	28.421	95	58	2	13	107	624	708	2.3	33.1	245	38.7755
608	bamD	WP_099996044.1	32.258	62	38	1	46	107	643	700	2.3	33.1	245	25.3061
609	bamD	WP_004370705.1	25	100	63	2	136	223	125	224	2.3	32.7	245	40.8163
610	bamD	WP_153137416.1	28.421	95	58	2	13	107	624	708	2.3	33.1	245	38.7755
611	bamD	WP_118080387.1	28.421	95	58	2	13	107	624	708	2.3	33.1	245	38.7755
612	bamD	WP_144154279.1	28.421	95	58	2	13	107	624	708	2.4	33.1	245	38.7755
613	bamD	WP_028906382.1	32.258	62	38	1	46	107	643	700	2.6	33.1	245	25.3061
614	bamD	WP_023982929.1	25	100	63	2	136	223	125	224	2.6	32.7	245	40.8163
615	bamD	WP_172175293.1	24.204	157	109	3	36	192	35	181	2.7	32.7	245	64.0816
616	bamD	WP_100019582.1	43.333	30	17	0	1	30	1	30	2.7	32.7	245	12.2449
617	bamD	WP_099984143.1	43.333	30	17	0	1	30	1	30	2.8	32.7	245	12.2449
618	bamD	WP_097655731.1	43.333	30	17	0	1	30	1	30	2.8	32.7	245	12.2449
619	bamD	WP_008822370.1	32.836	67	41	1	41	107	633	695	2.9	32.7	245	27.3469
620	bamD	WP_009227575.1	25	100	63	2	136	223	127	226	2.9	32.3	245	40.8163
621	bamD	WP_025790576.1	32.836	67	41	1	41	107	633	695	3	32.7	245	27.3469
622	bamD	WP_036868362.1	32.836	67	41	1	41	107	633	695	3	32.7	245	27.3469
623	bamD	WP_045167791.1	32.258	62	38	1	46	107	643	700	3.3	32.7	245	25.3061
624	bamD	WP_094880192.1	33.333	66	39	2	130	190	504	569	3.8	32.3	245	26.9388
625	bamD	WP_118354771.1	21.224	245	170	7	5	236	3	237	4.2	32	245	100
626	bamD	WP_007897568.1	21.224	245	170	7	5	236	3	237	4.5	32	245	100
627	bamD	WP_025816038.1	47.059	34	16	1	1	32	1	34	4.6	31.2	245	13.8776
628	bamD	WP_036880635.1	50	28	13	1	1	27	1	28	4.7	32	245	11.4286
629	bamD	WP_044080661.1	34.483	58	31	3	4	61	1	51	5.5	31.6	245	23.6735
630	bamD	WP_029905419.1	35.616	73	34	3	45	108	53	121	5.5	31.6	245	29.7959
631	bamD	WP_172344196.1	20.455	220	153	4	11	218	11	220	5.7	31.6	245	89.7959
632	bamD	WP_092072022.1	21.395	215	146	5	8	209	6	210	6	31.6	245	87.7551
633	bamD	WP_007573733.1	28.571	63	42	2	104	163	106	168	6.2	31.6	245	25.7143
634	bamD	WP_018967234.1	38.298	47	28	1	1	47	7	52	6.9	31.6	245	19.1837
635	bamD	WP_100190261.1	30.645	62	39	1	46	107	643	700	7.1	31.6	245	25.3061
636	bamD	WP_126677703.1	22.609	115	75	3	132	234	123	235	7.2	31.2	245	46.9388
637	bamD	WP_099977560.1	30.645	62	39	1	46	107	643	700	7.4	31.6	245	25.3061
638	bamD	WP_097656945.1	30.645	62	39	1	46	107	643	700	7.4	31.6	245	25.3061
639	bamD	WP_023057757.1	25.714	105	63	5	17	110	18	118	7.8	31.2	245	42.8571
640	bamD	WP_094881234.1	20.565	248	173	6	4	237	1	238	7.9	31.2	245	101.224
641	bamD	WP_036876973.1	37.5	56	22	2	132	174	179	234	8.1	31.2	245	22.8571
642	bamD	WP_040553573.1	27.273	66	44	1	1	62	1	66	8.1	31.2	245	26.9388
643	bamD	WP_100356477.1	43.333	30	17	0	1	30	1	30	8.2	31.2	245	12.2449
644	bamD	WP_077196196.1	39.535	43	24	1	93	133	397	439	8.5	31.2	245	17.551
645	bamD	WP_099836035.1	40	30	18	0	1	30	1	30	8.6	31.2	245	12.2449
646	bamD	WP_028904859.1	40	30	18	0	1	30	1	30	8.6	31.2	245	12.2449
647	bamD	WP_100021084.1	40	30	18	0	1	30	1	30	8.6	31.2	245	12.2449
648	bamD	WP_198405041.1	30.645	62	39	1	46	107	643	700	8.7	31.2	245	25.3061
649	bamD	WP_004348868.1	31.818	44	30	0	1	44	1	44	9.5	31.2	245	17.9592
650	bamD	WP_025789917.1	32	50	32	1	4	53	1	48	9.6	30.4	245	20.4082
651	can	WP_029904548.1	46.486	185	96	2	11	193	14	197	9.2e-57	182	220	84.0909
652	can	WP_029902914.1	28.834	163	104	7	30	186	96	252	1.01e-10	62.8	220	74.0909
653	can	WP_104368531.1	27.778	90	55	4	26	107	18	105	0.097	36.2	220	40.9091
654	can	WP_073210737.1	28.302	106	62	5	4	103	2	99	0.56	33.9	220	48.1818
655	can	WP_172272382.1	26.271	118	67	6	26	134	18	124	0.81	33.5	220	53.6364
656	can	WP_091766703.1	26.519	181	107	10	11	177	375	543	0.95	34.3	220	82.2727
657	can	WP_103915276.1	26.519	181	107	10	11	177	375	543	0.96	34.3	220	82.2727
658	can	WP_073204773.1	27.083	96	60	4	14	103	8	99	0.99	33.1	220	43.6364
659	can	WP_036914388.1	26.519	181	107	10	11	177	375	543	1	33.9	220	82.2727
660	can	WP_172180962.1	26.374	91	59	3	26	110	18	106	1.2	33.1	220	41.3636
661	can	WP_118063903.1	27.381	84	53	3	26	103	18	99	1.7	32.3	220	38.1818
662	can	WP_040553038.1	27.381	84	53	3	26	103	18	99	1.8	32.3	220	38.1818
663	can	WP_203055371.1	27.381	84	53	3	26	103	18	99	1.8	32.3	220	38.1818
664	can	WP_199545579.1	26.829	82	56	2	26	103	18	99	1.9	32.3	220	37.2727
665	can	WP_118416740.1	27.381	84	53	3	26	103	18	99	1.9	32.3	220	38.1818
666	can	WP_117587733.1	27.381	84	53	3	26	103	18	99	1.9	32.3	220	38.1818
667	can	WP_117727889.1	27.381	84	53	3	26	103	18	99	1.9	32.3	220	38.1818
668	can	WP_153073209.1	27.381	84	53	3	26	103	19	100	2	32.3	220	38.1818
669	can	WP_022120862.1	27.381	84	53	3	26	103	19	100	2	32.3	220	38.1818
670	can	WP_118152926.1	27.381	84	53	3	26	103	18	99	2	32.3	220	38.1818
671	can	WP_154480897.1	26.829	82	56	2	26	103	19	100	2	32.3	220	37.2727
672	can	WP_117692364.1	27.381	84	53	3	26	103	18	99	2	32.3	220	38.1818
673	can	WP_051651834.1	30.556	72	45	1	146	212	491	562	2.2	33.1	220	32.7273
674	can	WP_203049569.1	27.381	84	53	3	26	103	18	99	2.2	32.3	220	38.1818
675	can	WP_153129686.1	27.381	84	53	3	26	103	19	100	2.2	32.3	220	38.1818
676	can	WP_153097310.1	27.381	84	53	3	26	103	19	100	2.2	32.3	220	38.1818
677	can	WP_153091286.1	27.381	84	53	3	26	103	19	100	2.2	32.3	220	38.1818
678	can	WP_203039455.1	27.381	84	53	3	26	103	18	99	2.3	32.3	220	38.1818
679	can	WP_153123007.1	27.381	84	53	3	26	103	19	100	2.3	32.3	220	38.1818
680	can	WP_117661547.1	26.829	82	56	2	26	103	18	99	2.3	32	220	37.2727
681	can	WP_089545080.1	27.381	84	53	3	26	103	18	99	2.4	32	220	38.1818
682	can	WP_167639563.1	25.61	82	57	2	26	103	18	99	2.6	32	220	37.2727
683	can	WP_144151736.1	26.19	84	54	3	26	103	18	99	2.6	32	220	38.1818
684	can	WP_094387425.1	26.19	84	54	3	26	103	18	99	2.7	32	220	38.1818
685	can	WP_091957559.1	28.302	106	62	5	4	103	2	99	2.8	32	220	48.1818
686	can	WP_006282648.1	24.272	103	68	4	14	110	8	106	4.3	31.2	220	46.8182
687	can	WP_051522903.1	30.556	72	45	1	146	212	491	562	4.4	32	220	32.7273
688	can	WP_027452799.1	24.272	103	68	4	14	110	8	106	4.6	31.2	220	46.8182
689	can	WP_074833141.1	22.892	83	55	1	139	212	326	408	5.6	31.6	220	37.7273
690	can	WP_094382233.1	25.275	91	60	3	26	110	18	106	6.6	30.8	220	41.3636
691	can	WP_028907976.1	27.381	84	53	3	26	103	18	99	6.7	30.8	220	38.1818
692	can	WP_021826652.1	25	112	70	5	4	109	2	105	6.8	30.8	220	50.9091
693	can	WP_073043220.1	27.381	84	53	3	26	103	18	99	6.9	30.8	220	38.1818
694	can	WP_092072307.1	27.381	84	53	3	26	103	18	99	7	30.8	220	38.1818
695	can	WP_044079136.1	25	112	70	5	4	109	2	105	7.1	30.8	220	50.9091
696	can	WP_094384823.1	25.275	91	60	3	26	110	18	106	7.5	30.4	220	41.3636
697	can	WP_094388665.1	25	84	55	3	26	103	18	99	8.8	30.4	220	38.1818
698	can	WP_094464087.1	23.81	105	65	4	107	207	148	241	9.3	30.8	220	47.7273
699	can	WP_051230868.1	28.814	59	39	1	65	123	44	99	9.9	30.4	220	26.8182
700	coaA	WP_029904937.1	64.169	307	110	0	10	316	7	313	1.37e-148	422	316	97.1519
701	coaA	WP_077196012.1	27.397	146	89	6	90	234	7	136	1.36e-05	48.9	316	46.2025
702	coaA	WP_008446776.1	26.667	150	85	7	90	234	6	135	2.23e-05	48.1	316	47.4684
703	coaA	WP_004362233.1	26.667	150	85	8	90	234	7	136	6.07e-05	47	316	47.4684
704	coaA	WP_039851573.1	26.174	149	87	7	90	234	7	136	0.000217	45.1	316	47.1519
705	coaA	WP_006044931.1	26	150	86	8	90	234	7	136	0.000232	45.1	316	47.4684
706	coaA	WP_036899702.1	28.571	147	86	7	90	234	10	139	0.000261	45.1	316	46.519
707	coaA	WP_130828587.1	27.152	151	83	9	90	234	7	136	0.000262	45.1	316	47.7848
708	coaA	WP_062434517.1	28.571	147	86	7	90	234	10	139	0.000332	44.7	316	46.519
709	coaA	WP_018910199.1	25.503	149	88	7	90	234	7	136	0.000333	44.7	316	47.1519
710	coaA	WP_004369929.1	26.144	153	96	6	83	234	3	139	0.000404	44.3	316	48.4177
711	coaA	WP_091958482.1	25.166	151	90	7	89	235	2	133	0.000522	43.9	316	47.7848
712	coaA	WP_009229273.1	26.712	146	90	6	90	234	6	135	0.000633	43.9	316	46.2025
713	coaA	WP_207154780.1	27.211	147	88	7	90	234	7	136	0.00072	43.5	316	46.519
714	coaA	WP_070721476.1	26.712	146	90	6	90	234	6	135	0.000821	43.5	316	46.2025
715	coaA	WP_004358085.1	26.667	150	85	8	90	234	7	136	0.001	43.1	316	47.4684
716	coaA	WP_028898240.1	27.703	148	86	8	90	234	7	136	0.001	43.1	316	46.8354
717	coaA	WP_009227346.1	25.828	151	85	9	90	234	7	136	0.001	42.7	316	47.7848
718	coaA	WP_198007534.1	26.027	146	91	6	90	234	6	135	0.001	42.7	316	46.2025
719	coaA	WP_036874843.1	25.17	147	91	7	90	234	13	142	0.002	42.7	316	46.519
720	coaA	WP_025067718.1	24.161	149	90	7	90	234	7	136	0.002	42.7	316	47.1519
721	coaA	WP_004349409.1	25.17	147	91	7	90	234	13	142	0.002	42.7	316	46.519
722	coaA	WP_018463666.1	26.531	147	89	7	90	234	7	136	0.002	42.4	316	46.519
723	coaA	WP_025876187.1	27.517	149	85	8	90	234	7	136	0.002	42.4	316	47.1519
724	coaA	WP_048739213.1	22.936	218	125	10	90	284	6	203	0.002	42.4	316	68.9873
725	coaA	WP_004337739.1	22.936	218	125	10	90	284	6	203	0.002	42.4	316	68.9873
726	coaA	WP_036876662.1	24.161	149	90	7	90	234	7	136	0.002	42.4	316	47.1519
727	coaA	WP_091821357.1	24.107	224	126	10	90	308	10	194	0.002	42	316	70.8861
728	coaA	WP_126678281.1	28.859	149	83	9	90	234	3	132	0.003	42	316	47.1519
729	coaA	WP_018362664.1	26.351	148	88	8	90	234	7	136	0.003	41.6	316	46.8354
730	coaA	WP_036866946.1	23.041	217	126	10	90	284	6	203	0.003	41.6	316	68.6709
731	coaA	WP_021993757.1	26.027	146	91	6	90	234	6	135	0.003	41.6	316	46.2025
732	coaA	WP_025816826.1	22.973	222	129	9	90	307	6	189	0.004	41.6	316	70.2532
733	coaA	WP_007575161.1	24.342	152	90	7	88	234	5	136	0.005	41.2	316	48.1013
734	coaA	WP_006950271.1	26.797	153	91	8	85	234	10	144	0.006	40.8	316	48.4177
735	coaA	WP_094382107.1	27.397	146	89	6	90	234	3	132	0.007	40.4	316	46.2025
736	coaA	WP_007173797.1	26	150	86	8	90	234	10	139	0.007	40.4	316	47.4684
737	coaA	WP_125233711.1	28.188	149	84	9	90	234	3	132	0.009	40.4	316	47.1519
738	coaA	WP_102697386.1	24.49	147	92	7	90	234	13	142	0.009	40.4	316	46.519
739	coaA	WP_154533374.1	24.49	147	92	7	90	234	10	139	0.013	39.7	316	46.519
740	coaA	WP_036876019.1	26.027	146	91	6	90	234	3	132	0.014	39.7	316	46.2025
741	coaA	WP_172343902.1	26.027	146	91	6	90	234	3	132	0.018	39.3	316	46.2025
742	coaA	WP_094402225.1	26.351	148	88	8	90	234	8	137	0.021	39.3	316	46.8354
743	coaA	WP_025830324.1	26.531	147	89	7	90	234	10	139	0.024	38.9	316	46.519
744	coaA	WP_019966801.1	26.531	147	89	7	90	234	11	140	0.025	38.9	316	46.519
745	coaA	WP_044113459.1	26.531	147	89	7	90	234	11	140	0.026	38.9	316	46.519
746	coaA	WP_036853900.1	23.49	149	91	7	90	234	7	136	0.027	38.9	316	47.1519
747	coaA	WP_021590133.1	27.211	147	88	7	90	234	10	139	0.032	38.5	316	46.519
748	coaA	WP_199220691.1	24	150	89	8	90	234	7	136	0.034	38.5	316	47.4684
749	coaA	WP_094879898.1	26.174	149	87	9	90	234	8	137	0.04	38.5	316	47.1519
750	coaA	WP_025879980.1	27.211	147	88	7	90	234	10	139	0.041	38.5	316	46.519
751	coaA	WP_004340202.1	21.973	223	132	9	90	308	7	191	0.055	38.1	316	70.5696
752	coaA	WP_021853986.1	24.828	145	94	4	90	234	3	132	0.062	37.7	316	45.8861
753	coaA	WP_036888671.1	25.342	146	92	6	90	234	3	132	0.069	37.7	316	46.2025
754	coaA	WP_007411573.1	24.658	146	93	6	90	234	7	136	0.07	37.7	316	46.2025
755	coaA	WP_092113694.1	23.333	150	90	8	90	234	10	139	0.074	37.7	316	47.4684
756	coaA	WP_107582208.1	25.85	147	90	7	90	234	10	139	0.084	37.4	316	46.519
757	coaA	WP_103003193.1	24.658	146	93	6	90	234	12	141	0.095	37.4	316	46.2025
758	coaA	WP_008122177.1	24.658	146	93	6	90	234	12	141	0.1	37	316	46.2025
759	coaA	WP_074762267.1	24.324	148	93	7	90	235	3	133	0.15	36.6	316	46.8354
760	coaA	WP_036929915.1	23.973	146	94	6	90	234	12	141	0.2	36.2	316	46.2025
761	coaA	WP_028901131.1	23.973	146	94	6	90	234	12	141	0.2	36.2	316	46.2025
762	coaA	WP_104369024.1	22.523	222	130	9	90	307	3	186	0.21	36.2	316	70.2532
763	coaA	WP_006847270.1	23.973	146	94	6	90	234	7	136	0.26	35.8	316	46.2025
764	coaA	WP_153113057.1	23.973	146	94	6	90	234	7	136	0.28	35.8	316	46.2025
765	coaA	WP_153094742.1	23.973	146	94	6	90	234	7	136	0.35	35.4	316	46.2025
766	coaA	WP_074833087.1	24.324	148	93	7	90	235	3	133	0.5	35	316	46.8354
767	coaA	WP_013065046.1	24.324	148	93	7	90	235	3	133	0.51	35	316	46.8354
768	coaA	WP_158463926.1	26.846	149	86	9	90	234	8	137	0.55	35	316	47.1519
769	coaA	WP_091816249.1	26.351	148	90	7	90	235	3	133	0.58	34.7	316	46.8354
770	coaA	WP_117691549.1	23.973	146	94	6	90	234	7	136	0.7	34.7	316	46.2025
771	coaA	WP_153073987.1	23.973	146	94	6	90	234	7	136	0.71	34.7	316	46.2025
772	coaA	WP_153086359.1	23.973	146	94	6	90	234	7	136	0.76	34.7	316	46.2025
773	coaA	WP_144152106.1	23.973	146	94	6	90	234	7	136	0.78	34.3	316	46.2025
774	coaA	WP_117587693.1	23.973	146	94	6	90	234	7	136	0.84	34.3	316	46.2025
775	coaA	WP_153096162.1	23.973	146	94	6	90	234	7	136	0.94	34.3	316	46.2025
776	coaA	WP_118253974.1	23.973	146	94	6	90	234	7	136	1	34.3	316	46.2025
777	coaA	WP_082721726.1	34.848	66	40	2	56	118	102	167	1.6	33.5	316	20.8861
778	coaA	WP_153087100.1	23.288	146	95	6	90	234	7	136	3.7	32.3	316	46.2025
779	coaA	WP_153080807.1	23.288	146	95	6	90	234	7	136	3.8	32.3	316	46.2025
780	coaA	WP_028897832.1	27.723	101	61	4	149	239	83	181	4.4	32.3	316	31.962
781	coaA	WP_028898278.1	23	200	132	8	83	271	193	381	5.1	32.3	316	63.2911
782	coaA	WP_018462776.1	26.852	108	66	4	203	302	320	422	5.6	32.3	316	34.1772
783	coaA	WP_009011770.1	39.216	51	28	1	140	187	196	246	7.1	32	316	16.1392
784	coaA	WP_007173685.1	31.481	54	36	1	213	266	7	59	8.7	30	316	17.0886
785	coaD	WP_104403914.1	42.177	147	84	1	1	147	1	146	5.66e-36	124	159	92.4528
786	coaD	WP_004382987.1	40.411	146	86	1	4	149	3	147	6.59e-36	124	159	91.8239
787	coaD	WP_009435467.1	40.411	146	86	1	4	149	3	147	1.12e-35	124	159	91.8239
788	coaD	WP_155714996.1	40.411	146	86	1	4	149	3	147	3.6e-35	122	159	91.8239
789	coaD	WP_018910825.1	40.411	146	86	1	4	149	3	147	3.68e-35	122	159	91.8239
790	coaD	WP_029904721.1	37.333	150	93	1	1	150	1	149	3.48e-34	120	159	94.3396
791	coaD	WP_174262606.1	38.621	145	88	1	5	149	4	147	1.26e-33	118	159	91.195
792	coaD	WP_006044002.1	38.621	145	88	1	5	149	12	155	1.52e-33	118	159	91.195
793	coaD	WP_100189665.1	37.931	145	89	1	5	149	12	155	1.67e-33	118	159	91.195
794	coaD	WP_024999085.1	39.31	145	87	1	5	149	12	155	2.24e-33	118	159	91.195
795	coaD	WP_096405694.1	37.838	148	91	1	2	149	9	155	2.94e-33	117	159	93.0818
796	coaD	WP_112200222.1	37.838	148	91	1	2	149	9	155	3.39e-33	117	159	93.0818
797	coaD	WP_040556209.1	40.816	147	86	1	3	149	2	147	4.15e-33	117	159	92.4528
798	coaD	WP_028905598.1	37.162	148	92	1	2	149	9	155	4.8e-33	117	159	93.0818
799	coaD	WP_099836553.1	37.931	145	89	1	5	149	12	155	4.85e-33	117	159	91.195
800	coaD	WP_097549465.1	37.162	148	92	1	2	149	9	155	5.58e-33	117	159	93.0818
801	coaD	WP_100019278.1	37.162	148	92	1	2	149	9	155	5.67e-33	117	159	93.0818
802	coaD	WP_088438913.1	38.356	146	89	1	2	147	9	153	6.09e-33	117	159	91.8239
803	coaD	WP_044048076.1	38.462	143	87	1	5	147	12	153	7.02e-33	117	159	89.9371
804	coaD	WP_036862959.1	38.776	147	89	1	3	149	2	147	7.65e-33	116	159	92.4528
805	coaD	WP_124139742.1	37.838	148	91	1	2	149	9	155	8.26e-33	116	159	93.0818
806	coaD	WP_097646484.1	37.671	146	90	1	2	147	9	153	9.41e-33	116	159	91.8239
807	coaD	WP_025064542.1	40.816	147	86	1	3	149	2	147	9.58e-33	116	159	92.4528
808	coaD	WP_100015521.1	38.462	143	87	1	5	147	12	153	9.72e-33	116	159	89.9371
809	coaD	WP_018464059.1	39.583	144	86	1	5	148	4	146	1.08e-32	116	159	90.566
810	coaD	WP_061868513.1	36.486	148	93	1	2	149	9	155	1.27e-32	116	159	93.0818
811	coaD	WP_045166611.1	37.671	146	90	1	2	147	9	153	1.33e-32	116	159	91.8239
812	coaD	WP_025875917.1	39.161	143	86	1	5	147	4	145	2.5e-32	115	159	89.9371
813	coaD	WP_060940300.1	39.161	143	86	1	5	147	4	145	3.04e-32	115	159	89.9371
814	coaD	WP_023926496.1	38.462	143	87	1	5	147	12	153	3.54e-32	115	159	89.9371
815	coaD	WP_013264052.1	38.776	147	89	1	3	149	2	147	3.54e-32	115	159	92.4528
816	coaD	WP_103002499.1	36.364	143	90	1	5	147	8	149	5.26e-32	114	159	89.9371
817	coaD	WP_004358879.1	37.415	147	91	1	3	149	2	147	5.53e-32	114	159	92.4528
818	coaD	WP_036926043.1	36.301	146	92	1	2	147	5	149	6.33e-32	114	159	91.8239
819	coaD	WP_204867475.1	38.095	147	90	1	3	149	2	147	6.65e-32	114	159	92.4528
820	coaD	WP_025839715.1	38.776	147	89	1	3	149	2	147	7.74e-32	114	159	92.4528
821	coaD	WP_094382758.1	39.86	143	85	1	5	147	3	144	8.49e-32	114	159	89.9371
822	coaD	WP_117653406.1	40.411	146	86	1	3	148	2	146	8.82e-32	114	159	91.8239
823	coaD	WP_107625129.1	38.776	147	89	1	3	149	2	147	9.41e-32	114	159	92.4528
824	coaD	WP_036921901.1	38.776	147	89	1	3	149	2	147	9.62e-32	114	159	92.4528
825	coaD	WP_102188940.1	36.301	146	92	1	2	147	5	149	1.81e-31	113	159	91.8239
826	coaD	WP_013670822.1	38.776	147	89	1	3	149	2	147	2.01e-31	113	159	92.4528
827	coaD	WP_018362166.1	39.161	143	86	1	4	146	3	144	2.04e-31	112	159	89.9371
828	coaD	WP_025002941.1	38.776	147	89	1	3	149	2	147	2.17e-31	112	159	92.4528
829	coaD	WP_036853358.1	40.541	148	85	3	3	149	2	147	2.2e-31	112	159	93.0818
830	coaD	WP_009011060.1	39.456	147	88	1	3	149	2	147	2.29e-31	112	159	92.4528
831	coaD	WP_004366969.1	37.762	143	88	1	5	147	12	153	2.66e-31	112	159	89.9371
832	coaD	WP_004363849.1	37.762	143	88	1	5	147	12	153	3.17e-31	112	159	89.9371
833	coaD	WP_195252631.1	35.616	146	93	1	2	147	5	149	3.26e-31	112	159	91.8239
834	coaD	WP_025072183.1	35.616	146	93	1	2	147	5	149	3.4e-31	112	159	91.8239
835	coaD	WP_008123723.1	36.301	146	92	1	2	147	5	149	3.47e-31	112	159	91.8239
836	coaD	WP_021672501.1	37.415	147	91	1	3	149	2	147	4.75e-31	112	159	92.4528
837	coaD	WP_089365363.1	38.776	147	89	1	3	149	2	147	7.25e-31	111	159	92.4528
838	coaD	WP_004353897.1	39.865	148	86	3	3	149	2	147	7.49e-31	111	159	93.0818
839	coaD	WP_009227968.1	39.161	143	86	1	4	146	3	144	7.84e-31	111	159	89.9371
840	coaD	WP_004344508.1	39.865	148	88	1	1	148	1	147	1e-30	111	159	93.0818
841	coaD	WP_207155431.1	40.278	144	85	1	5	148	4	146	2.5e-30	110	159	90.566
842	coaD	WP_007411439.1	39.865	148	88	1	1	148	1	147	2.66e-30	110	159	93.0818
843	coaD	WP_028910442.1	37.838	148	91	1	5	152	4	150	2.82e-30	110	159	93.0818
844	coaD	WP_029216314.1	40.789	152	79	6	3	149	2	147	3.07e-30	110	159	95.5975
845	coaD	WP_040554917.1	39.189	148	87	3	3	149	2	147	6.56e-30	109	159	93.0818
846	coaD	WP_120173473.1	36.735	147	92	1	3	149	2	147	6.63e-30	109	159	92.4528
847	coaD	WP_008823476.1	36.054	147	93	1	3	149	2	147	1.06e-29	108	159	92.4528
848	coaD	WP_172204256.1	39.456	147	88	1	1	147	1	146	1.14e-29	108	159	92.4528
849	coaD	WP_147785584.1	36.735	147	92	1	5	151	4	149	1.18e-29	108	159	92.4528
850	coaD	WP_125105448.1	36.735	147	92	1	1	147	1	146	1.26e-29	108	159	92.4528
851	coaD	WP_130830319.1	36.735	147	92	1	5	151	4	149	1.43e-29	108	159	92.4528
852	coaD	WP_036865682.1	37.415	147	91	1	3	149	2	147	1.69e-29	108	159	92.4528
853	coaD	WP_061314387.1	37.415	147	91	1	3	149	2	147	1.84e-29	108	159	92.4528
854	coaD	WP_036899211.1	35.172	145	93	1	3	147	2	145	1.87e-29	108	159	91.195
855	coaD	WP_172174764.1	38.621	145	88	1	3	147	2	145	2.28e-29	107	159	91.195
856	coaD	WP_106811082.1	36.486	148	93	1	1	148	1	147	2.31e-29	107	159	93.0818
857	coaD	WP_025797321.1	35.172	145	93	1	3	147	2	145	2.55e-29	107	159	91.195
858	coaD	WP_036862205.1	36.735	147	92	1	3	149	2	147	2.66e-29	107	159	92.4528
859	coaD	WP_006950839.1	37.762	143	88	1	5	147	4	145	2.94e-29	107	159	89.9371
860	coaD	WP_036886092.1	36.735	147	92	1	3	149	2	147	3.03e-29	107	159	92.4528
861	coaD	WP_172181654.1	39.31	145	88	0	3	147	2	146	3.52e-29	107	159	91.195
862	coaD	WP_061450441.1	36.735	147	92	1	3	149	2	147	3.77e-29	107	159	92.4528
863	coaD	WP_025816778.1	37.671	146	90	1	3	148	2	146	3.86e-29	107	159	91.8239
864	coaD	WP_009161344.1	34.483	145	94	1	3	147	2	145	4.2e-29	107	159	91.195
865	coaD	WP_107581460.1	38.514	148	88	2	3	150	2	146	4.82e-29	107	159	93.0818
866	coaD	WP_104369270.1	38.776	147	89	1	1	147	1	146	5.32e-29	107	159	92.4528
867	coaD	WP_004336447.1	36.735	147	92	1	3	149	2	147	6.69e-29	106	159	92.4528
868	coaD	WP_025077696.1	36.735	147	92	1	3	149	2	147	7.2e-29	106	159	92.4528
869	coaD	WP_022317392.1	38.462	143	87	1	5	147	4	145	7.55e-29	106	159	89.9371
870	coaD	WP_115153802.1	39.189	148	89	1	1	148	1	147	9.69e-29	106	159	93.0818
871	coaD	WP_048740946.1	36.054	147	93	1	3	149	2	147	1.13e-28	106	159	92.4528
872	coaD	WP_024990164.1	38.194	144	88	1	5	148	4	146	1.2e-28	105	159	90.566
873	coaD	WP_077196994.1	38.095	147	90	1	3	149	2	147	1.27e-28	105	159	92.4528
874	coaD	WP_094402333.1	37.241	145	90	1	5	149	4	147	2.67e-28	105	159	91.195
875	coaD	WP_021590852.1	39.85	133	79	1	5	137	4	135	3.75e-28	105	159	83.6478
876	coaD	WP_006282764.1	35.811	148	94	1	1	148	1	147	4.99e-28	104	159	93.0818
877	coaD	WP_172273074.1	34.483	145	94	1	3	147	2	145	7.72e-28	103	159	91.195
878	coaD	WP_094879620.1	34.694	147	95	1	1	147	1	146	7.98e-28	103	159	92.4528
879	coaD	WP_126678830.1	34.014	147	96	1	1	147	1	146	1.8e-27	102	159	92.4528
880	coaD	WP_172343513.1	36.364	143	90	1	5	147	4	145	2.03e-27	102	159	89.9371
881	coaD	WP_028897228.1	35.374	147	94	1	3	149	2	147	3.06e-27	102	159	92.4528
882	coaD	WP_091820715.1	36.735	147	92	1	3	149	2	147	3.44e-27	102	159	92.4528
883	coaD	WP_036870245.1	34.014	147	96	1	3	149	2	147	3.48e-27	102	159	92.4528
884	coaD	WP_005845501.1	34.247	146	95	1	3	148	6	150	5.11e-27	102	159	91.8239
885	coaD	WP_004369208.1	34.483	145	94	1	3	147	2	145	7.3e-27	101	159	91.195
886	coaD	WP_125234485.1	33.333	147	97	1	1	147	1	146	7.35e-27	101	159	92.4528
887	coaD	WP_023057198.1	34.932	146	94	1	3	148	6	150	1.34e-26	100	159	91.8239
888	coaD	WP_102696381.1	34.932	146	94	1	3	148	6	150	1.52e-26	100	159	91.8239
889	coaD	WP_025791312.1	34.014	147	96	1	3	149	2	147	1.71e-26	100	159	92.4528
890	coaD	WP_023984209.1	33.793	145	95	1	3	147	2	145	2.11e-26	100	159	91.195
891	coaD	WP_007174599.1	35.664	143	91	1	5	147	10	151	2.28e-26	100	159	89.9371
892	coaD	WP_094380359.1	38.235	136	82	2	5	140	4	137	2.95e-26	99.8	159	85.5346
893	coaD	WP_018966572.1	34.694	147	95	1	3	149	2	147	3.99e-26	99.8	159	92.4528
894	coaD	WP_036871934.1	34.932	146	94	1	3	148	6	150	4.44e-26	99.8	159	91.8239
895	coaD	WP_019187781.1	34.932	146	94	1	3	148	2	146	4.85e-26	99.4	159	91.8239
896	coaD	WP_004350333.1	34.247	146	95	1	3	148	6	150	6.01e-26	99.4	159	91.8239
897	coaD	WP_009236965.1	34.694	147	95	1	3	149	2	147	8.8e-26	98.6	159	92.4528
898	coaD	WP_091853320.1	35.374	147	93	2	3	147	2	148	8.91e-26	99	159	92.4528
899	coaD	WP_091962020.1	34.667	150	96	2	3	151	2	150	1.01e-25	98.6	159	94.3396
900	coaD	WP_091817749.1	35.374	147	93	2	3	147	2	148	1.26e-25	98.6	159	92.4528
901	coaD	WP_181975344.1	37.736	159	85	3	3	148	2	159	1.63e-25	98.2	159	100
902	coaD	WP_154533891.1	34.247	146	95	1	2	147	7	151	1.85e-25	98.2	159	91.8239
903	coaD	WP_107620337.1	34.247	146	94	2	3	147	2	146	4.75e-25	96.7	159	91.8239
904	coaD	WP_019968351.1	36.806	144	90	1	5	148	8	150	5.82e-25	97.1	159	90.566
905	coaD	WP_024991428.1	31.724	145	98	1	3	147	2	145	6.32e-25	96.3	159	91.195
906	coaD	WP_008565979.1	36.806	144	90	1	5	148	8	150	7.22e-25	97.1	159	90.566
907	coaD	WP_092073585.1	32.432	148	98	2	3	149	2	148	7.42e-25	96.3	159	93.0818
908	coaD	WP_094389222.1	35.172	145	93	1	3	147	2	145	1.11e-24	95.9	159	91.195
909	coaD	WP_118355302.1	33.557	149	98	1	1	149	1	148	1.55e-24	95.5	159	93.7107
910	coaD	WP_068856926.1	34.483	145	94	1	3	147	2	145	2.12e-24	95.1	159	91.195
911	coaD	WP_200756613.1	36.478	159	87	3	3	148	2	159	2.13e-24	95.5	159	100
912	coaD	WP_036855468.1	36.735	147	92	1	3	149	2	147	2.16e-24	95.1	159	92.4528
913	coaD	WP_008447386.1	36.735	147	92	1	3	149	2	147	2.57e-24	95.1	159	92.4528
914	coaD	WP_153090881.1	37.107	159	86	3	3	148	2	159	2.59e-24	95.1	159	100
915	coaD	WP_022311210.1	35.172	145	93	1	3	147	2	145	2.81e-24	94.7	159	91.195
916	coaD	WP_092109046.1	32.877	146	96	2	3	147	2	146	3.63e-24	94.7	159	91.8239
917	coaD	WP_006949791.1	31.293	147	100	1	3	149	2	147	3.76e-24	94.4	159	92.4528
918	coaD	WP_094389837.1	34.694	147	94	2	3	148	2	147	3.86e-24	94.7	159	92.4528
919	coaD	WP_181985928.1	35.849	159	88	3	3	148	2	159	4.15e-24	94.7	159	100
920	coaD	WP_153093612.1	36.478	159	87	3	3	148	2	159	4.15e-24	94.7	159	100
921	coaD	WP_007898563.1	33.557	149	98	1	1	149	1	148	4.33e-24	94.4	159	93.7107
922	coaD	WP_091840986.1	34.459	148	95	2	3	149	2	148	4.41e-24	94.4	159	93.0818
923	coaD	WP_134842549.1	36.478	159	87	3	3	148	2	159	7.3e-24	94	159	100
924	coaD	WP_091900329.1	35.135	148	94	2	3	149	2	148	9.82e-24	93.6	159	93.0818
925	coaD	WP_118117881.1	36.306	157	86	3	5	148	4	159	1.06e-23	93.6	159	98.7421
926	coaD	WP_004380529.1	36	150	95	1	2	151	5	153	1.08e-23	94	159	94.3396
927	coaD	WP_027454444.1	34.459	148	95	2	2	147	3	150	1.2e-23	93.2	159	93.0818
928	coaD	WP_181976543.1	36.478	159	87	3	3	148	2	159	1.74e-23	93.2	159	100
929	coaD	WP_158463829.1	35	160	90	3	3	149	2	160	2.37e-23	92.8	159	100.629
930	coaD	WP_073206720.1	34.459	148	95	2	3	149	2	148	3.13e-23	92	159	93.0818
931	coaD	WP_027450758.1	33.784	148	96	2	2	147	3	150	3.17e-23	92.4	159	93.0818
932	coaD	WP_036892931.1	32.215	149	100	1	5	153	10	157	3.24e-23	92.8	159	93.7107
933	coaD	WP_089543089.1	35.849	159	88	3	3	148	2	159	3.39e-23	92.4	159	100
934	coaD	WP_153122200.1	35.849	159	88	3	3	148	2	159	3.43e-23	92.4	159	100
935	coaD	WP_153083091.1	35.849	159	88	3	3	148	2	159	3.47e-23	92.4	159	100
936	coaD	WP_203041688.1	36.306	157	86	3	5	148	4	159	3.54e-23	92.4	159	98.7421
937	coaD	WP_033147413.1	34.228	149	96	2	3	150	2	149	3.76e-23	92	159	93.7107
938	coaD	WP_153073144.1	35.849	159	88	3	3	148	2	159	3.99e-23	92	159	100
939	coaD	WP_182384332.1	35.22	159	89	3	3	148	2	159	4.03e-23	92	159	100
940	coaD	WP_118416948.1	35.849	159	88	3	3	148	2	159	4.12e-23	92	159	100
941	coaD	WP_119248604.1	35.849	159	88	3	3	148	2	159	4.44e-23	92	159	100
942	coaD	WP_116615825.1	32.215	149	100	1	5	153	10	157	4.47e-23	92.4	159	93.7107
943	coaD	WP_144152756.1	35.849	159	88	3	3	148	2	159	4.84e-23	92	159	100
944	coaD	WP_028910978.1	33.108	148	97	2	3	149	2	148	5.72e-23	91.7	159	93.0818
945	coaD	WP_028899852.1	36.62	142	89	1	5	146	8	148	5.8e-23	92	159	89.3082
946	coaD	WP_006848932.1	35.849	159	88	3	3	148	2	159	6.13e-23	91.7	159	100
947	coaD	WP_203068603.1	35.849	159	88	3	3	148	2	159	6.2e-23	91.7	159	100
948	coaD	WP_153080709.1	34.591	159	90	2	3	148	2	159	8.94e-23	91.3	159	100
949	coaD	WP_118312415.1	35.849	159	88	3	3	148	2	159	9.74e-23	91.3	159	100
950	coaD	WP_203051479.1	35.669	157	87	3	5	148	4	159	9.84e-23	91.3	159	98.7421
951	coaD	WP_025069958.1	36.62	142	89	1	5	146	8	148	1e-22	91.3	159	89.3082
952	coaD	WP_036879295.1	30.405	148	102	1	2	149	6	152	1.01e-22	90.9	159	93.0818
953	coaD	WP_028902801.1	33.557	149	97	2	3	150	2	149	1.33e-22	90.5	159	93.7107
954	coaD	WP_118152518.1	35.22	159	89	3	3	148	2	159	1.48e-22	90.9	159	100
955	coaD	WP_153142655.1	35.22	159	89	3	3	148	2	159	1.69e-22	90.5	159	100
956	coaD	WP_117664192.1	35.22	159	89	3	3	148	2	159	3.01e-22	90.1	159	100
957	coaD	WP_044078831.1	42.202	109	62	1	2	109	4	112	4.24e-22	89.4	159	68.5535
958	coaD	WP_074760167.1	33.108	148	97	2	3	149	2	148	1.08e-21	88.2	159	93.0818
959	coaD	WP_007572834.1	36.496	137	86	1	5	141	12	147	1.4e-21	88.6	159	86.1635
960	coaD	WP_021826317.1	39.496	119	70	2	2	119	4	121	2.72e-21	87.4	159	74.8428
961	coaD	WP_013063844.1	32.432	148	98	2	3	149	2	148	2.82e-21	87	159	93.0818
962	coaD	WP_070667615.1	39.45	109	65	1	2	109	4	112	5.4e-21	86.7	159	68.5535
963	coaD	WP_070694787.1	39.45	109	65	1	2	109	4	112	6.55e-21	86.3	159	68.5535
964	coaD	WP_004373440.1	39.45	109	65	1	2	109	4	112	8.95e-21	85.9	159	68.5535
965	coaD	WP_018919799.1	39.45	109	65	1	2	109	4	112	1.01e-20	85.9	159	68.5535
966	coaD	WP_039874136.1	39.048	105	64	0	5	109	13	117	1.25e-20	85.9	159	66.0377
967	coaD	WP_036910709.1	31.973	147	98	2	3	148	2	147	2.7e-20	84.7	159	92.4528
968	coaD	WP_094879789.1	26.257	179	100	7	3	150	5	182	0.000815	41.6	159	112.579
969	coaD	WP_018361885.1	29.63	54	32	1	9	56	14	67	0.026	36.6	159	33.9623
970	coaD	WP_004335605.1	24.107	112	81	2	2	113	171	278	0.048	37	159	70.4403
971	coaD	WP_074614652.1	27.143	70	47	1	3	72	2	67	0.05	37	159	44.0252
972	coaD	WP_006283744.1	27.143	70	47	1	3	72	2	67	0.057	36.6	159	44.0252
973	coaD	WP_036887387.1	24.107	112	81	2	2	113	171	278	0.061	36.6	159	70.4403
974	coaD	WP_048739325.1	24.107	112	81	2	2	113	171	278	0.064	36.6	159	70.4403
975	coaD	WP_061315553.1	24.107	112	81	2	2	113	171	278	0.067	36.6	159	70.4403
976	coaD	WP_118207693.1	27.273	66	41	2	1	60	1	65	0.078	34.7	159	41.5094
977	coaD	WP_036867074.1	24.107	112	81	2	2	113	171	278	0.085	36.2	159	70.4403
978	coaD	WP_036862287.1	24.107	112	81	2	2	113	171	278	0.086	36.2	159	70.4403
979	coaD	WP_061450649.1	24.107	112	81	2	2	113	171	278	0.091	36.2	159	70.4403
980	coaD	WP_036896826.1	25.714	70	48	1	3	72	2	67	0.11	35.8	159	44.0252
981	coaD	WP_203050423.1	25.714	70	48	1	3	72	2	67	0.11	35.8	159	44.0252
982	coaD	WP_062433462.1	25.714	70	48	1	3	72	2	67	0.11	35.8	159	44.0252
983	coaD	WP_144007380.1	27.273	66	41	2	1	60	1	65	0.12	34.7	159	41.5094
984	coaD	WP_207153233.1	26.364	110	77	3	1	106	1	110	0.15	35	159	69.1824
985	coaD	WP_023925749.1	24.286	70	49	1	3	72	2	67	0.19	35	159	44.0252
986	coaD	WP_004366750.1	24.286	70	49	1	3	72	2	67	0.2	35	159	44.0252
987	coaD	WP_004364099.1	24.286	70	49	1	3	72	2	67	0.2	35	159	44.0252
988	coaD	WP_088401077.1	24.286	70	49	1	3	72	2	67	0.2	35	159	44.0252
989	coaD	WP_004377943.1	25.714	70	48	1	3	72	2	67	0.21	35	159	44.0252
990	coaD	WP_024997866.1	24.286	70	49	1	3	72	2	67	0.21	35	159	44.0252
991	coaD	WP_018921133.1	25.714	70	48	1	3	72	2	67	0.22	35	159	44.0252
992	coaD	WP_115082791.1	24.286	70	49	1	3	72	2	67	0.22	35	159	44.0252
993	coaD	WP_025883246.1	28.319	113	71	5	1	106	1	110	0.23	34.3	159	71.0692
994	coaD	WP_070667904.1	25.714	70	48	1	3	72	2	67	0.23	34.7	159	44.0252
995	coaD	WP_070693772.1	25.714	70	48	1	3	72	2	67	0.24	34.7	159	44.0252
996	coaD	WP_172206076.1	30.986	71	44	3	5	70	7	77	0.24	34.3	159	44.6541
997	coaD	WP_036925811.1	27.536	69	46	1	4	72	3	67	0.25	34.7	159	43.3962
998	coaD	WP_104405336.1	29.412	102	65	4	1	96	1	101	0.25	34.3	159	64.1509
999	coaD	WP_007134981.1	25.714	70	48	1	3	72	2	67	0.25	34.7	159	44.0252
1000	coaD	WP_099977090.1	24.286	70	49	1	3	72	2	67	0.26	34.7	159	44.0252
1001	coaD	WP_021825952.1	25.714	70	48	1	3	72	2	67	0.27	34.7	159	44.0252
1002	coaD	WP_036866456.1	27.536	69	46	1	4	72	3	67	0.28	34.7	159	43.3962
1003	coaD	WP_097549839.1	24.286	70	49	1	3	72	2	67	0.28	34.7	159	44.0252
1004	coaD	WP_014709267.1	24.286	70	49	1	3	72	2	67	0.29	34.7	159	44.0252
1005	coaD	WP_144007382.1	25.758	66	42	2	1	60	1	65	0.29	33.5	159	41.5094
1006	coaD	WP_100021461.1	24.286	70	49	1	3	72	2	67	0.29	34.7	159	44.0252
1007	coaD	WP_006043726.1	24.286	70	49	1	3	72	2	67	0.29	34.7	159	44.0252
1008	coaD	WP_124140283.1	24.286	70	49	1	3	72	2	67	0.29	34.7	159	44.0252
1009	coaD	WP_099835398.1	24.286	70	49	1	3	72	2	67	0.29	34.7	159	44.0252
1010	coaD	WP_100189533.1	24.286	70	49	1	3	72	2	67	0.29	34.7	159	44.0252
1011	coaD	WP_097656799.1	24.286	70	49	1	3	72	2	67	0.29	34.7	159	44.0252
1012	coaD	WP_009227433.1	29.63	54	32	1	9	56	13	66	0.3	33.5	159	33.9623
1013	coaD	WP_045166468.1	24.286	70	49	1	3	72	2	67	0.3	34.7	159	44.0252
1014	coaD	WP_104368855.1	30.986	71	44	3	5	70	7	77	0.3	33.9	159	44.6541
1015	coaD	WP_088438555.1	24.286	70	49	1	3	72	2	67	0.3	34.7	159	44.0252
1016	coaD	WP_097647013.1	24.286	70	49	1	3	72	2	67	0.3	34.3	159	44.0252
1017	coaD	WP_096405565.1	24.286	70	49	1	3	72	2	67	0.3	34.3	159	44.0252
1018	coaD	WP_100328125.1	24.286	70	49	1	3	72	2	67	0.3	34.3	159	44.0252
1019	coaD	WP_099983751.1	24.286	70	49	1	3	72	2	67	0.31	34.3	159	44.0252
1020	coaD	WP_100370797.1	24.286	70	49	1	3	72	2	67	0.31	34.3	159	44.0252
1021	coaD	WP_100356601.1	24.286	70	49	1	3	72	2	67	0.33	34.3	159	44.0252
1022	coaD	WP_203041731.1	25.714	70	48	1	3	72	2	67	0.38	34.3	159	44.0252
1023	coaD	WP_153090848.1	25.714	70	48	1	3	72	2	67	0.39	34.3	159	44.0252
1024	coaD	WP_153096664.1	25.714	70	48	1	3	72	2	67	0.39	34.3	159	44.0252
1025	coaD	WP_172274623.1	25.714	70	48	1	3	72	2	67	0.39	34.3	159	44.0252
1026	coaD	WP_100013595.1	24.286	70	49	1	3	72	2	67	0.43	33.9	159	44.0252
1027	coaD	WP_061869318.1	24.286	70	49	1	3	72	2	67	0.43	33.9	159	44.0252
1028	coaD	WP_100355995.1	24.286	70	49	1	3	72	2	67	0.44	33.9	159	44.0252
1029	coaD	WP_028905480.1	24.286	70	49	1	3	72	2	67	0.45	33.9	159	44.0252
1030	coaD	WP_106812566.1	27.273	66	41	2	1	60	1	65	0.46	33.9	159	41.5094
1031	coaD	WP_153080173.1	27.273	66	41	2	1	60	1	65	0.5	33.9	159	41.5094
1032	coaD	WP_153081399.1	27.273	66	41	2	1	60	1	65	0.53	33.9	159	41.5094
1033	coaD	WP_117729441.1	27.273	66	41	2	1	60	1	65	0.55	33.5	159	41.5094
1034	coaD	WP_106811721.1	29.508	61	41	1	12	72	165	223	0.57	33.9	159	38.3648
1035	coaD	WP_118207652.1	27.273	66	41	2	1	60	1	65	0.57	33.5	159	41.5094
1036	coaD	WP_174264893.1	38.235	34	21	0	3	36	2	35	0.61	33.5	159	21.3836
1037	coaD	WP_044248544.1	37.143	35	22	0	3	37	8	42	0.64	33.5	159	22.0126
1038	coaD	WP_005847220.1	37.143	35	22	0	3	37	8	42	0.64	33.5	159	22.0126
1039	coaD	WP_036872946.1	38.889	36	22	0	3	38	2	37	0.82	33.1	159	22.6415
1040	coaD	WP_023058574.1	37.838	37	23	0	3	39	2	38	0.87	33.1	159	23.2704
1041	coaD	WP_092073697.1	28.947	76	48	2	1	70	1	76	0.91	32.7	159	47.7987
1042	coaD	WP_158462934.1	35.294	68	36	4	1	60	1	68	0.91	32.7	159	42.7673
1043	coaD	WP_073046487.1	25.714	70	48	1	3	72	2	67	0.92	33.1	159	44.0252
1044	coaD	WP_068854758.1	23.881	134	66	5	3	125	5	113	0.93	32.7	159	84.2767
1045	coaD	WP_153089418.1	24.286	70	49	1	3	72	2	67	0.93	33.1	159	44.0252
1046	coaD	WP_025000381.1	22.857	70	50	1	3	72	2	67	0.95	33.1	159	44.0252
1047	coaD	WP_036854305.1	34.286	35	23	0	3	37	2	36	1.1	32.7	159	22.0126
1048	coaD	WP_025068235.1	34.286	35	23	0	3	37	2	36	1.1	32.7	159	22.0126
1049	coaD	WP_013672169.1	34.286	35	23	0	3	37	2	36	1.1	32.7	159	22.0126
1050	coaD	WP_094434173.1	27.273	66	41	2	1	60	1	65	1.1	32.7	159	41.5094
1051	coaD	WP_094464762.1	27.273	66	41	2	1	60	1	65	1.1	32.7	159	41.5094
1052	coaD	WP_118201827.1	27.273	66	41	2	1	60	1	65	1.2	32.7	159	41.5094
1053	coaD	WP_007902124.1	33.333	63	37	2	3	60	5	67	1.2	32.3	159	39.6226
1054	coaD	WP_094447153.1	27.273	66	41	2	1	60	1	65	1.2	32.7	159	41.5094
1055	coaD	WP_094440825.1	27.273	66	41	2	1	60	1	65	1.2	32.7	159	41.5094
1056	coaD	WP_147380082.1	27.273	55	33	2	1	49	1	54	1.3	30.4	159	34.5912
1057	coaD	WP_028911039.1	24.286	140	70	6	1	129	1	115	1.3	32	159	88.0503
1058	coaD	WP_194256673.1	25.758	66	42	2	1	60	1	65	1.4	32.3	159	41.5094
1059	coaD	WP_091959879.1	33.766	77	43	4	1	72	1	74	1.4	32	159	48.4277
1060	coaD	WP_028906416.1	21.127	142	92	5	1	139	1	125	1.4	32	159	89.3082
1061	coaD	WP_118355533.1	34.921	63	36	3	3	60	5	67	1.4	32	159	39.6226
1062	coaD	WP_044080750.1	44.444	27	15	0	2	28	4	30	1.5	32	159	16.9811
1063	coaD	WP_102696203.1	30.159	63	41	2	1	60	1	63	1.5	32	159	39.6226
1064	coaD	WP_091840937.1	27.143	70	46	3	1	65	1	70	1.5	32	159	44.0252
1065	coaD	WP_025001615.1	25.385	130	72	5	36	140	238	367	1.8	32.3	159	81.761
1066	coaD	WP_153138513.1	26.667	60	36	2	3	54	100	159	2	31.6	159	37.7358
1067	coaD	WP_194253591.1	26.667	60	36	2	3	54	329	388	2.1	32	159	37.7358
1068	coaD	WP_118154984.1	25.758	66	42	2	1	60	1	65	2.1	32	159	41.5094
1069	coaD	WP_134844665.1	24.242	66	43	2	1	60	1	65	2.3	32	159	41.5094
1070	coaD	WP_027450559.1	36.111	36	23	0	3	38	2	37	2.3	32	159	22.6415
1071	coaD	WP_028906101.1	25.385	130	72	5	36	140	238	367	2.3	32	159	81.761
1072	coaD	WP_099891405.1	25.385	130	72	5	36	140	238	367	2.3	32	159	81.761
1073	coaD	WP_027454655.1	36.111	36	23	0	3	38	2	37	2.4	32	159	22.6415
1074	coaD	WP_018463594.1	26.087	69	47	1	4	72	3	67	2.4	32	159	43.3962
1075	coaD	WP_045167085.1	25.385	130	72	5	36	140	238	367	2.4	31.6	159	81.761
1076	coaD	WP_023925383.1	25.385	130	72	5	36	140	238	367	2.6	31.6	159	81.761
1077	coaD	WP_021590786.1	36.111	36	23	0	4	39	3	38	2.8	31.6	159	22.6415
1078	coaD	WP_006951995.1	26.761	71	47	2	5	70	4	74	2.9	31.2	159	44.6541
1079	coaD	WP_027444954.1	36.111	36	23	0	4	39	3	38	2.9	31.6	159	22.6415
1080	coaD	WP_027454410.1	27.941	68	40	2	74	132	1	68	3	31.2	159	42.7673
1081	coaD	WP_204865887.1	38.095	42	26	0	18	59	326	367	3.1	31.6	159	26.4151
1082	coaD	WP_036866270.1	38.095	42	26	0	18	59	326	367	3.1	31.6	159	26.4151
1083	coaD	WP_036924480.1	38.095	42	26	0	18	59	326	367	3.1	31.6	159	26.4151
1084	coaD	WP_033150268.1	22.667	150	80	5	1	139	1	125	3.1	31.2	159	94.3396
1085	coaD	WP_120174636.1	38.095	42	26	0	18	59	326	367	3.2	31.2	159	26.4151
1086	coaD	WP_025838214.1	38.095	42	26	0	18	59	326	367	3.3	31.2	159	26.4151
1087	coaD	WP_013264805.1	38.095	42	26	0	18	59	326	367	3.3	31.2	159	26.4151
1088	coaD	WP_207155331.1	37.143	35	22	0	4	38	3	37	3.4	31.2	159	22.0126
1089	coaD	WP_104369652.1	34.286	35	23	0	3	37	2	36	3.5	31.2	159	22.0126
1090	coaD	WP_074760100.1	22	150	81	5	1	139	1	125	3.7	30.8	159	94.3396
1091	coaD	WP_013065028.1	22	150	81	5	1	139	1	125	3.8	30.8	159	94.3396
1092	coaD	WP_091860668.1	22	150	81	5	1	139	1	125	3.8	30.8	159	94.3396
1093	coaD	WP_036874233.1	27.273	66	46	1	1	64	1	66	4.1	30.8	159	41.5094
1094	coaD	WP_006947796.1	30.508	59	36	2	5	58	4	62	4.1	30.8	159	37.1069
1095	coaD	WP_099983376.1	25.385	130	72	5	36	140	238	367	4.5	30.8	159	81.761
1096	coaD	WP_153089504.1	25.758	66	42	2	1	60	1	65	4.8	30.8	159	41.5094
1097	coaD	WP_044073050.1	40.741	27	16	0	2	28	4	30	4.9	30.4	159	16.9811
1098	coaD	WP_118118966.1	25.758	66	42	2	1	60	1	65	4.9	30.8	159	41.5094
1099	coaD	WP_044066162.1	40.741	27	16	0	2	28	4	30	5	30.4	159	16.9811
1100	coaD	WP_033147470.1	21.333	150	82	6	1	139	1	125	5	30.4	159	94.3396
1101	coaD	WP_153089552.1	25.758	66	42	2	1	60	1	65	5.1	30.8	159	41.5094
1102	coaD	WP_042520179.1	40.741	27	16	0	2	28	4	30	5.6	30.4	159	16.9811
1103	coaD	WP_155715520.1	40.541	37	22	0	18	54	326	362	5.7	30.8	159	23.2704
1104	coaD	WP_044074666.1	40.741	27	16	0	2	28	4	30	5.8	30.4	159	16.9811
1105	coaD	WP_073207813.1	31.579	57	36	2	1	54	1	57	5.8	30	159	35.8491
1106	coaD	WP_009434827.1	40.541	37	22	0	18	54	326	362	6	30.4	159	23.2704
1107	coaD	WP_094446487.1	34.211	38	25	0	114	151	266	303	6.1	30.4	159	23.8994
1108	coaD	WP_091914703.1	26.852	108	70	4	22	124	228	331	6.1	30.4	159	67.9245
1109	coaD	WP_094390914.1	34.211	38	25	0	114	151	266	303	6.3	30.4	159	23.8994
1110	coaD	WP_100018759.1	24.615	130	73	5	36	140	238	367	6.4	30.4	159	81.761
1111	coaD	WP_102189054.1	28.571	63	40	2	1	58	1	63	6.5	30	159	39.6226
1112	coaD	WP_094435912.1	34.211	38	25	0	114	151	266	303	6.5	30.4	159	23.8994
1113	coaD	WP_036927605.1	28.571	63	40	2	1	58	1	63	6.6	30	159	39.6226
1114	coaD	WP_023057329.1	28.261	46	31	1	1	44	1	46	6.6	30	159	28.9308
1115	coaD	WP_094401369.1	30.137	73	45	3	1	67	1	73	6.6	30	159	45.9119
1116	coaD	WP_195254125.1	28.571	63	40	2	1	58	1	63	7	30	159	39.6226
1117	coaD	WP_103003591.1	28.571	63	40	2	1	58	1	63	7.1	30	159	39.6226
1118	coaD	WP_008124987.1	28.571	63	40	2	1	58	1	63	7.1	30	159	39.6226
1119	coaD	WP_073044424.1	22.667	150	80	5	1	139	1	125	7.2	30	159	94.3396
1120	coaD	WP_118313417.1	25.758	66	42	2	1	60	1	65	7.4	30.4	159	41.5094
1121	coaD	WP_029906389.1	20.968	186	112	6	5	157	4	187	7.5	30	159	116.981
1122	coaD	WP_025072892.1	28.571	63	40	2	1	58	1	63	7.6	30	159	39.6226
1123	coaD	WP_089544621.1	25.758	66	42	2	1	60	1	65	7.7	30.4	159	41.5094
1124	coaD	WP_021671270.1	22.283	184	97	7	5	150	25	200	7.8	30	159	115.723
1125	coaD	WP_027453854.1	32.353	34	23	0	4	37	3	36	8.9	30	159	21.3836
1126	coaD	WP_099836416.1	24.615	130	73	5	36	140	238	367	9	30	159	81.761
1127	coaD	WP_100327803.1	24.615	130	73	5	36	140	238	367	9	30	159	81.761
1128	coaD	WP_006952472.1	27.941	68	46	1	73	137	119	186	9.3	30	159	42.7673
1129	coaD	WP_099976408.1	24.615	130	73	5	36	140	238	367	9.3	30	159	81.761
1130	coaD	WP_097549657.1	24.615	130	73	5	36	140	238	367	9.5	30	159	81.761
1131	coaD	WP_025792988.1	57.895	19	8	0	1	19	1	19	9.7	29.6	159	11.9497
1132	coaD	WP_027444964.1	28.767	73	47	1	69	141	448	515	9.7	30	159	45.9119
1133	coaD	WP_096405120.1	24.615	130	73	5	36	140	238	367	9.7	30	159	81.761
1134	coaD	WP_036871315.1	57.895	19	8	0	1	19	1	19	9.8	29.6	159	11.9497
1135	coaD	WP_008823704.1	26.596	94	65	3	1	91	1	93	9.8	29.6	159	59.1195
[truncated: 30,848 more rows]
