# Supplementary material for: In Silico Prediction and Prioritization of Novel Selective Antimicrobial Drug Targets in Escherichia coli
Source: Antibiotics (Basel). 2021 May 25;10(6):632. doi: 10.3390/antibiotics10060632 (PMC8229198; doi:10.3390/antibiotics10060632)
Supplement: Supplementary file 1 [file antibiotics-10-00632-s001.zip › Suppl Mat/Suppl Mat 5 Ruminococcus BLAST results.xlsx]

## Sheet: Over cut-off
	% alignment	bitscore	evalue	gapopen	length	mismatch	% id	prot length	qend	qseqid	qstart	send	sseqid	sstart
0	101.282	127	4.05e-37	2	158	82	41.772	156	156	accB	1	157	WP_074718146.1	8
1	99.359	123	1.03e-35	1	155	84	41.29	156	155	accB	1	155	WP_019680231.1	8
2	101.282	123	1.23e-35	3	158	80	42.405	156	156	accB	1	156	WP_072951009.1	8
3	100	117	2.17e-33	1	156	81	44.872	156	156	accB	1	158	WP_009984419.1	8
4	106.41	114	5.4e-32	2	166	85	39.157	156	156	accB	1	160	WP_117677138.1	1
5	101.282	114	6.13e-32	2	158	83	40.506	156	156	accB	1	156	WP_028517142.1	8
6	106.41	113	1.15e-31	2	166	86	38.554	156	156	accB	1	160	WP_118136541.1	1
7	100	113	1.47e-31	1	156	90	38.462	156	156	accB	1	157	WP_109727639.1	8
8	100	112	3.21e-31	1	156	88	39.744	156	156	accB	1	157	WP_028519809.1	8
9	106.41	112	4.24e-31	2	166	87	37.952	156	156	accB	1	160	WP_117845697.1	1
10	100	111	5.47e-31	1	156	91	37.821	156	156	accB	1	157	WP_072300389.1	8
11	100	108	7.96e-30	1	156	90	38.462	156	156	accB	1	157	WP_028514053.1	8
12	100	107	3.27e-29	1	156	90	39.103	156	156	accB	1	158	WP_024861389.1	8
13	103.205	105	1.36e-28	2	161	95	37.267	156	156	accB	2	170	WP_211147742.1	10
14	108.974	105	1.95e-28	4	170	83	39.412	156	156	accB	1	164	WP_118508379.1	1
15	101.282	104	3.21e-28	2	158	80	38.608	156	156	accB	1	150	WP_082334876.1	8
16	96.7949	103	7.89e-28	2	151	88	39.073	156	156	accB	6	160	WP_044975380.1	14
17	108.974	103	1.32e-27	4	170	89	39.412	156	156	accB	1	170	WP_119233124.1	1
18	105.128	102	1.82e-27	4	164	90	37.805	156	156	accB	1	160	WP_138270444.1	1
19	103.205	102	2.23e-27	4	161	88	35.404	156	156	accB	1	158	WP_117858053.1	9
20	96.7949	101	3.26e-27	3	151	79	41.722	156	152	accB	4	148	WP_186935991.1	5
21	101.923	101	4.81e-27	5	159	85	37.736	156	156	accB	1	156	WP_013499717.1	9
22	102.564	100	1e-26	3	160	91	34.375	156	156	accB	1	158	WP_195221575.1	9
23	103.205	99	4.75e-26	4	161	90	39.13	156	155	accB	1	159	WP_195587780.1	1
24	103.205	99	5.47e-26	4	161	90	39.13	156	155	accB	1	159	WP_117854605.1	1
25	100	97.8	1.46e-25	1	156	99	32.692	156	156	accB	1	158	WP_117939019.1	9
26	103.205	97.8	2.27e-25	2	161	96	36.646	156	156	accB	2	170	WP_138157236.1	10
27	100	97.4	2.33e-25	1	156	99	32.692	156	156	accB	1	158	WP_138336424.1	9
28	101.282	96.7	3.28e-25	2	158	91	37.975	156	156	accB	1	153	WP_008704119.1	1
29	100	97.1	3.29e-25	1	156	99	32.692	156	156	accB	1	158	WP_046439845.1	9
30	100	96.7	4.4e-25	1	156	99	32.692	156	156	accB	1	158	WP_117927213.1	9
31	100	96.7	4.69e-25	1	156	99	32.692	156	156	accB	1	158	WP_022288126.1	9
32	103.846	96.3	4.9e-25	3	162	87	37.037	156	156	accB	1	153	WP_118329959.1	1
33	100	96.3	5.89e-25	1	156	99	32.692	156	156	accB	1	158	WP_038672426.1	9
34	103.846	95.9	6.4e-25	3	162	88	36.42	156	155	accB	1	154	WP_117942733.1	1
35	103.846	95.9	6.55e-25	3	162	87	37.037	156	156	accB	1	153	WP_118569349.1	1
36	65.3846	96.3	6.62e-25	1	102	49	45.098	156	156	accB	62	160	WP_002847828.1	59
37	107.692	96.3	7.74e-25	4	168	85	38.69	156	155	accB	1	163	WP_118084827.1	1
38	103.846	95.9	7.87e-25	3	162	87	37.037	156	156	accB	1	153	WP_022381152.1	1
39	105.769	95.9	8.26e-25	3	165	92	36.97	156	155	accB	1	163	WP_054751494.1	1
40	51.2821	96.3	8.97e-25	0	80	33	58.75	156	155	accB	76	177	WP_195589749.1	98
41	51.2821	96.3	9.07e-25	0	80	33	58.75	156	155	accB	76	177	WP_195991146.1	98
42	51.2821	96.3	9.16e-25	0	80	33	58.75	156	155	accB	76	177	WP_118578789.1	98
43	103.846	95.5	9.67e-25	3	162	87	37.037	156	156	accB	1	153	WP_118592870.1	1
44	51.2821	96.3	9.67e-25	0	80	33	58.75	156	155	accB	76	177	WP_148462173.1	98
45	51.2821	96.3	1.03e-24	0	80	33	58.75	156	155	accB	76	177	WP_195477754.1	98
46	51.2821	95.9	1.14e-24	0	80	33	58.75	156	155	accB	76	177	WP_195699626.1	98
47	100.641	95.1	1.43e-24	3	157	96	33.758	156	156	accB	1	158	WP_117863347.1	9
48	101.923	95.1	1.45e-24	4	159	91	35.849	156	156	accB	1	154	WP_092976928.1	4
49	52.5641	94.7	3.75e-24	0	82	36	56.098	156	155	accB	74	177	WP_173715832.1	96
50	105.769	94.4	4.03e-24	3	165	93	36.364	156	155	accB	1	163	WP_117890520.1	1
51	105.769	94	4.39e-24	3	165	92	36.97	156	155	accB	1	163	WP_117835455.1	1
52	107.692	94	5.44e-24	4	168	85	38.69	156	155	accB	1	163	WP_117960630.1	1
53	105.769	93.6	5.82e-24	4	165	80	38.182	156	155	accB	1	153	WP_087167174.1	1
54	105.769	94	5.87e-24	3	165	92	36.97	156	155	accB	1	163	WP_117568485.1	1
55	100	93.2	6.47e-24	3	156	89	35.256	156	156	accB	1	151	WP_015559253.1	8
56	101.282	93.2	6.75e-24	2	158	92	37.342	156	156	accB	1	153	WP_118566406.1	1
57	100.641	93.2	9.2e-24	2	157	90	35.032	156	156	accB	2	155	WP_031560871.1	9
58	100	92.8	1.09e-23	1	156	97	33.333	156	156	accB	1	157	WP_037285605.1	9
59	100	92.4	1.13e-23	3	156	83	33.333	156	152	accB	1	139	WP_118633750.1	1
60	100	92.4	1.81e-23	1	156	97	33.333	156	156	accB	1	157	WP_024858033.1	9
61	105.769	92	2.68e-23	3	165	93	36.364	156	155	accB	1	163	WP_117579132.1	1
62	75.641	92.8	2.91e-23	2	118	55	44.068	156	156	accB	50	186	WP_119239256.1	69
63	100	91.7	2.95e-23	2	156	95	37.179	156	155	accB	1	154	WP_119246836.1	1
64	50	91.7	3.31e-23	0	78	42	46.154	156	156	accB	79	157	WP_074742308.1	80
65	97.4359	90.9	4.49e-23	1	152	88	33.553	156	152	accB	1	139	WP_138270023.1	1
66	99.359	90.9	4.95e-23	1	155	93	31.613	156	155	accB	1	149	WP_028504915.1	8
67	100	90.9	5.94e-23	2	156	96	33.333	156	155	accB	1	157	WP_117733696.1	9
68	100	90.9	7.66e-23	4	156	92	35.256	156	155	accB	1	156	WP_124099788.1	9
69	99.359	90.1	8.86e-23	4	155	81	37.419	156	155	accB	1	139	WP_028528547.1	1
70	97.4359	90.1	9.26e-23	3	152	86	34.868	156	152	accB	1	139	WP_062807520.1	1
71	100	90.1	1.39e-22	1	156	99	32.692	156	156	accB	1	158	WP_117905026.1	9
72	64.7436	90.5	1.65e-22	1	101	52	46.535	156	156	accB	58	186	WP_195455508.1	86
73	105.769	89.7	1.98e-22	3	165	96	34.545	156	155	accB	1	163	WP_117825756.1	1
74	99.359	89.7	2.23e-22	2	155	96	34.194	156	155	accB	1	157	WP_021683711.1	9
75	106.41	89.7	2.34e-22	4	166	94	34.337	156	155	accB	1	162	WP_015528346.1	1
76	100	89	2.73e-22	2	156	94	34.615	156	156	accB	1	148	WP_121056147.1	1
77	97.4359	89	2.91e-22	2	152	89	33.553	156	152	accB	1	140	WP_118508586.1	1
78	100	89	3.1e-22	2	156	94	34.615	156	156	accB	1	148	WP_186865057.1	1
79	100	88.6	3.55e-22	1	156	88	37.179	156	156	accB	1	147	WP_201427779.1	2
80	97.4359	88.6	3.84e-22	3	152	88	33.553	156	152	accB	1	139	WP_025577217.1	1
81	97.4359	88.2	4.37e-22	3	152	78	36.184	156	156	accB	6	139	WP_191340122.1	6
82	100	89	4.54e-22	1	156	98	33.333	156	156	accB	1	158	WP_074960837.1	9
83	107.051	88.6	6.17e-22	2	167	100	33.533	156	156	accB	1	167	WP_148446073.1	1
84	97.4359	87.4	1.15e-21	3	152	86	34.211	156	152	accB	1	138	WP_118575606.1	1
85	97.4359	87.4	1.3e-21	3	152	86	34.868	156	152	accB	1	139	WP_022380575.1	1
86	97.4359	87	1.34e-21	3	152	86	34.868	156	152	accB	1	139	WP_008707550.1	1
87	65.3846	87.4	1.9e-21	0	102	59	42.157	156	155	accB	54	161	WP_072417373.1	60
88	99.359	86.3	2.6e-21	1	155	84	34.194	156	155	accB	1	137	WP_118591762.1	1
89	97.4359	86.3	2.79e-21	3	152	87	34.211	156	152	accB	1	139	WP_118630359.1	1
90	101.923	86.3	4.61e-21	5	159	89	37.736	156	156	accB	3	157	WP_117522800.1	4
91	101.923	85.9	5.08e-21	5	159	89	37.736	156	156	accB	3	157	WP_015522655.1	4
92	99.359	85.5	5.35e-21	1	155	84	34.194	156	155	accB	1	137	WP_118486011.1	1
93	50	85.5	1.04e-20	0	78	40	48.718	156	155	accB	78	158	WP_028511250.1	81
94	54.4872	85.9	1.17e-20	1	85	41	50.588	156	155	accB	72	190	WP_118607867.1	106
95	54.4872	85.9	1.3e-20	1	85	41	50.588	156	155	accB	72	190	WP_118514112.1	106
96	49.359	85.9	1.45e-20	0	77	37	51.948	156	155	accB	79	199	WP_021977159.1	123
97	49.359	85.9	1.56e-20	0	77	37	51.948	156	155	accB	79	199	WP_118071337.1	123
98	49.359	85.5	1.99e-20	0	77	37	51.948	156	155	accB	79	192	WP_118368501.1	116
99	98.7179	83.6	3.99e-20	4	154	88	37.662	156	152	accB	3	153	WP_117912869.1	4
100	98.7179	82.4	1.46e-19	4	154	89	37.013	156	152	accB	3	153	WP_021883538.1	4
101	98.7179	82.4	1.46e-19	4	154	89	37.013	156	152	accB	3	153	WP_117979526.1	4
102	98.7179	82.4	1.46e-19	4	154	89	37.013	156	152	accB	3	153	WP_117886613.1	4
103	100	82	1.65e-19	1	156	98	33.333	156	156	accB	1	158	WP_074830871.1	9
104	98.7179	81.6	2.58e-19	4	154	88	37.662	156	152	accB	3	153	WP_155130862.1	4
105	100	77.8	7.56e-18	2	156	98	31.41	156	155	accB	1	148	WP_117888205.1	1
106	105.769	75.9	5.86e-17	3	165	92	36.97	156	155	accB	1	163	WP_117540933.1	1
107	98.7179	74.7	1.1e-16	4	154	89	37.013	156	152	accB	3	153	WP_117847490.1	4
108	98.7179	74.7	1.14e-16	4	154	90	36.364	156	152	accB	3	153	WP_101028845.1	4
109	49.359	51.2	5.6e-08	1	77	41	37.662	156	155	accB	79	131	WP_021682999.1	62
110	49.359	50.4	1.07e-07	1	77	38	41.558	156	155	accB	79	121	WP_186833494.1	52
199	97.619	74.3	2.67e-17	3	123	74	36.585	126	123	acpS	1	119	WP_002848253.1	1
200	97.619	73.6	5.78e-17	3	123	74	36.585	126	123	acpS	1	119	WP_024858762.1	1
201	93.6508	73.6	6.07e-17	3	118	68	38.983	126	123	acpS	6	118	WP_195220928.1	5
202	93.6508	73.6	7.14e-17	3	118	68	38.983	126	123	acpS	6	118	WP_117857851.1	5
203	93.6508	73.2	9.86e-17	3	118	68	38.983	126	123	acpS	6	118	WP_117938891.1	5
204	93.6508	73.2	1.01e-16	3	118	68	38.983	126	123	acpS	6	118	WP_118124343.1	5
205	93.6508	72.8	1.19e-16	3	118	70	37.288	126	123	acpS	6	117	WP_124101003.1	4
206	93.6508	72.8	1.28e-16	3	118	68	38.983	126	123	acpS	6	118	WP_195388293.1	5
207	93.6508	72.4	1.95e-16	3	118	68	38.983	126	123	acpS	6	118	WP_195247320.1	5
208	93.6508	72	2.49e-16	3	118	69	38.136	126	123	acpS	6	118	WP_117877325.1	5
209	93.6508	72	2.58e-16	3	118	68	38.983	126	123	acpS	6	118	WP_117905462.1	5
210	93.6508	71.2	4.97e-16	3	118	69	38.136	126	123	acpS	6	118	WP_022287736.1	5
211	93.6508	71.2	5.91e-16	3	118	69	38.136	126	123	acpS	6	118	WP_117956753.1	5
212	97.619	70.9	6.76e-16	3	123	75	35.772	126	123	acpS	1	119	WP_037285089.1	1
213	97.619	70.9	7.78e-16	3	123	75	35.772	126	123	acpS	1	119	WP_013499391.1	1
214	93.6508	70.5	1.27e-15	3	118	70	37.288	126	123	acpS	6	118	WP_117897333.1	5
215	97.619	69.3	3.33e-15	3	123	76	34.959	126	123	acpS	1	119	WP_074834046.1	1
216	97.619	68.2	9.56e-15	3	123	76	34.959	126	123	acpS	1	119	WP_074960497.1	1
217	80.1587	54.7	1.01e-09	2	101	63	33.663	126	125	acpS	25	104	WP_084659439.1	8
275	70.4545	60.5	2.15e-10	4	155	89	32.903	220	186	can	32	186	WP_092966207.1	47
276	42.2727	57	3.88e-09	1	93	55	37.634	220	124	can	32	128	WP_037343717.1	39
277	70.9091	55.5	1.46e-08	4	156	94	30.128	220	186	can	31	184	WP_028510326.1	44
278	70.4545	52.8	1.13e-07	5	155	94	30.323	220	186	can	32	184	WP_024861920.1	44
279	61.3636	52.8	1.37e-07	4	135	79	31.852	220	165	can	31	164	WP_072299464.1	43
280	65.4545	52.4	1.51e-07	4	144	84	31.944	220	174	can	32	174	WP_037272054.1	44
281	65.4545	52.4	1.86e-07	4	144	84	31.944	220	174	can	32	174	WP_074714459.1	44
282	61.3636	52.4	1.9e-07	2	135	80	31.111	220	165	can	31	164	WP_109726908.1	43
283	52.2727	52.4	1.95e-07	4	115	69	33.913	220	117	can	7	126	WP_037298002.1	15
284	39.5455	52.4	1.99e-07	1	87	52	36.782	220	117	can	31	126	WP_028515439.1	43
285	41.3636	52	2.6e-07	1	91	57	34.066	220	117	can	27	127	WP_074962085.1	40
286	72.2727	51.6	2.81e-07	6	159	93	30.189	220	165	can	8	164	WP_072949623.1	23
287	61.3636	51.6	2.9e-07	4	135	79	31.852	220	165	can	31	164	WP_009984486.1	43
326	99.3711	175	6.87e-56	0	158	86	45.57	159	158	coaD	1	158	WP_138157047.1	1
327	99.3711	170	4.99e-54	0	158	89	43.671	159	158	coaD	1	158	WP_117523349.1	1
328	99.3711	170	5.1e-54	0	158	88	44.304	159	158	coaD	1	158	WP_201428021.1	1
329	99.3711	170	6.63e-54	0	158	89	43.671	159	158	coaD	1	158	WP_015523359.1	1
330	99.3711	169	1.05e-53	0	158	89	43.671	159	158	coaD	1	158	WP_046432010.1	1
331	98.1132	169	1.13e-53	0	156	80	48.718	159	158	coaD	3	157	WP_118508996.1	2
332	99.3711	169	1.24e-53	0	158	86	45.57	159	158	coaD	1	158	WP_101028921.1	1
333	96.8553	169	1.25e-53	0	154	80	48.052	159	158	coaD	5	157	WP_119239995.1	4
334	99.3711	169	1.46e-53	0	158	89	43.671	159	158	coaD	1	158	WP_118127804.1	1
335	96.8553	169	1.69e-53	0	154	79	48.701	159	158	coaD	5	157	WP_021976565.1	4
336	99.3711	169	1.98e-53	0	158	89	43.671	159	158	coaD	1	158	WP_117520379.1	1
337	98.1132	169	2.08e-53	0	156	79	49.359	159	158	coaD	3	157	WP_117676399.1	2
338	96.8553	169	2.32e-53	0	154	80	48.052	159	158	coaD	5	157	WP_072521171.1	4
339	96.8553	168	3.12e-53	0	154	79	48.701	159	158	coaD	5	157	WP_148447883.1	4
340	96.8553	168	3.12e-53	0	154	79	48.701	159	158	coaD	5	157	WP_015524910.1	4
341	98.1132	168	3.12e-53	0	156	79	49.359	159	158	coaD	3	157	WP_118136888.1	2
342	96.8553	167	4.84e-53	0	154	82	46.753	159	158	coaD	5	157	WP_118583104.1	4
343	96.8553	167	8.33e-53	0	154	81	47.403	159	158	coaD	5	157	WP_173737832.1	4
344	96.8553	167	8.71e-53	0	154	81	47.403	159	158	coaD	5	157	WP_117942101.1	4
345	98.1132	166	1.87e-52	0	156	81	48.077	159	158	coaD	3	157	WP_118572810.1	2
346	96.8553	166	1.93e-52	0	154	80	48.052	159	158	coaD	5	157	WP_118513520.1	4
347	98.1132	166	2.86e-52	0	156	81	48.077	159	158	coaD	3	157	WP_055058006.1	2
348	98.1132	166	3.3e-52	0	156	81	48.077	159	158	coaD	3	157	WP_008702978.1	2
349	97.4843	166	3.42e-52	0	155	85	45.161	159	158	coaD	4	157	WP_117988938.1	3
350	97.4843	166	3.49e-52	0	155	85	45.161	159	158	coaD	4	157	WP_118723715.1	3
351	97.4843	164	7.92e-52	0	155	86	44.516	159	158	coaD	4	157	WP_015529165.1	3
352	96.8553	164	1.09e-51	0	154	83	46.104	159	158	coaD	5	157	WP_021926955.1	4
353	96.8553	164	1.98e-51	0	154	84	45.455	159	158	coaD	5	157	WP_028528350.1	4
354	96.8553	163	2.61e-51	0	154	84	45.455	159	154	coaD	1	154	WP_092977460.1	1
355	96.8553	163	3.94e-51	0	154	83	46.104	159	158	coaD	5	157	WP_022067416.1	4
356	99.3711	161	1.26e-50	0	158	89	43.671	159	158	coaD	1	158	WP_022234319.1	1
357	96.8553	160	3.34e-50	0	154	82	46.753	159	157	coaD	4	156	WP_087167854.1	3
358	98.1132	160	4.24e-50	0	156	83	46.795	159	158	coaD	3	157	WP_119232887.1	2
359	97.4843	160	5.33e-50	0	155	85	45.161	159	159	coaD	5	169	WP_191339018.1	15
360	97.4843	160	5.38e-50	0	155	86	44.516	159	158	coaD	4	157	WP_117602175.1	3
361	99.3711	154	9.6e-48	0	158	91	42.405	159	158	coaD	1	158	WP_044973794.1	1
362	100	149	6.68e-46	1	159	89	43.396	159	158	coaD	1	159	WP_028518567.1	1
363	100	149	1.14e-45	1	159	89	43.396	159	158	coaD	1	159	WP_072952176.1	1
364	100	148	2.64e-45	1	159	89	43.396	159	158	coaD	1	159	WP_019680359.1	1
365	100	147	5.25e-45	1	159	89	43.396	159	158	coaD	1	159	WP_028519973.1	1
366	100	146	1.84e-44	1	159	90	42.767	159	158	coaD	1	159	WP_024861501.1	1
367	100	145	4.5e-44	1	159	91	42.138	159	158	coaD	1	159	WP_009987501.1	1
368	99.3711	144	8.77e-44	0	158	91	42.405	159	158	coaD	1	158	WP_028505992.1	1
369	100	144	1.2e-43	1	159	92	41.509	159	158	coaD	1	159	WP_074742221.1	1
370	92.4528	144	1.39e-43	0	147	83	43.537	159	147	coaD	1	147	WP_015558872.1	1
371	100	143	2.75e-43	1	159	91	42.138	159	158	coaD	1	159	WP_075423302.1	1
372	100.629	143	3.51e-43	1	160	89	43.125	159	158	coaD	1	160	WP_072417113.1	1
373	100	142	4.02e-43	1	159	92	41.509	159	158	coaD	1	159	WP_031560946.1	1
374	97.4843	140	2.43e-42	1	155	89	41.935	159	158	coaD	5	158	WP_046441497.1	4
375	97.4843	139	1.19e-41	1	155	90	41.29	159	158	coaD	5	158	WP_022288083.1	4
376	97.4843	139	1.56e-41	1	155	90	41.29	159	158	coaD	5	158	WP_028510700.1	4
377	97.4843	138	1.9e-41	1	155	90	41.29	159	158	coaD	5	158	WP_181986798.1	4
378	98.1132	135	3.57e-40	1	156	91	41.026	159	159	coaD	5	159	WP_124101154.1	4
379	100	135	5.13e-40	1	159	94	40.252	159	158	coaD	1	159	WP_021682443.1	1
380	99.3711	135	5.14e-40	1	158	93	40.506	159	159	coaD	3	159	WP_013483695.1	2
381	98.7421	134	5.49e-40	1	157	91	41.401	159	158	coaD	3	158	WP_074962809.1	2
382	97.4843	134	1.34e-39	1	155	90	41.29	159	158	coaD	5	158	WP_074834762.1	4
383	98.7421	133	1.82e-39	1	157	91	41.401	159	158	coaD	3	158	WP_024856279.1	2
384	97.4843	132	6.36e-39	1	155	91	40.645	159	158	coaD	5	158	WP_002847496.1	4
522	61.6071	50.4	9.87e-07	9	138	75	32.609	224	212	cohE	81	199	WP_173737002.1	74
650	98.3607	57.4	3.45e-12	1	60	32	43.333	61	60	csrA	1	58	WP_028510901.1	1
651	98.3607	55.8	1.56e-11	0	60	37	38.333	61	60	csrA	1	60	WP_044974531.1	1
707	96.337	169	6.56e-51	4	263	152	35.741	273	268	dapB	7	249	WP_075424398.1	3
708	96.337	167	8.15e-50	5	263	148	37.262	273	268	dapB	7	249	WP_028514580.1	3
709	94.8718	164	5.86e-49	5	259	143	38.224	273	264	dapB	7	245	WP_028519245.1	3
710	96.337	164	5.98e-49	5	263	147	37.643	273	268	dapB	7	249	WP_024860696.1	3
711	96.337	164	1.23e-48	3	263	153	36.122	273	268	dapB	6	249	WP_117837316.1	2
712	96.337	162	3.21e-48	3	263	154	35.741	273	268	dapB	6	249	WP_118128121.1	2
713	96.337	162	3.66e-48	3	263	153	36.122	273	268	dapB	6	249	WP_021882820.1	2
714	96.337	162	4.21e-48	3	263	153	36.122	273	268	dapB	6	249	WP_155129863.1	2
715	95.9707	162	4.24e-48	2	262	153	35.878	273	268	dapB	7	249	WP_118157462.1	3
716	96.337	162	4.44e-48	3	263	154	35.741	273	268	dapB	6	249	WP_117847661.1	2
717	96.337	162	5.33e-48	3	263	153	36.122	273	268	dapB	6	249	WP_015523862.1	2
718	95.9707	162	6.14e-48	3	262	158	33.969	273	268	dapB	7	249	WP_074740188.1	3
719	96.337	162	6.61e-48	3	263	154	35.741	273	268	dapB	6	249	WP_101028474.1	2
720	95.9707	162	6.66e-48	3	262	154	35.496	273	268	dapB	7	249	WP_037275839.1	3
721	94.8718	161	8.37e-48	5	259	144	37.838	273	264	dapB	7	245	WP_109727117.1	3
722	96.337	162	8.59e-48	4	263	153	36.122	273	268	dapB	6	249	WP_092974501.1	2
723	96.337	162	8.74e-48	3	263	154	35.741	273	268	dapB	6	249	WP_117886991.1	2
724	96.337	162	8.84e-48	3	263	154	35.741	273	268	dapB	6	249	WP_117911172.1	2
725	96.337	161	1.3e-47	3	263	154	35.741	273	268	dapB	6	249	WP_117521131.1	2
726	96.337	161	1.33e-47	3	263	154	35.741	273	268	dapB	6	249	WP_117524528.1	2
727	96.337	161	1.37e-47	3	263	154	35.741	273	268	dapB	6	249	WP_117967020.1	2
728	95.9707	160	2.02e-47	3	262	152	36.26	273	268	dapB	7	249	WP_117904353.1	3
729	95.9707	160	2.15e-47	3	262	151	36.641	273	268	dapB	7	249	WP_117857727.1	3
730	95.9707	160	2.94e-47	3	262	152	36.26	273	268	dapB	7	249	WP_022286927.1	3
731	95.9707	160	3.01e-47	3	262	152	36.26	273	268	dapB	7	249	WP_041337303.1	3
732	95.9707	160	3.97e-47	2	262	154	35.496	273	268	dapB	7	249	WP_118163337.1	3
733	96.337	159	4.48e-47	5	263	149	36.882	273	268	dapB	7	249	WP_072950589.1	3
734	96.337	160	4.68e-47	3	263	155	35.361	273	268	dapB	6	249	WP_117949685.1	2
735	96.337	159	4.68e-47	5	263	149	36.882	273	268	dapB	7	249	WP_074717379.1	3
736	95.9707	160	4.72e-47	3	262	152	36.26	273	268	dapB	7	249	WP_195517973.1	3
737	96.7033	159	5.35e-47	5	264	155	34.848	273	269	dapB	7	250	WP_015558972.1	3
738	94.8718	159	6.82e-47	5	259	152	34.749	273	264	dapB	7	245	WP_009987635.1	3
739	95.6044	159	7.18e-47	2	261	154	35.249	273	268	dapB	8	249	WP_074833518.1	4
740	96.337	159	8.73e-47	5	263	149	36.882	273	268	dapB	7	249	WP_028516841.1	3
741	95.9707	159	9.5e-47	3	262	153	35.878	273	268	dapB	7	249	WP_118123685.1	3
742	95.6044	159	1.27e-46	2	261	155	34.866	273	268	dapB	8	249	WP_074960685.1	4
743	95.9707	158	1.74e-46	3	262	158	33.969	273	268	dapB	7	249	WP_031561495.1	3
744	97.4359	158	1.81e-46	4	266	154	36.09	273	270	dapB	6	252	WP_117889164.1	2
745	95.9707	158	2.06e-46	2	262	157	34.351	273	268	dapB	7	249	WP_028510929.1	3
746	95.6044	158	2.27e-46	2	261	156	34.483	273	268	dapB	8	249	WP_037290372.1	4
747	96.337	157	2.8e-46	5	263	154	34.981	273	268	dapB	7	249	WP_021682285.1	3
748	95.6044	157	3.84e-46	2	261	156	34.483	273	268	dapB	8	249	WP_024856339.1	4
749	96.7033	157	5.66e-46	3	264	158	34.091	273	268	dapB	6	250	WP_021925712.1	2
750	95.9707	156	1.34e-45	2	262	158	33.969	273	268	dapB	7	249	WP_019679219.1	3
751	95.6044	155	1.95e-45	2	261	155	34.866	273	268	dapB	8	249	WP_124098577.1	4
752	80.2198	155	2.28e-45	2	219	132	38.356	273	268	dapB	51	250	WP_118614596.1	34
753	95.9707	155	2.29e-45	2	262	159	33.588	273	268	dapB	7	249	WP_037296931.1	3
754	80.5861	155	3.83e-45	2	220	132	38.636	273	269	dapB	51	251	WP_138270160.1	34
755	80.2198	155	3.85e-45	2	219	133	37.9	273	268	dapB	51	250	WP_008706259.1	34
756	80.2198	155	4.06e-45	2	219	133	37.9	273	268	dapB	51	250	WP_118574466.1	34
757	96.337	154	5.4e-45	3	263	158	34.221	273	268	dapB	6	249	WP_028505445.1	2
758	96.7033	154	5.47e-45	4	264	154	34.47	273	268	dapB	7	249	WP_191339151.1	3
759	80.5861	154	5.88e-45	2	220	134	37.727	273	269	dapB	51	251	WP_118582164.1	34
760	80.2198	154	6.11e-45	2	219	133	37.9	273	268	dapB	51	250	WP_117845062.1	34
761	80.2198	154	6.95e-45	2	219	133	37.9	273	268	dapB	51	250	WP_117674241.1	34
762	80.5861	154	7.21e-45	2	220	134	37.727	273	269	dapB	51	251	WP_148461017.1	34
763	78.3883	154	7.34e-45	2	214	128	38.785	273	268	dapB	56	250	WP_119235492.1	39
764	95.6044	154	7.78e-45	2	261	156	34.483	273	268	dapB	8	249	WP_013498868.1	4
765	80.2198	154	1.06e-44	2	219	133	37.9	273	268	dapB	51	250	WP_118520013.1	34
766	96.7033	153	1.76e-44	4	264	148	37.879	273	268	dapB	6	250	WP_118723531.1	2
767	80.2198	153	1.85e-44	2	219	133	37.9	273	268	dapB	51	250	WP_118670221.1	34
768	80.2198	153	1.89e-44	2	219	134	37.443	273	268	dapB	51	250	WP_118633489.1	34
769	97.0696	152	3.08e-44	4	265	158	33.585	273	268	dapB	7	252	WP_022506338.1	3
770	92.3077	151	6.8e-44	3	252	146	36.111	273	257	dapB	6	238	WP_119252487.1	2
771	97.0696	151	7.9e-44	5	265	147	37.736	273	268	dapB	6	250	WP_121055078.1	2
772	78.7546	149	4.03e-43	2	215	131	37.674	273	269	dapB	56	251	WP_072522184.1	39
773	97.0696	149	5.13e-43	5	265	161	32.453	273	268	dapB	6	250	WP_186935102.1	2
774	97.0696	149	5.42e-43	5	265	161	32.453	273	268	dapB	6	250	WP_022235078.1	2
775	80.2198	148	1.11e-42	2	219	134	37.443	273	268	dapB	51	250	WP_118511640.1	34
776	80.2198	148	1.41e-42	2	219	131	38.813	273	268	dapB	51	250	WP_118061798.1	34
777	96.7033	147	4.28e-42	5	264	150	35.985	273	268	dapB	6	247	WP_186833392.1	2
778	80.2198	147	5.03e-42	2	219	132	38.356	273	268	dapB	51	250	WP_173761982.1	34
779	80.2198	147	5.25e-42	2	219	133	37.9	273	268	dapB	51	250	WP_119240465.1	34
780	98.5348	146	6.75e-42	5	269	155	34.201	273	270	dapB	6	252	WP_087167489.1	2
781	80.2198	146	8.14e-42	2	219	133	37.9	273	268	dapB	51	250	WP_118070897.1	34
782	80.2198	145	1.35e-41	2	219	134	37.443	273	268	dapB	51	250	WP_173738769.1	34
783	71.4286	145	1.59e-41	1	195	116	39.487	273	268	dapB	74	249	WP_044976762.1	57
784	80.2198	145	2.4e-41	2	219	134	37.443	273	268	dapB	51	250	WP_015526245.1	34
785	95.9707	145	2.86e-41	2	262	159	33.588	273	268	dapB	7	249	WP_072418478.1	3
786	80.2198	144	6.93e-41	2	219	135	36.986	273	268	dapB	51	250	WP_118512675.1	34
787	97.4359	139	7.54e-39	6	266	157	34.211	273	269	dapB	6	251	WP_028528558.1	2
788	102.198	138	8.09e-39	5	279	152	30.466	273	270	dapB	6	252	WP_118085124.1	2
789	102.198	128	5.7e-35	5	279	151	30.824	273	270	dapB	6	252	WP_117861009.1	2
790	102.198	128	6.61e-35	5	279	151	30.824	273	270	dapB	6	252	WP_117498117.1	2
791	102.198	128	7.59e-35	5	279	151	30.824	273	270	dapB	6	252	WP_117826627.1	2
792	102.198	128	9.09e-35	5	279	151	30.824	273	270	dapB	6	252	WP_015529604.1	2
793	102.198	127	1.11e-34	5	279	151	30.824	273	270	dapB	6	252	WP_118113581.1	2
794	67.033	127	1.22e-34	2	183	106	40.437	273	270	dapB	89	252	WP_117836019.1	72
795	67.033	127	1.3e-34	2	183	106	40.437	273	270	dapB	89	252	WP_117890219.1	72
796	50.5495	112	6.11e-30	1	138	78	42.029	273	268	dapB	131	136	WP_201427524.1	1
885	102.555	234	1e-75	4	281	149	43.06	274	274	dapF	1	277	WP_117888969.1	1
886	101.095	218	2.85e-69	5	277	150	41.877	274	270	dapF	1	273	WP_186864646.1	1
887	101.095	217	3.54e-69	5	277	150	41.877	274	270	dapF	1	273	WP_022074992.1	1
888	101.825	216	1.36e-68	3	279	160	40.143	274	274	dapF	1	277	WP_028530449.1	1
889	101.095	216	1.57e-68	5	277	150	41.877	274	270	dapF	1	273	WP_055146448.1	1
890	101.095	215	1.95e-68	5	277	150	41.877	274	270	dapF	1	273	WP_117569544.1	1
891	101.095	215	1.97e-68	5	277	150	41.877	274	270	dapF	1	273	WP_020436623.1	1
892	101.095	215	2.04e-68	5	277	150	41.877	274	270	dapF	1	273	WP_117916553.1	1
893	101.095	215	2.25e-68	5	277	150	41.877	274	270	dapF	1	273	WP_117908312.1	1
894	101.095	215	2.62e-68	5	277	150	41.877	274	270	dapF	1	273	WP_117540263.1	1
895	103.285	214	6.83e-68	5	283	156	40.283	274	274	dapF	1	279	WP_021925335.1	1
896	101.095	214	7.02e-68	5	277	151	41.516	274	270	dapF	1	273	WP_117861708.1	1
897	101.095	214	7.5e-68	5	277	150	41.877	274	270	dapF	1	273	WP_117961238.1	1
898	103.285	214	1.12e-67	5	283	158	39.576	274	274	dapF	1	279	WP_195477671.1	1
899	102.92	213	1.34e-67	7	282	144	43.972	274	272	dapF	1	278	WP_075423689.1	1
900	103.285	213	1.61e-67	5	283	158	39.576	274	274	dapF	1	279	WP_195409804.1	1
901	101.095	212	2.75e-67	5	277	151	41.516	274	270	dapF	1	273	WP_118175671.1	1
902	103.285	212	4.76e-67	5	283	158	39.576	274	274	dapF	1	279	WP_187565067.1	1
903	103.285	212	4.91e-67	5	283	158	39.576	274	274	dapF	1	279	WP_118578177.1	1
904	103.285	211	1.47e-66	5	283	159	39.223	274	274	dapF	1	279	WP_195391977.1	1
905	103.285	210	2.47e-66	5	283	159	39.223	274	274	dapF	1	279	WP_148461117.1	1
906	102.555	210	2.64e-66	5	281	156	39.858	274	272	dapF	1	277	WP_118509440.1	1
907	106.569	209	4.02e-66	6	292	147	39.041	274	274	dapF	1	279	WP_118070591.1	1
908	106.569	209	4.2e-66	6	292	147	39.041	274	274	dapF	1	279	WP_118063783.1	1
909	106.569	209	4.78e-66	6	292	147	39.041	274	274	dapF	1	279	WP_148448496.1	1
910	103.285	209	6.27e-66	5	283	159	39.223	274	274	dapF	1	279	WP_195991840.1	1
911	106.569	209	7.07e-66	6	292	148	38.699	274	274	dapF	1	279	WP_119239354.1	1
912	102.555	209	8.8e-66	5	281	157	39.502	274	272	dapF	1	277	WP_117674356.1	1
913	106.569	208	1.24e-65	6	292	147	39.041	274	274	dapF	1	279	WP_118168813.1	1
914	106.569	207	2.18e-65	6	292	149	38.356	274	274	dapF	1	279	WP_195455459.1	1
915	106.569	207	3.36e-65	6	292	147	39.041	274	274	dapF	1	279	WP_118368816.1	1
916	106.569	207	3.79e-65	6	292	148	38.699	274	274	dapF	1	279	WP_015526134.1	1
917	106.569	206	1e-64	6	292	148	38.699	274	274	dapF	1	279	WP_118608149.1	1
918	102.92	206	1.36e-64	6	282	157	39.362	274	272	dapF	1	278	WP_072522037.1	1
919	105.839	204	4.69e-64	6	290	148	38.276	274	272	dapF	1	277	WP_055052695.1	1
920	103.285	204	6.57e-64	5	283	160	38.869	274	274	dapF	1	279	WP_022067979.1	1
921	104.015	204	7.36e-64	6	285	157	38.947	274	274	dapF	1	279	WP_118623394.1	1
922	103.285	203	1.35e-63	6	283	157	39.929	274	274	dapF	1	279	WP_119234716.1	1
923	102.19	202	2.05e-63	6	280	159	39.643	274	272	dapF	1	278	WP_028520273.1	1
924	106.569	202	2.83e-63	6	292	151	37.671	274	274	dapF	1	279	WP_022380493.1	1
925	105.839	202	3.29e-63	6	290	150	37.586	274	272	dapF	1	277	WP_055059321.1	1
926	106.569	202	4.65e-63	6	292	151	37.671	274	274	dapF	1	279	WP_118610340.1	1
927	104.015	202	4.84e-63	6	285	159	38.246	274	274	dapF	1	279	WP_118512580.1	1
928	102.92	201	6.74e-63	7	282	155	40.071	274	272	dapF	1	278	WP_109725291.1	1
929	101.46	201	8.04e-63	5	278	158	39.568	274	270	dapF	1	276	WP_037298905.1	1
930	101.46	201	8.48e-63	5	278	158	39.568	274	270	dapF	1	276	WP_019678540.1	1
931	104.015	199	8.22e-62	7	285	147	40.702	274	272	dapF	1	276	WP_074717219.1	1
932	101.825	198	1.49e-61	6	279	150	41.219	274	270	dapF	1	274	WP_028516865.1	1
933	102.19	197	1.79e-61	6	280	152	40.714	274	270	dapF	1	276	WP_024860308.1	1
934	103.285	197	4.21e-61	7	283	146	40.636	274	270	dapF	1	274	WP_072950465.1	1
935	102.19	194	3.36e-60	7	280	153	40.357	274	270	dapF	1	276	WP_028515949.1	1
936	104.015	194	4.68e-60	8	285	157	38.947	274	274	dapF	1	279	WP_015558798.1	1
937	101.825	193	1.35e-59	6	279	156	39.068	274	270	dapF	1	274	WP_009982851.1	1
938	102.19	192	2e-59	7	280	155	39.643	274	270	dapF	1	276	WP_072300119.1	1
939	102.19	189	4.43e-58	6	280	159	37.857	274	270	dapF	1	275	WP_040647626.1	1
940	102.19	189	5.27e-58	6	280	159	37.857	274	270	dapF	1	275	WP_117732511.1	1
941	103.285	179	3.63e-54	6	283	162	38.163	274	274	dapF	1	282	WP_201426989.1	4
942	102.92	191	5.2e-54	5	282	161	37.943	274	272	dapF	1	1346	WP_081777235.1	1069
943	101.46	176	3.43e-53	6	278	155	40.647	274	270	dapF	1	276	WP_031560333.1	1
944	103.65	176	4.93e-53	7	284	157	39.437	274	274	dapF	1	279	WP_191340072.1	1
945	101.46	174	3.95e-52	6	278	155	40.647	274	270	dapF	1	276	WP_074741315.1	1
946	104.745	171	6.61e-51	9	287	166	35.54	274	274	dapF	1	288	WP_201428520.1	8
947	104.38	177	3.05e-49	8	286	165	36.014	274	274	dapF	1	1350	WP_186934664.1	1071
948	104.38	177	3.56e-49	8	286	165	36.014	274	274	dapF	1	1350	WP_195410033.1	1071
949	104.38	175	1.14e-48	7	286	167	35.315	274	274	dapF	1	1350	WP_015522632.1	1071
950	104.38	175	1.18e-48	7	286	167	35.315	274	274	dapF	1	1350	WP_101028925.1	1071
951	104.745	174	3.58e-48	7	287	164	36.237	274	274	dapF	1	1351	WP_092976739.1	1071
952	104.38	174	4.34e-48	7	286	167	35.315	274	274	dapF	1	1350	WP_117950090.1	1071
953	104.38	173	4.87e-48	7	286	167	35.315	274	274	dapF	1	1350	WP_155130878.1	1071
954	104.38	173	4.87e-48	7	286	167	35.315	274	274	dapF	1	1350	WP_118101917.1	1071
955	104.38	173	4.96e-48	7	286	167	35.315	274	274	dapF	1	1350	WP_117522785.1	1071
956	102.92	173	5.11e-48	5	282	167	35.816	274	272	dapF	1	1349	WP_084262138.1	1072
957	104.38	173	5.16e-48	7	286	167	35.315	274	274	dapF	1	1350	WP_117931607.1	1071
958	104.38	173	5.16e-48	7	286	167	35.315	274	274	dapF	1	1350	WP_195231832.1	1071
959	104.38	173	5.21e-48	7	286	167	35.315	274	274	dapF	1	1350	WP_117839115.1	1071
960	104.38	173	5.31e-48	7	286	167	35.315	274	274	dapF	1	1350	WP_117912838.1	1071
961	104.38	172	1.21e-47	7	286	168	34.965	274	274	dapF	1	1350	WP_117520923.1	1071
962	104.38	172	1.51e-47	7	286	168	34.965	274	274	dapF	1	1350	WP_117979579.1	1071
963	104.38	172	1.51e-47	7	286	168	34.965	274	274	dapF	1	1350	WP_101070775.1	1071
964	104.38	172	1.51e-47	7	286	168	34.965	274	274	dapF	1	1350	WP_117886599.1	1071
965	104.38	172	1.6e-47	7	286	168	34.965	274	274	dapF	1	1350	WP_118128753.1	1071
966	104.38	172	1.6e-47	7	286	168	34.965	274	274	dapF	1	1350	WP_117967616.1	1071
967	104.38	172	1.6e-47	7	286	168	34.965	274	274	dapF	1	1350	WP_117951108.1	1071
968	104.38	171	2.1e-47	7	286	168	34.965	274	274	dapF	1	1350	WP_117970506.1	1071
969	99.2701	160	5.07e-47	5	272	170	33.824	274	269	dapF	3	275	WP_118670217.1	9
970	99.2701	160	6.69e-47	5	272	170	33.824	274	269	dapF	3	275	WP_081678842.1	9
971	99.2701	160	7.45e-47	5	272	171	33.456	274	269	dapF	3	275	WP_118609954.1	9
972	99.2701	159	1.32e-46	5	272	171	33.456	274	269	dapF	3	275	WP_118509363.1	9
973	99.2701	159	1.68e-46	5	272	170	33.824	274	269	dapF	3	273	WP_119234909.1	7
974	99.2701	159	2.88e-46	5	272	171	33.456	274	269	dapF	3	275	WP_081017120.1	9
975	99.2701	158	3.92e-46	5	272	171	33.456	274	269	dapF	3	275	WP_118614602.1	9
976	99.2701	158	5.13e-46	5	272	171	33.456	274	269	dapF	3	275	WP_118409150.1	9
977	99.2701	157	1.17e-45	5	272	172	33.088	274	269	dapF	3	273	WP_020993653.1	7
978	99.2701	157	1.58e-45	5	272	172	33.088	274	269	dapF	3	275	WP_118633493.1	9
979	99.2701	156	1.78e-45	5	272	172	33.088	274	269	dapF	3	273	WP_117674250.1	7
980	99.2701	156	2.02e-45	5	272	172	33.088	274	269	dapF	3	273	WP_118247390.1	7
981	99.2701	156	3.24e-45	5	272	172	33.088	274	269	dapF	3	273	WP_118629492.1	7
982	104.745	161	6.79e-44	8	287	164	36.237	274	274	dapF	1	1351	WP_138157223.1	1071
983	104.745	161	8e-44	9	287	162	36.934	274	274	dapF	1	1351	WP_211147956.1	1071
984	104.38	160	1.64e-43	6	286	167	35.315	274	274	dapF	1	1351	WP_074833736.1	1072
985	104.38	160	1.69e-43	6	286	166	35.664	274	274	dapF	1	1351	WP_002848374.1	1072
986	104.38	160	2.01e-43	6	286	168	34.965	274	274	dapF	1	1351	WP_024856068.1	1072
987	104.38	160	2.76e-43	6	286	168	34.965	274	274	dapF	1	1351	WP_080691348.1	1072
988	104.38	159	3.48e-43	6	286	168	34.965	274	274	dapF	1	1351	WP_013498995.1	1072
989	104.38	159	5.2e-43	6	286	169	34.615	274	274	dapF	1	1351	WP_074960402.1	1072
990	98.9051	147	5.83e-42	5	271	178	30.627	274	269	dapF	4	273	WP_021925700.1	8
991	98.1752	145	2.86e-41	5	269	176	30.855	274	267	dapF	4	271	WP_195590592.1	8
992	98.1752	145	4.57e-41	5	269	176	30.855	274	267	dapF	4	271	WP_195391864.1	8
993	105.474	153	4.79e-41	8	289	153	36.678	274	272	dapF	2	1349	WP_118162786.1	1073
994	104.38	153	5.37e-41	6	286	159	36.014	274	272	dapF	2	1349	WP_117878019.1	1073
995	98.1752	145	5.72e-41	5	269	176	30.855	274	267	dapF	4	271	WP_118580346.1	8
996	98.5401	145	6.23e-41	5	270	175	31.481	274	269	dapF	5	273	WP_138270086.1	9
997	104.38	152	1.06e-40	7	286	165	36.014	274	274	dapF	1	1351	WP_124099222.1	1072
998	105.109	152	1.44e-40	7	288	157	35.764	274	272	dapF	2	1349	WP_117896694.1	1073
999	105.109	152	1.51e-40	7	288	157	35.764	274	272	dapF	2	1349	WP_117856606.1	1073
1000	105.109	152	1.54e-40	7	288	157	35.764	274	272	dapF	2	1349	WP_117926969.1	1073
1001	105.109	152	1.57e-40	7	288	157	35.764	274	272	dapF	2	1349	WP_118123533.1	1073
1002	105.109	152	1.62e-40	7	288	157	35.764	274	272	dapF	2	1349	WP_117956465.1	1073
1003	105.109	152	1.62e-40	7	288	157	35.764	274	272	dapF	2	1349	WP_117903738.1	1073
1004	105.109	152	1.63e-40	7	288	157	35.764	274	272	dapF	2	1349	WP_117939577.1	1073
1005	105.109	152	1.65e-40	7	288	157	35.764	274	272	dapF	2	1349	WP_022287412.1	1073
1006	105.109	152	1.67e-40	7	288	157	35.764	274	272	dapF	2	1349	WP_081856044.1	1073
1007	98.1752	143	2.36e-40	5	269	177	30.483	274	267	dapF	4	271	WP_173735272.1	8
1008	98.1752	143	3.32e-40	5	269	177	30.483	274	267	dapF	4	271	WP_195379610.1	8
1009	98.1752	142	4.38e-40	5	269	177	30.483	274	267	dapF	4	271	WP_195992739.1	8
1010	98.1752	141	1.75e-39	5	269	178	30.112	274	267	dapF	4	271	WP_195699578.1	8
1011	98.5401	140	4.1e-39	5	270	176	31.111	274	269	dapF	5	273	WP_117943713.1	9
1012	100.365	138	1.94e-38	6	275	161	34.182	274	270	dapF	1	260	WP_087167689.1	1
1013	104.745	144	9.61e-38	7	287	165	35.889	274	274	dapF	1	1352	WP_072417653.1	1072
1014	98.5401	134	6.44e-37	5	270	176	31.111	274	269	dapF	5	273	WP_119246533.1	9
1015	101.095	131	1.37e-35	7	277	168	32.13	274	267	dapF	1	269	WP_117603385.1	3
1016	99.2701	123	1.56e-32	6	272	168	32.721	274	267	dapF	3	268	WP_186865239.1	5
1017	97.8102	122	1.93e-32	5	268	173	32.836	274	267	dapF	3	268	WP_121056036.1	5
1018	101.036	114	2.33e-31	5	195	103	36.41	193	193	dcd	1	176	WP_074718465.1	1
1019	101.036	114	4.04e-31	5	195	103	36.41	193	193	dcd	1	176	WP_028517185.1	1
1020	101.036	113	6.92e-31	6	195	103	36.41	193	193	dcd	1	176	WP_074739955.1	1
1021	100	109	1.88e-29	4	193	107	34.715	193	193	dcd	1	174	WP_024857300.1	1
1022	100	107	8.38e-29	5	193	107	34.715	193	193	dcd	1	174	WP_074960412.1	1
1023	100	107	1.47e-28	5	193	108	34.197	193	193	dcd	1	174	WP_072417643.1	1
1024	100	107	2.23e-28	4	193	108	34.197	193	193	dcd	1	174	WP_037284319.1	1
1025	100	106	4.34e-28	5	193	108	34.197	193	193	dcd	1	174	WP_074833766.1	1
1026	101.036	105	5.42e-28	5	195	105	35.385	193	193	dcd	1	176	WP_028515887.1	1
1027	100	103	3e-27	4	193	110	33.161	193	193	dcd	1	174	WP_013496931.1	1
1028	100	96.3	2.51e-24	5	193	112	32.124	193	193	dcd	1	174	WP_117940465.1	1
1029	59.0674	71.2	2.78e-14	1	114	78	30.702	193	190	dcd	77	177	WP_118609248.1	65
1030	85.4922	70.1	1.63e-13	1	165	114	26.667	193	190	dcd	26	213	WP_182434544.1	56
1031	104.145	64.7	1.15e-11	6	201	130	24.876	193	193	dcd	3	212	WP_195478748.1	23
1032	102.591	58.5	8.2e-10	10	198	125	26.768	193	189	dcd	1	187	WP_173734990.1	1
1043	71.1111	55.5	1.18e-09	2	96	55	33.333	135	101	dicA	6	87	WP_038672246.1	1
1044	73.3333	50.1	8.16e-08	1	99	70	28.283	135	104	dicA	6	98	WP_120062176.1	1
1045	80.7407	50.1	9.89e-08	2	109	75	29.358	135	115	dicA	8	109	WP_181983545.1	2
1543	99.1435	326	1.6e-106	8	463	254	36.933	467	461	dnaA	6	439	WP_028528242.1	8
1544	98.0728	316	1.64e-102	9	458	239	38.646	467	450	dnaA	6	436	WP_117889699.1	8
1545	99.5717	315	2.63e-102	11	465	239	38.71	467	457	dnaA	6	439	WP_020436913.1	8
1546	99.5717	314	9.9e-102	8	465	265	35.914	467	461	dnaA	6	448	WP_022067607.1	8
1547	100.214	313	9.9e-102	10	468	255	36.966	467	465	dnaA	6	443	WP_118409415.1	8
1548	99.5717	314	1e-101	11	465	240	38.495	467	457	dnaA	6	439	WP_015527671.1	8
1549	100.214	313	1.97e-101	10	468	255	36.966	467	465	dnaA	6	443	WP_117676574.1	8
1550	100.214	312	2.61e-101	10	468	255	36.966	467	465	dnaA	6	443	WP_118516811.1	8
1551	100.214	312	2.91e-101	10	468	255	36.966	467	465	dnaA	6	443	WP_008708003.1	8
1552	100.214	311	6.63e-101	9	468	257	37.179	467	465	dnaA	6	446	WP_173716653.1	8
1553	100.214	311	6.78e-101	9	468	257	37.179	467	465	dnaA	6	446	WP_118580826.1	8
1554	96.1456	311	6.85e-101	8	449	247	37.639	467	446	dnaA	6	431	WP_148463047.1	8
1555	96.788	310	3.31e-100	7	452	246	36.947	467	446	dnaA	6	431	WP_117849613.1	8
1556	100.428	309	6.43e-100	8	469	265	35.821	467	466	dnaA	6	448	WP_118511927.1	8
1557	96.3597	304	4.69e-98	8	450	250	36.444	467	445	dnaA	6	431	WP_118753240.1	8
1558	98.5011	304	7.94e-98	8	460	259	35.87	467	455	dnaA	6	441	WP_173738005.1	8
1559	96.3597	303	9.24e-98	7	450	252	36	467	445	dnaA	6	431	WP_118063672.1	8
1560	96.3597	303	1.07e-97	7	450	252	36	467	445	dnaA	6	431	WP_118516181.1	8
1561	96.3597	303	1.11e-97	7	450	252	36	467	445	dnaA	6	431	WP_015526555.1	8
1562	96.3597	303	1.16e-97	7	450	252	36	467	445	dnaA	6	431	WP_118625707.1	8
1563	100.857	303	1.42e-97	11	471	265	35.669	467	465	dnaA	6	451	WP_119247225.1	8
1564	80.9422	303	1.82e-97	5	378	207	41.005	467	465	dnaA	99	451	WP_072522525.1	79
1565	96.3597	300	2.74e-96	8	450	254	35.778	467	445	dnaA	6	432	WP_173762167.1	8
1566	99.5717	299	3.48e-96	7	465	272	35.484	467	465	dnaA	6	449	WP_101028308.1	8
1567	96.3597	298	1.26e-95	8	450	253	36	467	445	dnaA	6	432	WP_118071869.1	8
1568	99.5717	298	1.45e-95	10	465	249	36.559	467	457	dnaA	6	439	WP_117990341.1	8
1569	102.141	297	3.33e-95	10	477	266	37.317	467	466	dnaA	6	467	WP_087255210.1	8
1570	80.7281	296	4.54e-95	3	377	223	39.257	467	465	dnaA	94	450	WP_109727432.1	75
1571	80.7281	296	8.85e-95	3	377	223	39.257	467	465	dnaA	94	450	WP_028513950.1	75
1572	102.141	296	9.21e-95	9	477	248	36.268	467	465	dnaA	7	451	WP_031563111.1	13
1573	80.7281	295	2.95e-94	3	377	223	39.257	467	465	dnaA	94	450	WP_072301293.1	75
1574	99.5717	293	4.13e-94	8	465	260	35.484	467	465	dnaA	6	437	WP_201428039.1	8
1575	80.7281	294	4.16e-94	3	377	225	38.727	467	465	dnaA	94	450	WP_028521535.1	75
1576	80.7281	294	4.79e-94	3	377	223	39.257	467	465	dnaA	94	450	WP_019679756.1	75
1577	79.2291	294	5.27e-94	3	370	218	39.459	467	465	dnaA	101	450	WP_024861270.1	82
1578	99.5717	292	2.29e-93	8	465	269	35.269	467	465	dnaA	7	451	WP_074742504.1	13
1579	71.5203	291	4.22e-93	1	334	194	41.617	467	465	dnaA	133	452	WP_040648075.1	119
1580	79.2291	291	9.11e-93	3	370	219	39.189	467	465	dnaA	101	450	WP_074715210.1	82
1581	79.2291	290	1.09e-92	3	370	219	39.189	467	465	dnaA	101	450	WP_072947594.1	82
1582	79.2291	290	1.39e-92	3	370	219	39.189	467	465	dnaA	101	450	WP_028517573.1	82
1583	99.1435	289	3.67e-92	7	463	272	34.341	467	465	dnaA	9	451	WP_075424935.1	15
1584	97.0021	289	6.54e-92	9	453	257	35.982	467	465	dnaA	20	456	WP_044975460.1	30
1585	99.5717	286	2.35e-91	8	465	269	33.763	467	465	dnaA	6	438	WP_022234752.1	8
1586	100	286	2.87e-91	6	467	275	34.261	467	465	dnaA	6	449	WP_015523015.1	8
1587	99.5717	286	3.69e-91	6	465	268	33.978	467	465	dnaA	6	438	WP_092975203.1	8
1588	99.7859	285	6.72e-91	7	466	262	34.335	467	465	dnaA	6	435	WP_138156767.1	8
1589	99.7859	285	1.46e-90	7	466	262	34.335	467	465	dnaA	6	435	WP_022505883.1	8
1590	79.015	284	4.92e-90	4	369	218	39.024	467	465	dnaA	103	451	WP_009986161.1	84
1591	71.9486	272	1.35e-85	3	336	191	41.369	467	465	dnaA	136	449	WP_015557427.1	114
1592	101.285	247	6.1e-76	11	473	274	32.347	467	465	dnaA	6	447	WP_124100380.1	8
1593	97.2163	245	3.18e-75	7	454	258	33.921	467	465	dnaA	22	447	WP_028511063.1	26
1594	97.8587	243	1.82e-74	8	457	275	31.291	467	465	dnaA	22	456	WP_191339561.1	26
1595	97.2163	237	3.59e-72	8	454	269	32.159	467	465	dnaA	22	450	WP_072419421.1	26
1596	85.6531	234	5.39e-71	5	400	254	33.25	467	467	dnaA	80	450	WP_028506286.1	52
1597	72.8051	232	3.34e-70	3	340	209	35	467	465	dnaA	137	450	WP_195247279.1	112
1598	72.8051	232	4.18e-70	3	340	209	35	467	465	dnaA	137	450	WP_022287188.1	112
1599	101.499	231	6.88e-70	9	474	288	30.169	467	465	dnaA	5	450	WP_117863647.1	7
1600	72.8051	231	7.26e-70	3	340	210	34.706	467	465	dnaA	137	450	WP_117877494.1	112
1601	72.8051	231	8.33e-70	3	340	210	34.706	467	465	dnaA	137	450	WP_118158950.1	112
1602	73.2334	230	3.28e-69	3	342	212	33.918	467	465	dnaA	137	463	WP_100084533.1	123
1603	73.0193	226	5.5e-68	3	341	214	33.724	467	465	dnaA	136	456	WP_051454287.1	117
1604	73.0193	226	6.05e-68	3	341	214	33.724	467	465	dnaA	136	456	WP_081350424.1	117
1605	73.0193	226	6.12e-68	3	341	214	33.724	467	465	dnaA	136	456	WP_051506532.1	117
1606	73.0193	226	8.55e-68	3	341	216	33.138	467	465	dnaA	136	455	WP_037305246.1	116
1607	34.4754	105	9.71e-26	5	161	80	41.615	467	289	dnaA	135	161	WP_072299551.1	9
1608	33.6188	106	2.24e-24	4	157	90	38.854	467	289	dnaA	135	161	WP_075424136.1	9
1609	32.9764	99.4	2.31e-23	3	154	92	37.662	467	289	dnaA	137	161	WP_109727319.1	11
1610	44.7537	99	1.36e-22	2	209	148	27.751	467	343	dnaA	136	216	WP_101069603.1	10
1611	33.4047	95.5	5.38e-22	3	156	96	35.897	467	289	dnaA	135	161	WP_072949712.1	9
1612	33.4047	95.5	5.76e-22	3	156	96	35.897	467	289	dnaA	135	161	WP_074714824.1	9
1613	31.2634	96.7	1.05e-21	2	146	92	32.877	467	277	dnaA	136	153	WP_117979214.1	10
1614	37.4732	96.7	4.12e-21	4	175	101	35.429	467	304	dnaA	135	176	WP_074743557.1	9
1615	37.045	95.1	2.02e-20	4	173	107	34.682	467	305	dnaA	135	177	WP_117734043.1	9
1616	33.6188	94.4	2.36e-20	4	157	90	38.854	467	289	dnaA	135	161	WP_021681523.1	9
1617	34.4754	92.4	1.42e-19	5	161	87	37.267	467	289	dnaA	135	161	WP_009987308.1	9
1618	33.4047	90.5	6.76e-19	4	156	93	36.538	467	289	dnaA	136	161	WP_075425869.1	10
1619	27.8373	79	2.66e-15	3	130	77	37.692	467	297	dnaA	170	128	WP_117940145.1	1
1620	24.197	72.4	1.61e-14	2	113	69	36.283	467	246	dnaA	135	119	WP_177173057.1	9
1621	15.4176	60.8	8.33e-11	1	72	42	38.889	467	207	dnaA	136	79	WP_155131201.1	10
1622	12.848	51.2	1.64e-07	1	60	33	43.333	467	289	dnaA	230	62	WP_074742853.1	4
1825	92.9936	386	3.92e-130	5	438	227	46.804	471	462	dnaB	25	439	WP_008707914.1	8
1826	92.9936	385	6.75e-130	5	438	228	46.575	471	462	dnaB	25	439	WP_118516876.1	8
1827	92.9936	385	1.18e-129	5	438	227	46.804	471	462	dnaB	25	439	WP_118511194.1	8
1828	92.9936	384	3.63e-129	5	438	228	46.575	471	462	dnaB	25	439	WP_119234275.1	8
1829	92.9936	384	4.1e-129	5	438	229	46.347	471	462	dnaB	25	439	WP_117677088.1	8
1830	92.9936	383	5.03e-129	5	438	229	46.347	471	462	dnaB	25	439	WP_118247734.1	8
1831	92.9936	381	3.29e-128	5	438	228	46.575	471	462	dnaB	25	439	WP_119239071.1	8
1832	92.9936	381	5.03e-128	5	438	230	46.119	471	462	dnaB	25	439	WP_118583698.1	8
1833	92.9936	379	1.7e-127	5	438	230	46.119	471	462	dnaB	25	439	WP_173737479.1	8
1834	92.9936	377	1.29e-126	5	438	236	44.749	471	462	dnaB	25	439	WP_015541068.1	8
1835	92.9936	377	1.64e-126	5	438	230	46.119	471	462	dnaB	25	439	WP_015527183.1	8
1836	92.9936	377	2.13e-126	5	438	233	45.434	471	462	dnaB	25	439	WP_022066587.1	8
1837	92.9936	376	4.16e-126	5	438	230	46.119	471	462	dnaB	25	439	WP_118071216.1	8
1838	92.9936	375	5.83e-126	5	438	237	44.521	471	462	dnaB	25	439	WP_072523060.1	8
1839	92.9936	374	1.8e-125	5	438	233	45.434	471	462	dnaB	25	439	WP_021926806.1	8
1840	94.9045	374	1.88e-125	6	447	231	46.532	471	462	dnaB	18	442	WP_015527522.1	2
1841	94.9045	374	2.21e-125	6	447	231	46.532	471	462	dnaB	18	442	WP_020437011.1	2
1842	93.6306	371	2.89e-124	6	441	232	45.578	471	463	dnaB	25	442	WP_087251783.1	8
1843	93.2059	367	7.83e-123	5	439	240	43.964	471	463	dnaB	25	440	WP_028528534.1	8
1844	94.4798	362	1.39e-120	7	445	232	44.719	471	464	dnaB	25	443	WP_117603053.1	8
1845	94.0552	353	5.83e-117	8	443	232	44.47	471	462	dnaB	25	441	WP_121056756.1	8
1846	94.0552	352	8.15e-117	8	443	232	44.47	471	462	dnaB	25	441	WP_117992051.1	8
1847	92.7813	337	8.86e-111	6	437	242	42.105	471	462	dnaB	28	442	WP_015557877.1	15
1848	93.8429	336	1.88e-110	6	442	250	40.95	471	466	dnaB	28	447	WP_075424431.1	14
1849	94.0552	334	1.31e-109	6	443	250	40.858	471	469	dnaB	28	445	WP_024859649.1	14
1850	92.7813	332	8.79e-109	6	437	246	41.419	471	462	dnaB	28	441	WP_074741618.1	13
1851	94.4798	331	1.56e-108	7	445	247	40.899	471	469	dnaB	28	445	WP_028520449.1	14
1852	94.0552	331	1.97e-108	6	443	252	40.406	471	469	dnaB	28	445	WP_072299246.1	14
1853	94.0552	331	2.37e-108	6	443	252	40.406	471	469	dnaB	28	445	WP_028515648.1	14
1854	92.7813	330	3.99e-108	6	437	249	40.732	471	462	dnaB	28	441	WP_031561701.1	13
1855	94.6921	329	9.46e-108	7	446	250	40.359	471	470	dnaB	28	446	WP_028516583.1	14
1856	94.4798	328	1.73e-107	7	445	248	40.674	471	469	dnaB	28	445	WP_109725128.1	14
1857	94.0552	328	3.65e-107	6	443	254	39.955	471	469	dnaB	28	445	WP_019678495.1	14
1858	94.6921	328	3.94e-107	8	446	233	42.152	471	460	dnaB	28	449	WP_092976419.1	16
1859	94.0552	328	4.26e-107	7	443	238	41.535	471	460	dnaB	28	447	WP_022235188.1	16
1860	94.6921	327	4.48e-107	7	446	251	40.135	471	470	dnaB	28	446	WP_074713913.1	14
1861	94.6921	327	6.76e-107	7	446	251	40.135	471	470	dnaB	28	446	WP_072948748.1	14
1862	95.1168	325	4.09e-106	9	448	244	41.071	471	470	dnaB	28	446	WP_009983724.1	14
1863	94.9045	324	7.39e-106	7	447	255	40.492	471	465	dnaB	21	448	WP_044976136.1	11
1864	93.4183	323	3.15e-105	7	440	241	41.591	471	462	dnaB	28	445	WP_191340082.1	17
1865	92.3567	318	1.29e-103	6	435	244	41.379	471	460	dnaB	28	445	WP_124099734.1	20
1866	94.4798	316	2.09e-102	7	445	238	41.348	471	460	dnaB	28	449	WP_117979043.1	16
1867	94.4798	315	4.68e-102	7	445	239	41.124	471	460	dnaB	28	449	WP_118101303.1	16
1868	94.4798	315	6.27e-102	7	445	239	41.124	471	460	dnaB	28	449	WP_021883350.1	16
1869	94.6921	314	1.02e-101	8	446	239	40.807	471	460	dnaB	28	449	WP_117886215.1	16
1870	94.9045	313	1.63e-101	8	447	259	38.702	471	460	dnaB	21	448	WP_024856863.1	10
1871	94.4798	313	1.86e-101	7	445	239	41.124	471	460	dnaB	28	449	WP_117520118.1	16
1872	94.6921	313	1.97e-101	8	446	238	41.031	471	460	dnaB	28	449	WP_117881292.1	16
1873	94.9045	313	2.23e-101	8	447	259	38.702	471	460	dnaB	21	448	WP_074834232.1	10
1874	94.6921	313	2.6e-101	8	446	239	40.807	471	460	dnaB	28	449	WP_101069912.1	16
1875	94.4798	312	3.59e-101	7	445	240	40.899	471	460	dnaB	28	449	WP_195230863.1	16
1876	95.7537	312	3.66e-101	9	451	255	38.359	471	460	dnaB	21	448	WP_013498311.1	10
1877	92.1444	312	3.79e-101	6	434	244	41.475	471	460	dnaB	28	443	WP_022287819.1	19
1878	94.9045	312	4.31e-101	8	447	259	38.702	471	460	dnaB	21	448	WP_074963096.1	10
1879	92.1444	312	4.45e-101	6	434	244	41.475	471	460	dnaB	28	443	WP_195551425.1	19
1880	92.7813	312	4.59e-101	6	437	252	39.817	471	462	dnaB	28	442	WP_021681112.1	15
1881	94.6921	312	4.76e-101	8	446	239	40.807	471	460	dnaB	28	449	WP_015523632.1	16
1882	94.6921	312	4.86e-101	8	446	239	40.807	471	460	dnaB	28	449	WP_117970165.1	16
1883	94.6921	312	5.07e-101	8	446	239	40.807	471	460	dnaB	28	449	WP_117837515.1	16
1884	92.1444	312	6.02e-101	6	434	245	41.244	471	460	dnaB	28	443	WP_117892499.1	19
1885	94.6921	312	6.86e-101	8	446	239	40.807	471	460	dnaB	28	449	WP_119252256.1	16
1886	94.6921	311	7.09e-101	8	446	240	40.583	471	460	dnaB	28	449	WP_046431817.1	16
1887	92.1444	311	8.5e-101	6	434	245	41.244	471	460	dnaB	28	443	WP_117939394.1	19
1888	94.4798	311	8.51e-101	7	445	240	40.899	471	460	dnaB	28	449	WP_117949583.1	16
1889	94.6921	311	1.18e-100	8	446	240	40.583	471	460	dnaB	28	449	WP_117912026.1	16
1890	94.4798	311	1.38e-100	7	445	240	40.899	471	460	dnaB	28	449	WP_155129412.1	16
1891	92.1444	310	1.79e-100	6	434	245	41.244	471	460	dnaB	28	443	WP_038671492.1	19
1892	92.1444	310	2.58e-100	6	434	245	41.244	471	460	dnaB	28	443	WP_186491506.1	19
1893	94.6921	310	3.35e-100	8	446	240	40.583	471	460	dnaB	28	449	WP_117522571.1	16
1894	92.1444	309	7.42e-100	6	434	245	41.244	471	460	dnaB	28	443	WP_195249474.1	19
1895	92.7813	309	9.63e-100	8	437	253	39.13	471	460	dnaB	28	451	WP_002849400.1	24
1896	94.0552	307	3.64e-99	9	443	248	39.278	471	460	dnaB	28	447	WP_211147571.1	16
1897	94.0552	306	6.99e-99	9	443	249	39.052	471	460	dnaB	28	444	WP_138157395.1	13
1898	94.6921	305	4.06e-98	8	446	249	40.359	471	460	dnaB	24	446	WP_201427672.1	9
1899	94.6921	304	7.07e-98	8	446	242	40.135	471	460	dnaB	28	449	WP_101029049.1	16
1900	92.1444	303	2.47e-97	7	434	254	38.94	471	460	dnaB	30	446	WP_051540366.1	21
1901	94.2675	288	9.53e-92	8	444	259	38.063	471	460	dnaB	23	446	WP_072417323.1	13
1902	93.8429	253	2.51e-78	10	442	265	34.842	471	460	dnaB	27	444	WP_028509605.1	18
1903	59.6603	176	6.95e-51	2	281	172	37.011	471	462	dnaB	182	286	WP_049962647.1	11
1904	93.4183	119	3.67e-28	17	440	271	26.591	471	460	dnaB	30	400	WP_117912538.1	4
1905	93.4183	117	8.34e-28	17	440	271	26.591	471	460	dnaB	30	400	WP_117979416.1	4
1906	93.4183	115	4.86e-27	17	440	272	26.364	471	460	dnaB	30	400	WP_118102071.1	4
1907	55.2017	115	8.02e-27	7	260	160	31.538	471	460	dnaB	206	400	WP_117847937.1	154
1908	72.8238	99	1.62e-21	12	343	192	26.822	471	444	dnaB	112	368	WP_021681522.1	75
1909	81.3163	71.6	2.33e-12	18	383	247	26.632	471	399	dnaB	31	371	WP_092977228.1	9
1910	60.5096	62.8	1.29e-09	12	285	162	26.316	471	447	dnaB	199	292	WP_119240526.1	20
1911	40.9766	60.5	9.26e-09	7	193	121	28.497	471	387	dnaB	201	366	WP_118174713.1	185
1912	58.1741	59.7	1.25e-08	12	274	151	27.007	471	447	dnaB	209	292	WP_118168515.1	33
1913	62.4204	59.7	1.34e-08	14	294	161	26.871	471	447	dnaB	192	292	WP_118071528.1	15
1914	62.4204	59.7	1.48e-08	14	294	161	26.871	471	447	dnaB	192	292	WP_195566932.1	15
1915	36.9427	57.8	2.51e-08	4	174	101	28.161	471	380	dnaB	207	179	WP_028510245.1	30
1916	58.1741	57.4	6.85e-08	12	274	152	26.642	471	447	dnaB	209	292	WP_118062259.1	33
1917	40.7643	50.1	1.52e-05	5	192	137	22.917	471	390	dnaB	202	369	WP_118343670.1	186
1946	90.2041	95.1	6.35e-22	5	221	134	26.697	245	239	dnaC	46	332	WP_118515331.1	113
1947	71.0204	85.1	2.55e-18	3	174	104	29.31	245	221	dnaC	65	303	WP_117865302.1	132
1948	71.0204	84.7	3.24e-18	3	174	104	29.31	245	221	dnaC	65	303	WP_117878448.1	132
1949	71.0204	84.7	3.47e-18	3	174	104	29.31	245	221	dnaC	65	303	WP_195388371.1	132
1950	71.0204	84.7	3.51e-18	3	174	104	29.31	245	221	dnaC	65	303	WP_117923837.1	132
1951	71.0204	84.7	3.58e-18	3	174	104	29.31	245	221	dnaC	65	303	WP_038671544.1	132
1952	71.0204	84.3	4.78e-18	4	174	103	29.885	245	221	dnaC	65	303	WP_195551449.1	132
1953	71.0204	84	5.61e-18	3	174	104	29.31	245	221	dnaC	65	303	WP_022287324.1	132
1954	71.0204	84	5.9e-18	4	174	103	29.885	245	221	dnaC	65	303	WP_118156975.1	132
1955	71.0204	83.6	8.03e-18	3	174	104	29.31	245	221	dnaC	65	303	WP_117905100.1	132
1956	71.0204	83.2	1.08e-17	3	174	105	28.736	245	221	dnaC	65	303	WP_117939241.1	132
1957	71.0204	83.2	1.21e-17	3	174	105	28.736	245	221	dnaC	65	303	WP_117856273.1	132
1958	71.0204	82.8	1.6e-17	3	174	105	28.736	245	221	dnaC	65	303	WP_118124028.1	132
1959	71.0204	82.8	1.63e-17	4	174	104	29.31	245	221	dnaC	65	303	WP_117892917.1	132
1960	71.0204	82.4	2.07e-17	3	174	104	29.31	245	221	dnaC	65	303	WP_118060082.1	132
1961	71.0204	82.4	2.4e-17	4	174	104	29.31	245	221	dnaC	65	303	WP_117897501.1	132
1962	60.8163	80.5	1.03e-16	2	149	102	30.201	245	231	dnaC	84	321	WP_138155983.1	174
1963	57.9592	80.5	1.06e-16	1	142	99	29.577	245	226	dnaC	85	314	WP_092973754.1	174
1964	60.8163	80.5	1.09e-16	2	149	102	30.201	245	231	dnaC	84	321	WP_211148149.1	174
1965	80	79.3	1.45e-16	5	196	122	30.102	245	223	dnaC	31	226	WP_117860749.1	43
1966	100.816	79.3	1.83e-16	9	247	154	27.935	245	244	dnaC	12	280	WP_118575720.1	44
1967	80	77.8	4.91e-16	5	196	123	29.592	245	223	dnaC	31	226	WP_118107461.1	43
1968	97.551	77.8	5.71e-16	8	239	156	27.197	245	242	dnaC	12	272	WP_118610973.1	44
1969	97.1429	77.8	5.77e-16	7	238	157	27.311	245	242	dnaC	12	272	WP_117698133.1	44
1970	68.5714	76.3	3.59e-15	2	168	110	26.786	245	221	dnaC	67	303	WP_117733290.1	136
1971	97.1429	75.9	3.84e-15	7	238	158	26.891	245	242	dnaC	12	272	WP_118585378.1	44
1972	68.5714	76.3	3.84e-15	2	168	110	26.786	245	221	dnaC	67	303	WP_021680909.1	136
1973	54.6939	75.9	4.52e-15	1	134	94	29.104	245	221	dnaC	88	308	WP_201427924.1	176
1974	97.551	74.7	8.57e-15	8	239	156	27.197	245	242	dnaC	12	272	WP_118569217.1	44
1975	97.551	74.3	1.01e-14	8	239	157	26.778	245	242	dnaC	12	272	WP_118293847.1	44
1976	97.1429	73.9	1.65e-14	7	238	158	26.891	245	242	dnaC	12	272	WP_173699795.1	44
1977	65.7143	74.3	1.83e-14	2	161	110	26.708	245	221	dnaC	69	299	WP_015558355.1	139
1978	97.1429	73.6	1.99e-14	7	238	158	26.891	245	242	dnaC	12	272	WP_118203689.1	44
1979	97.551	73.6	2.22e-14	8	239	158	26.36	245	242	dnaC	12	272	WP_119244327.1	44
1980	56.3265	73.6	2.62e-14	2	138	92	31.159	245	221	dnaC	85	297	WP_009985531.1	162
1981	97.551	73.2	3.53e-14	8	239	158	26.36	245	242	dnaC	12	272	WP_015524249.1	44
1982	57.1429	73.2	3.57e-14	2	140	95	30	245	221	dnaC	83	297	WP_028515482.1	160
1983	97.551	72.8	3.64e-14	8	239	158	26.36	245	242	dnaC	12	272	WP_117522857.1	44
1984	70.2041	73.6	3.65e-14	3	172	113	25.581	245	221	dnaC	64	311	WP_186833359.1	141
1985	57.1429	73.2	3.75e-14	2	140	95	30	245	221	dnaC	83	297	WP_072299288.1	160
1986	97.551	72.8	3.94e-14	8	239	157	26.778	245	242	dnaC	12	272	WP_118411451.1	44
1987	58.7755	72.4	4.33e-14	4	144	82	35.417	245	221	dnaC	84	231	WP_118608491.1	93
1988	57.1429	72.8	6.15e-14	2	140	95	30	245	221	dnaC	83	297	WP_024859592.1	160
1989	54.6939	72.8	6.23e-14	1	134	93	29.851	245	221	dnaC	88	297	WP_075423796.1	165
1990	58.7755	72	7.19e-14	4	144	84	34.028	245	221	dnaC	84	231	WP_118611247.1	93
1991	97.551	72	8.33e-14	8	239	159	25.941	245	242	dnaC	12	272	WP_195380280.1	44
1992	58.7755	71.2	1.08e-13	4	144	85	33.333	245	221	dnaC	84	231	WP_008703775.1	93
1993	62.449	72	1.12e-13	4	153	99	30.065	245	237	dnaC	88	312	WP_031561483.1	165
1994	58.7755	71.2	1.3e-13	4	144	85	33.333	245	221	dnaC	84	231	WP_117497062.1	93
1995	58.7755	71.2	1.38e-13	4	144	83	34.722	245	221	dnaC	84	231	WP_117542607.1	93
1996	55.102	71.2	1.74e-13	2	135	90	31.111	245	221	dnaC	88	297	WP_074740153.1	165
1997	97.551	70.9	1.8e-13	8	239	159	25.941	245	242	dnaC	12	272	WP_195590997.1	44
1998	54.6939	71.2	2.26e-13	1	134	95	28.358	245	221	dnaC	88	308	WP_186833117.1	176
1999	58.7755	70.5	2.26e-13	4	144	86	32.639	245	221	dnaC	84	231	WP_186864840.1	93
2000	58.7755	70.5	2.29e-13	4	144	86	32.639	245	221	dnaC	84	231	WP_055059622.1	93
2001	58.7755	70.1	2.96e-13	4	144	86	32.639	245	221	dnaC	84	231	WP_118614176.1	93
2002	77.551	70.5	3.38e-13	3	190	127	23.158	245	221	dnaC	49	305	WP_074828130.1	118
2003	58.7755	70.1	3.6e-13	4	144	85	33.333	245	221	dnaC	84	231	WP_195434571.1	93
2004	77.551	70.5	3.72e-13	4	190	126	23.684	245	221	dnaC	49	305	WP_024856607.1	118
2005	95.102	69.7	4.56e-13	7	233	156	26.18	245	237	dnaC	12	267	WP_117888737.1	44
2006	96.7347	70.1	5.8e-13	5	237	161	21.519	245	221	dnaC	2	305	WP_013498486.1	77
2007	66.1224	69.3	7.33e-13	5	162	104	28.395	245	227	dnaC	71	247	WP_195566376.1	93
2008	54.2857	69.7	7.68e-13	2	133	90	30.075	245	221	dnaC	90	297	WP_028516537.1	167
2009	62.449	69.3	8.38e-13	3	153	102	28.758	245	221	dnaC	70	297	WP_072948455.1	151
2010	58.7755	68.9	8.66e-13	4	144	86	32.639	245	221	dnaC	84	231	WP_118571173.1	93
2011	66.5306	68.9	1.07e-12	4	163	107	27.607	245	240	dnaC	85	316	WP_051588999.1	158
2012	56.3265	68.9	1.09e-12	2	138	95	28.986	245	221	dnaC	85	297	WP_074713934.1	162
2013	77.551	68.6	1.86e-12	4	190	128	22.632	245	221	dnaC	49	305	WP_037289903.1	118
2014	77.551	67.8	3.01e-12	3	190	128	22.632	245	221	dnaC	49	305	WP_074959861.1	118
2015	57.1429	67.4	4.32e-12	2	140	98	27.857	245	221	dnaC	83	297	WP_037298738.1	160
2016	57.1429	67.4	4.4e-12	2	140	98	27.857	245	221	dnaC	83	297	WP_019678448.1	160
2017	76.7347	66.6	6.16e-12	7	188	120	27.128	245	221	dnaC	42	246	WP_201427661.1	68
2018	58.3673	66.2	7.39e-12	4	143	85	30.07	245	221	dnaC	88	246	WP_055290462.1	110
2019	57.551	66.6	7.67e-12	1	141	103	26.241	245	221	dnaC	82	306	WP_117888529.1	166
2020	59.1837	66.2	1.29e-11	2	145	101	28.276	245	221	dnaC	78	301	WP_044976458.1	159
2021	58.3673	65.1	2.3e-11	4	143	85	30.07	245	221	dnaC	88	246	WP_117846360.1	110
2022	58.3673	65.1	2.41e-11	4	143	86	29.371	245	221	dnaC	88	246	WP_118510078.1	110
2023	90.2041	65.1	2.45e-11	4	221	148	23.982	245	237	dnaC	21	325	WP_195410452.1	121
2024	90.2041	65.1	2.54e-11	4	221	149	23.529	245	237	dnaC	21	325	WP_186934904.1	121
2025	61.6327	65.1	2.63e-11	2	151	110	25.828	245	238	dnaC	88	325	WP_101029301.1	177
2026	58.3673	64.3	3.62e-11	4	143	86	29.371	245	221	dnaC	88	246	WP_015560110.1	110
2027	58.3673	64.3	4.39e-11	4	143	86	29.371	245	221	dnaC	88	246	WP_118571292.1	110
2028	55.9184	64.3	4.68e-11	1	137	98	27.007	245	221	dnaC	85	306	WP_191339758.1	172
2029	58.3673	63.9	5.18e-11	4	143	86	29.371	245	221	dnaC	88	246	WP_117855397.1	110
2030	58.3673	63.9	5.59e-11	4	143	86	29.371	245	221	dnaC	88	246	WP_117549571.1	110
2031	58.3673	63.9	5.59e-11	4	143	86	29.371	245	221	dnaC	88	246	WP_117998520.1	110
2032	58.3673	63.9	6.28e-11	4	143	86	29.371	245	221	dnaC	88	246	WP_118043958.1	110
2033	76.7347	63.5	7.19e-11	4	188	125	26.064	245	221	dnaC	40	248	WP_015513106.1	69
2034	58.3673	63.9	7.19e-11	4	143	86	29.371	245	221	dnaC	88	268	WP_118609529.1	132
2035	58.3673	63.5	7.26e-11	4	143	86	29.371	245	221	dnaC	88	246	WP_118611693.1	110
2036	60	63.5	8.17e-11	2	147	107	25.85	245	231	dnaC	85	318	WP_117979297.1	174
2037	58.3673	63.5	8.22e-11	4	143	86	29.371	245	221	dnaC	88	246	WP_055214936.1	110
2038	58.3673	63.5	8.3e-11	4	143	86	29.371	245	221	dnaC	88	246	WP_195982568.1	110
2039	58.3673	63.2	8.88e-11	4	143	86	29.371	245	221	dnaC	88	246	WP_121056762.1	110
2040	60	63.5	8.9e-11	2	147	107	25.85	245	231	dnaC	85	318	WP_101070030.1	174
2041	60	63.5	8.9e-11	2	147	107	25.85	245	231	dnaC	85	318	WP_015523991.1	174
2042	60	63.5	9.24e-11	2	147	107	25.85	245	231	dnaC	85	318	WP_117847626.1	174
2043	60	63.5	9.33e-11	2	147	107	25.85	245	231	dnaC	85	318	WP_119251600.1	174
2044	60	63.5	9.33e-11	2	147	107	25.85	245	231	dnaC	85	318	WP_117524264.1	174
2045	60.4082	63.2	9.43e-11	3	148	97	27.703	245	221	dnaC	80	242	WP_117493713.1	99
2046	60	63.5	9.51e-11	2	147	107	25.85	245	231	dnaC	85	318	WP_117886007.1	174
2047	58.3673	61.6	1e-10	4	143	87	28.671	245	221	dnaC	88	145	WP_118633402.1	9
2048	58.3673	63.2	1.09e-10	4	143	86	29.371	245	221	dnaC	88	246	WP_118586974.1	110
2049	76.7347	63.2	1.13e-10	4	188	125	26.064	245	221	dnaC	40	248	WP_186865419.1	69
2050	76.7347	62.8	1.31e-10	4	188	125	26.064	245	221	dnaC	40	248	WP_097780039.1	69
2051	54.6939	63.2	1.33e-10	1	134	95	27.612	245	221	dnaC	88	303	WP_124099196.1	172
2052	76.7347	62.8	1.41e-10	4	188	125	26.064	245	221	dnaC	40	248	WP_195380272.1	69
2053	76.7347	62.8	1.5e-10	4	188	125	26.064	245	221	dnaC	40	247	WP_002569234.1	68
2054	76.7347	62.8	1.54e-10	4	188	125	26.064	245	221	dnaC	40	247	WP_117855407.1	68
2055	60	62.8	1.56e-10	2	147	107	25.85	245	231	dnaC	85	318	WP_117882045.1	174
2056	76.7347	62.4	1.6e-10	5	188	123	27.128	245	221	dnaC	40	247	WP_055222989.1	68
2057	85.3061	62.4	1.78e-10	8	209	136	26.794	245	244	dnaC	43	270	WP_002591338.1	72
2058	58.3673	62.8	1.8e-10	4	143	86	29.371	245	221	dnaC	88	268	WP_117675888.1	132
2059	58.3673	62.8	1.8e-10	4	143	86	29.371	245	221	dnaC	88	268	WP_118137843.1	132
2060	88.9796	62.4	1.81e-10	6	218	145	25.688	245	244	dnaC	37	253	WP_182466239.1	43
2061	76.7347	62.4	2e-10	5	188	123	27.128	245	221	dnaC	40	247	WP_117888471.1	68
2062	77.551	62	2.28e-10	5	190	120	27.368	245	221	dnaC	40	248	WP_118411737.1	69
2063	75.9184	62	2.4e-10	6	186	116	28.495	245	237	dnaC	59	263	WP_195991317.1	88
2064	67.3469	62	2.56e-10	5	165	103	27.879	245	221	dnaC	67	246	WP_117482639.1	88
2065	76.7347	62	2.61e-10	4	188	125	26.064	245	221	dnaC	40	248	WP_117962489.1	69
2066	58.3673	62	2.63e-10	4	143	87	28.671	245	221	dnaC	88	246	WP_005428275.1	110
2067	76.7347	61.6	3.05e-10	5	188	123	27.128	245	221	dnaC	40	247	WP_118574345.1	68
2068	76.7347	61.6	3.2e-10	4	188	125	26.064	245	221	dnaC	40	247	WP_009255551.1	68
2069	76.7347	61.6	3.23e-10	4	188	125	26.064	245	221	dnaC	40	247	WP_118014185.1	68
2070	75.5102	61.6	3.66e-10	4	185	130	25.405	245	221	dnaC	40	247	WP_002594232.1	68
2071	76.7347	61.6	3.68e-10	4	188	126	25.532	245	221	dnaC	40	248	WP_102759325.1	69
2072	79.5918	62	3.75e-10	7	195	127	26.667	245	245	dnaC	59	321	WP_072417433.1	135
2073	78.3673	61.6	3.87e-10	4	192	136	24.479	245	221	dnaC	33	245	WP_002851075.1	60
2074	76.7347	61.2	4.11e-10	4	188	126	25.532	245	221	dnaC	40	247	WP_118409345.1	68
2075	76.7347	61.2	4.38e-10	4	188	125	26.064	245	221	dnaC	40	248	WP_008704775.1	69
2076	85.3061	61.2	4.59e-10	8	209	137	26.316	245	244	dnaC	43	270	WP_117909168.1	72
2077	57.1429	60.8	4.6e-10	4	140	88	29.286	245	221	dnaC	88	230	WP_117827523.1	96
2078	57.1429	61.6	4.63e-10	2	140	98	26.429	245	221	dnaC	84	304	WP_021925977.1	168
2079	66.1224	61.2	4.84e-10	6	162	104	29.63	245	245	dnaC	89	259	WP_117856311.1	103
2080	58.3673	60.8	5.84e-10	4	143	87	28.671	245	221	dnaC	88	246	WP_118633636.1	110
2081	56.7347	60.8	7.75e-10	2	139	99	25.899	245	221	dnaC	84	303	WP_118509780.1	168
2082	80	60.5	8.76e-10	6	196	129	26.02	245	221	dnaC	33	245	WP_087988642.1	59
2083	66.5306	60.5	9.75e-10	6	163	105	29.448	245	245	dnaC	88	273	WP_117957860.1	116
2084	77.1429	60.1	1.04e-09	5	189	126	25.397	245	221	dnaC	40	248	WP_098924872.1	68
2085	64.4898	60.1	1.29e-09	4	158	109	25.949	245	221	dnaC	67	247	WP_002596493.1	95
2086	66.9388	59.7	1.52e-09	4	164	111	25.61	245	237	dnaC	80	263	WP_024738894.1	105
2087	85.3061	59.7	1.6e-09	8	209	138	25.837	245	244	dnaC	43	268	WP_118659348.1	70
2088	86.5306	59.7	1.73e-09	7	212	141	25.472	245	237	dnaC	33	263	WP_117528307.1	62
2089	72.6531	59.7	1.86e-09	6	178	118	25.843	245	217	dnaC	50	262	WP_117967733.1	89
2090	72.6531	59.7	1.87e-09	6	178	118	25.843	245	217	dnaC	50	262	WP_117949246.1	89
2091	72.6531	59.3	1.91e-09	6	178	119	25.281	245	217	dnaC	50	262	WP_117839315.1	89
2092	77.551	59.3	2.4e-09	7	190	108	28.947	245	221	dnaC	45	248	WP_118110324.1	73
2093	77.551	58.9	2.47e-09	7	190	108	28.947	245	221	dnaC	45	248	WP_117636164.1	73
2094	69.3878	58.9	2.66e-09	5	170	109	26.471	245	221	dnaC	59	248	WP_066522962.1	88
2095	71.8367	58.9	3.01e-09	5	176	115	25.568	245	221	dnaC	53	248	WP_002605635.1	82
2096	71.8367	58.9	3.04e-09	5	176	115	25.568	245	221	dnaC	53	248	WP_118063232.1	82
2097	75.9184	58.5	3.37e-09	6	186	120	26.344	245	237	dnaC	59	263	WP_118638041.1	88
2098	51.4286	58.2	4.19e-09	3	126	80	29.365	245	209	dnaC	88	216	WP_117579924.1	96
2099	57.1429	58.5	4.19e-09	3	140	100	25.714	245	221	dnaC	84	305	WP_028529113.1	168
2100	82.8571	58.2	4.75e-09	7	203	133	25.616	245	237	dnaC	43	263	WP_002596233.1	71
2101	51.8367	58.2	5.51e-09	3	127	79	29.921	245	209	dnaC	88	234	WP_005929990.1	113
2102	51.8367	58.2	6e-09	3	127	79	29.921	245	209	dnaC	88	234	WP_117965688.1	113
2103	51.4286	57.8	6.26e-09	3	126	81	28.571	245	209	dnaC	88	216	WP_173757420.1	96
2104	57.551	58.2	6.29e-09	3	141	98	25.532	245	221	dnaC	84	304	WP_173737886.1	168
2105	51.4286	57.8	6.5e-09	3	126	81	28.571	245	209	dnaC	88	216	WP_118142727.1	96
2106	51.4286	57.8	6.62e-09	3	126	81	28.571	245	209	dnaC	88	216	WP_121057139.1	96
2107	65.3061	57.8	6.87e-09	6	160	103	29.375	245	245	dnaC	91	273	WP_195388235.1	119
2108	65.3061	57.8	7.2e-09	6	160	104	28.75	245	245	dnaC	91	273	WP_117733632.1	119
2109	51.4286	57.4	7.43e-09	3	126	81	28.571	245	209	dnaC	88	216	WP_119244344.1	96
2110	51.4286	57.4	7.5e-09	3	126	81	28.571	245	209	dnaC	88	216	WP_055039904.1	96
2111	57.551	57.8	7.73e-09	3	141	98	25.532	245	221	dnaC	84	304	WP_195566624.1	168
2112	51.4286	57.4	7.87e-09	3	126	81	28.571	245	209	dnaC	88	216	WP_186582108.1	96
2113	71.4286	57.8	8.04e-09	6	175	107	27.429	245	221	dnaC	54	247	WP_000200031.1	86
2114	100.408	57.8	8.24e-09	8	246	157	23.171	245	231	dnaC	9	320	WP_002849124.1	84
2115	51.4286	57.4	8.41e-09	3	126	81	28.571	245	209	dnaC	88	216	WP_012744314.1	96
2116	51.4286	57.4	8.49e-09	3	126	81	28.571	245	209	dnaC	88	216	WP_117910134.1	96
2117	51.4286	57.4	9.43e-09	3	126	81	28.571	245	209	dnaC	88	216	WP_074108865.1	96
2118	51.0204	57.4	9.71e-09	2	125	83	28	245	209	dnaC	88	216	WP_129794757.1	96
2119	59.5918	57.4	1.02e-08	2	146	104	23.973	245	221	dnaC	79	304	WP_118577985.1	163
2120	60	57.4	1.11e-08	2	147	107	24.49	245	221	dnaC	76	303	WP_119235520.1	160
2121	57.551	57.4	1.28e-08	3	141	98	25.532	245	221	dnaC	84	304	WP_119239835.1	168
2122	57.551	57.4	1.34e-08	3	141	98	25.532	245	221	dnaC	84	304	WP_118626003.1	168
2123	57.551	57	1.38e-08	3	141	98	25.532	245	221	dnaC	84	304	WP_021977385.1	168
2124	57.551	57	1.39e-08	3	141	98	25.532	245	221	dnaC	84	304	WP_015525647.1	168
2125	51.0204	56.6	1.48e-08	2	125	83	28	245	209	dnaC	88	216	WP_121057332.1	96
2126	60.8163	57	1.55e-08	2	149	106	24.161	245	221	dnaC	76	304	WP_173715852.1	160
2127	58.7755	56.6	1.89e-08	2	144	105	25.694	245	221	dnaC	79	305	WP_072522811.1	163
2128	60.4082	56.6	1.92e-08	2	148	107	24.324	245	221	dnaC	76	304	WP_148462214.1	160
2129	60.4082	56.6	1.97e-08	2	148	107	24.324	245	221	dnaC	76	304	WP_195699640.1	160
2130	59.5918	56.2	2.52e-08	3	146	104	24.658	245	221	dnaC	79	294	WP_207732820.1	152
2131	62.449	56.2	3.18e-08	1	153	117	22.876	245	234	dnaC	83	319	WP_020437205.1	167
2132	60	56.2	3.26e-08	2	147	106	25.17	245	221	dnaC	76	303	WP_117676645.1	160
2133	60	56.2	3.26e-08	2	147	106	25.17	245	221	dnaC	76	303	WP_118609575.1	160
2134	62.449	55.8	3.45e-08	1	153	117	22.876	245	234	dnaC	83	319	WP_117541539.1	167
2135	62.449	55.8	3.45e-08	1	153	117	22.876	245	234	dnaC	83	319	WP_015528668.1	167
2136	56.7347	55.8	3.48e-08	2	139	101	24.46	245	221	dnaC	84	303	WP_025578586.1	168
2137	62.449	55.8	3.62e-08	1	153	117	22.876	245	234	dnaC	83	319	WP_118106873.1	167
2138	62.449	55.8	3.62e-08	1	153	117	22.876	245	234	dnaC	83	319	WP_117889812.1	167
2139	56.7347	55.8	3.64e-08	2	139	101	24.46	245	221	dnaC	84	303	WP_008706949.1	168
2140	59.1837	55.5	5.11e-08	4	145	101	26.897	245	241	dnaC	99	265	WP_117942097.1	124
2141	51.4286	55.1	5.86e-08	3	126	81	28.571	245	209	dnaC	88	216	WP_173738623.1	96
2142	51.4286	55.1	5.97e-08	3	126	81	28.571	245	209	dnaC	88	216	WP_118331081.1	96
2143	82.0408	53.9	1.5e-07	5	201	142	21.891	245	209	dnaC	16	229	WP_182466463.1	37
2144	46.5306	53.1	1.58e-07	3	114	73	28.07	245	197	dnaC	88	204	WP_195456593.1	96
2145	56.3265	53.1	3.35e-07	2	138	97	27.536	245	221	dnaC	85	297	WP_109725174.1	162
2146	75.9184	52.8	3.69e-07	6	186	122	25.269	245	237	dnaC	59	263	WP_118611581.1	88
2147	62.449	52.8	4.82e-07	1	153	119	21.569	245	234	dnaC	83	319	WP_121055810.1	167
2148	46.5306	51.6	5.36e-07	3	114	74	27.193	245	197	dnaC	88	204	WP_195456925.1	96
2149	62.449	52.4	5.8e-07	1	153	119	21.569	245	234	dnaC	83	308	WP_207723284.1	156
2150	64.898	52	5.95e-07	6	159	97	29.56	245	237	dnaC	88	231	WP_118165074.1	79
2151	64.898	52	5.95e-07	6	159	97	29.56	245	237	dnaC	88	231	WP_186492167.1	79
2152	48.5714	51.6	8.57e-07	2	119	85	24.37	245	211	dnaC	93	236	WP_015558687.1	123
2153	41.6327	50.8	8.7e-07	2	102	68	31.373	245	205	dnaC	104	207	WP_118637370.1	108
2154	57.1429	50.8	1.95e-06	2	140	99	27.143	245	221	dnaC	83	297	WP_028520404.1	160
2155	56.3265	50.4	2.65e-06	0	138	106	23.188	245	221	dnaC	84	305	WP_087254144.1	168
2434	101.81	788	0	19	1181	653	39.289	1160	1157	dnaE	6	1148	WP_118635522.1	3
2435	102.155	785	0	22	1185	646	40	1160	1157	dnaE	6	1155	WP_117888622.1	3
2436	101.724	784	0	21	1180	651	39.576	1160	1157	dnaE	6	1148	WP_022076004.1	3
2437	93.1034	779	0	16	1080	583	41.204	1160	1058	dnaE	6	1057	WP_118106935.1	3
2438	93.1034	779	0	16	1080	583	41.204	1160	1058	dnaE	6	1057	WP_118084782.1	3
2439	93.1034	778	0	16	1080	582	41.296	1160	1058	dnaE	6	1057	WP_015529386.1	3
2440	93.1034	778	0	16	1080	583	41.204	1160	1058	dnaE	6	1057	WP_118143014.1	3
2441	93.1034	778	0	16	1080	583	41.204	1160	1058	dnaE	6	1057	WP_117499319.1	3
2442	93.1034	778	0	16	1080	583	41.204	1160	1058	dnaE	6	1057	WP_117909100.1	3
2443	93.1034	778	0	16	1080	583	41.204	1160	1058	dnaE	6	1057	WP_117542246.1	3
2444	102.759	778	0	22	1192	643	38.758	1160	1157	dnaE	6	1147	WP_118063354.1	3
2445	93.1034	777	0	16	1080	583	41.204	1160	1058	dnaE	6	1057	WP_117861640.1	3
2446	93.1034	777	0	16	1080	583	41.204	1160	1058	dnaE	6	1057	WP_117825957.1	3
2447	102.759	777	0	22	1192	643	38.758	1160	1157	dnaE	6	1147	WP_118170118.1	3
2448	93.1034	777	0	16	1080	583	41.204	1160	1058	dnaE	6	1057	WP_117570014.1	3
2449	101.724	776	0	20	1180	654	39.237	1160	1157	dnaE	6	1147	WP_117943824.1	3
2450	101.724	776	0	21	1180	654	39.322	1160	1157	dnaE	6	1148	WP_121056240.1	3
2451	102.759	776	0	22	1192	643	38.758	1160	1157	dnaE	6	1147	WP_118071758.1	3
2452	93.1034	775	0	16	1080	584	41.111	1160	1058	dnaE	6	1057	WP_117916861.1	3
2453	102.5	774	0	21	1189	649	38.604	1160	1157	dnaE	6	1147	WP_195566842.1	3
2454	101.983	774	0	22	1183	654	38.884	1160	1157	dnaE	6	1147	WP_119239780.1	3
2455	102.5	773	0	22	1189	646	38.856	1160	1157	dnaE	6	1147	WP_118626591.1	3
2456	102.5	773	0	22	1189	646	38.856	1160	1157	dnaE	6	1147	WP_118515160.1	3
2457	101.983	773	0	21	1183	658	38.546	1160	1157	dnaE	6	1147	WP_173757241.1	3
2458	93.1034	773	0	16	1080	579	41.481	1160	1058	dnaE	6	1056	WP_118670090.1	3
2459	102.672	773	0	22	1191	646	39.127	1160	1157	dnaE	6	1153	WP_021926106.1	3
2460	102.5	772	0	21	1189	650	38.52	1160	1157	dnaE	6	1147	WP_118609123.1	3
2461	102.5	772	0	21	1189	649	38.604	1160	1157	dnaE	6	1147	WP_022426228.1	3
2462	93.1034	772	0	16	1080	579	41.481	1160	1058	dnaE	6	1056	WP_120062435.1	3
2463	93.1034	771	0	16	1080	580	41.389	1160	1058	dnaE	6	1056	WP_118411038.1	3
2464	93.1034	771	0	16	1080	579	41.481	1160	1058	dnaE	6	1056	WP_118521166.1	3
2465	101.724	771	0	20	1180	655	39.153	1160	1157	dnaE	6	1147	WP_119247572.1	3
2466	93.1034	771	0	16	1080	579	41.481	1160	1058	dnaE	6	1056	WP_118566981.1	3
2467	102.586	771	0	22	1190	648	38.992	1160	1157	dnaE	6	1152	WP_117852793.1	3
2468	93.1034	771	0	16	1080	579	41.481	1160	1058	dnaE	6	1056	WP_118330663.1	3
2469	93.1034	771	0	16	1080	579	41.481	1160	1058	dnaE	6	1056	WP_118587809.1	3
2470	93.1034	771	0	16	1080	579	41.481	1160	1058	dnaE	6	1056	WP_055060113.1	3
2471	93.1034	771	0	16	1080	579	41.481	1160	1058	dnaE	6	1056	WP_008707805.1	3
2472	93.1034	771	0	16	1080	580	41.389	1160	1058	dnaE	6	1056	WP_118610430.1	3
2473	93.1034	771	0	16	1080	579	41.481	1160	1058	dnaE	6	1056	WP_118617023.1	3
2474	93.1034	770	0	16	1080	580	41.389	1160	1058	dnaE	6	1056	WP_117676867.1	3
2475	93.1034	770	0	16	1080	580	41.389	1160	1058	dnaE	6	1056	WP_118593548.1	3
2476	102.241	770	0	22	1186	640	39.713	1160	1157	dnaE	6	1147	WP_118512239.1	3
2477	93.1034	769	0	16	1080	580	41.389	1160	1058	dnaE	6	1056	WP_118614681.1	3
2478	93.1034	769	0	16	1080	579	41.481	1160	1058	dnaE	6	1056	WP_118575139.1	3
2479	93.1034	769	0	16	1080	580	41.389	1160	1058	dnaE	6	1056	WP_118629972.1	3
2480	93.1034	769	0	16	1080	580	41.389	1160	1058	dnaE	6	1056	WP_118572094.1	3
2481	93.1034	768	0	16	1080	581	41.296	1160	1058	dnaE	6	1056	WP_118247640.1	3
2482	103.017	767	0	22	1195	647	38.996	1160	1157	dnaE	6	1158	WP_187565827.1	3
2483	103.017	766	0	23	1195	644	39.247	1160	1157	dnaE	6	1158	WP_195982927.1	3
2484	103.017	766	0	23	1195	644	39.247	1160	1157	dnaE	6	1158	WP_195408905.1	3
2485	93.1034	766	0	17	1080	580	41.389	1160	1058	dnaE	6	1056	WP_118609967.1	3
2486	103.017	766	0	23	1195	644	39.247	1160	1157	dnaE	6	1158	WP_195698882.1	3
2487	103.103	766	0	23	1196	644	39.13	1160	1157	dnaE	6	1158	WP_173718339.1	3
2488	103.448	766	0	20	1200	674	37.5	1160	1158	dnaE	6	1173	WP_195410037.1	3
2489	103.448	765	0	20	1200	674	37.5	1160	1158	dnaE	6	1173	WP_186934659.1	3
2490	100.69	764	0	20	1168	632	39.64	1160	1139	dnaE	6	1131	WP_119235110.1	3
2491	101.552	763	0	23	1178	662	38.54	1160	1155	dnaE	6	1147	WP_028504570.1	4
2492	102.155	759	0	21	1185	663	38.059	1160	1155	dnaE	4	1148	WP_117863995.1	2
2493	101.81	758	0	21	1181	661	38.781	1160	1158	dnaE	6	1149	WP_028527744.1	3
2494	102.155	758	0	21	1185	663	38.059	1160	1155	dnaE	4	1148	WP_117938605.1	2
2495	93.1034	758	0	17	1080	591	39.907	1160	1055	dnaE	4	1051	WP_117927395.1	2
2496	102.155	757	0	21	1185	664	37.975	1160	1155	dnaE	4	1148	WP_118053975.1	2
2497	93.0172	757	0	17	1079	601	39.018	1160	1056	dnaE	6	1052	WP_092977540.1	3
2498	102.155	757	0	21	1185	664	37.975	1160	1155	dnaE	4	1148	WP_117957919.1	2
2499	102.155	756	0	20	1185	666	37.806	1160	1155	dnaE	4	1148	WP_195246543.1	2
2500	102.069	756	0	21	1184	654	38.767	1160	1157	dnaE	6	1147	WP_138271240.1	3
2501	102.155	755	0	21	1185	664	37.975	1160	1155	dnaE	4	1148	WP_117876128.1	2
2502	102.155	755	0	22	1185	664	37.975	1160	1155	dnaE	4	1148	WP_117856376.1	2
2503	93.1034	755	0	18	1080	592	39.815	1160	1055	dnaE	4	1051	WP_195249189.1	2
2504	102.155	754	0	22	1185	665	37.89	1160	1155	dnaE	4	1148	WP_117923474.1	2
2505	93.1034	754	0	18	1080	592	39.815	1160	1055	dnaE	4	1051	WP_195220870.1	2
2506	102.155	754	0	20	1185	666	37.806	1160	1155	dnaE	4	1148	WP_117905193.1	2
2507	102.155	754	0	21	1185	667	37.722	1160	1155	dnaE	4	1148	WP_186490929.1	2
2508	93.1034	754	0	17	1080	592	39.815	1160	1055	dnaE	4	1051	WP_118124280.1	2
2509	102.155	753	0	22	1185	666	37.806	1160	1155	dnaE	4	1148	WP_195551505.1	2
2510	102.155	753	0	22	1185	665	37.89	1160	1155	dnaE	4	1148	WP_117891724.1	2
2511	93.1034	752	0	18	1080	592	39.815	1160	1055	dnaE	4	1051	WP_118156735.1	2
2512	93.1034	750	0	18	1080	592	39.815	1160	1055	dnaE	4	1051	WP_118162260.1	2
2513	102.155	750	0	22	1185	667	37.722	1160	1155	dnaE	4	1148	WP_038671704.1	2
2514	93.3621	749	0	19	1083	591	39.889	1160	1055	dnaE	1	1051	WP_117897445.1	1
2515	92.5862	748	0	17	1074	604	38.92	1160	1055	dnaE	6	1048	WP_211148100.1	3
2516	93.1034	748	0	17	1080	595	39.537	1160	1055	dnaE	4	1051	WP_195388496.1	2
2517	92.5862	747	0	17	1074	602	39.106	1160	1055	dnaE	6	1048	WP_138157875.1	3
2518	102.155	747	0	21	1185	670	37.468	1160	1155	dnaE	4	1148	WP_195519125.1	2
2519	93.0172	743	0	16	1079	608	38.647	1160	1058	dnaE	6	1053	WP_101029282.1	3
2520	95.431	741	0	16	1107	628	38.573	1160	1088	dnaE	4	1078	WP_015558653.1	2
2521	98.3621	738	0	19	1141	653	37.423	1160	1119	dnaE	6	1110	WP_037322844.1	4
2522	91.3793	738	0	16	1060	592	39.057	1160	1039	dnaE	6	1034	WP_101070014.1	3
2523	91.3793	738	0	16	1060	592	39.057	1160	1039	dnaE	6	1034	WP_117838153.1	3
2524	93.0172	737	0	16	1079	609	38.554	1160	1058	dnaE	6	1053	WP_118128220.1	3
2525	91.3793	736	0	16	1060	593	38.962	1160	1039	dnaE	6	1034	WP_118101986.1	3
2526	91.3793	736	0	16	1060	593	38.962	1160	1039	dnaE	6	1034	WP_015524021.1	3
2527	91.3793	736	0	16	1060	592	39.057	1160	1039	dnaE	6	1034	WP_117911395.1	3
2528	91.3793	736	0	16	1060	593	38.962	1160	1039	dnaE	6	1034	WP_021884197.1	3
2529	91.7241	736	0	18	1064	585	39.192	1160	1039	dnaE	6	1034	WP_118099532.1	3
2530	91.3793	735	0	16	1060	594	38.868	1160	1039	dnaE	6	1034	WP_195231525.1	3
2531	91.3793	734	0	16	1060	592	39.057	1160	1039	dnaE	6	1034	WP_117970792.1	3
2532	91.7241	734	0	18	1064	585	39.192	1160	1039	dnaE	6	1034	WP_117930811.1	3
2533	91.3793	734	0	16	1060	593	38.962	1160	1039	dnaE	6	1034	WP_117979313.1	3
2534	91.3793	733	0	16	1060	595	38.774	1160	1039	dnaE	6	1034	WP_117967461.1	3
2535	92.6724	732	0	17	1075	606	38.419	1160	1055	dnaE	6	1047	WP_124098510.1	4
2536	91.3793	732	0	16	1060	594	38.868	1160	1039	dnaE	6	1034	WP_155130173.1	3
2537	101.379	732	0	26	1176	661	37.67	1160	1151	dnaE	4	1133	WP_024857868.1	2
2538	84.7414	731	0	16	983	529	41.404	1160	969	dnaE	4	954	WP_138336958.1	2
2539	101.034	729	0	23	1172	670	37.372	1160	1151	dnaE	4	1133	WP_037285903.1	2
2540	98.1897	724	0	23	1139	635	38.279	1160	1118	dnaE	6	1100	WP_044974368.1	4
2541	98.7931	724	0	21	1146	644	37.958	1160	1118	dnaE	1	1107	WP_021681351.1	1
2542	101.983	723	0	22	1183	672	37.363	1160	1155	dnaE	1	1142	WP_117733799.1	1
2543	102.5	723	0	19	1189	686	36.333	1160	1159	dnaE	4	1152	WP_191339188.1	2
2544	100.862	718	0	22	1170	677	37.009	1160	1151	dnaE	4	1133	WP_074830095.1	2
2545	93.2759	717	0	18	1082	607	38.355	1160	1058	dnaE	6	1053	WP_186833433.1	3
2546	100.776	715	0	23	1169	671	37.382	1160	1151	dnaE	6	1134	WP_013499640.1	4
2547	100.862	714	0	21	1170	678	36.923	1160	1151	dnaE	4	1133	WP_074961955.1	2
2548	92.931	711	0	15	1078	607	38.312	1160	1058	dnaE	1	1040	WP_024859614.1	1
2549	92.4138	709	0	19	1072	606	39.179	1160	1058	dnaE	1	1040	WP_019678462.1	1
2550	92.4138	708	0	19	1072	606	39.179	1160	1058	dnaE	1	1040	WP_037298763.1	1
2551	92.7586	707	0	16	1076	625	37.546	1160	1060	dnaE	1	1045	WP_075425772.1	1
2552	101.379	703	0	22	1176	680	36.139	1160	1155	dnaE	6	1134	WP_072418438.1	4
2553	92.4138	699	0	16	1072	612	38.619	1160	1058	dnaE	1	1040	WP_028515495.1	1
2554	92.6724	699	0	15	1075	609	38.512	1160	1058	dnaE	1	1040	WP_109725160.1	1
2555	101.897	698	0	20	1182	674	36.717	1160	1157	dnaE	1	1133	WP_028520418.1	1
2556	97.5862	697	0	19	1132	662	36.307	1160	1113	dnaE	1	1092	WP_074713923.1	1
2557	92.4138	694	0	17	1072	619	37.966	1160	1058	dnaE	1	1040	WP_072948480.1	1
2558	92.931	693	0	15	1078	611	37.941	1160	1058	dnaE	1	1040	WP_072299275.1	1
2559	92.5862	693	0	19	1074	613	38.268	1160	1058	dnaE	1	1040	WP_037270719.1	1
2560	93.1034	685	0	15	1080	621	37.685	1160	1063	dnaE	1	1045	WP_031561903.1	1
2561	92.6724	682	0	18	1075	615	37.953	1160	1058	dnaE	1	1040	WP_009985547.1	1
2562	92.6724	671	0	15	1075	622	38.233	1160	1063	dnaE	1	1045	WP_074742032.1	1
2563	95.7759	647	0	19	1111	628	36.634	1160	1075	dnaE	6	1083	WP_182465339.1	8
2564	95.7759	645	0	19	1111	630	36.454	1160	1075	dnaE	6	1083	WP_182438386.1	8
2565	93.2759	630	0	21	1082	623	36.599	1160	1054	dnaE	6	1056	WP_118611755.1	5
2566	83.7069	423	1.67e-126	35	971	504	34.912	1160	1052	dnaE	157	1229	WP_013483299.1	312
2567	9.31034	51.2	4.35e-05	2	108	71	31.481	1160	107	dnaE	1	106	WP_013483299.1	1
2568	83.7069	422	3.55e-126	35	971	504	34.912	1160	1052	dnaE	157	1229	WP_024859193.1	312
2569	9.31034	50.4	6.41e-05	2	108	71	31.481	1160	107	dnaE	1	106	WP_024859193.1	1
2570	84.0517	411	2.47e-122	32	975	519	32.513	1160	1052	dnaE	153	1227	WP_182466557.1	317
2572	58.1897	369	8.14e-112	16	675	393	35.556	1160	1054	dnaE	401	662	WP_118572606.1	9
2573	63.7931	325	3.62e-96	20	740	434	31.351	1160	715	dnaE	6	697	WP_118582396.1	2
2574	41.2069	302	9.39e-91	10	478	276	35.774	1160	873	dnaE	401	459	WP_117524701.1	8
2575	35.0862	268	6.16e-79	6	407	228	38.821	1160	400	dnaE	6	402	WP_118572608.1	5
2576	41.8103	276	8.23e-79	9	485	294	34.433	1160	887	dnaE	404	462	WP_181983455.1	1
2577	41.8966	272	1.71e-77	10	486	293	34.362	1160	887	dnaE	404	462	WP_181986835.1	1
2578	18.1034	255	9.76e-77	0	210	92	56.19	1160	528	dnaE	319	233	WP_207642221.1	24
2579	71.2069	239	3.71e-64	26	826	499	26.634	1160	844	dnaE	60	784	WP_118059922.1	25
2580	71.2069	239	5.15e-64	26	826	499	26.634	1160	844	dnaE	60	784	WP_195551539.1	25
2581	71.2069	236	6.22e-63	26	826	500	26.513	1160	844	dnaE	60	784	WP_117939838.1	25
2582	75.3448	233	3.63e-62	27	874	539	25.858	1160	892	dnaE	60	830	WP_186489068.1	25
2583	81.1207	207	9.96e-54	28	941	623	23.273	1160	898	dnaE	1	885	WP_117915155.1	1
2584	79.7414	206	2.23e-53	25	925	623	22.595	1160	898	dnaE	6	867	WP_037289450.1	4
2585	60.0862	201	1.93e-51	22	697	419	26.399	1160	923	dnaE	280	1026	WP_118070203.1	371
2587	68.2759	197	2.71e-50	24	792	476	25.253	1160	901	dnaE	176	998	WP_118520598.1	257
2589	24.6552	178	2.25e-48	3	286	173	36.364	1160	281	dnaE	4	286	WP_054685153.1	2
2590	73.8793	189	9e-48	24	857	556	23.921	1160	898	dnaE	83	956	WP_118343667.1	155
2591	73.8793	188	1.39e-47	24	857	556	23.921	1160	898	dnaE	83	956	WP_118759141.1	155
2592	80.7759	172	1.26e-42	29	937	588	22.625	1160	951	dnaE	83	1015	WP_118174719.1	148
2593	30.0862	162	8.66e-42	5	349	234	30.946	1160	1088	dnaE	741	367	WP_207642219.1	25
2594	72.6724	162	8.13e-40	29	843	525	23.132	1160	748	dnaE	7	823	WP_118592632.1	3
2595	72.4138	161	4.36e-39	24	840	541	22.857	1160	892	dnaE	83	846	WP_092977237.1	84
2596	80.7759	140	2e-32	27	937	487	23.479	1160	891	dnaE	83	1507	WP_117890466.1	673
2598	16.1207	129	2.28e-32	5	187	87	41.711	1160	410	dnaE	239	244	WP_117524705.1	65
2599	80.7759	139	3.19e-32	27	937	487	23.479	1160	891	dnaE	83	1507	WP_117497511.1	673
2601	80.7759	139	3.66e-32	27	937	487	23.479	1160	891	dnaE	83	1507	WP_117540201.1	673
2603	79.1379	139	5.03e-32	35	918	489	23.747	1160	891	dnaE	83	1443	WP_211147756.1	628
2604	80.7759	138	6.53e-32	27	937	488	23.372	1160	891	dnaE	83	1507	WP_117824956.1	673
2606	80.7759	138	6.64e-32	27	937	488	23.372	1160	891	dnaE	83	1507	WP_118113672.1	673
2608	80.7759	138	6.87e-32	27	937	488	23.372	1160	891	dnaE	83	1507	WP_117836107.1	673
2610	80.7759	138	6.93e-32	27	937	488	23.372	1160	891	dnaE	83	1507	WP_118106258.1	673
2612	80.7759	138	7.81e-32	27	937	488	23.372	1160	891	dnaE	83	1507	WP_117860859.1	673
2614	80.7759	138	7.81e-32	27	937	488	23.372	1160	891	dnaE	83	1507	WP_117960266.1	673
2616	80.7759	138	8.72e-32	27	937	488	23.372	1160	891	dnaE	83	1507	WP_117568133.1	673
2618	80.7759	138	1.04e-31	27	937	488	23.372	1160	891	dnaE	83	1507	WP_118187727.1	673
2620	78.9655	137	1.77e-31	34	916	493	23.581	1160	891	dnaE	83	1443	WP_138157858.1	628
2621	79.4828	135	5.99e-31	31	922	487	23.427	1160	891	dnaE	83	1441	WP_186833408.1	626
2624	81.5517	127	2.11e-28	34	946	481	22.939	1160	891	dnaE	83	1500	WP_186864927.1	666
2626	81.2069	125	9.75e-28	33	942	487	22.824	1160	891	dnaE	83	1500	WP_121055170.1	666
2628	77.5862	120	1.71e-26	37	900	513	23.889	1160	891	dnaE	83	1443	WP_092978333.1	625
2630	82.5	116	4.52e-25	37	957	510	22.675	1160	882	dnaE	44	1434	WP_181979474.1	590
2631	82.5	116	4.84e-25	37	957	510	22.675	1160	882	dnaE	44	1434	WP_117930765.1	590
2632	82.5	116	5e-25	37	957	510	22.675	1160	882	dnaE	44	1434	WP_181980495.1	590
2633	82.5	116	5.18e-25	37	957	510	22.675	1160	882	dnaE	44	1434	WP_173019042.1	590
2634	82.5	116	5.49e-25	37	957	510	22.675	1160	882	dnaE	44	1434	WP_173019979.1	590
2635	82.5	115	8.19e-25	37	957	510	22.675	1160	882	dnaE	44	1434	WP_117968001.1	590
2636	34.9138	110	9.67e-25	13	405	254	27.16	1160	390	dnaE	6	385	WP_118159305.1	2
2637	34.6552	110	1.15e-24	12	402	259	26.866	1160	390	dnaE	6	385	WP_117939266.1	2
2638	79.7414	115	1.18e-24	34	925	496	22.378	1160	891	dnaE	83	1443	WP_101028459.1	625
2639	76.9828	114	1.4e-24	30	893	471	22.396	1160	843	dnaE	71	1432	WP_138270002.1	642
2641	82.5	113	4.29e-24	37	957	511	22.571	1160	882	dnaE	44	1434	WP_181980354.1	590
2642	79.4828	113	4.38e-24	35	922	497	22.451	1160	891	dnaE	83	1430	WP_191340106.1	614
2644	82.5	113	4.48e-24	37	957	511	22.571	1160	882	dnaE	44	1434	WP_117971927.1	590
2645	82.5	113	4.56e-24	37	957	511	22.571	1160	882	dnaE	44	1434	WP_178085344.1	590
2646	82.5	113	4.63e-24	37	957	511	22.571	1160	882	dnaE	44	1434	WP_101069575.1	590
2647	82.5	112	5e-24	37	957	511	22.571	1160	882	dnaE	44	1434	WP_117520250.1	590
2648	82.5	112	5e-24	37	957	511	22.571	1160	882	dnaE	44	1434	WP_118099482.1	590
2649	82.5	112	5.17e-24	37	957	511	22.571	1160	882	dnaE	44	1434	WP_195230427.1	590
2650	82.5	112	5.31e-24	37	957	511	22.571	1160	882	dnaE	44	1434	WP_015523885.1	590
2651	82.5	112	5.44e-24	37	957	511	22.571	1160	882	dnaE	44	1434	WP_117911206.1	590
2652	82.5	112	5.68e-24	37	957	511	22.571	1160	882	dnaE	44	1434	WP_117837299.1	590
2653	80.5172	112	5.85e-24	31	934	481	22.27	1160	886	dnaE	83	1496	WP_028527300.1	678
2655	80.8621	112	7.18e-24	32	938	497	22.175	1160	888	dnaE	83	1478	WP_028509697.1	642
2656	52.3276	112	8.9e-24	21	607	308	25.041	1160	608	dnaE	83	1191	WP_118635830.1	651
2658	82.5	110	2.12e-23	37	957	512	22.466	1160	882	dnaE	44	1434	WP_117886902.1	590
2659	81.5517	108	7.93e-23	34	946	498	22.304	1160	891	dnaE	83	1481	WP_072417908.1	636
2661	77.7586	108	1.04e-22	37	902	520	22.838	1160	891	dnaE	83	1447	WP_186934859.1	629
2663	80.2586	108	1.1e-22	30	931	532	21.482	1160	888	dnaE	76	1480	WP_117876417.1	631
2665	47.069	107	1.73e-22	22	546	283	26.557	1160	567	dnaE	83	1117	WP_195410296.1	629
2668	80.2586	107	1.97e-22	30	931	532	21.482	1160	888	dnaE	76	1480	WP_195248954.1	631
2670	80.2586	107	1.97e-22	30	931	532	21.482	1160	888	dnaE	76	1480	WP_117956444.1	631
2672	80.2586	107	2.14e-22	30	931	532	21.482	1160	888	dnaE	76	1480	WP_195388132.1	631
2674	80.2586	107	2.2e-22	30	931	532	21.482	1160	888	dnaE	76	1480	WP_186491887.1	631
2676	80.2586	107	2.22e-22	30	931	532	21.482	1160	888	dnaE	76	1480	WP_118059684.1	631
2678	80.2586	107	2.29e-22	30	931	532	21.482	1160	888	dnaE	76	1480	WP_118123546.1	631
2680	80.2586	107	2.45e-22	30	931	532	21.482	1160	888	dnaE	76	1480	WP_041337169.1	631
2682	80.2586	107	2.47e-22	30	931	532	21.482	1160	888	dnaE	76	1480	WP_195518097.1	631
2684	80.2586	107	2.47e-22	30	931	532	21.482	1160	888	dnaE	76	1480	WP_195551192.1	631
2686	80.2586	107	2.54e-22	30	931	532	21.482	1160	888	dnaE	76	1480	WP_117926984.1	631
2688	80.2586	107	2.58e-22	30	931	532	21.482	1160	888	dnaE	76	1480	WP_117863222.1	631
2690	8.87931	95.9	2.76e-22	2	103	50	44.66	1160	731	dnaE	629	97	WP_054685145.1	2
2691	45.9483	107	3.73e-22	21	533	286	25.704	1160	558	dnaE	83	1099	WP_117732443.1	620
2693	45.9483	106	3.89e-22	21	533	286	25.704	1160	558	dnaE	83	1099	WP_021682227.1	620
2695	13.3621	102	4.12e-22	2	155	96	35.484	1160	887	dnaE	733	152	WP_118582393.1	2
2696	80.2586	105	8.32e-22	30	931	533	21.375	1160	888	dnaE	76	1480	WP_117923032.1	631
2698	75.6897	105	9.07e-22	32	878	478	23.69	1160	858	dnaE	83	1403	WP_074716322.1	616
2700	82.6724	105	9.38e-22	32	959	502	22.732	1160	891	dnaE	76	1459	WP_028505594.1	597
2701	80.2586	105	1.03e-21	30	931	533	21.375	1160	888	dnaE	76	1480	WP_117896679.1	631
2703	80.2586	105	1.04e-21	30	931	533	21.375	1160	888	dnaE	76	1480	WP_117891460.1	631
2705	80.2586	105	1.13e-21	30	931	533	21.375	1160	888	dnaE	76	1480	WP_117856592.1	631
2707	77.6724	105	1.19e-21	33	901	482	23.085	1160	858	dnaE	73	1403	WP_072300168.1	599
2709	80.2586	105	1.36e-21	30	931	533	21.375	1160	888	dnaE	76	1480	WP_117939602.1	631
2711	81.6379	105	1.4e-21	33	947	500	22.598	1160	891	dnaE	80	1488	WP_074833342.1	640
2713	45.7759	105	1.42e-21	21	531	281	25.612	1160	560	dnaE	83	1088	WP_015558907.1	619
2714	77.6724	104	1.69e-21	33	901	482	23.085	1160	858	dnaE	73	1403	WP_028515678.1	599
2716	80.2586	104	1.76e-21	30	931	533	21.375	1160	888	dnaE	76	1480	WP_195220141.1	631
2718	80.2586	104	1.93e-21	30	931	533	21.375	1160	888	dnaE	76	1480	WP_117903713.1	631
2720	74.4828	104	2.04e-21	34	864	469	22.917	1160	842	dnaE	83	1394	WP_044973402.1	624
2722	81.1207	103	2.81e-21	33	941	494	22.21	1160	891	dnaE	83	1497	WP_117889283.1	663
2724	44.2241	103	3.41e-21	20	513	269	26.121	1160	542	dnaE	83	1071	WP_009986089.1	616
2725	82.1552	102	6.01e-21	31	953	499	21.196	1160	891	dnaE	83	1483	WP_124098758.1	639
2726	77.1552	102	7.07e-21	34	895	484	23.687	1160	858	dnaE	73	1403	WP_028516499.1	599
2728	81.6379	102	1.01e-20	33	947	500	22.598	1160	891	dnaE	80	1488	WP_074960748.1	640
2730	77.1552	102	1.29e-20	34	895	485	23.575	1160	858	dnaE	73	1403	WP_072951304.1	599
2732	76.6379	101	1.47e-20	34	889	476	22.61	1160	858	dnaE	83	1406	WP_139275463.1	617
2733	80.2586	100	2.32e-20	29	931	495	21.482	1160	886	dnaE	83	1490	WP_195409443.1	669
2735	81.6379	100	2.36e-20	32	947	502	22.386	1160	891	dnaE	80	1488	WP_037290255.1	640
2737	81.6379	100	2.36e-20	32	947	502	22.386	1160	891	dnaE	80	1489	WP_013498767.1	641
2739	80.2586	100	2.36e-20	29	931	495	21.482	1160	886	dnaE	83	1490	WP_195477790.1	669
2741	81.1207	100	2.59e-20	35	941	503	23.061	1160	891	dnaE	80	1487	WP_002853408.1	639
2743	80.2586	100	3.04e-20	29	931	495	21.482	1160	886	dnaE	83	1490	WP_195379539.1	669
2745	81.6379	100	3.6e-20	32	947	503	22.281	1160	891	dnaE	80	1488	WP_024856410.1	640
2747	80.2586	100	4.38e-20	29	931	496	21.375	1160	886	dnaE	83	1490	WP_148462782.1	669
2749	76.2069	99.8	5.42e-20	33	884	475	23.19	1160	858	dnaE	83	1403	WP_024859307.1	616
2751	80.2586	99.8	5.85e-20	29	931	496	21.375	1160	886	dnaE	83	1490	WP_173773357.1	669
2753	77.6724	99.4	6.81e-20	33	901	484	22.863	1160	858	dnaE	73	1403	WP_037299043.1	599
2754	80.2586	99.4	8.64e-20	29	931	496	21.375	1160	886	dnaE	83	1490	WP_195991893.1	669
2756	80.2586	99	9.73e-20	29	931	496	21.375	1160	886	dnaE	83	1490	WP_195699916.1	669
2758	76.4655	98.6	1.48e-19	30	887	504	22.773	1160	858	dnaE	73	1406	WP_031561446.1	600
2759	75.6897	97.8	2.09e-19	31	878	486	22.779	1160	858	dnaE	83	1403	WP_028520333.1	616
2761	80.2586	95.9	8.46e-19	29	931	498	21.16	1160	886	dnaE	83	1488	WP_117854108.1	667
2763	76.2069	94.7	1.97e-18	32	884	482	22.398	1160	858	dnaE	83	1403	WP_109725231.1	616
2765	68.7931	93.6	5.17e-18	29	798	423	22.18	1160	788	dnaE	83	1351	WP_118610748.1	660
2767	38.5345	92.4	7.58e-18	14	447	300	22.595	1160	902	dnaE	494	491	WP_118571480.1	53
2768	68.7931	92.4	9.77e-18	29	798	424	22.055	1160	788	dnaE	83	1351	WP_118408790.1	660
2770	68.7931	92.4	1.03e-17	29	798	424	22.055	1160	788	dnaE	83	1351	WP_118330109.1	660
2772	68.7931	92.4	1.04e-17	29	798	424	22.055	1160	788	dnaE	83	1351	WP_118587207.1	660
2774	68.7931	92.4	1.05e-17	29	798	424	22.055	1160	788	dnaE	83	1351	WP_055149808.1	660
2776	68.7931	92.4	1.12e-17	28	798	425	21.93	1160	788	dnaE	83	1344	WP_008705717.1	653
2778	68.7931	92.4	1.14e-17	28	798	425	21.93	1160	788	dnaE	83	1351	WP_118616930.1	660
2780	68.7931	92.4	1.14e-17	28	798	425	21.93	1160	788	dnaE	83	1351	WP_118614656.1	660
2782	68.7931	92	1.2e-17	28	798	425	21.93	1160	788	dnaE	83	1351	WP_118758825.1	660
2784	68.7931	92	1.2e-17	28	798	425	21.93	1160	788	dnaE	83	1351	WP_118566122.1	660
2786	77.3276	92	1.2e-17	34	897	488	23.188	1160	858	dnaE	73	1406	WP_074740063.1	600
2787	51.4655	92	1.38e-17	20	597	315	23.618	1160	608	dnaE	83	1182	WP_119247329.1	656
2789	68.7931	92	1.4e-17	29	798	424	22.055	1160	788	dnaE	83	1347	WP_118569456.1	656
2791	51.4655	92	1.49e-17	20	597	315	23.618	1160	608	dnaE	83	1182	WP_117943660.1	656
2793	48.1897	86.7	5.37e-16	19	559	290	23.256	1160	565	dnaE	83	1156	WP_118514703.1	661
2795	48.1897	85.1	1.71e-15	19	559	291	23.077	1160	565	dnaE	83	1156	WP_118609041.1	661
2797	48.1897	85.1	1.98e-15	19	559	291	23.077	1160	565	dnaE	83	1156	WP_118752496.1	661
2799	48.1897	85.1	2.01e-15	19	559	291	23.077	1160	565	dnaE	83	1156	WP_021651820.1	661
2801	48.4483	84.7	2.37e-15	19	562	289	22.776	1160	565	dnaE	83	1156	WP_195456451.1	661
2803	52.5862	84.3	2.73e-15	23	610	316	23.279	1160	616	dnaE	83	1192	WP_118510159.1	659
2806	48.4483	83.2	6.37e-15	19	562	290	22.598	1160	565	dnaE	83	1156	WP_173761891.1	661
2808	48.4483	83.2	6.99e-15	19	562	290	22.598	1160	565	dnaE	83	1156	WP_118169956.1	661
2810	48.4483	83.2	6.99e-15	19	562	290	22.598	1160	565	dnaE	83	1156	WP_021975891.1	661
2812	48.4483	83.2	7.36e-15	19	562	290	22.598	1160	565	dnaE	83	1156	WP_118063199.1	661
2814	48.2759	82	1.63e-14	20	560	290	23.036	1160	565	dnaE	83	1155	WP_117675798.1	660
2817	48.2759	82	1.66e-14	20	560	290	23.036	1160	565	dnaE	83	1155	WP_118247234.1	660
2820	48.2759	82	1.69e-14	20	560	290	23.036	1160	565	dnaE	83	1155	WP_118136857.1	660
2823	48.2759	81.6	1.84e-14	20	560	290	23.036	1160	565	dnaE	83	1155	WP_118609521.1	660
2826	40.1724	80.1	2.16e-14	18	466	281	21.459	1160	401	dnaE	7	454	WP_118571478.1	3
2827	6.89655	61.6	8.91e-11	1	80	41	42.5	1160	617	dnaE	538	75	WP_207642220.1	1
2828	34.2241	64.7	2.31e-09	14	397	259	24.181	1160	382	dnaE	1	370	WP_028510262.1	1
2829	17.7586	54.3	3.54e-06	7	206	126	28.155	1160	264	dnaE	73	796	WP_019678600.1	599
2830	9.82759	50.8	7.04e-06	3	114	71	32.456	1160	109	dnaE	1	113	WP_117524707.1	1
2841	98.6231	283	9.36e-87	12	573	344	33.159	581	560	dnaG	10	563	WP_021977938.1	8
2842	76.2478	283	1.26e-86	5	443	272	36.569	581	449	dnaG	9	442	WP_117889343.1	7
2843	99.8279	283	1.32e-86	13	580	341	32.241	581	560	dnaG	10	564	WP_055053826.1	8
2844	99.8279	283	1.46e-86	13	580	340	32.414	581	560	dnaG	10	564	WP_118137174.1	8
2845	99.8279	282	1.83e-86	13	580	341	32.241	581	560	dnaG	10	564	WP_118330319.1	8
2846	99.8279	282	1.87e-86	13	580	341	32.241	581	560	dnaG	10	564	WP_022380712.1	8
2847	99.8279	282	1.93e-86	13	580	341	32.241	581	560	dnaG	10	564	WP_026648543.1	8
2848	99.8279	282	2.3e-86	13	580	341	32.241	581	560	dnaG	10	564	WP_008707632.1	8
2849	99.8279	282	3.03e-86	13	580	340	32.414	581	560	dnaG	10	564	WP_117844909.1	8
2850	98.6231	281	3.32e-86	12	573	345	32.984	581	560	dnaG	10	563	WP_118752449.1	8
2851	76.2478	281	4.87e-86	5	443	272	36.569	581	449	dnaG	9	442	WP_117860868.1	7
2852	100	281	4.91e-86	14	581	335	32.874	581	560	dnaG	10	563	WP_173755363.1	8
2853	81.4114	281	5.19e-86	8	473	278	35.307	581	462	dnaG	10	472	WP_118338781.1	8
2854	76.2478	281	5.53e-86	5	443	271	36.795	581	449	dnaG	9	442	WP_117497534.1	7
2855	98.9673	281	5.63e-86	14	575	341	33.217	581	560	dnaG	10	563	WP_119240166.1	8
2856	98.6231	281	5.87e-86	12	573	345	32.984	581	560	dnaG	10	563	WP_110102026.1	8
2857	76.2478	281	5.96e-86	5	443	272	36.569	581	449	dnaG	9	442	WP_055156168.1	7
2858	98.6231	281	6.53e-86	12	573	345	32.984	581	560	dnaG	10	563	WP_118625379.1	8
2859	98.6231	281	6.74e-86	12	573	345	32.984	581	560	dnaG	10	563	WP_118513724.1	8
2860	99.8279	281	7.51e-86	13	580	341	32.241	581	560	dnaG	10	564	WP_117676308.1	8
2861	81.4114	280	9.09e-86	8	473	278	35.307	581	462	dnaG	10	472	WP_062807499.1	8
2862	76.2478	280	9.58e-86	5	443	273	36.343	581	449	dnaG	9	442	WP_118109522.1	7
2863	99.8279	280	9.89e-86	13	580	341	32.241	581	560	dnaG	10	564	WP_118516773.1	8
2864	82.9604	280	1.74e-85	9	482	276	35.892	581	468	dnaG	9	477	WP_022075106.1	7
2865	66.2651	279	3.4e-85	5	385	221	39.74	581	391	dnaG	10	384	WP_118609614.1	8
2866	82.9604	278	5.06e-85	9	482	276	35.892	581	468	dnaG	9	477	WP_121055232.1	7
2867	66.2651	278	1.01e-84	5	385	220	40	581	391	dnaG	10	384	WP_118508539.1	8
2868	66.2651	278	1.05e-84	5	385	222	39.481	581	391	dnaG	10	384	WP_195992357.1	8
2869	65.9208	276	4.17e-84	3	383	225	39.426	581	391	dnaG	10	384	WP_021924995.1	8
2870	76.2478	273	3.57e-83	5	443	277	35.44	581	450	dnaG	10	443	WP_118635987.1	8
2871	76.0757	272	1.41e-82	6	442	272	35.747	581	442	dnaG	4	434	WP_028529212.1	2
2872	66.2651	272	1.91e-82	5	385	223	39.221	581	391	dnaG	10	384	WP_173716358.1	8
2873	66.2651	271	3.66e-82	5	385	223	39.221	581	391	dnaG	10	384	WP_195477991.1	8
2874	66.2651	271	5.13e-82	5	385	223	39.221	581	391	dnaG	10	384	WP_173771845.1	8
2875	66.2651	270	6e-82	5	385	223	39.221	581	391	dnaG	10	384	WP_148462390.1	8
2876	65.9208	265	5e-80	3	383	229	38.381	581	391	dnaG	10	384	WP_117943088.1	8
2877	99.3115	264	1.6e-79	14	577	348	31.369	581	559	dnaG	10	563	WP_138269872.1	8
2878	76.2478	262	8.64e-79	8	443	274	33.634	581	437	dnaG	5	435	WP_211147581.1	3
2879	76.2478	261	1.73e-78	8	443	274	33.634	581	437	dnaG	5	435	WP_138156001.1	3
2880	75.5594	256	1.05e-76	8	439	279	33.03	581	438	dnaG	5	431	WP_117886225.1	3
2881	75.5594	256	1.07e-76	8	439	279	33.03	581	438	dnaG	5	431	WP_117846635.1	3
2882	75.5594	256	1.15e-76	8	439	279	33.03	581	438	dnaG	5	431	WP_155129441.1	3
2883	75.5594	256	1.18e-76	8	439	279	33.03	581	438	dnaG	5	431	WP_117979053.1	3
2884	75.5594	256	1.32e-76	8	439	279	33.03	581	438	dnaG	5	431	WP_117950692.1	3
2885	75.5594	256	1.34e-76	8	439	279	33.03	581	438	dnaG	5	431	WP_015523647.1	3
2886	75.5594	256	1.65e-76	8	439	279	33.03	581	438	dnaG	5	431	WP_117912047.1	3
2887	75.5594	256	1.91e-76	8	439	279	33.03	581	438	dnaG	5	431	WP_117949575.1	3
2888	75.5594	255	3.19e-76	8	439	280	32.802	581	438	dnaG	5	431	WP_117966600.1	3
2889	75.5594	254	4.6e-76	8	439	280	32.802	581	438	dnaG	5	431	WP_101069887.1	3
2890	75.5594	254	5.11e-76	8	439	280	32.802	581	438	dnaG	5	431	WP_117930607.1	3
2891	75.5594	254	5.22e-76	8	439	280	32.802	581	438	dnaG	5	431	WP_118127978.1	3
2892	75.5594	254	5.61e-76	8	439	279	33.03	581	438	dnaG	5	431	WP_118101294.1	3
2893	75.5594	254	8.1e-76	8	439	280	32.802	581	438	dnaG	5	431	WP_117881271.1	3
2894	72.6334	254	9.98e-76	7	422	264	34.123	581	421	dnaG	5	415	WP_092974430.1	3
2895	75.5594	253	2.19e-75	8	439	281	32.574	581	438	dnaG	5	431	WP_117837505.1	3
2896	75.5594	248	9.04e-74	8	439	284	31.891	581	438	dnaG	5	431	WP_101029036.1	3
2897	66.0929	246	5.89e-73	5	384	238	35.417	581	391	dnaG	9	381	WP_037297754.1	7
2898	66.0929	244	2.7e-72	5	384	239	35.156	581	391	dnaG	9	381	WP_019678080.1	7
2899	73.1497	244	3.35e-72	6	425	273	32.941	581	430	dnaG	10	417	WP_207735307.1	1
2900	73.1497	244	5.08e-72	6	425	273	32.941	581	430	dnaG	10	417	WP_207722739.1	1
2901	66.0929	242	1.84e-71	6	384	240	34.896	581	391	dnaG	9	381	WP_109725876.1	7
2902	66.6093	240	9.66e-71	6	387	236	34.884	581	391	dnaG	9	381	WP_028515892.1	7
2903	66.6093	239	1.77e-70	6	387	236	34.884	581	391	dnaG	9	381	WP_028518761.1	7
2904	66.6093	239	2.34e-70	6	387	236	34.884	581	391	dnaG	9	381	WP_074714181.1	7
2905	66.6093	239	2.68e-70	6	387	237	34.625	581	391	dnaG	9	381	WP_072300778.1	7
2906	66.0929	239	2.98e-70	5	384	238	35.417	581	391	dnaG	9	381	WP_009986521.1	7
2907	70.2238	239	4.08e-70	6	408	255	35.049	581	411	dnaG	5	401	WP_015557243.1	3
2908	66.9535	239	4.29e-70	9	389	232	35.476	581	391	dnaG	9	382	WP_072952359.1	7
2909	78.3133	238	9.35e-70	7	455	294	32.308	581	455	dnaG	5	447	WP_028509589.1	3
2910	66.0929	237	1.45e-69	6	384	241	34.635	581	391	dnaG	9	381	WP_028521391.1	7
2911	66.6093	237	1.66e-69	6	387	238	34.367	581	391	dnaG	9	381	WP_024862171.1	7
2912	70.0516	234	1.65e-68	4	407	267	32.432	581	413	dnaG	9	407	WP_075423973.1	7
2913	74.8709	234	1.88e-68	9	435	270	33.333	581	430	dnaG	4	425	WP_186833519.1	3
2914	76.42	233	7.06e-68	3	444	304	30.18	581	445	dnaG	5	443	WP_072416194.1	3
2915	71.7728	229	1.34e-66	6	417	269	31.415	581	413	dnaG	5	410	WP_124099246.1	3
2916	63.3391	225	5.79e-65	6	368	231	34.239	581	391	dnaG	27	384	WP_074741048.1	25
2917	71.4286	225	7.41e-65	7	415	271	31.807	581	413	dnaG	5	411	WP_171028865.1	3
2918	71.4286	224	1.02e-64	7	415	272	31.566	581	413	dnaG	5	411	WP_041337237.1	3
2919	71.4286	224	1.32e-64	7	415	272	31.566	581	413	dnaG	5	411	WP_195220227.1	3
2920	71.4286	224	1.96e-64	7	415	272	31.566	581	413	dnaG	5	411	WP_181982820.1	3
2921	71.4286	224	2.06e-64	7	415	272	31.566	581	413	dnaG	5	411	WP_195387762.1	3
2922	71.4286	223	2.06e-64	7	415	272	31.566	581	413	dnaG	5	409	WP_117856680.1	1
2923	71.4286	223	2.15e-64	7	415	272	31.566	581	413	dnaG	5	411	WP_181982685.1	3
2924	71.4286	223	3.31e-64	7	415	272	31.566	581	413	dnaG	5	411	WP_181982468.1	3
2925	71.4286	223	3.56e-64	7	415	272	31.566	581	413	dnaG	5	411	WP_181986824.1	3
2926	71.4286	223	3.56e-64	7	415	272	31.566	581	413	dnaG	5	411	WP_195518032.1	3
2927	71.4286	223	3.59e-64	7	415	272	31.566	581	413	dnaG	5	411	WP_181983436.1	3
2928	71.4286	223	3.75e-64	7	415	272	31.566	581	413	dnaG	5	411	WP_046440762.1	3
2929	71.4286	223	3.82e-64	7	415	272	31.566	581	413	dnaG	5	411	WP_181986030.1	3
2930	71.4286	223	3.86e-64	7	415	272	31.566	581	413	dnaG	5	411	WP_195248881.1	3
2931	71.4286	221	1.2e-63	7	415	272	31.566	581	413	dnaG	5	411	WP_181984021.1	3
2932	71.4286	220	3.23e-63	7	415	273	31.325	581	413	dnaG	5	411	WP_181987705.1	3
2933	71.4286	220	3.51e-63	7	415	273	31.325	581	413	dnaG	5	411	WP_181981568.1	3
2934	66.2651	219	6.01e-63	6	385	250	32.727	581	402	dnaG	19	393	WP_044976413.1	17
2935	71.4286	219	7.59e-63	7	415	273	31.325	581	413	dnaG	5	411	WP_186489216.1	3
2936	74.0103	218	1.34e-62	5	430	275	31.628	581	431	dnaG	9	424	WP_040646774.1	7
2937	80.7229	218	3.48e-62	8	469	307	30.49	581	465	dnaG	5	460	WP_191339011.1	3
2938	73.3219	217	4.3e-62	4	426	283	30.986	581	431	dnaG	9	424	WP_117732323.1	7
2939	55.7659	211	4.4e-62	5	324	202	35.185	581	323	dnaG	5	323	WP_181988258.1	3
2940	64.1997	217	4.8e-62	7	373	227	33.512	581	391	dnaG	27	384	WP_031559618.1	25
2941	72.2892	217	5.5e-62	5	420	284	30.714	581	421	dnaG	5	418	WP_028505243.1	3
2942	70.7401	205	2.04e-57	5	411	267	29.927	581	421	dnaG	27	429	WP_037288887.1	24
2943	70.7401	204	4.17e-57	5	411	267	29.927	581	421	dnaG	27	429	WP_024857086.1	24
2944	76.2478	203	7.36e-57	7	443	283	29.345	581	445	dnaG	27	460	WP_074834108.1	24
2945	70.7401	202	2.84e-56	5	411	268	29.684	581	421	dnaG	27	429	WP_013498179.1	24
2946	70.7401	201	4.23e-56	5	411	269	29.44	581	421	dnaG	27	429	WP_074959569.1	24
2947	71.4286	201	4.57e-56	6	415	266	30.602	581	424	dnaG	27	433	WP_002846826.1	24
2948	65.4045	147	6.31e-38	10	380	248	26.579	581	388	dnaG	16	359	WP_100084511.1	4
2949	65.7487	139	3.08e-35	9	382	253	26.702	581	389	dnaG	14	361	WP_013483641.1	1
2950	65.5766	139	3.14e-35	9	381	255	26.509	581	389	dnaG	14	361	WP_024858965.1	1
2951	27.883	118	9.44e-30	2	162	101	35.802	581	165	dnaG	5	162	WP_118161763.1	3
2952	36.3167	108	1.37e-24	3	211	141	30.806	581	413	dnaG	205	208	WP_118161761.1	1
2953	58.0034	103	3.85e-23	6	337	201	24.629	581	335	dnaG	10	304	WP_117939834.1	10
2954	57.6592	102	1.04e-22	6	335	203	24.776	581	335	dnaG	10	304	WP_195551537.1	10
2955	55.5938	95.9	1.32e-20	8	323	186	25.697	581	323	dnaG	10	285	WP_037289446.1	8
2956	53.012	88.6	4.64e-18	11	308	184	25.325	581	311	dnaG	10	276	WP_118759143.1	9
2957	52.1515	87.4	1.07e-17	9	303	178	24.092	581	311	dnaG	18	276	WP_118343669.1	17
2958	52.4957	81.6	9.16e-16	10	305	177	23.934	581	316	dnaG	24	284	WP_092977231.1	23
2959	53.5284	77.4	2e-14	7	311	190	23.473	581	311	dnaG	9	278	WP_118174715.1	8
2960	53.7005	77.4	2.15e-14	6	312	188	22.436	581	309	dnaG	10	272	WP_147340610.1	3
2961	24.0964	68.2	1.05e-11	5	140	84	30.714	581	172	dnaG	34	156	WP_124098930.1	29
2962	12.7367	65.1	6.09e-11	3	74	30	47.297	581	87	dnaG	18	75	WP_013483781.1	7
2963	29.2599	65.1	6.14e-11	8	170	94	29.412	581	159	dnaG	10	169	WP_084262248.1	6
2964	13.253	64.7	7.2e-11	2	77	41	38.961	581	90	dnaG	18	82	WP_074959494.1	8
2965	13.253	64.3	1.12e-10	2	77	41	38.961	581	90	dnaG	18	82	WP_072419535.1	8
2966	16.3511	62.8	4.07e-10	3	95	50	36.842	581	120	dnaG	31	112	WP_044921329.1	23
2967	8.95009	62.4	4.73e-10	1	52	25	48.077	581	89	dnaG	38	81	WP_051589094.1	32
2968	7.0568	62.4	5.92e-10	1	41	12	63.415	581	73	dnaG	33	62	WP_118265299.1	25
2969	14.9742	62.4	7.98e-10	3	87	47	39.08	581	118	dnaG	33	106	WP_117825511.1	25
2970	11.704	62.4	8.21e-10	2	68	35	41.176	581	100	dnaG	33	87	WP_173769756.1	25
2971	14.1136	62.4	8.92e-10	3	82	43	40.244	581	113	dnaG	33	101	WP_118408972.1	25
2972	9.98279	61.6	8.99e-10	1	58	26	50	581	90	dnaG	33	79	WP_117888475.1	25
2973	14.1136	62.4	9.44e-10	3	82	43	40.244	581	113	dnaG	33	101	WP_119247583.1	25
2974	14.1136	62.4	9.52e-10	3	82	43	40.244	581	113	dnaG	33	101	WP_118759621.1	25
2975	14.1136	62.4	9.61e-10	3	82	43	40.244	581	113	dnaG	33	101	WP_195983372.1	25
2976	11.704	62	9.62e-10	2	68	35	41.176	581	100	dnaG	33	87	WP_040909625.1	25
2977	14.1136	62.4	9.7e-10	3	82	43	40.244	581	113	dnaG	33	101	WP_117846313.1	25
2978	14.1136	62.4	9.7e-10	3	82	43	40.244	581	113	dnaG	33	101	WP_118344066.1	25
2979	14.1136	62	9.79e-10	3	82	43	40.244	581	113	dnaG	33	101	WP_055059557.1	25
2980	14.1136	62	1.04e-09	3	82	43	40.244	581	113	dnaG	33	101	WP_025530927.1	25
2981	14.1136	62	1.04e-09	3	82	43	40.244	581	113	dnaG	33	101	WP_117498374.1	25
2982	11.704	62	1.04e-09	2	68	35	41.176	581	100	dnaG	33	87	WP_118505430.1	25
2983	14.1136	62	1.06e-09	3	82	43	40.244	581	113	dnaG	33	101	WP_117909660.1	25
2984	7.0568	61.2	1.07e-09	1	41	13	60.976	581	73	dnaG	33	62	WP_119245550.1	25
2985	14.1136	62	1.07e-09	3	82	43	40.244	581	113	dnaG	33	101	WP_014079457.1	25
2986	9.98279	61.6	1.12e-09	1	58	26	50	581	90	dnaG	33	79	WP_119239694.1	25
2987	14.8021	61.2	1.17e-09	2	86	46	34.884	581	96	dnaG	19	86	WP_118411106.1	3
2988	7.0568	61.2	1.22e-09	1	41	13	60.976	581	73	dnaG	33	62	WP_118569214.1	25
2989	7.0568	61.2	1.27e-09	1	41	13	60.976	581	73	dnaG	33	62	WP_118106554.1	25
2990	7.0568	61.2	1.27e-09	1	41	13	60.976	581	73	dnaG	33	62	WP_099323100.1	25
2991	14.1136	62	1.28e-09	3	82	43	40.244	581	113	dnaG	33	101	WP_024730557.1	25
2992	7.0568	61.2	1.31e-09	1	41	13	60.976	581	73	dnaG	33	62	WP_118343861.1	25
2993	7.0568	61.2	1.31e-09	1	41	13	60.976	581	73	dnaG	33	62	WP_002584324.1	25
2994	13.4251	60.8	1.39e-09	2	78	41	39.744	581	91	dnaG	18	82	WP_072419290.1	7
2995	7.0568	61.2	1.41e-09	1	41	13	60.976	581	73	dnaG	33	62	WP_118247838.1	25
2996	7.0568	61.2	1.52e-09	1	41	13	60.976	581	73	dnaG	33	62	WP_118572183.1	25
2997	7.0568	60.8	1.61e-09	1	41	13	60.976	581	73	dnaG	33	62	WP_118144605.1	25
2998	7.0568	60.8	1.71e-09	1	41	13	60.976	581	73	dnaG	33	62	WP_117685613.1	25
2999	7.0568	59.7	1.73e-09	1	41	14	58.537	581	73	dnaG	33	62	WP_118670487.1	25
3000	7.0568	60.8	1.74e-09	1	41	13	60.976	581	73	dnaG	33	62	WP_195700491.1	25
3001	7.0568	60.8	1.79e-09	1	41	13	60.976	581	73	dnaG	33	62	WP_117930459.1	25
3002	7.0568	60.8	1.86e-09	1	41	13	60.976	581	73	dnaG	33	62	WP_119234247.1	25
3003	7.0568	60.8	1.87e-09	1	41	13	60.976	581	73	dnaG	33	62	WP_117546828.1	25
3004	7.0568	60.8	1.89e-09	1	41	13	60.976	581	73	dnaG	33	62	WP_117522852.1	25
3005	7.0568	60.8	1.91e-09	1	41	13	60.976	581	73	dnaG	33	62	WP_117534040.1	25
3006	7.0568	60.5	2.18e-09	1	41	13	60.976	581	73	dnaG	33	62	WP_040342894.1	25
3007	7.0568	60.5	2.26e-09	1	41	13	60.976	581	73	dnaG	33	62	WP_120062320.1	25
3008	7.0568	58.9	2.59e-09	1	41	13	60.976	581	73	dnaG	33	62	WP_118591866.1	25
3009	7.0568	60.5	2.7e-09	1	41	13	60.976	581	73	dnaG	33	62	WP_101105775.1	25
3010	7.0568	60.1	2.83e-09	1	41	13	60.976	581	73	dnaG	33	62	WP_117846379.1	25
3011	17.7281	60.1	3.11e-09	2	103	64	32.039	581	116	dnaG	18	107	WP_072418923.1	7
3012	11.0155	63.2	3.36e-09	2	64	28	46.875	581	90	dnaG	27	81	WP_121057020.1	24
3013	7.0568	60.1	3.59e-09	1	41	13	60.976	581	73	dnaG	33	62	WP_118609665.1	25
3014	9.81067	62.8	3.59e-09	1	57	26	49.123	581	90	dnaG	34	81	WP_119242397.1	28
3015	19.9656	60.8	3.87e-09	1	116	77	32.759	581	311	dnaG	197	209	WP_117524719.1	94
3016	7.0568	59.7	4.33e-09	1	41	14	58.537	581	73	dnaG	33	62	WP_118049617.1	25
3017	14.9742	60.1	4.41e-09	3	87	48	37.931	581	118	dnaG	33	106	WP_118626265.1	25
3018	7.0568	59.3	5.22e-09	1	41	14	58.537	581	73	dnaG	33	62	WP_117970656.1	25
3019	9.81067	62.4	5.49e-09	1	57	26	49.123	581	90	dnaG	34	81	WP_195587142.1	28
3020	7.0568	59.3	5.53e-09	1	41	14	58.537	581	73	dnaG	33	62	WP_109216661.1	25
3021	7.0568	57.8	5.8e-09	1	41	14	58.537	581	73	dnaG	33	62	WP_118633971.1	25
3022	7.0568	59.3	6.19e-09	1	41	14	58.537	581	73	dnaG	33	62	WP_121057131.1	25
3023	9.81067	62	6.34e-09	1	57	26	49.123	581	90	dnaG	34	81	WP_008982914.1	28
3024	7.0568	59.3	6.52e-09	1	41	14	58.537	581	73	dnaG	33	62	WP_118420141.1	25
3025	7.0568	59.3	6.73e-09	1	41	14	58.537	581	73	dnaG	33	62	WP_117907929.1	25
3026	7.0568	58.9	6.92e-09	1	41	14	58.537	581	73	dnaG	33	62	WP_117846387.1	25
3027	18.2444	58.9	7.46e-09	3	106	66	29.245	581	132	dnaG	31	123	WP_073106823.1	23
3028	7.0568	58.9	7.68e-09	1	41	14	58.537	581	73	dnaG	33	62	WP_025579842.1	25
3029	7.0568	58.9	7.68e-09	1	41	14	58.537	581	73	dnaG	33	62	WP_195531252.1	25
3030	11.3597	58.9	7.84e-09	1	66	38	39.394	581	96	dnaG	31	86	WP_109258819.1	23
3031	7.0568	58.9	7.9e-09	1	41	13	60.976	581	73	dnaG	33	62	WP_118576296.1	25
3032	14.1136	59.3	8.06e-09	3	82	44	39.024	581	113	dnaG	33	101	WP_117676351.1	25
3033	10.327	58.5	8.32e-09	1	60	33	41.667	581	98	dnaG	39	88	WP_015538079.1	31
3034	9.98279	58.9	8.51e-09	1	58	28	46.552	581	91	dnaG	34	80	WP_118753153.1	26
3035	9.81067	61.6	9.09e-09	1	57	28	47.368	581	90	dnaG	34	82	WP_195551645.1	28
3036	11.3597	58.5	9.21e-09	1	66	38	39.394	581	96	dnaG	31	86	WP_117522847.1	23
3037	6.88468	58.5	9.21e-09	1	40	13	60	581	73	dnaG	34	51	WP_118633746.1	15
3038	7.0568	58.9	9.26e-09	1	41	14	58.537	581	73	dnaG	33	62	WP_118411447.1	25
3039	14.4578	56.2	9.33e-09	3	84	46	35.714	581	97	dnaG	18	87	WP_072416403.1	8
3040	7.0568	58.5	9.44e-09	1	41	14	58.537	581	73	dnaG	33	62	WP_020994021.1	25
3041	7.0568	58.5	9.53e-09	1	41	14	58.537	581	73	dnaG	33	62	WP_055201180.1	25
3042	7.0568	58.5	9.95e-09	1	41	14	58.537	581	73	dnaG	33	62	WP_195388563.1	25
3043	14.1136	59.3	1.01e-08	3	82	44	39.024	581	113	dnaG	33	101	WP_186489859.1	25
3044	7.0568	58.5	1.01e-08	1	41	14	58.537	581	73	dnaG	33	62	WP_040647966.1	25
3045	6.88468	58.5	1.02e-08	1	40	13	60	581	73	dnaG	34	62	WP_118670463.1	26
3046	9.98279	58.5	1.04e-08	1	58	28	46.552	581	91	dnaG	34	80	WP_025544160.1	26
3047	9.98279	58.5	1.06e-08	1	58	28	46.552	581	91	dnaG	34	80	WP_002595104.1	26
3048	14.1136	58.9	1.15e-08	3	82	44	39.024	581	113	dnaG	33	101	WP_118583041.1	25
3049	6.88468	57	1.21e-08	1	40	13	60	581	73	dnaG	34	62	WP_118633970.1	26
3050	13.0809	58.5	1.22e-08	3	76	39	40.789	581	113	dnaG	39	73	WP_118591957.1	3
3051	14.1136	58.9	1.29e-08	3	82	44	39.024	581	113	dnaG	33	101	WP_117943395.1	25
3052	10.4991	57.8	1.48e-08	1	61	33	42.623	581	91	dnaG	31	81	WP_118109745.1	23
3053	13.9415	57.8	1.54e-08	2	81	43	34.568	581	91	dnaG	19	81	WP_118592675.1	3
3054	9.81067	60.5	2.26e-08	1	57	27	47.368	581	90	dnaG	34	81	WP_186935187.1	28
3055	11.0155	60.1	2.36e-08	2	64	29	45.313	581	90	dnaG	27	81	WP_119244938.1	24
3056	9.81067	60.1	2.38e-08	1	57	27	47.368	581	90	dnaG	34	81	WP_118587782.1	28
3057	9.81067	60.1	2.38e-08	1	57	27	47.368	581	90	dnaG	34	81	WP_118175750.1	28
3058	14.6299	58.2	2.38e-08	4	85	41	37.647	581	113	dnaG	33	101	WP_118162614.1	25
3059	9.81067	60.1	2.44e-08	1	57	27	47.368	581	90	dnaG	34	81	WP_195380364.1	28
3060	9.81067	60.1	2.52e-08	1	57	27	47.368	581	90	dnaG	34	81	WP_118633683.1	28
3061	10.4991	57.4	2.54e-08	1	61	33	42.623	581	91	dnaG	31	81	WP_117853263.1	23
3062	9.81067	60.1	2.59e-08	1	57	27	47.368	581	90	dnaG	34	81	WP_117596964.1	28
3063	9.81067	60.1	2.63e-08	1	57	27	47.368	581	90	dnaG	34	81	WP_117529587.1	28
3064	10.4991	57	2.65e-08	1	61	33	42.623	581	91	dnaG	31	81	WP_173765263.1	23
3065	9.81067	60.1	3.02e-08	1	57	27	47.368	581	90	dnaG	34	81	WP_117804248.1	28
3066	10.4991	57	3.24e-08	1	61	33	42.623	581	91	dnaG	31	81	WP_117943191.1	23
3067	13.0809	57	3.95e-08	3	76	40	38.158	581	107	dnaG	33	94	WP_173741414.1	25
3068	9.98279	59.3	4.12e-08	1	58	29	44.828	581	90	dnaG	33	81	WP_118637982.1	27
3069	9.98279	56.6	4.23e-08	1	58	28	46.552	581	90	dnaG	33	79	WP_118576270.1	25
3070	6.88468	56.6	4.5e-08	1	40	14	57.5	581	73	dnaG	34	62	WP_118063252.1	26
3071	14.1136	56.2	5e-08	2	82	51	32.927	581	91	dnaG	10	81	WP_051411514.1	4
3072	10.327	56.6	5.01e-08	1	60	32	43.333	581	90	dnaG	31	80	WP_117916241.1	23
3073	10.4991	56.2	5.55e-08	1	61	35	39.344	581	91	dnaG	31	81	WP_055058964.1	23
3074	10.327	56.2	5.6e-08	1	60	33	41.667	581	90	dnaG	31	80	WP_117494651.1	23
3075	9.81067	56.2	5.76e-08	1	57	31	42.105	581	90	dnaG	34	80	WP_118188031.1	26
3076	9.81067	56.2	5.93e-08	1	57	31	42.105	581	90	dnaG	34	80	WP_117569280.1	26
3077	13.9415	56.2	5.98e-08	2	81	45	32.099	581	91	dnaG	19	81	WP_118514654.1	3
3078	13.7694	56.2	6.04e-08	2	80	43	33.75	581	90	dnaG	19	80	WP_039996408.1	3
3079	13.7694	56.2	6.33e-08	2	80	43	33.75	581	90	dnaG	19	80	WP_040648333.1	3
3080	9.1222	56.2	6.39e-08	1	53	29	41.509	581	90	dnaG	38	80	WP_118578227.1	30
3081	13.9415	56.2	6.57e-08	2	81	45	32.099	581	91	dnaG	19	81	WP_055199526.1	3
3082	14.1136	56.6	6.84e-08	3	82	45	37.805	581	113	dnaG	33	101	WP_097779939.1	25
3083	21.1704	57.4	7.65e-08	2	123	76	29.268	581	311	dnaG	197	292	WP_118159303.1	173
3084	9.98279	55.8	8.31e-08	1	58	28	46.552	581	90	dnaG	33	79	WP_118614711.1	25
3085	21.1704	57.4	8.59e-08	2	123	76	29.268	581	311	dnaG	197	292	WP_117939268.1	173
3086	14.1136	55.8	1.04e-07	3	82	44	39.024	581	114	dnaG	34	102	WP_117943762.1	26
3087	13.9415	55.5	1.09e-07	2	81	43	34.568	581	91	dnaG	19	81	WP_117767770.1	3
3088	9.98279	55.5	1.27e-07	1	58	29	44.828	581	91	dnaG	34	80	WP_055201167.1	26
3089	11.8761	55.5	1.28e-07	2	69	35	42.029	581	101	dnaG	33	93	WP_207733119.1	30
3090	14.1136	55.8	1.29e-07	3	82	44	39.024	581	114	dnaG	34	102	WP_008707134.1	26
3091	14.1136	55.5	1.39e-07	3	82	44	39.024	581	114	dnaG	34	102	WP_118137594.1	26
3092	12.9088	55.1	1.49e-07	2	75	43	36	581	107	dnaG	33	94	WP_173015420.1	25
3093	7.40103	55.1	1.73e-07	1	43	19	48.837	581	73	dnaG	31	62	WP_118343868.1	23
3094	7.40103	55.1	1.73e-07	1	43	19	48.837	581	73	dnaG	31	62	WP_008371567.1	23
3095	7.40103	55.1	1.74e-07	1	43	17	53.488	581	73	dnaG	31	62	WP_117943781.1	23
3096	7.40103	55.1	1.79e-07	1	43	19	48.837	581	73	dnaG	31	62	WP_118170903.1	23
3097	7.40103	54.7	2.1e-07	1	43	19	48.837	581	73	dnaG	31	62	WP_003864559.1	23
3098	13.7694	54.3	2.38e-07	2	80	42	35	581	90	dnaG	19	80	WP_117733868.1	3
3099	17.0396	54.7	2.42e-07	1	99	65	30.303	581	112	dnaG	18	104	WP_173719611.1	6
3100	7.40103	54.3	2.68e-07	1	43	19	48.837	581	73	dnaG	31	62	WP_118359633.1	23
3101	17.3838	53.9	2.91e-07	2	101	64	30.693	581	114	dnaG	18	104	WP_009985625.1	6
3102	7.40103	54.3	3.29e-07	1	43	19	48.837	581	73	dnaG	31	62	WP_015541027.1	23
3103	14.1136	54.3	4.03e-07	3	82	45	37.805	581	114	dnaG	34	102	WP_118633202.1	26
3104	8.0895	53.9	4.24e-07	2	47	19	46.809	581	73	dnaG	27	62	WP_117606413.1	22
3105	11.0155	53.9	4.44e-07	1	64	36	37.5	581	77	dnaG	18	69	WP_173717505.1	6
3106	9.46644	52.8	4.45e-07	1	55	32	38.182	581	93	dnaG	39	82	WP_118669887.1	30
3107	9.46644	52.8	4.58e-07	1	55	32	38.182	581	93	dnaG	39	82	WP_120062184.1	30
3108	14.1136	53.9	4.71e-07	3	82	45	37.805	581	114	dnaG	34	102	WP_118045004.1	26
3109	14.1136	53.9	5.32e-07	3	82	45	37.805	581	114	dnaG	34	102	WP_118409215.1	26
3110	7.40103	53.5	5.45e-07	1	43	20	46.512	581	73	dnaG	31	62	WP_118170907.1	23
3111	7.40103	53.5	5.82e-07	1	43	20	46.512	581	73	dnaG	31	62	WP_118689234.1	23
3112	7.22892	52.4	5.97e-07	1	42	18	50	581	72	dnaG	31	61	WP_118178361.1	23
3113	7.40103	53.1	6.33e-07	1	43	20	46.512	581	73	dnaG	31	62	WP_024720780.1	23
3114	8.0895	53.5	6.44e-07	2	47	19	46.809	581	73	dnaG	27	62	WP_044925415.1	22
3115	12.7367	53.5	6.5e-07	2	74	42	35.135	581	100	dnaG	27	89	WP_055056240.1	22
3116	8.0895	53.5	6.5e-07	2	47	19	46.809	581	73	dnaG	27	62	WP_119240286.1	22
3117	13.7694	52	6.57e-07	0	80	54	32.5	581	89	dnaG	10	82	WP_181988470.1	3
3118	7.40103	53.1	6.64e-07	1	43	20	46.512	581	73	dnaG	31	62	WP_117961801.1	23
3119	59.8967	54.3	8.69e-07	13	348	197	20.69	581	356	dnaG	33	329	WP_118630806.1	37
3120	14.2857	52.8	9.63e-07	3	83	46	36.145	581	114	dnaG	33	113	WP_006859285.1	37
3121	7.40103	52.4	1.13e-06	1	43	20	46.512	581	73	dnaG	31	62	WP_119244599.1	23
3122	7.40103	52.4	1.22e-06	1	43	20	46.512	581	73	dnaG	31	62	WP_117553179.1	23
3123	12.0482	51.6	2.01e-06	1	70	41	37.143	581	103	dnaG	34	92	WP_182433983.1	26
3124	6.0241	51.6	2.31e-06	1	35	15	51.429	581	73	dnaG	39	63	WP_044974918.1	31
3125	11.0155	51.2	2.37e-06	2	64	33	39.063	581	99	dnaG	40	92	WP_072299804.1	31
3126	13.0809	51.2	2.63e-06	2	76	44	34.211	581	89	dnaG	18	79	WP_072418547.1	6
3127	11.5318	51.2	3.18e-06	2	67	37	37.313	581	101	dnaG	38	95	WP_082334917.1	31
3128	12.0482	51.6	3.58e-06	1	70	42	35.714	581	100	dnaG	31	89	WP_087174555.1	23
3129	11.8761	53.1	3.8e-06	0	69	46	33.333	581	96	dnaG	28	92	WP_211147390.1	24
3130	13.0809	50.8	4.58e-06	3	76	42	36.842	581	107	dnaG	33	109	WP_073382910.1	39
3131	7.40103	50.8	4.69e-06	1	43	19	48.837	581	73	dnaG	31	62	WP_117854676.1	23
3132	12.5645	50.4	5.35e-06	2	73	42	35.616	581	106	dnaG	34	93	WP_195411450.1	26
3133	13.0809	50.8	5.36e-06	3	76	42	36.842	581	107	dnaG	33	109	WP_004612786.1	39
3134	17.3838	50.4	5.43e-06	2	101	67	27.723	581	114	dnaG	18	104	WP_013483884.1	6
3135	17.3838	50.1	6.09e-06	2	101	67	27.723	581	114	dnaG	18	104	WP_028509506.1	6
3137	9.98279	50.1	7.72e-06	1	58	35	36.207	581	90	dnaG	33	80	WP_009860802.1	25
3207	100.82	157	1.21e-43	6	369	259	27.642	366	366	dnaN	1	364	WP_022505882.1	1
3208	100.82	155	3.27e-43	6	369	260	27.371	366	366	dnaN	1	364	WP_138156766.1	1
3209	100.82	153	2.63e-42	7	369	258	28.184	366	366	dnaN	1	365	WP_074829007.1	1
3210	100.82	152	7.72e-42	6	369	256	28.726	366	366	dnaN	1	365	WP_191339560.1	1
3211	100.82	151	1.67e-41	7	369	259	27.913	366	366	dnaN	1	365	WP_024858171.1	1
3212	100.82	151	1.96e-41	7	369	259	27.913	366	366	dnaN	1	365	WP_074962291.1	1
3213	100.82	149	7.44e-41	6	369	266	25.745	366	366	dnaN	1	364	WP_022234751.1	1
3214	100.82	148	2.47e-40	6	369	266	25.745	366	366	dnaN	1	364	WP_092966434.1	1
3215	101.913	148	2.47e-40	9	373	254	28.418	366	366	dnaN	1	367	WP_002847721.1	1
3216	100.82	147	6.91e-40	6	369	261	27.642	366	366	dnaN	1	366	WP_072419420.1	1
3217	101.093	146	1.66e-39	7	370	265	25.676	366	366	dnaN	1	364	WP_092975206.1	1
3218	100.82	145	3.43e-39	6	369	270	24.661	366	366	dnaN	1	364	WP_015523016.1	1
3219	100.82	144	5.77e-39	7	369	263	26.829	366	366	dnaN	1	365	WP_013496767.1	1
3220	100.546	144	5.89e-39	5	368	263	27.174	366	366	dnaN	1	365	WP_124100382.1	1
3221	100.82	139	6.25e-37	6	369	269	24.932	366	366	dnaN	1	364	WP_101028309.1	1
3222	100.82	137	2.74e-36	7	369	260	27.642	366	366	dnaN	1	365	WP_117897113.1	1
3223	100.82	137	3.23e-36	7	369	260	27.642	366	366	dnaN	1	365	WP_117863646.1	1
3224	100.82	137	3.66e-36	7	369	260	27.642	366	366	dnaN	1	365	WP_117877496.1	1
3225	100.82	137	4.54e-36	7	369	260	27.642	366	366	dnaN	1	365	WP_117957382.1	1
3226	100.82	137	4.83e-36	7	369	260	27.642	366	366	dnaN	1	365	WP_022287189.1	1
3227	100.82	137	5.14e-36	7	369	260	27.642	366	366	dnaN	1	365	WP_117905303.1	1
3228	100.82	136	6.59e-36	7	369	260	27.642	366	366	dnaN	1	365	WP_195220567.1	1
3229	100.82	135	1.27e-35	7	369	261	27.371	366	366	dnaN	1	365	WP_195518650.1	1
3230	100.82	135	1.38e-35	7	369	261	27.371	366	366	dnaN	1	365	WP_186490977.1	1
3231	100.546	133	8.74e-35	5	368	268	25.815	366	366	dnaN	1	365	WP_028511064.1	1
3232	101.093	132	3.88e-34	6	370	272	24.054	366	366	dnaN	1	365	WP_118636190.1	1
3233	100.82	130	1.6e-33	6	369	272	24.39	366	366	dnaN	1	365	WP_117990342.1	1
3234	101.093	130	1.92e-33	8	370	271	24.324	366	366	dnaN	1	365	WP_022074916.1	1
3235	101.093	128	8.09e-33	8	370	271	24.324	366	366	dnaN	1	365	WP_074742503.1	1
3236	101.093	127	1.16e-32	8	370	264	26.486	366	366	dnaN	1	366	WP_028506287.1	1
3237	101.093	126	3.32e-32	5	370	273	23.784	366	366	dnaN	1	365	WP_117889698.1	1
3238	102.186	126	3.41e-32	11	374	255	27.54	366	366	dnaN	1	366	WP_015557426.1	1
3239	101.093	124	2.26e-31	8	370	270	24.595	366	366	dnaN	1	365	WP_009986159.1	1
3240	100.546	124	2.67e-31	5	368	277	23.37	366	366	dnaN	1	365	WP_008708002.1	1
3241	100.546	124	2.99e-31	5	368	277	23.37	366	366	dnaN	1	365	WP_118633644.1	1
3242	100.546	124	3.63e-31	5	368	277	23.37	366	366	dnaN	1	365	WP_118617121.1	1
3243	100.546	124	3.67e-31	5	368	277	23.37	366	366	dnaN	1	365	WP_118411357.1	1
3244	100.546	124	4.18e-31	5	368	277	23.37	366	366	dnaN	1	365	WP_138270988.1	1
3245	100.546	123	4.49e-31	5	368	278	23.098	366	366	dnaN	1	365	WP_055053962.1	1
3246	100.546	123	5.62e-31	5	368	278	23.098	366	366	dnaN	1	365	WP_026649422.1	1
3247	101.093	123	7.32e-31	6	370	275	23.243	366	366	dnaN	1	365	WP_119247226.1	1
3248	100.82	122	8.61e-31	7	369	277	23.035	366	366	dnaN	1	365	WP_117676573.1	1
3249	101.366	122	1.98e-30	8	371	275	22.911	366	366	dnaN	1	365	WP_021924413.1	1
3250	101.366	122	2.08e-30	7	371	274	23.181	366	366	dnaN	1	365	WP_055145222.1	1
3251	101.366	121	2.18e-30	7	371	274	23.181	366	366	dnaN	1	365	WP_015527670.1	1
3252	101.093	121	3.32e-30	6	370	276	22.973	366	366	dnaN	1	365	WP_072522526.1	1
3253	100.82	120	5.43e-30	7	369	274	23.848	366	366	dnaN	1	365	WP_117732481.1	1
3254	100.546	120	6.96e-30	5	368	280	22.554	366	366	dnaN	1	365	WP_118511925.1	1
3255	100.82	120	8.48e-30	7	369	274	23.848	366	366	dnaN	1	365	WP_040648077.1	1
3256	101.093	120	8.83e-30	8	370	275	23.243	366	366	dnaN	1	365	WP_031563110.1	1
3257	100.546	120	1.05e-29	5	368	279	22.826	366	366	dnaN	1	365	WP_118580829.1	1
3258	100.546	119	1.32e-29	5	368	279	22.826	366	366	dnaN	1	365	WP_173771302.1	1
3259	100.546	119	1.4e-29	5	368	279	22.826	366	366	dnaN	1	365	WP_148463046.1	1
3260	100.546	119	1.53e-29	5	368	280	22.554	366	366	dnaN	1	365	WP_195590251.1	1
3261	101.366	119	1.84e-29	9	371	270	24.528	366	366	dnaN	1	366	WP_019679757.1	1
3262	100.546	119	2.41e-29	5	368	278	23.098	366	366	dnaN	1	365	WP_119235435.1	1
3263	101.093	118	5.16e-29	7	370	279	22.432	366	366	dnaN	1	366	WP_072301294.1	1
3264	101.093	117	1.28e-28	7	370	279	22.432	366	366	dnaN	1	366	WP_028513949.1	1
3265	94.8087	116	1.71e-28	7	347	259	23.343	366	366	dnaN	23	365	WP_173762168.1	23
3266	101.093	116	2.54e-28	7	370	276	23.243	366	366	dnaN	1	366	WP_109727431.1	1
3267	101.093	115	2.84e-28	7	370	276	23.243	366	366	dnaN	1	366	WP_028521536.1	1
3268	94.8087	115	2.98e-28	7	347	259	23.343	366	366	dnaN	23	365	WP_118516180.1	23
3269	101.093	115	3.21e-28	7	370	280	22.162	366	366	dnaN	1	366	WP_024861269.1	1
3270	101.366	115	4.38e-28	8	371	273	23.72	366	366	dnaN	1	366	WP_072947596.1	1
3271	94.8087	115	4.49e-28	7	347	259	23.343	366	366	dnaN	23	365	WP_195456356.1	23
3272	94.5355	115	5.07e-28	5	346	261	23.121	366	366	dnaN	23	365	WP_021975977.1	23
3273	94.5355	115	5.17e-28	5	346	261	23.121	366	366	dnaN	23	365	WP_118071868.1	23
3274	94.8087	114	8.72e-28	7	347	259	23.343	366	366	dnaN	23	365	WP_119240150.1	23
3275	101.093	114	9.69e-28	7	370	278	22.703	366	366	dnaN	1	366	WP_074715213.1	1
3276	101.093	114	1.73e-27	5	370	277	22.703	366	366	dnaN	1	365	WP_028528241.1	1
3277	101.093	113	2.02e-27	7	370	276	23.243	366	366	dnaN	1	366	WP_028517574.1	1
3278	94.8087	113	2.24e-27	7	347	260	23.055	366	366	dnaN	23	365	WP_118625709.1	23
3279	101.093	112	8.55e-27	7	370	276	23.243	366	366	dnaN	1	366	WP_075424936.1	1
3280	94.8087	110	3.18e-26	7	347	263	22.19	366	366	dnaN	23	365	WP_015526556.1	23
3281	57.6503	92	8.86e-21	3	211	154	25.592	366	366	dnaN	157	212	WP_117846944.1	4
3282	65.847	91.3	2.57e-20	4	241	177	24.066	366	239	dnaN	1	237	WP_181971279.1	1
3283	65.847	90.9	3.91e-20	4	241	177	24.066	366	239	dnaN	1	237	WP_181966050.1	1
3284	100.546	80.1	1.09e-15	12	368	261	22.283	366	366	dnaN	5	351	WP_118566469.1	3
3285	92.8962	79.3	1.77e-15	11	340	238	22.941	366	338	dnaN	5	324	WP_118570995.1	3
3286	35.2459	58.9	1.13e-09	2	129	94	25.581	366	366	dnaN	239	142	WP_117522369.1	15
3287	42.623	59.3	1.83e-09	3	156	114	23.718	366	154	dnaN	1	153	WP_181992552.1	1
3288	99.7268	60.5	3.79e-09	10	365	275	19.452	366	366	dnaN	5	351	WP_182437394.1	3
3289	34.153	55.1	1.99e-08	2	125	92	24.8	366	366	dnaN	243	125	WP_117519547.1	2
3290	80.6011	51.2	4.06e-06	10	295	221	19.322	366	366	dnaN	82	373	WP_117930797.1	86
3309	98.995	334	1.4e-111	5	394	196	46.193	398	393	dxr	1	379	WP_002853485.1	1
3310	96.4824	331	2.37e-110	3	384	200	44.531	398	384	dxr	1	371	WP_118170473.1	1
3311	97.4874	330	2.88e-110	4	388	197	45.361	398	387	dxr	1	375	WP_117886899.1	2
3312	97.4874	330	2.94e-110	4	388	197	45.361	398	387	dxr	1	375	WP_118101533.1	2
3313	97.7387	329	7.49e-110	4	389	202	44.473	398	390	dxr	2	377	WP_074740067.1	3
3314	97.4874	329	7.82e-110	4	388	198	45.103	398	387	dxr	1	375	WP_155131144.1	2
3315	97.4874	329	1.14e-109	4	388	198	45.103	398	387	dxr	1	375	WP_015523888.1	2
3316	97.4874	329	1.23e-109	4	388	198	45.103	398	387	dxr	1	375	WP_117949674.1	2
3317	97.4874	329	1.32e-109	4	388	199	44.845	398	387	dxr	1	375	WP_117847702.1	2
3318	97.4874	328	1.62e-109	4	388	198	45.103	398	387	dxr	1	375	WP_117950853.1	2
3319	97.4874	328	1.69e-109	4	388	198	45.103	398	387	dxr	1	375	WP_117971925.1	2
3320	97.4874	328	1.73e-109	4	388	198	45.103	398	387	dxr	1	375	WP_117911211.1	2
3321	99.4975	328	1.78e-109	5	396	204	44.444	398	395	dxr	1	381	WP_074833352.1	1
3322	97.4874	328	1.88e-109	4	388	199	44.845	398	387	dxr	1	375	WP_117883223.1	2
3323	97.4874	328	1.97e-109	4	388	198	45.103	398	387	dxr	1	375	WP_101069573.1	2
3324	96.4824	328	1.97e-109	3	384	201	44.271	398	384	dxr	1	371	WP_195567528.1	1
3325	96.4824	328	2.22e-109	3	384	201	44.271	398	384	dxr	1	371	WP_021976287.1	1
3326	97.4874	328	2.29e-109	4	388	199	44.845	398	387	dxr	1	375	WP_195230416.1	2
3327	97.4874	328	2.34e-109	4	388	199	44.845	398	387	dxr	1	375	WP_117930767.1	2
3328	96.4824	328	2.73e-109	4	384	201	44.271	398	384	dxr	1	371	WP_072521001.1	1
3329	97.4874	327	5.23e-109	4	388	198	45.103	398	387	dxr	1	375	WP_117979226.1	2
3330	97.4874	327	5.35e-109	4	388	199	44.845	398	387	dxr	1	375	WP_117523732.1	2
3331	97.4874	327	5.71e-109	4	388	198	45.103	398	387	dxr	1	375	WP_117967995.1	2
3332	97.4874	327	6.64e-109	4	388	199	44.845	398	387	dxr	1	375	WP_119252388.1	2
3333	97.2362	327	1.11e-108	4	387	201	44.703	398	387	dxr	1	375	WP_092978337.1	2
3334	96.4824	326	1.11e-108	3	384	202	44.01	398	384	dxr	1	371	WP_118064213.1	1
3335	97.4874	326	1.52e-108	4	388	199	44.845	398	387	dxr	1	375	WP_117837297.1	2
3336	96.4824	325	3.01e-108	3	384	202	44.01	398	384	dxr	1	371	WP_118515931.1	1
3337	99.4975	325	3.57e-108	5	396	205	44.192	398	395	dxr	1	381	WP_013498770.1	1
3338	97.7387	324	6.86e-108	4	389	204	43.959	398	390	dxr	2	377	WP_031561450.1	3
3339	96.4824	324	7.56e-108	3	384	203	43.75	398	384	dxr	1	371	WP_015526782.1	1
3340	99.4975	324	8.6e-108	5	396	205	44.192	398	395	dxr	1	381	WP_074960744.1	1
3341	98.7437	324	8.61e-108	6	393	200	44.529	398	391	dxr	1	377	WP_117896682.1	1
3342	96.4824	324	8.81e-108	3	384	203	43.75	398	384	dxr	1	371	WP_118625621.1	1
3343	97.4874	324	9.81e-108	4	388	200	44.588	398	387	dxr	1	375	WP_101028456.1	2
3344	98.7437	323	1.51e-107	6	393	200	44.529	398	391	dxr	1	377	WP_117939597.1	1
3345	96.4824	323	2.52e-107	3	384	203	43.75	398	384	dxr	1	371	WP_118369120.1	1
3346	98.7437	323	2.87e-107	6	393	201	44.275	398	391	dxr	1	377	WP_117863219.1	1
3347	99.4975	323	3.45e-107	5	396	207	43.687	398	395	dxr	1	381	WP_024856406.1	1
3348	98.7437	323	3.57e-107	6	393	201	44.275	398	391	dxr	1	377	WP_138338707.1	1
3349	98.4925	322	4.11e-107	5	392	202	44.388	398	391	dxr	1	377	WP_118164365.1	1
3350	98.4925	322	4.2e-107	5	392	202	44.388	398	391	dxr	1	377	WP_117876414.1	1
3351	98.4925	322	5.1e-107	5	392	202	44.388	398	391	dxr	1	377	WP_118059685.1	1
3352	98.4925	322	5.63e-107	5	392	203	44.133	398	391	dxr	1	377	WP_117923030.1	1
3353	98.4925	322	5.75e-107	5	392	202	44.388	398	391	dxr	1	377	WP_117856595.1	1
3354	98.7437	322	6.15e-107	6	393	201	44.275	398	391	dxr	1	377	WP_195551194.1	1
3355	98.4925	322	7.64e-107	5	392	203	44.133	398	391	dxr	1	377	WP_186491896.1	1
3356	96.4824	322	8.33e-107	3	384	204	43.49	398	384	dxr	1	371	WP_118609084.1	1
3357	98.7437	322	8.89e-107	6	393	201	44.275	398	391	dxr	1	377	WP_041337166.1	1
3358	98.7437	322	9.39e-107	4	393	210	43.003	398	393	dxr	1	379	WP_197021800.1	1
3359	90.201	321	1.43e-106	4	359	177	47.075	398	359	dxr	1	346	WP_087252303.1	1
3360	98.4925	321	1.46e-106	5	392	204	43.878	398	391	dxr	1	377	WP_117903714.1	1
3361	97.9899	321	1.6e-106	5	390	205	43.846	398	391	dxr	2	378	WP_075424355.1	3
3362	98.4925	321	1.67e-106	5	392	202	44.388	398	391	dxr	1	377	WP_118053261.1	1
3363	99.4975	321	1.68e-106	5	396	206	43.939	398	395	dxr	1	381	WP_037290264.1	1
3364	98.4925	321	1.9e-106	5	392	203	44.133	398	391	dxr	1	377	WP_118159175.1	1
3365	97.2362	321	1.92e-106	3	387	204	43.928	398	387	dxr	1	375	WP_138157860.1	2
3366	98.4925	321	2e-106	4	392	210	42.857	398	393	dxr	2	380	WP_072300164.1	3
3367	98.4925	321	2.03e-106	5	392	203	44.133	398	391	dxr	1	377	WP_117956449.1	1
3368	98.4925	321	2.07e-106	5	392	202	44.388	398	391	dxr	1	377	WP_195518099.1	1
3369	98.4925	320	2.93e-106	5	392	203	44.133	398	391	dxr	1	377	WP_117891463.1	1
3370	98.7437	320	2.93e-106	6	393	202	44.02	398	391	dxr	1	377	WP_195220137.1	1
3371	98.4925	319	6.27e-106	5	392	204	43.878	398	391	dxr	1	377	WP_118123544.1	1
3372	97.4874	319	8.14e-106	4	388	198	45.103	398	387	dxr	1	375	WP_118128135.1	2
3373	95.9799	319	8.14e-106	4	382	201	43.979	398	382	dxr	1	369	WP_028529220.1	1
3374	98.4925	319	1.11e-105	4	392	212	42.347	398	393	dxr	2	380	WP_028515682.1	3
3375	97.9899	318	1.15e-105	3	390	207	43.59	398	390	dxr	1	377	WP_117569977.1	1
3376	98.4925	318	1.59e-105	5	392	203	44.133	398	391	dxr	1	377	WP_195248960.1	1
3377	97.2362	318	2.62e-105	5	387	203	43.928	398	387	dxr	1	373	WP_028509694.1	1
3378	96.4824	318	2.96e-105	3	384	208	42.448	398	384	dxr	1	371	WP_119240629.1	1
3379	98.4925	318	3.09e-105	5	392	204	43.878	398	391	dxr	1	377	WP_117926981.1	1
3380	98.4925	317	3.97e-105	5	392	205	43.622	398	391	dxr	1	377	WP_195388134.1	1
3381	95.9799	317	4.77e-105	3	382	208	42.147	398	382	dxr	1	369	WP_138269868.1	1
3382	98.4925	317	5.86e-105	4	392	211	42.602	398	393	dxr	2	380	WP_024859303.1	3
3383	98.4925	317	7.04e-105	4	392	210	42.857	398	393	dxr	2	380	WP_028520329.1	3
3384	98.4925	316	1.57e-104	4	392	215	41.582	398	393	dxr	2	380	WP_074716374.1	3
3385	97.2362	315	4.18e-104	3	387	210	42.377	398	387	dxr	1	374	WP_195456857.1	1
3386	98.4925	315	5.22e-104	4	392	214	41.837	398	393	dxr	2	380	WP_072951311.1	3
3387	96.2312	314	5.43e-104	6	383	201	43.603	398	382	dxr	1	369	WP_195588764.1	1
3388	96.2312	313	1.31e-103	5	383	200	43.864	398	382	dxr	1	369	WP_118508533.1	1
3389	98.4925	313	1.33e-103	4	392	214	41.837	398	393	dxr	2	380	WP_028516494.1	3
3390	96.2312	312	3.08e-103	6	383	202	43.342	398	382	dxr	1	369	WP_195409766.1	1
3391	96.2312	312	3.11e-103	6	383	202	43.342	398	382	dxr	1	369	WP_195478620.1	1
3392	98.4925	312	3.81e-103	4	392	211	42.602	398	393	dxr	2	380	WP_109725235.1	3
3393	98.4925	312	3.9e-103	4	392	207	43.622	398	393	dxr	2	380	WP_037299039.1	3
3394	96.2312	312	5.53e-103	6	383	203	43.081	398	382	dxr	1	369	WP_118578728.1	1
3395	96.2312	311	6.87e-103	6	383	202	43.342	398	382	dxr	1	369	WP_195699670.1	1
3396	96.2312	311	6.87e-103	6	383	202	43.342	398	382	dxr	1	369	WP_195379409.1	1
3397	95.9799	311	1.01e-102	4	382	205	42.932	398	382	dxr	1	369	WP_173718766.1	1
3398	95.9799	310	3.03e-102	4	382	206	42.67	398	382	dxr	1	369	WP_195992410.1	1
3399	99.4975	310	3.06e-102	5	396	209	43.182	398	395	dxr	1	381	WP_206425679.1	1
3400	96.4824	309	4.94e-102	4	384	208	42.448	398	384	dxr	1	371	WP_021926578.1	1
3401	98.7437	309	5.1e-102	5	393	211	42.239	398	393	dxr	2	380	WP_040647565.1	3
3402	89.4472	309	6.27e-102	3	356	181	45.506	398	356	dxr	1	343	WP_118521237.1	1
3403	98.995	309	6.68e-102	4	394	212	42.64	398	394	dxr	1	382	WP_041326393.1	3
3404	98.4925	309	7.46e-102	4	392	212	42.347	398	393	dxr	2	380	WP_117732447.1	3
3405	99.2462	306	1.11e-100	4	395	211	43.291	398	395	dxr	1	383	WP_186934861.1	2
3406	98.4925	306	1.35e-100	5	392	215	40.561	398	390	dxr	1	376	WP_100068469.1	1
3407	97.7387	305	1.54e-100	4	389	205	42.931	398	387	dxr	1	374	WP_117888390.1	1
3408	89.4472	305	1.6e-100	3	356	183	44.944	398	356	dxr	1	343	WP_119244416.1	1
3409	89.4472	305	1.6e-100	3	356	183	44.944	398	356	dxr	1	343	WP_118610140.1	1
3410	89.4472	305	1.75e-100	3	356	182	45.225	398	356	dxr	1	343	WP_118575020.1	1
3411	89.4472	305	1.89e-100	3	356	182	45.225	398	356	dxr	1	343	WP_008707653.1	1
3412	89.4472	305	2.04e-100	3	356	183	44.944	398	356	dxr	1	343	WP_117846291.1	1
3413	89.4472	305	2.15e-100	3	356	183	44.944	398	356	dxr	1	343	WP_117677613.1	1
3414	89.4472	305	2.35e-100	3	356	182	45.225	398	356	dxr	1	343	WP_118616951.1	1
3415	89.4472	305	2.5e-100	3	356	182	45.225	398	356	dxr	1	343	WP_119234540.1	1
3416	89.4472	305	2.73e-100	3	356	183	44.944	398	356	dxr	1	343	WP_119242909.1	1
3417	89.4472	305	3.01e-100	3	356	182	45.225	398	356	dxr	1	343	WP_118571592.1	1
3418	89.4472	305	3.66e-100	3	356	182	45.225	398	356	dxr	1	343	WP_118338787.1	1
3419	99.2462	305	3.81e-100	4	395	212	43.038	398	395	dxr	1	383	WP_022235154.1	2
3420	89.4472	304	6.78e-100	3	356	183	44.944	398	356	dxr	1	343	WP_118409280.1	1
3421	89.4472	303	1.54e-99	3	356	178	46.348	398	356	dxr	1	343	WP_121055922.1	1
3422	97.9899	303	1.8e-99	3	390	207	43.59	398	390	dxr	1	377	WP_020436664.1	1
3423	99.2462	302	4.97e-99	5	395	219	40.759	398	395	dxr	1	380	WP_028505591.1	1
3424	97.9899	300	1.79e-98	3	390	209	43.077	398	390	dxr	1	377	WP_118173754.1	1
3425	89.4472	299	4.67e-98	3	356	178	46.348	398	356	dxr	1	343	WP_186864793.1	1
3426	98.995	294	4.07e-96	5	394	205	43.909	398	393	dxr	1	380	WP_186833410.1	2
3427	98.2412	281	8.85e-91	7	391	210	40.921	398	388	dxr	2	376	WP_191339912.1	3
3428	77.3869	275	8.9e-90	2	308	154	46.753	398	393	dxr	86	299	WP_019678596.1	2
3429	97.2362	276	3.45e-89	5	387	207	42.377	398	386	dxr	1	372	WP_092983143.1	1
3439	95.9302	84.7	1.66e-18	7	165	88	33.333	172	155	fabA	6	1087	WP_028520906.1	930
3440	79.6512	73.6	1.23e-14	4	137	80	35.766	172	134	fabA	6	1220	WP_082320504.1	1084
3506	100.946	258	5.37e-84	3	320	174	43.125	317	317	fabH	1	315	WP_117835447.1	1
3507	100.946	258	6.39e-84	3	320	174	43.125	317	317	fabH	1	315	WP_117890521.1	1
3508	103.155	258	7.4e-84	4	327	181	41.59	317	317	fabH	1	327	WP_117888253.1	1
3509	100.946	257	1.21e-83	3	320	174	43.125	317	317	fabH	1	315	WP_117916439.1	1
3510	100.946	256	3.33e-83	3	320	175	42.813	317	317	fabH	1	315	WP_118084831.1	1
3511	104.101	256	3.88e-83	4	330	176	42.121	317	317	fabH	1	328	WP_138270438.1	1
3512	100.946	256	4.61e-83	3	320	175	42.813	317	317	fabH	1	315	WP_117825762.1	1
3513	100.946	256	4.92e-83	3	320	175	42.813	317	317	fabH	1	315	WP_117568483.1	1
3514	100.946	255	5.25e-83	3	320	175	42.813	317	317	fabH	1	315	WP_117540943.1	1
3515	100.946	255	7.51e-83	3	320	175	42.813	317	317	fabH	1	315	WP_020436397.1	1
3516	103.785	255	1.19e-82	4	329	178	41.033	317	317	fabH	1	325	WP_087167168.1	1
3517	100.946	254	1.89e-82	3	320	176	42.5	317	317	fabH	1	315	WP_118110456.1	1
3518	100.946	254	2.08e-82	3	320	176	42.5	317	317	fabH	1	315	WP_118174088.1	1
3519	100.946	253	6.03e-82	3	320	176	42.5	317	317	fabH	1	315	WP_117960636.1	1
3520	100.946	253	7.34e-82	3	320	176	42.5	317	317	fabH	1	315	WP_117579129.1	1
3521	101.577	252	1.47e-81	2	322	186	40.373	317	317	fabH	1	321	WP_186865059.1	1
3522	103.47	251	4.8e-81	4	328	173	42.073	317	317	fabH	4	339	WP_081850116.1	15
3523	101.577	250	1.02e-80	3	322	183	40.683	317	317	fabH	1	319	WP_028528553.1	1
3524	101.577	250	1.08e-80	2	322	182	41.615	317	317	fabH	1	321	WP_021977154.1	1
3525	101.577	249	1.16e-80	2	322	182	41.615	317	317	fabH	1	321	WP_119248005.1	1
3526	101.577	248	3.2e-80	2	322	183	41.304	317	317	fabH	1	321	WP_173762935.1	1
3527	103.785	249	4.37e-80	6	329	168	43.769	317	317	fabH	4	335	WP_124099799.1	9
3528	104.416	248	4.88e-80	6	331	175	41.994	317	317	fabH	1	328	WP_019680226.1	1
3529	104.416	248	5.27e-80	5	331	174	42.296	317	317	fabH	1	328	WP_075423498.1	1
3530	104.732	248	8.21e-80	6	332	174	41.867	317	317	fabH	1	328	WP_037299561.1	1
3531	104.416	247	1.44e-79	6	331	171	43.202	317	317	fabH	1	328	WP_074742312.1	1
3532	103.47	246	2.89e-79	4	328	176	41.463	317	317	fabH	4	333	WP_072417378.1	8
3533	101.577	246	3.29e-79	2	322	183	41.304	317	317	fabH	1	321	WP_118514120.1	1
3534	101.577	246	3.59e-79	2	322	183	41.304	317	317	fabH	1	321	WP_118626066.1	1
3535	101.577	246	3.88e-79	2	322	183	41.304	317	317	fabH	1	321	WP_015525537.1	1
3536	104.416	245	8.17e-79	6	331	172	42.9	317	317	fabH	1	328	WP_031560876.1	1
3537	104.416	244	1.53e-78	6	331	175	41.994	317	317	fabH	1	328	WP_074718156.1	1
3538	104.732	243	7.86e-78	5	332	176	41.265	317	317	fabH	1	328	WP_072300385.1	1
3539	101.577	242	1.08e-77	2	322	186	40.373	317	317	fabH	1	321	WP_117989367.1	1
3540	104.416	242	1.17e-77	6	331	177	41.39	317	317	fabH	1	328	WP_109727635.1	1
3541	103.47	241	2.57e-77	5	328	177	40.854	317	317	fabH	5	336	WP_028504911.1	11
3542	101.893	241	2.68e-77	3	323	188	39.628	317	317	fabH	1	322	WP_195392189.1	1
3543	104.732	241	4.12e-77	5	332	176	41.265	317	317	fabH	1	328	WP_028514049.1	1
3544	101.577	241	4.46e-77	2	322	185	40.683	317	317	fabH	1	321	WP_173737960.1	1
3545	104.416	240	9.09e-77	5	331	180	40.483	317	317	fabH	1	328	WP_028517138.1	1
3546	101.893	239	1.12e-76	2	323	190	39.009	317	317	fabH	1	322	WP_173715828.1	1
3547	101.893	239	1.18e-76	2	323	190	39.009	317	317	fabH	1	322	WP_195380294.1	1
3548	101.262	240	1.27e-76	4	321	176	42.056	317	317	fabH	5	329	WP_181985322.1	11
3549	101.893	239	1.4e-76	2	323	190	39.009	317	317	fabH	1	322	WP_118578779.1	1
3550	104.732	239	1.74e-76	6	332	174	42.169	317	317	fabH	1	329	WP_024861384.1	1
3551	101.893	238	3.2e-76	2	323	190	39.009	317	317	fabH	1	322	WP_195991151.1	1
3552	101.893	238	3.2e-76	2	323	191	38.7	317	317	fabH	1	322	WP_195589760.1	1
3553	101.893	238	3.53e-76	2	323	191	38.7	317	317	fabH	1	322	WP_195699622.1	1
3554	104.732	238	6.96e-76	5	332	180	40.06	317	317	fabH	1	328	WP_072951019.1	1
3555	103.785	238	8.73e-76	6	329	175	41.641	317	317	fabH	4	337	WP_024858040.1	11
3556	103.785	237	1.39e-75	6	329	176	41.337	317	317	fabH	4	337	WP_081350453.1	11
3557	100	236	1.52e-75	5	317	165	42.587	317	317	fabH	16	316	WP_195551059.1	2
3558	103.785	236	5.37e-75	6	329	177	41.033	317	317	fabH	4	337	WP_013499710.1	11
3559	100	234	9.6e-75	5	317	165	42.587	317	317	fabH	16	316	WP_117927254.1	2
3560	100	234	1.05e-74	5	317	166	42.271	317	317	fabH	16	316	WP_118124168.1	2
3561	103.785	234	1.52e-74	6	329	174	41.945	317	317	fabH	4	337	WP_002847760.1	11
3562	100	233	2.14e-74	5	317	165	42.587	317	317	fabH	16	316	WP_117877075.1	2
3563	100	233	2.16e-74	5	317	166	42.271	317	317	fabH	16	316	WP_051706827.1	2
3564	100	233	2.44e-74	5	317	166	42.271	317	317	fabH	16	316	WP_117858199.1	2
3565	100	233	2.44e-74	5	317	166	42.271	317	317	fabH	16	316	WP_117939032.1	2
3566	100	233	2.63e-74	5	317	167	41.956	317	317	fabH	16	316	WP_195249508.1	2
3567	100	233	2.66e-74	5	317	166	42.271	317	317	fabH	16	316	WP_195518688.1	2
3568	100	233	3.19e-74	5	317	167	41.956	317	317	fabH	16	316	WP_117891431.1	2
3569	100	233	3.23e-74	5	317	166	42.271	317	317	fabH	16	316	WP_117924488.1	2
3570	100	232	9.03e-74	5	317	167	41.956	317	317	fabH	16	316	WP_117905050.1	2
3571	100	232	1.01e-73	5	317	167	41.956	317	317	fabH	16	316	WP_117957224.1	2
3572	100	231	1.82e-73	5	317	166	42.271	317	317	fabH	16	316	WP_118157597.1	2
3573	100	231	2.29e-73	5	317	167	41.956	317	317	fabH	16	316	WP_186489532.1	2
3574	100	231	2.61e-73	5	317	168	41.64	317	317	fabH	16	316	WP_195221585.1	2
3575	104.732	231	4.12e-73	5	332	173	42.169	317	317	fabH	1	328	WP_009984413.1	1
3576	100	230	5.5e-73	5	317	167	41.956	317	317	fabH	16	316	WP_118162779.1	2
3577	104.416	228	5.82e-72	6	331	176	41.692	317	317	fabH	1	328	WP_028519804.1	1
3578	104.101	227	1.37e-71	6	330	177	40	317	317	fabH	4	332	WP_049775551.1	8
3579	102.839	226	1.51e-71	5	326	183	39.877	317	317	fabH	1	322	WP_173766502.1	1
3580	104.101	226	2.92e-71	6	330	177	40	317	317	fabH	4	351	WP_082386132.1	27
3581	102.839	225	5.06e-71	5	326	183	39.877	317	317	fabH	1	322	WP_117854615.1	1
3582	104.101	224	1.38e-70	7	330	173	41.212	317	317	fabH	5	336	WP_028511242.1	11
3583	102.839	219	1.02e-68	7	326	172	41.104	317	317	fabH	4	327	WP_021680897.1	10
3584	102.839	218	2.61e-68	7	326	173	40.798	317	317	fabH	4	327	WP_117731643.1	10
3585	106.309	218	6.15e-68	5	337	183	39.169	317	317	fabH	1	335	WP_117733692.1	1
3586	106.309	217	8.05e-68	5	337	183	39.169	317	317	fabH	1	335	WP_021683715.1	1
3587	99.0536	97.4	2.14e-22	9	314	202	26.115	317	315	fabH	9	297	WP_009985364.1	7
3588	50.7886	51.6	2.29e-06	6	161	98	28.571	317	186	fabH	39	197	WP_092974861.1	41
3613	91.3907	119	3.96e-34	2	138	71	47.101	151	143	fabZ	6	137	WP_117854603.1	2
3614	91.3907	117	9.57e-34	2	138	71	47.101	151	143	fabZ	6	137	WP_118578791.1	2
3615	91.3907	117	1.04e-33	2	138	74	44.928	151	143	fabZ	6	137	WP_117835458.1	2
3616	91.3907	117	1.96e-33	2	138	71	47.101	151	143	fabZ	6	137	WP_195991145.1	2
3617	90.0662	117	2.19e-33	2	136	71	46.324	151	143	fabZ	8	137	WP_015540652.1	4
3618	91.3907	116	2.8e-33	2	138	74	44.928	151	143	fabZ	6	137	WP_117540931.1	2
3619	91.3907	116	3.69e-33	2	138	72	46.377	151	143	fabZ	6	137	WP_195409641.1	2
3620	90.0662	115	1.17e-32	2	136	71	46.324	151	143	fabZ	8	137	WP_022068038.1	4
3621	91.3907	115	1.31e-32	2	138	75	44.203	151	143	fabZ	6	137	WP_015528345.1	2
3622	90.0662	114	3.83e-32	2	136	74	44.118	151	143	fabZ	8	137	WP_022075903.1	4
3623	90.0662	113	5.54e-32	2	136	75	43.382	151	143	fabZ	8	137	WP_119239257.1	4
3624	88.7417	112	8.5e-32	2	134	72	44.776	151	143	fabZ	10	136	WP_028528546.1	5
3625	90.0662	112	2.23e-31	2	136	76	42.647	151	143	fabZ	8	137	WP_173737955.1	4
3626	90.0662	111	4.37e-31	2	136	76	42.647	151	143	fabZ	8	137	WP_021977160.1	4
3627	90.0662	110	8.76e-31	2	136	77	41.912	151	143	fabZ	8	137	WP_118607866.1	4
3628	90.0662	110	1.17e-30	1	136	77	41.912	151	143	fabZ	8	137	WP_087167175.1	4
3629	90.0662	109	1.4e-30	2	136	77	41.912	151	143	fabZ	8	137	WP_015525544.1	4
3630	92.7152	110	1.79e-30	2	140	80	41.429	151	143	fabZ	4	152	WP_117602524.1	15
3631	93.3775	108	4.21e-30	4	141	73	44.681	151	146	fabZ	8	140	WP_117677137.1	3
3632	93.3775	108	4.8e-30	4	141	73	44.681	151	146	fabZ	8	140	WP_118630076.1	3
3633	93.3775	107	1.18e-29	4	141	74	43.972	151	146	fabZ	8	140	WP_119233123.1	3
3634	89.404	107	1.52e-29	3	135	70	45.185	151	140	fabZ	8	138	WP_021683710.1	6
3635	93.3775	107	1.81e-29	4	141	73	44.681	151	146	fabZ	8	140	WP_118508380.1	3
3636	91.3907	107	1.83e-29	3	138	73	44.203	151	146	fabZ	11	144	WP_009984420.1	9
3637	93.3775	106	3.62e-29	4	141	74	43.972	151	146	fabZ	8	140	WP_118633049.1	3
3638	93.3775	106	4.54e-29	4	141	74	43.972	151	146	fabZ	8	140	WP_055052490.1	3
3639	93.3775	105	5.77e-29	4	141	74	43.972	151	146	fabZ	8	140	WP_008704118.1	3
3640	94.0397	104	2.34e-28	3	142	77	41.549	151	149	fabZ	11	147	WP_028519812.1	9
3641	93.3775	104	2.37e-28	3	141	78	41.844	151	149	fabZ	11	147	WP_037271227.1	9
3642	89.404	103	4.08e-28	3	135	71	42.963	151	142	fabZ	11	140	WP_074742305.1	9
3643	89.404	103	4.26e-28	3	135	71	42.963	151	142	fabZ	11	140	WP_031560866.1	9
3644	94.0397	103	7.32e-28	3	142	79	40.141	151	149	fabZ	11	147	WP_019680233.1	9
3645	88.0795	102	7.71e-28	2	133	77	40.602	151	143	fabZ	11	138	WP_044975382.1	8
3646	94.0397	102	9.7e-28	3	142	78	40.845	151	149	fabZ	11	147	WP_037324149.1	9
3647	89.404	102	1.32e-27	3	135	71	42.963	151	142	fabZ	11	140	WP_075423504.1	9
3648	94.0397	102	1.46e-27	3	142	79	40.141	151	149	fabZ	11	147	WP_109727642.1	9
3649	94.0397	102	1.84e-27	3	142	79	40.141	151	149	fabZ	11	147	WP_072951004.1	9
3650	90.0662	101	2.21e-27	2	136	80	39.706	151	146	fabZ	11	141	WP_072417372.1	8
3651	92.7152	101	3.23e-27	2	140	84	38.571	151	146	fabZ	7	141	WP_118160472.1	4
3652	92.7152	101	3.92e-27	2	140	83	39.286	151	146	fabZ	7	141	WP_028511251.1	4
3653	92.7152	100	4.28e-27	2	140	84	38.571	151	146	fabZ	7	141	WP_117956955.1	4
3654	87.4172	101	4.88e-27	2	132	75	41.667	151	143	fabZ	12	138	WP_015559252.1	9
3655	94.0397	100	5.67e-27	3	142	80	39.437	151	149	fabZ	11	147	WP_024861392.1	9
3656	90.7285	100	8.52e-27	1	137	88	35.036	151	144	fabZ	8	137	WP_092979252.1	2
3657	92.7152	100	9.54e-27	2	140	84	38.571	151	146	fabZ	7	141	WP_022288125.1	4
3658	88.7417	100	1.13e-26	3	134	77	39.552	151	142	fabZ	11	139	WP_037285608.1	8
3659	92.7152	99.8	1.22e-26	2	140	84	38.571	151	146	fabZ	7	141	WP_117863346.1	4
3660	88.7417	99.4	1.93e-26	3	134	77	39.552	151	142	fabZ	11	139	WP_024858031.1	8
3661	86.0927	99	2.53e-26	2	130	76	40	151	136	fabZ	7	131	WP_117858051.1	4
3662	88.7417	98.6	4.25e-26	3	134	77	39.552	151	142	fabZ	11	139	WP_002847779.1	8
3663	90.0662	98.2	6.71e-26	2	136	82	38.235	151	146	fabZ	11	141	WP_028504917.1	8
3664	91.3907	94.7	1.47e-24	2	138	84	36.232	151	144	fabZ	8	136	WP_021883665.1	2
3665	91.3907	94.7	1.75e-24	2	138	84	36.232	151	144	fabZ	8	136	WP_118127887.1	2
3666	91.3907	94.7	1.87e-24	2	138	84	36.232	151	144	fabZ	8	136	WP_117522667.1	2
3667	92.7152	94.4	1.88e-24	2	140	85	37.857	151	146	fabZ	7	141	WP_124099784.1	4
3668	91.3907	94.4	1.89e-24	2	138	84	36.232	151	144	fabZ	8	136	WP_119251858.1	2
3669	91.3907	94	2.79e-24	2	138	84	36.232	151	144	fabZ	8	136	WP_015523536.1	2
3670	91.3907	93.6	5e-24	2	138	85	35.507	151	144	fabZ	8	136	WP_117951745.1	2
3671	90.0662	84	1.74e-20	5	136	78	36.029	151	141	fabZ	8	129	WP_191340123.1	1
3672	90.0662	84	1.77e-20	2	136	84	34.559	151	143	fabZ	8	131	WP_092976931.1	1
3673	92.7152	84	2.12e-20	3	140	79	34.286	151	143	fabZ	8	131	WP_155130860.1	1
3674	92.7152	83.6	2.84e-20	3	140	79	34.286	151	143	fabZ	8	131	WP_015522656.1	1
3675	92.7152	82	9.34e-20	3	140	78	35	151	143	fabZ	8	131	WP_201427778.1	1
3676	92.7152	80.9	3.1e-19	3	140	80	33.571	151	143	fabZ	8	131	WP_118099930.1	1
3677	92.053	79.3	1.04e-18	2	139	86	34.532	151	146	fabZ	8	134	WP_022504718.1	1
3678	78.1457	76.3	2.12e-17	0	118	79	33.051	151	129	fabZ	12	124	WP_092975537.1	7
3679	92.7152	72.8	4.24e-16	4	140	81	32.857	151	143	fabZ	8	131	WP_022234170.1	1
3688	78.5515	100	1.68e-23	9	282	156	29.078	359	300	fbaA	19	243	WP_028527437.1	6
3689	95.2646	96.7	7.02e-22	14	342	187	27.485	359	357	fbaA	17	285	WP_173762384.1	4
3690	95.2646	96.3	9.96e-22	14	342	187	27.485	359	357	fbaA	17	285	WP_015527136.1	4
3691	94.9861	95.9	1.15e-21	14	341	190	26.979	359	357	fbaA	17	285	WP_022068725.1	4
3692	93.8719	95.5	2.1e-21	10	337	190	26.113	359	356	fbaA	20	284	WP_087167134.1	7
3693	94.429	95.1	2.27e-21	13	339	183	27.434	359	356	fbaA	20	284	WP_118688304.1	7
3694	94.9861	95.1	2.51e-21	12	341	194	26.393	359	356	fbaA	17	288	WP_004167406.1	4
3695	94.9861	94.7	3.04e-21	13	341	190	26.979	359	357	fbaA	17	285	WP_118511252.1	4
3696	94.429	94.7	3.14e-21	13	339	185	26.844	359	356	fbaA	20	284	WP_117541577.1	7
3697	94.9861	94.7	3.25e-21	9	341	194	25.806	359	357	fbaA	17	286	WP_117519562.1	5
3698	94.429	94.4	4.25e-21	13	339	183	27.434	359	356	fbaA	20	284	WP_118738240.1	7
3699	94.9861	94.4	5.45e-21	9	341	195	25.513	359	357	fbaA	17	286	WP_101029101.1	5
3700	94.9861	94.4	5.51e-21	9	341	195	25.513	359	357	fbaA	17	286	WP_046431197.1	5
3701	94.429	94	5.58e-21	13	339	185	26.844	359	356	fbaA	20	284	WP_118175010.1	7
3702	94.429	94	6.55e-21	12	339	186	26.549	359	356	fbaA	20	284	WP_015528648.1	7
3703	94.429	94	7.6e-21	13	339	185	26.844	359	356	fbaA	20	284	WP_020437230.1	7
3704	94.9861	93.2	1.19e-20	10	341	189	26.1	359	357	fbaA	19	285	WP_117731792.1	6
3705	94.429	93.2	1.31e-20	13	339	186	27.139	359	357	fbaA	20	285	WP_117844000.1	7
3706	88.5794	93.2	1.33e-20	12	318	168	27.358	359	332	fbaA	18	263	WP_119242869.1	6
3707	93.3148	92.8	1.7e-20	10	335	183	26.567	359	357	fbaA	25	285	WP_021680759.1	12
3708	94.9861	92.4	2.02e-20	9	341	196	25.22	359	357	fbaA	17	286	WP_118099802.1	5
3709	94.7075	92.4	2.2e-20	13	340	191	26.471	359	356	fbaA	17	286	WP_118581582.1	6
3710	94.429	92.4	2.45e-20	14	339	186	27.139	359	357	fbaA	20	285	WP_119234298.1	7
3711	95.2646	92	3.14e-20	13	342	190	26.608	359	357	fbaA	17	285	WP_008707962.1	4
3712	94.7075	92	3.8e-20	13	340	191	26.471	359	356	fbaA	17	286	WP_148463679.1	6
3713	95.2646	91.7	3.94e-20	13	342	190	26.608	359	357	fbaA	17	285	WP_022379939.1	4
3714	94.429	91.3	5.86e-20	13	339	186	27.139	359	356	fbaA	19	284	WP_015558070.1	6
3715	94.429	90.9	8.12e-20	14	339	186	27.139	359	357	fbaA	20	285	WP_117677063.1	7
3716	95.5432	90.9	8.41e-20	9	343	193	25.364	359	357	fbaA	17	286	WP_092978999.1	5
3717	95.2646	90.9	9.32e-20	13	342	189	26.901	359	357	fbaA	17	285	WP_118071041.1	4
3718	95.2646	90.5	1.28e-19	11	342	183	26.901	359	356	fbaA	19	284	WP_124100643.1	6
3719	93.0362	90.5	1.28e-19	12	334	181	26.946	359	351	fbaA	20	279	WP_117604345.1	7
3720	95.5432	90.5	1.32e-19	12	343	187	25.364	359	357	fbaA	20	285	WP_075423371.1	7
3721	93.5933	89.7	1.86e-19	12	336	179	26.786	359	356	fbaA	25	284	WP_191339027.1	12
3722	95.2646	89.7	1.9e-19	14	342	189	26.316	359	356	fbaA	17	284	WP_072521614.1	4
3723	96.3788	89	3.8e-19	13	346	182	26.879	359	356	fbaA	17	285	WP_201428552.1	5
3724	95.5432	89	4.56e-19	11	343	185	25.364	359	356	fbaA	20	284	WP_028510849.1	7
3725	94.7075	87.4	1.31e-18	13	340	194	25.588	359	356	fbaA	17	286	WP_117851519.1	6
3726	94.7075	87.4	1.37e-18	13	340	189	25.882	359	357	fbaA	20	285	WP_074714311.1	7
3727	94.429	87.4	1.43e-18	12	339	191	25.664	359	357	fbaA	20	285	WP_109726374.1	7
3728	95.2646	87.4	1.62e-18	13	342	182	27.193	359	356	fbaA	19	284	WP_195249510.1	6
3729	94.7075	87.4	1.64e-18	13	340	189	25.882	359	357	fbaA	20	285	WP_024862105.1	7
3730	94.429	87.4	1.64e-18	12	339	191	25.664	359	357	fbaA	20	285	WP_028521093.1	7
3731	94.7075	87	1.79e-18	9	340	195	25.294	359	356	fbaA	17	285	WP_022235575.1	5
3732	95.5432	87	1.89e-18	10	343	189	24.781	359	357	fbaA	20	285	WP_031561649.1	7
3733	94.429	87	1.99e-18	13	339	191	25.664	359	357	fbaA	20	285	WP_072950235.1	7
3734	94.7075	86.7	2.44e-18	14	340	189	25.882	359	357	fbaA	20	285	WP_028518399.1	7
3735	93.5933	86.3	3.55e-18	14	336	168	28.274	359	356	fbaA	31	284	WP_022288388.1	12
3736	95.5432	86.3	3.95e-18	14	343	186	25.656	359	356	fbaA	19	284	WP_044974562.1	6
3737	93.5933	86.3	4.19e-18	14	336	168	28.274	359	356	fbaA	31	284	WP_195519820.1	12
3738	94.429	85.9	4.4e-18	12	339	191	25.664	359	357	fbaA	20	285	WP_028515837.1	7
3739	94.7075	85.9	5.09e-18	10	340	192	26.176	359	356	fbaA	17	284	WP_028505261.1	4
3740	93.5933	85.5	5.84e-18	14	336	168	28.274	359	356	fbaA	31	284	WP_117891825.1	12
3741	96.1003	85.5	7.49e-18	11	345	190	25.507	359	357	fbaA	17	286	WP_138156793.1	5
3742	93.5933	85.1	1.03e-17	14	336	168	28.274	359	356	fbaA	31	284	WP_117897864.1	12
3743	94.7075	84.7	1.23e-17	12	340	192	25.588	359	357	fbaA	19	285	WP_019678271.1	6
3744	86.6295	84.3	1.49e-17	12	311	171	27.01	359	319	fbaA	18	269	WP_015524416.1	6
3745	86.6295	84.3	1.56e-17	11	311	173	26.367	359	319	fbaA	18	264	WP_119240083.1	1
3746	94.429	84.3	1.6e-17	11	339	192	25.369	359	356	fbaA	19	284	WP_072417623.1	6
3747	86.6295	84.3	1.71e-17	12	311	171	27.01	359	319	fbaA	18	269	WP_195456546.1	6
3748	91.0864	84.3	1.99e-17	12	327	177	28.135	359	348	fbaA	31	289	WP_118164250.1	12
3749	86.6295	84	2.06e-17	11	311	173	26.367	359	319	fbaA	18	269	WP_118071573.1	6
3750	86.6295	84	2.08e-17	12	311	171	27.01	359	319	fbaA	18	269	WP_118169908.1	6
3751	93.5933	84	2.14e-17	14	336	168	28.274	359	356	fbaA	31	284	WP_038671333.1	12
3752	95.5432	83.6	3.13e-17	12	343	189	24.781	359	357	fbaA	20	285	WP_009983052.1	7
3753	86.6295	83.2	3.56e-17	12	311	172	26.688	359	319	fbaA	18	269	WP_118608906.1	6
3754	86.6295	83.2	3.74e-17	12	311	172	26.688	359	319	fbaA	18	269	WP_118752524.1	6
3755	86.6295	83.2	3.74e-17	12	311	171	27.01	359	319	fbaA	18	269	WP_110103010.1	6
3756	75.766	82	4.32e-17	6	272	154	26.838	359	288	fbaA	17	231	WP_201426495.1	5
3757	86.6295	82.8	4.77e-17	12	311	171	27.01	359	319	fbaA	18	269	WP_118063074.1	6
3758	79.1086	82	1.05e-16	8	284	162	27.465	359	300	fbaA	18	245	WP_117853758.1	5
3759	77.7159	82	1.11e-16	11	279	150	27.957	359	290	fbaA	17	236	WP_028529297.1	4
3760	96.3788	81.6	1.39e-16	12	346	190	24.566	359	356	fbaA	17	284	WP_013499211.1	4
3761	96.3788	81.3	1.78e-16	12	346	190	24.566	359	356	fbaA	17	284	WP_024857302.1	4
3762	96.6574	81.6	1.91e-16	14	347	172	25.937	359	342	fbaA	20	293	WP_028530323.1	8
3763	96.6574	81.6	1.91e-16	15	347	170	26.513	359	342	fbaA	20	293	WP_117602007.1	8
3764	76.3231	81.3	1.91e-16	10	274	155	26.642	359	287	fbaA	17	234	WP_117990438.1	4
3765	88.8579	78.6	1.51e-15	11	319	168	23.824	359	338	fbaA	25	261	WP_118511046.1	13
3766	88.5794	78.6	1.84e-15	10	318	176	23.899	359	342	fbaA	25	264	WP_195476926.1	13
3767	88.8579	76.6	7.49e-15	10	319	168	23.511	359	338	fbaA	25	260	WP_021926663.1	13
3768	75.2089	76.6	8.13e-15	8	270	146	27.778	359	287	fbaA	18	225	WP_118635441.1	5
3769	81.0585	76.3	9.53e-15	11	291	153	26.804	359	300	fbaA	17	241	WP_015529592.1	4
3770	95.2646	77.4	1e-14	8	342	210	23.684	359	335	fbaA	18	320	WP_025578029.1	6
3771	74.6518	75.5	2.22e-14	9	268	151	26.493	359	291	fbaA	25	234	WP_117579596.1	12
3772	88.8579	75.1	2.6e-14	11	319	169	23.197	359	338	fbaA	25	260	WP_118577759.1	13
3773	81.0585	75.5	2.67e-14	9	291	174	25.086	359	306	fbaA	17	251	WP_138270057.1	4
3774	74.6518	75.1	2.9e-14	9	268	151	26.493	359	291	fbaA	25	234	WP_055173425.1	12
3775	81.0585	75.1	3.83e-14	9	291	174	25.086	359	306	fbaA	17	251	WP_021650653.1	4
3776	88.8579	74.7	4e-14	11	319	169	23.197	359	338	fbaA	25	260	WP_173717930.1	13
3777	61.8384	74.3	4.62e-14	6	222	133	27.928	359	314	fbaA	93	259	WP_117888891.1	65
3778	92.7577	74.3	5.13e-14	13	333	184	24.024	359	347	fbaA	19	274	WP_015528212.1	7
3779	92.7577	74.3	5.33e-14	13	333	184	24.024	359	347	fbaA	19	274	WP_117835538.1	7
3780	92.7577	73.9	6.64e-14	13	333	184	24.024	359	347	fbaA	19	274	WP_117579179.1	7
3781	96.6574	74.7	8.31e-14	12	347	203	23.919	359	335	fbaA	18	319	WP_021925563.1	5
3782	92.7577	73.6	8.83e-14	13	333	185	23.724	359	347	fbaA	19	274	WP_118084800.1	7
3783	92.7577	73.6	9.71e-14	13	333	184	24.024	359	347	fbaA	19	274	WP_117824847.1	7
3784	87.7437	73.6	1.03e-13	8	315	170	25.714	359	339	fbaA	25	263	WP_138271601.1	13
3785	83.844	72.8	1.46e-13	11	301	169	25.914	359	314	fbaA	17	253	WP_022504925.1	4
3786	78.8301	72.8	1.61e-13	7	283	167	24.735	359	300	fbaA	18	242	WP_117852510.1	6
3787	92.7577	72.8	1.65e-13	13	333	185	23.724	359	347	fbaA	19	274	WP_117540784.1	7
3788	81.0585	72.8	1.67e-13	10	291	157	25.43	359	300	fbaA	17	241	WP_015523249.1	4
3789	80.7799	72.8	1.68e-13	9	290	172	24.483	359	308	fbaA	19	249	WP_022067846.1	7
3790	80.2228	72.8	1.87e-13	12	288	142	27.083	359	294	fbaA	19	237	WP_117943955.1	6
3791	95.2646	73.6	2.05e-13	8	342	212	23.099	359	335	fbaA	18	320	WP_055200284.1	6
3792	78.5515	72.4	2.14e-13	10	282	167	24.113	359	300	fbaA	19	241	WP_117674230.1	7
3793	95.8217	72.4	2.16e-13	12	344	177	25.581	359	351	fbaA	18	279	WP_055200228.1	5
3794	79.3872	72.4	2.33e-13	10	285	170	23.86	359	303	fbaA	19	244	WP_118629510.1	7
3795	79.3872	72.4	2.44e-13	10	285	170	23.86	359	303	fbaA	19	244	WP_118247397.1	7
3796	92.7577	72	3.34e-13	13	333	185	23.724	359	347	fbaA	19	274	WP_118106347.1	7
3797	78.5515	72	3.47e-13	10	282	167	24.113	359	300	fbaA	19	241	WP_118136786.1	7
3798	78.5515	72	3.6e-13	10	282	167	24.113	359	300	fbaA	19	241	WP_117845074.1	7
3799	89.1365	70.9	8.2e-13	14	320	173	24.688	359	344	fbaA	25	264	WP_072521921.1	13
3800	79.3872	70.9	8.84e-13	10	285	167	24.211	359	308	fbaA	25	249	WP_118625017.1	13
3801	77.9944	70.5	1.01e-12	9	280	149	25.357	359	299	fbaA	25	236	WP_182397981.1	12
3802	92.7577	69.7	1.99e-12	13	333	186	23.423	359	347	fbaA	19	274	WP_118109899.1	7
3803	83.2869	69.7	2.03e-12	11	299	162	27.09	359	316	fbaA	20	251	WP_117888039.1	7
3804	79.3872	69.3	2.32e-12	10	285	168	23.86	359	308	fbaA	25	249	WP_118512861.1	13
3805	76.3231	69.3	2.83e-12	11	274	155	25.912	359	287	fbaA	19	236	WP_117889694.1	6
3806	82.4513	68.9	4.08e-12	9	296	176	25	359	312	fbaA	18	256	WP_117889600.1	6
3807	76.3231	67.8	9.39e-12	8	274	164	25.912	359	290	fbaA	17	238	WP_117603096.1	4
3808	79.3872	67.4	1.09e-11	10	285	168	23.86	359	308	fbaA	25	249	WP_119238732.1	13
3809	95.2646	68.2	1.16e-11	8	342	214	22.515	359	335	fbaA	18	319	WP_117943961.1	5
3810	79.3872	67	1.52e-11	10	285	168	23.86	359	308	fbaA	25	249	WP_118061953.1	13
3811	79.3872	67	1.62e-11	10	285	168	23.86	359	308	fbaA	25	249	WP_015527310.1	13
3812	79.3872	67	1.68e-11	10	285	168	23.86	359	308	fbaA	25	249	WP_118753044.1	13
3813	80.5014	60.8	1.85e-09	11	289	148	24.567	359	294	fbaA	19	237	WP_062808281.1	6
3814	74.0947	58.2	1.46e-08	8	266	145	27.068	359	290	fbaA	25	227	WP_028529357.1	11
3815	77.7159	57	3.71e-08	9	279	170	23.297	359	296	fbaA	18	240	WP_117888033.1	6
3816	87.7437	56.2	5.78e-08	12	315	167	23.81	359	317	fbaA	19	263	WP_025578020.1	6
3817	77.7159	56.2	6.98e-08	10	279	159	25.806	359	302	fbaA	25	243	WP_044983547.1	12
3818	42.3398	54.3	3.06e-07	5	152	91	28.289	359	291	fbaA	140	229	WP_117889758.1	96
4036	83.6066	61.6	2.06e-11	1	102	65	35.294	122	101	folB	1	102	WP_028530374.1	1
4037	83.6066	60.5	4.85e-11	1	102	67	33.333	122	101	folB	1	102	WP_117989204.1	1
4038	83.6066	58.9	1.96e-10	1	102	68	32.353	122	101	folB	1	102	WP_118723798.1	1
4039	86.8852	55.5	3.87e-09	1	106	67	27.358	122	96	folB	1	106	WP_028504539.1	1
4040	98.3607	52.4	3.74e-08	3	120	81	26.667	122	115	folB	1	118	WP_117941901.1	1
4041	83.6066	52.4	4.42e-08	1	102	73	27.451	122	101	folB	1	107	WP_195392246.1	6
4042	83.6066	52	6.12e-08	1	102	73	27.451	122	101	folB	1	107	WP_187565519.1	6
4043	83.6066	52	6.68e-08	1	102	73	27.451	122	101	folB	1	107	WP_118581489.1	6
4044	83.6066	51.6	8.72e-08	1	102	73	27.451	122	101	folB	1	107	WP_173716184.1	6
4045	98.3607	50.8	1.53e-07	4	120	76	30	122	115	folB	1	117	WP_015557294.1	1
4072	94.3262	227	4.93e-73	4	266	139	43.985	282	278	folP	16	273	WP_072951966.1	15
4073	95.3901	223	2.04e-71	4	269	143	43.123	282	278	folP	13	273	WP_074717543.1	12
4074	93.9716	223	3.06e-71	2	265	144	42.642	282	276	folP	13	269	WP_118628998.1	12
4075	93.9716	222	3.64e-71	2	265	143	43.019	282	276	folP	13	269	WP_117844779.1	12
4076	94.3262	222	3.89e-71	3	266	129	43.233	282	273	folP	16	266	WP_173738899.1	15
4077	93.9716	222	4.06e-71	2	265	142	43.396	282	276	folP	13	269	WP_025580976.1	12
4078	93.9716	222	4.19e-71	3	265	140	44.151	282	276	folP	13	269	WP_118758874.1	12
4079	93.9716	222	4.24e-71	2	265	143	43.019	282	276	folP	13	269	WP_117676538.1	12
4080	93.9716	222	5.38e-71	2	265	142	43.396	282	276	folP	13	269	WP_119242349.1	12
4081	93.9716	222	5.74e-71	2	265	143	43.019	282	276	folP	13	269	WP_118410998.1	12
4082	93.9716	222	5.74e-71	2	265	143	43.019	282	276	folP	13	269	WP_118137026.1	12
4083	94.3262	222	5.81e-71	3	266	136	44.361	282	275	folP	13	268	WP_195409018.1	12
4084	93.9716	222	6.27e-71	3	265	140	44.151	282	276	folP	13	269	WP_022381441.1	12
4085	93.9716	221	7.45e-71	2	265	142	43.396	282	276	folP	13	269	WP_062807555.1	12
4086	93.9716	221	7.7e-71	2	265	143	43.019	282	276	folP	13	269	WP_118521627.1	12
4087	93.9716	221	1.54e-70	2	265	143	43.019	282	276	folP	13	269	WP_118613183.1	12
4088	93.9716	220	1.92e-70	2	265	144	42.642	282	276	folP	13	269	WP_118774902.1	12
4089	93.9716	220	2.11e-70	2	265	143	43.019	282	276	folP	13	269	WP_119233448.1	12
4090	92.9078	220	2.74e-70	3	262	133	44.656	282	271	folP	13	264	WP_195993102.1	12
4091	93.9716	220	2.9e-70	3	265	141	43.774	282	276	folP	13	269	WP_118247326.1	12
4092	92.9078	220	3.26e-70	3	262	133	44.656	282	271	folP	13	264	WP_118581492.1	12
4093	93.617	220	3.44e-70	3	264	135	44.318	282	273	folP	13	266	WP_195379769.1	12
4094	93.9716	220	3.6e-70	2	265	143	43.019	282	276	folP	13	269	WP_118509523.1	12
4095	92.9078	219	4.42e-70	3	262	133	44.656	282	271	folP	13	264	WP_195700140.1	12
4096	93.9716	219	4.72e-70	2	265	143	43.019	282	276	folP	13	269	WP_118330237.1	12
4097	92.9078	219	6.27e-70	2	262	139	43.893	282	273	folP	13	266	WP_028530373.1	12
4098	94.3262	219	9.25e-70	3	266	137	43.985	282	275	folP	13	268	WP_195392245.1	12
4099	93.9716	218	1.41e-69	2	265	143	43.019	282	276	folP	13	269	WP_020993717.1	12
4100	94.3262	218	2.05e-69	3	266	128	43.609	282	273	folP	16	266	WP_173761674.1	15
4101	94.3262	218	2.44e-69	4	266	142	42.857	282	278	folP	16	273	WP_028518700.1	15
4102	94.3262	217	3.48e-69	3	266	128	43.609	282	273	folP	16	266	WP_021976434.1	15
4103	94.3262	216	1.56e-68	4	266	143	42.481	282	278	folP	16	273	WP_009983678.1	15
4104	94.3262	216	1.59e-68	3	266	128	43.609	282	273	folP	16	266	WP_118513560.1	15
4105	94.3262	215	1.98e-68	3	266	130	42.857	282	273	folP	16	266	WP_118753137.1	15
4106	94.3262	214	4.18e-68	3	266	129	43.233	282	273	folP	16	266	WP_118368737.1	15
4107	93.617	214	4.58e-68	2	264	146	43.939	282	275	folP	14	276	WP_117888149.1	13
4108	93.2624	214	5.02e-68	3	263	143	42.205	282	273	folP	13	265	WP_028504540.1	10
4109	94.3262	214	6.11e-68	3	266	130	42.857	282	273	folP	16	266	WP_092070547.1	15
4110	91.844	213	1.61e-67	2	259	138	43.629	282	273	folP	16	266	WP_015542432.1	15
4111	91.844	211	8.42e-67	3	259	137	43.629	282	270	folP	14	262	WP_044974171.1	11
4112	92.5532	211	1.08e-66	5	261	137	43.678	282	273	folP	16	268	WP_024856547.1	15
4113	92.9078	211	1.08e-66	2	262	138	44.275	282	273	folP	13	266	WP_015557293.1	12
4114	92.5532	211	1.58e-66	4	261	138	43.295	282	273	folP	16	268	WP_013498581.1	15
4115	92.5532	210	2.77e-66	7	261	135	44.444	282	273	folP	16	268	WP_037290016.1	15
4116	92.5532	210	2.96e-66	5	261	136	44.061	282	273	folP	16	268	WP_074963062.1	15
4117	94.3262	208	1.18e-65	4	266	144	42.105	282	278	folP	16	273	WP_019680522.1	15
4118	94.3262	208	1.39e-65	4	266	144	42.105	282	278	folP	16	273	WP_037301316.1	15
4119	93.9716	207	4.32e-65	2	265	150	40.377	282	277	folP	14	270	WP_186864959.1	13
4120	92.5532	205	2.16e-64	4	261	138	43.295	282	273	folP	16	268	WP_074835378.1	15
4121	98.227	197	3.28e-61	4	277	152	38.989	282	277	folP	7	270	WP_117890101.1	5
4122	96.8085	196	4.58e-61	3	273	157	39.194	282	277	folP	7	270	WP_118106989.1	5
4123	93.9716	196	8.2e-61	2	265	150	40.377	282	277	folP	14	270	WP_118688009.1	13
4124	98.227	195	1.31e-60	4	277	153	38.628	282	277	folP	7	270	WP_117826200.1	5
4125	98.227	195	1.91e-60	4	277	153	38.628	282	277	folP	7	270	WP_118173989.1	5
4126	98.227	194	2.88e-60	4	277	153	38.628	282	277	folP	7	270	WP_117539379.1	5
4127	96.8085	194	4.21e-60	3	273	159	38.462	282	277	folP	7	270	WP_118142878.1	5
4128	98.227	194	5.4e-60	5	277	154	38.267	282	277	folP	7	270	WP_015527869.1	5
4129	96.8085	194	5.7e-60	3	273	159	38.462	282	277	folP	7	270	WP_118177720.1	5
4130	98.227	194	5.95e-60	5	277	154	38.267	282	277	folP	7	270	WP_118187832.1	5
4131	98.227	193	1.16e-59	4	277	154	38.267	282	277	folP	7	270	WP_117915466.1	5
4132	98.227	193	1.38e-59	5	277	154	38.267	282	277	folP	7	270	WP_117497317.1	5
4326	95.9184	213	1.41e-60	12	564	357	27.837	588	566	ftsI	38	573	WP_118635807.1	25
4327	96.5986	206	4.12e-58	14	568	350	27.641	588	558	ftsI	32	566	WP_117989568.1	19
4328	95.5782	206	6.33e-58	14	562	342	28.292	588	558	ftsI	38	566	WP_186865145.1	25
4329	99.8299	203	1.02e-56	13	587	376	27.768	588	575	ftsI	22	584	WP_138270375.1	13
4330	99.4898	197	1.73e-54	14	585	360	27.179	588	564	ftsI	22	588	WP_117942567.1	28
4331	99.3197	195	7.46e-54	13	584	361	27.226	588	564	ftsI	22	588	WP_119246454.1	28
4332	103.741	196	3.19e-53	21	610	351	27.213	588	566	ftsI	31	618	WP_138157050.1	28
4333	97.9592	192	5.25e-53	13	576	362	27.257	588	566	ftsI	30	574	WP_118187704.1	17
4334	97.9592	192	5.58e-53	13	576	362	27.257	588	566	ftsI	30	574	WP_118174029.1	17
4335	98.9796	192	6.76e-53	14	582	364	27.32	588	566	ftsI	24	574	WP_117915226.1	13
4336	96.9388	192	8.36e-53	12	570	369	27.368	588	566	ftsI	30	574	WP_117960232.1	17
4337	96.5986	192	9.53e-53	12	568	367	27.465	588	564	ftsI	30	572	WP_118113610.1	17
4338	98.9796	192	1.05e-52	14	582	365	27.148	588	566	ftsI	24	574	WP_117827003.1	13
4339	97.9592	191	1.18e-52	13	576	362	27.257	588	566	ftsI	30	574	WP_117836144.1	17
4340	97.619	191	1.36e-52	13	574	360	27.352	588	564	ftsI	30	572	WP_118084662.1	17
4341	100	192	1.59e-52	13	588	370	26.361	588	567	ftsI	30	592	WP_119233361.1	18
4342	97.9592	191	1.8e-52	13	576	362	27.257	588	566	ftsI	30	574	WP_117579317.1	17
4343	96.5986	191	1.95e-52	12	568	367	27.465	588	564	ftsI	30	572	WP_118142422.1	17
4344	97.9592	190	3.33e-52	13	576	362	27.257	588	566	ftsI	30	574	WP_117963792.1	17
4345	96.9388	189	7.39e-52	12	570	370	27.193	588	566	ftsI	30	574	WP_118177569.1	17
4346	96.5986	189	7.39e-52	13	568	368	27.289	588	564	ftsI	30	572	WP_117540060.1	17
4347	97.9592	189	1.06e-51	13	576	363	27.083	588	566	ftsI	30	574	WP_117568090.1	17
[truncated: 9,654 more rows]

## Sheet: Under cut-off
	% alignment	bitscore	evalue	gapopen	length	mismatch	% id	prot length	qend	qseqid	qstart	send	sseqid	sstart
111	49.359	47	2.83e-06	1	77	41	37.662	156	155	accB	79	132	WP_075424582.1	63
112	49.359	46.6	3.19e-06	2	77	38	41.558	156	155	accB	79	128	WP_015558393.1	59
113	49.359	46.6	3.86e-06	1	77	40	38.961	156	155	accB	79	132	WP_009987110.1	63
114	48.7179	45.8	7.09e-06	1	76	39	39.474	156	155	accB	80	131	WP_019678644.1	63
115	48.7179	45.8	7.21e-06	1	76	39	39.474	156	155	accB	80	132	WP_072299219.1	64
116	49.359	45.8	7.82e-06	1	77	40	38.961	156	155	accB	79	132	WP_072948583.1	63
117	48.7179	45.4	8.06e-06	1	76	39	39.474	156	155	accB	80	132	WP_028515620.1	64
118	48.7179	45.4	8.49e-06	1	76	39	39.474	156	155	accB	80	132	WP_028520481.1	64
119	48.7179	45.4	8.93e-06	1	76	39	39.474	156	155	accB	80	132	WP_028516647.1	64
120	48.7179	45.4	9.08e-06	1	76	39	39.474	156	155	accB	80	133	WP_074714012.1	65
121	48.7179	45.4	9.21e-06	1	76	39	39.474	156	155	accB	80	132	WP_024859679.1	64
122	48.7179	45.1	1.36e-05	1	76	40	38.158	156	155	accB	80	132	WP_031560688.1	64
123	46.7949	44.7	1.43e-05	2	73	33	45.205	156	155	accB	83	120	WP_138157413.1	55
124	48.7179	43.5	4.43e-05	1	76	41	36.842	156	155	accB	80	132	WP_074740286.1	64
125	41.6667	42	0.000132	1	65	32	40	156	147	accB	83	113	WP_117960335.1	56
126	47.4359	41.6	0.000195	1	74	38	39.189	156	156	accB	83	122	WP_191340312.1	56
127	48.0769	41.6	0.000235	1	75	43	33.333	156	156	accB	82	121	WP_119252213.1	54
128	48.0769	41.2	0.00025	1	75	43	33.333	156	156	accB	82	121	WP_101070579.1	54
129	48.0769	41.2	0.000276	1	75	43	33.333	156	156	accB	82	121	WP_046433336.1	54
130	48.0769	41.2	0.000276	1	75	43	33.333	156	156	accB	82	121	WP_117881714.1	54
131	48.0769	41.2	0.000276	1	75	43	33.333	156	156	accB	82	121	WP_118101423.1	54
132	48.0769	41.2	0.000276	1	75	43	33.333	156	156	accB	82	121	WP_015523422.1	54
133	41.6667	40.4	0.000554	1	65	33	38.462	156	147	accB	83	113	WP_118174889.1	56
134	41.6667	40.4	0.000554	1	65	33	38.462	156	147	accB	83	113	WP_015529137.1	56
135	46.7949	39.7	0.001	2	73	35	42.466	156	155	accB	83	118	WP_022506059.1	53
136	48.7179	39.3	0.001	2	76	40	38.158	156	155	accB	80	122	WP_028505122.1	54
137	27.5641	39.3	0.001	0	43	20	53.488	156	147	accB	105	112	WP_117989894.1	70
138	48.0769	39.3	0.002	1	75	44	32	156	156	accB	82	122	WP_092978893.1	55
139	33.3333	40	0.002	0	52	34	34.615	156	146	accB	95	225	WP_080550547.1	174
140	48.7179	38.9	0.002	2	76	40	38.158	156	155	accB	80	119	WP_117856405.1	51
141	48.7179	38.9	0.002	2	76	40	38.158	156	155	accB	80	119	WP_117897421.1	51
142	48.0769	38.9	0.002	1	75	44	32	156	156	accB	82	121	WP_022234946.1	54
143	48.7179	38.1	0.003	2	76	41	36.842	156	155	accB	80	119	WP_022288410.1	51
144	48.7179	38.1	0.003	2	76	41	36.842	156	155	accB	80	119	WP_117905219.1	51
145	48.7179	38.1	0.003	2	76	41	36.842	156	155	accB	80	119	WP_117938585.1	51
146	48.7179	38.1	0.003	2	76	41	36.842	156	155	accB	80	119	WP_117864046.1	51
147	48.7179	38.1	0.003	2	76	41	36.842	156	155	accB	80	119	WP_117957940.1	51
148	48.7179	38.1	0.003	2	76	41	36.842	156	155	accB	80	119	WP_118156720.1	51
149	48.7179	38.1	0.003	2	76	41	36.842	156	155	accB	80	119	WP_138337503.1	51
150	48.7179	38.1	0.003	2	76	41	36.842	156	155	accB	80	119	WP_117923454.1	51
151	48.7179	37.7	0.004	2	76	42	35.526	156	155	accB	80	117	WP_028509874.1	49
152	37.1795	37.4	0.007	0	58	35	39.655	156	152	accB	95	122	WP_015524870.1	65
153	37.1795	37.4	0.007	0	58	35	39.655	156	152	accB	95	123	WP_119238818.1	66
154	27.5641	37.4	0.007	0	43	21	51.163	156	147	accB	105	112	WP_022076471.1	70
155	37.1795	37.4	0.008	0	58	35	39.655	156	152	accB	95	121	WP_118071451.1	64
156	37.1795	37.4	0.008	0	58	35	39.655	156	152	accB	95	123	WP_173755786.1	66
157	30.1282	37	0.011	0	47	26	44.681	156	152	accB	106	119	WP_028528399.1	73
158	49.359	36.2	0.018	2	77	44	33.766	156	156	accB	80	119	WP_044976378.1	50
159	37.1795	35.8	0.023	0	58	36	37.931	156	152	accB	95	118	WP_118509031.1	61
160	37.1795	35.8	0.025	0	58	36	37.931	156	152	accB	95	118	WP_118331357.1	61
161	37.1795	35.8	0.025	0	58	36	37.931	156	152	accB	95	118	WP_008704467.1	61
162	37.1795	35.8	0.027	0	58	36	37.931	156	152	accB	95	116	WP_119244412.1	59
163	37.1795	35.8	0.029	0	58	36	37.931	156	152	accB	95	118	WP_118610283.1	61
164	37.1795	35.8	0.029	0	58	36	37.931	156	152	accB	95	118	WP_118568655.1	61
165	37.1795	35.8	0.029	0	58	36	37.931	156	152	accB	95	118	WP_022381146.1	61
166	30.7692	35.8	0.029	0	48	27	43.75	156	152	accB	105	118	WP_117851891.1	71
167	30.7692	35.8	0.03	0	48	27	43.75	156	152	accB	105	118	WP_195699217.1	71
168	30.7692	35.8	0.03	0	48	27	43.75	156	152	accB	105	118	WP_118578036.1	71
169	48.7179	35.4	0.03	2	76	41	36.842	156	155	accB	80	119	WP_124098476.1	51
170	30.7692	35.8	0.03	0	48	27	43.75	156	152	accB	105	122	WP_195587489.1	75
171	39.7436	35.8	0.077	0	62	43	30.645	156	156	accB	95	1191	WP_072418068.1	1130
172	31.4103	33.5	0.16	0	49	29	40.816	156	152	accB	104	120	WP_117602142.1	72
173	30.1282	33.1	0.22	0	47	28	40.426	156	152	accB	106	122	WP_022067382.1	76
174	37.8205	34.3	0.25	0	59	39	33.898	156	153	accB	95	1143	WP_044983280.1	1085
175	50.641	33.1	0.26	2	79	45	34.177	156	155	accB	77	122	WP_024857318.1	51
176	30.1282	32.7	0.29	0	47	28	40.426	156	152	accB	106	118	WP_015542636.1	72
177	33.3333	32.3	0.91	1	52	30	34.615	156	74	accB	23	595	WP_075423385.1	548
178	58.3333	30.8	1.5	2	91	52	35.165	156	155	accB	65	122	WP_013497365.1	39
179	33.3333	31.2	2.3	1	52	33	32.692	156	79	accB	28	831	WP_049962670.1	782
180	27.5641	30	2.7	0	43	24	44.186	156	147	accB	105	113	WP_087167287.1	71
181	58.3333	29.3	4.7	2	91	51	36.264	156	155	accB	65	121	WP_037276945.1	38
182	79.4872	30.4	5.2	1	124	92	21.774	156	154	accB	36	831	WP_075424552.1	708
183	33.3333	30	5.5	0	52	36	30.769	156	53	accB	2	118	WP_195455416.1	67
184	32.0513	30	5.7	1	50	29	34	156	147	accB	98	380	WP_117942894.1	335
185	29.4872	30	5.8	0	46	33	28.261	156	154	accB	109	787	WP_051530601.1	742
186	80.7692	30	5.9	6	126	68	28.571	156	149	accB	32	670	WP_075423083.1	559
187	35.8974	30	5.9	0	56	38	32.143	156	150	accB	95	1137	WP_028529433.1	1082
188	32.0513	30	6	1	50	29	34	156	147	accB	98	380	WP_119246759.1	335
189	58.3333	29.3	6.2	2	91	52	35.165	156	155	accB	65	122	WP_037284343.1	39
190	26.2821	30	6.7	0	41	28	31.707	156	128	accB	88	460	WP_118566371.1	420
191	26.2821	30	6.7	0	41	28	31.707	156	128	accB	88	460	WP_118419937.1	420
192	26.2821	30	6.7	0	41	28	31.707	156	128	accB	88	460	WP_055058643.1	420
193	26.2821	30	6.7	0	41	28	31.707	156	128	accB	88	460	WP_118136221.1	420
194	26.2821	30	6.7	0	41	28	31.707	156	128	accB	88	460	WP_118609838.1	420
195	26.2821	30	6.7	0	41	28	31.707	156	128	accB	88	460	WP_118411489.1	420
196	55.7692	29.3	9.7	3	87	50	29.885	156	147	accB	67	299	WP_201428710.1	218
197	19.2308	29.3	9.8	0	30	18	40	156	129	accB	100	111	WP_028515742.1	82
198	38.4615	28.9	10	2	60	32	26.667	156	124	accB	69	68	WP_201428966.1	17
218	95.2381	46.2	1.98e-06	3	120	71	35.833	126	125	acpS	6	116	WP_191339445.1	3
219	59.5238	37.4	0.007	3	75	42	33.333	126	85	acpS	11	173	WP_197021860.1	107
220	48.4127	30.8	1.8	2	61	31	37.705	126	126	acpS	67	206	WP_028514955.1	152
221	48.4127	30.8	1.8	2	61	31	37.705	126	126	acpS	67	206	WP_024859724.1	152
222	48.4127	30.8	1.8	2	61	31	37.705	126	126	acpS	67	206	WP_072299119.1	152
223	64.2857	30.4	2.2	3	81	43	34.568	126	126	acpS	47	206	WP_109724981.1	135
224	46.0317	30	2.4	1	58	38	31.034	126	84	acpS	29	148	WP_072950543.1	91
225	48.4127	30.4	2.6	2	61	31	37.705	126	126	acpS	67	206	WP_019678742.1	152
226	48.4127	30.4	2.6	2	61	31	37.705	126	126	acpS	67	206	WP_037299227.1	152
227	48.4127	30	3	2	61	31	37.705	126	126	acpS	67	206	WP_028520597.1	152
228	96.8254	29.6	3.9	2	122	83	20.492	126	108	acpS	1	267	WP_118338594.1	146
229	32.5397	29.6	4.7	1	41	21	36.585	126	68	acpS	28	254	WP_173772298.1	219
230	32.5397	29.6	4.9	1	41	21	36.585	126	68	acpS	28	254	WP_195700353.1	219
231	54.7619	29.3	5	2	69	44	27.536	126	74	acpS	6	189	WP_071144596.1	127
232	52.381	29.3	5.6	0	66	50	24.242	126	72	acpS	7	186	WP_119247207.1	121
233	48.4127	29.3	5.7	2	61	32	36.066	126	126	acpS	67	206	WP_009987151.1	152
234	48.4127	29.3	6.2	2	61	32	36.066	126	126	acpS	67	206	WP_074742003.1	152
235	60.3175	28.9	6.5	2	76	48	27.632	126	76	acpS	8	176	WP_109728018.1	101
236	48.4127	29.3	6.5	2	61	32	36.066	126	126	acpS	67	206	WP_031560158.1	152
237	52.381	28.9	7.7	0	66	50	24.242	126	72	acpS	7	186	WP_117942624.1	121
238	32.5397	28.9	8	1	41	21	36.585	126	68	acpS	28	254	WP_195478045.1	219
239	32.5397	28.9	8.5	1	41	21	36.585	126	68	acpS	28	254	WP_055151136.1	219
240	32.5397	28.9	8.8	1	41	21	36.585	126	68	acpS	28	254	WP_187564906.1	219
241	32.5397	28.9	8.8	1	41	21	36.585	126	68	acpS	28	254	WP_117855191.1	219
242	59.5238	28.5	9.5	1	75	41	25.333	126	121	acpS	47	139	WP_117675269.1	80
243	59.5238	28.5	10	1	75	41	25.333	126	121	acpS	47	139	WP_117844030.1	80
244	59.5238	28.5	10	1	75	41	25.333	126	121	acpS	47	139	WP_118590553.1	80
245	56.1308	35.4	0.44	10	206	97	25.243	367	295	asd	99	271	WP_117524530.1	114
246	56.1308	35.4	0.46	10	206	97	25.243	367	295	asd	99	271	WP_021882821.1	114
247	56.1308	35.4	0.47	10	206	97	25.243	367	295	asd	99	271	WP_117979202.1	114
248	56.1308	35.4	0.48	10	206	97	25.243	367	295	asd	99	271	WP_015523864.1	114
249	56.4033	34.3	0.95	11	207	96	25.121	367	295	asd	99	271	WP_195230470.1	114
250	20.7084	34.3	0.99	3	76	50	28.947	367	295	asd	222	271	WP_101028473.1	198
251	51.7711	32.3	3.5	6	190	102	24.211	367	228	asd	54	219	WP_074743148.1	57
252	39.782	32.7	3.7	6	146	95	24.658	367	167	asd	28	266	WP_117890807.1	130
253	39.782	32.7	3.7	6	146	95	24.658	367	167	asd	28	266	WP_118174296.1	130
254	39.782	32.3	3.8	6	146	95	24.658	367	167	asd	28	266	WP_118178221.1	130
255	39.782	32.3	4.4	6	146	95	24.658	367	167	asd	28	266	WP_117916062.1	130
256	39.782	32.3	4.5	6	146	95	24.658	367	167	asd	28	266	WP_055147643.1	130
257	33.2425	32.3	4.6	5	122	72	25.41	367	143	asd	28	235	WP_117979578.1	127
258	25.8856	32.3	4.7	3	95	58	28.421	367	121	asd	28	215	WP_117568343.1	130
259	25.8856	32	5	3	95	58	28.421	367	121	asd	28	215	WP_117540986.1	130
260	25.8856	32	5.1	3	95	58	28.421	367	121	asd	28	215	WP_117825317.1	130
261	25.8856	32	5.1	3	95	58	28.421	367	121	asd	28	215	WP_118111219.1	130
262	25.8856	32	5.4	3	95	58	28.421	367	121	asd	28	215	WP_118106595.1	130
263	50.4087	32.3	5.5	5	185	120	23.243	367	335	asd	173	524	WP_195518404.1	340
264	49.3878	33.5	1	3	121	76	20.661	245	125	bamD	6	115	WP_118511260.1	14
265	35.5102	33.1	1.4	3	87	59	26.437	245	91	bamD	7	93	WP_118725283.1	10
266	35.5102	33.1	1.4	3	87	59	26.437	245	91	bamD	7	93	WP_121057363.1	10
267	22.8571	33.1	1.5	0	56	40	28.571	245	86	bamD	31	72	WP_084194311.1	17
268	31.0204	32.3	2.6	2	76	51	27.632	245	81	bamD	7	81	WP_117888977.1	9
269	49.3878	31.6	4	3	121	78	19.008	245	125	bamD	6	115	WP_118614825.1	14
270	49.3878	31.6	4	3	121	78	19.008	245	125	bamD	6	115	WP_055200842.1	14
271	21.2245	31.6	4.3	3	52	22	40.385	245	57	bamD	7	52	WP_117674343.1	9
272	19.1837	31.2	5.5	1	47	26	42.553	245	139	bamD	94	230	WP_049962853.1	184
273	22.449	30.8	5.7	3	55	23	36.364	245	59	bamD	15	68	WP_028519671.1	16
274	24.898	30.8	7.9	1	61	39	29.508	245	171	bamD	111	186	WP_074961231.1	130
288	46.3636	32.7	0.8	4	102	67	24.51	220	102	can	7	98	WP_118113806.1	1
289	59.0909	31.6	4.1	6	130	73	25.385	220	185	can	59	110	WP_117911135.1	2
290	59.0909	31.2	4.6	6	130	73	25.385	220	185	can	59	110	WP_117837358.1	2
291	59.0909	31.2	4.6	6	130	73	25.385	220	185	can	59	110	WP_101028495.1	2
292	59.0909	31.2	4.9	6	130	73	25.385	220	185	can	59	110	WP_117971378.1	2
293	59.0909	31.2	4.9	6	130	73	25.385	220	185	can	59	110	WP_195230551.1	2
294	59.0909	31.2	5.1	6	130	73	25.385	220	185	can	59	110	WP_117880929.1	2
295	59.0909	31.2	5.1	6	130	73	25.385	220	185	can	59	110	WP_117847297.1	2
296	59.0909	31.2	5.3	6	130	73	25.385	220	185	can	59	110	WP_118128087.1	2
297	59.0909	31.2	5.4	6	130	73	25.385	220	185	can	59	110	WP_117885882.1	2
298	59.0909	31.2	5.5	6	130	73	25.385	220	185	can	59	110	WP_118101583.1	2
299	59.0909	31.2	5.5	6	130	73	25.385	220	185	can	59	110	WP_117930737.1	2
300	59.0909	31.2	5.6	6	130	73	25.385	220	185	can	59	110	WP_117950799.1	2
301	59.0909	31.2	5.6	6	130	73	25.385	220	185	can	59	110	WP_119251997.1	2
302	59.0909	31.2	5.7	6	130	73	25.385	220	185	can	59	110	WP_117948911.1	2
303	59.0909	31.2	5.7	6	130	73	25.385	220	185	can	59	110	WP_117979184.1	2
304	59.0909	31.2	5.8	6	130	73	25.385	220	185	can	59	110	WP_155129813.1	2
305	59.0909	31.2	5.8	6	130	73	25.385	220	185	can	59	110	WP_117966958.1	2
306	59.0909	31.2	5.8	6	130	73	25.385	220	185	can	59	110	WP_118144210.1	2
307	59.0909	31.2	5.9	6	130	73	25.385	220	185	can	59	110	WP_015523838.1	2
308	59.0909	31.2	5.9	6	130	73	25.385	220	185	can	59	110	WP_117519709.1	2
309	65.4545	30.8	6	6	144	90	26.389	220	139	can	1	201	WP_117878599.1	69
310	20.4545	30.4	7.3	1	45	25	35.556	220	148	can	104	385	WP_041326266.1	345
311	65.4545	30.4	7.5	6	144	90	26.389	220	139	can	1	201	WP_118125408.1	69
312	65.4545	30.4	7.8	6	144	90	26.389	220	139	can	1	201	WP_118160270.1	69
313	65.4545	30.4	7.8	6	144	90	26.389	220	139	can	1	201	WP_195247559.1	69
314	65.4545	30	9.7	6	144	90	26.389	220	139	can	1	201	WP_117925106.1	69
315	45.2532	35	0.53	5	143	82	27.273	316	316	coaA	189	460	WP_175460906.1	325
316	30.6962	32.3	3.8	4	97	60	28.866	316	139	coaA	45	244	WP_117887970.1	155
317	15.5063	30.4	3.9	4	49	25	34.694	316	290	coaA	248	88	WP_207659332.1	41
318	30.6962	32.3	4	4	97	60	28.866	316	139	coaA	45	244	WP_118591822.1	155
319	31.6456	32	4	3	100	60	29	316	142	coaA	49	225	WP_019680739.1	131
320	36.0759	31.6	6.1	7	114	49	25.439	316	223	coaA	127	167	WP_143098764.1	73
321	52.2152	31.2	8	8	165	99	24.848	316	229	coaA	73	179	WP_181976968.1	32
322	29.4304	31.2	8.5	2	93	66	24.731	316	167	coaA	75	670	WP_110103237.1	582
323	29.4304	31.2	8.6	2	93	66	24.731	316	167	coaA	75	670	WP_118753006.1	582
324	29.4304	31.2	8.6	2	93	66	24.731	316	167	coaA	75	670	WP_118626111.1	582
325	15.1899	29.3	9.8	3	48	26	35.417	316	290	coaA	248	99	WP_207660143.1	52
385	37.7358	46.6	3.09e-06	1	60	29	41.667	159	56	coaD	3	61	WP_028528199.1	2
386	37.7358	43.1	6.64e-05	1	60	32	36.667	159	56	coaD	3	61	WP_028511036.1	2
387	37.7358	43.1	7.81e-05	1	60	32	36.667	159	56	coaD	3	61	WP_117928076.1	2
388	37.7358	43.1	8.37e-05	1	60	31	38.333	159	56	coaD	3	61	WP_009987413.1	2
389	37.7358	41.6	0.000271	1	60	32	36.667	159	56	coaD	3	61	WP_138269856.1	2
390	37.7358	41.6	0.000277	1	60	33	35	159	56	coaD	3	61	WP_072520989.1	2
391	37.7358	41.2	0.00031	1	60	33	35	159	56	coaD	3	61	WP_117878331.1	2
392	37.7358	41.6	0.000318	1	60	32	36.667	159	56	coaD	3	61	WP_074833091.1	2
393	44.6541	42	0.000397	2	71	41	35.211	159	70	coaD	5	74	WP_002847656.1	4
394	37.7358	41.6	0.00084	1	60	31	38.333	159	56	coaD	3	415	WP_074716804.1	356
395	42.7673	40.8	0.001	1	68	51	23.529	159	72	coaD	5	72	WP_044976942.1	6
396	37.7358	39.3	0.002	1	60	34	33.333	159	56	coaD	3	61	WP_021925443.1	2
397	37.7358	38.9	0.003	1	60	33	35	159	56	coaD	3	61	WP_118584161.1	2
398	37.7358	38.9	0.003	1	60	34	33.333	159	56	coaD	3	61	WP_044977141.1	2
399	122.642	39.3	0.004	6	195	113	21.538	159	156	coaD	1	194	WP_117731673.1	1
400	122.642	38.9	0.005	6	195	113	21.538	159	156	coaD	1	194	WP_021680529.1	1
401	44.0252	37.7	0.016	1	70	45	30	159	72	coaD	3	67	WP_173737652.1	2
402	44.0252	37.7	0.016	1	70	44	31.429	159	72	coaD	3	67	WP_117852928.1	2
403	63.522	37.4	0.018	2	101	66	27.723	159	98	coaD	4	102	WP_031559421.1	3
404	63.522	37.4	0.022	2	101	66	27.723	159	98	coaD	4	102	WP_024860102.1	3
405	44.0252	37	0.024	1	70	45	30	159	72	coaD	3	67	WP_118062525.1	2
406	44.0252	37	0.024	1	70	45	30	159	72	coaD	3	67	WP_118071720.1	2
407	44.6541	37	0.026	2	71	45	28.169	159	72	coaD	3	67	WP_195565952.1	2
408	47.1698	36.6	0.03	2	75	45	33.333	159	70	coaD	1	75	WP_186934804.1	1
409	47.1698	36.2	0.031	2	75	45	33.333	159	70	coaD	1	75	WP_195410252.1	1
410	44.0252	36.6	0.032	1	70	48	25.714	159	72	coaD	3	67	WP_117916183.1	2
411	39.6226	35.8	0.032	2	63	37	30.159	159	56	coaD	1	63	WP_118340046.1	1
412	39.6226	35.8	0.033	2	63	37	30.159	159	56	coaD	1	63	WP_008703533.1	1
413	44.0252	36.6	0.041	1	70	45	30	159	72	coaD	3	67	WP_118584166.1	2
414	44.0252	36.6	0.042	1	70	45	30	159	72	coaD	3	67	WP_173772510.1	2
415	44.0252	36.6	0.042	1	70	45	30	159	72	coaD	3	67	WP_148463607.1	2
416	44.0252	36.6	0.042	1	70	45	30	159	72	coaD	3	67	WP_195698934.1	2
417	44.0252	36.2	0.052	1	70	45	30	159	72	coaD	3	67	WP_118593222.1	2
418	44.0252	36.2	0.054	1	70	45	30	159	72	coaD	3	67	WP_118574183.1	2
419	44.0252	36.2	0.054	1	70	45	30	159	72	coaD	3	67	WP_118330456.1	2
420	44.0252	36.2	0.055	1	70	45	30	159	72	coaD	3	67	WP_055054128.1	2
421	44.0252	36.2	0.055	1	70	45	30	159	72	coaD	3	67	WP_008705390.1	2
422	44.0252	36.2	0.056	1	70	45	30	159	72	coaD	3	67	WP_118614578.1	2
423	44.0252	36.2	0.056	1	70	45	30	159	72	coaD	3	67	WP_118341630.1	2
424	44.0252	35.8	0.057	1	70	45	30	159	72	coaD	3	67	WP_118566935.1	2
425	44.0252	35.8	0.068	1	70	45	30	159	72	coaD	3	67	WP_117677585.1	2
426	44.0252	35.8	0.069	1	70	45	30	159	72	coaD	3	67	WP_117846136.1	2
427	44.0252	35.8	0.071	1	70	45	30	159	72	coaD	3	67	WP_118411299.1	2
428	44.0252	35.8	0.072	1	70	45	30	159	72	coaD	3	67	WP_118609918.1	2
429	44.0252	35.8	0.073	1	70	46	28.571	159	72	coaD	3	67	WP_118515823.1	2
430	45.283	35	0.1	2	72	44	31.944	159	67	coaD	1	72	WP_092974650.1	1
431	44.6541	35	0.12	2	71	47	25.352	159	72	coaD	3	67	WP_015525326.1	2
432	44.6541	35	0.12	2	71	47	25.352	159	72	coaD	3	67	WP_118609216.1	2
433	37.7358	34.3	0.12	1	60	39	25	159	56	coaD	3	63	WP_117996839.1	4
434	44.0252	35	0.13	1	70	46	28.571	159	72	coaD	3	67	WP_119235011.1	2
435	48.4277	34.3	0.18	3	77	44	32.468	159	72	coaD	1	74	WP_037322882.1	1
436	118.239	34.3	0.22	8	188	102	25	159	154	coaD	5	190	WP_075424690.1	4
437	43.3962	34.3	0.22	1	69	45	28.986	159	72	coaD	4	70	WP_074739923.1	6
438	44.0252	34.3	0.24	1	70	47	27.143	159	72	coaD	3	67	WP_117889194.1	2
439	33.9623	33.5	0.24	1	54	32	29.63	159	56	coaD	9	63	WP_117677026.1	10
440	33.9623	33.1	0.32	1	54	34	25.926	159	56	coaD	9	63	WP_119233236.1	10
441	123.27	33.5	0.33	8	196	108	20.918	159	157	coaD	5	195	WP_124098434.1	4
442	59.1195	33.1	0.38	3	94	61	26.596	159	93	coaD	5	94	WP_013499666.1	4
443	44.0252	33.1	0.48	1	70	48	25.714	159	72	coaD	3	67	WP_117541920.1	2
444	33.9623	32.3	0.51	1	54	33	27.778	159	56	coaD	9	63	WP_118508734.1	10
445	44.6541	32.7	0.63	2	71	46	28.169	159	70	coaD	5	74	WP_072417170.1	4
446	34.5912	32.7	0.63	0	55	39	29.091	159	57	coaD	3	56	WP_118509982.1	2
447	33.9623	32	0.64	1	54	34	25.926	159	56	coaD	9	63	WP_118579597.1	10
448	38.9937	32.3	0.79	2	62	37	30.645	159	60	coaD	5	70	WP_119235219.1	9
449	38.9937	32.3	0.79	2	62	36	32.258	159	60	coaD	5	70	WP_117677177.1	9
450	38.9937	32.3	0.8	2	62	36	32.258	159	60	coaD	5	70	WP_118610106.1	9
451	45.283	32.3	0.82	2	72	46	29.167	159	67	coaD	1	72	WP_028505968.1	1
452	27.044	32.7	0.82	2	43	19	41.86	159	43	coaD	3	40	WP_074714198.1	2
453	27.044	32.7	0.82	2	43	19	41.86	159	43	coaD	3	40	WP_028518742.1	2
454	38.9937	32.3	0.84	2	62	36	32.258	159	60	coaD	5	70	WP_118330924.1	9
455	38.9937	32.3	0.84	2	62	36	32.258	159	60	coaD	5	70	WP_118246865.1	9
456	38.9937	32.3	0.85	2	62	36	32.258	159	60	coaD	5	70	WP_118572021.1	9
457	43.3962	32.3	0.88	1	69	48	24.638	159	72	coaD	4	67	WP_118174405.1	3
458	44.6541	32	0.88	2	71	47	26.761	159	70	coaD	5	74	WP_074830195.1	4
459	23.8994	32.3	0.92	0	38	25	34.211	159	40	coaD	3	39	WP_138156381.1	2
460	44.6541	32.3	0.99	2	71	46	28.169	159	70	coaD	5	74	WP_191339124.1	4
461	42.7673	32	1.1	2	68	43	29.412	159	67	coaD	5	71	WP_024857880.1	4
462	43.3962	32	1.2	1	69	48	24.638	159	72	coaD	4	67	WP_074959469.1	3
463	30.8176	31.2	1.2	1	49	27	32.653	159	51	coaD	9	59	WP_013497536.1	11
464	17.6101	31.6	1.3	0	28	16	42.857	159	30	coaD	3	29	WP_186833005.1	2
465	44.6541	31.6	1.3	2	71	47	26.761	159	70	coaD	5	74	WP_074961985.1	4
466	42.1384	31.6	1.3	3	67	39	31.343	159	60	coaD	1	70	WP_118511523.1	4
467	42.7673	31.6	1.4	2	68	43	29.412	159	67	coaD	5	71	WP_037287665.1	4
468	41.5094	31.6	1.5	0	66	46	30.303	159	70	coaD	5	203	WP_195567301.1	138
469	41.5094	31.6	1.5	0	66	46	30.303	159	70	coaD	5	203	WP_118609114.1	138
470	41.5094	31.6	1.5	0	66	46	30.303	159	70	coaD	5	203	WP_118368592.1	138
471	43.3962	31.6	1.6	1	69	47	26.087	159	72	coaD	4	67	WP_002847307.1	3
472	41.5094	31.6	1.7	0	66	46	30.303	159	70	coaD	5	203	WP_195456168.1	138
473	43.3962	31.6	1.7	1	69	48	24.638	159	72	coaD	4	67	WP_013483593.1	3
474	43.3962	31.6	1.7	1	69	47	26.087	159	72	coaD	4	67	WP_028518377.1	3
475	16.9811	31.6	1.8	0	27	15	44.444	159	29	coaD	3	28	WP_028521373.1	2
476	16.9811	31.6	1.9	0	27	15	44.444	159	29	coaD	3	28	WP_109725859.1	2
477	37.7358	31.2	1.9	2	60	35	31.667	159	58	coaD	5	68	WP_118587635.1	9
478	37.7358	31.2	1.9	2	60	35	31.667	159	58	coaD	5	68	WP_055052785.1	9
479	37.7358	31.2	1.9	2	60	35	31.667	159	58	coaD	5	68	WP_022381239.1	9
480	37.7358	31.2	2	2	60	35	31.667	159	58	coaD	5	68	WP_025578441.1	9
481	40.8805	31.2	2	2	65	38	32.308	159	60	coaD	2	69	WP_028527798.1	5
482	37.7358	31.2	2.1	2	60	35	31.667	159	58	coaD	5	68	WP_118409229.1	9
483	25.7862	31.2	2.6	2	41	18	41.463	159	43	coaD	5	40	WP_072298967.1	4
484	33.9623	30.4	2.6	1	54	36	22.222	159	56	coaD	9	64	WP_021680286.1	11
485	25.7862	31.2	2.6	2	41	18	41.463	159	43	coaD	5	40	WP_028514771.1	4
486	43.3962	31.2	2.7	1	69	47	26.087	159	72	coaD	4	67	WP_148463224.1	3
487	27.044	31.2	2.7	2	43	19	41.86	159	43	coaD	3	40	WP_072952375.1	2
488	37.7358	30.8	2.8	2	60	35	31.667	159	58	coaD	5	68	WP_008703129.1	9
489	57.2327	30	3.1	4	91	52	28.571	159	89	coaD	9	100	WP_024861949.1	13
490	95.5975	30.4	3.4	5	152	97	21.711	159	145	coaD	3	140	WP_117857274.1	2
491	39.6226	30.4	3.9	2	63	39	28.571	159	58	coaD	2	68	WP_022067455.1	6
492	25.7862	30.4	4	2	41	18	41.463	159	43	coaD	5	40	WP_019678101.1	4
493	25.7862	30.4	4.1	2	41	18	41.463	159	43	coaD	5	40	WP_082316696.1	4
494	94.9686	30	4.2	5	151	96	21.854	159	144	coaD	3	139	WP_195551698.1	2
495	43.3962	30.4	4.4	1	69	47	26.087	159	72	coaD	4	67	WP_117579966.1	3
496	43.3962	30.4	4.6	2	69	39	33.333	159	76	coaD	12	76	WP_031559757.1	11
497	94.9686	30	4.7	5	151	95	22.517	159	144	coaD	3	139	WP_117939204.1	2
498	35.8491	29.6	4.7	1	57	35	26.316	159	52	coaD	3	58	WP_028530166.1	2
499	95.5975	30	5	5	152	96	22.368	159	145	coaD	3	140	WP_117863798.1	2
500	94.9686	29.6	5.4	5	151	95	22.517	159	144	coaD	3	139	WP_138337639.1	2
501	43.3962	30	5.5	1	69	47	26.087	159	72	coaD	4	67	WP_019679369.1	3
502	43.3962	30	5.7	1	69	47	26.087	159	72	coaD	4	67	WP_037296605.1	3
503	24.5283	30	5.7	1	39	21	41.026	159	43	coaD	5	40	WP_024859985.1	4
504	94.9686	29.6	5.7	5	151	95	22.517	159	144	coaD	3	139	WP_117897259.1	2
505	94.9686	29.6	5.9	5	151	96	21.854	159	144	coaD	3	139	WP_046439315.1	2
506	94.9686	29.6	6	5	151	95	22.517	159	144	coaD	3	139	WP_117927582.1	2
507	94.9686	29.6	6.4	5	151	95	22.517	159	144	coaD	3	139	WP_022286881.1	2
508	16.9811	30	6.9	1	27	12	51.852	159	106	coaD	80	539	WP_117520583.1	514
509	16.9811	30	6.9	1	27	12	51.852	159	106	coaD	80	539	WP_024721685.1	514
510	16.9811	30	6.9	1	27	12	51.852	159	106	coaD	80	539	WP_117896541.1	514
511	16.9811	30	7	1	27	12	51.852	159	106	coaD	80	554	WP_207735306.1	529
512	94.9686	29.6	7	5	151	95	22.517	159	144	coaD	3	139	WP_195519616.1	2
513	94.9686	29.3	7.3	5	151	95	22.517	159	144	coaD	3	139	WP_117905354.1	2
514	94.9686	29.3	7.3	5	151	95	22.517	159	144	coaD	3	139	WP_117923666.1	2
515	38.3648	28.9	7.5	1	61	39	24.59	159	56	coaD	3	62	WP_074833077.1	2
516	22.6415	29.3	8.2	0	36	21	41.667	159	140	coaD	105	36	WP_195567730.1	1
517	16.9811	29.6	8.9	1	27	13	48.148	159	106	coaD	80	538	WP_101069763.1	513
518	16.9811	29.6	8.9	1	27	13	48.148	159	106	coaD	80	538	WP_186935756.1	513
519	39.6226	29.3	9	2	63	37	31.746	159	58	coaD	2	68	WP_072521146.1	6
520	43.3962	29.3	9.5	2	69	38	27.536	159	102	coaD	46	148	WP_118508542.1	80
521	20.1258	28.9	9.6	0	32	22	31.25	159	157	coaD	126	62	WP_207748695.1	31
523	61.6071	47.8	7.9e-06	9	138	77	31.159	224	212	cohE	81	199	WP_119239713.1	74
524	59.8214	45.8	3.83e-05	7	134	75	32.836	224	212	cohE	83	198	WP_117602221.1	76
525	59.8214	45.8	4.54e-05	7	134	77	31.343	224	212	cohE	83	198	WP_118723656.1	76
526	60.7143	45.4	5.18e-05	9	136	79	31.618	224	212	cohE	81	199	WP_015525162.1	74
527	60.7143	45.1	8.74e-05	9	136	79	31.618	224	212	cohE	81	199	WP_021978042.1	74
528	61.6071	44.7	0.000104	9	138	71	32.609	224	212	cohE	83	199	WP_022067458.1	76
529	59.8214	44.3	0.000145	7	134	77	31.343	224	212	cohE	83	198	WP_117989034.1	76
530	47.3214	43.9	0.000172	5	106	61	33.962	224	185	cohE	83	175	WP_087167889.1	76
531	60.7143	43.5	0.000275	9	136	80	30.882	224	212	cohE	81	199	WP_118515430.1	74
532	65.625	42	0.000797	10	147	84	29.252	224	221	cohE	81	206	WP_072521143.1	74
533	64.2857	41.6	0.001	5	144	93	27.083	224	210	cohE	68	191	WP_002594698.1	59
534	68.3036	41.2	0.001	8	153	93	28.105	224	212	cohE	65	194	WP_117905799.1	54
535	64.2857	40.4	0.002	5	144	93	27.083	224	210	cohE	68	191	WP_195408787.1	59
536	64.2857	39.7	0.004	5	144	94	26.389	224	210	cohE	68	191	WP_147513987.1	59
537	55.3571	39.7	0.005	6	124	73	33.065	224	199	cohE	82	184	WP_201428071.1	65
538	57.1429	39.7	0.005	7	128	68	33.594	224	212	cohE	90	189	WP_118128484.1	74
539	57.1429	39.7	0.006	7	128	68	33.594	224	212	cohE	90	189	WP_046431117.1	74
540	67.4107	39.3	0.006	6	151	97	25.828	224	212	cohE	65	192	WP_117865045.1	54
541	57.1429	39.3	0.006	7	128	68	33.594	224	212	cohE	90	189	WP_117949471.1	74
542	57.1429	39.3	0.006	7	128	68	33.594	224	212	cohE	90	189	WP_015523059.1	74
543	57.1429	39.3	0.006	7	128	68	33.594	224	212	cohE	90	189	WP_117885530.1	74
544	57.1429	39.3	0.006	7	128	68	33.594	224	212	cohE	90	189	WP_118102162.1	74
545	51.3393	39.3	0.007	4	115	72	27.826	224	181	cohE	68	163	WP_066559574.1	59
546	68.3036	40	0.007	8	153	93	28.105	224	212	cohE	65	546	WP_117897903.1	406
547	57.1429	38.9	0.008	7	128	69	32.813	224	212	cohE	90	189	WP_117965777.1	74
548	64.2857	38.9	0.009	8	144	89	28.472	224	221	cohE	81	206	WP_173718930.1	74
549	48.6607	38.9	0.01	6	109	65	30.275	224	185	cohE	81	175	WP_118085409.1	74
550	64.2857	38.9	0.01	8	144	89	28.472	224	221	cohE	81	206	WP_195408930.1	74
551	61.1607	38.9	0.011	8	137	82	28.467	224	212	cohE	81	199	WP_118511518.1	74
552	48.6607	38.5	0.012	6	109	65	30.275	224	185	cohE	81	175	WP_015529226.1	74
553	55.8036	38.5	0.012	6	125	71	31.2	224	212	cohE	92	189	WP_195410628.1	76
554	61.1607	38.5	0.012	8	137	82	28.467	224	212	cohE	81	199	WP_119235222.1	74
555	56.25	38.5	0.013	7	126	69	31.746	224	212	cohE	92	189	WP_022234250.1	76
556	64.2857	38.5	0.013	8	144	89	28.472	224	221	cohE	81	206	WP_148463022.1	74
557	66.5179	38.1	0.017	9	149	82	28.859	224	221	cohE	81	206	WP_195379839.1	74
558	64.2857	38.1	0.017	5	144	95	25.694	224	210	cohE	68	191	WP_055291083.1	59
559	57.1429	38.1	0.017	7	128	69	32.813	224	212	cohE	90	189	WP_117522404.1	74
560	62.9464	38.1	0.018	8	141	79	26.95	224	212	cohE	81	199	WP_021926525.1	74
561	37.9464	37.7	0.029	4	85	47	34.118	224	212	cohE	131	261	WP_051530586.1	183
562	74.5536	37.4	0.029	7	167	105	23.952	224	195	cohE	42	194	WP_109725757.1	37
563	71.875	37.4	0.036	6	161	108	21.739	224	195	cohE	44	194	WP_019678189.1	43
564	62.9464	36.6	0.053	8	141	80	26.241	224	212	cohE	81	199	WP_117677180.1	74
565	67.4107	36.2	0.073	8	151	95	29.139	224	220	cohE	71	193	WP_072300738.1	54
566	67.4107	36.2	0.074	8	151	95	29.139	224	220	cohE	71	193	WP_109726362.1	54
567	67.4107	35.8	0.082	8	151	95	29.139	224	220	cohE	71	193	WP_024862120.1	54
568	67.4107	35.8	0.086	8	151	95	29.139	224	220	cohE	71	193	WP_028515848.1	54
569	63.8393	35.8	0.086	7	143	78	27.972	224	199	cohE	65	178	WP_092975312.1	53
570	67.4107	35.8	0.091	8	151	95	29.139	224	220	cohE	71	193	WP_028521106.1	54
571	68.3036	35.8	0.11	6	153	96	27.451	224	195	cohE	51	191	WP_009985978.1	46
572	67.4107	35.4	0.12	8	151	95	29.139	224	220	cohE	71	193	WP_072950250.1	54
573	38.3929	35	0.12	1	86	61	26.744	224	212	cohE	127	142	WP_173738093.1	59
574	37.5	35.4	0.16	1	84	59	27.381	224	212	cohE	129	231	WP_077326120.1	150
575	36.1607	35.4	0.17	1	81	59	24.691	224	212	cohE	132	234	WP_118753172.1	156
576	37.5	35	0.2	1	84	60	26.19	224	212	cohE	129	231	WP_117482444.1	150
577	41.9643	34.7	0.23	4	94	55	28.723	224	169	cohE	81	160	WP_008703132.1	74
578	44.6429	34.7	0.23	4	100	50	28	224	196	cohE	118	180	WP_037344203.1	82
579	37.5	35	0.24	1	84	60	26.19	224	212	cohE	129	231	WP_004611565.1	150
580	37.5	35	0.24	1	84	60	26.19	224	212	cohE	129	231	WP_118590970.1	150
581	37.5	35	0.24	1	84	59	27.381	224	212	cohE	129	231	WP_117627417.1	150
582	39.2857	34.7	0.26	4	88	51	35.227	224	212	cohE	126	189	WP_022505243.1	107
583	37.5	34.7	0.3	1	84	60	26.19	224	212	cohE	129	231	WP_117874797.1	150
584	41.9643	34.3	0.32	4	94	56	27.66	224	169	cohE	81	160	WP_118633721.1	74
585	34.8214	34.3	0.35	5	78	43	37.179	224	202	cohE	130	189	WP_092975549.1	113
586	23.6607	33.9	0.38	2	53	30	39.623	224	181	cohE	130	165	WP_031563588.1	114
587	44.6429	33.5	0.43	2	100	69	28	224	212	cohE	114	154	WP_147419317.1	57
588	23.6607	33.9	0.44	2	53	30	39.623	224	181	cohE	130	165	WP_074743418.1	114
589	44.6429	33.9	0.44	2	100	69	28	224	212	cohE	114	231	WP_119244977.1	134
590	44.6429	33.9	0.45	2	100	69	28	224	212	cohE	114	231	WP_118624543.1	134
591	44.6429	33.9	0.46	2	100	69	28	224	212	cohE	114	231	WP_119244229.1	134
592	44.6429	33.9	0.47	2	100	69	28	224	212	cohE	114	231	WP_121056860.1	134
593	44.6429	33.9	0.47	2	100	69	28	224	212	cohE	114	231	WP_118050735.1	134
594	44.6429	33.9	0.47	2	100	69	28	224	212	cohE	114	231	WP_008688138.1	134
595	44.6429	33.9	0.49	2	100	69	28	224	212	cohE	114	231	WP_117649057.1	134
596	44.6429	33.9	0.51	2	100	69	28	224	212	cohE	114	231	WP_173770326.1	134
597	44.6429	33.9	0.53	2	100	69	28	224	212	cohE	114	231	WP_117846062.1	134
598	37.9464	33.5	0.59	2	85	55	30.588	224	211	cohE	129	202	WP_080559543.1	120
599	37.5	33.5	0.6	1	84	59	27.381	224	212	cohE	129	231	WP_117570082.1	150
600	41.0714	33.1	0.68	5	92	52	35.87	224	220	cohE	130	193	WP_074741176.1	108
601	45.0893	32.7	0.75	4	101	62	26.733	224	214	cohE	119	116	WP_118636029.1	23
602	41.0714	32.3	0.76	1	92	65	27.174	224	212	cohE	121	118	WP_207723250.1	29
603	45.9821	32.7	1	2	103	71	28.155	224	212	cohE	111	232	WP_117457278.1	132
604	43.3036	32.3	1.2	2	97	67	27.835	224	212	cohE	117	154	WP_118512117.1	60
605	44.6429	32.3	1.6	6	100	54	31	224	185	cohE	92	175	WP_028527801.1	85
606	44.6429	32	1.6	2	100	70	27	224	212	cohE	114	154	WP_119243163.1	57
607	56.6964	32	1.7	7	127	72	29.134	224	185	cohE	65	173	WP_037322972.1	59
608	63.8393	32	2.1	5	143	95	25.175	224	211	cohE	74	202	WP_074834466.1	67
609	36.6071	32	2.2	2	82	55	29.268	224	194	cohE	114	213	WP_147413376.1	134
610	31.25	31.2	3.2	2	70	40	27.143	224	216	cohE	157	126	WP_173737805.1	58
611	33.9286	31.2	3.2	3	76	47	32.895	224	201	cohE	130	188	WP_087282267.1	113
612	44.1964	30.8	3.8	4	99	58	29.293	224	185	cohE	92	155	WP_118163671.1	64
613	44.6429	31.2	4.1	2	100	70	27	224	212	cohE	114	231	WP_118758658.1	134
614	44.6429	31.2	4.2	2	100	70	27	224	212	cohE	114	231	WP_024720754.1	134
615	39.2857	30.8	4.2	5	88	51	35.227	224	212	cohE	126	190	WP_191339533.1	108
616	44.6429	31.2	4.2	2	100	70	27	224	212	cohE	114	231	WP_012744271.1	134
617	44.1964	30.8	4.4	4	99	58	29.293	224	185	cohE	92	166	WP_117927306.1	75
618	44.1964	30.8	4.4	4	99	58	29.293	224	185	cohE	92	166	WP_117925457.1	75
619	44.6429	30.8	4.5	2	100	70	27	224	212	cohE	114	231	WP_118198972.1	134
620	44.1964	30.8	4.5	4	99	58	29.293	224	185	cohE	92	166	WP_022287046.1	75
621	36.1607	30.4	4.6	2	81	48	29.63	224	207	cohE	132	135	WP_118759271.1	59
622	44.1964	30.8	4.7	3	99	62	27.273	224	185	cohE	91	165	WP_002847041.1	73
623	44.1964	30.8	4.8	4	99	58	29.293	224	185	cohE	92	166	WP_195518575.1	75
624	59.375	30.8	5.1	2	133	91	23.308	224	215	cohE	87	128	WP_028521646.1	3
625	42.8571	30.8	5.3	2	96	67	23.958	224	194	cohE	101	194	WP_118410706.1	103
626	33.4821	30.4	5.9	3	75	49	29.333	224	199	cohE	126	200	WP_207752216.1	129
627	44.6429	30.4	6	2	100	71	26	224	212	cohE	114	231	WP_117854284.1	134
628	76.7857	30.4	6.3	6	172	111	23.837	224	212	cohE	50	202	WP_191340474.1	42
629	37.0536	30.4	6.4	2	83	35	25.301	224	193	cohE	111	76	WP_117931710.1	21
630	16.9643	30.8	6.9	0	38	26	31.579	224	60	cohE	23	106	WP_173771118.1	69
631	16.9643	30.8	6.9	0	38	26	31.579	224	60	cohE	23	106	WP_195699130.1	69
632	16.9643	30.8	6.9	0	38	26	31.579	224	60	cohE	23	106	WP_195409098.1	69
633	16.9643	30.8	6.9	0	38	26	31.579	224	60	cohE	23	106	WP_173734905.1	69
634	16.9643	30.8	7	0	38	26	31.579	224	60	cohE	23	106	WP_195392030.1	69
635	16.9643	30.8	7	0	38	26	31.579	224	60	cohE	23	106	WP_173769623.1	69
636	44.6429	30.4	7.7	2	100	70	27	224	212	cohE	114	231	WP_118037259.1	134
637	38.3929	30	7.9	4	86	51	31.395	224	199	cohE	119	178	WP_201427470.1	96
638	37.0536	30	8.3	2	83	35	25.301	224	193	cohE	111	76	WP_186934452.1	21
639	22.3214	30	8.5	1	50	28	30	224	160	cohE	111	63	WP_195411321.1	21
640	39.2857	30.4	8.5	3	88	59	26.136	224	186	cohE	102	367	WP_118608146.1	283
641	37.0536	30	8.6	2	83	35	25.301	224	193	cohE	111	76	WP_106765322.1	21
642	37.0536	30	8.7	2	83	35	25.301	224	193	cohE	111	76	WP_101069545.1	21
643	32.1429	29.6	8.7	0	72	55	23.611	224	89	cohE	18	129	WP_119239383.1	58
644	37.0536	30	9	2	83	35	25.301	224	193	cohE	111	76	WP_195232009.1	21
645	37.0536	30	9	2	83	35	25.301	224	193	cohE	111	76	WP_118101939.1	21
646	22.3214	30	9.1	1	50	30	34	224	142	cohE	93	194	WP_195456697.1	148
647	23.6607	30.4	9.2	2	53	32	30.189	224	220	cohE	169	185	WP_117888156.1	137
648	28.125	29.6	9.5	4	63	31	39.683	224	188	cohE	130	103	WP_028511397.1	44
649	37.0536	30	9.9	2	83	35	25.301	224	193	cohE	111	76	WP_117967548.1	21
652	98.3607	28.1	2.4	0	60	43	28.333	61	60	csrA	1	561	WP_138339041.1	502
653	60.6557	27.3	4.3	1	37	20	37.838	61	39	csrA	6	664	WP_087282257.1	628
654	98.3607	27.3	4.9	0	60	44	26.667	61	60	csrA	1	561	WP_117928127.1	502
655	98.3607	27.3	5.5	0	60	44	26.667	61	60	csrA	1	561	WP_038671263.1	502
656	98.3607	26.9	5.8	0	60	44	26.667	61	60	csrA	1	561	WP_195388866.1	502
657	98.3607	26.9	5.8	0	60	44	26.667	61	60	csrA	1	561	WP_195551279.1	502
658	98.3607	26.9	5.8	0	60	44	26.667	61	60	csrA	1	561	WP_117925228.1	502
659	98.3607	26.9	5.8	0	60	44	26.667	61	60	csrA	1	561	WP_117958333.1	502
660	98.3607	26.9	5.9	0	60	44	26.667	61	60	csrA	1	561	WP_118124413.1	502
661	98.3607	26.9	5.9	0	60	44	26.667	61	60	csrA	1	561	WP_118053720.1	502
662	98.3607	26.9	5.9	0	60	44	26.667	61	60	csrA	1	561	WP_118157361.1	502
663	98.3607	26.9	5.9	0	60	44	26.667	61	60	csrA	1	561	WP_117877952.1	502
664	98.3607	26.9	5.9	0	60	44	26.667	61	60	csrA	1	561	WP_118059661.1	502
665	98.3607	26.9	6	0	60	44	26.667	61	60	csrA	1	561	WP_195221796.1	502
666	98.3607	26.9	6	0	60	44	26.667	61	60	csrA	1	561	WP_117858613.1	502
667	98.3607	26.9	6	0	60	44	26.667	61	60	csrA	1	561	WP_117904501.1	502
668	98.3607	26.9	6	0	60	44	26.667	61	60	csrA	1	561	WP_195249828.1	502
669	98.3607	26.9	6	0	60	44	26.667	61	60	csrA	1	561	WP_186491294.1	502
670	98.3607	26.9	6.2	0	60	44	26.667	61	60	csrA	1	561	WP_117897688.1	502
671	98.3607	26.9	6.4	0	60	44	26.667	61	60	csrA	1	561	WP_118164909.1	502
672	98.3607	26.9	6.5	0	60	44	26.667	61	60	csrA	1	561	WP_117938382.1	502
673	98.3607	26.9	6.7	0	60	44	26.667	61	60	csrA	1	561	WP_117863020.1	502
674	98.3607	26.9	6.9	0	60	44	26.667	61	60	csrA	1	561	WP_117892649.1	502
675	11.4943	33.1	1.3	2	60	30	36.667	522	366	cydA	311	88	WP_019679910.1	33
676	11.4943	33.1	1.3	2	60	30	36.667	522	366	cydA	311	88	WP_037300121.1	33
677	9.1954	34.3	1.5	2	48	21	41.667	522	313	cydA	270	188	WP_028529411.1	144
678	8.23755	34.3	1.6	2	43	20	41.86	522	459	cydA	422	446	WP_118758720.1	404
679	9.96169	32	3.1	1	52	29	36.538	522	367	cydA	320	89	WP_109726022.1	38
680	12.4521	31.2	7.7	1	65	46	27.692	522	283	cydA	220	82	WP_072416684.1	18
681	7.47126	32	9.5	2	39	17	43.59	522	455	cydA	422	442	WP_118338939.1	404
682	7.47126	32	9.6	2	39	17	43.59	522	455	cydA	422	442	WP_118330135.1	404
683	7.47126	32	9.6	2	39	17	43.59	522	455	cydA	422	442	WP_020993583.1	404
684	7.47126	32	9.7	2	39	17	43.59	522	455	cydA	422	442	WP_025580637.1	404
685	7.47126	32	9.9	2	39	17	43.59	522	455	cydA	422	442	WP_118408743.1	404
686	7.47126	32	9.9	2	39	17	43.59	522	455	cydA	422	442	WP_118610555.1	404
687	7.47126	32	9.9	2	39	17	43.59	522	455	cydA	422	442	WP_055059872.1	404
688	34.8285	38.5	0.056	8	132	73	30.303	379	249	cydB	127	240	WP_117676591.1	119
689	29.0237	38.1	0.058	2	110	63	26.364	379	257	cydB	148	317	WP_207640556.1	226
690	34.8285	37	0.17	8	132	74	29.545	379	249	cydB	127	240	WP_118630416.1	119
691	34.8285	37	0.17	8	132	74	29.545	379	249	cydB	127	240	WP_055166965.1	119
692	34.8285	37	0.17	8	132	74	29.545	379	249	cydB	127	240	WP_119247501.1	119
693	34.8285	37	0.18	8	132	74	29.545	379	249	cydB	127	240	WP_015541399.1	119
694	34.8285	37	0.18	8	132	74	29.545	379	249	cydB	127	240	WP_117602948.1	119
695	34.8285	37	0.18	8	132	74	29.545	379	249	cydB	127	240	WP_072522471.1	119
696	34.8285	37	0.18	8	132	74	29.545	379	249	cydB	127	240	WP_118137393.1	119
697	34.8285	33.1	2.6	8	132	74	29.545	379	249	cydB	127	240	WP_117542212.1	119
698	34.8285	33.1	2.7	8	132	74	29.545	379	249	cydB	127	240	WP_117861730.1	119
699	34.8285	33.1	2.8	8	132	74	29.545	379	249	cydB	127	240	WP_117909436.1	119
700	34.8285	33.1	2.9	8	132	74	29.545	379	249	cydB	127	240	WP_117497738.1	119
701	11.6095	33.1	2.9	1	44	25	40.909	379	149	cydB	106	222	WP_037299341.1	180
702	34.8285	33.1	3	8	132	74	29.545	379	249	cydB	127	240	WP_117890547.1	119
703	34.8285	32.7	4.1	8	132	74	29.545	379	249	cydB	127	240	WP_117916486.1	119
704	27.4406	31.2	7	1	104	77	24.038	379	301	cydB	200	148	WP_118608983.1	45
705	27.4406	30.8	8.2	1	104	77	24.038	379	301	cydB	200	148	WP_174095700.1	45
706	13.4565	31.2	8.9	1	51	32	29.412	379	74	cydB	28	100	WP_002847590.1	50
797	36.63	32	2.7	3	100	61	26	273	263	dapB	175	200	WP_186489502.1	103
798	36.63	32	2.8	3	100	61	26	273	263	dapB	175	200	WP_002851818.1	103
799	17.2161	32.3	2.8	1	47	26	40.426	273	182	dapB	136	254	WP_118610855.1	210
800	18.6813	31.6	4	1	51	29	31.373	273	116	dapB	72	140	WP_119244737.1	90
801	39.1941	31.6	4.1	4	107	64	27.103	273	223	dapB	125	179	WP_072948066.1	79
802	36.9963	31.6	4.4	7	101	54	31.683	273	96	dapB	7	100	WP_186864774.1	4
803	36.9963	31.6	4.7	7	101	54	31.683	273	96	dapB	7	100	WP_121055955.1	4
804	23.0769	30.8	7.4	3	63	30	39.683	273	161	dapB	105	134	WP_051411539.1	74
805	23.8095	30.8	8.4	2	65	32	32.308	273	71	dapB	7	55	WP_044983080.1	3
806	21.6117	30.8	9.3	0	59	45	23.729	273	82	dapB	24	684	WP_119240420.1	626
807	34.3066	39.3	0.016	4	94	52	32.979	274	211	dapD	128	275	WP_118510249.1	183
808	34.3066	38.9	0.021	4	94	53	31.915	274	211	dapD	128	275	WP_118247245.1	183
809	34.3066	38.9	0.022	4	94	53	31.915	274	211	dapD	128	275	WP_119235508.1	183
810	34.3066	38.9	0.022	4	94	53	31.915	274	211	dapD	128	275	WP_118571324.1	183
811	34.3066	38.9	0.022	4	94	53	31.915	274	211	dapD	128	275	WP_118609515.1	183
812	34.3066	38.9	0.022	4	94	53	31.915	274	211	dapD	128	275	WP_117675767.1	183
813	34.3066	38.5	0.023	4	94	53	31.915	274	211	dapD	128	275	WP_118629091.1	183
814	34.3066	37.7	0.051	4	94	53	31.915	274	211	dapD	128	275	WP_055153837.1	183
815	34.3066	37.7	0.051	4	94	53	31.915	274	211	dapD	128	275	WP_008705761.1	183
816	34.3066	37.7	0.051	4	94	53	31.915	274	211	dapD	128	275	WP_120062476.1	183
817	58.7591	37.4	0.083	3	161	118	23.602	274	214	dapD	58	372	WP_124099740.1	213
818	29.562	36.2	0.11	3	81	50	33.333	274	205	dapD	128	148	WP_117601958.1	69
819	34.3066	36.6	0.12	4	94	54	30.851	274	211	dapD	128	275	WP_055200027.1	183
820	34.3066	36.6	0.12	4	94	54	30.851	274	211	dapD	128	275	WP_118408816.1	183
821	34.3066	36.6	0.12	4	94	54	30.851	274	211	dapD	128	275	WP_118610760.1	183
822	34.6715	36.2	0.13	3	95	51	31.579	274	205	dapD	125	161	WP_175405379.1	67
823	34.6715	35.8	0.13	3	95	61	31.579	274	204	dapD	111	197	WP_117878318.1	106
824	27.0073	36.2	0.2	1	74	44	33.784	274	244	dapD	171	680	WP_044983253.1	612
825	34.3066	35.4	0.23	4	94	54	30.851	274	211	dapD	128	277	WP_138269991.1	185
826	34.3066	35.4	0.26	4	94	55	29.787	274	211	dapD	128	277	WP_072521569.1	185
827	22.2628	32.7	0.36	2	61	39	27.869	274	229	dapD	169	76	WP_177388578.1	21
828	38.6861	35	0.39	4	106	73	27.358	274	208	dapD	104	431	WP_074832487.1	329
829	25.1825	35	0.44	1	69	48	24.638	274	234	dapD	166	221	WP_119242563.1	157
830	38.6861	34.7	0.48	4	106	73	27.358	274	208	dapD	104	431	WP_013497329.1	329
831	17.5182	32.7	0.49	0	48	32	33.333	274	220	dapD	173	72	WP_118574917.1	25
832	33.5766	33.5	0.5	3	92	60	23.913	274	210	dapD	121	152	WP_117905159.1	69
833	33.5766	33.5	0.55	3	92	60	23.913	274	210	dapD	121	152	WP_117865639.1	69
834	33.5766	33.5	0.55	3	92	59	25	274	210	dapD	121	152	WP_117894173.1	69
835	29.562	33.9	0.64	3	81	52	30.864	274	205	dapD	128	148	WP_117977173.1	69
836	57.6642	33.9	0.65	5	158	88	24.684	274	205	dapD	49	148	WP_118723649.1	21
837	46.7153	33.9	0.69	3	128	91	20.313	274	215	dapD	89	199	WP_147339217.1	82
838	38.6861	34.3	0.7	4	106	73	27.358	274	208	dapD	104	431	WP_024857498.1	329
839	46.7153	33.9	0.7	3	128	91	20.313	274	215	dapD	89	199	WP_020437267.1	82
840	38.6861	34.3	0.72	4	106	73	27.358	274	208	dapD	104	431	WP_037284736.1	329
841	29.562	33.9	0.73	3	81	52	30.864	274	205	dapD	128	148	WP_015528958.1	69
842	33.5766	33.1	0.77	3	92	60	23.913	274	210	dapD	121	152	WP_117958277.1	69
843	18.2482	32.3	0.86	0	50	34	32	274	222	dapD	173	85	WP_118142567.1	36
844	38.6861	33.9	0.87	4	106	73	27.358	274	208	dapD	104	431	WP_074961745.1	329
845	15.3285	33.5	0.88	0	42	27	35.714	274	216	dapD	175	180	WP_118578347.1	139
846	51.4599	33.5	0.97	3	141	101	23.404	274	138	dapD	1	218	WP_117942704.1	82
847	46.7153	33.5	0.97	3	128	91	20.313	274	215	dapD	89	199	WP_147322146.1	82
848	19.3431	32.7	1	0	53	38	28.302	274	220	dapD	168	128	WP_197533023.1	76
849	15.3285	33.1	1.1	0	42	27	35.714	274	216	dapD	175	180	WP_117568968.1	139
850	15.3285	33.1	1.1	0	42	27	35.714	274	216	dapD	175	180	WP_117539188.1	139
851	29.562	33.1	1.3	3	81	53	29.63	274	205	dapD	128	148	WP_117989044.1	69
852	14.2336	32.7	1.7	0	39	23	41.026	274	215	dapD	177	174	WP_118758933.1	136
853	41.6058	32	2	2	114	62	23.684	274	221	dapD	108	169	WP_181989054.1	81
854	33.5766	31.6	2.4	3	92	60	23.913	274	210	dapD	121	152	WP_195221732.1	69
855	32.4818	32	2.4	1	89	47	25.843	274	220	dapD	151	183	WP_072522408.1	95
856	32.4818	32	2.8	1	89	47	25.843	274	220	dapD	151	183	WP_117827557.1	95
857	41.6058	31.6	3.1	2	114	62	23.684	274	221	dapD	108	169	WP_158576599.1	81
858	45.6204	32.3	3.3	6	125	86	25.6	274	191	dapD	68	408	WP_024861433.1	290
859	45.2555	31.2	4.1	4	124	60	25.806	274	220	dapD	128	153	WP_181988428.1	31
860	25.5474	31.2	4.3	4	70	31	31.429	274	245	dapD	176	151	WP_118062451.1	99
861	10.5839	31.2	4.4	0	29	16	44.828	274	205	dapD	177	142	WP_118316106.1	114
862	43.0657	31.2	4.7	4	118	70	23.729	274	213	dapD	102	168	WP_201426630.1	65
863	32.4818	31.2	4.9	1	89	47	25.843	274	220	dapD	151	183	WP_118609013.1	95
864	47.8102	31.6	5	7	131	85	25.191	274	191	dapD	65	408	WP_081367847.1	287
865	28.4672	30.8	5.6	2	78	48	25.641	274	208	dapD	131	166	WP_117960535.1	99
866	37.9562	31.6	5.6	4	104	66	26.923	274	205	dapD	110	422	WP_117733462.1	321
867	37.9562	31.6	5.7	4	104	66	26.923	274	205	dapD	110	422	WP_021682804.1	321
868	37.2263	31.2	6.4	4	102	54	32.353	274	198	dapD	105	404	WP_138270193.1	310
869	17.5182	30.8	6.5	0	48	32	33.333	274	220	dapD	173	183	WP_055146640.1	136
870	46.7153	31.2	6.5	7	128	82	25.781	274	191	dapD	68	408	WP_028514084.1	290
871	24.0876	30.8	6.5	2	66	39	34.848	274	214	dapD	153	142	WP_002848194.1	77
872	41.6058	30.8	6.6	5	114	52	30.702	274	256	dapD	147	229	WP_109726615.1	139
873	16.0584	30.8	6.7	0	44	31	29.545	274	208	dapD	165	169	WP_118342175.1	126
874	81.0219	31.2	7.5	7	222	118	21.171	274	269	dapD	93	408	WP_181982867.1	199
875	39.4161	30.4	7.8	2	108	56	25	274	215	dapD	108	163	WP_117636401.1	81
876	28.4672	30.4	7.9	1	78	57	24.359	274	203	dapD	128	154	WP_124099617.1	77
877	18.6131	30.4	8	1	51	35	29.412	274	220	dapD	170	118	WP_118330145.1	69
878	40.8759	30.4	8.1	6	112	61	27.679	274	205	dapD	101	161	WP_037297992.1	63
879	40.8759	30	8.5	2	112	61	23.214	274	219	dapD	108	167	WP_182430017.1	81
880	38.6861	30.8	8.6	4	106	73	27.358	274	208	dapD	104	431	WP_002848345.1	329
881	18.6131	30.4	8.7	1	51	35	29.412	274	220	dapD	170	158	WP_055166451.1	109
882	36.4964	30	9	3	100	45	25	274	205	dapD	136	126	WP_117928072.1	27
883	34.6715	30.4	9.2	3	95	41	28.421	274	234	dapD	152	134	WP_195587383.1	55
884	27.3723	30	9.3	3	75	46	29.333	274	248	dapD	175	191	WP_118623842.1	123
1033	53.886	47	1.34e-05	1	104	74	26.923	193	182	dcd	79	147	WP_118630847.1	46
1034	54.4041	45.4	4.76e-05	1	105	76	25.714	193	182	dcd	78	147	WP_021925884.1	45
1035	43.0052	37.4	0.013	2	83	58	25.301	193	178	dcd	97	125	WP_186935325.1	46
1036	41.9689	33.1	0.46	1	81	55	29.63	193	163	dcd	83	114	WP_118178332.1	36
1037	61.658	33.9	0.53	5	119	81	23.529	193	174	dcd	65	595	WP_040647667.1	478
1038	59.0674	30	4.3	3	114	79	23.684	193	177	dcd	65	133	WP_015557730.1	27
1039	41.9689	30	4.9	1	81	56	28.395	193	163	dcd	83	114	WP_005361111.1	36
1040	41.9689	29.6	5.7	1	81	57	27.16	193	163	dcd	83	114	WP_006861303.1	36
1041	41.4508	29.3	8.7	1	80	55	28.75	193	162	dcd	83	113	WP_055158506.1	36
1042	45.0777	30	9.2	2	87	68	19.54	193	143	dcd	57	127	WP_028530172.1	43
1046	41.4815	48.9	2.09e-07	0	56	34	39.286	135	62	dicA	7	103	WP_003509323.1	48
1047	88.8889	48.1	3.74e-07	1	120	75	27.5	135	120	dicA	1	108	WP_044983115.1	1
1048	41.4815	47.8	5.98e-07	0	56	35	37.5	135	62	dicA	7	103	WP_023042316.1	48
1049	45.9259	48.9	6.1e-07	0	62	36	41.935	135	67	dicA	6	62	WP_028509713.1	1
1050	74.0741	47.4	7.59e-07	1	100	68	31	135	109	dicA	10	100	WP_182422879.1	2
1051	54.8148	48.9	8.57e-07	1	74	44	39.189	135	74	dicA	1	73	WP_118157571.1	1
1052	54.8148	48.5	9.75e-07	1	74	44	39.189	135	74	dicA	1	73	WP_118162200.1	1
1053	51.8519	47	1.06e-06	0	70	46	34.286	135	70	dicA	1	70	WP_182466596.1	1
1054	54.8148	48.9	1.31e-06	1	74	44	39.189	135	74	dicA	1	73	WP_117923405.1	1
1055	54.8148	48.5	1.44e-06	1	74	44	39.189	135	74	dicA	1	73	WP_186490043.1	1
1056	54.8148	48.5	1.44e-06	1	74	44	39.189	135	74	dicA	1	73	WP_195519487.1	1
1057	74.0741	46.6	1.49e-06	1	100	69	30	135	109	dicA	10	100	WP_182422777.1	2
1058	54.8148	48.5	1.54e-06	1	74	44	39.189	135	74	dicA	1	73	WP_195220636.1	1
1059	54.8148	48.5	1.6e-06	1	74	44	39.189	135	74	dicA	1	73	WP_195249258.1	1
1060	54.8148	48.5	1.68e-06	1	74	44	39.189	135	74	dicA	1	73	WP_117896825.1	1
1061	54.0741	46.6	1.79e-06	1	73	46	35.616	135	74	dicA	3	76	WP_119240692.1	4
1062	54.8148	48.1	1.85e-06	1	74	44	39.189	135	74	dicA	1	73	WP_117957725.1	1
1063	54.8148	48.1	1.89e-06	1	74	44	39.189	135	74	dicA	1	73	WP_118124436.1	1
1064	54.8148	48.1	1.92e-06	1	74	44	39.189	135	74	dicA	1	73	WP_117927674.1	1
1065	54.8148	48.1	1.94e-06	1	74	44	39.189	135	74	dicA	1	73	WP_117938797.1	1
1066	54.8148	48.1	2e-06	1	74	44	39.189	135	74	dicA	1	73	WP_118159672.1	1
1067	54.8148	48.1	2.02e-06	1	74	44	39.189	135	74	dicA	1	73	WP_117857406.1	1
1068	54.8148	48.1	2.06e-06	1	74	44	39.189	135	74	dicA	1	73	WP_117903932.1	1
1069	74.0741	46.2	2.17e-06	1	100	69	30	135	109	dicA	10	100	WP_181983280.1	2
1070	54.8148	48.1	2.26e-06	1	74	44	39.189	135	74	dicA	1	73	WP_117876284.1	1
1071	74.0741	45.4	3.82e-06	1	100	69	30	135	109	dicA	10	100	WP_021882673.1	2
1072	42.963	46.2	4.02e-06	0	58	33	43.103	135	66	dicA	9	60	WP_173769816.1	3
1073	74.0741	45.4	4.29e-06	1	100	69	30	135	109	dicA	10	100	WP_181315130.1	2
1074	74.0741	45.4	4.29e-06	1	100	69	30	135	109	dicA	10	100	WP_169923259.1	2
1075	49.6296	44.7	4.7e-06	1	67	41	37.313	135	72	dicA	6	75	WP_138270968.1	10
1076	71.1111	45.4	5.21e-06	1	96	59	30.208	135	106	dicA	11	90	WP_054337530.1	3
1077	71.1111	45.4	5.48e-06	1	96	59	30.208	135	106	dicA	11	90	WP_118309296.1	3
1078	49.6296	44.3	5.87e-06	1	67	41	37.313	135	72	dicA	6	75	WP_138270964.1	10
1079	54.8148	45.4	6.28e-06	1	74	46	29.73	135	79	dicA	6	68	WP_013499464.1	1
1080	45.9259	44.7	7.11e-06	0	62	38	38.71	135	68	dicA	7	66	WP_008707198.1	5
1081	73.3333	45.4	7.13e-06	1	99	63	27.273	135	104	dicA	6	90	WP_021682007.1	1
1082	83.7037	44.7	7.81e-06	2	113	67	28.319	135	119	dicA	7	106	WP_021651050.1	8
1083	59.2593	44.7	8.21e-06	1	80	51	33.75	135	80	dicA	1	79	WP_109725446.1	2
1084	54.8148	46.6	8.48e-06	1	74	44	39.189	135	74	dicA	1	73	WP_051706325.1	1
1085	54.8148	46.2	8.73e-06	1	74	44	39.189	135	74	dicA	1	73	WP_138339377.1	1
1086	54.8148	45.1	8.92e-06	1	74	45	31.081	135	79	dicA	6	68	WP_024857772.1	1
1087	54.8148	46.2	8.99e-06	1	74	44	39.189	135	74	dicA	1	73	WP_195551805.1	1
1088	54.8148	46.2	9.07e-06	1	74	44	39.189	135	74	dicA	1	73	WP_118053625.1	1
1089	54.8148	46.2	9.16e-06	1	74	44	39.189	135	74	dicA	1	73	WP_117863383.1	1
1090	54.8148	46.2	9.43e-06	1	74	44	39.189	135	74	dicA	1	73	WP_195388052.1	1
1091	63.7037	44.3	1.05e-05	1	86	56	30.233	135	89	dicA	8	91	WP_181989193.1	6
1092	74.0741	44.3	1.09e-05	1	100	70	29	135	109	dicA	10	100	WP_187300977.1	2
1093	54.8148	46.2	1.11e-05	1	74	44	39.189	135	74	dicA	1	73	WP_117891253.1	1
1094	71.1111	44.3	1.17e-05	1	96	59	30.208	135	106	dicA	11	90	WP_101871255.1	3
1095	71.1111	44.3	1.19e-05	1	96	59	30.208	135	106	dicA	11	90	WP_117942291.1	3
1096	61.4815	44.7	1.24e-05	0	83	55	33.735	135	90	dicA	8	83	WP_117860785.1	1
1097	71.1111	44.3	1.47e-05	1	96	59	30.208	135	106	dicA	11	90	WP_118574388.1	3
1098	50.3704	45.4	1.48e-05	1	68	43	33.824	135	72	dicA	7	98	WP_117606310.1	31
1099	50.3704	45.1	1.58e-05	1	68	43	33.824	135	72	dicA	7	98	WP_008120645.1	31
1100	45.9259	43.9	1.7e-05	0	62	40	35.484	135	69	dicA	8	69	WP_117931711.1	8
1101	56.2963	43.9	1.75e-05	0	76	55	27.632	135	76	dicA	1	76	WP_201428557.1	1
1102	71.1111	43.9	1.76e-05	1	96	59	30.208	135	106	dicA	11	90	WP_117851375.1	3
1103	45.1852	43.9	1.94e-05	0	61	42	31.148	135	66	dicA	6	61	WP_022288553.1	1
1104	48.1481	45.4	1.95e-05	0	65	41	36.923	135	70	dicA	6	65	WP_074836426.1	1
1105	67.4074	43.5	1.97e-05	1	91	63	28.571	135	96	dicA	8	91	WP_118614789.1	1
1106	51.8519	43.1	2.66e-05	0	70	48	31.429	135	77	dicA	8	70	WP_055201273.1	1
1107	48.1481	44.3	3.21e-05	0	65	40	38.462	135	73	dicA	9	71	WP_028518697.1	7
1108	54.8148	43.5	3.27e-05	1	74	46	29.73	135	79	dicA	6	68	WP_002850526.1	1
1109	45.9259	43.1	3.45e-05	0	62	40	35.484	135	69	dicA	8	69	WP_117967820.1	8
1110	49.6296	44.7	3.49e-05	0	67	47	29.851	135	67	dicA	1	75	WP_201428515.1	9
1111	51.8519	42.7	3.53e-05	0	70	48	31.429	135	77	dicA	8	70	WP_055057565.1	1
1112	51.8519	42.7	3.6e-05	0	70	48	31.429	135	77	dicA	8	70	WP_118247806.1	1
1113	69.6296	43.1	3.97e-05	1	94	53	29.787	135	99	dicA	6	94	WP_055062799.1	14
1114	48.1481	43.9	4e-05	0	65	39	40	135	73	dicA	9	71	WP_074717535.1	7
1115	49.6296	43.1	4.02e-05	0	67	42	37.313	135	74	dicA	8	74	WP_015558683.1	8
1116	47.4074	42.7	4.04e-05	0	64	41	35.938	135	69	dicA	6	78	WP_004611633.1	15
1117	44.4444	42.4	4.49e-05	0	60	39	35	135	67	dicA	8	61	WP_024861689.1	2
1118	47.4074	43.9	5.37e-05	0	64	39	39.063	135	71	dicA	8	69	WP_117907734.1	6
1119	47.4074	43.9	5.98e-05	0	64	39	39.063	135	71	dicA	8	69	WP_117541963.1	6
1120	47.4074	43.9	6.09e-05	0	64	39	39.063	135	71	dicA	8	69	WP_118109730.1	6
1121	47.4074	43.9	6.27e-05	0	64	39	39.063	135	71	dicA	8	69	WP_117825119.1	6
1122	45.9259	42.4	6.3e-05	0	62	41	33.871	135	69	dicA	8	62	WP_118626501.1	1
1123	49.6296	42.7	6.34e-05	1	67	43	34.328	135	82	dicA	16	76	WP_074715843.1	11
1124	47.4074	43.9	6.39e-05	0	64	39	39.063	135	71	dicA	8	69	WP_055147409.1	6
1125	47.4074	43.9	6.45e-05	0	64	39	39.063	135	71	dicA	8	69	WP_118173810.1	6
1126	47.4074	43.9	6.52e-05	0	64	39	39.063	135	71	dicA	8	69	WP_118113569.1	6
1127	47.4074	43.9	6.71e-05	0	64	39	39.063	135	71	dicA	8	69	WP_117890264.1	6
1128	57.7778	42	7.78e-05	0	78	56	28.205	135	84	dicA	7	89	WP_028505712.1	12
1129	45.1852	43.1	8.68e-05	0	61	40	34.426	135	66	dicA	6	61	WP_195552339.1	1
1130	68.1481	42	9e-05	1	92	52	29.348	135	99	dicA	8	94	WP_118589283.1	16
1131	45.9259	41.6	9.8e-05	0	62	41	33.871	135	69	dicA	8	62	WP_119233314.1	1
1132	71.8519	41.6	9.95e-05	4	97	53	32.99	135	101	dicA	8	103	WP_181985994.1	16
1133	74.8148	41.6	0.000107	2	101	67	28.713	135	109	dicA	11	100	WP_186935729.1	3
1134	66.6667	41.6	0.000131	0	90	61	32.222	135	95	dicA	6	90	WP_117951483.1	1
1135	79.2593	41.6	0.000132	2	107	69	28.037	135	105	dicA	7	111	WP_118610187.1	5
1136	91.1111	41.6	0.000141	4	123	75	30.081	135	124	dicA	6	116	WP_171030223.1	1
1137	45.9259	42.7	0.000145	0	62	43	30.645	135	67	dicA	6	62	WP_118113822.1	1
1138	57.037	41.6	0.00015	2	77	43	36.364	135	92	dicA	16	81	WP_031563575.1	11
1139	51.1111	42.7	0.000152	0	69	43	37.681	135	74	dicA	6	72	WP_118084882.1	4
1140	54.0741	42.7	0.000157	2	73	44	32.877	135	73	dicA	1	70	WP_138157108.1	3
1141	51.1111	42.7	0.000164	0	69	43	37.681	135	74	dicA	6	72	WP_187566093.1	4
1142	51.1111	42.7	0.000167	0	69	43	37.681	135	74	dicA	6	72	WP_055057805.1	4
1143	51.1111	42.7	0.000172	0	69	43	37.681	135	74	dicA	6	72	WP_118571951.1	4
1144	51.1111	42.7	0.000174	0	69	43	37.681	135	74	dicA	6	72	WP_118575200.1	4
1145	48.1481	42.4	0.000175	0	65	41	36.923	135	73	dicA	9	71	WP_072951971.1	7
1146	73.3333	41.2	0.000176	1	99	69	29.293	135	109	dicA	11	100	WP_092977383.1	3
1147	51.1111	42.7	0.000179	0	69	43	37.681	135	74	dicA	6	72	WP_055054149.1	4
1148	49.6296	40.8	0.000184	0	67	47	29.851	135	67	dicA	1	67	WP_201427180.1	1
1149	44.4444	41.6	0.000187	0	60	39	35	135	67	dicA	8	61	WP_195456914.1	2
1150	51.1111	42.4	0.000193	0	69	43	37.681	135	74	dicA	6	72	WP_008705290.1	4
1151	51.1111	42.4	0.000193	0	69	43	37.681	135	74	dicA	6	72	WP_118339209.1	4
1152	49.6296	41.2	0.0002	2	67	37	38.806	135	81	dicA	16	74	WP_074742183.1	11
1153	53.3333	42.4	0.000202	1	72	44	30.556	135	70	dicA	5	73	WP_075424703.1	2
1154	74.8148	40.8	0.000205	2	101	67	28.713	135	109	dicA	11	100	WP_195411240.1	3
1155	57.037	41.6	0.000206	1	77	49	28.571	135	99	dicA	23	86	WP_164489246.1	16
1156	49.6296	41.6	0.000223	1	67	45	31.343	135	71	dicA	6	80	WP_005334845.1	14
1157	77.037	40.8	0.00025	2	104	68	27.885	135	124	dicA	21	112	WP_117687927.1	16
1158	51.8519	40.8	0.000253	0	70	49	30	135	77	dicA	8	70	WP_118342240.1	1
1159	46.6667	41.2	0.000257	1	63	42	31.746	135	67	dicA	6	63	WP_117499456.1	1
1160	31.1111	38.9	0.000299	0	42	22	47.619	135	47	dicA	6	45	WP_181989170.1	4
1161	46.6667	41.6	0.000301	0	63	39	38.095	135	70	dicA	8	73	WP_101629280.1	11
1162	51.1111	41.6	0.00031	0	69	46	33.333	135	69	dicA	1	69	WP_110102907.1	1
1163	51.1111	41.6	0.000322	0	69	46	33.333	135	69	dicA	1	69	WP_118753019.1	1
1164	48.8889	41.6	0.000333	3	66	37	37.879	135	69	dicA	6	64	WP_015558674.1	1
1165	42.963	40.8	0.000337	0	58	37	36.207	135	67	dicA	10	61	WP_117739468.1	4
1166	50.3704	41.6	0.000339	0	68	45	33.824	135	76	dicA	9	74	WP_037301684.1	7
1167	42.2222	42	0.000339	0	57	37	35.088	135	62	dicA	6	57	WP_118582737.1	1
1168	50.3704	39.7	0.000384	0	68	44	35.294	135	77	dicA	10	72	WP_195392137.1	5
1169	77.037	40.4	0.000417	2	104	68	27.885	135	124	dicA	21	112	WP_118005616.1	16
1170	80	40.8	0.000424	2	108	74	27.778	135	133	dicA	29	142	WP_022381007.1	36
1171	62.963	40	0.000439	1	85	53	28.235	135	106	dicA	22	78	WP_192925821.1	2
1172	44.4444	40	0.000463	0	60	42	30	135	67	dicA	8	61	WP_101029764.1	2
1173	65.1852	40	0.000483	0	88	62	29.545	135	89	dicA	2	90	WP_024857739.1	3
1174	51.1111	41.2	0.000517	0	69	47	31.884	135	69	dicA	1	69	WP_118624955.1	1
1175	51.1111	41.2	0.000527	0	69	47	31.884	135	69	dicA	1	69	WP_118512801.1	1
1176	44.4444	39.7	0.000543	0	60	42	30	135	67	dicA	8	61	WP_117847143.1	2
1177	46.6667	40	0.000544	0	63	43	31.746	135	70	dicA	8	63	WP_117836363.1	1
1178	76.2963	40	0.000549	3	103	74	24.272	135	105	dicA	6	102	WP_087252580.1	1
1179	54.8148	40	0.000558	1	74	48	33.784	135	78	dicA	5	75	WP_118636689.1	3
1180	45.1852	40	0.000571	0	61	40	34.426	135	67	dicA	7	72	WP_117519634.1	12
1181	48.1481	40.8	0.000586	0	65	41	36.923	135	73	dicA	9	71	WP_029534693.1	7
1182	42.2222	40.4	0.0006	0	57	34	40.351	135	62	dicA	6	57	WP_002847038.1	1
1183	45.1852	40	0.000601	0	61	40	34.426	135	67	dicA	7	72	WP_015524099.1	12
1184	44.4444	39.7	0.000602	0	60	42	30	135	67	dicA	8	61	WP_155130698.1	2
1185	49.6296	41.2	0.000604	0	67	44	34.328	135	72	dicA	6	67	WP_009320852.1	1
1186	44.4444	39.7	0.000609	0	60	42	30	135	67	dicA	8	61	WP_117838689.1	2
1187	79.2593	40.4	0.000626	2	107	73	28.037	135	133	dicA	30	142	WP_118408932.1	37
1188	81.4815	40.8	0.000635	3	110	69	28.182	135	132	dicA	23	115	WP_072417752.1	16
1189	45.9259	40	0.000639	1	62	36	37.097	135	77	dicA	16	69	WP_109726141.1	11
1190	79.2593	40.4	0.000645	2	107	73	28.037	135	133	dicA	30	142	WP_118669867.1	37
1191	48.8889	39.7	0.000689	1	66	45	30.303	135	71	dicA	7	68	WP_044924454.1	3
1192	65.1852	39.7	0.000703	1	88	56	35.227	135	94	dicA	8	105	WP_101070451.1	18
1193	34.0741	40	0.000704	0	46	27	41.304	135	47	dicA	2	49	WP_001071126.1	4
1194	48.1481	40.8	0.000706	0	65	41	36.923	135	70	dicA	6	65	WP_037287229.1	1
1195	46.6667	39.7	0.000715	0	63	42	33.333	135	67	dicA	5	72	WP_155130276.1	10
1196	61.4815	39.7	0.000717	0	83	58	30.12	135	90	dicA	8	83	WP_117909493.1	1
1197	65.1852	39.3	0.000724	0	88	62	29.545	135	89	dicA	2	90	WP_013497200.1	3
1198	85.9259	39.7	0.000728	3	116	71	29.31	135	116	dicA	1	105	WP_028515251.1	1
1199	80	39.7	0.000742	0	108	85	21.296	135	113	dicA	6	108	WP_055171822.1	1
1200	40.7407	40.8	0.000763	0	55	35	36.364	135	60	dicA	6	55	WP_118509096.1	1
1201	47.4074	40.8	0.000779	0	64	39	39.063	135	71	dicA	8	69	WP_117650279.1	6
1202	51.1111	40.4	0.000799	0	69	47	31.884	135	69	dicA	1	69	WP_114002173.1	1
1203	48.1481	40.4	0.00081	0	65	41	36.923	135	73	dicA	9	71	WP_028509781.1	7
1204	45.9259	39.3	0.000826	0	62	45	27.419	135	67	dicA	6	62	WP_207660029.1	1
1205	47.4074	40.8	0.000833	0	64	39	39.063	135	71	dicA	8	69	WP_087166887.1	6
1206	62.2222	39.3	0.000836	0	84	59	29.762	135	89	dicA	6	84	WP_196231630.1	1
1207	46.6667	40.4	0.000844	0	63	41	34.921	135	70	dicA	8	65	WP_037297054.1	3
1208	79.2593	40	0.000853	2	107	73	28.037	135	133	dicA	30	142	WP_008704143.1	37
1209	46.6667	38.5	0.000859	0	63	46	26.984	135	68	dicA	6	63	WP_117979550.1	1
1210	65.1852	39.3	0.001	1	88	58	32.955	135	94	dicA	8	98	WP_195456878.1	11
1211	65.1852	39.3	0.001	2	88	53	27.273	135	85	dicA	9	99	WP_117839267.1	12
1212	46.6667	40	0.001	0	63	41	34.921	135	70	dicA	8	65	WP_109727050.1	3
1213	46.6667	39.7	0.001	1	63	43	30.159	135	67	dicA	6	76	WP_118177927.1	14
1214	45.9259	39.3	0.001	1	62	36	37.097	135	77	dicA	16	69	WP_028514265.1	11
1215	49.6296	40.4	0.001	1	67	41	37.313	135	72	dicA	6	66	WP_186935399.1	1
1216	42.963	38.9	0.001	0	58	40	31.034	135	67	dicA	10	63	WP_118567113.1	6
1217	44.4444	40.4	0.001	0	60	38	36.667	135	67	dicA	8	66	WP_207725530.1	7
1218	49.6296	38.9	0.001	0	67	47	29.851	135	68	dicA	2	70	WP_024859598.1	4
1219	46.6667	39.7	0.001	1	63	43	30.159	135	67	dicA	6	76	WP_005423558.1	14
1220	82.963	40.4	0.001	3	112	73	27.679	135	111	dicA	7	146	WP_051456552.1	36
1221	49.6296	38.9	0.001	0	67	46	31.343	135	68	dicA	2	70	WP_109726732.1	4
1222	94.8148	38.9	0.001	5	128	68	31.25	135	123	dicA	1	113	WP_055054175.1	1
1223	40.7407	40.4	0.001	0	55	35	36.364	135	60	dicA	6	55	WP_118514214.1	1
1224	94.0741	40	0.001	2	127	89	25.197	135	126	dicA	6	127	WP_106492971.1	1
1225	65.1852	39.3	0.001	1	88	58	32.955	135	94	dicA	8	98	WP_118513275.1	11
1226	42.2222	40	0.001	0	57	38	33.333	135	62	dicA	6	57	WP_195379878.1	1
1227	46.6667	40	0.001	0	63	39	38.095	135	71	dicA	9	69	WP_186864673.1	7
1228	64.4444	40	0.001	1	87	57	31.034	135	92	dicA	9	96	WP_117762155.1	10
1229	46.6667	39.7	0.001	1	63	39	36.508	135	70	dicA	8	63	WP_028521725.1	2
1230	46.6667	39.7	0.001	1	63	39	36.508	135	70	dicA	8	63	WP_109726406.1	2
1231	45.9259	40	0.001	0	62	42	32.258	135	67	dicA	6	62	WP_195477733.1	1
1232	41.4815	40	0.001	0	56	36	35.714	135	61	dicA	6	56	WP_118411509.1	1
1233	45.9259	40	0.001	0	62	42	32.258	135	67	dicA	6	62	WP_195700412.1	1
1234	54.8148	38.9	0.001	1	74	51	27.027	135	78	dicA	8	75	WP_117837951.1	2
1235	42.963	40	0.002	0	58	36	37.931	135	62	dicA	5	59	WP_051706256.1	2
1236	54.8148	38.9	0.002	1	74	51	27.027	135	78	dicA	8	75	WP_101029644.1	2
1237	50.3704	38.9	0.002	1	68	43	35.294	135	82	dicA	16	78	WP_024860995.1	11
1238	44.4444	38.5	0.002	0	60	43	28.333	135	67	dicA	8	61	WP_117882899.1	2
1239	42.2222	39.7	0.002	0	57	38	33.333	135	62	dicA	6	57	WP_118248061.1	1
1240	48.1481	39.7	0.002	0	65	40	38.462	135	73	dicA	9	71	WP_075423457.1	7
1241	94.8148	38.5	0.002	5	128	70	29.688	135	123	dicA	1	113	WP_117677323.1	1
1242	44.4444	38.5	0.002	0	60	43	28.333	135	67	dicA	8	61	WP_119251955.1	2
1243	54.8148	38.9	0.002	1	74	51	27.027	135	78	dicA	8	75	WP_015523071.1	2
1244	46.6667	38.1	0.002	0	63	41	34.921	135	70	dicA	8	73	WP_117705856.1	11
1245	64.4444	38.5	0.002	1	87	65	24.138	135	96	dicA	10	91	WP_117677434.1	6
1246	84.4444	38.1	0.002	3	114	71	28.07	135	121	dicA	8	108	WP_005333402.1	6
1247	47.4074	39.3	0.002	2	64	36	39.063	135	67	dicA	6	63	WP_109725713.1	1
1248	80	38.9	0.002	2	108	75	26.852	135	133	dicA	29	142	WP_118341691.1	36
1249	48.1481	39.3	0.002	0	65	43	33.846	135	70	dicA	6	65	WP_072950436.1	1
1250	40	39.7	0.002	0	54	34	37.037	135	61	dicA	8	56	WP_118061701.1	3
1251	70.3704	39.3	0.002	3	95	56	32.632	135	96	dicA	7	113	WP_118566795.1	22
1252	40.7407	39.7	0.002	0	55	36	34.545	135	60	dicA	6	55	WP_118633438.1	1
1253	56.2963	39.3	0.002	1	76	47	34.211	135	81	dicA	9	80	WP_117835363.1	5
1254	54.8148	38.5	0.002	1	74	51	27.027	135	78	dicA	8	75	WP_117522415.1	2
1255	41.4815	39.3	0.002	0	56	34	39.286	135	62	dicA	7	64	WP_117731645.1	9
1256	45.1852	38.5	0.002	0	61	41	32.787	135	67	dicA	7	72	WP_101029072.1	12
1257	40.7407	39.3	0.002	0	55	36	34.545	135	60	dicA	6	55	WP_118625200.1	1
1258	40.7407	39.3	0.002	0	55	36	34.545	135	60	dicA	6	55	WP_117915798.1	1
1259	40.7407	39.3	0.002	0	55	36	34.545	135	60	dicA	6	55	WP_118759237.1	1
1260	51.8519	39.3	0.002	2	70	41	34.286	135	70	dicA	1	67	WP_211147590.1	3
1261	40.7407	39.3	0.002	0	55	36	34.545	135	60	dicA	6	55	WP_117888003.1	1
1262	40.7407	39.3	0.002	0	55	36	34.545	135	60	dicA	6	55	WP_186865394.1	1
1263	44.4444	38.5	0.002	0	60	43	28.333	135	67	dicA	8	61	WP_155130471.1	2
1264	41.4815	39.3	0.002	0	56	34	39.286	135	62	dicA	7	64	WP_021680899.1	9
1265	44.4444	38.5	0.002	0	60	43	28.333	135	67	dicA	8	61	WP_117965792.1	2
1266	44.4444	38.5	0.003	0	60	43	28.333	135	67	dicA	8	61	WP_117951635.1	2
1267	44.4444	38.5	0.003	0	60	43	28.333	135	67	dicA	8	61	WP_117885548.1	2
1268	69.6296	38.1	0.003	0	94	72	23.404	135	99	dicA	6	94	WP_117889284.1	1
1269	44.4444	38.5	0.003	1	60	36	33.333	135	61	dicA	6	60	WP_117520485.1	1
1270	40	39.3	0.003	0	54	34	37.037	135	61	dicA	8	56	WP_118340253.1	3
1271	44.4444	38.1	0.003	0	60	43	28.333	135	67	dicA	8	61	WP_117949453.1	2
1272	42.2222	39.3	0.003	0	57	39	31.579	135	62	dicA	6	57	WP_124101355.1	1
1273	42.2222	38.5	0.003	0	57	36	36.842	135	62	dicA	6	57	WP_118636493.1	1
1274	94.8148	37.7	0.003	5	128	69	30.469	135	123	dicA	1	113	WP_005337966.1	1
1275	80.7407	37.7	0.003	3	109	74	22.936	135	118	dicA	10	104	WP_118170836.1	6
1276	40	38.9	0.003	0	54	34	37.037	135	61	dicA	8	56	WP_004850576.1	3
1277	46.6667	38.9	0.003	1	63	43	30.159	135	69	dicA	7	66	WP_119240297.1	5
1278	57.037	38.9	0.003	2	77	50	32.468	135	84	dicA	8	82	WP_148461261.1	8
1279	45.9259	36.6	0.003	0	62	42	32.258	135	67	dicA	6	62	WP_118628823.1	1
1280	54.8148	38.1	0.003	1	74	51	27.027	135	78	dicA	8	75	WP_117882564.1	2
1281	96.2963	38.5	0.003	2	130	87	23.846	135	131	dicA	6	122	WP_015558096.1	1
1282	63.7037	37.7	0.004	1	86	64	24.419	135	95	dicA	10	90	WP_118064601.1	6
1283	55.5556	37.4	0.004	2	75	49	32	135	81	dicA	8	83	WP_147343245.1	10
1284	44.4444	37.7	0.004	1	60	35	36.667	135	75	dicA	16	67	WP_072948218.1	11
1285	76.2963	37.4	0.004	5	103	54	33.981	135	105	dicA	6	92	WP_195388711.1	1
1286	45.1852	38.5	0.004	0	61	39	36.066	135	67	dicA	7	68	WP_118636708.1	8
1287	37.037	38.9	0.004	1	50	30	38	135	71	dicA	22	65	WP_075424993.1	17
1288	48.1481	38.9	0.004	0	65	41	36.923	135	70	dicA	6	66	WP_013497596.1	2
1289	58.5185	38.5	0.004	1	79	48	35.443	135	84	dicA	9	83	WP_195478425.1	5
1290	70.3704	38.5	0.004	3	95	57	31.579	135	96	dicA	7	113	WP_118630524.1	22
1291	54.8148	37.7	0.004	1	74	51	27.027	135	78	dicA	8	75	WP_118144491.1	2
1292	48.1481	38.5	0.004	0	65	41	36.923	135	70	dicA	6	65	WP_161635453.1	1
1293	48.1481	37.7	0.004	0	65	46	29.231	135	70	dicA	6	65	WP_201428292.1	1
1294	46.6667	38.5	0.004	1	63	43	30.159	135	69	dicA	7	84	WP_195993059.1	23
1295	46.6667	38.5	0.004	1	63	43	30.159	135	69	dicA	7	84	WP_055053939.1	23
1296	94.8148	37.4	0.004	5	128	70	29.688	135	123	dicA	1	113	WP_116704857.1	1
1297	50.3704	36.6	0.004	0	68	47	30.882	135	77	dicA	10	70	WP_195455437.1	3
1298	46.6667	38.5	0.004	1	63	43	30.159	135	69	dicA	7	84	WP_118633669.1	23
1299	34.8148	37.7	0.004	0	47	28	40.426	135	62	dicA	16	57	WP_072299965.1	11
1300	46.6667	38.5	0.005	1	63	43	30.159	135	69	dicA	7	84	WP_195478637.1	23
1301	46.6667	38.5	0.005	1	63	43	30.159	135	69	dicA	7	84	WP_118254375.1	23
1302	46.6667	38.1	0.005	1	63	43	30.159	135	69	dicA	7	66	WP_044945756.1	5
1303	84.4444	37.4	0.005	3	114	72	27.193	135	121	dicA	8	108	WP_117470429.1	6
1304	46.6667	38.5	0.005	1	63	43	30.159	135	69	dicA	7	84	WP_118593609.1	23
1305	46.6667	38.1	0.005	1	63	43	30.159	135	69	dicA	7	84	WP_118330580.1	23
1306	64.4444	37.4	0.005	3	87	53	29.885	135	103	dicA	17	91	WP_022288039.1	13
1307	45.9259	38.1	0.005	0	62	39	37.097	135	69	dicA	8	72	WP_071144233.1	11
1308	55.5556	38.1	0.005	2	75	49	32	135	81	dicA	8	83	WP_118280429.1	10
1309	48.8889	37	0.005	3	66	32	40.909	135	62	dicA	1	63	WP_147417283.1	1
1310	94.8148	37.4	0.005	5	128	70	29.688	135	123	dicA	1	113	WP_008728409.1	1
1311	55.5556	37.7	0.005	2	75	49	32	135	81	dicA	8	83	WP_147342624.1	10
1312	55.5556	38.1	0.005	2	75	49	32	135	81	dicA	8	83	WP_015529844.1	10
1313	57.037	37.4	0.005	1	77	50	31.169	135	76	dicA	3	84	WP_118511727.1	8
1314	55.5556	38.1	0.005	2	75	49	32	135	81	dicA	8	83	WP_008369918.1	10
1315	55.5556	38.1	0.005	2	75	49	32	135	81	dicA	8	83	WP_147325700.1	10
1316	55.5556	38.1	0.005	2	75	49	32	135	81	dicA	8	83	WP_055158601.1	10
1317	46.6667	38.1	0.005	0	63	40	36.508	135	70	dicA	8	73	WP_087213576.1	11
1318	48.1481	38.1	0.005	0	65	41	36.923	135	73	dicA	9	71	WP_109727719.1	7
1319	55.5556	38.1	0.005	2	75	49	32	135	81	dicA	8	83	WP_020993874.1	10
1320	46.6667	38.1	0.005	0	63	40	36.508	135	70	dicA	8	73	WP_025488760.1	11
1321	46.6667	37.4	0.006	1	63	43	30.159	135	67	dicA	6	63	WP_009263234.1	1
1322	40	38.1	0.006	0	54	34	37.037	135	61	dicA	8	56	WP_055281939.1	3
1323	67.4074	38.1	0.006	2	91	60	31.868	135	97	dicA	7	91	WP_201427897.1	3
1324	31.8519	38.1	0.006	0	43	25	41.86	135	47	dicA	5	44	WP_072418945.1	2
1325	45.9259	37	0.006	1	62	39	33.871	135	62	dicA	1	60	WP_138156637.1	1
1326	40	38.1	0.006	0	54	34	37.037	135	61	dicA	8	56	WP_118752653.1	3
1327	40	38.1	0.006	0	54	34	37.037	135	61	dicA	8	56	WP_117767285.1	3
1328	39.2593	35.8	0.006	1	53	30	37.736	135	60	dicA	8	53	WP_117977194.1	4
1329	45.9259	37	0.006	1	62	39	33.871	135	62	dicA	1	60	WP_022505963.1	1
1330	58.5185	37	0.006	1	79	52	30.38	135	76	dicA	1	84	WP_117963919.1	6
1331	45.9259	37.7	0.006	0	62	41	33.871	135	71	dicA	10	66	WP_028529680.1	5
1332	46.6667	38.1	0.006	1	63	43	30.159	135	69	dicA	7	84	WP_118583332.1	23
1333	58.5185	36.6	0.006	0	79	59	25.316	135	83	dicA	5	80	WP_186934821.1	2
1334	91.8519	37.7	0.006	5	124	81	27.419	135	131	dicA	12	132	WP_028510595.1	14
1335	55.5556	37.7	0.007	2	75	49	32	135	81	dicA	8	83	WP_118411279.1	10
1336	44.4444	37.4	0.007	0	60	43	28.333	135	67	dicA	8	61	WP_117931301.1	2
1337	93.3333	37	0.007	5	126	68	30.159	135	121	dicA	1	111	WP_005335798.1	1
1338	53.3333	37.7	0.007	1	72	46	33.333	135	80	dicA	9	85	WP_037305081.1	16
1339	45.9259	37.7	0.007	0	62	42	32.258	135	62	dicA	1	62	WP_117569558.1	1
1340	47.4074	37.7	0.007	0	64	42	34.375	135	72	dicA	9	70	WP_074960485.1	7
1341	45.9259	38.1	0.007	0	62	42	32.258	135	62	dicA	1	62	WP_201427590.1	1
1342	32.5926	35.4	0.007	0	44	25	43.182	135	49	dicA	6	46	WP_195991020.1	3
1343	46.6667	37.7	0.007	1	63	44	28.571	135	69	dicA	7	84	WP_118339220.1	23
1344	46.6667	37.7	0.007	1	63	44	28.571	135	69	dicA	7	84	WP_118341679.1	23
1345	45.9259	35.8	0.007	0	62	43	30.645	135	67	dicA	6	62	WP_055148480.1	1
1346	68.1481	37.7	0.007	1	92	63	29.348	135	99	dicA	8	99	WP_051706947.1	10
1347	45.9259	37.7	0.008	0	62	42	32.258	135	62	dicA	1	62	WP_117540293.1	1
1348	53.3333	37.7	0.008	1	72	46	33.333	135	80	dicA	9	85	WP_013499304.1	16
1349	48.1481	37.7	0.008	0	65	43	33.846	135	70	dicA	6	65	WP_028510381.1	1
1350	45.9259	37.7	0.008	0	62	42	32.258	135	62	dicA	1	62	WP_118142829.1	1
1351	80.7407	37	0.008	3	109	73	23.853	135	118	dicA	10	104	WP_021977433.1	6
1352	45.9259	37.7	0.008	0	62	42	32.258	135	62	dicA	1	62	WP_117579480.1	1
1353	55.5556	37.7	0.008	2	75	50	30.667	135	81	dicA	8	83	WP_015530715.1	10
1354	56.2963	37	0.008	0	76	53	30.263	135	76	dicA	1	76	WP_008374249.1	1
1355	45.9259	37.7	0.008	0	62	42	32.258	135	69	dicA	8	71	WP_181979726.1	10
1356	54.8148	37.7	0.008	3	74	40	37.838	135	84	dicA	15	89	WP_117861269.1	18
1357	47.4074	36.6	0.008	0	64	41	35.938	135	71	dicA	8	73	WP_156036936.1	10
1358	61.4815	36.2	0.008	1	83	60	25.301	135	91	dicA	9	89	WP_158579098.1	9
1359	50.3704	37.4	0.009	0	68	46	32.353	135	76	dicA	9	73	WP_044976109.1	6
1360	56.2963	37.7	0.009	1	76	47	34.211	135	81	dicA	9	80	WP_117568310.1	5
1361	42.2222	37.7	0.009	0	57	39	31.579	135	62	dicA	6	57	WP_118625804.1	1
1362	50.3704	35.8	0.009	0	68	49	27.941	135	77	dicA	10	70	WP_029534714.1	3
1363	57.037	37.4	0.009	2	77	49	28.571	135	99	dicA	23	86	WP_117905585.1	16
1364	42.2222	37.7	0.009	0	57	39	31.579	135	62	dicA	6	57	WP_118512937.1	1
1365	46.6667	37.7	0.009	1	63	42	31.746	135	69	dicA	7	91	WP_051530586.1	30
1366	71.8519	37.4	0.009	3	97	70	24.742	135	99	dicA	6	97	WP_118163079.1	1
1367	46.6667	37.7	0.009	4	63	31	42.857	135	72	dicA	12	69	WP_051629453.1	10
1368	46.6667	37.4	0.009	0	63	44	30.159	135	70	dicA	8	64	WP_182448944.1	2
1369	56.2963	36.6	0.009	0	76	53	30.263	135	76	dicA	1	76	WP_055177530.1	1
1370	56.2963	37.7	0.009	1	76	47	34.211	135	81	dicA	9	80	WP_117916009.1	5
1371	46.6667	37.7	0.009	4	63	31	42.857	135	72	dicA	12	69	WP_074740971.1	10
1372	71.8519	37.4	0.009	3	97	70	24.742	135	99	dicA	6	97	WP_195518193.1	1
1373	55.5556	37.4	0.009	2	75	50	30.667	135	81	dicA	8	83	WP_004843518.1	10
1374	55.5556	37.4	0.009	2	75	50	30.667	135	81	dicA	8	83	WP_008402208.1	10
1375	45.9259	37	0.009	0	62	41	33.871	135	67	dicA	6	62	WP_121057177.1	1
1376	55.5556	37.4	0.01	2	75	50	30.667	135	81	dicA	8	83	WP_005608353.1	10
1377	45.9259	35.4	0.01	0	62	43	30.645	135	67	dicA	6	62	WP_002591290.1	1
1378	42.2222	37.7	0.01	0	57	36	36.842	135	62	dicA	6	59	WP_195220546.1	3
1379	47.4074	36.6	0.01	0	64	45	29.688	135	70	dicA	7	72	WP_015558373.1	9
1380	48.1481	37.4	0.01	0	65	44	32.308	135	70	dicA	6	65	WP_024860807.1	1
1381	63.7037	37.4	0.01	2	86	56	30.233	135	87	dicA	6	86	WP_169923238.1	1
1382	55.5556	37.4	0.01	2	75	50	30.667	135	81	dicA	8	83	WP_009265518.1	10
1383	57.037	37.4	0.01	2	77	49	28.571	135	99	dicA	23	86	WP_117863487.1	16
1384	48.1481	37.7	0.01	0	65	42	35.385	135	70	dicA	6	66	WP_100084499.1	2
1385	45.1852	35.8	0.01	0	61	43	29.508	135	63	dicA	3	67	WP_181987755.1	7
1386	46.6667	37.4	0.01	1	63	43	30.159	135	69	dicA	7	84	WP_118569003.1	23
1387	57.037	37.4	0.01	2	77	49	28.571	135	99	dicA	23	86	WP_117924068.1	16
1388	54.8148	36.6	0.01	3	74	39	37.838	135	70	dicA	1	71	WP_118142432.1	1
1389	45.9259	37.4	0.011	0	62	41	33.871	135	71	dicA	10	69	WP_117677652.1	8
1390	51.1111	37	0.011	1	69	44	34.783	135	74	dicA	6	68	WP_024861914.1	1
1391	47.4074	37.4	0.011	0	64	41	35.938	135	69	dicA	6	67	WP_028510711.1	4
1392	47.4074	37	0.011	0	64	42	34.375	135	72	dicA	9	70	WP_074834035.1	7
1393	37.037	36.2	0.011	1	50	26	42	135	54	dicA	8	53	WP_201428265.1	4
1394	48.1481	37.4	0.011	0	65	41	36.923	135	73	dicA	9	71	WP_028519962.1	7
1395	42.2222	37.4	0.011	0	57	39	31.579	135	62	dicA	6	57	WP_118635377.1	1
1396	46.6667	36.2	0.011	0	63	44	30.159	135	70	dicA	8	72	WP_082386066.1	10
1397	45.1852	36.6	0.011	1	61	36	36.066	135	76	dicA	16	68	WP_037300065.1	11
1398	46.6667	36.6	0.011	1	63	41	33.333	135	67	dicA	5	69	WP_009985443.1	8
1399	45.9259	37	0.012	0	62	41	33.871	135	71	dicA	10	66	WP_035393372.1	5
1400	45.1852	36.6	0.012	1	61	36	36.066	135	76	dicA	16	68	WP_019679936.1	11
1401	71.8519	37	0.012	3	97	70	24.742	135	99	dicA	6	97	WP_117893537.1	1
1402	54.8148	37.4	0.012	3	74	40	37.838	135	84	dicA	15	89	WP_117846357.1	18
1403	54.8148	36.2	0.012	3	74	39	37.838	135	70	dicA	1	71	WP_117649464.1	1
1404	36.2963	35	0.012	0	49	35	28.571	135	70	dicA	22	50	WP_147337492.1	2
1405	44.4444	35.4	0.012	0	60	39	35	135	60	dicA	1	64	WP_044956436.1	5
1406	42.963	36.6	0.012	0	58	40	31.034	135	63	dicA	6	58	WP_195698973.1	1
1407	48.8889	36.2	0.012	3	66	32	40.909	135	62	dicA	1	63	WP_117539963.1	1
1408	31.1111	36.6	0.012	0	42	25	40.476	135	47	dicA	6	45	WP_118107810.1	4
1409	54.8148	37.4	0.012	3	74	40	37.838	135	84	dicA	15	89	WP_024853912.1	18
1410	42.963	36.6	0.013	0	58	40	31.034	135	63	dicA	6	58	WP_004223586.1	1
1411	53.3333	36.2	0.013	1	72	48	31.944	135	72	dicA	1	76	WP_118741641.1	6
1412	94.0741	37	0.013	4	127	80	29.921	135	127	dicA	1	118	WP_138156428.1	1
1413	34.0741	35.8	0.013	0	46	29	36.957	135	47	dicA	2	49	WP_118567071.1	4
1414	53.3333	37	0.013	1	72	49	30.556	135	76	dicA	6	72	WP_207660628.1	1
1415	46.6667	36.6	0.014	3	63	34	36.508	135	63	dicA	6	62	WP_138157600.1	1
1416	94.8148	36.2	0.014	5	128	70	29.688	135	123	dicA	1	113	WP_118339899.1	1
1417	35.5556	35	0.014	0	48	31	35.417	135	56	dicA	9	57	WP_195590671.1	10
1418	89.6296	36.2	0.014	1	121	95	19.835	135	124	dicA	6	121	WP_117914283.1	1
1419	45.9259	35.8	0.014	0	62	41	33.871	135	71	dicA	10	65	WP_206425699.1	4
1420	65.9259	35.8	0.014	1	89	65	22.472	135	99	dicA	11	90	WP_181979566.1	6
1421	38.5185	36.6	0.014	0	52	35	32.692	135	67	dicA	16	62	WP_028527925.1	11
1422	43.7037	36.6	0.014	0	59	40	32.203	135	67	dicA	9	62	WP_117846029.1	4
1423	38.5185	35.4	0.015	0	52	34	34.615	135	59	dicA	8	64	WP_118630790.1	13
1424	57.7778	37	0.015	2	78	53	29.487	135	82	dicA	6	77	WP_015558382.1	1
1425	42.963	36.2	0.015	0	58	40	31.034	135	63	dicA	6	58	WP_016439640.1	1
1426	84.4444	36.2	0.015	2	114	88	21.053	135	117	dicA	5	122	WP_092976102.1	10
1427	45.9259	36.6	0.015	0	62	38	38.71	135	70	dicA	9	68	WP_015557886.1	7
1428	46.6667	36.2	0.015	0	63	45	28.571	135	70	dicA	8	63	WP_173718582.1	1
1429	48.1481	36.6	0.015	0	65	42	35.385	135	73	dicA	9	71	WP_024861127.1	7
1430	48.8889	35.4	0.015	1	66	44	31.818	135	75	dicA	10	68	WP_021682738.1	4
1431	73.3333	36.6	0.015	1	99	69	25.253	135	99	dicA	6	99	WP_008393242.1	1
1432	60.7407	36.2	0.016	2	82	53	30.488	135	83	dicA	5	87	WP_148463817.1	7
1433	79.2593	35.8	0.016	3	107	64	26.168	135	102	dicA	8	104	WP_195379795.1	1
1434	51.8519	35.8	0.016	0	70	51	27.143	135	70	dicA	1	72	WP_117636447.1	3
1435	94.8148	35.8	0.016	5	128	70	29.688	135	123	dicA	1	113	WP_117944165.1	1
1436	54.8148	37	0.017	3	74	40	37.838	135	84	dicA	15	89	WP_118174205.1	18
1437	51.1111	36.2	0.017	1	69	43	31.884	135	72	dicA	8	70	WP_201427312.1	2
1438	58.5185	37	0.017	1	79	53	31.646	135	86	dicA	8	86	WP_028521063.1	9
1439	50.3704	35.8	0.017	2	68	44	32.353	135	72	dicA	6	67	WP_044975753.1	1
1440	31.1111	37	0.017	0	42	24	42.857	135	47	dicA	6	44	WP_195699190.1	3
1441	47.4074	36.2	0.017	0	64	45	29.688	135	69	dicA	6	67	WP_009984374.1	4
1442	65.9259	35.8	0.018	1	89	65	22.472	135	99	dicA	11	90	WP_117837791.1	6
1443	45.1852	35.8	0.018	0	61	41	32.787	135	68	dicA	8	73	WP_013499286.1	13
1444	52.5926	35.4	0.018	2	71	47	29.577	135	76	dicA	8	73	WP_195699513.1	4
1445	77.7778	35.8	0.018	3	105	63	28.571	135	108	dicA	5	96	WP_020436468.1	3
1446	50.3704	35.8	0.018	0	68	49	27.941	135	68	dicA	1	70	WP_021860392.1	3
1447	77.7778	35.8	0.018	3	105	63	28.571	135	108	dicA	5	96	WP_015529627.1	3
1448	80.7407	35.8	0.018	2	109	68	28.44	135	116	dicA	8	109	WP_117859362.1	11
1449	31.1111	37	0.018	0	42	24	42.857	135	47	dicA	6	44	WP_118578086.1	3
1450	31.1111	37	0.018	0	42	24	42.857	135	47	dicA	6	44	WP_148462032.1	3
1451	31.1111	36.2	0.018	1	42	23	42.857	135	47	dicA	7	48	WP_181980236.1	7
1452	57.037	35.4	0.019	1	77	53	29.87	135	82	dicA	6	89	WP_173768377.1	14
1453	94.8148	35.8	0.019	5	128	70	29.688	135	123	dicA	1	113	WP_119244476.1	1
1454	51.1111	35.8	0.019	1	69	45	33.333	135	71	dicA	3	75	WP_083864366.1	8
1455	77.7778	35.8	0.02	3	105	63	28.571	135	108	dicA	5	96	WP_117907815.1	3
1456	46.6667	35.4	0.02	0	63	41	34.921	135	70	dicA	8	82	WP_004611571.1	20
1457	94.8148	35.8	0.02	5	128	70	29.688	135	123	dicA	1	113	WP_117500085.1	1
1458	72.5926	35.4	0.02	1	98	70	24.49	135	100	dicA	3	98	WP_022500356.1	5
1459	94.8148	35.4	0.021	5	128	71	28.906	135	123	dicA	1	113	WP_118409309.1	1
1460	31.1111	36.6	0.021	0	42	24	42.857	135	47	dicA	6	44	WP_173717787.1	3
1461	50.3704	36.6	0.021	1	68	47	29.412	135	72	dicA	6	68	WP_109725757.1	1
1462	51.1111	35.4	0.022	1	69	45	33.333	135	71	dicA	3	75	WP_096241082.1	8
1463	44.4444	35.8	0.023	1	60	36	33.333	135	63	dicA	8	61	WP_201427228.1	2
1464	51.1111	35.4	0.023	1	69	45	33.333	135	71	dicA	3	75	WP_005338503.1	8
1465	49.6296	35.4	0.023	1	67	47	28.358	135	71	dicA	6	67	WP_187566094.1	1
1466	94.0741	35.4	0.024	2	127	81	24.409	135	132	dicA	6	112	WP_117522894.1	1
1467	31.1111	36.2	0.024	0	42	25	40.476	135	47	dicA	6	42	WP_117850990.1	1
1468	47.4074	35.4	0.024	0	64	43	32.813	135	70	dicA	7	66	WP_117856653.1	3
1469	46.6667	36.2	0.024	0	63	41	34.921	135	70	dicA	8	73	WP_070421218.1	11
1470	51.1111	36.2	0.024	1	69	46	31.884	135	76	dicA	8	69	WP_118410753.1	2
1471	49.6296	36.6	0.025	0	67	45	32.836	135	72	dicA	6	67	WP_028521584.1	1
1472	47.4074	35.4	0.025	0	64	43	32.813	135	70	dicA	7	66	WP_117922981.1	3
1473	48.1481	36.2	0.025	1	65	45	29.231	135	72	dicA	8	94	WP_075424600.1	31
1474	45.1852	35.4	0.025	0	61	43	29.508	135	68	dicA	8	70	WP_118099888.1	10
1475	33.3333	33.9	0.026	0	45	27	40	135	49	dicA	5	50	WP_077709495.1	6
1476	46.6667	36.2	0.026	0	63	41	34.921	135	70	dicA	8	73	WP_015527883.1	11
1477	54.8148	36.2	0.026	3	74	40	37.838	135	84	dicA	15	89	WP_015530848.1	18
1478	54.8148	36.2	0.027	3	74	40	37.838	135	84	dicA	15	89	WP_118137851.1	18
1479	46.6667	36.2	0.027	0	63	41	34.921	135	70	dicA	8	73	WP_117887974.1	11
1480	54.8148	36.2	0.027	3	74	40	37.838	135	84	dicA	15	89	WP_118633947.1	18
1481	31.1111	36.2	0.027	0	42	25	40.476	135	47	dicA	6	42	WP_117827593.1	1
1482	34.8148	35.4	0.028	0	47	29	38.298	135	62	dicA	16	57	WP_074832512.1	11
1483	52.5926	35.4	0.028	1	71	47	32.394	135	71	dicA	1	75	WP_118401269.1	6
1484	54.8148	36.2	0.028	3	74	40	37.838	135	84	dicA	15	89	WP_118408757.1	18
1485	54.8148	36.2	0.028	3	74	40	37.838	135	84	dicA	15	89	WP_119239526.1	18
1486	34.8148	35.4	0.029	0	47	29	38.298	135	62	dicA	16	57	WP_074961754.1	11
1487	54.8148	36.2	0.029	3	74	40	37.838	135	84	dicA	15	89	WP_118330096.1	18
1488	51.1111	35	0.029	1	69	45	33.333	135	71	dicA	3	75	WP_118410886.1	8
1489	46.6667	35.8	0.03	0	63	41	34.921	135	70	dicA	8	73	WP_008393244.1	11
1490	46.6667	35.8	0.03	0	63	41	34.921	135	70	dicA	8	73	WP_004612630.1	11
1491	83.7037	35.8	0.03	1	113	81	27.434	135	122	dicA	10	116	WP_074714278.1	5
1492	46.6667	35.8	0.03	0	63	41	34.921	135	70	dicA	8	73	WP_021422697.1	11
1493	31.1111	35.8	0.03	0	42	25	40.476	135	47	dicA	6	42	WP_118510278.1	1
1494	34.8148	35.4	0.031	0	47	29	38.298	135	62	dicA	16	57	WP_072416948.1	11
1495	46.6667	35.8	0.031	0	63	41	34.921	135	70	dicA	8	73	WP_117846349.1	11
1496	75.5556	35	0.032	2	102	64	32.353	135	105	dicA	8	108	WP_186900694.1	8
1497	45.9259	36.2	0.032	0	62	42	32.258	135	67	dicA	6	62	WP_138270149.1	1
1498	48.8889	34.7	0.032	1	66	44	31.818	135	75	dicA	10	68	WP_117733468.1	4
1499	31.1111	35.8	0.032	0	42	25	40.476	135	47	dicA	6	42	WP_118247860.1	1
1500	65.9259	35	0.032	1	89	65	22.472	135	99	dicA	11	90	WP_187299836.1	6
1501	31.1111	35.8	0.032	0	42	25	40.476	135	47	dicA	6	42	WP_195478744.1	1
1502	65.9259	36.2	0.032	3	89	59	30.337	135	93	dicA	7	91	WP_074836424.1	4
1503	31.1111	35.8	0.033	0	42	25	40.476	135	47	dicA	6	42	WP_118614334.1	1
1504	65.9259	35	0.033	1	89	65	22.472	135	99	dicA	11	90	WP_117520728.1	6
1505	28.8889	34.3	0.033	0	39	22	43.59	135	43	dicA	5	44	WP_055148387.1	6
1506	46.6667	35.8	0.033	0	63	41	34.921	135	70	dicA	8	73	WP_002322214.1	11
1507	53.3333	34.7	0.033	2	72	46	30.556	135	77	dicA	8	85	WP_158565043.1	16
1508	31.1111	35.8	0.034	0	42	25	40.476	135	47	dicA	6	42	WP_118516515.1	1
1509	31.1111	35.8	0.034	0	42	25	40.476	135	47	dicA	6	42	WP_118341653.1	1
1510	45.9259	35.8	0.035	0	62	45	27.419	135	67	dicA	6	62	WP_201428417.1	1
1511	65.9259	34.7	0.035	1	89	65	22.472	135	99	dicA	11	90	WP_015523286.1	6
1512	54.8148	36.2	0.035	1	74	49	31.081	135	81	dicA	8	80	WP_037298009.1	9
1513	49.6296	35.8	0.035	2	67	39	34.328	135	67	dicA	1	62	WP_121055563.1	1
1514	55.5556	35.8	0.035	2	75	50	30.667	135	81	dicA	8	83	WP_109257464.1	10
1515	44.4444	35.8	0.035	0	60	45	25	135	67	dicA	8	61	WP_015522725.1	2
1516	37.037	35.8	0.036	1	50	28	40	135	64	dicA	15	65	WP_118581329.1	18
1517	42.2222	35.8	0.036	1	57	33	38.596	135	71	dicA	15	72	WP_117889911.1	18
1518	39.2593	33.9	0.036	1	53	33	32.075	135	58	dicA	6	50	WP_118124184.1	1
1519	44.4444	35.8	0.036	0	60	45	25	135	67	dicA	8	61	WP_195410996.1	2
1520	48.8889	33.9	0.036	3	66	32	40.909	135	62	dicA	1	63	WP_147413790.1	1
1521	37.037	35.8	0.037	1	50	28	40	135	64	dicA	15	65	WP_173769326.1	18
1522	49.6296	35	0.037	0	67	49	26.866	135	72	dicA	6	67	WP_195992133.1	1
1523	46.6667	35.8	0.037	0	63	41	34.921	135	70	dicA	8	73	WP_117459064.1	11
1524	49.6296	35	0.037	1	67	47	28.358	135	71	dicA	6	67	WP_055156980.1	1
1525	49.6296	35.8	0.038	2	67	39	34.328	135	67	dicA	1	62	WP_117836698.1	1
1526	89.6296	35.8	0.038	2	121	84	23.14	135	125	dicA	6	113	WP_195409732.1	1
1527	42.2222	35.8	0.038	1	57	33	38.596	135	71	dicA	15	72	WP_118177813.1	18
1528	37.037	35.8	0.038	1	50	28	40	135	64	dicA	15	65	WP_117568736.1	18
1529	55.5556	35.8	0.038	2	75	50	30.667	135	81	dicA	8	83	WP_003505395.1	10
1530	45.1852	34.3	0.039	0	61	43	29.508	135	63	dicA	3	67	WP_195552008.1	7
1531	92.5926	35	0.039	2	125	87	24	135	120	dicA	2	127	WP_022233877.1	5
1532	53.3333	35	0.039	1	72	48	26.389	135	72	dicA	6	72	WP_138271440.1	1
1533	34.0741	33.9	0.039	0	46	29	36.957	135	67	dicA	22	61	WP_124098327.1	16
1534	48.8889	34.7	0.04	1	66	41	33.333	135	70	dicA	8	67	WP_055306798.1	2
1535	55.5556	35.4	0.04	2	75	50	30.667	135	81	dicA	8	83	WP_012744229.1	10
1536	39.2593	35	0.04	0	53	34	35.849	135	60	dicA	8	64	WP_081850021.1	12
1537	37.037	35.8	0.04	1	50	28	40	135	64	dicA	15	65	WP_117541378.1	18
1538	31.1111	35	0.041	0	42	24	42.857	135	43	dicA	2	51	WP_022494524.1	10
1539	37.037	35.8	0.041	1	50	28	40	135	64	dicA	15	65	WP_118113544.1	18
1540	55.5556	35.4	0.041	2	75	50	30.667	135	81	dicA	8	83	WP_118563748.1	10
1541	45.1852	34.7	0.041	0	61	43	29.508	135	68	dicA	8	70	WP_101070149.1	10
1542	55.5556	35.4	0.043	2	75	50	30.667	135	81	dicA	8	83	WP_118109760.1	10
1623	32.9764	49.7	1.94e-05	6	154	92	27.273	467	269	dnaA	130	288	WP_117888529.1	141
1624	32.5482	48.5	4.39e-05	5	152	88	28.289	467	269	dnaA	138	288	WP_118515331.1	138
1625	25.6959	48.1	5.7e-05	3	120	81	29.167	467	285	dnaA	168	308	WP_101029301.1	191
1626	22.2698	47.4	8.3e-05	2	104	72	26.923	467	269	dnaA	168	292	WP_092973754.1	191
1627	47.3233	45.8	0.00014	5	221	109	22.172	467	352	dnaA	136	171	WP_118101558.1	10
1628	28.9079	44.7	0.000663	5	135	88	27.407	467	286	dnaA	158	311	WP_186833359.1	181
1629	28.6938	44.7	0.000701	3	134	96	25.373	467	285	dnaA	154	308	WP_119251600.1	177
1630	37.6874	44.7	0.000746	6	176	121	24.432	467	285	dnaA	119	308	WP_117886007.1	136
1631	28.6938	44.7	0.000759	3	134	96	25.373	467	285	dnaA	154	308	WP_117524264.1	177
1632	28.6938	44.7	0.000766	3	134	96	25.373	467	285	dnaA	154	308	WP_015523991.1	177
1633	28.6938	44.7	0.000773	3	134	96	25.373	467	285	dnaA	154	308	WP_117847626.1	177
1634	28.6938	44.3	0.000837	3	134	96	25.373	467	285	dnaA	154	308	WP_101070030.1	177
1635	28.6938	44.3	0.001	3	134	96	25.373	467	285	dnaA	154	308	WP_117979297.1	177
1636	42.1842	43.9	0.001	7	197	129	23.858	467	286	dnaA	97	308	WP_201427924.1	126
1637	25.4818	43.1	0.002	3	119	82	26.891	467	269	dnaA	154	288	WP_118106873.1	172
1638	25.4818	43.1	0.002	3	119	82	26.891	467	269	dnaA	154	288	WP_020437205.1	172
1639	25.4818	43.1	0.002	3	119	82	26.891	467	269	dnaA	154	288	WP_117541539.1	172
1640	25.4818	43.1	0.002	3	119	82	26.891	467	269	dnaA	154	288	WP_015528668.1	172
1641	25.4818	43.1	0.002	3	119	82	26.891	467	269	dnaA	154	288	WP_117889812.1	172
1642	28.6938	42.7	0.003	3	134	97	24.627	467	285	dnaA	154	308	WP_117882045.1	177
1643	40.0428	42.7	0.003	8	187	88	26.738	467	320	dnaA	162	385	WP_186935388.1	220
1644	30.621	41.2	0.01	6	143	93	29.371	467	292	dnaA	154	303	WP_031561483.1	165
1645	26.1242	40	0.022	4	122	80	27.049	467	286	dnaA	168	306	WP_195410452.1	191
1646	34.0471	39.7	0.024	6	159	103	28.302	467	319	dnaA	168	263	WP_182466239.1	109
1647	14.7752	39.7	0.025	3	69	40	33.333	467	206	dnaA	142	222	WP_087254144.1	156
1648	21.6274	39.3	0.028	1	101	76	22.772	467	268	dnaA	168	207	WP_118331453.1	109
1649	25.9101	39.7	0.029	7	121	65	28.099	467	237	dnaA	133	253	WP_118509780.1	139
1650	28.9079	39.3	0.036	3	135	98	24.444	467	286	dnaA	154	308	WP_186833117.1	176
1651	26.1242	38.9	0.042	4	122	80	27.049	467	286	dnaA	168	306	WP_186934904.1	191
1652	25.9101	38.9	0.042	7	121	65	28.099	467	237	dnaA	133	253	WP_008706949.1	139
1653	25.9101	38.9	0.045	7	121	65	28.099	467	237	dnaA	133	253	WP_025578586.1	139
1654	17.9872	38.9	0.046	1	84	59	27.381	467	237	dnaA	154	253	WP_119235520.1	172
1655	28.0514	38.9	0.047	4	131	87	23.664	467	286	dnaA	158	244	WP_195991317.1	125
1656	28.2655	38.5	0.05	4	132	88	21.97	467	286	dnaA	158	244	WP_118638041.1	125
1657	40.4711	38.9	0.051	7	189	92	24.339	467	320	dnaA	162	381	WP_155131237.1	214
1658	46.2527	38.9	0.058	8	216	113	23.611	467	320	dnaA	135	381	WP_101028683.1	188
1659	41.3276	38.5	0.062	5	193	137	21.762	467	286	dnaA	99	243	WP_002596493.1	60
1660	20.5567	38.5	0.065	1	96	69	26.042	467	237	dnaA	142	253	WP_117676645.1	160
1661	20.5567	38.5	0.065	1	96	69	26.042	467	237	dnaA	142	253	WP_118609575.1	160
1662	40.4711	38.5	0.066	7	189	92	24.339	467	320	dnaA	162	381	WP_117523064.1	214
1663	40.4711	38.5	0.07	7	189	92	24.339	467	320	dnaA	162	381	WP_195231193.1	214
1664	29.5503	37.4	0.071	2	138	107	20.29	467	273	dnaA	137	139	WP_021681815.1	4
1665	28.4797	38.1	0.074	2	133	102	21.053	467	268	dnaA	137	201	WP_072948211.1	71
1666	40.4711	38.5	0.075	7	189	92	24.339	467	320	dnaA	162	381	WP_117886398.1	214
1667	40.4711	38.5	0.075	7	189	92	24.339	467	320	dnaA	162	381	WP_117847193.1	214
1668	40.4711	38.5	0.076	7	189	92	24.339	467	320	dnaA	162	381	WP_117519312.1	214
1669	40.4711	38.5	0.076	7	189	92	24.339	467	320	dnaA	162	381	WP_117951336.1	214
1670	40.4711	38.5	0.076	7	189	92	24.339	467	320	dnaA	162	381	WP_101070176.1	214
1671	40.4711	38.5	0.076	7	189	92	24.339	467	320	dnaA	162	381	WP_117882803.1	214
1672	40.4711	38.1	0.082	7	189	92	24.339	467	320	dnaA	162	381	WP_117838806.1	214
1673	40.4711	38.1	0.082	7	189	92	24.339	467	320	dnaA	162	381	WP_118102266.1	214
1674	40.4711	38.1	0.082	7	189	92	24.339	467	320	dnaA	162	381	WP_117967262.1	214
1675	40.4711	38.1	0.084	7	189	92	24.339	467	320	dnaA	162	371	WP_101106261.1	204
1676	40.4711	38.1	0.087	7	189	92	24.339	467	320	dnaA	162	381	WP_117949814.1	214
1677	40.4711	38.1	0.092	7	189	92	24.339	467	320	dnaA	162	381	WP_117979725.1	214
1678	19.7002	37	0.16	3	92	49	28.261	467	237	dnaA	154	247	WP_072299288.1	165
1679	28.4797	37	0.16	5	133	92	22.556	467	297	dnaA	168	254	WP_066522962.1	130
1680	19.7002	37	0.17	3	92	49	28.261	467	237	dnaA	154	247	WP_028515482.1	165
1681	41.97	37	0.19	8	196	91	25	467	315	dnaA	155	376	WP_092976096.1	202
1682	26.1242	36.6	0.22	6	122	68	26.23	467	237	dnaA	133	244	WP_207732820.1	128
1683	24.8394	36.6	0.25	5	116	61	26.724	467	237	dnaA	137	247	WP_009985531.1	141
1684	4.92505	36.6	0.25	0	23	10	56.522	467	190	dnaA	168	208	WP_072522811.1	186
1685	21.4133	35.8	0.26	1	100	76	22	467	267	dnaA	168	128	WP_207640294.1	31
1686	15.4176	36.2	0.27	1	72	48	30.556	467	237	dnaA	166	185	WP_118626479.1	116
1687	32.9764	36.2	0.28	3	154	108	19.481	467	268	dnaA	115	207	WP_195991177.1	70
1688	25.9101	36.2	0.31	3	121	88	20.661	467	286	dnaA	168	244	WP_002596233.1	130
1689	23.7687	36.2	0.31	2	111	79	24.324	467	275	dnaA	168	300	WP_211148149.1	192
1690	26.5525	36.2	0.31	4	124	83	21.774	467	286	dnaA	168	244	WP_118611581.1	130
1691	23.7687	36.2	0.32	2	111	79	24.324	467	275	dnaA	168	300	WP_138155983.1	192
1692	21.6274	35.8	0.35	1	101	77	21.782	467	268	dnaA	168	207	WP_118031850.1	109
1693	42.6124	36.2	0.36	5	199	146	19.095	467	269	dnaA	81	277	WP_207723284.1	84
1694	29.5503	35.8	0.36	6	138	95	26.087	467	302	dnaA	168	235	WP_118593253.1	102
1695	19.7002	36.2	0.36	4	92	56	29.348	467	237	dnaA	150	254	WP_021977385.1	168
1696	19.7002	36.2	0.38	4	92	56	29.348	467	237	dnaA	150	254	WP_015525647.1	168
1697	19.7002	35.8	0.39	4	92	56	29.348	467	237	dnaA	150	254	WP_118626003.1	168
1698	29.3362	35.8	0.39	5	137	98	24.818	467	302	dnaA	168	237	WP_118410516.1	104
1699	14.7752	35.8	0.42	1	69	47	28.986	467	236	dnaA	168	169	WP_074963554.1	103
1700	37.9015	35.8	0.44	5	177	121	22.034	467	305	dnaA	137	262	WP_182466463.1	95
1701	39.6146	35.4	0.46	4	185	135	19.459	467	285	dnaA	109	231	WP_117856311.1	53
1702	31.4775	35.8	0.46	5	147	88	24.49	467	285	dnaA	149	302	WP_117733290.1	169
1703	31.4775	35.8	0.48	5	147	88	24.49	467	285	dnaA	149	302	WP_021680909.1	169
1704	25.9101	35.4	0.5	3	121	85	23.14	467	286	dnaA	168	243	WP_000200031.1	129
1705	31.9058	35.4	0.53	5	149	102	20.134	467	285	dnaA	144	243	WP_024738894.1	105
1706	25.6959	35.4	0.6	4	120	71	23.333	467	275	dnaA	168	237	WP_201427661.1	127
1707	14.7752	35	0.65	1	69	47	28.986	467	236	dnaA	168	158	WP_117893670.1	92
1708	14.7752	35	0.66	1	69	47	28.986	467	236	dnaA	168	169	WP_024861894.1	103
1709	21.8415	35	0.67	2	102	72	23.529	467	269	dnaA	168	227	WP_117636164.1	132
1710	21.8415	35	0.69	2	102	72	23.529	467	269	dnaA	168	227	WP_118110324.1	132
1711	24.6253	35	0.69	3	115	78	24.348	467	269	dnaA	155	228	WP_015558687.1	123
1712	10.4925	35	0.75	0	49	35	28.571	467	190	dnaA	142	208	WP_195699640.1	160
1713	10.4925	35	0.78	0	49	35	28.571	467	190	dnaA	142	208	WP_173715852.1	160
1714	10.4925	35	0.78	0	49	35	28.571	467	190	dnaA	142	208	WP_148462214.1	160
1715	8.77944	35	0.8	0	41	28	31.707	467	190	dnaA	150	208	WP_118577985.1	168
1716	41.3276	35	0.81	5	193	138	21.244	467	286	dnaA	99	243	WP_002594232.1	60
1717	16.9165	35	0.93	2	79	43	27.848	467	246	dnaA	168	400	WP_195551146.1	336
1718	25.9101	34.7	0.94	3	121	84	23.14	467	285	dnaA	168	245	WP_117733632.1	131
1719	25.9101	34.7	0.96	3	121	83	23.967	467	285	dnaA	168	245	WP_195388235.1	131
1720	16.9165	35	0.96	2	79	43	27.848	467	246	dnaA	168	400	WP_117904554.1	336
1721	16.9165	34.7	0.96	3	79	44	29.114	467	237	dnaA	165	255	WP_028529113.1	183
1722	32.9764	34.3	1.1	5	154	107	21.429	467	285	dnaA	137	240	WP_002851075.1	96
1723	25.4818	34.3	1.1	2	119	86	22.689	467	269	dnaA	154	231	WP_173699795.1	116
1724	19.7002	34.7	1.1	4	92	57	28.261	467	237	dnaA	150	254	WP_173737886.1	168
1725	14.7752	34.3	1.2	1	69	47	28.986	467	236	dnaA	168	169	WP_013483774.1	103
1726	16.4882	34.7	1.2	4	77	44	31.169	467	237	dnaA	165	254	WP_119239835.1	183
1727	27.409	34.3	1.2	2	128	98	20.313	467	296	dnaA	169	254	WP_102759325.1	131
1728	25.9101	34.3	1.3	3	121	84	23.14	467	285	dnaA	168	245	WP_117957860.1	131
1729	21.6274	34.3	1.3	1	101	78	20.792	467	268	dnaA	168	207	WP_118611789.1	109
1730	25.4818	34.3	1.3	2	119	86	22.689	467	269	dnaA	154	231	WP_117888737.1	116
1731	16.4882	34.3	1.3	4	77	44	31.169	467	237	dnaA	165	254	WP_195566624.1	183
1732	24.8394	33.5	1.5	3	116	83	20.69	467	280	dnaA	168	135	WP_118633402.1	26
1733	21.8415	33.9	1.6	1	102	77	21.569	467	269	dnaA	168	231	WP_118293847.1	133
1734	26.3383	33.9	1.7	3	123	93	20.325	467	269	dnaA	150	288	WP_121055810.1	168
1735	19.7002	33.9	1.7	2	92	63	23.913	467	236	dnaA	145	170	WP_118340598.1	86
1736	21.8415	33.9	1.8	1	102	77	21.569	467	269	dnaA	168	231	WP_118610973.1	133
1737	30.4069	33.5	1.8	3	142	106	21.831	467	269	dnaA	130	193	WP_118165074.1	55
1738	21.8415	33.9	1.8	1	102	77	21.569	467	269	dnaA	168	231	WP_118569217.1	133
1739	30.4069	33.5	1.8	3	142	106	21.831	467	269	dnaA	130	193	WP_186492167.1	55
1740	25.4818	33.9	1.9	2	119	87	21.849	467	269	dnaA	154	231	WP_119244327.1	116
1741	28.9079	33.5	1.9	5	135	89	25.926	467	297	dnaA	168	254	WP_117942097.1	126
1742	19.7002	33.5	2.1	2	92	63	23.913	467	236	dnaA	145	170	WP_009462048.1	86
1743	27.409	33.5	2.2	2	128	99	19.531	467	296	dnaA	169	254	WP_118411737.1	131
1744	25.0535	33.5	2.3	2	117	90	19.658	467	285	dnaA	169	243	WP_118063232.1	131
1745	25.0535	33.5	2.4	2	117	90	19.658	467	285	dnaA	169	243	WP_002605635.1	131
1746	15.4176	33.1	2.5	1	72	49	29.167	467	237	dnaA	166	185	WP_118142353.1	116
1747	14.9893	33.1	2.6	1	70	48	28.571	467	237	dnaA	168	183	WP_169726020.1	116
1748	25.4818	33.1	2.6	2	119	87	21.849	467	269	dnaA	154	231	WP_118575720.1	116
1749	32.1199	33.1	2.8	5	150	95	24	467	296	dnaA	154	309	WP_124099196.1	172
1750	24.8394	33.1	2.9	3	116	83	20.69	467	280	dnaA	168	236	WP_121056762.1	127
1751	24.8394	33.1	3.1	3	116	83	20.69	467	280	dnaA	168	236	WP_055214936.1	127
1752	25.4818	33.1	3.2	2	119	87	21.849	467	269	dnaA	154	231	WP_117698133.1	116
1753	24.8394	33.1	3.2	3	116	83	20.69	467	280	dnaA	168	236	WP_195982568.1	127
1754	25.0535	33.1	3.2	3	117	82	20.513	467	280	dnaA	168	236	WP_118586974.1	127
1755	24.8394	33.1	3.2	3	116	83	20.69	467	280	dnaA	168	236	WP_117998520.1	127
1756	14.7752	32.7	3.3	1	69	48	27.536	467	236	dnaA	168	169	WP_028504342.1	103
1757	25.4818	33.1	3.3	2	119	87	21.849	467	269	dnaA	154	231	WP_118411451.1	116
1758	15.4176	32.7	3.3	1	72	48	30.556	467	236	dnaA	165	169	WP_118064319.1	100
1759	25.4818	33.1	3.3	3	119	86	21.008	467	285	dnaA	169	244	WP_002591338.1	132
1760	14.7752	32.7	3.4	1	69	48	27.536	467	236	dnaA	168	169	WP_013497547.1	103
1761	24.8394	32.7	3.4	3	116	83	20.69	467	280	dnaA	168	236	WP_117855397.1	127
1762	25.0535	32.7	3.4	3	117	82	20.513	467	280	dnaA	168	236	WP_118633636.1	127
1763	24.8394	32.7	3.4	3	116	83	20.69	467	280	dnaA	168	236	WP_117482639.1	127
1764	9.85011	33.1	3.6	1	46	27	34.783	467	190	dnaA	148	208	WP_021925977.1	163
1765	29.3362	32.7	3.7	4	137	97	22.628	467	269	dnaA	136	231	WP_118203689.1	101
1766	24.8394	32.7	3.7	3	116	83	20.69	467	280	dnaA	168	236	WP_005428275.1	127
1767	14.7752	32.7	3.8	1	69	48	27.536	467	236	dnaA	168	169	WP_013483807.1	103
1768	24.8394	32.7	4	3	116	83	20.69	467	280	dnaA	168	236	WP_117549571.1	127
1769	24.8394	32.7	4	3	116	83	20.69	467	280	dnaA	168	236	WP_118043958.1	127
1770	15.4176	33.1	4.4	2	72	38	37.5	467	418	dnaA	347	410	WP_009985799.1	346
1771	27.409	32.3	4.6	2	128	99	19.531	467	296	dnaA	169	254	WP_015513106.1	131
1772	15.4176	32.7	4.6	2	72	41	33.333	467	418	dnaA	347	411	WP_124098608.1	347
1773	24.8394	32.3	4.7	3	116	83	20.69	467	280	dnaA	168	236	WP_118611693.1	127
1774	22.2698	32.3	4.8	3	104	70	22.115	467	269	dnaA	169	209	WP_117827523.1	114
1775	5.56745	32.3	4.8	0	26	15	42.308	467	192	dnaA	167	203	WP_075423796.1	178
1776	27.409	32.3	5.3	2	128	99	19.531	467	296	dnaA	169	253	WP_055222989.1	130
1777	24.8394	32.3	5.7	3	116	83	20.69	467	280	dnaA	168	258	WP_118609529.1	149
1778	24.8394	32	6	3	116	83	20.69	467	280	dnaA	168	236	WP_118571292.1	127
1779	21.8415	32	6.2	1	102	78	20.588	467	269	dnaA	168	231	WP_195590997.1	133
1780	27.409	32	6.2	2	128	100	18.75	467	296	dnaA	169	254	WP_098924872.1	131
1781	42.3983	32.3	6.2	9	198	119	24.242	467	355	dnaA	168	218	WP_101070187.1	42
1782	42.3983	32.3	6.3	9	198	119	24.242	467	355	dnaA	168	218	WP_021883226.1	42
1783	42.3983	32.3	6.3	9	198	119	24.242	467	355	dnaA	168	218	WP_119251985.1	42
1784	42.3983	32.3	6.4	9	198	119	24.242	467	355	dnaA	168	218	WP_117519327.1	42
1785	27.409	32	6.4	2	128	99	19.531	467	296	dnaA	169	254	WP_097780039.1	131
1786	42.3983	32.3	6.4	9	198	119	24.242	467	355	dnaA	168	218	WP_118102273.1	42
1787	7.28051	32	6.5	1	34	18	41.176	467	200	dnaA	167	209	WP_074740153.1	178
1788	42.3983	32.3	6.6	9	198	119	24.242	467	355	dnaA	168	218	WP_117971732.1	42
1789	22.6981	32	6.7	1	106	80	22.642	467	269	dnaA	164	280	WP_051588999.1	177
1790	27.409	32	6.7	2	128	100	18.75	467	296	dnaA	169	254	WP_195380272.1	131
1791	16.9165	32	6.8	3	79	40	27.848	467	237	dnaA	167	247	WP_028516537.1	178
1792	24.4111	32	6.8	2	114	85	21.053	467	280	dnaA	168	236	WP_015560110.1	127
1793	27.409	32	6.8	2	128	100	18.75	467	296	dnaA	169	253	WP_118014185.1	130
1794	40.257	32	6.9	7	188	97	21.277	467	320	dnaA	162	364	WP_072417838.1	199
1795	16.9165	32	7	3	79	40	27.848	467	237	dnaA	167	247	WP_074713934.1	178
1796	16.9165	32	7.1	3	79	40	27.848	467	237	dnaA	167	247	WP_019678448.1	178
1797	27.409	32	7.2	2	128	100	18.75	467	296	dnaA	169	254	WP_186865419.1	131
1798	7.28051	32	7.4	1	34	18	41.176	467	200	dnaA	167	209	WP_024859592.1	178
1799	16.9165	32	7.4	3	79	40	27.848	467	237	dnaA	167	247	WP_037298738.1	178
1800	27.409	32	7.7	2	128	99	19.531	467	296	dnaA	169	253	WP_117855407.1	130
1801	42.3983	32	7.7	9	198	119	24.242	467	355	dnaA	168	218	WP_118128584.1	42
1802	24.4111	31.6	7.8	1	114	89	20.175	467	281	dnaA	168	210	WP_118411331.1	99
1803	40.6852	31.6	8	5	190	139	21.579	467	285	dnaA	99	240	WP_087988642.1	58
1804	21.8415	31.6	8	1	102	78	20.588	467	269	dnaA	168	231	WP_015524249.1	133
1805	27.409	31.6	8	2	128	99	19.531	467	296	dnaA	169	253	WP_002569234.1	130
1806	42.3983	32	8	9	198	119	24.242	467	355	dnaA	168	218	WP_117886406.1	42
1807	25.4818	31.6	8.2	3	119	87	20.168	467	285	dnaA	169	242	WP_118659348.1	130
1808	48.394	31.6	8.3	7	226	164	19.912	467	269	dnaA	48	231	WP_118585378.1	19
1809	7.06638	32	8.4	1	33	16	45.455	467	200	dnaA	168	214	WP_044976458.1	184
1810	24.8394	31.6	8.6	3	116	84	19.828	467	280	dnaA	168	236	WP_055290462.1	127
1811	16.9165	31.6	8.6	3	79	40	27.848	467	237	dnaA	167	247	WP_072948455.1	178
1812	22.9122	32	8.7	4	107	62	25.234	467	272	dnaA	166	118	WP_117854962.1	30
1813	15.4176	31.6	8.9	1	72	49	29.167	467	236	dnaA	165	169	WP_118566361.1	100
1814	10.9208	32	9	0	51	34	33.333	467	219	dnaA	169	490	WP_119245152.1	440
1815	27.409	31.6	9.3	2	128	100	18.75	467	296	dnaA	169	254	WP_117962489.1	131
1816	15.4176	30.8	9.3	4	72	40	33.333	467	151	dnaA	86	106	WP_022235247.1	37
1817	27.409	31.6	9.4	2	128	99	19.531	467	296	dnaA	169	253	WP_117888471.1	130
1818	5.56745	31.6	9.4	0	26	15	42.308	467	192	dnaA	167	203	WP_028520404.1	178
1819	27.409	31.6	9.5	2	128	99	19.531	467	296	dnaA	169	253	WP_118574345.1	130
1820	10.9208	32	9.5	0	51	34	33.333	467	219	dnaA	169	490	WP_021425631.1	440
1821	24.197	31.6	9.6	1	113	89	18.584	467	280	dnaA	168	236	WP_118510078.1	127
1822	5.35332	31.6	9.6	0	25	14	44	467	192	dnaA	168	203	WP_109725174.1	179
1823	25.4818	31.6	9.8	2	119	87	21.849	467	269	dnaA	154	231	WP_117522857.1	116
1824	24.8394	31.6	9.9	3	116	83	20.69	467	280	dnaA	168	258	WP_117675888.1	149
1918	48.62	49.7	2.49e-05	9	229	143	26.201	471	412	dnaB	203	376	WP_118630813.1	155
1919	44.1614	48.5	5.22e-05	7	208	144	23.077	471	276	dnaB	74	212	WP_147321891.1	16
1920	31.2102	46.2	0.000286	5	147	105	23.129	471	346	dnaB	202	322	WP_118175325.1	182
1921	70.0637	45.8	0.000395	11	330	238	19.697	471	346	dnaB	29	322	WP_117915149.1	8
1922	38.8535	41.6	0.009	7	183	99	24.044	471	387	dnaB	208	217	WP_211148613.1	72
1923	38.8535	41.2	0.01	7	183	99	24.044	471	387	dnaB	208	217	WP_138157750.1	72
1924	37.155	39.3	0.046	5	175	107	28	471	400	dnaB	226	486	WP_195478565.1	331
1925	39.9151	38.1	0.097	8	188	96	27.128	471	399	dnaB	220	180	WP_100084524.1	26
1926	37.3673	37.4	0.2	5	176	108	26.705	471	400	dnaB	226	486	WP_118511749.1	331
1927	37.3673	37.4	0.21	5	176	108	26.705	471	400	dnaB	226	486	WP_021682896.1	331
1928	37.3673	37	0.22	5	176	108	26.705	471	400	dnaB	226	486	WP_117844093.1	331
1929	37.3673	37	0.24	5	176	108	26.705	471	400	dnaB	226	486	WP_118106550.1	331
1930	37.155	37	0.25	5	175	108	27.429	471	400	dnaB	226	486	WP_055260671.1	331
1931	38.8535	36.2	0.39	7	183	101	22.951	471	387	dnaB	208	218	WP_092978130.1	73
1932	37.3673	36.2	0.45	7	176	104	28.977	471	400	dnaB	226	486	WP_117861105.1	331
1933	37.3673	36.2	0.46	7	176	104	28.977	471	400	dnaB	226	486	WP_121057137.1	331
1934	39.9151	35.8	0.55	9	188	98	26.064	471	399	dnaB	220	180	WP_081358507.1	26
1935	37.155	35	0.96	5	175	109	26.857	471	400	dnaB	226	486	WP_117814655.1	331
1936	38.8535	34.7	1.3	7	183	105	20.765	471	387	dnaB	208	218	WP_021681840.1	73
1937	40.1274	34.3	1.6	10	189	96	26.455	471	399	dnaB	220	181	WP_154662907.1	27
1938	12.7389	33.9	2.1	2	60	35	30	471	164	dnaB	107	237	WP_117942592.1	183
1939	40.7643	33.1	3.1	8	192	99	25	471	387	dnaB	212	210	WP_201427010.1	48
1940	21.6561	33.5	3.1	4	102	63	26.471	471	156	dnaB	60	304	WP_009987119.1	210
1941	42.0382	33.1	3.3	5	198	134	23.232	471	396	dnaB	207	338	WP_021681997.1	151
1942	12.7389	32.7	4.4	2	60	35	30	471	164	dnaB	107	237	WP_119247412.1	183
1943	38.8535	32.7	4.8	7	183	106	20.219	471	387	dnaB	208	218	WP_117733891.1	73
1944	38.6412	32.3	5.3	6	182	113	21.978	471	399	dnaB	220	180	WP_117957627.1	26
1945	57.3248	32.3	7.6	12	270	174	21.481	471	416	dnaB	178	541	WP_195247463.1	279
2156	69.7959	48.9	3.54e-06	7	171	109	27.485	245	225	dnaC	58	162	WP_072299551.1	4
2157	46.1224	48.1	9.55e-06	2	113	78	28.319	245	218	dnaC	106	216	WP_072948211.1	107
2158	61.6327	47	2.5e-05	2	151	107	23.841	245	222	dnaC	80	203	WP_118630814.1	53
2159	61.6327	47	2.53e-05	2	151	107	23.841	245	222	dnaC	80	203	WP_195991394.1	53
2160	44.4898	46.2	3.23e-05	3	109	72	29.358	245	213	dnaC	106	144	WP_021681815.1	40
2161	51.0204	46.6	3.75e-05	3	125	84	26.4	245	171	dnaC	50	183	WP_169726020.1	64
2162	46.1224	45.8	4.27e-05	2	113	78	28.319	245	218	dnaC	106	144	WP_207640294.1	35
2163	44.4898	46.6	4.44e-05	4	109	69	27.523	245	174	dnaC	71	196	WP_118170585.1	93
2164	37.9592	45.4	5.6e-05	3	93	52	31.183	245	174	dnaC	88	196	WP_118633403.1	110
2165	42.449	46.2	5.66e-05	5	104	65	31.731	245	171	dnaC	70	110	WP_075424136.1	11
2166	53.8776	45.8	5.8e-05	4	132	89	26.515	245	229	dnaC	103	232	WP_202946552.1	104
2167	49.3878	45.8	6.31e-05	3	121	87	24.793	245	221	dnaC	102	220	WP_118593253.1	103
2168	53.8776	45.8	7.19e-05	4	132	89	26.515	245	229	dnaC	103	232	WP_206040925.1	104
2169	53.8776	45.4	8.3e-05	4	132	89	26.515	245	229	dnaC	103	231	WP_013483431.1	103
2170	63.6735	45.4	8.74e-05	4	156	107	26.923	245	245	dnaC	94	253	WP_118331453.1	101
2171	63.6735	45.1	0.000136	4	156	108	26.282	245	245	dnaC	94	253	WP_118031850.1	101
2172	63.6735	44.7	0.000152	4	156	108	26.282	245	245	dnaC	94	253	WP_195991177.1	101
2173	42.449	45.1	0.000169	4	104	68	28.846	245	171	dnaC	70	110	WP_117734043.1	11
2174	53.8776	44.3	0.000233	4	132	90	25.758	245	229	dnaC	103	232	WP_206040914.1	104
2175	57.551	44.3	0.000263	6	141	90	29.787	245	207	dnaC	70	145	WP_074743557.1	11
2176	63.6735	43.9	0.000328	4	156	109	25.641	245	245	dnaC	94	253	WP_118611789.1	101
2177	70.2041	43.1	0.000358	8	172	112	26.163	245	225	dnaC	57	162	WP_109727319.1	3
2178	42.449	41.6	0.00044	5	104	67	29.808	245	171	dnaC	70	110	WP_177173057.1	11
2179	49.7959	42.7	0.000709	4	122	87	23.77	245	221	dnaC	102	222	WP_118410516.1	105
2180	42.449	42	0.001	5	104	67	29.808	245	171	dnaC	70	110	WP_075425869.1	11
2181	47.3469	40.8	0.002	6	116	72	28.448	245	171	dnaC	58	110	WP_072949712.1	4
2182	29.7959	41.2	0.002	1	73	46	34.247	245	173	dnaC	101	182	WP_118136814.1	112
2183	29.7959	41.2	0.002	1	73	46	34.247	245	173	dnaC	101	182	WP_118753220.1	112
2184	29.7959	41.2	0.002	2	73	45	35.616	245	173	dnaC	101	182	WP_195477139.1	112
2185	47.3469	40.4	0.002	6	116	72	28.448	245	171	dnaC	58	110	WP_074714824.1	4
2186	29.7959	41.2	0.003	1	73	46	34.247	245	173	dnaC	101	182	WP_055153810.1	112
2187	29.7959	41.2	0.003	1	73	46	34.247	245	173	dnaC	101	182	WP_118570891.1	112
2188	29.7959	40.8	0.003	1	73	46	34.247	245	173	dnaC	101	182	WP_118609265.1	112
2189	29.7959	40.8	0.003	1	73	46	34.247	245	173	dnaC	101	182	WP_117855410.1	112
2190	55.9184	40.8	0.004	3	137	99	22.628	245	221	dnaC	87	303	WP_028506241.1	172
2191	29.7959	40	0.005	2	73	48	31.507	245	173	dnaC	101	187	WP_118626479.1	117
2192	42.8571	39.3	0.012	5	105	67	28.571	245	171	dnaC	70	110	WP_009987308.1	11
2193	57.551	38.5	0.017	4	141	98	24.823	245	229	dnaC	94	231	WP_118515589.1	94
2194	43.6735	38.9	0.017	4	107	70	27.103	245	188	dnaC	84	124	WP_021681523.1	24
2195	17.551	38.5	0.028	1	43	22	44.186	245	143	dnaC	101	716	WP_201428141.1	676
2196	14.2857	37.7	0.046	0	35	19	45.714	245	134	dnaC	100	331	WP_044973456.1	297
2197	29.7959	37	0.062	1	73	51	27.397	245	173	dnaC	101	187	WP_118142353.1	117
2198	27.7551	36.6	0.079	2	68	44	30.882	245	171	dnaC	106	69	WP_117940145.1	3
2199	23.2653	37	0.081	0	57	37	35.088	245	139	dnaC	83	539	WP_019678687.1	483
2200	29.7959	36.6	0.096	3	73	46	31.507	245	171	dnaC	102	223	WP_118071869.1	152
2201	30.6122	37	0.1	1	75	51	29.333	245	139	dnaC	65	644	WP_015557546.1	572
2202	29.7959	36.6	0.11	3	73	46	31.507	245	171	dnaC	102	223	WP_173762167.1	152
2203	32.2449	36.2	0.14	3	79	44	31.646	245	165	dnaC	88	214	WP_211147620.1	145
2204	32.2449	35.8	0.15	3	79	44	31.646	245	165	dnaC	88	214	WP_175405489.1	145
2205	52.2449	35	0.31	7	128	58	29.688	245	171	dnaC	65	222	WP_074742504.1	106
2206	17.1429	35	0.46	1	42	22	42.857	245	142	dnaC	101	723	WP_072416253.1	684
2207	17.1429	35	0.46	1	42	22	42.857	245	142	dnaC	101	707	WP_195410545.1	668
2208	17.1429	34.7	0.49	1	42	22	42.857	245	142	dnaC	101	707	WP_186935011.1	668
2209	31.4286	34.3	0.52	2	77	49	31.169	245	171	dnaC	97	205	WP_138156767.1	131
2210	31.4286	34.3	0.52	2	77	49	31.169	245	171	dnaC	97	205	WP_022505883.1	131
2211	34.2857	34.3	0.63	4	84	42	34.524	245	171	dnaC	94	222	WP_031563111.1	146
2212	35.5102	34.3	0.65	4	87	44	32.184	245	186	dnaC	102	284	WP_118515421.1	211
2213	17.1429	34.3	0.66	1	42	22	42.857	245	142	dnaC	101	719	WP_028504854.1	680
2214	23.6735	34.3	0.75	0	58	40	31.034	245	139	dnaC	82	542	WP_072948518.1	485
2215	22.8571	33.9	0.75	3	56	29	39.286	245	131	dnaC	78	61	WP_118162932.1	9
2216	45.3061	34.3	0.75	5	111	61	27.928	245	176	dnaC	73	752	WP_084659284.1	654
2217	17.1429	34.3	0.77	1	42	22	42.857	245	142	dnaC	101	720	WP_028508810.1	681
2218	28.1633	33.5	0.79	2	69	35	33.333	245	163	dnaC	103	67	WP_198021613.1	2
2219	45.3061	33.9	0.81	5	111	61	27.928	245	176	dnaC	73	712	WP_072416569.1	614
2220	27.7551	33.5	0.81	2	68	42	33.824	245	149	dnaC	83	304	WP_118062468.1	239
2221	27.7551	33.5	0.81	2	68	42	33.824	245	149	dnaC	83	304	WP_173755277.1	239
2222	27.7551	33.5	0.82	2	68	42	33.824	245	149	dnaC	83	304	WP_119239868.1	239
2223	27.7551	33.5	0.84	2	68	42	33.824	245	149	dnaC	83	304	WP_015525230.1	239
2224	16.3265	33.5	1	0	40	24	40	245	139	dnaC	100	542	WP_084659343.1	503
2225	30.6122	33.5	1.1	1	75	51	29.333	245	139	dnaC	65	644	WP_074742662.1	572
2226	18.7755	33.5	1.1	1	46	25	41.304	245	142	dnaC	97	723	WP_117905042.1	680
2227	18.7755	33.5	1.1	1	46	25	41.304	245	142	dnaC	97	723	WP_117877029.1	680
2228	30.6122	33.5	1.2	1	75	51	29.333	245	139	dnaC	65	644	WP_031559767.1	572
2229	18.7755	33.5	1.2	1	46	25	41.304	245	142	dnaC	97	705	WP_207722504.1	662
2230	18.7755	33.5	1.2	1	46	25	41.304	245	142	dnaC	97	723	WP_117956966.1	680
2231	18.7755	33.5	1.2	1	46	25	41.304	245	142	dnaC	97	723	WP_118157586.1	680
2232	17.1429	33.5	1.2	1	42	23	40.476	245	142	dnaC	101	718	WP_024859326.1	679
2233	18.7755	33.5	1.2	1	46	25	41.304	245	142	dnaC	97	723	WP_117897212.1	680
2234	17.1429	33.5	1.2	1	42	23	40.476	245	142	dnaC	101	718	WP_109725219.1	679
2235	60.8163	33.1	1.2	6	149	99	22.148	245	237	dnaC	98	253	WP_207666169.1	113
2236	18.7755	33.5	1.2	1	46	25	41.304	245	142	dnaC	97	723	WP_117927205.1	680
2237	17.1429	33.5	1.3	1	42	23	40.476	245	142	dnaC	101	719	WP_009986045.1	680
2238	17.1429	33.5	1.3	1	42	23	40.476	245	142	dnaC	101	718	WP_028520350.1	679
2239	17.1429	33.5	1.3	1	42	23	40.476	245	142	dnaC	101	720	WP_037270707.1	681
2240	17.1429	33.5	1.3	1	42	23	40.476	245	142	dnaC	101	718	WP_037299297.1	679
2241	17.1429	33.5	1.3	1	42	23	40.476	245	142	dnaC	101	718	WP_019678795.1	679
2242	17.1429	33.5	1.3	1	42	23	40.476	245	142	dnaC	101	718	WP_072300183.1	679
2243	17.1429	33.5	1.3	1	42	23	40.476	245	142	dnaC	101	718	WP_028515661.1	679
2244	17.1429	33.5	1.3	1	42	23	40.476	245	142	dnaC	101	720	WP_074716287.1	681
2245	17.1429	33.5	1.3	1	42	23	40.476	245	142	dnaC	101	720	WP_072951269.1	681
2246	22.8571	30.4	1.3	3	56	30	37.5	245	131	dnaC	78	61	WP_147342414.1	9
2247	20	33.1	1.4	1	49	30	36.735	245	132	dnaC	84	542	WP_028520545.1	495
2248	60	33.1	1.4	7	147	74	29.252	245	210	dnaC	79	621	WP_072299142.1	490
2249	23.2653	33.1	1.4	0	57	39	31.579	245	139	dnaC	83	551	WP_143055500.1	495
2250	18.7755	33.5	1.4	1	46	26	39.13	245	142	dnaC	97	719	WP_024857334.1	676
2251	18.7755	33.5	1.4	1	46	26	39.13	245	142	dnaC	97	722	WP_002850071.1	679
2252	18.7755	33.1	1.5	1	46	26	39.13	245	142	dnaC	97	719	WP_074960603.1	676
2253	23.2653	33.1	1.5	0	57	39	31.579	245	139	dnaC	83	552	WP_031561783.1	496
2254	18.7755	33.1	1.5	1	46	26	39.13	245	142	dnaC	97	719	WP_074834997.1	676
2255	18.7755	33.1	1.5	1	46	26	39.13	245	142	dnaC	97	719	WP_037284373.1	676
2256	17.1429	33.1	1.7	1	42	23	40.476	245	142	dnaC	101	720	WP_015558093.1	681
2257	22.8571	33.1	1.7	0	56	39	30.357	245	139	dnaC	84	644	WP_009986205.1	589
2258	31.0204	32.7	1.8	4	76	38	32.895	245	171	dnaC	102	221	WP_109727432.1	153
2259	29.3878	31.2	1.8	3	72	41	31.944	245	172	dnaC	104	81	WP_118637356.1	15
2260	30.6122	32.7	2.1	1	75	51	29.333	245	139	dnaC	65	646	WP_028506024.1	574
2261	22.8571	32.7	2.2	0	56	39	30.357	245	139	dnaC	84	644	WP_075425519.1	589
2262	22.8571	32.7	2.2	0	56	39	30.357	245	139	dnaC	84	644	WP_028518445.1	589
2263	42.449	32.3	2.2	3	104	60	27.885	245	204	dnaC	102	300	WP_119239722.1	211
2264	22.8571	32.7	2.3	0	56	39	30.357	245	139	dnaC	84	644	WP_028521140.1	589
2265	22.8571	32.7	2.3	0	56	39	30.357	245	139	dnaC	84	644	WP_072950304.1	589
2266	22.8571	32.7	2.3	0	56	39	30.357	245	139	dnaC	84	644	WP_109726329.1	589
2267	17.551	32.7	2.3	1	43	24	39.535	245	143	dnaC	101	721	WP_074742909.1	681
2268	22.8571	32.7	2.3	0	56	39	30.357	245	139	dnaC	84	644	WP_028515878.1	589
2269	22.8571	32.7	2.4	0	56	39	30.357	245	139	dnaC	84	644	WP_074714267.1	589
2270	22.8571	32.3	2.4	0	56	39	30.357	245	139	dnaC	84	644	WP_082316642.1	589
2271	22.8571	32.3	2.5	0	56	39	30.357	245	139	dnaC	84	644	WP_019678319.1	589
2272	22.8571	32.3	2.5	0	56	39	30.357	245	139	dnaC	84	644	WP_072300764.1	589
2273	18.7755	32.3	2.5	1	46	28	36.957	245	121	dnaC	77	74	WP_118635824.1	29
2274	22.8571	32.3	2.5	0	56	39	30.357	245	139	dnaC	84	644	WP_024862156.1	589
2275	41.2245	32	2.6	4	101	44	29.703	245	171	dnaC	80	113	WP_117888281.1	31
2276	31.0204	32.3	2.7	3	76	39	31.579	245	171	dnaC	102	221	WP_028513950.1	153
2277	31.0204	32.3	2.7	3	76	39	31.579	245	171	dnaC	102	221	WP_024861270.1	153
2278	17.551	32.3	2.7	1	43	24	39.535	245	143	dnaC	101	721	WP_031562145.1	681
2279	22.8571	32.3	2.9	0	56	39	30.357	245	139	dnaC	84	645	WP_124098125.1	590
2280	31.0204	32	3	3	76	39	31.579	245	171	dnaC	102	221	WP_028517573.1	153
2281	15.9184	32	3.1	1	39	20	35.897	245	122	dnaC	89	99	WP_118624405.1	61
2282	48.9796	32	3.2	6	120	64	25.833	245	212	dnaC	99	199	WP_118636727.1	99
2283	45.3061	32	3.2	5	111	42	30.631	245	171	dnaC	67	113	WP_028528380.1	32
2284	16.3265	31.6	3.2	0	40	26	35	245	142	dnaC	103	142	WP_161635496.1	103
2285	18.7755	32.3	3.2	1	46	27	36.957	245	142	dnaC	97	719	WP_013497351.1	676
2286	28.1633	31.6	3.2	1	69	48	27.536	245	170	dnaC	102	169	WP_013483774.1	103
2287	31.0204	32	3.2	3	76	39	31.579	245	171	dnaC	102	221	WP_028521535.1	153
2288	41.2245	32	3.2	4	101	44	29.703	245	171	dnaC	80	113	WP_087169233.1	31
2289	23.2653	31.6	3.3	1	57	37	29.825	245	172	dnaC	116	122	WP_118633503.1	69
2290	27.3469	32	3.3	2	67	38	31.343	245	138	dnaC	72	482	WP_118330230.1	424
2291	23.2653	31.6	3.4	1	57	37	29.825	245	172	dnaC	116	122	WP_008707361.1	69
2292	18.7755	32	3.4	1	46	28	36.957	245	121	dnaC	77	74	WP_117989072.1	29
2293	42.449	31.6	3.5	4	104	47	28.846	245	171	dnaC	77	113	WP_173761696.1	28
2294	28.1633	31.6	3.5	1	69	48	27.536	245	170	dnaC	102	169	WP_013483807.1	103
2295	22.8571	31.2	3.5	3	56	31	35.714	245	131	dnaC	78	61	WP_051706425.1	9
2296	18.7755	32	3.6	1	46	28	36.957	245	121	dnaC	77	74	WP_118737242.1	29
2297	23.2653	31.6	3.6	1	57	37	29.825	245	172	dnaC	116	122	WP_118758960.1	69
2298	30.6122	32	3.6	1	75	51	29.333	245	139	dnaC	65	644	WP_028510071.1	572
2299	42.449	31.6	3.6	4	104	47	28.846	245	171	dnaC	77	113	WP_015524888.1	28
2300	23.2653	31.6	3.7	1	57	37	29.825	245	172	dnaC	116	122	WP_117844058.1	69
2301	23.2653	31.6	3.7	1	57	37	29.825	245	172	dnaC	116	122	WP_117675163.1	69
2302	42.449	31.6	3.7	4	104	47	28.846	245	171	dnaC	77	113	WP_173737820.1	28
2303	23.2653	31.6	3.7	1	57	37	29.825	245	172	dnaC	116	122	WP_118409003.1	69
2304	10.2041	32	3.7	0	25	13	48	245	127	dnaC	103	310	WP_121055329.1	286
2305	10.2041	32	3.7	0	25	13	48	245	127	dnaC	103	305	WP_118582604.1	281
2306	23.2653	31.6	3.8	1	57	37	29.825	245	172	dnaC	116	122	WP_118573892.1	69
2307	42.449	31.6	3.8	4	104	47	28.846	245	171	dnaC	77	113	WP_119238805.1	28
2308	23.2653	31.6	3.8	1	57	37	29.825	245	172	dnaC	116	122	WP_118585285.1	69
2309	42.8571	32	3.8	3	105	46	27.619	245	124	dnaC	21	528	WP_031562850.1	453
2310	58.7755	31.6	3.8	4	144	89	26.389	245	229	dnaC	95	224	WP_117915171.1	89
2311	22.8571	31.6	3.9	3	56	31	35.714	245	131	dnaC	78	61	WP_117858340.1	9
2312	10.2041	32	4	0	25	13	48	245	127	dnaC	103	310	WP_117675464.1	286
2313	10.2041	32	4	0	25	13	48	245	127	dnaC	103	310	WP_118591551.1	286
2314	30.6122	31.6	4	3	75	26	33.333	245	171	dnaC	103	113	WP_021976548.1	57
2315	14.6939	32	4.3	0	36	23	36.111	245	138	dnaC	103	575	WP_147344000.1	540
2316	18.7755	31.6	4.5	1	46	28	36.957	245	121	dnaC	77	74	WP_117602550.1	29
2317	40.4082	31.6	4.6	5	99	55	30.303	245	171	dnaC	77	115	WP_118635977.1	27
2318	48.1633	30.4	4.7	4	118	80	22.881	245	218	dnaC	105	112	WP_173739507.1	2
2319	8.97959	31.6	4.7	0	22	10	54.545	245	123	dnaC	102	279	WP_024859150.1	258
2320	18.7755	31.6	4.9	1	46	26	39.13	245	142	dnaC	97	705	WP_207736542.1	662
2321	18.7755	31.6	5	1	46	26	39.13	245	142	dnaC	97	723	WP_117863344.1	680
2322	8.97959	31.6	5	0	22	10	54.545	245	123	dnaC	102	323	WP_013483350.1	302
2323	28.1633	31.2	5.1	1	69	48	27.536	245	170	dnaC	102	169	WP_002847277.1	103
2324	18.7755	31.6	5.1	1	46	26	39.13	245	142	dnaC	97	723	WP_118054062.1	680
2325	18.7755	31.6	5.1	1	46	26	39.13	245	142	dnaC	97	723	WP_118059407.1	680
2326	18.7755	31.6	5.1	1	46	26	39.13	245	142	dnaC	97	723	WP_117924903.1	680
2327	18.7755	31.6	5.2	1	46	26	39.13	245	142	dnaC	97	723	WP_118124123.1	680
2328	18.7755	31.6	5.2	1	46	26	39.13	245	142	dnaC	97	723	WP_038672414.1	680
2329	22.8571	31.6	5.2	0	56	40	28.571	245	139	dnaC	84	574	WP_124099621.1	519
2330	18.7755	31.6	5.2	1	46	26	39.13	245	142	dnaC	97	723	WP_117858039.1	680
2331	18.7755	31.6	5.2	1	46	26	39.13	245	142	dnaC	97	723	WP_138336409.1	680
2332	18.7755	31.6	5.2	1	46	26	39.13	245	142	dnaC	97	745	WP_207734254.1	702
2333	18.7755	31.6	5.3	1	46	26	39.13	245	142	dnaC	97	723	WP_117891422.1	680
2334	18.7755	31.6	5.3	1	46	26	39.13	245	142	dnaC	97	745	WP_207734615.1	702
2335	18.7755	31.6	5.3	1	46	26	39.13	245	142	dnaC	97	723	WP_117939023.1	680
2336	18.7755	31.6	5.3	1	46	26	39.13	245	142	dnaC	97	745	WP_207741332.1	702
2337	18.7755	31.6	5.4	1	46	26	39.13	245	142	dnaC	97	745	WP_207732738.1	702
2338	18.7755	31.6	5.5	1	46	26	39.13	245	142	dnaC	97	745	WP_207739436.1	702
2339	23.2653	31.2	5.5	0	57	40	29.825	245	139	dnaC	83	552	WP_075424775.1	496
2340	30.6122	31.2	5.7	3	75	27	32	245	171	dnaC	103	113	WP_022076452.1	57
2341	13.0612	31.2	5.7	0	32	20	37.5	245	134	dnaC	103	234	WP_147658283.1	203
2342	22.8571	31.2	5.8	3	56	31	35.714	245	131	dnaC	78	61	WP_117893955.1	9
2343	22.8571	31.2	5.9	3	56	31	35.714	245	131	dnaC	78	61	WP_195249724.1	9
2344	22.8571	30.8	6	3	56	31	35.714	245	131	dnaC	78	61	WP_117905948.1	9
2345	35.5102	31.2	6.1	4	87	47	28.736	245	186	dnaC	102	284	WP_195455211.1	211
2346	30.2041	30.8	6.1	3	74	47	28.378	245	132	dnaC	63	280	WP_002846992.1	209
2347	17.551	31.2	6.2	1	43	25	37.209	245	143	dnaC	101	721	WP_075425372.1	681
2348	27.7551	30.8	6.2	2	68	44	30.882	245	149	dnaC	83	304	WP_087168022.1	239
2349	13.0612	31.2	6.3	0	32	18	43.75	245	134	dnaC	103	127	WP_072523297.1	96
2350	22.8571	31.2	6.3	0	56	40	28.571	245	139	dnaC	84	638	WP_118636595.1	583
2351	10.2041	31.2	6.4	0	25	13	48	245	127	dnaC	103	311	WP_195388264.1	287
2352	18.7755	31.2	6.4	1	46	28	36.957	245	121	dnaC	77	74	WP_021926160.1	29
2353	31.0204	31.2	6.5	4	76	38	32.895	245	171	dnaC	102	221	WP_019679756.1	153
2354	9.38776	30.8	6.7	0	23	10	56.522	245	121	dnaC	99	74	WP_028530204.1	52
2355	14.2857	31.2	6.7	0	35	22	37.143	245	137	dnaC	103	320	WP_118409053.1	286
2356	10.2041	31.2	6.8	0	25	13	48	245	127	dnaC	103	310	WP_072417279.1	286
2357	30.6122	30.8	6.9	3	75	24	36	245	171	dnaC	103	125	WP_092978723.1	69
2358	18.7755	30.8	6.9	1	46	28	36.957	245	121	dnaC	77	74	WP_173734854.1	29
2359	42.449	30.8	6.9	4	104	65	24.038	245	186	dnaC	97	148	WP_118062259.1	45
2360	18.7755	30.8	7	1	46	28	36.957	245	121	dnaC	77	74	WP_117850800.1	29
2361	22.8571	30.8	7	3	56	31	35.714	245	131	dnaC	78	61	WP_138338345.1	9
2362	18.7755	30.8	7	1	46	28	36.957	245	121	dnaC	77	74	WP_173770170.1	29
2363	23.2653	30.8	7.2	0	57	41	28.07	245	139	dnaC	83	131	WP_118157418.1	75
2364	37.9592	30.8	7.2	4	93	37	30.108	245	171	dnaC	85	113	WP_195477863.1	43
2365	9.38776	30.8	7.3	0	23	10	56.522	245	121	dnaC	99	74	WP_195700072.1	52
2366	37.9592	30.8	7.3	4	93	37	30.108	245	171	dnaC	85	113	WP_195380256.1	43
2367	23.2653	30.8	7.3	0	57	41	28.07	245	139	dnaC	83	555	WP_117896843.1	499
2368	23.2653	30.8	7.3	0	57	41	28.07	245	139	dnaC	83	555	WP_117927699.1	499
2369	23.2653	30.8	7.4	0	57	41	28.07	245	139	dnaC	83	555	WP_118053620.1	499
2370	9.38776	30.8	7.4	0	23	10	56.522	245	121	dnaC	99	74	WP_118590482.1	52
2371	9.38776	30.8	7.4	0	23	10	56.522	245	121	dnaC	99	74	WP_118136475.1	52
2372	13.0612	30.8	7.4	0	32	18	43.75	245	134	dnaC	103	127	WP_138270533.1	96
2373	23.2653	30.8	7.4	0	57	41	28.07	245	139	dnaC	83	555	WP_118159496.1	499
2374	23.2653	30.8	7.5	0	57	41	28.07	245	139	dnaC	83	555	WP_117905784.1	499
2375	18.7755	30.8	7.5	1	46	28	36.957	245	121	dnaC	77	74	WP_148461143.1	29
2376	13.0612	30.8	7.5	0	32	18	43.75	245	134	dnaC	103	233	WP_207659623.1	202
2377	9.38776	30.8	7.5	0	23	10	56.522	245	121	dnaC	99	74	WP_118629291.1	52
2378	9.38776	30.8	7.5	0	23	10	56.522	245	121	dnaC	99	74	WP_195455471.1	52
2379	23.2653	30.8	7.6	0	57	41	28.07	245	139	dnaC	83	555	WP_117938803.1	499
2380	9.38776	30.8	7.6	0	23	10	56.522	245	121	dnaC	99	74	WP_118616762.1	52
2381	9.38776	30.8	7.6	0	23	10	56.522	245	121	dnaC	99	74	WP_117674390.1	52
2382	9.38776	30.8	7.6	0	23	10	56.522	245	121	dnaC	99	74	WP_117844124.1	52
2383	9.38776	30.8	7.6	0	23	10	56.522	245	121	dnaC	99	74	WP_118509477.1	52
2384	9.38776	30.8	7.6	0	23	10	56.522	245	121	dnaC	99	74	WP_118330167.1	52
2385	13.0612	30.8	7.7	0	32	18	43.75	245	134	dnaC	103	233	WP_153044448.1	202
2386	23.2653	30.8	7.7	0	57	41	28.07	245	139	dnaC	83	555	WP_195249247.1	499
2387	23.2653	30.8	7.7	0	57	41	28.07	245	139	dnaC	83	555	WP_195246453.1	499
2388	9.38776	30.8	7.7	0	23	10	56.522	245	121	dnaC	99	74	WP_118611123.1	52
2389	9.38776	30.8	7.7	0	23	10	56.522	245	121	dnaC	99	74	WP_026648237.1	52
2390	9.38776	30.8	7.7	0	23	10	56.522	245	121	dnaC	99	74	WP_008706533.1	52
2391	9.38776	30.8	7.7	0	23	10	56.522	245	121	dnaC	99	74	WP_118408385.1	52
2392	9.38776	30.8	7.7	0	23	10	56.522	245	121	dnaC	99	74	WP_118613501.1	52
2393	23.2653	30.8	7.7	0	57	41	28.07	245	139	dnaC	83	555	WP_117864283.1	499
2394	23.2653	30.8	7.7	0	57	41	28.07	245	139	dnaC	83	555	WP_117957712.1	499
2395	23.2653	30.8	7.7	0	57	41	28.07	245	139	dnaC	83	555	WP_195388065.1	499
2396	9.38776	30.8	7.7	0	23	10	56.522	245	121	dnaC	99	74	WP_062808049.1	52
2397	9.38776	30.8	7.7	0	23	10	56.522	245	121	dnaC	99	74	WP_195567457.1	52
2398	23.2653	30.8	7.8	0	57	41	28.07	245	139	dnaC	83	555	WP_117891274.1	499
2399	23.2653	30.8	7.8	0	57	41	28.07	245	139	dnaC	83	555	WP_138339350.1	499
2400	23.2653	30.8	7.8	0	57	41	28.07	245	139	dnaC	83	555	WP_195220643.1	499
2401	9.38776	30.8	7.8	0	23	10	56.522	245	121	dnaC	99	74	WP_118247017.1	52
2402	9.38776	30.8	7.8	0	23	10	56.522	245	121	dnaC	99	74	WP_119233348.1	52
2403	9.38776	30.8	7.8	0	23	10	56.522	245	121	dnaC	99	74	WP_119239380.1	52
2404	23.2653	30.8	7.9	0	57	41	28.07	245	139	dnaC	83	555	WP_051706338.1	499
2405	23.2653	30.8	7.9	0	57	41	28.07	245	139	dnaC	83	555	WP_117876278.1	499
2406	23.2653	30.8	7.9	0	57	41	28.07	245	139	dnaC	83	555	WP_195552082.1	499
2407	23.2653	30.8	7.9	0	57	41	28.07	245	139	dnaC	83	555	WP_117923388.1	499
2408	9.38776	30.8	7.9	0	23	10	56.522	245	121	dnaC	99	74	WP_118758740.1	52
2409	9.38776	30.8	7.9	0	23	10	56.522	245	121	dnaC	99	74	WP_118063795.1	52
2410	26.1224	29.3	7.9	1	64	42	32.813	245	80	dnaC	17	83	WP_024856869.1	21
2411	9.38776	30.8	8	0	23	10	56.522	245	121	dnaC	99	74	WP_021977868.1	52
2412	18.7755	30.8	8	1	46	28	36.957	245	121	dnaC	77	74	WP_059086749.1	29
2413	23.2653	30.8	8.2	0	57	41	28.07	245	139	dnaC	83	555	WP_195519495.1	499
2414	9.38776	30.8	8.2	0	23	10	56.522	245	121	dnaC	99	74	WP_138271360.1	52
2415	18.7755	30.8	8.2	1	46	28	36.957	245	121	dnaC	77	74	WP_110102930.1	29
2416	9.38776	30.8	8.2	0	23	10	56.522	245	121	dnaC	99	74	WP_118623440.1	52
2417	9.38776	30.8	8.2	0	23	10	56.522	245	121	dnaC	99	74	WP_117942573.1	52
2418	9.38776	30.8	8.2	0	23	10	56.522	245	121	dnaC	99	74	WP_118512546.1	52
2419	41.2245	30.4	8.3	4	101	45	28.713	245	171	dnaC	80	113	WP_118587565.1	31
2420	9.38776	30.8	8.3	0	23	10	56.522	245	121	dnaC	99	74	WP_118752759.1	52
2421	23.2653	30.8	8.6	0	57	41	28.07	245	139	dnaC	83	555	WP_117859645.1	499
2422	41.2245	30.4	8.6	4	101	45	28.713	245	171	dnaC	80	113	WP_008704331.1	31
2423	51.8367	30.8	8.7	7	127	67	29.134	245	220	dnaC	102	322	WP_117941894.1	211
2424	31.0204	30.8	8.7	3	76	40	30.263	245	171	dnaC	102	221	WP_072301293.1	153
2425	41.2245	30.4	8.8	4	101	45	28.713	245	171	dnaC	80	113	WP_118509015.1	31
2426	23.2653	30.8	9	0	57	41	28.07	245	139	dnaC	83	555	WP_118124333.1	499
2427	22.8571	30.8	9.2	0	56	41	26.786	245	139	dnaC	84	646	WP_021682724.1	591
2428	42.8571	30.8	9.2	3	105	47	26.667	245	124	dnaC	21	547	WP_009983348.1	472
2429	13.0612	30.8	9.4	0	32	20	37.5	245	134	dnaC	103	234	WP_186865386.1	203
2430	22.8571	30.8	9.5	0	56	41	26.786	245	139	dnaC	84	646	WP_117732341.1	591
2431	30.2041	30.4	9.6	3	74	47	28.378	245	132	dnaC	63	280	WP_024857884.1	209
2432	31.0204	30.4	9.8	3	76	40	30.263	245	171	dnaC	102	221	WP_074715210.1	153
2433	22.8571	30.4	9.8	0	56	40	28.571	245	139	dnaC	84	645	WP_044976017.1	590
2571	8.27586	45.8	0.002	2	96	61	30.208	1160	104	dnaE	9	96	WP_182466557.1	7
2586	11.5517	45.4	0.002	2	134	89	26.119	1160	133	dnaE	6	133	WP_118070203.1	4
2588	11.6379	42.7	0.014	2	135	92	24.444	1160	133	dnaE	5	133	WP_118520598.1	3
2597	3.18966	35	3.5	0	37	22	40.541	1160	43	dnaE	7	429	WP_117890466.1	393
2600	3.18966	35	3.5	0	37	22	40.541	1160	43	dnaE	7	429	WP_117497511.1	393
2602	3.18966	35	3.6	0	37	22	40.541	1160	43	dnaE	7	429	WP_117540201.1	393
2605	3.18966	35	3.4	0	37	22	40.541	1160	43	dnaE	7	429	WP_117824956.1	393
2607	3.18966	35	3.4	0	37	22	40.541	1160	43	dnaE	7	429	WP_118113672.1	393
2609	3.18966	35	3.5	0	37	22	40.541	1160	43	dnaE	7	429	WP_117836107.1	393
2611	3.18966	35	3.4	0	37	22	40.541	1160	43	dnaE	7	429	WP_118106258.1	393
2613	3.18966	35	3.5	0	37	22	40.541	1160	43	dnaE	7	429	WP_117860859.1	393
2615	3.18966	35	3.5	0	37	22	40.541	1160	43	dnaE	7	429	WP_117960266.1	393
2617	3.18966	35	3.5	0	37	22	40.541	1160	43	dnaE	7	429	WP_117568133.1	393
2619	3.18966	35	3.4	0	37	22	40.541	1160	43	dnaE	7	429	WP_118187727.1	393
2622	3.18966	39.7	0.15	0	37	20	45.946	1160	43	dnaE	7	382	WP_186833408.1	346
2623	7.15517	35	3	4	83	52	30.12	1160	1073	dnaE	995	332	WP_186833408.1	252
2625	3.7069	33.5	8.8	0	43	27	37.209	1160	43	dnaE	1	422	WP_186864927.1	380
2627	3.7069	33.5	9.2	0	43	27	37.209	1160	43	dnaE	1	422	WP_121055170.1	380
2629	3.62069	33.9	8.4	0	42	26	38.095	1160	43	dnaE	2	381	WP_092978333.1	340
2640	3.62069	33.5	9.7	0	42	25	40.476	1160	43	dnaE	2	407	WP_138270002.1	366
2643	3.62069	37	0.97	0	42	26	38.095	1160	43	dnaE	2	369	WP_191340106.1	328
2654	3.62069	39.3	0.16	0	42	22	47.619	1160	43	dnaE	2	413	WP_028527300.1	372
2657	13.9655	45.1	0.003	3	162	86	24.074	1160	882	dnaE	754	1477	WP_118635830.1	1320
2660	6.37931	39.3	0.19	2	74	39	39.189	1160	80	dnaE	7	419	WP_072417908.1	352
2662	3.62069	38.9	0.21	0	42	24	42.857	1160	43	dnaE	2	384	WP_186934859.1	343
2664	6.2931	38.1	0.43	4	73	37	39.726	1160	72	dnaE	2	416	WP_117876417.1	349
2666	14.9138	44.3	0.005	3	173	94	23.121	1160	891	dnaE	754	1447	WP_195410296.1	1279
2667	3.62069	38.9	0.21	0	42	24	42.857	1160	43	dnaE	2	384	WP_195410296.1	343
2669	6.2931	37.7	0.54	4	73	37	39.726	1160	72	dnaE	2	416	WP_195248954.1	349
2671	6.2931	38.1	0.43	4	73	37	39.726	1160	72	dnaE	2	416	WP_117956444.1	349
2673	6.2931	38.1	0.43	4	73	37	39.726	1160	72	dnaE	2	416	WP_195388132.1	349
2675	6.2931	37.7	0.44	4	73	37	39.726	1160	72	dnaE	2	416	WP_186491887.1	349
2677	6.2931	38.1	0.42	4	73	37	39.726	1160	72	dnaE	2	416	WP_118059684.1	349
2679	6.2931	37.7	0.45	4	73	37	39.726	1160	72	dnaE	2	416	WP_118123546.1	349
2681	6.2931	38.1	0.44	4	73	37	39.726	1160	72	dnaE	2	416	WP_041337169.1	349
2683	6.2931	38.1	0.43	4	73	37	39.726	1160	72	dnaE	2	416	WP_195518097.1	349
2685	6.2931	38.1	0.42	4	73	37	39.726	1160	72	dnaE	2	416	WP_195551192.1	349
2687	6.2931	38.1	0.43	4	73	37	39.726	1160	72	dnaE	2	416	WP_117926984.1	349
2689	6.2931	38.9	0.2	4	73	36	41.096	1160	72	dnaE	2	416	WP_117863222.1	349
2692	3.18966	33.9	6.6	0	37	22	40.541	1160	43	dnaE	7	375	WP_117732443.1	339
2694	3.18966	33.9	6.6	0	37	22	40.541	1160	43	dnaE	7	375	WP_021682227.1	339
2697	6.2931	38.1	0.43	4	73	37	39.726	1160	72	dnaE	2	416	WP_117923032.1	349
2699	3.53448	36.2	1.3	0	41	24	41.463	1160	47	dnaE	7	379	WP_074716322.1	339
2702	6.2931	38.1	0.41	4	73	37	39.726	1160	72	dnaE	2	416	WP_117896679.1	349
2704	6.2931	37.7	0.45	4	73	37	39.726	1160	72	dnaE	2	416	WP_117891460.1	349
2706	6.2931	37.7	0.44	4	73	37	39.726	1160	72	dnaE	2	416	WP_117856592.1	349
2708	3.53448	35.4	2.6	0	41	25	39.024	1160	47	dnaE	7	379	WP_072300168.1	339
2710	6.2931	38.1	0.42	4	73	37	39.726	1160	72	dnaE	2	416	WP_117939602.1	349
2712	3.62069	40	0.11	0	42	21	50	1160	43	dnaE	2	394	WP_074833342.1	353
2715	3.53448	35.4	2.6	0	41	25	39.024	1160	47	dnaE	7	379	WP_028515678.1	339
2717	6.2931	38.1	0.42	4	73	37	39.726	1160	72	dnaE	2	416	WP_195220141.1	349
2719	6.2931	38.1	0.43	4	73	37	39.726	1160	72	dnaE	2	416	WP_117903713.1	349
2721	3.96552	35.4	2.3	0	46	28	39.13	1160	47	dnaE	2	384	WP_044973402.1	339
2723	3.7069	35	3.1	0	43	27	37.209	1160	43	dnaE	1	419	WP_117889283.1	377
2727	3.53448	36.2	1.4	0	41	24	41.463	1160	47	dnaE	7	379	WP_028516499.1	339
2729	3.62069	40	0.11	0	42	21	50	1160	43	dnaE	2	394	WP_074960748.1	353
2731	3.53448	35.4	2.7	0	41	25	39.024	1160	47	dnaE	7	379	WP_072951304.1	339
2734	3.62069	36.6	1.1	0	42	24	42.857	1160	43	dnaE	2	421	WP_195409443.1	380
2736	3.62069	40	0.095	0	42	21	50	1160	43	dnaE	2	394	WP_037290255.1	353
2738	3.62069	42	0.025	0	42	20	52.381	1160	43	dnaE	2	395	WP_013498767.1	354
2740	3.62069	36.6	1.1	0	42	24	42.857	1160	43	dnaE	2	421	WP_195477790.1	380
2742	3.62069	40	0.1	0	42	21	50	1160	43	dnaE	2	393	WP_002853408.1	352
2744	3.62069	36.6	1.1	0	42	24	42.857	1160	43	dnaE	2	421	WP_195379539.1	380
2746	3.62069	40	0.095	0	42	21	50	1160	43	dnaE	2	394	WP_024856410.1	353
2748	3.62069	36.6	1.1	0	42	24	42.857	1160	43	dnaE	2	421	WP_148462782.1	380
2750	3.53448	35.4	2.6	0	41	25	39.024	1160	47	dnaE	7	379	WP_024859307.1	339
2752	3.62069	36.6	1.1	0	42	24	42.857	1160	43	dnaE	2	421	WP_173773357.1	380
2755	3.62069	36.6	1.1	0	42	24	42.857	1160	43	dnaE	2	421	WP_195991893.1	380
2757	3.62069	36.6	1.1	0	42	24	42.857	1160	43	dnaE	2	421	WP_195699916.1	380
2760	3.18966	36.2	1.5	0	37	21	43.243	1160	43	dnaE	7	375	WP_028520333.1	339
2762	3.62069	36.6	1.1	0	42	24	42.857	1160	43	dnaE	2	419	WP_117854108.1	378
2764	3.18966	36.2	1.5	0	37	21	43.243	1160	43	dnaE	7	375	WP_109725231.1	339
2766	3.62069	36.2	1.4	0	42	24	42.857	1160	43	dnaE	2	412	WP_118610748.1	371
2769	3.62069	36.2	1.4	0	42	24	42.857	1160	43	dnaE	2	412	WP_118408790.1	371
2771	3.62069	36.2	1.4	0	42	24	42.857	1160	43	dnaE	2	412	WP_118330109.1	371
2773	3.62069	36.2	1.5	0	42	24	42.857	1160	43	dnaE	2	412	WP_118587207.1	371
2775	3.62069	36.2	1.4	0	42	24	42.857	1160	43	dnaE	2	412	WP_055149808.1	371
2777	3.62069	36.2	1.5	0	42	24	42.857	1160	43	dnaE	2	405	WP_008705717.1	364
2779	3.62069	36.2	1.5	0	42	24	42.857	1160	43	dnaE	2	412	WP_118616930.1	371
2781	3.62069	36.2	1.5	0	42	24	42.857	1160	43	dnaE	2	412	WP_118614656.1	371
2783	3.62069	36.2	1.5	0	42	24	42.857	1160	43	dnaE	2	412	WP_118758825.1	371
2785	3.62069	36.2	1.4	0	42	24	42.857	1160	43	dnaE	2	412	WP_118566122.1	371
2788	11.9828	43.5	0.01	2	139	76	21.583	1160	859	dnaE	754	1449	WP_119247329.1	1311
2790	3.62069	36.2	1.5	0	42	24	42.857	1160	43	dnaE	2	408	WP_118569456.1	367
2792	11.9828	43.1	0.01	2	139	76	21.583	1160	859	dnaE	754	1449	WP_117943660.1	1311
2794	3.36207	37.4	0.59	0	39	25	35.897	1160	788	dnaE	750	1352	WP_118514703.1	1314
2796	3.36207	37.4	0.59	0	39	25	35.897	1160	788	dnaE	750	1352	WP_118609041.1	1314
2798	3.36207	37.4	0.6	0	39	25	35.897	1160	788	dnaE	750	1352	WP_118752496.1	1314
2800	3.36207	37.4	0.6	0	39	25	35.897	1160	788	dnaE	750	1352	WP_021651820.1	1314
2802	3.36207	36.2	1.6	0	39	25	35.897	1160	788	dnaE	750	1352	WP_195456451.1	1314
2804	3.62069	36.2	1.6	0	42	24	42.857	1160	43	dnaE	2	411	WP_118510159.1	370
2805	3.36207	35.8	2	0	39	25	35.897	1160	788	dnaE	750	1350	WP_118510159.1	1312
2807	3.36207	37.4	0.62	0	39	25	35.897	1160	788	dnaE	750	1352	WP_173761891.1	1314
2809	3.36207	37.4	0.61	0	39	25	35.897	1160	788	dnaE	750	1352	WP_118169956.1	1314
2811	3.36207	37.4	0.59	0	39	25	35.897	1160	788	dnaE	750	1352	WP_021975891.1	1314
2813	3.36207	37.4	0.62	0	39	25	35.897	1160	788	dnaE	750	1352	WP_118063199.1	1314
2815	3.18966	35.8	1.8	0	37	20	45.946	1160	43	dnaE	7	412	WP_117675798.1	376
2816	3.36207	35.8	2	0	39	25	35.897	1160	788	dnaE	750	1351	WP_117675798.1	1313
2818	3.18966	35.8	1.8	0	37	20	45.946	1160	43	dnaE	7	412	WP_118247234.1	376
2819	3.36207	35.8	2	0	39	25	35.897	1160	788	dnaE	750	1351	WP_118247234.1	1313
2821	3.18966	35.8	1.7	0	37	20	45.946	1160	43	dnaE	7	412	WP_118136857.1	376
2822	3.36207	35.8	2	0	39	25	35.897	1160	788	dnaE	750	1351	WP_118136857.1	1313
2824	3.18966	35.8	1.8	0	37	20	45.946	1160	43	dnaE	7	412	WP_118609521.1	376
2825	3.36207	35.8	1.9	0	39	25	35.897	1160	788	dnaE	750	1351	WP_118609521.1	1313
2831	8.62069	44.7	0.002	3	100	61	34	1160	104	dnaE	5	96	WP_201426978.1	2
2832	5.77586	44.3	0.004	1	67	39	35.821	1160	387	dnaE	321	389	WP_182465314.1	327
2833	5.77586	44.3	0.004	1	67	39	35.821	1160	387	dnaE	321	389	WP_182438310.1	327
2834	9.13793	40	0.062	4	106	53	31.132	1160	477	dnaE	388	140	WP_195455519.1	39
2835	9.13793	39.7	0.065	4	106	53	31.132	1160	477	dnaE	388	140	WP_119239274.1	39
2836	14.8276	37.4	0.6	8	172	103	25	1160	225	dnaE	72	221	WP_195983191.1	58
2837	4.74138	35	1.8	3	55	25	40	1160	678	dnaE	629	163	WP_021680325.1	112
2838	6.2931	35	3.2	2	73	40	35.616	1160	803	dnaE	735	403	WP_117836432.1	334
2839	5.77586	33.1	9.2	2	67	37	35.821	1160	814	dnaE	748	362	WP_021925250.1	302
2840	10.0862	32.7	9.3	3	117	60	28.205	1160	215	dnaE	123	124	WP_028517122.1	8
3136	12.9088	49.3	6.54e-06	2	75	44	36	581	114	dnaG	40	101	WP_201428278.1	31
3138	13.5972	49.7	9.13e-06	2	79	51	31.646	581	115	dnaG	38	106	WP_195517939.1	30
3139	11.0155	49.3	1.27e-05	2	64	34	37.5	581	99	dnaG	40	92	WP_072299834.1	31
3140	13.7694	48.9	1.29e-05	4	80	46	33.75	581	114	dnaG	38	105	WP_195220369.1	30
3141	17.3838	48.5	1.97e-05	2	101	68	26.733	581	114	dnaG	18	104	WP_002850969.1	6
3142	5.85198	48.1	3.21e-05	1	34	12	55.882	581	73	dnaG	40	62	WP_158568532.1	32
3143	5.85198	48.1	4.04e-05	1	34	12	55.882	581	73	dnaG	40	62	WP_021738884.1	32
3144	14.4578	47.4	4.37e-05	4	84	45	35.714	581	118	dnaG	38	95	WP_154662713.1	18
3145	65.5766	48.1	6.44e-05	19	381	190	22.835	581	353	dnaG	18	324	WP_021681996.1	3
3146	14.4578	46.6	7.51e-05	5	84	43	33.333	581	115	dnaG	38	106	WP_117904297.1	30
3147	13.7694	46.6	0.000102	3	80	48	33.75	581	118	dnaG	40	107	WP_051506393.1	32
3148	9.1222	44.7	0.000148	1	53	33	33.962	581	90	dnaG	38	81	WP_181988283.1	31
3149	13.0809	43.1	0.000236	1	76	48	32.895	581	358	dnaG	283	84	WP_080678428.1	12
3150	11.0155	44.7	0.000388	2	64	32	34.375	581	73	dnaG	18	64	WP_195388691.1	3
3151	14.1136	42	0.000796	2	82	48	28.049	581	121	dnaG	40	104	WP_117940149.1	34
3152	14.9742	43.5	0.001	3	87	49	28.736	581	121	dnaG	37	104	WP_117856310.1	29
3153	5.16351	39.7	0.001	1	30	13	50	581	67	dnaG	38	31	WP_074830176.1	4
3154	13.0809	43.1	0.001	3	76	45	35.526	581	113	dnaG	40	93	WP_051456668.1	20
3155	24.0964	44.7	0.001	5	140	82	25	581	155	dnaG	33	161	WP_195567726.1	28
3156	5.85198	43.1	0.001	1	34	14	52.941	581	73	dnaG	40	63	WP_154662835.1	32
3157	9.63855	42.4	0.002	2	56	32	37.5	581	90	dnaG	37	83	WP_195388236.1	29
3158	11.3597	43.5	0.003	0	66	49	25.758	581	98	dnaG	33	94	WP_195566566.1	29
3159	19.7935	41.6	0.003	3	115	71	23.478	581	121	dnaG	13	104	WP_117733631.1	1
3160	5.85198	42	0.004	1	34	15	47.059	581	73	dnaG	40	62	WP_182466538.1	32
3161	26.1618	42.7	0.004	4	152	101	25.658	581	344	dnaG	197	313	WP_118582402.1	170
3162	38.3821	41.6	0.011	9	223	130	23.767	581	218	dnaG	17	215	WP_182434045.1	12
3163	14.9742	40	0.012	3	87	50	27.586	581	121	dnaG	37	92	WP_181981545.1	17
3164	39.0706	41.2	0.015	9	227	133	23.789	581	222	dnaG	17	216	WP_207732887.1	9
3165	39.0706	40.8	0.016	9	227	133	23.789	581	222	dnaG	17	219	WP_181988423.1	12
3166	39.0706	40.8	0.016	9	227	133	23.789	581	222	dnaG	17	219	WP_173681705.1	12
3167	39.0706	40.8	0.016	9	227	133	23.789	581	222	dnaG	17	219	WP_178105290.1	12
3168	14.8021	39.7	0.024	2	86	56	27.907	581	99	dnaG	18	89	WP_117958289.1	6
3169	21.5146	38.9	0.063	3	125	76	26.4	581	153	dnaG	29	137	WP_117514325.1	29
3170	55.0775	39.3	0.063	13	320	150	24.375	581	354	dnaG	49	282	WP_118106550.1	41
3171	39.0706	38.5	0.089	9	227	134	23.348	581	222	dnaG	17	219	WP_173684406.1	12
3172	10.8434	37.4	0.093	2	63	42	28.571	581	101	dnaG	40	91	WP_117569524.1	31
3173	5.16351	34.7	0.12	0	30	16	46.667	581	189	dnaG	160	35	WP_138156653.1	6
3174	5.16351	34.7	0.12	0	30	16	46.667	581	189	dnaG	160	35	WP_211147337.1	6
3175	21.8589	37.7	0.15	3	127	78	25.984	581	155	dnaG	29	139	WP_118174135.1	29
3176	21.5146	37.7	0.16	3	125	76	26.4	581	153	dnaG	29	137	WP_055156483.1	29
3177	13.7694	36.6	0.22	1	80	59	23.75	581	119	dnaG	40	94	WP_187118438.1	17
3178	55.0775	37	0.37	14	320	149	24.688	581	354	dnaG	49	282	WP_118511749.1	41
3179	2.58176	35.4	0.38	0	15	3	80	581	73	dnaG	59	21	WP_118591967.1	7
3180	21.5146	36.2	0.41	3	125	76	26.4	581	153	dnaG	29	137	WP_067536870.1	29
3181	8.43373	33.1	0.69	1	49	31	32.653	581	107	dnaG	59	53	WP_118510938.1	7
3182	6.19621	35	0.75	1	36	21	36.111	581	75	dnaG	40	65	WP_118157975.1	32
3183	7.40103	35	1.3	1	43	23	34.884	581	344	dnaG	302	309	WP_118508849.1	272
3184	42.685	34.3	1.9	13	248	142	24.194	581	231	dnaG	18	246	WP_119240534.1	11
3185	10.8434	32	2.4	1	63	41	30.159	581	358	dnaG	296	71	WP_024859240.1	12
3186	10.4991	32	2.5	2	61	39	29.508	581	98	dnaG	38	87	WP_074829557.1	31
3187	11.3597	33.9	2.5	1	66	49	24.242	581	97	dnaG	33	91	WP_182465176.1	26
3188	4.64716	31.2	2.5	0	27	14	48.148	581	186	dnaG	160	40	WP_186934514.1	14
3189	4.64716	31.2	2.6	0	27	14	48.148	581	186	dnaG	160	40	WP_195410170.1	14
3190	4.64716	31.2	2.7	0	27	15	44.444	581	186	dnaG	160	32	WP_028505852.1	6
3191	10.327	33.9	2.9	3	60	34	35	581	71	dnaG	17	69	WP_118752872.1	10
3192	10.327	33.9	2.9	3	60	34	35	581	71	dnaG	17	69	WP_118069905.1	10
3193	10.1549	33.9	3	3	59	33	35.593	581	71	dnaG	18	69	WP_119235190.1	11
3194	10.1549	33.5	3	3	59	33	35.593	581	71	dnaG	18	69	WP_110103109.1	11
3195	10.1549	33.5	3.2	3	59	33	35.593	581	71	dnaG	18	69	WP_114001679.1	11
3196	6.88468	33.9	3.8	0	40	24	40	581	93	dnaG	54	89	WP_117904571.1	50
3197	22.3752	33.1	3.9	4	130	76	28.462	581	155	dnaG	27	141	WP_201427867.1	28
3198	6.0241	29.3	5.7	1	35	18	45.714	581	248	dnaG	215	35	WP_080678439.1	1
3199	6.88468	33.1	6.1	0	40	24	40	581	93	dnaG	54	89	WP_072949137.1	50
3200	6.88468	33.1	6.5	0	40	24	40	581	93	dnaG	54	89	WP_195221586.1	50
3201	11.3597	32.7	6.6	1	66	50	22.727	581	97	dnaG	33	91	WP_182434491.1	26
3202	15.6627	32.3	7.1	3	91	59	28.571	581	98	dnaG	9	88	WP_117855311.1	3
3203	15.6627	32.3	7.7	3	91	59	28.571	581	98	dnaG	9	88	WP_195588218.1	3
3204	9.63855	32.3	8.4	1	56	38	26.786	581	90	dnaG	38	93	WP_191340513.1	38
3205	6.0241	29.6	8.7	0	35	23	34.286	581	192	dnaG	158	38	WP_092979286.1	4
3206	37.3494	32	9.2	9	217	151	21.198	581	218	dnaG	12	208	WP_023043067.1	2
3291	80.6011	49.7	1.43e-05	10	295	222	18.983	366	366	dnaN	82	373	WP_118144188.1	86
3292	80.6011	47.8	5.69e-05	10	295	222	18.983	366	366	dnaN	82	373	WP_155131056.1	86
3293	59.0164	43.9	0.001	6	216	157	21.759	366	271	dnaN	63	272	WP_182438311.1	62
3294	59.0164	43.5	0.001	6	216	157	21.759	366	271	dnaN	63	272	WP_118566622.1	62
3295	72.9508	39.3	0.028	11	267	183	21.723	366	344	dnaN	88	338	WP_182466552.1	88
3296	84.6995	35	0.63	9	310	220	19.355	366	366	dnaN	74	358	WP_117931827.1	62
3297	84.6995	35	0.67	9	310	220	19.355	366	366	dnaN	74	358	WP_118144634.1	62
3298	71.3115	33.5	1.7	7	261	192	18.008	366	248	dnaN	1	252	WP_092974188.1	1
3299	40.2235	31.2	3.5	4	72	39	34.722	179	91	dnaT	23	382	WP_028516764.1	316
3300	40.2235	31.2	3.5	4	72	39	34.722	179	91	dnaT	23	382	WP_009983573.1	316
3301	40.2235	30.8	3.6	4	72	39	34.722	179	91	dnaT	23	382	WP_028519684.1	316
3302	40.2235	30.8	3.6	4	72	39	34.722	179	91	dnaT	23	382	WP_072950395.1	316
3303	40.2235	30.8	3.6	4	72	39	34.722	179	91	dnaT	23	382	WP_024860833.1	316
3304	40.2235	30.8	3.7	4	72	39	34.722	179	91	dnaT	23	382	WP_075424039.1	316
3305	40.2235	30.8	3.8	4	72	39	34.722	179	91	dnaT	23	382	WP_037300766.1	316
3306	50.2793	29.6	9.3	2	90	49	25.556	179	176	dnaT	93	134	WP_186935176.1	57
3307	50.2793	29.6	9.7	2	90	49	25.556	179	176	dnaT	93	134	WP_195410859.1	57
3308	23.4637	29.6	9.8	2	42	22	35.714	179	123	dnaT	87	347	WP_044976716.1	306
3430	22.3618	34.3	1.2	3	89	43	24.719	398	277	dxr	213	262	WP_002849494.1	174
3431	33.4171	33.5	2.1	4	133	86	24.812	398	175	dxr	54	298	WP_031560296.1	169
3432	31.9095	32.7	3.5	4	127	81	25.197	398	175	dxr	60	298	WP_109725089.1	175
3433	30.9045	32.7	3.7	4	123	78	25.203	398	175	dxr	64	298	WP_028520484.1	179
3434	35.6784	32.3	5	6	142	86	23.239	398	240	dxr	111	223	WP_026648431.1	93
3435	35.6784	32.3	5	6	142	86	23.239	398	240	dxr	111	223	WP_008704051.1	93
3436	35.6784	32.3	5.1	6	142	86	23.239	398	240	dxr	111	223	WP_055199953.1	93
3437	35.6784	32.3	5.2	6	142	86	23.239	398	240	dxr	111	223	WP_118574673.1	93
3438	35.6784	32.3	5.3	6	142	86	23.239	398	240	dxr	111	223	WP_118613952.1	93
3441	55.814	44.3	4.03e-05	4	96	57	32.292	172	159	fabA	67	136	WP_087167175.1	46
3442	55.814	41.6	0.000405	4	96	58	31.25	172	159	fabA	67	136	WP_117854603.1	46
3443	55.814	41.2	0.000457	4	96	59	30.208	172	159	fabA	67	136	WP_195991145.1	46
3444	55.814	41.2	0.000651	4	96	61	28.125	172	159	fabA	67	151	WP_117602524.1	61
3445	55.814	40.4	0.001	4	96	58	31.25	172	159	fabA	67	136	WP_195409641.1	46
3446	55.814	40.4	0.001	4	96	58	31.25	172	159	fabA	67	136	WP_118578791.1	46
3447	73.8372	38.9	0.003	4	127	79	27.559	172	158	fabA	33	129	WP_191340123.1	15
3448	55.2326	37.4	0.013	3	95	57	33.684	172	156	fabA	67	139	WP_015540652.1	46
3449	55.814	37	0.016	4	96	58	31.25	172	159	fabA	67	136	WP_119239257.1	46
3450	55.814	36.6	0.019	4	96	56	31.25	172	158	fabA	67	134	WP_028528546.1	45
3451	57.5581	36.6	0.019	5	99	53	32.323	172	156	fabA	67	139	WP_021977160.1	46
3452	57.5581	36.6	0.02	5	99	53	32.323	172	156	fabA	67	139	WP_173737955.1	46
3453	51.1628	36.2	0.026	2	88	51	34.091	172	120	fabA	33	95	WP_022504718.1	15
3454	55.814	36.2	0.033	4	96	58	31.25	172	159	fabA	67	136	WP_117835458.1	46
3455	57.5581	35.8	0.034	5	99	53	32.323	172	156	fabA	67	139	WP_118607866.1	46
3456	57.5581	35.8	0.041	5	99	53	32.323	172	156	fabA	67	139	WP_015525544.1	46
3457	55.2326	35.4	0.05	3	95	58	32.632	172	156	fabA	67	139	WP_022068038.1	46
3458	51.7442	35.4	0.056	4	89	50	32.584	172	120	fabA	35	102	WP_044975382.1	21
3459	51.7442	35.4	0.058	4	89	51	31.461	172	120	fabA	35	103	WP_021683710.1	22
3460	55.814	35.4	0.06	4	96	58	31.25	172	159	fabA	67	136	WP_117540931.1	46
3461	55.814	35.4	0.062	4	96	59	30.208	172	159	fabA	67	136	WP_022075903.1	46
3462	51.7442	35	0.076	4	89	49	33.708	172	120	fabA	35	103	WP_009984420.1	22
3463	70.3488	34.7	0.11	4	121	78	23.967	172	148	fabA	32	126	WP_092975537.1	16
3464	51.7442	34.3	0.16	4	89	51	31.461	172	120	fabA	35	103	WP_072951004.1	22
3465	33.1395	33.9	0.19	2	57	34	33.333	172	120	fabA	67	100	WP_118630076.1	45
3466	51.7442	33.9	0.19	4	89	50	32.584	172	120	fabA	35	103	WP_109727642.1	22
3467	33.1395	33.9	0.2	2	57	34	33.333	172	120	fabA	67	100	WP_117677137.1	45
3468	74.4186	33.9	0.2	3	128	87	25	172	168	fabA	43	138	WP_155130860.1	18
3469	33.1395	33.9	0.21	2	57	34	33.333	172	120	fabA	67	100	WP_119233123.1	45
3470	55.814	33.9	0.21	4	96	59	30.208	172	159	fabA	67	136	WP_015528345.1	46
3471	51.7442	33.5	0.23	4	89	50	32.584	172	120	fabA	35	103	WP_037324149.1	22
3472	51.7442	33.5	0.24	4	89	50	32.584	172	120	fabA	35	103	WP_075423504.1	22
3473	51.7442	33.5	0.24	4	89	50	32.584	172	120	fabA	35	103	WP_028519812.1	22
3474	51.7442	33.5	0.24	4	89	50	32.584	172	120	fabA	35	103	WP_024861392.1	22
3475	60.4651	33.5	0.25	4	104	59	25	172	158	fabA	67	140	WP_092979252.1	44
3476	77.907	32.7	0.46	5	134	89	24.627	172	160	fabA	32	141	WP_117951745.1	15
3477	32.5581	32.7	0.53	2	56	33	33.929	172	120	fabA	68	100	WP_055052490.1	46
3478	32.5581	32.3	0.57	2	56	33	33.929	172	120	fabA	68	100	WP_118633049.1	46
3479	77.907	32.7	0.57	4	134	89	24.627	172	160	fabA	32	141	WP_021883665.1	15
3480	77.907	32.3	0.62	5	134	89	24.627	172	160	fabA	32	141	WP_015523536.1	15
3481	77.907	32.3	0.66	5	134	89	24.627	172	160	fabA	32	141	WP_117522667.1	15
3482	69.186	32.3	0.68	2	119	82	24.37	172	159	fabA	43	130	WP_201427778.1	18
3483	76.7442	32.3	0.69	5	132	77	25.758	172	159	fabA	33	130	WP_022234170.1	15
3484	74.4186	32.3	0.69	3	128	88	24.219	172	168	fabA	43	138	WP_015522656.1	18
3485	32.5581	32.3	0.71	2	56	33	33.929	172	120	fabA	68	100	WP_008704118.1	46
3486	51.7442	32.3	0.72	4	89	51	31.461	172	120	fabA	35	103	WP_074742305.1	22
3487	80.2326	32	0.73	4	138	88	24.638	172	168	fabA	33	138	WP_092976931.1	15
3488	38.3721	32.3	0.74	2	66	41	34.848	172	120	fabA	57	102	WP_015559252.1	37
3489	32.5581	32.3	0.74	2	56	34	32.143	172	120	fabA	68	100	WP_118508380.1	46
3490	40.6977	32	0.83	4	70	34	37.143	172	120	fabA	54	102	WP_118160472.1	40
3491	51.7442	32	0.83	4	89	51	31.461	172	120	fabA	35	103	WP_031560866.1	22
3492	40.6977	32	0.86	4	70	34	37.143	172	120	fabA	54	102	WP_117863346.1	40
3493	40.6977	32	0.88	4	70	34	37.143	172	120	fabA	54	102	WP_117858051.1	40
3494	77.907	32	0.9	5	134	89	24.627	172	160	fabA	32	141	WP_119251858.1	15
3495	40.6977	32	0.91	4	70	34	37.143	172	120	fabA	54	102	WP_022288125.1	40
3496	51.7442	32	0.93	4	89	51	31.461	172	120	fabA	35	103	WP_019680233.1	22
3497	45.3488	30.8	2	0	78	58	25.641	172	120	fabA	43	95	WP_118099930.1	18
3498	76.7442	30.8	2.5	5	132	88	24.242	172	158	fabA	32	139	WP_118127887.1	15
3499	34.8837	30.4	2.7	3	60	31	40	172	120	fabA	64	102	WP_028504917.1	45
3500	51.7442	30.4	2.9	4	89	53	29.213	172	120	fabA	35	103	WP_037271227.1	22
3501	40.6977	30.4	3	4	70	35	35.714	172	120	fabA	54	102	WP_117956955.1	40
3502	34.8837	29.6	4.7	3	60	32	38.333	172	120	fabA	64	102	WP_002847779.1	45
3503	34.8837	29.6	5.5	3	60	32	38.333	172	120	fabA	64	102	WP_024858031.1	45
3504	34.8837	29.6	5.5	3	60	32	38.333	172	120	fabA	64	102	WP_037285608.1	45
3505	34.8837	29.3	6.8	3	60	33	36.667	172	120	fabA	64	102	WP_072417372.1	45
3589	47.9495	47	7.93e-05	4	152	101	28.289	317	186	fabH	39	185	WP_109726283.1	38
3590	58.3596	39.3	0.021	8	185	97	24.865	317	170	fabH	26	234	WP_074963053.1	52
3591	46.0568	38.5	0.034	6	146	83	26.027	317	247	fabH	123	370	WP_117825406.1	229
3592	53.3123	38.5	0.034	5	169	120	23.077	317	205	fabH	39	199	WP_109726276.1	39
3593	46.0568	38.1	0.043	6	146	83	26.027	317	247	fabH	123	342	WP_181982352.1	201
3594	37.8549	37.7	0.078	7	120	55	30	317	137	fabH	40	177	WP_024860812.1	65
3595	53.9432	37.4	0.091	7	171	89	23.977	317	170	fabH	40	234	WP_013498591.1	65
3596	58.3596	37.4	0.091	8	185	98	24.324	317	170	fabH	26	234	WP_037290000.1	52
3597	53.9432	37	0.1	7	171	88	24.561	317	170	fabH	40	234	WP_074835402.1	65
3598	58.3596	37	0.11	7	185	100	23.243	317	170	fabH	26	234	WP_024856557.1	52
3599	67.5079	37	0.14	9	214	117	23.364	317	207	fabH	40	277	WP_028516004.1	65
3600	41.6404	35.4	0.4	5	132	69	26.515	317	207	fabH	104	277	WP_028518527.1	146
3601	41.6404	35	0.46	5	132	69	26.515	317	207	fabH	104	277	WP_072952304.1	146
3602	28.0757	35	0.48	2	89	43	26.966	317	170	fabH	104	234	WP_024861533.1	146
3603	42.2713	35	0.51	4	134	76	25.373	317	247	fabH	135	350	WP_020435742.1	220
3604	28.3912	34.7	0.58	4	90	40	28.889	317	170	fabH	104	234	WP_037297437.1	146
3605	28.3912	34.7	0.61	4	90	40	28.889	317	170	fabH	104	234	WP_019678940.1	146
3606	41.6404	34.3	0.92	5	132	70	25.758	317	207	fabH	104	277	WP_074718881.1	146
3607	28.0757	34.3	0.93	3	89	43	26.966	317	170	fabH	104	234	WP_028521737.1	146
3608	28.0757	33.5	1.7	3	89	44	25.843	317	170	fabH	104	234	WP_109727784.1	146
3609	11.041	30	2.9	0	35	22	37.143	317	301	fabH	267	61	WP_044951682.1	27
3610	29.653	31.6	6.4	3	94	47	25.532	317	170	fabH	99	234	WP_015559119.1	142
3611	18.612	31.6	8.3	1	59	36	30.508	317	264	fabH	211	255	WP_118124577.1	197
3612	18.612	31.6	8.3	1	59	36	30.508	317	264	fabH	211	255	WP_117903348.1	197
3680	35.7616	33.5	0.39	2	54	30	33.333	151	72	fabZ	25	1013	WP_028520906.1	960
3681	58.9404	30.8	2.8	2	89	64	23.596	151	97	fabZ	9	200	WP_117849444.1	116
3682	60.9272	30	3.1	4	92	45	25	151	127	fabZ	58	136	WP_021683417.1	47
3683	35.7616	30.4	3.9	2	54	32	29.63	151	72	fabZ	25	1168	WP_082320504.1	1115
3684	68.8742	30	4.5	5	104	47	25.962	151	111	fabZ	9	165	WP_119239605.1	91
3685	27.1523	29.6	7.3	1	41	27	31.707	151	87	fabZ	48	159	WP_147419634.1	119
3686	34.4371	29.3	8	1	52	32	32.692	151	52	fabZ	1	98	WP_195388795.1	50
3687	34.4371	29.3	8.8	1	52	32	32.692	151	52	fabZ	1	98	WP_117878760.1	50
3819	66.2953	35.4	0.58	9	238	139	23.95	359	233	fbaA	9	370	WP_124100253.1	162
3820	20.3343	32.7	0.95	3	73	42	34.247	359	177	fbaA	106	76	WP_074832201.1	9
3821	41.2256	34.3	1	8	148	80	24.324	359	279	fbaA	147	283	WP_178587269.1	153
3822	27.0195	33.1	1.6	4	97	51	27.835	359	348	fbaA	267	105	WP_022076433.1	13
3823	27.0195	33.1	2	4	97	51	27.835	359	348	fbaA	267	105	WP_117988940.1	13
3824	16.9916	33.1	2.9	2	61	37	31.148	359	282	fbaA	224	858	WP_028519926.1	801
3825	20.3343	30.8	3.9	3	73	44	31.507	359	177	fbaA	106	76	WP_013499586.1	9
3826	35.0975	32.3	4.2	6	126	72	30.159	359	239	fbaA	120	234	WP_051506379.1	119
3827	20.3343	30.8	4.4	3	73	43	32.877	359	177	fbaA	106	75	WP_024858389.1	8
3828	25.0696	32.3	5	3	90	60	27.778	359	244	fbaA	157	689	WP_072299230.1	603
3829	24.234	31.6	6.8	3	87	55	26.437	359	238	fbaA	155	170	WP_118064657.1	90
3830	24.234	31.6	7.1	3	87	55	26.437	359	238	fbaA	155	170	WP_118170760.1	90
3831	24.234	31.6	7.5	3	87	55	26.437	359	238	fbaA	155	153	WP_207741302.1	73
3832	55.9889	31.6	7.9	11	201	100	24.876	359	229	fbaA	59	697	WP_028511047.1	518
3833	24.234	31.6	8	3	87	55	26.437	359	238	fbaA	155	153	WP_207743771.1	73
3834	55.6818	45.8	9.42e-06	4	98	57	33.673	176	93	fldA	1	95	WP_110103074.1	1
3835	52.2727	45.8	9.42e-06	4	92	53	33.696	176	87	fldA	1	89	WP_118070822.1	1
3836	55.6818	45.8	1e-05	4	98	57	33.673	176	93	fldA	1	95	WP_021653092.1	1
3837	60.7955	45.1	1.74e-05	5	107	63	31.776	176	100	fldA	1	104	WP_021975924.1	1
3838	60.7955	45.1	1.8e-05	5	107	63	31.776	176	100	fldA	1	104	WP_119248193.1	1
3839	55.6818	43.9	4.76e-05	4	98	58	32.653	176	93	fldA	1	95	WP_195456520.1	1
3840	60.7955	43.5	8.32e-05	2	107	45	30.841	176	87	fldA	6	107	WP_118128278.1	5
3841	61.9318	43.5	9.37e-05	2	109	48	29.358	176	89	fldA	6	109	WP_117979378.1	5
3842	60.2273	43.5	9.69e-05	3	106	47	28.302	176	86	fldA	6	106	WP_117731840.1	5
3843	60.7955	43.1	0.000113	2	107	46	29.907	176	87	fldA	6	107	WP_117930862.1	5
3844	60.7955	43.1	0.000118	2	107	46	29.907	176	87	fldA	6	107	WP_118102099.1	5
3845	60.7955	43.1	0.000126	2	107	46	29.907	176	87	fldA	6	107	WP_046433910.1	5
3846	60.7955	43.1	0.000129	2	107	46	29.907	176	87	fldA	6	107	WP_015524134.1	5
3847	60.7955	43.1	0.00013	2	107	46	29.907	176	87	fldA	6	107	WP_117951399.1	5
3848	60.7955	43.1	0.000133	2	107	46	29.907	176	87	fldA	6	107	WP_155130851.1	5
3849	60.7955	43.1	0.000138	2	107	46	29.907	176	87	fldA	6	107	WP_101070941.1	5
3850	60.7955	43.1	0.000139	2	107	46	29.907	176	87	fldA	6	107	WP_195231376.1	5
3851	61.3636	42.4	0.000216	2	108	50	26.852	176	88	fldA	6	108	WP_207645252.1	5
3852	60.7955	42.4	0.000267	2	107	46	29.907	176	87	fldA	6	107	WP_101029139.1	5
3853	66.4773	42.7	0.000305	4	117	73	28.205	176	118	fldA	5	115	WP_121056031.1	7
3854	60.7955	42	0.000342	2	107	46	29.907	176	87	fldA	6	107	WP_117912625.1	5
3855	52.2727	41.6	0.000356	3	92	52	34.783	176	93	fldA	4	88	WP_028505351.1	3
3856	60.7955	42	0.00036	2	107	46	29.907	176	87	fldA	6	107	WP_117971219.1	5
3857	66.4773	42.4	0.000379	4	117	73	28.205	176	118	fldA	5	115	WP_186865235.1	7
3858	76.7045	42	0.000407	4	135	65	25.185	176	114	fldA	11	154	WP_028518854.1	25
3859	56.25	41.6	0.000447	3	99	43	27.273	176	86	fldA	13	104	WP_040646636.1	10
3860	67.0455	41.2	0.000476	5	118	65	30.508	176	117	fldA	4	107	WP_117924276.1	3
3861	56.8182	41.2	0.000566	2	100	41	30	176	87	fldA	13	107	WP_117523663.1	12
3862	60.7955	40.8	0.001	2	107	47	28.972	176	87	fldA	6	107	WP_117838316.1	5
3863	54.5455	40.4	0.001	2	96	59	34.375	176	93	fldA	1	95	WP_178004694.1	1
3864	54.5455	40.4	0.001	2	96	59	34.375	176	93	fldA	1	95	WP_015526387.1	1
3865	57.3864	40	0.002	2	101	45	26.733	176	86	fldA	11	121	WP_028518840.1	25
3866	60.2273	39.7	0.002	3	106	50	25.472	176	86	fldA	6	108	WP_118170663.1	7
3867	60.2273	39.7	0.002	3	106	50	25.472	176	86	fldA	6	108	WP_110102395.1	7
3868	60.2273	39.7	0.002	3	106	50	25.472	176	86	fldA	6	108	WP_118608477.1	7
3869	60.2273	39.7	0.002	3	106	50	25.472	176	86	fldA	6	108	WP_015521532.1	7
3870	43.1818	39.7	0.002	2	76	45	30.263	176	93	fldA	18	117	WP_072417887.1	50
3871	60.2273	39.7	0.003	2	106	50	25.472	176	86	fldA	6	133	WP_114100272.1	32
3872	56.25	39.3	0.003	2	99	43	27.273	176	86	fldA	13	121	WP_072418671.1	27
3873	56.25	39.3	0.004	2	99	44	26.263	176	86	fldA	13	121	WP_002847285.1	27
3874	75.5682	39.3	0.004	4	133	65	24.06	176	114	fldA	13	154	WP_028511310.1	27
3875	54.5455	38.9	0.004	2	96	60	33.333	176	93	fldA	1	95	WP_118515241.1	1
3876	67.0455	38.5	0.006	4	118	54	26.271	176	89	fldA	1	114	WP_119247681.1	1
3877	68.1818	38.1	0.008	5	120	73	29.167	176	124	fldA	6	114	WP_022427068.1	6
3878	59.6591	38.1	0.009	4	105	39	27.619	176	86	fldA	11	120	WP_118411390.1	24
3879	61.3636	37.7	0.009	4	108	48	25.926	176	86	fldA	7	110	WP_109727723.1	7
3880	67.0455	37.7	0.011	4	118	52	27.966	176	89	fldA	1	114	WP_005426704.1	1
3881	67.0455	37.7	0.011	4	118	52	27.966	176	89	fldA	1	114	WP_118368770.1	1
3882	67.0455	37.4	0.012	4	118	52	27.966	176	89	fldA	1	114	WP_118062265.1	1
3883	82.3864	37.4	0.014	4	145	79	22.759	176	116	fldA	1	141	WP_117826906.1	1
3884	67.0455	37.4	0.014	4	118	53	27.119	176	89	fldA	1	114	WP_117541884.1	1
3885	51.7045	37	0.014	3	91	57	30.769	176	93	fldA	4	88	WP_024857037.1	3
3886	67.0455	37	0.016	4	118	54	26.271	176	89	fldA	1	114	WP_118085202.1	1
3887	67.0455	37	0.017	4	118	53	27.119	176	89	fldA	1	114	WP_173762144.1	1
3888	56.25	37.4	0.018	2	99	45	25.253	176	86	fldA	13	121	WP_009983756.1	27
3889	67.0455	37	0.018	4	118	54	26.271	176	89	fldA	1	114	WP_118614402.1	1
3890	67.0455	37	0.018	4	118	54	26.271	176	89	fldA	1	114	WP_118593236.1	1
3891	67.0455	37	0.019	4	118	54	26.271	176	89	fldA	1	114	WP_118633014.1	1
3892	67.0455	37	0.019	4	118	54	26.271	176	89	fldA	1	114	WP_119234896.1	1
3893	67.0455	37	0.019	4	118	54	26.271	176	89	fldA	1	114	WP_026648204.1	1
3894	67.0455	37	0.019	4	118	54	26.271	176	89	fldA	1	114	WP_117890916.1	1
3895	67.0455	37	0.02	4	118	54	26.271	176	89	fldA	1	114	WP_025577056.1	1
3896	67.0455	37	0.02	4	118	54	26.271	176	89	fldA	1	114	WP_118611322.1	1
3897	67.0455	37	0.02	4	118	54	26.271	176	89	fldA	1	114	WP_020994036.1	1
3898	67.0455	37	0.02	4	118	54	26.271	176	89	fldA	1	114	WP_118572226.1	1
3899	67.0455	37	0.02	4	118	54	26.271	176	89	fldA	1	114	WP_055149056.1	1
3900	61.3636	36.6	0.022	4	108	49	25	176	86	fldA	7	110	WP_028519957.1	7
3901	63.6364	36.6	0.025	4	112	49	26.786	176	88	fldA	6	113	WP_118775085.1	6
3902	64.2045	36.2	0.031	3	113	50	26.549	176	89	fldA	6	114	WP_195455476.1	6
3903	63.6364	36.2	0.032	4	112	49	26.786	176	88	fldA	6	113	WP_117677272.1	6
3904	66.4773	36.2	0.032	4	117	53	26.496	176	88	fldA	1	113	WP_117845954.1	1
[truncated: 8,264 more rows]

## Sheet: Hit vs no hit
	Hits	Hits over cutoff	Hits under cutoff	No hits
0	dicA	dicA	ygeG	yobI
1	rbfA	rbfA	lolB	wzyE
2	yciS	ubiD	waaA	cydX
3	rpsF	mreC	lpxC	yqeL
4	ihfA	ptsI	yciS	pheM
5	rpsD	yqgF	dapD	trpL
6	tusE	rnt	lptG
7	ubiD	hemA	glyS
8	mreC	nadE	lolA
9	priB	nadD	glyQ
10	mreD	ftsW	tusE
11	ycaR	csrA	yrfF
12	ptsI	rpsS	tonB
13	yqgF	ftsZ	bamD
14	rnt	lolC	priB
15	ftsB	dapB	rplY
16	ftsA	lolE	mreD
17	ftsL	acpS	mukB
18	hemG	rplV	mukF
19	hemD	lnt	mukE
20	nadD	rplU	dnaT
21	ftsW	rplR	cydA
22	csrA	rplS	cydB
23	rpsT	kdsA	ycaR
24	ftsQ	kdsB	fldA
25	rpsS	tsaC	higA
26	ftsZ	rplJ	ydhL
27	ygeG	ftsI	rnpA
28	lolB	rplF	hipB
29	waaA	rplA	asd
30	hemA	murI	ygfZ
31	dapD	murJ	rpmB
32	lolE	folP	coaA
33	acpS	murA	lptA
34	rplV	murB	rpmF
35	lnt	murC	lpxH
36	rplU	murD	lpxK
37	rplR	murE	lpxL
38	rplS	murF	ftsB
39	kdsA	murG	ftsA
40	kdsB	trmD	iraM
41	tsaC	folB	lpxA
42	rplJ	dnaG	ydfO
43	ftsI	dcd	ftsL
44	rplF	rpoA	hemG
45	lolC	rpoE	hemD
46	safA	rpoD	safA
47	rplA	ribA	ftsQ
48	murI	ribC	lptD
49	murJ	rpoH	lptE
50	folP	ribE	lptF
51	murA	ribD	holD
52	murB	ribF	lpxB
53	murC	zipA	holA
54	murD	lpxD
55	murE	ispH
56	murF	mrdB
57	murG	rimM
58	trmD	ispF
59	folB	ispG
60	cydA	rpsF
61	cydB	ppa
62	hda	rpsD
63	dcd	rpsC
64	rpoA	rpsO
65	rpoE	rpsM
66	asd	rpsH
67	ribA	rpsU
68	ribC	rpsT
69	rpoH	lexA
70	ribE	rpsR
71	ribD	rpsQ
72	ribF	cohE
73	lpxH	rplX
74	lpxK	mraY
75	lpxL	dapF
76	iraM	accB
77	lpxA	fbaA
78	zipA	rplW
79	lpxC	lspA
80	lpxD	ubiX
81	mrdA	infC
82	pyrH	infA
83	mrdB	rpmI
84	rimM	rpmH
85	ispF	thiL
86	ispG	ihfA
87	glyS	rpmC
88	ppa	rpmD
89	glyQ	lgt
90	rpsC	rplO
91	rpsO	nusG
92	rpsM	nusB
93	rpoD	rplL
94	lolA	nusA
95	rpsH	dnaA
96	rpsU	dnaC
97	dapB	dnaB
98	lexA	dnaE
99	rpsR	can
100	rpsQ	hda
101	coaD	holB
102	accB	lepB
103	yrfF	dxr
104	tonB	tilS
105	rplX	fabZ
106	mraY	fabA
107	bamD	fabH
108	dapF	ybeY
109	cohE	rsgA
110	mukB	mrdA
111	ispH	secA
112	fbaA	tsaB
113	rplW	dnaN
114	lspA	secE
115	mukF	tsaE
116	mukE	ispE
117	ubiX	rho
118	infC	pyrH
119	rnpA	secY
120	infA	coaD
121	rpmI
122	rpmH
123	thiL
124	ygfZ
125	rpmC
126	rpmB
127	rpmD
128	lgt
129	rpmF
130	dnaT
131	rplO
132	nusG
133	ydfO
134	nusB
135	rplL
136	nusA
137	dnaA
138	dnaC
139	dnaB
140	dnaE
141	can
142	dnaG
143	holD
144	holB
145	holA
146	lepB
147	dxr
148	tilS
149	fabZ
150	fabA
151	rsgA
152	ybeY
153	rplY
154	fabH
155	higA
156	nadE
157	fldA
158	secA
159	tsaB
160	dnaN
161	secE
162	tsaE
163	ydhL
164	hipB
165	rho
166	ispE
167	secY
168	lpxB
169	coaA
170	lptD
171	lptE
172	lptF
173	lptG
174	lptA

## Sheet: Original results
	qseqid	sseqid	% id	length	mismatch	gapopen	qstart	qend	sstart	send	evalue	bitscore	prot length	% alignment
0	accB	WP_074718146.1	41.772	158	82	2	1	156	8	157	4.05e-37	127	156	101.282
1	accB	WP_019680231.1	41.29	155	84	1	1	155	8	155	1.03e-35	123	156	99.359
2	accB	WP_072951009.1	42.405	158	80	3	1	156	8	156	1.23e-35	123	156	101.282
3	accB	WP_009984419.1	44.872	156	81	1	1	156	8	158	2.17e-33	117	156	100
4	accB	WP_117677138.1	39.157	166	85	2	1	156	1	160	5.4e-32	114	156	106.41
5	accB	WP_028517142.1	40.506	158	83	2	1	156	8	156	6.13e-32	114	156	101.282
6	accB	WP_118136541.1	38.554	166	86	2	1	156	1	160	1.15e-31	113	156	106.41
7	accB	WP_109727639.1	38.462	156	90	1	1	156	8	157	1.47e-31	113	156	100
8	accB	WP_028519809.1	39.744	156	88	1	1	156	8	157	3.21e-31	112	156	100
9	accB	WP_117845697.1	37.952	166	87	2	1	156	1	160	4.24e-31	112	156	106.41
10	accB	WP_072300389.1	37.821	156	91	1	1	156	8	157	5.47e-31	111	156	100
11	accB	WP_028514053.1	38.462	156	90	1	1	156	8	157	7.96e-30	108	156	100
12	accB	WP_024861389.1	39.103	156	90	1	1	156	8	158	3.27e-29	107	156	100
13	accB	WP_211147742.1	37.267	161	95	2	2	156	10	170	1.36e-28	105	156	103.205
14	accB	WP_118508379.1	39.412	170	83	4	1	156	1	164	1.95e-28	105	156	108.974
15	accB	WP_082334876.1	38.608	158	80	2	1	156	8	150	3.21e-28	104	156	101.282
16	accB	WP_044975380.1	39.073	151	88	2	6	156	14	160	7.89e-28	103	156	96.7949
17	accB	WP_119233124.1	39.412	170	89	4	1	156	1	170	1.32e-27	103	156	108.974
18	accB	WP_138270444.1	37.805	164	90	4	1	156	1	160	1.82e-27	102	156	105.128
19	accB	WP_117858053.1	35.404	161	88	4	1	156	9	158	2.23e-27	102	156	103.205
20	accB	WP_186935991.1	41.722	151	79	3	4	152	5	148	3.26e-27	101	156	96.7949
21	accB	WP_013499717.1	37.736	159	85	5	1	156	9	156	4.81e-27	101	156	101.923
22	accB	WP_195221575.1	34.375	160	91	3	1	156	9	158	1e-26	100	156	102.564
23	accB	WP_195587780.1	39.13	161	90	4	1	155	1	159	4.75e-26	99	156	103.205
24	accB	WP_117854605.1	39.13	161	90	4	1	155	1	159	5.47e-26	99	156	103.205
25	accB	WP_117939019.1	32.692	156	99	1	1	156	9	158	1.46e-25	97.8	156	100
26	accB	WP_138157236.1	36.646	161	96	2	2	156	10	170	2.27e-25	97.8	156	103.205
27	accB	WP_138336424.1	32.692	156	99	1	1	156	9	158	2.33e-25	97.4	156	100
28	accB	WP_008704119.1	37.975	158	91	2	1	156	1	153	3.28e-25	96.7	156	101.282
29	accB	WP_046439845.1	32.692	156	99	1	1	156	9	158	3.29e-25	97.1	156	100
30	accB	WP_117927213.1	32.692	156	99	1	1	156	9	158	4.4e-25	96.7	156	100
31	accB	WP_022288126.1	32.692	156	99	1	1	156	9	158	4.69e-25	96.7	156	100
32	accB	WP_118329959.1	37.037	162	87	3	1	156	1	153	4.9e-25	96.3	156	103.846
33	accB	WP_038672426.1	32.692	156	99	1	1	156	9	158	5.89e-25	96.3	156	100
34	accB	WP_117942733.1	36.42	162	88	3	1	155	1	154	6.4e-25	95.9	156	103.846
35	accB	WP_118569349.1	37.037	162	87	3	1	156	1	153	6.55e-25	95.9	156	103.846
36	accB	WP_002847828.1	45.098	102	49	1	62	156	59	160	6.62e-25	96.3	156	65.3846
37	accB	WP_118084827.1	38.69	168	85	4	1	155	1	163	7.74e-25	96.3	156	107.692
38	accB	WP_022381152.1	37.037	162	87	3	1	156	1	153	7.87e-25	95.9	156	103.846
39	accB	WP_054751494.1	36.97	165	92	3	1	155	1	163	8.26e-25	95.9	156	105.769
40	accB	WP_195589749.1	58.75	80	33	0	76	155	98	177	8.97e-25	96.3	156	51.2821
41	accB	WP_195991146.1	58.75	80	33	0	76	155	98	177	9.07e-25	96.3	156	51.2821
42	accB	WP_118578789.1	58.75	80	33	0	76	155	98	177	9.16e-25	96.3	156	51.2821
43	accB	WP_118592870.1	37.037	162	87	3	1	156	1	153	9.67e-25	95.5	156	103.846
44	accB	WP_148462173.1	58.75	80	33	0	76	155	98	177	9.67e-25	96.3	156	51.2821
45	accB	WP_195477754.1	58.75	80	33	0	76	155	98	177	1.03e-24	96.3	156	51.2821
46	accB	WP_195699626.1	58.75	80	33	0	76	155	98	177	1.14e-24	95.9	156	51.2821
47	accB	WP_117863347.1	33.758	157	96	3	1	156	9	158	1.43e-24	95.1	156	100.641
48	accB	WP_092976928.1	35.849	159	91	4	1	156	4	154	1.45e-24	95.1	156	101.923
49	accB	WP_173715832.1	56.098	82	36	0	74	155	96	177	3.75e-24	94.7	156	52.5641
50	accB	WP_117890520.1	36.364	165	93	3	1	155	1	163	4.03e-24	94.4	156	105.769
51	accB	WP_117835455.1	36.97	165	92	3	1	155	1	163	4.39e-24	94	156	105.769
52	accB	WP_117960630.1	38.69	168	85	4	1	155	1	163	5.44e-24	94	156	107.692
53	accB	WP_087167174.1	38.182	165	80	4	1	155	1	153	5.82e-24	93.6	156	105.769
54	accB	WP_117568485.1	36.97	165	92	3	1	155	1	163	5.87e-24	94	156	105.769
55	accB	WP_015559253.1	35.256	156	89	3	1	156	8	151	6.47e-24	93.2	156	100
56	accB	WP_118566406.1	37.342	158	92	2	1	156	1	153	6.75e-24	93.2	156	101.282
57	accB	WP_031560871.1	35.032	157	90	2	2	156	9	155	9.2e-24	93.2	156	100.641
58	accB	WP_037285605.1	33.333	156	97	1	1	156	9	157	1.09e-23	92.8	156	100
59	accB	WP_118633750.1	33.333	156	83	3	1	152	1	139	1.13e-23	92.4	156	100
60	accB	WP_024858033.1	33.333	156	97	1	1	156	9	157	1.81e-23	92.4	156	100
61	accB	WP_117579132.1	36.364	165	93	3	1	155	1	163	2.68e-23	92	156	105.769
62	accB	WP_119239256.1	44.068	118	55	2	50	156	69	186	2.91e-23	92.8	156	75.641
63	accB	WP_119246836.1	37.179	156	95	2	1	155	1	154	2.95e-23	91.7	156	100
64	accB	WP_074742308.1	46.154	78	42	0	79	156	80	157	3.31e-23	91.7	156	50
65	accB	WP_138270023.1	33.553	152	88	1	1	152	1	139	4.49e-23	90.9	156	97.4359
66	accB	WP_028504915.1	31.613	155	93	1	1	155	8	149	4.95e-23	90.9	156	99.359
67	accB	WP_117733696.1	33.333	156	96	2	1	155	9	157	5.94e-23	90.9	156	100
68	accB	WP_124099788.1	35.256	156	92	4	1	155	9	156	7.66e-23	90.9	156	100
69	accB	WP_028528547.1	37.419	155	81	4	1	155	1	139	8.86e-23	90.1	156	99.359
70	accB	WP_062807520.1	34.868	152	86	3	1	152	1	139	9.26e-23	90.1	156	97.4359
71	accB	WP_117905026.1	32.692	156	99	1	1	156	9	158	1.39e-22	90.1	156	100
72	accB	WP_195455508.1	46.535	101	52	1	58	156	86	186	1.65e-22	90.5	156	64.7436
73	accB	WP_117825756.1	34.545	165	96	3	1	155	1	163	1.98e-22	89.7	156	105.769
74	accB	WP_021683711.1	34.194	155	96	2	1	155	9	157	2.23e-22	89.7	156	99.359
75	accB	WP_015528346.1	34.337	166	94	4	1	155	1	162	2.34e-22	89.7	156	106.41
76	accB	WP_121056147.1	34.615	156	94	2	1	156	1	148	2.73e-22	89	156	100
77	accB	WP_118508586.1	33.553	152	89	2	1	152	1	140	2.91e-22	89	156	97.4359
78	accB	WP_186865057.1	34.615	156	94	2	1	156	1	148	3.1e-22	89	156	100
79	accB	WP_201427779.1	37.179	156	88	1	1	156	2	147	3.55e-22	88.6	156	100
80	accB	WP_025577217.1	33.553	152	88	3	1	152	1	139	3.84e-22	88.6	156	97.4359
81	accB	WP_191340122.1	36.184	152	78	3	6	156	6	139	4.37e-22	88.2	156	97.4359
82	accB	WP_074960837.1	33.333	156	98	1	1	156	9	158	4.54e-22	89	156	100
83	accB	WP_148446073.1	33.533	167	100	2	1	156	1	167	6.17e-22	88.6	156	107.051
84	accB	WP_118575606.1	34.211	152	86	3	1	152	1	138	1.15e-21	87.4	156	97.4359
85	accB	WP_022380575.1	34.868	152	86	3	1	152	1	139	1.3e-21	87.4	156	97.4359
86	accB	WP_008707550.1	34.868	152	86	3	1	152	1	139	1.34e-21	87	156	97.4359
87	accB	WP_072417373.1	42.157	102	59	0	54	155	60	161	1.9e-21	87.4	156	65.3846
88	accB	WP_118591762.1	34.194	155	84	1	1	155	1	137	2.6e-21	86.3	156	99.359
89	accB	WP_118630359.1	34.211	152	87	3	1	152	1	139	2.79e-21	86.3	156	97.4359
90	accB	WP_117522800.1	37.736	159	89	5	3	156	4	157	4.61e-21	86.3	156	101.923
91	accB	WP_015522655.1	37.736	159	89	5	3	156	4	157	5.08e-21	85.9	156	101.923
92	accB	WP_118486011.1	34.194	155	84	1	1	155	1	137	5.35e-21	85.5	156	99.359
93	accB	WP_028511250.1	48.718	78	40	0	78	155	81	158	1.04e-20	85.5	156	50
94	accB	WP_118607867.1	50.588	85	41	1	72	155	106	190	1.17e-20	85.9	156	54.4872
95	accB	WP_118514112.1	50.588	85	41	1	72	155	106	190	1.3e-20	85.9	156	54.4872
96	accB	WP_021977159.1	51.948	77	37	0	79	155	123	199	1.45e-20	85.9	156	49.359
97	accB	WP_118071337.1	51.948	77	37	0	79	155	123	199	1.56e-20	85.9	156	49.359
98	accB	WP_118368501.1	51.948	77	37	0	79	155	116	192	1.99e-20	85.5	156	49.359
99	accB	WP_117912869.1	37.662	154	88	4	3	152	4	153	3.99e-20	83.6	156	98.7179
100	accB	WP_021883538.1	37.013	154	89	4	3	152	4	153	1.46e-19	82.4	156	98.7179
101	accB	WP_117979526.1	37.013	154	89	4	3	152	4	153	1.46e-19	82.4	156	98.7179
102	accB	WP_117886613.1	37.013	154	89	4	3	152	4	153	1.46e-19	82.4	156	98.7179
103	accB	WP_074830871.1	33.333	156	98	1	1	156	9	158	1.65e-19	82	156	100
104	accB	WP_155130862.1	37.662	154	88	4	3	152	4	153	2.58e-19	81.6	156	98.7179
105	accB	WP_117888205.1	31.41	156	98	2	1	155	1	148	7.56e-18	77.8	156	100
106	accB	WP_117540933.1	36.97	165	92	3	1	155	1	163	5.86e-17	75.9	156	105.769
107	accB	WP_117847490.1	37.013	154	89	4	3	152	4	153	1.1e-16	74.7	156	98.7179
108	accB	WP_101028845.1	36.364	154	90	4	3	152	4	153	1.14e-16	74.7	156	98.7179
109	accB	WP_021682999.1	37.662	77	41	1	79	155	62	131	5.6e-08	51.2	156	49.359
110	accB	WP_186833494.1	41.558	77	38	1	79	155	52	121	1.07e-07	50.4	156	49.359
111	accB	WP_075424582.1	37.662	77	41	1	79	155	63	132	2.83e-06	47	156	49.359
112	accB	WP_015558393.1	41.558	77	38	2	79	155	59	128	3.19e-06	46.6	156	49.359
113	accB	WP_009987110.1	38.961	77	40	1	79	155	63	132	3.86e-06	46.6	156	49.359
114	accB	WP_019678644.1	39.474	76	39	1	80	155	63	131	7.09e-06	45.8	156	48.7179
115	accB	WP_072299219.1	39.474	76	39	1	80	155	64	132	7.21e-06	45.8	156	48.7179
116	accB	WP_072948583.1	38.961	77	40	1	79	155	63	132	7.82e-06	45.8	156	49.359
117	accB	WP_028515620.1	39.474	76	39	1	80	155	64	132	8.06e-06	45.4	156	48.7179
118	accB	WP_028520481.1	39.474	76	39	1	80	155	64	132	8.49e-06	45.4	156	48.7179
119	accB	WP_028516647.1	39.474	76	39	1	80	155	64	132	8.93e-06	45.4	156	48.7179
120	accB	WP_074714012.1	39.474	76	39	1	80	155	65	133	9.08e-06	45.4	156	48.7179
121	accB	WP_024859679.1	39.474	76	39	1	80	155	64	132	9.21e-06	45.4	156	48.7179
122	accB	WP_031560688.1	38.158	76	40	1	80	155	64	132	1.36e-05	45.1	156	48.7179
123	accB	WP_138157413.1	45.205	73	33	2	83	155	55	120	1.43e-05	44.7	156	46.7949
124	accB	WP_074740286.1	36.842	76	41	1	80	155	64	132	4.43e-05	43.5	156	48.7179
125	accB	WP_117960335.1	40	65	32	1	83	147	56	113	0.000132	42	156	41.6667
126	accB	WP_191340312.1	39.189	74	38	1	83	156	56	122	0.000195	41.6	156	47.4359
127	accB	WP_119252213.1	33.333	75	43	1	82	156	54	121	0.000235	41.6	156	48.0769
128	accB	WP_101070579.1	33.333	75	43	1	82	156	54	121	0.00025	41.2	156	48.0769
129	accB	WP_046433336.1	33.333	75	43	1	82	156	54	121	0.000276	41.2	156	48.0769
130	accB	WP_117881714.1	33.333	75	43	1	82	156	54	121	0.000276	41.2	156	48.0769
131	accB	WP_118101423.1	33.333	75	43	1	82	156	54	121	0.000276	41.2	156	48.0769
132	accB	WP_015523422.1	33.333	75	43	1	82	156	54	121	0.000276	41.2	156	48.0769
133	accB	WP_118174889.1	38.462	65	33	1	83	147	56	113	0.000554	40.4	156	41.6667
134	accB	WP_015529137.1	38.462	65	33	1	83	147	56	113	0.000554	40.4	156	41.6667
135	accB	WP_022506059.1	42.466	73	35	2	83	155	53	118	0.001	39.7	156	46.7949
136	accB	WP_028505122.1	38.158	76	40	2	80	155	54	122	0.001	39.3	156	48.7179
137	accB	WP_117989894.1	53.488	43	20	0	105	147	70	112	0.001	39.3	156	27.5641
138	accB	WP_092978893.1	32	75	44	1	82	156	55	122	0.002	39.3	156	48.0769
139	accB	WP_080550547.1	34.615	52	34	0	95	146	174	225	0.002	40	156	33.3333
140	accB	WP_117856405.1	38.158	76	40	2	80	155	51	119	0.002	38.9	156	48.7179
141	accB	WP_117897421.1	38.158	76	40	2	80	155	51	119	0.002	38.9	156	48.7179
142	accB	WP_022234946.1	32	75	44	1	82	156	54	121	0.002	38.9	156	48.0769
143	accB	WP_022288410.1	36.842	76	41	2	80	155	51	119	0.003	38.1	156	48.7179
144	accB	WP_117905219.1	36.842	76	41	2	80	155	51	119	0.003	38.1	156	48.7179
145	accB	WP_117938585.1	36.842	76	41	2	80	155	51	119	0.003	38.1	156	48.7179
146	accB	WP_117864046.1	36.842	76	41	2	80	155	51	119	0.003	38.1	156	48.7179
147	accB	WP_117957940.1	36.842	76	41	2	80	155	51	119	0.003	38.1	156	48.7179
148	accB	WP_118156720.1	36.842	76	41	2	80	155	51	119	0.003	38.1	156	48.7179
149	accB	WP_138337503.1	36.842	76	41	2	80	155	51	119	0.003	38.1	156	48.7179
150	accB	WP_117923454.1	36.842	76	41	2	80	155	51	119	0.003	38.1	156	48.7179
151	accB	WP_028509874.1	35.526	76	42	2	80	155	49	117	0.004	37.7	156	48.7179
152	accB	WP_015524870.1	39.655	58	35	0	95	152	65	122	0.007	37.4	156	37.1795
153	accB	WP_119238818.1	39.655	58	35	0	95	152	66	123	0.007	37.4	156	37.1795
154	accB	WP_022076471.1	51.163	43	21	0	105	147	70	112	0.007	37.4	156	27.5641
155	accB	WP_118071451.1	39.655	58	35	0	95	152	64	121	0.008	37.4	156	37.1795
156	accB	WP_173755786.1	39.655	58	35	0	95	152	66	123	0.008	37.4	156	37.1795
157	accB	WP_028528399.1	44.681	47	26	0	106	152	73	119	0.011	37	156	30.1282
158	accB	WP_044976378.1	33.766	77	44	2	80	156	50	119	0.018	36.2	156	49.359
159	accB	WP_118509031.1	37.931	58	36	0	95	152	61	118	0.023	35.8	156	37.1795
160	accB	WP_118331357.1	37.931	58	36	0	95	152	61	118	0.025	35.8	156	37.1795
161	accB	WP_008704467.1	37.931	58	36	0	95	152	61	118	0.025	35.8	156	37.1795
162	accB	WP_119244412.1	37.931	58	36	0	95	152	59	116	0.027	35.8	156	37.1795
163	accB	WP_118610283.1	37.931	58	36	0	95	152	61	118	0.029	35.8	156	37.1795
164	accB	WP_118568655.1	37.931	58	36	0	95	152	61	118	0.029	35.8	156	37.1795
165	accB	WP_022381146.1	37.931	58	36	0	95	152	61	118	0.029	35.8	156	37.1795
166	accB	WP_117851891.1	43.75	48	27	0	105	152	71	118	0.029	35.8	156	30.7692
167	accB	WP_195699217.1	43.75	48	27	0	105	152	71	118	0.03	35.8	156	30.7692
168	accB	WP_118578036.1	43.75	48	27	0	105	152	71	118	0.03	35.8	156	30.7692
169	accB	WP_124098476.1	36.842	76	41	2	80	155	51	119	0.03	35.4	156	48.7179
170	accB	WP_195587489.1	43.75	48	27	0	105	152	75	122	0.03	35.8	156	30.7692
171	accB	WP_072418068.1	30.645	62	43	0	95	156	1130	1191	0.077	35.8	156	39.7436
172	accB	WP_117602142.1	40.816	49	29	0	104	152	72	120	0.16	33.5	156	31.4103
173	accB	WP_022067382.1	40.426	47	28	0	106	152	76	122	0.22	33.1	156	30.1282
174	accB	WP_044983280.1	33.898	59	39	0	95	153	1085	1143	0.25	34.3	156	37.8205
175	accB	WP_024857318.1	34.177	79	45	2	77	155	51	122	0.26	33.1	156	50.641
176	accB	WP_015542636.1	40.426	47	28	0	106	152	72	118	0.29	32.7	156	30.1282
177	accB	WP_075423385.1	34.615	52	30	1	23	74	548	595	0.91	32.3	156	33.3333
178	accB	WP_013497365.1	35.165	91	52	2	65	155	39	122	1.5	30.8	156	58.3333
179	accB	WP_049962670.1	32.692	52	33	1	28	79	782	831	2.3	31.2	156	33.3333
180	accB	WP_087167287.1	44.186	43	24	0	105	147	71	113	2.7	30	156	27.5641
181	accB	WP_037276945.1	36.264	91	51	2	65	155	38	121	4.7	29.3	156	58.3333
182	accB	WP_075424552.1	21.774	124	92	1	36	154	708	831	5.2	30.4	156	79.4872
183	accB	WP_195455416.1	30.769	52	36	0	2	53	67	118	5.5	30	156	33.3333
184	accB	WP_117942894.1	34	50	29	1	98	147	335	380	5.7	30	156	32.0513
185	accB	WP_051530601.1	28.261	46	33	0	109	154	742	787	5.8	30	156	29.4872
186	accB	WP_075423083.1	28.571	126	68	6	32	149	559	670	5.9	30	156	80.7692
187	accB	WP_028529433.1	32.143	56	38	0	95	150	1082	1137	5.9	30	156	35.8974
188	accB	WP_119246759.1	34	50	29	1	98	147	335	380	6	30	156	32.0513
189	accB	WP_037284343.1	35.165	91	52	2	65	155	39	122	6.2	29.3	156	58.3333
190	accB	WP_118566371.1	31.707	41	28	0	88	128	420	460	6.7	30	156	26.2821
191	accB	WP_118419937.1	31.707	41	28	0	88	128	420	460	6.7	30	156	26.2821
192	accB	WP_055058643.1	31.707	41	28	0	88	128	420	460	6.7	30	156	26.2821
193	accB	WP_118136221.1	31.707	41	28	0	88	128	420	460	6.7	30	156	26.2821
194	accB	WP_118609838.1	31.707	41	28	0	88	128	420	460	6.7	30	156	26.2821
195	accB	WP_118411489.1	31.707	41	28	0	88	128	420	460	6.7	30	156	26.2821
196	accB	WP_201428710.1	29.885	87	50	3	67	147	218	299	9.7	29.3	156	55.7692
197	accB	WP_028515742.1	40	30	18	0	100	129	82	111	9.8	29.3	156	19.2308
198	accB	WP_201428966.1	26.667	60	32	2	69	124	17	68	10	28.9	156	38.4615
199	acpS	WP_002848253.1	36.585	123	74	3	1	123	1	119	2.67e-17	74.3	126	97.619
200	acpS	WP_024858762.1	36.585	123	74	3	1	123	1	119	5.78e-17	73.6	126	97.619
201	acpS	WP_195220928.1	38.983	118	68	3	6	123	5	118	6.07e-17	73.6	126	93.6508
202	acpS	WP_117857851.1	38.983	118	68	3	6	123	5	118	7.14e-17	73.6	126	93.6508
203	acpS	WP_117938891.1	38.983	118	68	3	6	123	5	118	9.86e-17	73.2	126	93.6508
204	acpS	WP_118124343.1	38.983	118	68	3	6	123	5	118	1.01e-16	73.2	126	93.6508
205	acpS	WP_124101003.1	37.288	118	70	3	6	123	4	117	1.19e-16	72.8	126	93.6508
206	acpS	WP_195388293.1	38.983	118	68	3	6	123	5	118	1.28e-16	72.8	126	93.6508
207	acpS	WP_195247320.1	38.983	118	68	3	6	123	5	118	1.95e-16	72.4	126	93.6508
208	acpS	WP_117877325.1	38.136	118	69	3	6	123	5	118	2.49e-16	72	126	93.6508
209	acpS	WP_117905462.1	38.983	118	68	3	6	123	5	118	2.58e-16	72	126	93.6508
210	acpS	WP_022287736.1	38.136	118	69	3	6	123	5	118	4.97e-16	71.2	126	93.6508
211	acpS	WP_117956753.1	38.136	118	69	3	6	123	5	118	5.91e-16	71.2	126	93.6508
212	acpS	WP_037285089.1	35.772	123	75	3	1	123	1	119	6.76e-16	70.9	126	97.619
213	acpS	WP_013499391.1	35.772	123	75	3	1	123	1	119	7.78e-16	70.9	126	97.619
214	acpS	WP_117897333.1	37.288	118	70	3	6	123	5	118	1.27e-15	70.5	126	93.6508
215	acpS	WP_074834046.1	34.959	123	76	3	1	123	1	119	3.33e-15	69.3	126	97.619
216	acpS	WP_074960497.1	34.959	123	76	3	1	123	1	119	9.56e-15	68.2	126	97.619
217	acpS	WP_084659439.1	33.663	101	63	2	25	125	8	104	1.01e-09	54.7	126	80.1587
218	acpS	WP_191339445.1	35.833	120	71	3	6	125	3	116	1.98e-06	46.2	126	95.2381
219	acpS	WP_197021860.1	33.333	75	42	3	11	85	107	173	0.007	37.4	126	59.5238
220	acpS	WP_028514955.1	37.705	61	31	2	67	126	152	206	1.8	30.8	126	48.4127
221	acpS	WP_024859724.1	37.705	61	31	2	67	126	152	206	1.8	30.8	126	48.4127
222	acpS	WP_072299119.1	37.705	61	31	2	67	126	152	206	1.8	30.8	126	48.4127
223	acpS	WP_109724981.1	34.568	81	43	3	47	126	135	206	2.2	30.4	126	64.2857
224	acpS	WP_072950543.1	31.034	58	38	1	29	84	91	148	2.4	30	126	46.0317
225	acpS	WP_019678742.1	37.705	61	31	2	67	126	152	206	2.6	30.4	126	48.4127
226	acpS	WP_037299227.1	37.705	61	31	2	67	126	152	206	2.6	30.4	126	48.4127
227	acpS	WP_028520597.1	37.705	61	31	2	67	126	152	206	3	30	126	48.4127
228	acpS	WP_118338594.1	20.492	122	83	2	1	108	146	267	3.9	29.6	126	96.8254
229	acpS	WP_173772298.1	36.585	41	21	1	28	68	219	254	4.7	29.6	126	32.5397
230	acpS	WP_195700353.1	36.585	41	21	1	28	68	219	254	4.9	29.6	126	32.5397
231	acpS	WP_071144596.1	27.536	69	44	2	6	74	127	189	5	29.3	126	54.7619
232	acpS	WP_119247207.1	24.242	66	50	0	7	72	121	186	5.6	29.3	126	52.381
233	acpS	WP_009987151.1	36.066	61	32	2	67	126	152	206	5.7	29.3	126	48.4127
234	acpS	WP_074742003.1	36.066	61	32	2	67	126	152	206	6.2	29.3	126	48.4127
235	acpS	WP_109728018.1	27.632	76	48	2	8	76	101	176	6.5	28.9	126	60.3175
236	acpS	WP_031560158.1	36.066	61	32	2	67	126	152	206	6.5	29.3	126	48.4127
237	acpS	WP_117942624.1	24.242	66	50	0	7	72	121	186	7.7	28.9	126	52.381
238	acpS	WP_195478045.1	36.585	41	21	1	28	68	219	254	8	28.9	126	32.5397
239	acpS	WP_055151136.1	36.585	41	21	1	28	68	219	254	8.5	28.9	126	32.5397
240	acpS	WP_187564906.1	36.585	41	21	1	28	68	219	254	8.8	28.9	126	32.5397
241	acpS	WP_117855191.1	36.585	41	21	1	28	68	219	254	8.8	28.9	126	32.5397
242	acpS	WP_117675269.1	25.333	75	41	1	47	121	80	139	9.5	28.5	126	59.5238
243	acpS	WP_117844030.1	25.333	75	41	1	47	121	80	139	10	28.5	126	59.5238
244	acpS	WP_118590553.1	25.333	75	41	1	47	121	80	139	10	28.5	126	59.5238
245	asd	WP_117524530.1	25.243	206	97	10	99	295	114	271	0.44	35.4	367	56.1308
246	asd	WP_021882821.1	25.243	206	97	10	99	295	114	271	0.46	35.4	367	56.1308
247	asd	WP_117979202.1	25.243	206	97	10	99	295	114	271	0.47	35.4	367	56.1308
248	asd	WP_015523864.1	25.243	206	97	10	99	295	114	271	0.48	35.4	367	56.1308
249	asd	WP_195230470.1	25.121	207	96	11	99	295	114	271	0.95	34.3	367	56.4033
250	asd	WP_101028473.1	28.947	76	50	3	222	295	198	271	0.99	34.3	367	20.7084
251	asd	WP_074743148.1	24.211	190	102	6	54	228	57	219	3.5	32.3	367	51.7711
252	asd	WP_117890807.1	24.658	146	95	6	28	167	130	266	3.7	32.7	367	39.782
253	asd	WP_118174296.1	24.658	146	95	6	28	167	130	266	3.7	32.7	367	39.782
254	asd	WP_118178221.1	24.658	146	95	6	28	167	130	266	3.8	32.3	367	39.782
255	asd	WP_117916062.1	24.658	146	95	6	28	167	130	266	4.4	32.3	367	39.782
256	asd	WP_055147643.1	24.658	146	95	6	28	167	130	266	4.5	32.3	367	39.782
257	asd	WP_117979578.1	25.41	122	72	5	28	143	127	235	4.6	32.3	367	33.2425
258	asd	WP_117568343.1	28.421	95	58	3	28	121	130	215	4.7	32.3	367	25.8856
259	asd	WP_117540986.1	28.421	95	58	3	28	121	130	215	5	32	367	25.8856
260	asd	WP_117825317.1	28.421	95	58	3	28	121	130	215	5.1	32	367	25.8856
261	asd	WP_118111219.1	28.421	95	58	3	28	121	130	215	5.1	32	367	25.8856
262	asd	WP_118106595.1	28.421	95	58	3	28	121	130	215	5.4	32	367	25.8856
263	asd	WP_195518404.1	23.243	185	120	5	173	335	340	524	5.5	32.3	367	50.4087
264	bamD	WP_118511260.1	20.661	121	76	3	6	125	14	115	1	33.5	245	49.3878
265	bamD	WP_118725283.1	26.437	87	59	3	7	91	10	93	1.4	33.1	245	35.5102
266	bamD	WP_121057363.1	26.437	87	59	3	7	91	10	93	1.4	33.1	245	35.5102
267	bamD	WP_084194311.1	28.571	56	40	0	31	86	17	72	1.5	33.1	245	22.8571
268	bamD	WP_117888977.1	27.632	76	51	2	7	81	9	81	2.6	32.3	245	31.0204
269	bamD	WP_118614825.1	19.008	121	78	3	6	125	14	115	4	31.6	245	49.3878
270	bamD	WP_055200842.1	19.008	121	78	3	6	125	14	115	4	31.6	245	49.3878
271	bamD	WP_117674343.1	40.385	52	22	3	7	57	9	52	4.3	31.6	245	21.2245
272	bamD	WP_049962853.1	42.553	47	26	1	94	139	184	230	5.5	31.2	245	19.1837
273	bamD	WP_028519671.1	36.364	55	23	3	15	59	16	68	5.7	30.8	245	22.449
274	bamD	WP_074961231.1	29.508	61	39	1	111	171	130	186	7.9	30.8	245	24.898
275	can	WP_092966207.1	32.903	155	89	4	32	186	47	186	2.15e-10	60.5	220	70.4545
276	can	WP_037343717.1	37.634	93	55	1	32	124	39	128	3.88e-09	57	220	42.2727
277	can	WP_028510326.1	30.128	156	94	4	31	186	44	184	1.46e-08	55.5	220	70.9091
278	can	WP_024861920.1	30.323	155	94	5	32	186	44	184	1.13e-07	52.8	220	70.4545
279	can	WP_072299464.1	31.852	135	79	4	31	165	43	164	1.37e-07	52.8	220	61.3636
280	can	WP_037272054.1	31.944	144	84	4	32	174	44	174	1.51e-07	52.4	220	65.4545
281	can	WP_074714459.1	31.944	144	84	4	32	174	44	174	1.86e-07	52.4	220	65.4545
282	can	WP_109726908.1	31.111	135	80	2	31	165	43	164	1.9e-07	52.4	220	61.3636
283	can	WP_037298002.1	33.913	115	69	4	7	117	15	126	1.95e-07	52.4	220	52.2727
284	can	WP_028515439.1	36.782	87	52	1	31	117	43	126	1.99e-07	52.4	220	39.5455
285	can	WP_074962085.1	34.066	91	57	1	27	117	40	127	2.6e-07	52	220	41.3636
286	can	WP_072949623.1	30.189	159	93	6	8	165	23	164	2.81e-07	51.6	220	72.2727
287	can	WP_009984486.1	31.852	135	79	4	31	165	43	164	2.9e-07	51.6	220	61.3636
288	can	WP_118113806.1	24.51	102	67	4	7	102	1	98	0.8	32.7	220	46.3636
289	can	WP_117911135.1	25.385	130	73	6	59	185	2	110	4.1	31.6	220	59.0909
290	can	WP_117837358.1	25.385	130	73	6	59	185	2	110	4.6	31.2	220	59.0909
291	can	WP_101028495.1	25.385	130	73	6	59	185	2	110	4.6	31.2	220	59.0909
292	can	WP_117971378.1	25.385	130	73	6	59	185	2	110	4.9	31.2	220	59.0909
293	can	WP_195230551.1	25.385	130	73	6	59	185	2	110	4.9	31.2	220	59.0909
294	can	WP_117880929.1	25.385	130	73	6	59	185	2	110	5.1	31.2	220	59.0909
295	can	WP_117847297.1	25.385	130	73	6	59	185	2	110	5.1	31.2	220	59.0909
296	can	WP_118128087.1	25.385	130	73	6	59	185	2	110	5.3	31.2	220	59.0909
297	can	WP_117885882.1	25.385	130	73	6	59	185	2	110	5.4	31.2	220	59.0909
298	can	WP_118101583.1	25.385	130	73	6	59	185	2	110	5.5	31.2	220	59.0909
299	can	WP_117930737.1	25.385	130	73	6	59	185	2	110	5.5	31.2	220	59.0909
300	can	WP_117950799.1	25.385	130	73	6	59	185	2	110	5.6	31.2	220	59.0909
301	can	WP_119251997.1	25.385	130	73	6	59	185	2	110	5.6	31.2	220	59.0909
302	can	WP_117948911.1	25.385	130	73	6	59	185	2	110	5.7	31.2	220	59.0909
303	can	WP_117979184.1	25.385	130	73	6	59	185	2	110	5.7	31.2	220	59.0909
304	can	WP_155129813.1	25.385	130	73	6	59	185	2	110	5.8	31.2	220	59.0909
305	can	WP_117966958.1	25.385	130	73	6	59	185	2	110	5.8	31.2	220	59.0909
306	can	WP_118144210.1	25.385	130	73	6	59	185	2	110	5.8	31.2	220	59.0909
307	can	WP_015523838.1	25.385	130	73	6	59	185	2	110	5.9	31.2	220	59.0909
308	can	WP_117519709.1	25.385	130	73	6	59	185	2	110	5.9	31.2	220	59.0909
309	can	WP_117878599.1	26.389	144	90	6	1	139	69	201	6	30.8	220	65.4545
310	can	WP_041326266.1	35.556	45	25	1	104	148	345	385	7.3	30.4	220	20.4545
311	can	WP_118125408.1	26.389	144	90	6	1	139	69	201	7.5	30.4	220	65.4545
312	can	WP_118160270.1	26.389	144	90	6	1	139	69	201	7.8	30.4	220	65.4545
313	can	WP_195247559.1	26.389	144	90	6	1	139	69	201	7.8	30.4	220	65.4545
314	can	WP_117925106.1	26.389	144	90	6	1	139	69	201	9.7	30	220	65.4545
315	coaA	WP_175460906.1	27.273	143	82	5	189	316	325	460	0.53	35	316	45.2532
316	coaA	WP_117887970.1	28.866	97	60	4	45	139	155	244	3.8	32.3	316	30.6962
317	coaA	WP_207659332.1	34.694	49	25	4	248	290	41	88	3.9	30.4	316	15.5063
318	coaA	WP_118591822.1	28.866	97	60	4	45	139	155	244	4	32.3	316	30.6962
319	coaA	WP_019680739.1	29	100	60	3	49	142	131	225	4	32	316	31.6456
320	coaA	WP_143098764.1	25.439	114	49	7	127	223	73	167	6.1	31.6	316	36.0759
321	coaA	WP_181976968.1	24.848	165	99	8	73	229	32	179	8	31.2	316	52.2152
322	coaA	WP_110103237.1	24.731	93	66	2	75	167	582	670	8.5	31.2	316	29.4304
323	coaA	WP_118753006.1	24.731	93	66	2	75	167	582	670	8.6	31.2	316	29.4304
324	coaA	WP_118626111.1	24.731	93	66	2	75	167	582	670	8.6	31.2	316	29.4304
325	coaA	WP_207660143.1	35.417	48	26	3	248	290	52	99	9.8	29.3	316	15.1899
326	coaD	WP_138157047.1	45.57	158	86	0	1	158	1	158	6.87e-56	175	159	99.3711
327	coaD	WP_117523349.1	43.671	158	89	0	1	158	1	158	4.99e-54	170	159	99.3711
328	coaD	WP_201428021.1	44.304	158	88	0	1	158	1	158	5.1e-54	170	159	99.3711
329	coaD	WP_015523359.1	43.671	158	89	0	1	158	1	158	6.63e-54	170	159	99.3711
330	coaD	WP_046432010.1	43.671	158	89	0	1	158	1	158	1.05e-53	169	159	99.3711
331	coaD	WP_118508996.1	48.718	156	80	0	3	158	2	157	1.13e-53	169	159	98.1132
332	coaD	WP_101028921.1	45.57	158	86	0	1	158	1	158	1.24e-53	169	159	99.3711
333	coaD	WP_119239995.1	48.052	154	80	0	5	158	4	157	1.25e-53	169	159	96.8553
334	coaD	WP_118127804.1	43.671	158	89	0	1	158	1	158	1.46e-53	169	159	99.3711
335	coaD	WP_021976565.1	48.701	154	79	0	5	158	4	157	1.69e-53	169	159	96.8553
336	coaD	WP_117520379.1	43.671	158	89	0	1	158	1	158	1.98e-53	169	159	99.3711
337	coaD	WP_117676399.1	49.359	156	79	0	3	158	2	157	2.08e-53	169	159	98.1132
338	coaD	WP_072521171.1	48.052	154	80	0	5	158	4	157	2.32e-53	169	159	96.8553
339	coaD	WP_148447883.1	48.701	154	79	0	5	158	4	157	3.12e-53	168	159	96.8553
340	coaD	WP_015524910.1	48.701	154	79	0	5	158	4	157	3.12e-53	168	159	96.8553
341	coaD	WP_118136888.1	49.359	156	79	0	3	158	2	157	3.12e-53	168	159	98.1132
342	coaD	WP_118583104.1	46.753	154	82	0	5	158	4	157	4.84e-53	167	159	96.8553
343	coaD	WP_173737832.1	47.403	154	81	0	5	158	4	157	8.33e-53	167	159	96.8553
344	coaD	WP_117942101.1	47.403	154	81	0	5	158	4	157	8.71e-53	167	159	96.8553
345	coaD	WP_118572810.1	48.077	156	81	0	3	158	2	157	1.87e-52	166	159	98.1132
346	coaD	WP_118513520.1	48.052	154	80	0	5	158	4	157	1.93e-52	166	159	96.8553
347	coaD	WP_055058006.1	48.077	156	81	0	3	158	2	157	2.86e-52	166	159	98.1132
348	coaD	WP_008702978.1	48.077	156	81	0	3	158	2	157	3.3e-52	166	159	98.1132
349	coaD	WP_117988938.1	45.161	155	85	0	4	158	3	157	3.42e-52	166	159	97.4843
350	coaD	WP_118723715.1	45.161	155	85	0	4	158	3	157	3.49e-52	166	159	97.4843
351	coaD	WP_015529165.1	44.516	155	86	0	4	158	3	157	7.92e-52	164	159	97.4843
352	coaD	WP_021926955.1	46.104	154	83	0	5	158	4	157	1.09e-51	164	159	96.8553
353	coaD	WP_028528350.1	45.455	154	84	0	5	158	4	157	1.98e-51	164	159	96.8553
354	coaD	WP_092977460.1	45.455	154	84	0	1	154	1	154	2.61e-51	163	159	96.8553
355	coaD	WP_022067416.1	46.104	154	83	0	5	158	4	157	3.94e-51	163	159	96.8553
356	coaD	WP_022234319.1	43.671	158	89	0	1	158	1	158	1.26e-50	161	159	99.3711
357	coaD	WP_087167854.1	46.753	154	82	0	4	157	3	156	3.34e-50	160	159	96.8553
358	coaD	WP_119232887.1	46.795	156	83	0	3	158	2	157	4.24e-50	160	159	98.1132
359	coaD	WP_191339018.1	45.161	155	85	0	5	159	15	169	5.33e-50	160	159	97.4843
360	coaD	WP_117602175.1	44.516	155	86	0	4	158	3	157	5.38e-50	160	159	97.4843
361	coaD	WP_044973794.1	42.405	158	91	0	1	158	1	158	9.6e-48	154	159	99.3711
362	coaD	WP_028518567.1	43.396	159	89	1	1	158	1	159	6.68e-46	149	159	100
363	coaD	WP_072952176.1	43.396	159	89	1	1	158	1	159	1.14e-45	149	159	100
364	coaD	WP_019680359.1	43.396	159	89	1	1	158	1	159	2.64e-45	148	159	100
365	coaD	WP_028519973.1	43.396	159	89	1	1	158	1	159	5.25e-45	147	159	100
366	coaD	WP_024861501.1	42.767	159	90	1	1	158	1	159	1.84e-44	146	159	100
367	coaD	WP_009987501.1	42.138	159	91	1	1	158	1	159	4.5e-44	145	159	100
368	coaD	WP_028505992.1	42.405	158	91	0	1	158	1	158	8.77e-44	144	159	99.3711
369	coaD	WP_074742221.1	41.509	159	92	1	1	158	1	159	1.2e-43	144	159	100
370	coaD	WP_015558872.1	43.537	147	83	0	1	147	1	147	1.39e-43	144	159	92.4528
371	coaD	WP_075423302.1	42.138	159	91	1	1	158	1	159	2.75e-43	143	159	100
372	coaD	WP_072417113.1	43.125	160	89	1	1	158	1	160	3.51e-43	143	159	100.629
373	coaD	WP_031560946.1	41.509	159	92	1	1	158	1	159	4.02e-43	142	159	100
374	coaD	WP_046441497.1	41.935	155	89	1	5	158	4	158	2.43e-42	140	159	97.4843
375	coaD	WP_022288083.1	41.29	155	90	1	5	158	4	158	1.19e-41	139	159	97.4843
376	coaD	WP_028510700.1	41.29	155	90	1	5	158	4	158	1.56e-41	139	159	97.4843
377	coaD	WP_181986798.1	41.29	155	90	1	5	158	4	158	1.9e-41	138	159	97.4843
378	coaD	WP_124101154.1	41.026	156	91	1	5	159	4	159	3.57e-40	135	159	98.1132
379	coaD	WP_021682443.1	40.252	159	94	1	1	158	1	159	5.13e-40	135	159	100
380	coaD	WP_013483695.1	40.506	158	93	1	3	159	2	159	5.14e-40	135	159	99.3711
381	coaD	WP_074962809.1	41.401	157	91	1	3	158	2	158	5.49e-40	134	159	98.7421
382	coaD	WP_074834762.1	41.29	155	90	1	5	158	4	158	1.34e-39	134	159	97.4843
383	coaD	WP_024856279.1	41.401	157	91	1	3	158	2	158	1.82e-39	133	159	98.7421
384	coaD	WP_002847496.1	40.645	155	91	1	5	158	4	158	6.36e-39	132	159	97.4843
385	coaD	WP_028528199.1	41.667	60	29	1	3	56	2	61	3.09e-06	46.6	159	37.7358
386	coaD	WP_028511036.1	36.667	60	32	1	3	56	2	61	6.64e-05	43.1	159	37.7358
387	coaD	WP_117928076.1	36.667	60	32	1	3	56	2	61	7.81e-05	43.1	159	37.7358
388	coaD	WP_009987413.1	38.333	60	31	1	3	56	2	61	8.37e-05	43.1	159	37.7358
389	coaD	WP_138269856.1	36.667	60	32	1	3	56	2	61	0.000271	41.6	159	37.7358
390	coaD	WP_072520989.1	35	60	33	1	3	56	2	61	0.000277	41.6	159	37.7358
391	coaD	WP_117878331.1	35	60	33	1	3	56	2	61	0.00031	41.2	159	37.7358
392	coaD	WP_074833091.1	36.667	60	32	1	3	56	2	61	0.000318	41.6	159	37.7358
393	coaD	WP_002847656.1	35.211	71	41	2	5	70	4	74	0.000397	42	159	44.6541
394	coaD	WP_074716804.1	38.333	60	31	1	3	56	356	415	0.00084	41.6	159	37.7358
395	coaD	WP_044976942.1	23.529	68	51	1	5	72	6	72	0.001	40.8	159	42.7673
396	coaD	WP_021925443.1	33.333	60	34	1	3	56	2	61	0.002	39.3	159	37.7358
397	coaD	WP_118584161.1	35	60	33	1	3	56	2	61	0.003	38.9	159	37.7358
398	coaD	WP_044977141.1	33.333	60	34	1	3	56	2	61	0.003	38.9	159	37.7358
399	coaD	WP_117731673.1	21.538	195	113	6	1	156	1	194	0.004	39.3	159	122.642
400	coaD	WP_021680529.1	21.538	195	113	6	1	156	1	194	0.005	38.9	159	122.642
401	coaD	WP_173737652.1	30	70	45	1	3	72	2	67	0.016	37.7	159	44.0252
402	coaD	WP_117852928.1	31.429	70	44	1	3	72	2	67	0.016	37.7	159	44.0252
403	coaD	WP_031559421.1	27.723	101	66	2	4	98	3	102	0.018	37.4	159	63.522
404	coaD	WP_024860102.1	27.723	101	66	2	4	98	3	102	0.022	37.4	159	63.522
405	coaD	WP_118062525.1	30	70	45	1	3	72	2	67	0.024	37	159	44.0252
406	coaD	WP_118071720.1	30	70	45	1	3	72	2	67	0.024	37	159	44.0252
407	coaD	WP_195565952.1	28.169	71	45	2	3	72	2	67	0.026	37	159	44.6541
408	coaD	WP_186934804.1	33.333	75	45	2	1	70	1	75	0.03	36.6	159	47.1698
409	coaD	WP_195410252.1	33.333	75	45	2	1	70	1	75	0.031	36.2	159	47.1698
410	coaD	WP_117916183.1	25.714	70	48	1	3	72	2	67	0.032	36.6	159	44.0252
411	coaD	WP_118340046.1	30.159	63	37	2	1	56	1	63	0.032	35.8	159	39.6226
412	coaD	WP_008703533.1	30.159	63	37	2	1	56	1	63	0.033	35.8	159	39.6226
413	coaD	WP_118584166.1	30	70	45	1	3	72	2	67	0.041	36.6	159	44.0252
414	coaD	WP_173772510.1	30	70	45	1	3	72	2	67	0.042	36.6	159	44.0252
415	coaD	WP_148463607.1	30	70	45	1	3	72	2	67	0.042	36.6	159	44.0252
416	coaD	WP_195698934.1	30	70	45	1	3	72	2	67	0.042	36.6	159	44.0252
417	coaD	WP_118593222.1	30	70	45	1	3	72	2	67	0.052	36.2	159	44.0252
418	coaD	WP_118574183.1	30	70	45	1	3	72	2	67	0.054	36.2	159	44.0252
419	coaD	WP_118330456.1	30	70	45	1	3	72	2	67	0.054	36.2	159	44.0252
420	coaD	WP_055054128.1	30	70	45	1	3	72	2	67	0.055	36.2	159	44.0252
421	coaD	WP_008705390.1	30	70	45	1	3	72	2	67	0.055	36.2	159	44.0252
422	coaD	WP_118614578.1	30	70	45	1	3	72	2	67	0.056	36.2	159	44.0252
423	coaD	WP_118341630.1	30	70	45	1	3	72	2	67	0.056	36.2	159	44.0252
424	coaD	WP_118566935.1	30	70	45	1	3	72	2	67	0.057	35.8	159	44.0252
425	coaD	WP_117677585.1	30	70	45	1	3	72	2	67	0.068	35.8	159	44.0252
426	coaD	WP_117846136.1	30	70	45	1	3	72	2	67	0.069	35.8	159	44.0252
427	coaD	WP_118411299.1	30	70	45	1	3	72	2	67	0.071	35.8	159	44.0252
428	coaD	WP_118609918.1	30	70	45	1	3	72	2	67	0.072	35.8	159	44.0252
429	coaD	WP_118515823.1	28.571	70	46	1	3	72	2	67	0.073	35.8	159	44.0252
430	coaD	WP_092974650.1	31.944	72	44	2	1	67	1	72	0.1	35	159	45.283
431	coaD	WP_015525326.1	25.352	71	47	2	3	72	2	67	0.12	35	159	44.6541
432	coaD	WP_118609216.1	25.352	71	47	2	3	72	2	67	0.12	35	159	44.6541
433	coaD	WP_117996839.1	25	60	39	1	3	56	4	63	0.12	34.3	159	37.7358
434	coaD	WP_119235011.1	28.571	70	46	1	3	72	2	67	0.13	35	159	44.0252
435	coaD	WP_037322882.1	32.468	77	44	3	1	72	1	74	0.18	34.3	159	48.4277
436	coaD	WP_075424690.1	25	188	102	8	5	154	4	190	0.22	34.3	159	118.239
437	coaD	WP_074739923.1	28.986	69	45	1	4	72	6	70	0.22	34.3	159	43.3962
438	coaD	WP_117889194.1	27.143	70	47	1	3	72	2	67	0.24	34.3	159	44.0252
439	coaD	WP_117677026.1	29.63	54	32	1	9	56	10	63	0.24	33.5	159	33.9623
440	coaD	WP_119233236.1	25.926	54	34	1	9	56	10	63	0.32	33.1	159	33.9623
441	coaD	WP_124098434.1	20.918	196	108	8	5	157	4	195	0.33	33.5	159	123.27
442	coaD	WP_013499666.1	26.596	94	61	3	5	93	4	94	0.38	33.1	159	59.1195
443	coaD	WP_117541920.1	25.714	70	48	1	3	72	2	67	0.48	33.1	159	44.0252
444	coaD	WP_118508734.1	27.778	54	33	1	9	56	10	63	0.51	32.3	159	33.9623
445	coaD	WP_072417170.1	28.169	71	46	2	5	70	4	74	0.63	32.7	159	44.6541
446	coaD	WP_118509982.1	29.091	55	39	0	3	57	2	56	0.63	32.7	159	34.5912
447	coaD	WP_118579597.1	25.926	54	34	1	9	56	10	63	0.64	32	159	33.9623
448	coaD	WP_119235219.1	30.645	62	37	2	5	60	9	70	0.79	32.3	159	38.9937
449	coaD	WP_117677177.1	32.258	62	36	2	5	60	9	70	0.79	32.3	159	38.9937
450	coaD	WP_118610106.1	32.258	62	36	2	5	60	9	70	0.8	32.3	159	38.9937
451	coaD	WP_028505968.1	29.167	72	46	2	1	67	1	72	0.82	32.3	159	45.283
452	coaD	WP_074714198.1	41.86	43	19	2	3	43	2	40	0.82	32.7	159	27.044
453	coaD	WP_028518742.1	41.86	43	19	2	3	43	2	40	0.82	32.7	159	27.044
454	coaD	WP_118330924.1	32.258	62	36	2	5	60	9	70	0.84	32.3	159	38.9937
455	coaD	WP_118246865.1	32.258	62	36	2	5	60	9	70	0.84	32.3	159	38.9937
456	coaD	WP_118572021.1	32.258	62	36	2	5	60	9	70	0.85	32.3	159	38.9937
457	coaD	WP_118174405.1	24.638	69	48	1	4	72	3	67	0.88	32.3	159	43.3962
458	coaD	WP_074830195.1	26.761	71	47	2	5	70	4	74	0.88	32	159	44.6541
459	coaD	WP_138156381.1	34.211	38	25	0	3	40	2	39	0.92	32.3	159	23.8994
460	coaD	WP_191339124.1	28.169	71	46	2	5	70	4	74	0.99	32.3	159	44.6541
461	coaD	WP_024857880.1	29.412	68	43	2	5	67	4	71	1.1	32	159	42.7673
462	coaD	WP_074959469.1	24.638	69	48	1	4	72	3	67	1.2	32	159	43.3962
463	coaD	WP_013497536.1	32.653	49	27	1	9	51	11	59	1.2	31.2	159	30.8176
464	coaD	WP_186833005.1	42.857	28	16	0	3	30	2	29	1.3	31.6	159	17.6101
465	coaD	WP_074961985.1	26.761	71	47	2	5	70	4	74	1.3	31.6	159	44.6541
466	coaD	WP_118511523.1	31.343	67	39	3	1	60	4	70	1.3	31.6	159	42.1384
467	coaD	WP_037287665.1	29.412	68	43	2	5	67	4	71	1.4	31.6	159	42.7673
468	coaD	WP_195567301.1	30.303	66	46	0	5	70	138	203	1.5	31.6	159	41.5094
469	coaD	WP_118609114.1	30.303	66	46	0	5	70	138	203	1.5	31.6	159	41.5094
470	coaD	WP_118368592.1	30.303	66	46	0	5	70	138	203	1.5	31.6	159	41.5094
471	coaD	WP_002847307.1	26.087	69	47	1	4	72	3	67	1.6	31.6	159	43.3962
472	coaD	WP_195456168.1	30.303	66	46	0	5	70	138	203	1.7	31.6	159	41.5094
473	coaD	WP_013483593.1	24.638	69	48	1	4	72	3	67	1.7	31.6	159	43.3962
474	coaD	WP_028518377.1	26.087	69	47	1	4	72	3	67	1.7	31.6	159	43.3962
475	coaD	WP_028521373.1	44.444	27	15	0	3	29	2	28	1.8	31.6	159	16.9811
476	coaD	WP_109725859.1	44.444	27	15	0	3	29	2	28	1.9	31.6	159	16.9811
477	coaD	WP_118587635.1	31.667	60	35	2	5	58	9	68	1.9	31.2	159	37.7358
478	coaD	WP_055052785.1	31.667	60	35	2	5	58	9	68	1.9	31.2	159	37.7358
479	coaD	WP_022381239.1	31.667	60	35	2	5	58	9	68	1.9	31.2	159	37.7358
480	coaD	WP_025578441.1	31.667	60	35	2	5	58	9	68	2	31.2	159	37.7358
481	coaD	WP_028527798.1	32.308	65	38	2	2	60	5	69	2	31.2	159	40.8805
482	coaD	WP_118409229.1	31.667	60	35	2	5	58	9	68	2.1	31.2	159	37.7358
483	coaD	WP_072298967.1	41.463	41	18	2	5	43	4	40	2.6	31.2	159	25.7862
484	coaD	WP_021680286.1	22.222	54	36	1	9	56	11	64	2.6	30.4	159	33.9623
485	coaD	WP_028514771.1	41.463	41	18	2	5	43	4	40	2.6	31.2	159	25.7862
486	coaD	WP_148463224.1	26.087	69	47	1	4	72	3	67	2.7	31.2	159	43.3962
487	coaD	WP_072952375.1	41.86	43	19	2	3	43	2	40	2.7	31.2	159	27.044
488	coaD	WP_008703129.1	31.667	60	35	2	5	58	9	68	2.8	30.8	159	37.7358
489	coaD	WP_024861949.1	28.571	91	52	4	9	89	13	100	3.1	30	159	57.2327
490	coaD	WP_117857274.1	21.711	152	97	5	3	145	2	140	3.4	30.4	159	95.5975
491	coaD	WP_022067455.1	28.571	63	39	2	2	58	6	68	3.9	30.4	159	39.6226
492	coaD	WP_019678101.1	41.463	41	18	2	5	43	4	40	4	30.4	159	25.7862
493	coaD	WP_082316696.1	41.463	41	18	2	5	43	4	40	4.1	30.4	159	25.7862
494	coaD	WP_195551698.1	21.854	151	96	5	3	144	2	139	4.2	30	159	94.9686
495	coaD	WP_117579966.1	26.087	69	47	1	4	72	3	67	4.4	30.4	159	43.3962
496	coaD	WP_031559757.1	33.333	69	39	2	12	76	11	76	4.6	30.4	159	43.3962
497	coaD	WP_117939204.1	22.517	151	95	5	3	144	2	139	4.7	30	159	94.9686
498	coaD	WP_028530166.1	26.316	57	35	1	3	52	2	58	4.7	29.6	159	35.8491
499	coaD	WP_117863798.1	22.368	152	96	5	3	145	2	140	5	30	159	95.5975
500	coaD	WP_138337639.1	22.517	151	95	5	3	144	2	139	5.4	29.6	159	94.9686
501	coaD	WP_019679369.1	26.087	69	47	1	4	72	3	67	5.5	30	159	43.3962
502	coaD	WP_037296605.1	26.087	69	47	1	4	72	3	67	5.7	30	159	43.3962
503	coaD	WP_024859985.1	41.026	39	21	1	5	43	4	40	5.7	30	159	24.5283
504	coaD	WP_117897259.1	22.517	151	95	5	3	144	2	139	5.7	29.6	159	94.9686
505	coaD	WP_046439315.1	21.854	151	96	5	3	144	2	139	5.9	29.6	159	94.9686
506	coaD	WP_117927582.1	22.517	151	95	5	3	144	2	139	6	29.6	159	94.9686
507	coaD	WP_022286881.1	22.517	151	95	5	3	144	2	139	6.4	29.6	159	94.9686
508	coaD	WP_117520583.1	51.852	27	12	1	80	106	514	539	6.9	30	159	16.9811
509	coaD	WP_024721685.1	51.852	27	12	1	80	106	514	539	6.9	30	159	16.9811
510	coaD	WP_117896541.1	51.852	27	12	1	80	106	514	539	6.9	30	159	16.9811
511	coaD	WP_207735306.1	51.852	27	12	1	80	106	529	554	7	30	159	16.9811
512	coaD	WP_195519616.1	22.517	151	95	5	3	144	2	139	7	29.6	159	94.9686
513	coaD	WP_117905354.1	22.517	151	95	5	3	144	2	139	7.3	29.3	159	94.9686
514	coaD	WP_117923666.1	22.517	151	95	5	3	144	2	139	7.3	29.3	159	94.9686
515	coaD	WP_074833077.1	24.59	61	39	1	3	56	2	62	7.5	28.9	159	38.3648
516	coaD	WP_195567730.1	41.667	36	21	0	105	140	1	36	8.2	29.3	159	22.6415
517	coaD	WP_101069763.1	48.148	27	13	1	80	106	513	538	8.9	29.6	159	16.9811
518	coaD	WP_186935756.1	48.148	27	13	1	80	106	513	538	8.9	29.6	159	16.9811
519	coaD	WP_072521146.1	31.746	63	37	2	2	58	6	68	9	29.3	159	39.6226
520	coaD	WP_118508542.1	27.536	69	38	2	46	102	80	148	9.5	29.3	159	43.3962
521	coaD	WP_207748695.1	31.25	32	22	0	126	157	31	62	9.6	28.9	159	20.1258
522	cohE	WP_173737002.1	32.609	138	75	9	81	212	74	199	9.87e-07	50.4	224	61.6071
523	cohE	WP_119239713.1	31.159	138	77	9	81	212	74	199	7.9e-06	47.8	224	61.6071
524	cohE	WP_117602221.1	32.836	134	75	7	83	212	76	198	3.83e-05	45.8	224	59.8214
525	cohE	WP_118723656.1	31.343	134	77	7	83	212	76	198	4.54e-05	45.8	224	59.8214
526	cohE	WP_015525162.1	31.618	136	79	9	81	212	74	199	5.18e-05	45.4	224	60.7143
527	cohE	WP_021978042.1	31.618	136	79	9	81	212	74	199	8.74e-05	45.1	224	60.7143
528	cohE	WP_022067458.1	32.609	138	71	9	83	212	76	199	0.000104	44.7	224	61.6071
529	cohE	WP_117989034.1	31.343	134	77	7	83	212	76	198	0.000145	44.3	224	59.8214
530	cohE	WP_087167889.1	33.962	106	61	5	83	185	76	175	0.000172	43.9	224	47.3214
531	cohE	WP_118515430.1	30.882	136	80	9	81	212	74	199	0.000275	43.5	224	60.7143
532	cohE	WP_072521143.1	29.252	147	84	10	81	221	74	206	0.000797	42	224	65.625
533	cohE	WP_002594698.1	27.083	144	93	5	68	210	59	191	0.001	41.6	224	64.2857
534	cohE	WP_117905799.1	28.105	153	93	8	65	212	54	194	0.001	41.2	224	68.3036
535	cohE	WP_195408787.1	27.083	144	93	5	68	210	59	191	0.002	40.4	224	64.2857
536	cohE	WP_147513987.1	26.389	144	94	5	68	210	59	191	0.004	39.7	224	64.2857
537	cohE	WP_201428071.1	33.065	124	73	6	82	199	65	184	0.005	39.7	224	55.3571
538	cohE	WP_118128484.1	33.594	128	68	7	90	212	74	189	0.005	39.7	224	57.1429
539	cohE	WP_046431117.1	33.594	128	68	7	90	212	74	189	0.006	39.7	224	57.1429
540	cohE	WP_117865045.1	25.828	151	97	6	65	212	54	192	0.006	39.3	224	67.4107
541	cohE	WP_117949471.1	33.594	128	68	7	90	212	74	189	0.006	39.3	224	57.1429
542	cohE	WP_015523059.1	33.594	128	68	7	90	212	74	189	0.006	39.3	224	57.1429
543	cohE	WP_117885530.1	33.594	128	68	7	90	212	74	189	0.006	39.3	224	57.1429
544	cohE	WP_118102162.1	33.594	128	68	7	90	212	74	189	0.006	39.3	224	57.1429
545	cohE	WP_066559574.1	27.826	115	72	4	68	181	59	163	0.007	39.3	224	51.3393
546	cohE	WP_117897903.1	28.105	153	93	8	65	212	406	546	0.007	40	224	68.3036
547	cohE	WP_117965777.1	32.813	128	69	7	90	212	74	189	0.008	38.9	224	57.1429
548	cohE	WP_173718930.1	28.472	144	89	8	81	221	74	206	0.009	38.9	224	64.2857
549	cohE	WP_118085409.1	30.275	109	65	6	81	185	74	175	0.01	38.9	224	48.6607
550	cohE	WP_195408930.1	28.472	144	89	8	81	221	74	206	0.01	38.9	224	64.2857
551	cohE	WP_118511518.1	28.467	137	82	8	81	212	74	199	0.011	38.9	224	61.1607
552	cohE	WP_015529226.1	30.275	109	65	6	81	185	74	175	0.012	38.5	224	48.6607
553	cohE	WP_195410628.1	31.2	125	71	6	92	212	76	189	0.012	38.5	224	55.8036
554	cohE	WP_119235222.1	28.467	137	82	8	81	212	74	199	0.012	38.5	224	61.1607
555	cohE	WP_022234250.1	31.746	126	69	7	92	212	76	189	0.013	38.5	224	56.25
556	cohE	WP_148463022.1	28.472	144	89	8	81	221	74	206	0.013	38.5	224	64.2857
557	cohE	WP_195379839.1	28.859	149	82	9	81	221	74	206	0.017	38.1	224	66.5179
558	cohE	WP_055291083.1	25.694	144	95	5	68	210	59	191	0.017	38.1	224	64.2857
559	cohE	WP_117522404.1	32.813	128	69	7	90	212	74	189	0.017	38.1	224	57.1429
560	cohE	WP_021926525.1	26.95	141	79	8	81	212	74	199	0.018	38.1	224	62.9464
561	cohE	WP_051530586.1	34.118	85	47	4	131	212	183	261	0.029	37.7	224	37.9464
562	cohE	WP_109725757.1	23.952	167	105	7	42	195	37	194	0.029	37.4	224	74.5536
563	cohE	WP_019678189.1	21.739	161	108	6	44	195	43	194	0.036	37.4	224	71.875
564	cohE	WP_117677180.1	26.241	141	80	8	81	212	74	199	0.053	36.6	224	62.9464
565	cohE	WP_072300738.1	29.139	151	95	8	71	220	54	193	0.073	36.2	224	67.4107
566	cohE	WP_109726362.1	29.139	151	95	8	71	220	54	193	0.074	36.2	224	67.4107
567	cohE	WP_024862120.1	29.139	151	95	8	71	220	54	193	0.082	35.8	224	67.4107
568	cohE	WP_028515848.1	29.139	151	95	8	71	220	54	193	0.086	35.8	224	67.4107
569	cohE	WP_092975312.1	27.972	143	78	7	65	199	53	178	0.086	35.8	224	63.8393
570	cohE	WP_028521106.1	29.139	151	95	8	71	220	54	193	0.091	35.8	224	67.4107
571	cohE	WP_009985978.1	27.451	153	96	6	51	195	46	191	0.11	35.8	224	68.3036
572	cohE	WP_072950250.1	29.139	151	95	8	71	220	54	193	0.12	35.4	224	67.4107
573	cohE	WP_173738093.1	26.744	86	61	1	127	212	59	142	0.12	35	224	38.3929
574	cohE	WP_077326120.1	27.381	84	59	1	129	212	150	231	0.16	35.4	224	37.5
575	cohE	WP_118753172.1	24.691	81	59	1	132	212	156	234	0.17	35.4	224	36.1607
576	cohE	WP_117482444.1	26.19	84	60	1	129	212	150	231	0.2	35	224	37.5
577	cohE	WP_008703132.1	28.723	94	55	4	81	169	74	160	0.23	34.7	224	41.9643
578	cohE	WP_037344203.1	28	100	50	4	118	196	82	180	0.23	34.7	224	44.6429
579	cohE	WP_004611565.1	26.19	84	60	1	129	212	150	231	0.24	35	224	37.5
580	cohE	WP_118590970.1	26.19	84	60	1	129	212	150	231	0.24	35	224	37.5
581	cohE	WP_117627417.1	27.381	84	59	1	129	212	150	231	0.24	35	224	37.5
582	cohE	WP_022505243.1	35.227	88	51	4	126	212	107	189	0.26	34.7	224	39.2857
583	cohE	WP_117874797.1	26.19	84	60	1	129	212	150	231	0.3	34.7	224	37.5
584	cohE	WP_118633721.1	27.66	94	56	4	81	169	74	160	0.32	34.3	224	41.9643
585	cohE	WP_092975549.1	37.179	78	43	5	130	202	113	189	0.35	34.3	224	34.8214
586	cohE	WP_031563588.1	39.623	53	30	2	130	181	114	165	0.38	33.9	224	23.6607
587	cohE	WP_147419317.1	28	100	69	2	114	212	57	154	0.43	33.5	224	44.6429
588	cohE	WP_074743418.1	39.623	53	30	2	130	181	114	165	0.44	33.9	224	23.6607
589	cohE	WP_119244977.1	28	100	69	2	114	212	134	231	0.44	33.9	224	44.6429
590	cohE	WP_118624543.1	28	100	69	2	114	212	134	231	0.45	33.9	224	44.6429
591	cohE	WP_119244229.1	28	100	69	2	114	212	134	231	0.46	33.9	224	44.6429
592	cohE	WP_121056860.1	28	100	69	2	114	212	134	231	0.47	33.9	224	44.6429
593	cohE	WP_118050735.1	28	100	69	2	114	212	134	231	0.47	33.9	224	44.6429
594	cohE	WP_008688138.1	28	100	69	2	114	212	134	231	0.47	33.9	224	44.6429
595	cohE	WP_117649057.1	28	100	69	2	114	212	134	231	0.49	33.9	224	44.6429
596	cohE	WP_173770326.1	28	100	69	2	114	212	134	231	0.51	33.9	224	44.6429
597	cohE	WP_117846062.1	28	100	69	2	114	212	134	231	0.53	33.9	224	44.6429
598	cohE	WP_080559543.1	30.588	85	55	2	129	211	120	202	0.59	33.5	224	37.9464
599	cohE	WP_117570082.1	27.381	84	59	1	129	212	150	231	0.6	33.5	224	37.5
600	cohE	WP_074741176.1	35.87	92	52	5	130	220	108	193	0.68	33.1	224	41.0714
601	cohE	WP_118636029.1	26.733	101	62	4	119	214	23	116	0.75	32.7	224	45.0893
602	cohE	WP_207723250.1	27.174	92	65	1	121	212	29	118	0.76	32.3	224	41.0714
603	cohE	WP_117457278.1	28.155	103	71	2	111	212	132	232	1	32.7	224	45.9821
604	cohE	WP_118512117.1	27.835	97	67	2	117	212	60	154	1.2	32.3	224	43.3036
605	cohE	WP_028527801.1	31	100	54	6	92	185	85	175	1.6	32.3	224	44.6429
606	cohE	WP_119243163.1	27	100	70	2	114	212	57	154	1.6	32	224	44.6429
607	cohE	WP_037322972.1	29.134	127	72	7	65	185	59	173	1.7	32	224	56.6964
608	cohE	WP_074834466.1	25.175	143	95	5	74	211	67	202	2.1	32	224	63.8393
609	cohE	WP_147413376.1	29.268	82	55	2	114	194	134	213	2.2	32	224	36.6071
610	cohE	WP_173737805.1	27.143	70	40	2	157	216	58	126	3.2	31.2	224	31.25
611	cohE	WP_087282267.1	32.895	76	47	3	130	201	113	188	3.2	31.2	224	33.9286
612	cohE	WP_118163671.1	29.293	99	58	4	92	185	64	155	3.8	30.8	224	44.1964
613	cohE	WP_118758658.1	27	100	70	2	114	212	134	231	4.1	31.2	224	44.6429
614	cohE	WP_024720754.1	27	100	70	2	114	212	134	231	4.2	31.2	224	44.6429
615	cohE	WP_191339533.1	35.227	88	51	5	126	212	108	190	4.2	30.8	224	39.2857
616	cohE	WP_012744271.1	27	100	70	2	114	212	134	231	4.2	31.2	224	44.6429
617	cohE	WP_117927306.1	29.293	99	58	4	92	185	75	166	4.4	30.8	224	44.1964
618	cohE	WP_117925457.1	29.293	99	58	4	92	185	75	166	4.4	30.8	224	44.1964
619	cohE	WP_118198972.1	27	100	70	2	114	212	134	231	4.5	30.8	224	44.6429
620	cohE	WP_022287046.1	29.293	99	58	4	92	185	75	166	4.5	30.8	224	44.1964
621	cohE	WP_118759271.1	29.63	81	48	2	132	207	59	135	4.6	30.4	224	36.1607
622	cohE	WP_002847041.1	27.273	99	62	3	91	185	73	165	4.7	30.8	224	44.1964
623	cohE	WP_195518575.1	29.293	99	58	4	92	185	75	166	4.8	30.8	224	44.1964
624	cohE	WP_028521646.1	23.308	133	91	2	87	215	3	128	5.1	30.8	224	59.375
625	cohE	WP_118410706.1	23.958	96	67	2	101	194	103	194	5.3	30.8	224	42.8571
626	cohE	WP_207752216.1	29.333	75	49	3	126	199	129	200	5.9	30.4	224	33.4821
627	cohE	WP_117854284.1	26	100	71	2	114	212	134	231	6	30.4	224	44.6429
628	cohE	WP_191340474.1	23.837	172	111	6	50	212	42	202	6.3	30.4	224	76.7857
629	cohE	WP_117931710.1	25.301	83	35	2	111	193	21	76	6.4	30.4	224	37.0536
630	cohE	WP_173771118.1	31.579	38	26	0	23	60	69	106	6.9	30.8	224	16.9643
631	cohE	WP_195699130.1	31.579	38	26	0	23	60	69	106	6.9	30.8	224	16.9643
632	cohE	WP_195409098.1	31.579	38	26	0	23	60	69	106	6.9	30.8	224	16.9643
633	cohE	WP_173734905.1	31.579	38	26	0	23	60	69	106	6.9	30.8	224	16.9643
634	cohE	WP_195392030.1	31.579	38	26	0	23	60	69	106	7	30.8	224	16.9643
635	cohE	WP_173769623.1	31.579	38	26	0	23	60	69	106	7	30.8	224	16.9643
636	cohE	WP_118037259.1	27	100	70	2	114	212	134	231	7.7	30.4	224	44.6429
637	cohE	WP_201427470.1	31.395	86	51	4	119	199	96	178	7.9	30	224	38.3929
638	cohE	WP_186934452.1	25.301	83	35	2	111	193	21	76	8.3	30	224	37.0536
639	cohE	WP_195411321.1	30	50	28	1	111	160	21	63	8.5	30	224	22.3214
640	cohE	WP_118608146.1	26.136	88	59	3	102	186	283	367	8.5	30.4	224	39.2857
641	cohE	WP_106765322.1	25.301	83	35	2	111	193	21	76	8.6	30	224	37.0536
642	cohE	WP_101069545.1	25.301	83	35	2	111	193	21	76	8.7	30	224	37.0536
643	cohE	WP_119239383.1	23.611	72	55	0	18	89	58	129	8.7	29.6	224	32.1429
644	cohE	WP_195232009.1	25.301	83	35	2	111	193	21	76	9	30	224	37.0536
645	cohE	WP_118101939.1	25.301	83	35	2	111	193	21	76	9	30	224	37.0536
646	cohE	WP_195456697.1	34	50	30	1	93	142	148	194	9.1	30	224	22.3214
647	cohE	WP_117888156.1	30.189	53	32	2	169	220	137	185	9.2	30.4	224	23.6607
648	cohE	WP_028511397.1	39.683	63	31	4	130	188	44	103	9.5	29.6	224	28.125
649	cohE	WP_117967548.1	25.301	83	35	2	111	193	21	76	9.9	30	224	37.0536
650	csrA	WP_028510901.1	43.333	60	32	1	1	60	1	58	3.45e-12	57.4	61	98.3607
651	csrA	WP_044974531.1	38.333	60	37	0	1	60	1	60	1.56e-11	55.8	61	98.3607
652	csrA	WP_138339041.1	28.333	60	43	0	1	60	502	561	2.4	28.1	61	98.3607
653	csrA	WP_087282257.1	37.838	37	20	1	6	39	628	664	4.3	27.3	61	60.6557
654	csrA	WP_117928127.1	26.667	60	44	0	1	60	502	561	4.9	27.3	61	98.3607
655	csrA	WP_038671263.1	26.667	60	44	0	1	60	502	561	5.5	27.3	61	98.3607
656	csrA	WP_195388866.1	26.667	60	44	0	1	60	502	561	5.8	26.9	61	98.3607
657	csrA	WP_195551279.1	26.667	60	44	0	1	60	502	561	5.8	26.9	61	98.3607
658	csrA	WP_117925228.1	26.667	60	44	0	1	60	502	561	5.8	26.9	61	98.3607
659	csrA	WP_117958333.1	26.667	60	44	0	1	60	502	561	5.8	26.9	61	98.3607
660	csrA	WP_118124413.1	26.667	60	44	0	1	60	502	561	5.9	26.9	61	98.3607
661	csrA	WP_118053720.1	26.667	60	44	0	1	60	502	561	5.9	26.9	61	98.3607
662	csrA	WP_118157361.1	26.667	60	44	0	1	60	502	561	5.9	26.9	61	98.3607
663	csrA	WP_117877952.1	26.667	60	44	0	1	60	502	561	5.9	26.9	61	98.3607
664	csrA	WP_118059661.1	26.667	60	44	0	1	60	502	561	5.9	26.9	61	98.3607
665	csrA	WP_195221796.1	26.667	60	44	0	1	60	502	561	6	26.9	61	98.3607
666	csrA	WP_117858613.1	26.667	60	44	0	1	60	502	561	6	26.9	61	98.3607
667	csrA	WP_117904501.1	26.667	60	44	0	1	60	502	561	6	26.9	61	98.3607
668	csrA	WP_195249828.1	26.667	60	44	0	1	60	502	561	6	26.9	61	98.3607
669	csrA	WP_186491294.1	26.667	60	44	0	1	60	502	561	6	26.9	61	98.3607
670	csrA	WP_117897688.1	26.667	60	44	0	1	60	502	561	6.2	26.9	61	98.3607
671	csrA	WP_118164909.1	26.667	60	44	0	1	60	502	561	6.4	26.9	61	98.3607
672	csrA	WP_117938382.1	26.667	60	44	0	1	60	502	561	6.5	26.9	61	98.3607
673	csrA	WP_117863020.1	26.667	60	44	0	1	60	502	561	6.7	26.9	61	98.3607
674	csrA	WP_117892649.1	26.667	60	44	0	1	60	502	561	6.9	26.9	61	98.3607
675	cydA	WP_019679910.1	36.667	60	30	2	311	366	33	88	1.3	33.1	522	11.4943
676	cydA	WP_037300121.1	36.667	60	30	2	311	366	33	88	1.3	33.1	522	11.4943
677	cydA	WP_028529411.1	41.667	48	21	2	270	313	144	188	1.5	34.3	522	9.1954
678	cydA	WP_118758720.1	41.86	43	20	2	422	459	404	446	1.6	34.3	522	8.23755
679	cydA	WP_109726022.1	36.538	52	29	1	320	367	38	89	3.1	32	522	9.96169
680	cydA	WP_072416684.1	27.692	65	46	1	220	283	18	82	7.7	31.2	522	12.4521
681	cydA	WP_118338939.1	43.59	39	17	2	422	455	404	442	9.5	32	522	7.47126
682	cydA	WP_118330135.1	43.59	39	17	2	422	455	404	442	9.6	32	522	7.47126
683	cydA	WP_020993583.1	43.59	39	17	2	422	455	404	442	9.6	32	522	7.47126
684	cydA	WP_025580637.1	43.59	39	17	2	422	455	404	442	9.7	32	522	7.47126
685	cydA	WP_118408743.1	43.59	39	17	2	422	455	404	442	9.9	32	522	7.47126
686	cydA	WP_118610555.1	43.59	39	17	2	422	455	404	442	9.9	32	522	7.47126
687	cydA	WP_055059872.1	43.59	39	17	2	422	455	404	442	9.9	32	522	7.47126
688	cydB	WP_117676591.1	30.303	132	73	8	127	249	119	240	0.056	38.5	379	34.8285
689	cydB	WP_207640556.1	26.364	110	63	2	148	257	226	317	0.058	38.1	379	29.0237
690	cydB	WP_118630416.1	29.545	132	74	8	127	249	119	240	0.17	37	379	34.8285
691	cydB	WP_055166965.1	29.545	132	74	8	127	249	119	240	0.17	37	379	34.8285
692	cydB	WP_119247501.1	29.545	132	74	8	127	249	119	240	0.17	37	379	34.8285
693	cydB	WP_015541399.1	29.545	132	74	8	127	249	119	240	0.18	37	379	34.8285
694	cydB	WP_117602948.1	29.545	132	74	8	127	249	119	240	0.18	37	379	34.8285
695	cydB	WP_072522471.1	29.545	132	74	8	127	249	119	240	0.18	37	379	34.8285
696	cydB	WP_118137393.1	29.545	132	74	8	127	249	119	240	0.18	37	379	34.8285
697	cydB	WP_117542212.1	29.545	132	74	8	127	249	119	240	2.6	33.1	379	34.8285
698	cydB	WP_117861730.1	29.545	132	74	8	127	249	119	240	2.7	33.1	379	34.8285
699	cydB	WP_117909436.1	29.545	132	74	8	127	249	119	240	2.8	33.1	379	34.8285
700	cydB	WP_117497738.1	29.545	132	74	8	127	249	119	240	2.9	33.1	379	34.8285
701	cydB	WP_037299341.1	40.909	44	25	1	106	149	180	222	2.9	33.1	379	11.6095
702	cydB	WP_117890547.1	29.545	132	74	8	127	249	119	240	3	33.1	379	34.8285
703	cydB	WP_117916486.1	29.545	132	74	8	127	249	119	240	4.1	32.7	379	34.8285
704	cydB	WP_118608983.1	24.038	104	77	1	200	301	45	148	7	31.2	379	27.4406
705	cydB	WP_174095700.1	24.038	104	77	1	200	301	45	148	8.2	30.8	379	27.4406
706	cydB	WP_002847590.1	29.412	51	32	1	28	74	50	100	8.9	31.2	379	13.4565
707	dapB	WP_075424398.1	35.741	263	152	4	7	268	3	249	6.56e-51	169	273	96.337
708	dapB	WP_028514580.1	37.262	263	148	5	7	268	3	249	8.15e-50	167	273	96.337
709	dapB	WP_028519245.1	38.224	259	143	5	7	264	3	245	5.86e-49	164	273	94.8718
710	dapB	WP_024860696.1	37.643	263	147	5	7	268	3	249	5.98e-49	164	273	96.337
711	dapB	WP_117837316.1	36.122	263	153	3	6	268	2	249	1.23e-48	164	273	96.337
712	dapB	WP_118128121.1	35.741	263	154	3	6	268	2	249	3.21e-48	162	273	96.337
713	dapB	WP_021882820.1	36.122	263	153	3	6	268	2	249	3.66e-48	162	273	96.337
714	dapB	WP_155129863.1	36.122	263	153	3	6	268	2	249	4.21e-48	162	273	96.337
715	dapB	WP_118157462.1	35.878	262	153	2	7	268	3	249	4.24e-48	162	273	95.9707
716	dapB	WP_117847661.1	35.741	263	154	3	6	268	2	249	4.44e-48	162	273	96.337
717	dapB	WP_015523862.1	36.122	263	153	3	6	268	2	249	5.33e-48	162	273	96.337
718	dapB	WP_074740188.1	33.969	262	158	3	7	268	3	249	6.14e-48	162	273	95.9707
719	dapB	WP_101028474.1	35.741	263	154	3	6	268	2	249	6.61e-48	162	273	96.337
720	dapB	WP_037275839.1	35.496	262	154	3	7	268	3	249	6.66e-48	162	273	95.9707
721	dapB	WP_109727117.1	37.838	259	144	5	7	264	3	245	8.37e-48	161	273	94.8718
722	dapB	WP_092974501.1	36.122	263	153	4	6	268	2	249	8.59e-48	162	273	96.337
723	dapB	WP_117886991.1	35.741	263	154	3	6	268	2	249	8.74e-48	162	273	96.337
724	dapB	WP_117911172.1	35.741	263	154	3	6	268	2	249	8.84e-48	162	273	96.337
725	dapB	WP_117521131.1	35.741	263	154	3	6	268	2	249	1.3e-47	161	273	96.337
726	dapB	WP_117524528.1	35.741	263	154	3	6	268	2	249	1.33e-47	161	273	96.337
727	dapB	WP_117967020.1	35.741	263	154	3	6	268	2	249	1.37e-47	161	273	96.337
728	dapB	WP_117904353.1	36.26	262	152	3	7	268	3	249	2.02e-47	160	273	95.9707
729	dapB	WP_117857727.1	36.641	262	151	3	7	268	3	249	2.15e-47	160	273	95.9707
730	dapB	WP_022286927.1	36.26	262	152	3	7	268	3	249	2.94e-47	160	273	95.9707
731	dapB	WP_041337303.1	36.26	262	152	3	7	268	3	249	3.01e-47	160	273	95.9707
732	dapB	WP_118163337.1	35.496	262	154	2	7	268	3	249	3.97e-47	160	273	95.9707
733	dapB	WP_072950589.1	36.882	263	149	5	7	268	3	249	4.48e-47	159	273	96.337
734	dapB	WP_117949685.1	35.361	263	155	3	6	268	2	249	4.68e-47	160	273	96.337
735	dapB	WP_074717379.1	36.882	263	149	5	7	268	3	249	4.68e-47	159	273	96.337
736	dapB	WP_195517973.1	36.26	262	152	3	7	268	3	249	4.72e-47	160	273	95.9707
737	dapB	WP_015558972.1	34.848	264	155	5	7	269	3	250	5.35e-47	159	273	96.7033
738	dapB	WP_009987635.1	34.749	259	152	5	7	264	3	245	6.82e-47	159	273	94.8718
739	dapB	WP_074833518.1	35.249	261	154	2	8	268	4	249	7.18e-47	159	273	95.6044
740	dapB	WP_028516841.1	36.882	263	149	5	7	268	3	249	8.73e-47	159	273	96.337
741	dapB	WP_118123685.1	35.878	262	153	3	7	268	3	249	9.5e-47	159	273	95.9707
742	dapB	WP_074960685.1	34.866	261	155	2	8	268	4	249	1.27e-46	159	273	95.6044
743	dapB	WP_031561495.1	33.969	262	158	3	7	268	3	249	1.74e-46	158	273	95.9707
744	dapB	WP_117889164.1	36.09	266	154	4	6	270	2	252	1.81e-46	158	273	97.4359
745	dapB	WP_028510929.1	34.351	262	157	2	7	268	3	249	2.06e-46	158	273	95.9707
746	dapB	WP_037290372.1	34.483	261	156	2	8	268	4	249	2.27e-46	158	273	95.6044
747	dapB	WP_021682285.1	34.981	263	154	5	7	268	3	249	2.8e-46	157	273	96.337
748	dapB	WP_024856339.1	34.483	261	156	2	8	268	4	249	3.84e-46	157	273	95.6044
749	dapB	WP_021925712.1	34.091	264	158	3	6	268	2	250	5.66e-46	157	273	96.7033
750	dapB	WP_019679219.1	33.969	262	158	2	7	268	3	249	1.34e-45	156	273	95.9707
751	dapB	WP_124098577.1	34.866	261	155	2	8	268	4	249	1.95e-45	155	273	95.6044
752	dapB	WP_118614596.1	38.356	219	132	2	51	268	34	250	2.28e-45	155	273	80.2198
753	dapB	WP_037296931.1	33.588	262	159	2	7	268	3	249	2.29e-45	155	273	95.9707
754	dapB	WP_138270160.1	38.636	220	132	2	51	269	34	251	3.83e-45	155	273	80.5861
755	dapB	WP_008706259.1	37.9	219	133	2	51	268	34	250	3.85e-45	155	273	80.2198
756	dapB	WP_118574466.1	37.9	219	133	2	51	268	34	250	4.06e-45	155	273	80.2198
757	dapB	WP_028505445.1	34.221	263	158	3	6	268	2	249	5.4e-45	154	273	96.337
758	dapB	WP_191339151.1	34.47	264	154	4	7	268	3	249	5.47e-45	154	273	96.7033
759	dapB	WP_118582164.1	37.727	220	134	2	51	269	34	251	5.88e-45	154	273	80.5861
760	dapB	WP_117845062.1	37.9	219	133	2	51	268	34	250	6.11e-45	154	273	80.2198
761	dapB	WP_117674241.1	37.9	219	133	2	51	268	34	250	6.95e-45	154	273	80.2198
762	dapB	WP_148461017.1	37.727	220	134	2	51	269	34	251	7.21e-45	154	273	80.5861
763	dapB	WP_119235492.1	38.785	214	128	2	56	268	39	250	7.34e-45	154	273	78.3883
764	dapB	WP_013498868.1	34.483	261	156	2	8	268	4	249	7.78e-45	154	273	95.6044
765	dapB	WP_118520013.1	37.9	219	133	2	51	268	34	250	1.06e-44	154	273	80.2198
766	dapB	WP_118723531.1	37.879	264	148	4	6	268	2	250	1.76e-44	153	273	96.7033
767	dapB	WP_118670221.1	37.9	219	133	2	51	268	34	250	1.85e-44	153	273	80.2198
768	dapB	WP_118633489.1	37.443	219	134	2	51	268	34	250	1.89e-44	153	273	80.2198
769	dapB	WP_022506338.1	33.585	265	158	4	7	268	3	252	3.08e-44	152	273	97.0696
770	dapB	WP_119252487.1	36.111	252	146	3	6	257	2	238	6.8e-44	151	273	92.3077
771	dapB	WP_121055078.1	37.736	265	147	5	6	268	2	250	7.9e-44	151	273	97.0696
772	dapB	WP_072522184.1	37.674	215	131	2	56	269	39	251	4.03e-43	149	273	78.7546
773	dapB	WP_186935102.1	32.453	265	161	5	6	268	2	250	5.13e-43	149	273	97.0696
774	dapB	WP_022235078.1	32.453	265	161	5	6	268	2	250	5.42e-43	149	273	97.0696
775	dapB	WP_118511640.1	37.443	219	134	2	51	268	34	250	1.11e-42	148	273	80.2198
776	dapB	WP_118061798.1	38.813	219	131	2	51	268	34	250	1.41e-42	148	273	80.2198
777	dapB	WP_186833392.1	35.985	264	150	5	6	268	2	247	4.28e-42	147	273	96.7033
778	dapB	WP_173761982.1	38.356	219	132	2	51	268	34	250	5.03e-42	147	273	80.2198
779	dapB	WP_119240465.1	37.9	219	133	2	51	268	34	250	5.25e-42	147	273	80.2198
780	dapB	WP_087167489.1	34.201	269	155	5	6	270	2	252	6.75e-42	146	273	98.5348
781	dapB	WP_118070897.1	37.9	219	133	2	51	268	34	250	8.14e-42	146	273	80.2198
782	dapB	WP_173738769.1	37.443	219	134	2	51	268	34	250	1.35e-41	145	273	80.2198
783	dapB	WP_044976762.1	39.487	195	116	1	74	268	57	249	1.59e-41	145	273	71.4286
784	dapB	WP_015526245.1	37.443	219	134	2	51	268	34	250	2.4e-41	145	273	80.2198
785	dapB	WP_072418478.1	33.588	262	159	2	7	268	3	249	2.86e-41	145	273	95.9707
786	dapB	WP_118512675.1	36.986	219	135	2	51	268	34	250	6.93e-41	144	273	80.2198
787	dapB	WP_028528558.1	34.211	266	157	6	6	269	2	251	7.54e-39	139	273	97.4359
788	dapB	WP_118085124.1	30.466	279	152	5	6	270	2	252	8.09e-39	138	273	102.198
789	dapB	WP_117861009.1	30.824	279	151	5	6	270	2	252	5.7e-35	128	273	102.198
790	dapB	WP_117498117.1	30.824	279	151	5	6	270	2	252	6.61e-35	128	273	102.198
791	dapB	WP_117826627.1	30.824	279	151	5	6	270	2	252	7.59e-35	128	273	102.198
792	dapB	WP_015529604.1	30.824	279	151	5	6	270	2	252	9.09e-35	128	273	102.198
793	dapB	WP_118113581.1	30.824	279	151	5	6	270	2	252	1.11e-34	127	273	102.198
794	dapB	WP_117836019.1	40.437	183	106	2	89	270	72	252	1.22e-34	127	273	67.033
795	dapB	WP_117890219.1	40.437	183	106	2	89	270	72	252	1.3e-34	127	273	67.033
796	dapB	WP_201427524.1	42.029	138	78	1	131	268	1	136	6.11e-30	112	273	50.5495
797	dapB	WP_186489502.1	26	100	61	3	175	263	103	200	2.7	32	273	36.63
798	dapB	WP_002851818.1	26	100	61	3	175	263	103	200	2.8	32	273	36.63
799	dapB	WP_118610855.1	40.426	47	26	1	136	182	210	254	2.8	32.3	273	17.2161
800	dapB	WP_119244737.1	31.373	51	29	1	72	116	90	140	4	31.6	273	18.6813
801	dapB	WP_072948066.1	27.103	107	64	4	125	223	79	179	4.1	31.6	273	39.1941
802	dapB	WP_186864774.1	31.683	101	54	7	7	96	4	100	4.4	31.6	273	36.9963
803	dapB	WP_121055955.1	31.683	101	54	7	7	96	4	100	4.7	31.6	273	36.9963
804	dapB	WP_051411539.1	39.683	63	30	3	105	161	74	134	7.4	30.8	273	23.0769
805	dapB	WP_044983080.1	32.308	65	32	2	7	71	3	55	8.4	30.8	273	23.8095
806	dapB	WP_119240420.1	23.729	59	45	0	24	82	626	684	9.3	30.8	273	21.6117
807	dapD	WP_118510249.1	32.979	94	52	4	128	211	183	275	0.016	39.3	274	34.3066
808	dapD	WP_118247245.1	31.915	94	53	4	128	211	183	275	0.021	38.9	274	34.3066
809	dapD	WP_119235508.1	31.915	94	53	4	128	211	183	275	0.022	38.9	274	34.3066
810	dapD	WP_118571324.1	31.915	94	53	4	128	211	183	275	0.022	38.9	274	34.3066
811	dapD	WP_118609515.1	31.915	94	53	4	128	211	183	275	0.022	38.9	274	34.3066
812	dapD	WP_117675767.1	31.915	94	53	4	128	211	183	275	0.022	38.9	274	34.3066
813	dapD	WP_118629091.1	31.915	94	53	4	128	211	183	275	0.023	38.5	274	34.3066
814	dapD	WP_055153837.1	31.915	94	53	4	128	211	183	275	0.051	37.7	274	34.3066
815	dapD	WP_008705761.1	31.915	94	53	4	128	211	183	275	0.051	37.7	274	34.3066
816	dapD	WP_120062476.1	31.915	94	53	4	128	211	183	275	0.051	37.7	274	34.3066
817	dapD	WP_124099740.1	23.602	161	118	3	58	214	213	372	0.083	37.4	274	58.7591
818	dapD	WP_117601958.1	33.333	81	50	3	128	205	69	148	0.11	36.2	274	29.562
819	dapD	WP_055200027.1	30.851	94	54	4	128	211	183	275	0.12	36.6	274	34.3066
820	dapD	WP_118408816.1	30.851	94	54	4	128	211	183	275	0.12	36.6	274	34.3066
821	dapD	WP_118610760.1	30.851	94	54	4	128	211	183	275	0.12	36.6	274	34.3066
822	dapD	WP_175405379.1	31.579	95	51	3	125	205	67	161	0.13	36.2	274	34.6715
823	dapD	WP_117878318.1	31.579	95	61	3	111	204	106	197	0.13	35.8	274	34.6715
824	dapD	WP_044983253.1	33.784	74	44	1	171	244	612	680	0.2	36.2	274	27.0073
825	dapD	WP_138269991.1	30.851	94	54	4	128	211	185	277	0.23	35.4	274	34.3066
826	dapD	WP_072521569.1	29.787	94	55	4	128	211	185	277	0.26	35.4	274	34.3066
827	dapD	WP_177388578.1	27.869	61	39	2	169	229	21	76	0.36	32.7	274	22.2628
828	dapD	WP_074832487.1	27.358	106	73	4	104	208	329	431	0.39	35	274	38.6861
829	dapD	WP_119242563.1	24.638	69	48	1	166	234	157	221	0.44	35	274	25.1825
830	dapD	WP_013497329.1	27.358	106	73	4	104	208	329	431	0.48	34.7	274	38.6861
831	dapD	WP_118574917.1	33.333	48	32	0	173	220	25	72	0.49	32.7	274	17.5182
832	dapD	WP_117905159.1	23.913	92	60	3	121	210	69	152	0.5	33.5	274	33.5766
833	dapD	WP_117865639.1	23.913	92	60	3	121	210	69	152	0.55	33.5	274	33.5766
834	dapD	WP_117894173.1	25	92	59	3	121	210	69	152	0.55	33.5	274	33.5766
835	dapD	WP_117977173.1	30.864	81	52	3	128	205	69	148	0.64	33.9	274	29.562
836	dapD	WP_118723649.1	24.684	158	88	5	49	205	21	148	0.65	33.9	274	57.6642
837	dapD	WP_147339217.1	20.313	128	91	3	89	215	82	199	0.69	33.9	274	46.7153
838	dapD	WP_024857498.1	27.358	106	73	4	104	208	329	431	0.7	34.3	274	38.6861
839	dapD	WP_020437267.1	20.313	128	91	3	89	215	82	199	0.7	33.9	274	46.7153
840	dapD	WP_037284736.1	27.358	106	73	4	104	208	329	431	0.72	34.3	274	38.6861
841	dapD	WP_015528958.1	30.864	81	52	3	128	205	69	148	0.73	33.9	274	29.562
842	dapD	WP_117958277.1	23.913	92	60	3	121	210	69	152	0.77	33.1	274	33.5766
843	dapD	WP_118142567.1	32	50	34	0	173	222	36	85	0.86	32.3	274	18.2482
844	dapD	WP_074961745.1	27.358	106	73	4	104	208	329	431	0.87	33.9	274	38.6861
845	dapD	WP_118578347.1	35.714	42	27	0	175	216	139	180	0.88	33.5	274	15.3285
846	dapD	WP_117942704.1	23.404	141	101	3	1	138	82	218	0.97	33.5	274	51.4599
847	dapD	WP_147322146.1	20.313	128	91	3	89	215	82	199	0.97	33.5	274	46.7153
848	dapD	WP_197533023.1	28.302	53	38	0	168	220	76	128	1	32.7	274	19.3431
849	dapD	WP_117568968.1	35.714	42	27	0	175	216	139	180	1.1	33.1	274	15.3285
850	dapD	WP_117539188.1	35.714	42	27	0	175	216	139	180	1.1	33.1	274	15.3285
851	dapD	WP_117989044.1	29.63	81	53	3	128	205	69	148	1.3	33.1	274	29.562
852	dapD	WP_118758933.1	41.026	39	23	0	177	215	136	174	1.7	32.7	274	14.2336
853	dapD	WP_181989054.1	23.684	114	62	2	108	221	81	169	2	32	274	41.6058
854	dapD	WP_195221732.1	23.913	92	60	3	121	210	69	152	2.4	31.6	274	33.5766
855	dapD	WP_072522408.1	25.843	89	47	1	151	220	95	183	2.4	32	274	32.4818
856	dapD	WP_117827557.1	25.843	89	47	1	151	220	95	183	2.8	32	274	32.4818
857	dapD	WP_158576599.1	23.684	114	62	2	108	221	81	169	3.1	31.6	274	41.6058
858	dapD	WP_024861433.1	25.6	125	86	6	68	191	290	408	3.3	32.3	274	45.6204
859	dapD	WP_181988428.1	25.806	124	60	4	128	220	31	153	4.1	31.2	274	45.2555
860	dapD	WP_118062451.1	31.429	70	31	4	176	245	99	151	4.3	31.2	274	25.5474
861	dapD	WP_118316106.1	44.828	29	16	0	177	205	114	142	4.4	31.2	274	10.5839
862	dapD	WP_201426630.1	23.729	118	70	4	102	213	65	168	4.7	31.2	274	43.0657
863	dapD	WP_118609013.1	25.843	89	47	1	151	220	95	183	4.9	31.2	274	32.4818
864	dapD	WP_081367847.1	25.191	131	85	7	65	191	287	408	5	31.6	274	47.8102
865	dapD	WP_117960535.1	25.641	78	48	2	131	208	99	166	5.6	30.8	274	28.4672
866	dapD	WP_117733462.1	26.923	104	66	4	110	205	321	422	5.6	31.6	274	37.9562
867	dapD	WP_021682804.1	26.923	104	66	4	110	205	321	422	5.7	31.6	274	37.9562
868	dapD	WP_138270193.1	32.353	102	54	4	105	198	310	404	6.4	31.2	274	37.2263
869	dapD	WP_055146640.1	33.333	48	32	0	173	220	136	183	6.5	30.8	274	17.5182
870	dapD	WP_028514084.1	25.781	128	82	7	68	191	290	408	6.5	31.2	274	46.7153
871	dapD	WP_002848194.1	34.848	66	39	2	153	214	77	142	6.5	30.8	274	24.0876
872	dapD	WP_109726615.1	30.702	114	52	5	147	256	139	229	6.6	30.8	274	41.6058
873	dapD	WP_118342175.1	29.545	44	31	0	165	208	126	169	6.7	30.8	274	16.0584
874	dapD	WP_181982867.1	21.171	222	118	7	93	269	199	408	7.5	31.2	274	81.0219
875	dapD	WP_117636401.1	25	108	56	2	108	215	81	163	7.8	30.4	274	39.4161
876	dapD	WP_124099617.1	24.359	78	57	1	128	203	77	154	7.9	30.4	274	28.4672
877	dapD	WP_118330145.1	29.412	51	35	1	170	220	69	118	8	30.4	274	18.6131
878	dapD	WP_037297992.1	27.679	112	61	6	101	205	63	161	8.1	30.4	274	40.8759
879	dapD	WP_182430017.1	23.214	112	61	2	108	219	81	167	8.5	30	274	40.8759
880	dapD	WP_002848345.1	27.358	106	73	4	104	208	329	431	8.6	30.8	274	38.6861
881	dapD	WP_055166451.1	29.412	51	35	1	170	220	109	158	8.7	30.4	274	18.6131
882	dapD	WP_117928072.1	25	100	45	3	136	205	27	126	9	30	274	36.4964
883	dapD	WP_195587383.1	28.421	95	41	3	152	234	55	134	9.2	30.4	274	34.6715
884	dapD	WP_118623842.1	29.333	75	46	3	175	248	123	191	9.3	30	274	27.3723
885	dapF	WP_117888969.1	43.06	281	149	4	1	274	1	277	1e-75	234	274	102.555
886	dapF	WP_186864646.1	41.877	277	150	5	1	270	1	273	2.85e-69	218	274	101.095
887	dapF	WP_022074992.1	41.877	277	150	5	1	270	1	273	3.54e-69	217	274	101.095
888	dapF	WP_028530449.1	40.143	279	160	3	1	274	1	277	1.36e-68	216	274	101.825
889	dapF	WP_055146448.1	41.877	277	150	5	1	270	1	273	1.57e-68	216	274	101.095
890	dapF	WP_117569544.1	41.877	277	150	5	1	270	1	273	1.95e-68	215	274	101.095
891	dapF	WP_020436623.1	41.877	277	150	5	1	270	1	273	1.97e-68	215	274	101.095
892	dapF	WP_117916553.1	41.877	277	150	5	1	270	1	273	2.04e-68	215	274	101.095
893	dapF	WP_117908312.1	41.877	277	150	5	1	270	1	273	2.25e-68	215	274	101.095
894	dapF	WP_117540263.1	41.877	277	150	5	1	270	1	273	2.62e-68	215	274	101.095
895	dapF	WP_021925335.1	40.283	283	156	5	1	274	1	279	6.83e-68	214	274	103.285
896	dapF	WP_117861708.1	41.516	277	151	5	1	270	1	273	7.02e-68	214	274	101.095
897	dapF	WP_117961238.1	41.877	277	150	5	1	270	1	273	7.5e-68	214	274	101.095
898	dapF	WP_195477671.1	39.576	283	158	5	1	274	1	279	1.12e-67	214	274	103.285
899	dapF	WP_075423689.1	43.972	282	144	7	1	272	1	278	1.34e-67	213	274	102.92
900	dapF	WP_195409804.1	39.576	283	158	5	1	274	1	279	1.61e-67	213	274	103.285
901	dapF	WP_118175671.1	41.516	277	151	5	1	270	1	273	2.75e-67	212	274	101.095
902	dapF	WP_187565067.1	39.576	283	158	5	1	274	1	279	4.76e-67	212	274	103.285
903	dapF	WP_118578177.1	39.576	283	158	5	1	274	1	279	4.91e-67	212	274	103.285
904	dapF	WP_195391977.1	39.223	283	159	5	1	274	1	279	1.47e-66	211	274	103.285
905	dapF	WP_148461117.1	39.223	283	159	5	1	274	1	279	2.47e-66	210	274	103.285
906	dapF	WP_118509440.1	39.858	281	156	5	1	272	1	277	2.64e-66	210	274	102.555
907	dapF	WP_118070591.1	39.041	292	147	6	1	274	1	279	4.02e-66	209	274	106.569
908	dapF	WP_118063783.1	39.041	292	147	6	1	274	1	279	4.2e-66	209	274	106.569
909	dapF	WP_148448496.1	39.041	292	147	6	1	274	1	279	4.78e-66	209	274	106.569
910	dapF	WP_195991840.1	39.223	283	159	5	1	274	1	279	6.27e-66	209	274	103.285
911	dapF	WP_119239354.1	38.699	292	148	6	1	274	1	279	7.07e-66	209	274	106.569
912	dapF	WP_117674356.1	39.502	281	157	5	1	272	1	277	8.8e-66	209	274	102.555
913	dapF	WP_118168813.1	39.041	292	147	6	1	274	1	279	1.24e-65	208	274	106.569
914	dapF	WP_195455459.1	38.356	292	149	6	1	274	1	279	2.18e-65	207	274	106.569
915	dapF	WP_118368816.1	39.041	292	147	6	1	274	1	279	3.36e-65	207	274	106.569
916	dapF	WP_015526134.1	38.699	292	148	6	1	274	1	279	3.79e-65	207	274	106.569
917	dapF	WP_118608149.1	38.699	292	148	6	1	274	1	279	1e-64	206	274	106.569
918	dapF	WP_072522037.1	39.362	282	157	6	1	272	1	278	1.36e-64	206	274	102.92
919	dapF	WP_055052695.1	38.276	290	148	6	1	272	1	277	4.69e-64	204	274	105.839
920	dapF	WP_022067979.1	38.869	283	160	5	1	274	1	279	6.57e-64	204	274	103.285
921	dapF	WP_118623394.1	38.947	285	157	6	1	274	1	279	7.36e-64	204	274	104.015
922	dapF	WP_119234716.1	39.929	283	157	6	1	274	1	279	1.35e-63	203	274	103.285
923	dapF	WP_028520273.1	39.643	280	159	6	1	272	1	278	2.05e-63	202	274	102.19
924	dapF	WP_022380493.1	37.671	292	151	6	1	274	1	279	2.83e-63	202	274	106.569
925	dapF	WP_055059321.1	37.586	290	150	6	1	272	1	277	3.29e-63	202	274	105.839
926	dapF	WP_118610340.1	37.671	292	151	6	1	274	1	279	4.65e-63	202	274	106.569
927	dapF	WP_118512580.1	38.246	285	159	6	1	274	1	279	4.84e-63	202	274	104.015
928	dapF	WP_109725291.1	40.071	282	155	7	1	272	1	278	6.74e-63	201	274	102.92
929	dapF	WP_037298905.1	39.568	278	158	5	1	270	1	276	8.04e-63	201	274	101.46
930	dapF	WP_019678540.1	39.568	278	158	5	1	270	1	276	8.48e-63	201	274	101.46
931	dapF	WP_074717219.1	40.702	285	147	7	1	272	1	276	8.22e-62	199	274	104.015
932	dapF	WP_028516865.1	41.219	279	150	6	1	270	1	274	1.49e-61	198	274	101.825
933	dapF	WP_024860308.1	40.714	280	152	6	1	270	1	276	1.79e-61	197	274	102.19
934	dapF	WP_072950465.1	40.636	283	146	7	1	270	1	274	4.21e-61	197	274	103.285
935	dapF	WP_028515949.1	40.357	280	153	7	1	270	1	276	3.36e-60	194	274	102.19
936	dapF	WP_015558798.1	38.947	285	157	8	1	274	1	279	4.68e-60	194	274	104.015
937	dapF	WP_009982851.1	39.068	279	156	6	1	270	1	274	1.35e-59	193	274	101.825
938	dapF	WP_072300119.1	39.643	280	155	7	1	270	1	276	2e-59	192	274	102.19
939	dapF	WP_040647626.1	37.857	280	159	6	1	270	1	275	4.43e-58	189	274	102.19
940	dapF	WP_117732511.1	37.857	280	159	6	1	270	1	275	5.27e-58	189	274	102.19
941	dapF	WP_201426989.1	38.163	283	162	6	1	274	4	282	3.63e-54	179	274	103.285
942	dapF	WP_081777235.1	37.943	282	161	5	1	272	1069	1346	5.2e-54	191	274	102.92
943	dapF	WP_031560333.1	40.647	278	155	6	1	270	1	276	3.43e-53	176	274	101.46
944	dapF	WP_191340072.1	39.437	284	157	7	1	274	1	279	4.93e-53	176	274	103.65
945	dapF	WP_074741315.1	40.647	278	155	6	1	270	1	276	3.95e-52	174	274	101.46
946	dapF	WP_201428520.1	35.54	287	166	9	1	274	8	288	6.61e-51	171	274	104.745
947	dapF	WP_186934664.1	36.014	286	165	8	1	274	1071	1350	3.05e-49	177	274	104.38
948	dapF	WP_195410033.1	36.014	286	165	8	1	274	1071	1350	3.56e-49	177	274	104.38
949	dapF	WP_015522632.1	35.315	286	167	7	1	274	1071	1350	1.14e-48	175	274	104.38
950	dapF	WP_101028925.1	35.315	286	167	7	1	274	1071	1350	1.18e-48	175	274	104.38
951	dapF	WP_092976739.1	36.237	287	164	7	1	274	1071	1351	3.58e-48	174	274	104.745
952	dapF	WP_117950090.1	35.315	286	167	7	1	274	1071	1350	4.34e-48	174	274	104.38
953	dapF	WP_155130878.1	35.315	286	167	7	1	274	1071	1350	4.87e-48	173	274	104.38
954	dapF	WP_118101917.1	35.315	286	167	7	1	274	1071	1350	4.87e-48	173	274	104.38
955	dapF	WP_117522785.1	35.315	286	167	7	1	274	1071	1350	4.96e-48	173	274	104.38
956	dapF	WP_084262138.1	35.816	282	167	5	1	272	1072	1349	5.11e-48	173	274	102.92
957	dapF	WP_117931607.1	35.315	286	167	7	1	274	1071	1350	5.16e-48	173	274	104.38
958	dapF	WP_195231832.1	35.315	286	167	7	1	274	1071	1350	5.16e-48	173	274	104.38
959	dapF	WP_117839115.1	35.315	286	167	7	1	274	1071	1350	5.21e-48	173	274	104.38
960	dapF	WP_117912838.1	35.315	286	167	7	1	274	1071	1350	5.31e-48	173	274	104.38
961	dapF	WP_117520923.1	34.965	286	168	7	1	274	1071	1350	1.21e-47	172	274	104.38
962	dapF	WP_117979579.1	34.965	286	168	7	1	274	1071	1350	1.51e-47	172	274	104.38
963	dapF	WP_101070775.1	34.965	286	168	7	1	274	1071	1350	1.51e-47	172	274	104.38
964	dapF	WP_117886599.1	34.965	286	168	7	1	274	1071	1350	1.51e-47	172	274	104.38
965	dapF	WP_118128753.1	34.965	286	168	7	1	274	1071	1350	1.6e-47	172	274	104.38
966	dapF	WP_117967616.1	34.965	286	168	7	1	274	1071	1350	1.6e-47	172	274	104.38
967	dapF	WP_117951108.1	34.965	286	168	7	1	274	1071	1350	1.6e-47	172	274	104.38
968	dapF	WP_117970506.1	34.965	286	168	7	1	274	1071	1350	2.1e-47	171	274	104.38
969	dapF	WP_118670217.1	33.824	272	170	5	3	269	9	275	5.07e-47	160	274	99.2701
970	dapF	WP_081678842.1	33.824	272	170	5	3	269	9	275	6.69e-47	160	274	99.2701
971	dapF	WP_118609954.1	33.456	272	171	5	3	269	9	275	7.45e-47	160	274	99.2701
972	dapF	WP_118509363.1	33.456	272	171	5	3	269	9	275	1.32e-46	159	274	99.2701
973	dapF	WP_119234909.1	33.824	272	170	5	3	269	7	273	1.68e-46	159	274	99.2701
974	dapF	WP_081017120.1	33.456	272	171	5	3	269	9	275	2.88e-46	159	274	99.2701
975	dapF	WP_118614602.1	33.456	272	171	5	3	269	9	275	3.92e-46	158	274	99.2701
976	dapF	WP_118409150.1	33.456	272	171	5	3	269	9	275	5.13e-46	158	274	99.2701
977	dapF	WP_020993653.1	33.088	272	172	5	3	269	7	273	1.17e-45	157	274	99.2701
978	dapF	WP_118633493.1	33.088	272	172	5	3	269	9	275	1.58e-45	157	274	99.2701
979	dapF	WP_117674250.1	33.088	272	172	5	3	269	7	273	1.78e-45	156	274	99.2701
980	dapF	WP_118247390.1	33.088	272	172	5	3	269	7	273	2.02e-45	156	274	99.2701
981	dapF	WP_118629492.1	33.088	272	172	5	3	269	7	273	3.24e-45	156	274	99.2701
982	dapF	WP_138157223.1	36.237	287	164	8	1	274	1071	1351	6.79e-44	161	274	104.745
983	dapF	WP_211147956.1	36.934	287	162	9	1	274	1071	1351	8e-44	161	274	104.745
984	dapF	WP_074833736.1	35.315	286	167	6	1	274	1072	1351	1.64e-43	160	274	104.38
985	dapF	WP_002848374.1	35.664	286	166	6	1	274	1072	1351	1.69e-43	160	274	104.38
986	dapF	WP_024856068.1	34.965	286	168	6	1	274	1072	1351	2.01e-43	160	274	104.38
987	dapF	WP_080691348.1	34.965	286	168	6	1	274	1072	1351	2.76e-43	160	274	104.38
988	dapF	WP_013498995.1	34.965	286	168	6	1	274	1072	1351	3.48e-43	159	274	104.38
989	dapF	WP_074960402.1	34.615	286	169	6	1	274	1072	1351	5.2e-43	159	274	104.38
990	dapF	WP_021925700.1	30.627	271	178	5	4	269	8	273	5.83e-42	147	274	98.9051
991	dapF	WP_195590592.1	30.855	269	176	5	4	267	8	271	2.86e-41	145	274	98.1752
992	dapF	WP_195391864.1	30.855	269	176	5	4	267	8	271	4.57e-41	145	274	98.1752
993	dapF	WP_118162786.1	36.678	289	153	8	2	272	1073	1349	4.79e-41	153	274	105.474
994	dapF	WP_117878019.1	36.014	286	159	6	2	272	1073	1349	5.37e-41	153	274	104.38
995	dapF	WP_118580346.1	30.855	269	176	5	4	267	8	271	5.72e-41	145	274	98.1752
996	dapF	WP_138270086.1	31.481	270	175	5	5	269	9	273	6.23e-41	145	274	98.5401
997	dapF	WP_124099222.1	36.014	286	165	7	1	274	1072	1351	1.06e-40	152	274	104.38
998	dapF	WP_117896694.1	35.764	288	157	7	2	272	1073	1349	1.44e-40	152	274	105.109
999	dapF	WP_117856606.1	35.764	288	157	7	2	272	1073	1349	1.51e-40	152	274	105.109
1000	dapF	WP_117926969.1	35.764	288	157	7	2	272	1073	1349	1.54e-40	152	274	105.109
1001	dapF	WP_118123533.1	35.764	288	157	7	2	272	1073	1349	1.57e-40	152	274	105.109
1002	dapF	WP_117956465.1	35.764	288	157	7	2	272	1073	1349	1.62e-40	152	274	105.109
1003	dapF	WP_117903738.1	35.764	288	157	7	2	272	1073	1349	1.62e-40	152	274	105.109
1004	dapF	WP_117939577.1	35.764	288	157	7	2	272	1073	1349	1.63e-40	152	274	105.109
1005	dapF	WP_022287412.1	35.764	288	157	7	2	272	1073	1349	1.65e-40	152	274	105.109
1006	dapF	WP_081856044.1	35.764	288	157	7	2	272	1073	1349	1.67e-40	152	274	105.109
1007	dapF	WP_173735272.1	30.483	269	177	5	4	267	8	271	2.36e-40	143	274	98.1752
1008	dapF	WP_195379610.1	30.483	269	177	5	4	267	8	271	3.32e-40	143	274	98.1752
1009	dapF	WP_195992739.1	30.483	269	177	5	4	267	8	271	4.38e-40	142	274	98.1752
1010	dapF	WP_195699578.1	30.112	269	178	5	4	267	8	271	1.75e-39	141	274	98.1752
1011	dapF	WP_117943713.1	31.111	270	176	5	5	269	9	273	4.1e-39	140	274	98.5401
1012	dapF	WP_087167689.1	34.182	275	161	6	1	270	1	260	1.94e-38	138	274	100.365
1013	dapF	WP_072417653.1	35.889	287	165	7	1	274	1072	1352	9.61e-38	144	274	104.745
1014	dapF	WP_119246533.1	31.111	270	176	5	5	269	9	273	6.44e-37	134	274	98.5401
1015	dapF	WP_117603385.1	32.13	277	168	7	1	267	3	269	1.37e-35	131	274	101.095
1016	dapF	WP_186865239.1	32.721	272	168	6	3	267	5	268	1.56e-32	123	274	99.2701
1017	dapF	WP_121056036.1	32.836	268	173	5	3	267	5	268	1.93e-32	122	274	97.8102
1018	dcd	WP_074718465.1	36.41	195	103	5	1	193	1	176	2.33e-31	114	193	101.036
1019	dcd	WP_028517185.1	36.41	195	103	5	1	193	1	176	4.04e-31	114	193	101.036
1020	dcd	WP_074739955.1	36.41	195	103	6	1	193	1	176	6.92e-31	113	193	101.036
1021	dcd	WP_024857300.1	34.715	193	107	4	1	193	1	174	1.88e-29	109	193	100
1022	dcd	WP_074960412.1	34.715	193	107	5	1	193	1	174	8.38e-29	107	193	100
1023	dcd	WP_072417643.1	34.197	193	108	5	1	193	1	174	1.47e-28	107	193	100
1024	dcd	WP_037284319.1	34.197	193	108	4	1	193	1	174	2.23e-28	107	193	100
1025	dcd	WP_074833766.1	34.197	193	108	5	1	193	1	174	4.34e-28	106	193	100
1026	dcd	WP_028515887.1	35.385	195	105	5	1	193	1	176	5.42e-28	105	193	101.036
1027	dcd	WP_013496931.1	33.161	193	110	4	1	193	1	174	3e-27	103	193	100
1028	dcd	WP_117940465.1	32.124	193	112	5	1	193	1	174	2.51e-24	96.3	193	100
1029	dcd	WP_118609248.1	30.702	114	78	1	77	190	65	177	2.78e-14	71.2	193	59.0674
1030	dcd	WP_182434544.1	26.667	165	114	1	26	190	56	213	1.63e-13	70.1	193	85.4922
1031	dcd	WP_195478748.1	24.876	201	130	6	3	193	23	212	1.15e-11	64.7	193	104.145
1032	dcd	WP_173734990.1	26.768	198	125	10	1	189	1	187	8.2e-10	58.5	193	102.591
1033	dcd	WP_118630847.1	26.923	104	74	1	79	182	46	147	1.34e-05	47	193	53.886
1034	dcd	WP_021925884.1	25.714	105	76	1	78	182	45	147	4.76e-05	45.4	193	54.4041
1035	dcd	WP_186935325.1	25.301	83	58	2	97	178	46	125	0.013	37.4	193	43.0052
1036	dcd	WP_118178332.1	29.63	81	55	1	83	163	36	114	0.46	33.1	193	41.9689
1037	dcd	WP_040647667.1	23.529	119	81	5	65	174	478	595	0.53	33.9	193	61.658
1038	dcd	WP_015557730.1	23.684	114	79	3	65	177	27	133	4.3	30	193	59.0674
1039	dcd	WP_005361111.1	28.395	81	56	1	83	163	36	114	4.9	30	193	41.9689
1040	dcd	WP_006861303.1	27.16	81	57	1	83	163	36	114	5.7	29.6	193	41.9689
1041	dcd	WP_055158506.1	28.75	80	55	1	83	162	36	113	8.7	29.3	193	41.4508
1042	dcd	WP_028530172.1	19.54	87	68	2	57	143	43	127	9.2	30	193	45.0777
1043	dicA	WP_038672246.1	33.333	96	55	2	6	101	1	87	1.18e-09	55.5	135	71.1111
1044	dicA	WP_120062176.1	28.283	99	70	1	6	104	1	98	8.16e-08	50.1	135	73.3333
1045	dicA	WP_181983545.1	29.358	109	75	2	8	115	2	109	9.89e-08	50.1	135	80.7407
1046	dicA	WP_003509323.1	39.286	56	34	0	7	62	48	103	2.09e-07	48.9	135	41.4815
1047	dicA	WP_044983115.1	27.5	120	75	1	1	120	1	108	3.74e-07	48.1	135	88.8889
1048	dicA	WP_023042316.1	37.5	56	35	0	7	62	48	103	5.98e-07	47.8	135	41.4815
1049	dicA	WP_028509713.1	41.935	62	36	0	6	67	1	62	6.1e-07	48.9	135	45.9259
1050	dicA	WP_182422879.1	31	100	68	1	10	109	2	100	7.59e-07	47.4	135	74.0741
1051	dicA	WP_118157571.1	39.189	74	44	1	1	74	1	73	8.57e-07	48.9	135	54.8148
1052	dicA	WP_118162200.1	39.189	74	44	1	1	74	1	73	9.75e-07	48.5	135	54.8148
1053	dicA	WP_182466596.1	34.286	70	46	0	1	70	1	70	1.06e-06	47	135	51.8519
1054	dicA	WP_117923405.1	39.189	74	44	1	1	74	1	73	1.31e-06	48.9	135	54.8148
1055	dicA	WP_186490043.1	39.189	74	44	1	1	74	1	73	1.44e-06	48.5	135	54.8148
1056	dicA	WP_195519487.1	39.189	74	44	1	1	74	1	73	1.44e-06	48.5	135	54.8148
1057	dicA	WP_182422777.1	30	100	69	1	10	109	2	100	1.49e-06	46.6	135	74.0741
1058	dicA	WP_195220636.1	39.189	74	44	1	1	74	1	73	1.54e-06	48.5	135	54.8148
1059	dicA	WP_195249258.1	39.189	74	44	1	1	74	1	73	1.6e-06	48.5	135	54.8148
1060	dicA	WP_117896825.1	39.189	74	44	1	1	74	1	73	1.68e-06	48.5	135	54.8148
1061	dicA	WP_119240692.1	35.616	73	46	1	3	74	4	76	1.79e-06	46.6	135	54.0741
1062	dicA	WP_117957725.1	39.189	74	44	1	1	74	1	73	1.85e-06	48.1	135	54.8148
1063	dicA	WP_118124436.1	39.189	74	44	1	1	74	1	73	1.89e-06	48.1	135	54.8148
1064	dicA	WP_117927674.1	39.189	74	44	1	1	74	1	73	1.92e-06	48.1	135	54.8148
1065	dicA	WP_117938797.1	39.189	74	44	1	1	74	1	73	1.94e-06	48.1	135	54.8148
1066	dicA	WP_118159672.1	39.189	74	44	1	1	74	1	73	2e-06	48.1	135	54.8148
1067	dicA	WP_117857406.1	39.189	74	44	1	1	74	1	73	2.02e-06	48.1	135	54.8148
1068	dicA	WP_117903932.1	39.189	74	44	1	1	74	1	73	2.06e-06	48.1	135	54.8148
1069	dicA	WP_181983280.1	30	100	69	1	10	109	2	100	2.17e-06	46.2	135	74.0741
1070	dicA	WP_117876284.1	39.189	74	44	1	1	74	1	73	2.26e-06	48.1	135	54.8148
1071	dicA	WP_021882673.1	30	100	69	1	10	109	2	100	3.82e-06	45.4	135	74.0741
1072	dicA	WP_173769816.1	43.103	58	33	0	9	66	3	60	4.02e-06	46.2	135	42.963
1073	dicA	WP_181315130.1	30	100	69	1	10	109	2	100	4.29e-06	45.4	135	74.0741
1074	dicA	WP_169923259.1	30	100	69	1	10	109	2	100	4.29e-06	45.4	135	74.0741
1075	dicA	WP_138270968.1	37.313	67	41	1	6	72	10	75	4.7e-06	44.7	135	49.6296
1076	dicA	WP_054337530.1	30.208	96	59	1	11	106	3	90	5.21e-06	45.4	135	71.1111
1077	dicA	WP_118309296.1	30.208	96	59	1	11	106	3	90	5.48e-06	45.4	135	71.1111
1078	dicA	WP_138270964.1	37.313	67	41	1	6	72	10	75	5.87e-06	44.3	135	49.6296
1079	dicA	WP_013499464.1	29.73	74	46	1	6	79	1	68	6.28e-06	45.4	135	54.8148
1080	dicA	WP_008707198.1	38.71	62	38	0	7	68	5	66	7.11e-06	44.7	135	45.9259
1081	dicA	WP_021682007.1	27.273	99	63	1	6	104	1	90	7.13e-06	45.4	135	73.3333
1082	dicA	WP_021651050.1	28.319	113	67	2	7	119	8	106	7.81e-06	44.7	135	83.7037
1083	dicA	WP_109725446.1	33.75	80	51	1	1	80	2	79	8.21e-06	44.7	135	59.2593
1084	dicA	WP_051706325.1	39.189	74	44	1	1	74	1	73	8.48e-06	46.6	135	54.8148
1085	dicA	WP_138339377.1	39.189	74	44	1	1	74	1	73	8.73e-06	46.2	135	54.8148
1086	dicA	WP_024857772.1	31.081	74	45	1	6	79	1	68	8.92e-06	45.1	135	54.8148
1087	dicA	WP_195551805.1	39.189	74	44	1	1	74	1	73	8.99e-06	46.2	135	54.8148
1088	dicA	WP_118053625.1	39.189	74	44	1	1	74	1	73	9.07e-06	46.2	135	54.8148
1089	dicA	WP_117863383.1	39.189	74	44	1	1	74	1	73	9.16e-06	46.2	135	54.8148
1090	dicA	WP_195388052.1	39.189	74	44	1	1	74	1	73	9.43e-06	46.2	135	54.8148
1091	dicA	WP_181989193.1	30.233	86	56	1	8	89	6	91	1.05e-05	44.3	135	63.7037
1092	dicA	WP_187300977.1	29	100	70	1	10	109	2	100	1.09e-05	44.3	135	74.0741
1093	dicA	WP_117891253.1	39.189	74	44	1	1	74	1	73	1.11e-05	46.2	135	54.8148
1094	dicA	WP_101871255.1	30.208	96	59	1	11	106	3	90	1.17e-05	44.3	135	71.1111
1095	dicA	WP_117942291.1	30.208	96	59	1	11	106	3	90	1.19e-05	44.3	135	71.1111
1096	dicA	WP_117860785.1	33.735	83	55	0	8	90	1	83	1.24e-05	44.7	135	61.4815
1097	dicA	WP_118574388.1	30.208	96	59	1	11	106	3	90	1.47e-05	44.3	135	71.1111
1098	dicA	WP_117606310.1	33.824	68	43	1	7	72	31	98	1.48e-05	45.4	135	50.3704
1099	dicA	WP_008120645.1	33.824	68	43	1	7	72	31	98	1.58e-05	45.1	135	50.3704
1100	dicA	WP_117931711.1	35.484	62	40	0	8	69	8	69	1.7e-05	43.9	135	45.9259
1101	dicA	WP_201428557.1	27.632	76	55	0	1	76	1	76	1.75e-05	43.9	135	56.2963
1102	dicA	WP_117851375.1	30.208	96	59	1	11	106	3	90	1.76e-05	43.9	135	71.1111
1103	dicA	WP_022288553.1	31.148	61	42	0	6	66	1	61	1.94e-05	43.9	135	45.1852
1104	dicA	WP_074836426.1	36.923	65	41	0	6	70	1	65	1.95e-05	45.4	135	48.1481
1105	dicA	WP_118614789.1	28.571	91	63	1	8	96	1	91	1.97e-05	43.5	135	67.4074
1106	dicA	WP_055201273.1	31.429	70	48	0	8	77	1	70	2.66e-05	43.1	135	51.8519
1107	dicA	WP_028518697.1	38.462	65	40	0	9	73	7	71	3.21e-05	44.3	135	48.1481
1108	dicA	WP_002850526.1	29.73	74	46	1	6	79	1	68	3.27e-05	43.5	135	54.8148
1109	dicA	WP_117967820.1	35.484	62	40	0	8	69	8	69	3.45e-05	43.1	135	45.9259
1110	dicA	WP_201428515.1	29.851	67	47	0	1	67	9	75	3.49e-05	44.7	135	49.6296
1111	dicA	WP_055057565.1	31.429	70	48	0	8	77	1	70	3.53e-05	42.7	135	51.8519
1112	dicA	WP_118247806.1	31.429	70	48	0	8	77	1	70	3.6e-05	42.7	135	51.8519
1113	dicA	WP_055062799.1	29.787	94	53	1	6	99	14	94	3.97e-05	43.1	135	69.6296
1114	dicA	WP_074717535.1	40	65	39	0	9	73	7	71	4e-05	43.9	135	48.1481
1115	dicA	WP_015558683.1	37.313	67	42	0	8	74	8	74	4.02e-05	43.1	135	49.6296
1116	dicA	WP_004611633.1	35.938	64	41	0	6	69	15	78	4.04e-05	42.7	135	47.4074
1117	dicA	WP_024861689.1	35	60	39	0	8	67	2	61	4.49e-05	42.4	135	44.4444
1118	dicA	WP_117907734.1	39.063	64	39	0	8	71	6	69	5.37e-05	43.9	135	47.4074
1119	dicA	WP_117541963.1	39.063	64	39	0	8	71	6	69	5.98e-05	43.9	135	47.4074
1120	dicA	WP_118109730.1	39.063	64	39	0	8	71	6	69	6.09e-05	43.9	135	47.4074
1121	dicA	WP_117825119.1	39.063	64	39	0	8	71	6	69	6.27e-05	43.9	135	47.4074
1122	dicA	WP_118626501.1	33.871	62	41	0	8	69	1	62	6.3e-05	42.4	135	45.9259
1123	dicA	WP_074715843.1	34.328	67	43	1	16	82	11	76	6.34e-05	42.7	135	49.6296
1124	dicA	WP_055147409.1	39.063	64	39	0	8	71	6	69	6.39e-05	43.9	135	47.4074
[truncated: 20,791 more rows]
