# Supplementary material for: In Silico Prediction and Prioritization of Novel Selective Antimicrobial Drug Targets in Escherichia coli
Source: Antibiotics (Basel). 2021 May 25;10(6):632. doi: 10.3390/antibiotics10060632 (PMC8229198; doi:10.3390/antibiotics10060632)
Supplement: Supplementary file 1 [file antibiotics-10-00632-s001.zip › Suppl Mat/Suppl Mat 6 Bacteroides BLAST results.xlsx]

## Sheet: Over cut-off
	% alignment	bitscore	evalue	gapopen	length	mismatch	% id	prot length	qend	qseqid	qstart	send	sseqid	sstart
0	102.564	102	7.64e-27	2	160	91	36.875	156	155	accB	1	155	WP_120360031.1	1
1	100.641	102	2.29e-24	3	157	83	41.401	156	156	accB	1	614	WP_120360887.1	466
2	64.7436	65.5	1.31e-11	2	101	50	43.564	156	156	accB	56	614	WP_204508023.1	521
3	53.8462	63.5	6.4e-11	1	84	45	45.238	156	156	accB	73	614	WP_204401349.1	532
4	64.7436	63.2	1.08e-10	3	101	47	42.574	156	156	accB	56	611	WP_163214902.1	522
5	64.7436	62.4	1.67e-10	2	101	51	42.574	156	156	accB	56	614	WP_204392121.1	521
6	91.0256	59.7	1.86e-10	4	142	73	35.211	156	156	accB	15	143	WP_118038214.1	21
7	91.0256	59.7	2.07e-10	4	142	73	35.211	156	156	accB	15	143	WP_007837634.1	21
8	91.0256	59.3	2.5e-10	4	142	73	35.211	156	156	accB	15	143	WP_007842592.1	21
9	91.0256	58.9	3.43e-10	4	142	73	35.211	156	156	accB	15	143	WP_005848289.1	21
10	48.7179	61.6	3.61e-10	1	76	39	47.368	156	155	accB	80	617	WP_204434258.1	543
11	48.7179	61.2	3.97e-10	1	76	39	47.368	156	155	accB	80	613	WP_072529834.1	539
12	91.0256	58.9	4.01e-10	5	142	72	35.915	156	156	accB	15	143	WP_196053311.1	21
13	91.0256	58.5	4.55e-10	5	142	72	35.915	156	156	accB	15	143	WP_022219586.1	21
14	48.7179	60.8	5.16e-10	1	76	40	46.053	156	155	accB	80	617	WP_072541784.1	543
15	91.0256	58.5	5.44e-10	6	142	72	35.915	156	156	accB	15	143	WP_022137408.1	21
16	48.7179	60.8	5.62e-10	1	76	40	46.053	156	155	accB	80	617	WP_204476954.1	543
17	64.1026	60.8	6.14e-10	3	100	45	41	156	155	accB	62	619	WP_007856258.1	528
18	64.1026	60.8	6.31e-10	3	100	45	41	156	155	accB	62	619	WP_007840727.1	528
19	91.0256	58.2	6.71e-10	6	142	71	36.62	156	156	accB	15	143	WP_007756883.1	21
20	76.2821	57.8	8.69e-10	4	119	56	38.655	156	156	accB	48	145	WP_125042948.1	34
21	91.0256	57.8	9.19e-10	5	142	73	35.211	156	156	accB	15	143	WP_117710645.1	21
22	57.0513	59.7	1.57e-09	2	89	47	40.449	156	155	accB	72	609	WP_106068249.1	522
23	55.1282	59.3	1.79e-09	2	86	45	43.023	156	155	accB	70	610	WP_073314697.1	529
24	91.0256	57	1.82e-09	6	142	73	35.211	156	156	accB	15	143	WP_167966635.1	21
25	62.1795	59.3	1.9e-09	2	97	55	39.175	156	155	accB	59	614	WP_204445451.1	522
26	57.0513	59.3	2.05e-09	2	89	47	40.449	156	155	accB	72	609	WP_125239430.1	522
27	67.3077	56.6	2.24e-09	4	105	51	40.952	156	156	accB	55	142	WP_073401933.1	46
28	91.0256	56.6	2.7e-09	5	142	74	35.211	156	156	accB	15	144	WP_008763362.1	21
29	53.8462	58.9	3.01e-09	2	84	44	44.048	156	155	accB	72	611	WP_005835733.1	531
30	53.8462	58.9	3.04e-09	2	84	44	44.048	156	155	accB	72	611	WP_055288574.1	531
31	91.0256	56.2	3.3e-09	4	142	75	33.803	156	156	accB	15	143	WP_025831926.1	21
32	53.8462	58.5	3.45e-09	2	84	43	44.048	156	155	accB	72	610	WP_118399408.1	531
33	53.8462	58.5	3.51e-09	2	84	43	44.048	156	155	accB	72	610	WP_016661443.1	531
34	53.8462	58.5	3.51e-09	2	84	43	44.048	156	155	accB	72	610	WP_005654617.1	531
35	76.2821	56.2	3.57e-09	4	119	57	37.815	156	156	accB	48	145	WP_025074846.1	34
36	53.8462	58.5	3.62e-09	2	84	43	44.048	156	155	accB	72	610	WP_186909458.1	531
37	53.8462	58.5	3.62e-09	2	84	43	44.048	156	155	accB	72	610	WP_117906365.1	531
38	53.8462	58.5	3.65e-09	2	84	43	44.048	156	155	accB	72	610	WP_151877910.1	531
39	62.1795	58.5	3.72e-09	2	97	49	40.206	156	155	accB	59	610	WP_117954481.1	523
40	48.7179	58.5	4.34e-09	1	76	42	43.421	156	155	accB	80	610	WP_136011303.1	536
41	91.0256	55.8	4.75e-09	6	142	74	34.507	156	156	accB	15	143	WP_163177400.1	21
42	55.1282	58.2	4.78e-09	2	86	46	41.86	156	155	accB	70	610	WP_018665889.1	529
43	53.8462	58.2	4.97e-09	2	84	44	44.048	156	155	accB	72	611	WP_151854982.1	531
44	69.2308	55.8	5.5e-09	4	108	54	40.741	156	156	accB	49	143	WP_175628746.1	46
45	91.0256	55.8	5.84e-09	5	142	74	35.211	156	156	accB	15	144	WP_008767843.1	21
46	71.1538	55.8	5.84e-09	3	111	59	38.739	156	156	accB	46	144	WP_048695632.1	43
47	55.1282	58.2	5.9e-09	2	86	45	43.023	156	155	accB	70	610	WP_022392839.1	529
48	55.1282	57.8	6.07e-09	2	86	45	43.023	156	155	accB	70	610	WP_029428307.1	529
49	55.1282	57.8	6.19e-09	2	86	45	43.023	156	155	accB	70	610	WP_022210813.1	529
50	55.1282	57.8	6.19e-09	2	86	45	43.023	156	155	accB	70	610	WP_118222539.1	529
51	55.1282	57.8	6.25e-09	2	86	45	43.023	156	155	accB	70	610	WP_186973528.1	529
52	55.1282	57.8	6.37e-09	2	86	45	43.023	156	155	accB	70	610	WP_007214804.1	529
53	64.1026	57.8	6.88e-09	2	100	56	40	156	156	accB	57	610	WP_163175469.1	515
54	69.2308	55.5	8.09e-09	4	108	55	39.815	156	156	accB	49	143	WP_004300895.1	46
55	67.9487	55.1	9.05e-09	3	106	55	39.623	156	156	accB	51	144	WP_010538920.1	48
56	91.0256	55.1	9.34e-09	5	142	75	34.507	156	156	accB	15	144	WP_195392742.1	21
57	91.0256	55.1	9.56e-09	6	142	74	34.507	156	156	accB	15	143	WP_163217462.1	21
58	67.9487	55.1	1.03e-08	3	106	55	39.623	156	156	accB	51	144	WP_130042197.1	48
59	55.1282	55.5	1.12e-08	2	86	45	38.372	156	156	accB	72	174	WP_077153744.1	96
60	48.7179	57	1.32e-08	1	76	42	43.421	156	155	accB	80	609	WP_101544977.1	535
61	48.7179	57	1.45e-08	1	76	42	43.421	156	155	accB	80	610	WP_129618757.1	536
62	48.7179	57	1.48e-08	1	76	42	43.421	156	155	accB	80	610	WP_009122427.1	536
63	63.4615	56.6	1.66e-08	2	99	52	40.404	156	155	accB	57	606	WP_002561074.1	515
64	69.2308	54.3	1.7e-08	4	108	55	39.815	156	156	accB	49	143	WP_024986741.1	46
65	91.0256	54.3	1.75e-08	6	142	74	34.507	156	156	accB	15	143	WP_004304406.1	21
66	55.7692	55.1	1.94e-08	2	87	47	36.782	156	156	accB	71	174	WP_025074424.1	95
67	48.7179	56.6	1.98e-08	1	76	44	40.789	156	155	accB	80	609	WP_013548593.1	535
68	53.8462	56.6	1.98e-08	2	84	45	42.857	156	155	accB	72	611	WP_061411480.1	531
69	53.8462	56.6	1.98e-08	2	84	45	42.857	156	155	accB	72	611	WP_141981642.1	531
70	53.8462	56.6	1.98e-08	2	84	45	42.857	156	155	accB	72	611	WP_005826327.1	531
71	53.8462	56.6	1.99e-08	2	84	45	42.857	156	155	accB	72	571	WP_151857156.1	491
72	53.8462	56.6	2e-08	2	84	45	42.857	156	155	accB	72	611	WP_035449538.1	531
73	53.8462	56.6	2.02e-08	2	84	45	42.857	156	155	accB	72	611	WP_039163084.1	531
74	53.8462	56.6	2.04e-08	2	84	45	42.857	156	155	accB	72	611	WP_098032310.1	531
75	53.8462	56.6	2.04e-08	2	84	45	42.857	156	155	accB	72	611	WP_117877967.1	531
76	53.8462	56.6	2.04e-08	2	84	45	42.857	156	155	accB	72	611	WP_151881446.1	531
77	53.8462	56.2	2.05e-08	2	84	45	42.857	156	155	accB	72	611	WP_117680545.1	531
78	53.8462	56.2	2.07e-08	2	84	45	42.857	156	155	accB	72	611	WP_025832853.1	531
79	91.0256	54.3	2.22e-08	6	142	74	34.507	156	156	accB	15	143	WP_148364684.1	21
80	48.7179	56.2	2.24e-08	1	76	42	43.421	156	155	accB	80	610	WP_009123527.1	536
81	53.2051	54.7	2.28e-08	1	83	47	34.94	156	156	accB	74	174	WP_074705588.1	99
82	69.2308	53.9	2.31e-08	4	108	56	38.889	156	156	accB	49	136	WP_151922820.1	39
83	48.7179	56.2	2.35e-08	1	76	42	43.421	156	155	accB	80	610	WP_195553498.1	536
84	91.0256	53.9	2.38e-08	6	142	75	34.507	156	156	accB	15	144	WP_005678402.1	21
85	69.2308	53.9	2.52e-08	4	108	56	38.889	156	156	accB	49	143	WP_004314215.1	46
86	91.0256	53.9	2.62e-08	5	142	74	35.211	156	156	accB	15	144	WP_117600736.1	21
87	48.7179	56.2	2.66e-08	1	76	43	42.105	156	155	accB	80	610	WP_004290199.1	536
88	91.0256	53.9	2.74e-08	4	142	80	32.394	156	156	accB	15	146	WP_075317157.1	21
89	69.2308	53.9	2.77e-08	4	108	56	38.889	156	156	accB	49	143	WP_195655237.1	46
90	53.8462	55.8	2.79e-08	2	84	46	41.667	156	155	accB	72	611	WP_181757652.1	531
91	55.7692	54.3	2.86e-08	2	87	47	36.782	156	156	accB	71	174	WP_125041826.1	95
92	53.8462	55.8	2.93e-08	2	84	46	41.667	156	155	accB	72	611	WP_117601165.1	531
93	70.5128	55.8	2.94e-08	4	110	45	38.182	156	155	accB	56	619	WP_022507886.1	523
94	52.5641	55.8	3.2e-08	2	82	35	41.463	156	155	accB	80	619	WP_120002729.1	545
95	48.7179	55.8	3.29e-08	1	76	43	42.105	156	155	accB	80	611	WP_119961619.1	537
96	48.7179	55.8	3.32e-08	1	76	43	42.105	156	155	accB	80	610	WP_004292508.1	536
97	91.0256	53.5	3.41e-08	6	142	74	34.507	156	156	accB	15	143	WP_008999804.1	21
98	60.8974	55.8	3.55e-08	1	95	58	37.895	156	155	accB	61	608	WP_071145982.1	515
99	52.5641	55.8	3.59e-08	2	82	35	41.463	156	155	accB	80	619	WP_011965398.1	545
100	52.5641	55.8	3.63e-08	2	82	35	41.463	156	155	accB	80	619	WP_117699524.1	545
101	91.0256	53.5	3.66e-08	6	142	75	33.803	156	156	accB	15	143	WP_191029632.1	21
102	52.5641	55.8	3.7e-08	2	82	35	41.463	156	155	accB	80	619	WP_008667755.1	545
103	53.2051	53.9	3.97e-08	1	83	47	34.94	156	156	accB	74	174	WP_008025626.1	99
104	55.1282	55.5	4.87e-08	2	86	47	40.698	156	155	accB	70	610	WP_044263352.1	529
105	62.1795	55.5	5.06e-08	2	97	57	39.175	156	156	accB	61	610	WP_163218471.1	515
106	47.4359	53.5	5.16e-08	1	74	38	39.189	156	156	accB	83	166	WP_024996589.1	100
107	53.2051	53.5	5.57e-08	1	83	47	34.94	156	156	accB	74	174	WP_118219455.1	99
108	53.2051	53.5	6.05e-08	1	83	47	34.94	156	156	accB	74	174	WP_044654560.1	99
109	76.9231	52.8	6.33e-08	5	120	61	37.5	156	156	accB	40	141	WP_018108216.1	33
110	55.1282	53.5	6.37e-08	2	86	46	37.209	156	156	accB	72	174	WP_191029875.1	96
111	55.1282	53.5	6.43e-08	2	86	46	37.209	156	156	accB	72	174	WP_195408095.1	96
112	53.2051	53.5	6.63e-08	1	83	47	34.94	156	156	accB	74	174	WP_004314803.1	99
113	55.1282	55.1	6.81e-08	2	86	48	39.535	156	155	accB	70	610	WP_195208254.1	529
114	55.1282	54.7	7.07e-08	2	86	48	39.535	156	155	accB	70	610	WP_007664425.1	529
115	55.1282	54.7	7.07e-08	2	86	48	39.535	156	155	accB	70	610	WP_149925181.1	529
116	55.1282	54.7	7.07e-08	2	86	48	39.535	156	155	accB	70	610	WP_138291312.1	529
117	55.1282	54.7	7.14e-08	2	86	48	39.535	156	155	accB	70	610	WP_009132689.1	529
118	55.1282	54.7	7.21e-08	2	86	48	39.535	156	155	accB	70	610	WP_007217404.1	529
119	55.1282	54.7	7.21e-08	2	86	48	39.535	156	155	accB	70	610	WP_118462870.1	529
120	55.7692	53.1	7.35e-08	2	87	47	36.782	156	156	accB	71	174	WP_167966198.1	95
121	55.1282	54.7	7.48e-08	2	86	48	39.535	156	156	accB	71	641	WP_008773958.1	560
122	55.1282	54.7	8.39e-08	2	86	48	39.535	156	156	accB	71	641	WP_008780631.1	560
123	53.2051	53.1	8.48e-08	1	83	47	34.94	156	156	accB	74	174	WP_148364888.1	99
124	48.7179	54.7	9.25e-08	1	76	42	43.421	156	155	accB	80	608	WP_195741438.1	534
125	48.7179	54.7	9.42e-08	1	76	42	43.421	156	155	accB	80	608	WP_070751745.1	534
126	48.7179	54.3	9.98e-08	1	76	42	43.421	156	155	accB	80	608	WP_010538927.1	534
127	48.7179	54.3	1.06e-07	1	76	42	43.421	156	155	accB	80	608	WP_151873085.1	534
128	48.7179	54.3	1.06e-07	1	76	42	43.421	156	155	accB	80	608	WP_005929716.1	534
129	54.4872	54.3	1.08e-07	2	85	49	40	156	156	accB	72	628	WP_118317843.1	546
130	53.8462	52	1.2e-07	2	84	41	42.857	156	156	accB	73	142	WP_009128929.1	66
131	53.8462	52	1.21e-07	2	84	41	42.857	156	156	accB	73	142	WP_007215595.1	66
132	53.2051	52.8	1.24e-07	1	83	47	34.94	156	156	accB	74	174	WP_004297139.1	99
133	48.7179	53.9	1.41e-07	1	76	43	42.105	156	155	accB	80	608	WP_048695623.1	534
134	48.7179	53.9	1.42e-07	1	76	43	42.105	156	155	accB	80	608	WP_008763354.1	534
135	48.7179	53.9	1.42e-07	1	76	43	42.105	156	155	accB	80	608	WP_195385336.1	534
136	48.7179	53.9	1.42e-07	1	76	43	42.105	156	155	accB	80	608	WP_117978504.1	534
137	48.7179	53.9	1.44e-07	1	76	43	42.105	156	155	accB	80	608	WP_008767838.1	534
138	48.7179	53.9	1.44e-07	1	76	43	42.105	156	155	accB	80	608	WP_054959811.1	534
139	48.7179	53.9	1.44e-07	1	76	43	42.105	156	155	accB	80	608	WP_055229602.1	534
140	53.2051	52.4	1.58e-07	1	83	47	34.94	156	156	accB	74	174	WP_115484047.1	99
141	48.7179	53.9	1.63e-07	1	76	43	42.105	156	155	accB	80	608	WP_175628740.1	534
142	91.0256	51.6	1.77e-07	6	142	74	33.099	156	156	accB	15	141	WP_117693327.1	21
143	48.7179	53.5	1.9e-07	1	76	43	42.105	156	155	accB	80	608	WP_130042190.1	534
144	50	53.5	2.11e-07	1	78	47	38.462	156	156	accB	79	613	WP_031535083.1	537
145	48.7179	53.1	2.78e-07	1	76	43	42.105	156	155	accB	80	609	WP_122118187.1	535
146	48.7179	53.1	2.89e-07	1	76	43	42.105	156	155	accB	80	609	WP_125042764.1	535
147	53.8462	51.2	2.97e-07	2	84	42	41.667	156	156	accB	73	148	WP_122126739.1	72
148	82.0513	51.2	3.01e-07	4	128	62	36.719	156	156	accB	39	143	WP_136014940.1	25
149	53.2051	51.6	3.36e-07	1	83	46	36.145	156	156	accB	74	173	WP_002558865.1	98
150	48.7179	52.8	3.5e-07	1	76	43	42.105	156	155	accB	80	608	WP_055295707.1	534
151	48.7179	52.8	3.67e-07	1	76	43	42.105	156	155	accB	80	609	WP_148371660.1	535
152	48.7179	52.8	3.71e-07	1	76	43	42.105	156	155	accB	80	609	WP_025074842.1	535
153	53.2051	52.8	3.82e-07	1	83	48	40.964	156	155	accB	73	610	WP_032566436.1	529
154	48.7179	52.8	3.89e-07	1	76	43	42.105	156	155	accB	80	609	WP_007758626.1	535
155	48.7179	52.8	3.96e-07	1	76	43	42.105	156	155	accB	80	609	WP_186926889.1	535
156	48.7179	52.8	4e-07	1	76	43	42.105	156	155	accB	80	609	WP_143866633.1	535
157	48.7179	52.8	4.12e-07	1	76	43	42.105	156	155	accB	80	609	WP_007758069.1	535
158	48.7179	52.8	4.2e-07	1	76	43	42.105	156	155	accB	80	609	WP_195398617.1	535
159	55.1282	51.2	4.3e-07	2	86	47	36.047	156	156	accB	72	174	WP_143919495.1	96
160	53.2051	52.8	4.36e-07	1	83	48	40.964	156	155	accB	73	610	WP_005815278.1	529
161	61.5385	50.8	4.54e-07	3	96	49	40.625	156	156	accB	62	143	WP_101543448.1	55
162	48.7179	52.4	4.58e-07	1	76	43	42.105	156	155	accB	80	609	WP_136015139.1	535
163	60.8974	52.4	4.58e-07	3	95	48	42.105	156	155	accB	61	610	WP_022162147.1	523
164	91.0256	50.4	4.59e-07	5	142	76	33.099	156	156	accB	15	143	WP_024997532.1	21
165	53.8462	50.4	4.66e-07	2	84	42	41.667	156	156	accB	73	142	WP_044264665.1	66
166	48.7179	52.4	4.66e-07	1	76	43	42.105	156	155	accB	80	609	WP_065539157.1	535
167	59.6154	52.4	4.71e-07	3	93	47	41.935	156	155	accB	63	609	WP_005806891.1	524
168	48.7179	52.4	4.71e-07	1	76	43	42.105	156	155	accB	80	609	WP_162223517.1	535
169	48.7179	52.4	4.71e-07	1	76	43	42.105	156	155	accB	80	609	WP_135999277.1	535
170	63.4615	52.4	4.84e-07	2	99	60	35.354	156	155	accB	57	608	WP_075317957.1	514
171	53.2051	51.2	4.96e-07	1	83	48	33.735	156	156	accB	74	174	WP_128858376.1	99
172	55.1282	51.2	4.96e-07	2	86	47	36.047	156	156	accB	72	174	WP_195211290.1	96
173	59.6154	52.4	4.99e-07	3	93	47	41.935	156	155	accB	63	609	WP_032568699.1	524
174	55.1282	51.2	5.06e-07	2	86	47	36.047	156	156	accB	72	174	WP_011107788.1	96
175	59.6154	52.4	5.08e-07	3	93	47	41.935	156	155	accB	63	609	WP_022347324.1	524
176	59.6154	52.4	5.08e-07	3	93	47	41.935	156	155	accB	63	609	WP_146352418.1	524
177	55.7692	51.2	5.12e-07	2	87	48	35.632	156	156	accB	71	174	WP_090615011.1	95
178	55.7692	50.8	5.33e-07	2	87	49	34.483	156	156	accB	71	174	WP_122138892.1	95
179	55.7692	50.8	5.33e-07	2	87	49	34.483	156	156	accB	71	174	WP_138333183.1	95
180	91.0256	50.4	5.47e-07	3	142	78	31.69	156	156	accB	15	143	WP_005936806.1	21
181	55.1282	50.8	5.61e-07	2	86	47	36.047	156	156	accB	72	174	WP_008764845.1	96
182	48.7179	52.4	5.81e-07	1	76	43	42.105	156	155	accB	80	609	WP_077153501.1	535
183	53.8462	50.4	5.94e-07	2	84	42	41.667	156	156	accB	73	143	WP_016662445.1	67
184	53.8462	50.4	5.94e-07	2	84	42	41.667	156	156	accB	73	143	WP_117907503.1	67
185	91.0256	50.4	6.13e-07	6	142	76	33.099	156	156	accB	15	143	WP_195648298.1	21
186	55.1282	50.8	6.21e-07	2	86	47	36.047	156	156	accB	72	174	WP_008762328.1	96
187	59.6154	52	6.28e-07	2	93	49	40.86	156	155	accB	63	610	WP_032570889.1	524
188	55.1282	50.8	6.6e-07	2	86	47	36.047	156	156	accB	72	174	WP_055221048.1	96
189	59.6154	52	6.77e-07	3	93	47	41.935	156	155	accB	63	609	WP_005820752.1	524
191	55.7692	50.4	7.3e-07	2	87	49	34.483	156	156	accB	71	174	WP_005678004.1	95
192	91.0256	50.1	7.46e-07	6	142	76	33.099	156	156	accB	15	143	WP_005789540.1	21
193	59.6154	52	7.97e-07	3	93	47	41.935	156	155	accB	63	609	WP_044300551.1	524
194	55.1282	50.4	8e-07	2	86	48	34.884	156	156	accB	72	174	WP_195310189.1	96
195	55.7692	50.4	8.09e-07	2	87	49	34.483	156	156	accB	71	174	WP_005681434.1	95
196	55.7692	50.4	8.17e-07	2	87	48	35.632	156	156	accB	71	174	WP_010538707.1	95
197	59.6154	51.6	8.77e-07	3	93	48	40.86	156	155	accB	63	609	WP_129659764.1	524
199	48.7179	51.6	9.11e-07	1	76	43	42.105	156	155	accB	80	607	WP_122200765.1	533
202	48.7179	51.6	9.28e-07	1	76	43	42.105	156	155	accB	80	607	WP_007486227.1	533
205	48.7179	51.6	1.04e-06	1	76	44	40.789	156	155	accB	80	610	WP_195650594.1	536
207	48.7179	51.6	1.06e-06	1	76	44	40.789	156	155	accB	80	609	WP_005678389.1	535
209	48.7179	51.6	1.07e-06	1	76	44	40.789	156	155	accB	80	608	WP_122365012.1	534
211	48.7179	51.2	1.14e-06	1	76	43	42.105	156	155	accB	80	610	WP_193683996.1	536
216	46.7949	50.8	1.5e-06	1	73	42	41.096	156	155	accB	83	610	WP_117937387.1	539
217	46.7949	50.8	1.5e-06	1	73	42	41.096	156	155	accB	83	610	WP_122137831.1	539
218	46.7949	50.8	1.57e-06	1	73	42	41.096	156	155	accB	83	610	WP_008999796.1	539
220	53.2051	50.8	1.85e-06	1	83	49	39.759	156	155	accB	73	609	WP_024997095.1	528
225	48.7179	50.4	2.03e-06	1	76	44	40.789	156	155	accB	80	610	WP_154030533.1	536
226	48.7179	50.4	2.22e-06	1	76	44	40.789	156	155	accB	80	426	WP_151922727.1	352
227	48.7179	50.4	2.28e-06	1	76	44	40.789	156	155	accB	80	609	WP_195655234.1	535
229	48.7179	50.4	2.31e-06	1	76	44	40.789	156	155	accB	80	431	WP_070782698.1	357
231	49.359	50.4	2.35e-06	1	77	45	40.26	156	155	accB	79	610	WP_196043455.1	535
232	48.7179	50.4	2.37e-06	1	76	44	40.789	156	155	accB	80	610	WP_008774794.1	536
235	48.7179	50.4	2.51e-06	1	76	44	40.789	156	155	accB	80	609	WP_195470903.1	535
236	48.7179	50.4	2.53e-06	1	76	44	40.789	156	155	accB	80	610	WP_195580487.1	536
237	48.7179	50.4	2.53e-06	1	76	44	40.789	156	155	accB	80	610	WP_004314195.1	536
238	48.7179	50.4	2.53e-06	1	76	44	40.789	156	155	accB	80	610	WP_004300939.1	536
239	48.7179	50.4	2.61e-06	1	76	44	40.789	156	155	accB	80	610	WP_008651823.1	536
240	48.7179	50.4	2.61e-06	1	76	44	40.789	156	155	accB	80	610	WP_151921911.1	536
241	48.7179	50.4	2.66e-06	1	76	43	42.105	156	155	accB	80	610	WP_195460090.1	536
242	48.7179	50.4	2.74e-06	1	76	44	40.789	156	155	accB	80	609	WP_143259389.1	535
243	48.7179	50.1	2.79e-06	1	76	44	40.789	156	155	accB	80	610	WP_009040527.1	536
245	46.7949	50.1	2.93e-06	1	73	42	41.096	156	155	accB	83	610	WP_135036511.1	539
249	41.0256	50.1	3.46e-06	1	64	35	43.75	156	143	accB	80	596	WP_196070900.1	534
250	46.7949	50.1	3.54e-06	1	73	42	41.096	156	155	accB	83	610	WP_004327022.1	539
251	46.7949	50.1	3.54e-06	1	73	42	41.096	156	155	accB	83	610	WP_128859127.1	539
253	46.7949	50.1	3.64e-06	1	73	42	41.096	156	155	accB	83	610	WP_118299719.1	539
254	46.7949	50.1	3.64e-06	1	73	42	41.096	156	155	accB	83	610	WP_195564887.1	539
255	46.7949	50.1	3.64e-06	1	73	42	41.096	156	155	accB	83	610	WP_008025992.1	539
257	46.7949	50.1	3.68e-06	1	73	42	41.096	156	155	accB	83	610	WP_195646839.1	539
447	98.4127	86.3	1.37e-20	2	124	73	38.71	126	125	acpS	4	145	WP_120360896.1	23
452	96.4578	130	3.42e-33	7	354	210	29.944	367	356	asd	4	319	WP_118318888.1	3
453	96.4578	127	2.32e-32	7	354	212	29.379	367	356	asd	4	319	WP_005859941.1	3
454	97.2752	122	2.21e-30	9	357	208	29.972	367	356	asd	3	319	WP_148727517.1	2
455	97.5477	117	1.65e-28	11	358	198	31.844	367	356	asd	4	319	WP_006743923.1	3
456	98.0926	115	1.18e-27	8	360	201	30.278	367	356	asd	4	319	WP_005935821.1	3
457	97.8202	114	2.92e-27	11	359	203	30.084	367	356	asd	4	319	WP_018109595.1	3
458	98.0926	114	3.13e-27	8	360	201	30.278	367	356	asd	4	319	WP_204390713.1	3
459	98.0926	113	5.86e-27	8	360	201	30.278	367	356	asd	4	319	WP_005843608.1	3
460	98.0926	113	6.1e-27	8	360	201	30.278	367	356	asd	4	319	WP_005853694.1	3
461	98.0926	113	6.28e-27	8	360	201	30.278	367	356	asd	4	319	WP_007845942.1	3
462	98.6376	113	6.43e-27	9	362	208	28.177	367	356	asd	3	319	WP_131926737.1	2
463	98.0926	112	1.99e-26	8	360	201	30.278	367	356	asd	4	319	WP_117873298.1	3
464	98.3651	111	3.49e-26	8	361	203	29.917	367	356	asd	3	319	WP_204401907.1	2
465	98.3651	111	3.53e-26	8	361	203	29.917	367	356	asd	3	319	WP_204508055.1	2
466	98.0926	111	3.75e-26	12	360	208	30.556	367	356	asd	4	337	WP_120359908.1	13
467	98.0926	110	4.41e-26	8	360	205	29.167	367	356	asd	4	319	WP_118525123.1	3
468	98.3651	110	6.21e-26	8	361	202	30.194	367	356	asd	3	319	WP_204447217.1	2
469	98.0926	110	7.17e-26	7	360	206	28.889	367	356	asd	4	319	WP_073400798.1	3
470	97.0027	110	7.22e-26	10	356	205	30.618	367	356	asd	4	319	WP_072541673.1	3
471	97.0027	110	7.39e-26	9	356	207	30.056	367	356	asd	4	319	WP_021645724.1	3
472	97.0027	110	8.01e-26	9	356	207	30.056	367	356	asd	4	319	WP_148730709.1	3
473	98.0926	110	9.8e-26	8	360	204	29.444	367	356	asd	4	319	WP_027325217.1	3
474	98.0926	109	1.06e-25	8	360	203	29.722	367	356	asd	4	319	WP_178243652.1	3
475	98.0926	109	1.22e-25	8	360	202	30	367	356	asd	4	319	WP_178255840.1	3
476	97.0027	109	1.63e-25	10	356	206	30.337	367	356	asd	4	319	WP_204475010.1	3
477	98.0926	108	2.26e-25	8	360	206	28.889	367	356	asd	4	319	WP_117935450.1	3
478	96.4578	108	2.52e-25	8	354	211	29.661	367	356	asd	4	319	WP_195653210.1	3
479	96.7302	108	3.18e-25	8	355	213	29.296	367	356	asd	3	319	WP_022276543.1	2
480	96.7302	108	3.37e-25	8	355	213	29.296	367	356	asd	3	319	WP_055279583.1	2
481	96.7302	108	3.51e-25	8	355	213	29.296	367	356	asd	3	319	WP_186966476.1	2
482	98.0926	108	3.94e-25	8	360	203	29.722	367	356	asd	4	319	WP_087427853.1	3
483	96.7302	108	4.25e-25	8	355	213	29.296	367	356	asd	3	319	WP_118460738.1	2
484	96.7302	108	4.38e-25	8	355	213	29.296	367	356	asd	3	319	WP_143867472.1	2
485	97.0027	108	4.7e-25	9	356	210	29.213	367	356	asd	4	319	WP_151935201.1	3
486	96.7302	108	4.79e-25	8	355	213	29.296	367	356	asd	3	319	WP_009129535.1	2
487	97.0027	107	5.19e-25	9	356	210	29.213	367	356	asd	4	319	WP_195643239.1	3
488	96.7302	107	5.35e-25	8	355	213	29.296	367	356	asd	3	319	WP_138290971.1	2
489	98.0926	107	5.35e-25	8	360	206	28.889	367	356	asd	4	319	WP_162222571.1	3
490	98.0926	107	5.74e-25	8	360	206	28.889	367	356	asd	4	319	WP_136000004.1	3
491	98.3651	107	5.91e-25	8	361	206	29.086	367	356	asd	3	319	WP_007763778.1	2
492	97.0027	107	6.87e-25	9	356	209	29.494	367	356	asd	4	319	WP_121766508.1	3
493	98.0926	107	7.23e-25	8	360	206	28.889	367	356	asd	4	319	WP_024987622.1	3
494	98.0926	107	7.83e-25	8	360	207	28.611	367	356	asd	4	319	WP_008997963.1	3
495	96.7302	107	8.23e-25	8	355	213	29.296	367	356	asd	3	319	WP_129616273.1	2
496	97.0027	107	8.57e-25	9	356	210	29.213	367	356	asd	4	319	WP_120489865.1	3
497	97.0027	107	9.01e-25	9	356	210	29.213	367	356	asd	4	319	WP_004299708.1	3
498	96.7302	107	9.29e-25	8	355	213	29.296	367	356	asd	3	319	WP_118434854.1	2
499	96.7302	107	1.05e-24	8	355	213	29.296	367	356	asd	3	319	WP_007755540.1	2
500	96.7302	107	1.05e-24	8	355	214	29.014	367	356	asd	3	319	WP_125041421.1	2
501	98.0926	107	1.06e-24	8	360	207	28.611	367	356	asd	4	319	WP_117512562.1	3
502	96.7302	107	1.07e-24	8	355	213	29.296	367	356	asd	3	319	WP_007217016.1	2
503	97.0027	107	1.11e-24	9	356	209	29.494	367	356	asd	4	319	WP_008642977.1	3
504	98.0926	107	1.11e-24	8	360	207	28.611	367	356	asd	4	319	WP_004314884.1	3
505	98.0926	107	1.15e-24	8	360	207	28.611	367	356	asd	4	319	WP_122137039.1	3
506	97.0027	107	1.24e-24	9	356	209	29.494	367	356	asd	4	319	WP_136014098.1	3
507	96.7302	107	1.28e-24	8	355	213	29.296	367	356	asd	3	319	WP_118308096.1	2
508	98.0926	106	1.4e-24	8	360	206	28.889	367	356	asd	4	319	WP_118407376.1	3
509	97.0027	106	1.53e-24	9	356	209	29.494	367	356	asd	4	319	WP_175630894.1	3
510	98.0926	106	1.76e-24	8	360	206	28.889	367	356	asd	4	319	WP_167961745.1	3
511	98.3651	106	1.93e-24	8	361	207	28.809	367	356	asd	3	319	WP_191032558.1	2
512	98.3651	106	2.07e-24	8	361	206	29.086	367	356	asd	3	319	WP_025073980.1	2
513	98.3651	106	2.13e-24	8	361	207	28.809	367	356	asd	3	319	WP_025833478.1	2
514	98.3651	106	2.13e-24	8	361	208	28.532	367	356	asd	3	319	WP_195576862.1	2
515	97.2752	106	2.17e-24	9	357	210	29.412	367	356	asd	3	319	WP_195583497.1	2
516	98.3651	106	2.26e-24	8	361	208	28.532	367	356	asd	3	319	WP_008762581.1	2
517	96.7302	106	2.26e-24	8	355	213	29.296	367	356	asd	3	319	WP_151870769.1	2
518	96.7302	106	2.29e-24	8	355	213	29.296	367	356	asd	3	319	WP_025725696.1	2
519	98.3651	106	2.33e-24	8	361	208	28.532	367	356	asd	3	319	WP_009126512.1	2
520	98.3651	106	2.36e-24	8	361	207	28.809	367	356	asd	3	319	WP_077155475.1	2
521	98.3651	106	2.36e-24	8	361	207	28.809	367	356	asd	3	319	WP_022137392.1	2
522	96.7302	106	2.38e-24	8	355	213	29.296	367	356	asd	3	319	WP_077154374.1	2
523	96.4578	105	2.58e-24	7	354	214	29.379	367	356	asd	3	319	WP_071147887.1	2
524	98.3651	105	2.85e-24	8	361	207	28.809	367	356	asd	3	319	WP_005678936.1	2
525	96.7302	105	2.85e-24	8	355	214	29.014	367	356	asd	3	319	WP_117713843.1	2
526	98.3651	105	3.18e-24	8	361	208	28.532	367	356	asd	3	319	WP_196045025.1	2
527	96.7302	105	3.41e-24	8	355	214	29.014	367	356	asd	3	319	WP_117588722.1	2
528	98.3651	105	3.41e-24	8	361	208	28.532	367	356	asd	3	319	WP_195527681.1	2
529	98.3651	105	3.44e-24	8	361	208	28.532	367	356	asd	3	319	WP_070751579.1	2
530	96.7302	105	3.55e-24	8	355	214	29.014	367	356	asd	3	319	WP_057254335.1	2
531	96.7302	105	3.62e-24	8	355	214	29.014	367	356	asd	3	319	WP_117749231.1	2
532	98.3651	105	4.25e-24	8	361	208	28.532	367	356	asd	3	319	WP_074858117.1	2
533	98.3651	105	4.31e-24	7	361	211	27.701	367	356	asd	3	319	WP_163216629.1	2
534	98.3651	105	4.42e-24	8	361	208	28.532	367	356	asd	3	319	WP_010536316.1	2
535	97.2752	105	4.47e-24	9	357	210	29.412	367	356	asd	3	319	WP_175331268.1	2
536	96.7302	105	4.6e-24	8	355	214	29.014	367	356	asd	3	319	WP_022401081.1	2
537	97.2752	105	5.03e-24	9	357	210	29.412	367	356	asd	3	319	WP_151853031.1	2
538	98.3651	105	5.48e-24	8	361	206	29.086	367	356	asd	3	319	WP_022385678.1	2
539	97.5477	105	5.62e-24	10	358	208	29.609	367	356	asd	3	319	WP_195288362.1	2
540	97.2752	105	5.79e-24	9	357	211	29.132	367	356	asd	3	319	WP_119958033.1	2
541	98.3651	105	5.88e-24	8	361	212	27.424	367	356	asd	3	319	WP_163222664.1	2
542	98.0926	105	6.18e-24	8	360	206	28.889	367	356	asd	4	319	WP_002558936.1	3
543	98.0926	104	6.83e-24	8	360	204	29.444	367	356	asd	4	319	WP_072530301.1	3
544	96.1853	104	6.93e-24	7	353	216	28.612	367	356	asd	4	319	WP_122124680.1	3
545	98.3651	104	7.14e-24	8	361	206	29.086	367	356	asd	3	319	WP_075318350.1	2
546	98.3651	104	7.7e-24	8	361	207	28.809	367	356	asd	3	319	WP_007483641.1	2
547	96.7302	104	8.05e-24	8	355	215	28.732	367	356	asd	3	319	WP_025835106.1	2
548	97.2752	104	8.63e-24	9	357	211	29.132	367	356	asd	3	319	WP_174646680.1	2
549	97.2752	104	9.35e-24	9	357	210	29.412	367	356	asd	3	319	WP_005824925.1	2
550	96.7302	104	1.06e-23	8	355	215	28.732	367	356	asd	3	319	WP_005834698.1	2
551	96.7302	104	1.11e-23	8	355	214	29.014	367	356	asd	3	319	WP_005656230.1	2
552	96.7302	104	1.2e-23	8	355	214	29.014	367	356	asd	3	319	WP_151877971.1	2
553	97.2752	103	1.22e-23	9	357	211	29.132	367	356	asd	3	319	WP_117704000.1	2
554	96.7302	103	1.35e-23	8	355	213	29.296	367	356	asd	3	319	WP_117711620.1	2
555	97.0027	103	1.38e-23	9	356	212	29.213	367	356	asd	3	319	WP_117907569.1	2
556	96.7302	103	1.41e-23	8	355	215	28.732	367	356	asd	3	319	WP_195646210.1	2
557	97.2752	103	1.42e-23	9	357	210	29.412	367	356	asd	3	319	WP_120128456.1	2
558	96.7302	103	1.42e-23	8	355	213	29.296	367	356	asd	3	319	WP_118323650.1	2
559	96.7302	103	1.51e-23	8	355	215	28.732	367	356	asd	3	319	WP_009037764.1	2
560	97.2752	103	1.79e-23	9	357	211	29.132	367	356	asd	3	319	WP_016272495.1	2
561	97.2752	103	1.79e-23	9	357	211	29.132	367	356	asd	3	319	WP_117681110.1	2
562	96.7302	103	1.88e-23	8	355	214	29.014	367	356	asd	3	319	WP_009121816.1	2
563	98.0926	103	1.98e-23	8	360	207	28.611	367	356	asd	4	319	WP_025819137.1	3
564	98.0926	103	1.99e-23	8	360	210	27.778	367	356	asd	4	319	WP_183208928.1	3
565	98.3651	103	2e-23	8	361	208	28.532	367	356	asd	3	319	WP_008658226.1	2
566	98.3651	103	2.11e-23	8	361	207	28.809	367	356	asd	3	319	WP_192972744.1	2
567	98.3651	103	2.28e-23	8	361	208	28.532	367	356	asd	3	319	WP_005784257.1	2
568	98.3651	103	2.28e-23	8	361	208	28.532	367	356	asd	3	319	WP_032597611.1	2
569	98.0926	103	2.4e-23	8	360	205	29.167	367	356	asd	4	319	WP_022040517.1	3
570	98.3651	103	2.42e-23	8	361	208	28.532	367	356	asd	3	319	WP_196983844.1	2
571	97.0027	103	2.48e-23	9	356	212	29.213	367	356	asd	3	319	WP_018667643.1	2
572	96.7302	103	2.8e-23	8	355	214	29.014	367	356	asd	3	319	WP_087426695.1	2
573	97.0027	102	2.91e-23	8	356	204	28.652	367	351	asd	3	314	WP_148373272.1	2
574	98.3651	102	3.33e-23	8	361	208	28.532	367	356	asd	3	319	WP_182114668.1	2
575	96.7302	102	3.9e-23	8	355	213	29.296	367	356	asd	3	319	WP_024995316.1	2
576	97.0027	102	3.96e-23	8	356	213	28.933	367	356	asd	3	319	WP_168946986.1	2
577	96.7302	102	4.12e-23	8	355	216	28.451	367	356	asd	3	319	WP_117965608.1	2
578	96.7302	102	4.25e-23	8	355	215	28.732	367	356	asd	3	319	WP_008662815.1	2
579	98.3651	102	4.35e-23	8	361	208	28.532	367	356	asd	3	319	WP_010992021.1	2
580	97.5477	102	4.64e-23	9	358	209	29.33	367	356	asd	3	319	WP_118364469.1	2
581	100	102	4.85e-23	10	367	215	28.338	367	356	asd	4	335	WP_031532540.1	3
582	98.3651	102	4.95e-23	8	361	208	28.532	367	356	asd	3	319	WP_032528868.1	2
583	98.3651	102	5.13e-23	8	361	209	28.255	367	356	asd	3	319	WP_106041078.1	2
584	98.0926	102	5.31e-23	8	360	205	29.167	367	356	asd	4	319	WP_204471206.1	3
585	97.5477	102	5.44e-23	9	358	209	29.33	367	356	asd	3	319	WP_004292137.1	2
586	98.0926	102	6.1e-23	8	360	206	28.889	367	356	asd	4	319	WP_042370656.1	3
587	98.3651	102	6.16e-23	8	361	209	28.255	367	356	asd	3	319	WP_005822903.1	2
588	98.3651	102	6.64e-23	8	361	208	28.532	367	356	asd	3	319	WP_022161865.1	2
589	98.3651	102	8.1e-23	8	361	208	28.532	367	356	asd	3	319	WP_136008923.1	2
590	98.3651	101	9.21e-23	8	361	209	28.255	367	356	asd	3	319	WP_131751682.1	2
591	98.3651	101	9.44e-23	8	361	209	28.255	367	356	asd	3	319	WP_032531107.1	2
592	98.3651	101	1e-22	8	361	209	28.255	367	356	asd	3	319	WP_032542881.1	2
593	98.0926	101	1.07e-22	9	360	208	28.333	367	356	asd	4	319	WP_163172799.1	3
594	98.3651	101	1.23e-22	8	361	209	28.255	367	356	asd	3	319	WP_188520509.1	2
595	98.0926	100	1.31e-22	8	360	208	28.333	367	355	asd	3	318	WP_181747423.1	2
596	98.3651	101	1.32e-22	8	361	209	28.255	367	356	asd	3	319	WP_005779051.1	2
597	98.3651	100	2.85e-22	8	361	208	28.532	367	356	asd	3	319	WP_176468542.1	2
598	98.6376	100	3.03e-22	9	362	209	27.901	367	356	asd	3	319	WP_013546029.1	2
599	97.2752	100	3.04e-22	10	357	210	29.412	367	356	asd	3	319	WP_101542273.1	2
600	98.0926	99	8.14e-22	7	360	207	28.611	367	356	asd	4	319	WP_163210703.1	3
601	80.3815	95.5	7.05e-21	7	295	167	30.847	367	356	asd	63	273	WP_007215075.1	15
602	74.9319	89.7	5.22e-19	6	275	161	29.455	367	277	asd	3	243	WP_044653679.1	2
603	96.7302	79.7	4.4e-15	9	355	225	25.915	367	356	asd	3	323	WP_130084816.1	6
604	61.5804	78.2	4.8e-15	6	226	114	33.628	367	356	asd	134	217	WP_151876769.1	25
605	59.9455	73.6	1.19e-13	6	220	110	33.636	367	356	asd	140	188	WP_151856889.1	2
618	31.4286	162	5.78e-50	0	77	0	100	245	109	bamD	33	77	WP_202583122.1	1
878	86.3636	176	4.63e-54	2	190	101	45.789	220	192	can	4	193	WP_006744663.1	5
879	85	149	7.9e-44	2	187	111	39.572	220	192	can	7	193	WP_006744671.1	8
880	72.7273	66.2	1.35e-11	3	160	108	28.75	220	186	can	30	219	WP_205409930.1	63
881	75.4545	65.9	1.39e-11	5	166	110	28.916	220	191	can	30	219	WP_024997459.1	58
882	71.8182	63.2	1.4e-10	2	158	111	25.949	220	186	can	32	219	WP_073401172.1	65
883	84.0909	56.6	1.77e-08	5	185	113	28.649	220	193	can	21	183	WP_203558272.1	6
966	98.7421	166	5.94e-52	0	157	78	50.318	159	159	coaD	3	158	WP_120361464.1	2
967	93.7107	128	5.49e-37	1	149	86	41.611	159	151	coaD	3	149	WP_178244464.1	2
968	93.7107	125	5.44e-36	1	149	87	40.94	159	151	coaD	3	149	WP_106483956.1	2
969	91.8239	123	3.56e-35	1	146	86	40.411	159	148	coaD	3	146	WP_031534070.1	2
970	93.7107	121	1.91e-34	1	149	87	40.94	159	151	coaD	3	149	WP_178257224.1	2
971	93.7107	121	3.39e-34	1	149	90	38.926	159	151	coaD	3	149	WP_006743796.1	2
972	93.7107	120	4.12e-34	1	149	88	40.268	159	151	coaD	3	149	WP_148329462.1	2
973	93.7107	120	4.5e-34	1	149	89	39.597	159	151	coaD	3	149	WP_118296067.1	2
974	93.7107	120	6.1e-34	1	149	89	39.597	159	151	coaD	3	149	WP_007660891.1	2
975	93.7107	120	6.1e-34	1	149	90	38.926	159	151	coaD	3	149	WP_204444118.1	2
976	93.7107	119	1.01e-33	1	149	90	38.926	159	151	coaD	3	149	WP_154044722.1	2
977	93.0818	119	1.28e-33	1	148	88	39.865	159	150	coaD	3	148	WP_072543704.1	2
978	93.7107	119	1.36e-33	1	149	89	39.597	159	151	coaD	3	149	WP_022393049.1	2
979	93.7107	119	1.39e-33	1	149	91	38.255	159	151	coaD	3	149	WP_163223424.1	2
980	93.7107	119	1.47e-33	1	149	90	38.926	159	151	coaD	3	149	WP_204403201.1	2
981	93.7107	119	1.52e-33	1	149	89	39.597	159	151	coaD	3	149	WP_044533272.1	2
982	93.0818	119	1.89e-33	1	148	89	39.189	159	150	coaD	3	148	WP_204475510.1	2
983	92.4528	119	2.03e-33	1	147	86	40.816	159	147	coaD	1	146	WP_087209133.1	1
984	93.7107	119	2.22e-33	1	149	92	37.584	159	151	coaD	3	149	WP_002558377.1	2
985	93.0818	119	2.26e-33	1	148	89	39.189	159	150	coaD	3	148	WP_072531395.1	2
986	93.7107	119	2.51e-33	1	149	90	38.926	159	151	coaD	3	149	WP_118466105.1	2
987	92.4528	118	3.02e-33	1	147	89	38.776	159	149	coaD	3	147	WP_007211619.1	2
988	93.0818	118	3.12e-33	1	148	90	38.514	159	150	coaD	3	148	WP_044263160.1	2
989	93.7107	118	3.46e-33	1	149	88	40.268	159	151	coaD	3	149	WP_005849847.1	2
990	92.4528	118	3.98e-33	1	147	86	40.816	159	147	coaD	1	146	WP_204470898.1	1
991	93.7107	118	5.46e-33	1	149	89	39.597	159	151	coaD	3	149	WP_007834356.1	2
992	93.7107	117	8.91e-33	1	149	95	35.57	159	151	coaD	3	149	WP_163211142.1	2
993	93.7107	117	1.33e-32	1	149	90	38.926	159	151	coaD	3	149	WP_018451866.1	2
994	93.7107	116	1.75e-32	1	149	95	35.57	159	151	coaD	3	149	WP_073400230.1	2
995	93.7107	116	2.75e-32	1	149	95	35.57	159	151	coaD	3	149	WP_042366457.1	2
996	93.0818	115	3.71e-32	1	148	94	35.811	159	150	coaD	3	148	WP_163172092.1	2
997	93.7107	115	4.33e-32	1	149	94	36.242	159	151	coaD	3	149	WP_151856986.1	2
998	93.7107	115	7.68e-32	1	149	95	35.57	159	151	coaD	3	149	WP_005928267.1	2
999	93.0818	114	9.78e-32	1	148	89	39.189	159	150	coaD	3	148	WP_087428796.1	2
1000	93.7107	114	1.15e-31	1	149	96	34.899	159	151	coaD	3	149	WP_071147645.1	2
1001	92.4528	114	1.96e-31	1	147	93	36.054	159	149	coaD	3	147	WP_118525853.1	2
1002	92.4528	114	2.34e-31	1	147	92	36.735	159	149	coaD	3	147	WP_117986255.1	2
1003	93.7107	113	3.09e-31	1	149	95	35.57	159	151	coaD	3	149	WP_025832362.1	2
1004	93.7107	113	3.28e-31	1	149	94	36.242	159	151	coaD	3	149	WP_025830517.1	2
1005	94.3396	113	3.32e-31	1	150	93	37.333	159	153	coaD	4	151	WP_021846981.1	3
1006	93.7107	112	5.85e-31	1	149	96	34.899	159	151	coaD	3	149	WP_032540913.1	2
1007	93.7107	112	5.87e-31	1	149	95	35.57	159	151	coaD	3	149	WP_136009195.1	2
1008	93.7107	112	6.19e-31	1	149	95	35.57	159	151	coaD	3	149	WP_016272290.1	2
1009	92.4528	112	6.38e-31	1	147	91	37.415	159	149	coaD	3	147	WP_149939076.1	2
1010	93.7107	112	7.13e-31	1	149	95	35.57	159	151	coaD	3	149	WP_005830918.1	2
1011	93.7107	112	9.04e-31	1	149	96	34.899	159	151	coaD	3	149	WP_005812543.1	2
1012	93.0818	112	1.01e-30	1	148	95	35.135	159	151	coaD	4	149	WP_024996000.1	3
1013	91.8239	112	1.35e-30	1	146	93	35.616	159	148	coaD	3	146	WP_010535819.1	2
1014	93.7107	111	1.75e-30	1	149	95	35.57	159	151	coaD	3	149	WP_117703906.1	2
1015	93.7107	111	1.97e-30	1	149	95	35.57	159	151	coaD	3	149	WP_018665751.1	2
1016	94.9686	111	2.29e-30	1	151	97	35.099	159	153	coaD	3	151	WP_117742389.1	2
1017	93.7107	111	2.49e-30	1	149	97	34.228	159	151	coaD	3	149	WP_022470555.1	2
1018	93.7107	111	2.53e-30	1	149	97	34.228	159	151	coaD	3	149	WP_005783477.1	2
1019	93.7107	111	2.54e-30	1	149	97	34.228	159	151	coaD	3	149	WP_027325702.1	2
1020	93.7107	111	2.77e-30	1	149	96	34.899	159	151	coaD	3	149	WP_131225619.1	2
1021	94.9686	111	2.83e-30	1	151	101	32.45	159	153	coaD	3	151	WP_191030170.1	2
1022	93.7107	110	2.97e-30	1	149	97	34.228	159	151	coaD	3	149	WP_196070510.1	2
1023	93.7107	111	3.2e-30	1	149	95	35.57	159	151	coaD	3	149	WP_106069495.1	2
1024	93.7107	110	3.7e-30	1	149	97	34.228	159	151	coaD	3	149	WP_005782931.1	2
1025	92.4528	110	4.34e-30	1	147	97	33.333	159	149	coaD	3	147	WP_007747530.1	2
1026	92.4528	110	4.89e-30	1	147	97	33.333	159	149	coaD	3	147	WP_007762342.1	2
1027	93.7107	110	5.57e-30	1	149	99	32.886	159	151	coaD	3	149	WP_044653937.1	2
1028	93.7107	110	5.59e-30	1	149	98	33.557	159	151	coaD	3	149	WP_101541942.1	2
1029	94.9686	110	6.29e-30	1	151	98	34.437	159	153	coaD	3	151	WP_022103333.1	2
1030	93.7107	110	6.73e-30	1	149	97	34.228	159	151	coaD	3	149	WP_025069469.1	2
1031	93.7107	109	8.41e-30	1	149	99	32.886	159	151	coaD	3	149	WP_172504249.1	2
1032	94.9686	109	8.78e-30	1	151	101	32.45	159	153	coaD	3	151	WP_065539836.1	2
1033	94.9686	109	9.03e-30	1	151	102	31.788	159	153	coaD	3	151	WP_004298426.1	2
1034	93.7107	110	9.56e-30	1	149	95	35.57	159	151	coaD	3	149	WP_106041202.1	2
1035	93.7107	109	1.01e-29	1	149	97	34.228	159	151	coaD	3	149	WP_021646375.1	2
1036	94.9686	109	1.03e-29	1	151	101	32.45	159	153	coaD	3	151	WP_175630443.1	2
1037	94.9686	109	1.07e-29	1	151	98	34.437	159	153	coaD	3	151	WP_005655597.1	2
1038	91.8239	109	1.16e-29	1	146	96	33.562	159	148	coaD	3	146	WP_125039755.1	2
1039	93.7107	109	1.18e-29	1	149	99	32.886	159	151	coaD	3	149	WP_195661813.1	2
1040	94.9686	109	1.22e-29	1	151	97	35.099	159	153	coaD	3	151	WP_087425362.1	2
1041	94.9686	109	1.25e-29	1	151	102	31.788	159	153	coaD	3	151	WP_151935997.1	2
1042	93.7107	109	1.31e-29	1	149	100	32.215	159	151	coaD	3	149	WP_087317407.1	2
1043	93.0818	109	1.33e-29	1	148	89	39.189	159	150	coaD	3	148	WP_122124453.1	2
1044	93.7107	109	1.41e-29	1	149	98	33.557	159	151	coaD	3	149	WP_009125479.1	2
1045	94.9686	108	1.91e-29	1	151	102	31.788	159	153	coaD	3	151	WP_122135720.1	2
1046	94.9686	109	1.92e-29	1	151	98	34.437	159	153	coaD	3	151	WP_117710435.1	2
1047	94.9686	108	2.1e-29	1	151	102	31.788	159	153	coaD	3	151	WP_143258917.1	2
1048	93.7107	108	2.2e-29	1	149	100	32.215	159	151	coaD	3	149	WP_025076358.1	2
1049	93.0818	108	2.27e-29	1	148	94	35.811	159	150	coaD	3	148	WP_163216637.1	2
1050	94.9686	108	2.34e-29	1	151	98	34.437	159	153	coaD	3	151	WP_009122098.1	2
1051	94.9686	108	2.43e-29	1	151	98	34.437	159	153	coaD	3	151	WP_118045342.1	2
1052	93.7107	108	2.71e-29	1	149	99	32.886	159	151	coaD	3	149	WP_167960413.1	2
1053	93.7107	108	2.74e-29	1	149	100	32.215	159	151	coaD	3	149	WP_004311084.1	2
1054	94.9686	108	2.79e-29	1	151	102	31.788	159	153	coaD	3	151	WP_032844330.1	2
1055	93.7107	108	4.12e-29	1	149	100	32.215	159	151	coaD	3	149	WP_008646663.1	2
1056	94.9686	108	4.12e-29	1	151	102	31.788	159	153	coaD	3	151	WP_148366827.1	2
1057	93.7107	107	4.84e-29	1	149	97	34.228	159	151	coaD	3	149	WP_013546450.1	2
1058	93.7107	107	4.89e-29	1	149	98	33.557	159	151	coaD	3	149	WP_032568866.1	2
1059	93.7107	107	5.2e-29	1	149	100	32.215	159	151	coaD	3	149	WP_135036709.1	2
1060	94.9686	107	5.23e-29	1	151	102	31.788	159	153	coaD	3	151	WP_009001145.1	2
1061	92.4528	106	1.83e-28	1	147	92	36.735	159	150	coaD	4	148	WP_071148156.1	3
1062	94.9686	106	1.93e-28	1	151	99	33.775	159	153	coaD	3	151	WP_004291700.1	2
1063	93.7107	105	4.84e-28	1	149	101	31.544	159	151	coaD	3	149	WP_122118382.1	2
1064	93.7107	105	5e-28	1	149	101	31.544	159	151	coaD	3	149	WP_005676681.1	2
1065	92.4528	105	6.71e-28	1	147	95	34.694	159	148	coaD	2	152	WP_005859804.1	7
1066	92.4528	105	7.81e-28	1	147	95	34.694	159	148	coaD	2	152	WP_118318286.1	7
1067	93.7107	104	1.2e-27	1	149	96	34.899	159	151	coaD	3	149	WP_044161334.1	2
1068	93.7107	102	5.94e-27	1	149	94	36.242	159	151	coaD	3	149	WP_009130185.1	2
1069	93.7107	101	2.29e-26	1	149	98	33.557	159	151	coaD	3	149	WP_008761751.1	2
1070	91.195	100	3.27e-26	1	145	99	31.034	159	153	coaD	9	144	WP_151874840.1	1
1071	91.195	99	1.53e-25	1	145	95	33.793	159	147	coaD	3	145	WP_130041092.1	2
1072	67.2956	88.6	6.6e-22	0	107	66	38.318	159	109	coaD	3	108	WP_196068773.1	2
1073	54.0881	80.1	1.24e-18	0	86	51	40.698	159	88	coaD	3	87	WP_073398981.1	2
1074	72.956	79	3.93e-18	1	116	78	31.897	159	151	coaD	36	115	WP_196039195.1	1
1075	76.7296	75.9	7.16e-17	1	122	88	27.049	159	153	coaD	32	121	WP_151938118.1	1
1140	62.0536	56.2	4.06e-08	5	139	70	34.532	224	219	cohE	93	234	WP_000104864.1	105
1223	98.0843	415	4.82e-139	7	512	267	44.531	522	502	cydA	3	514	WP_008768422.1	8
1224	98.0843	414	6.67e-139	7	512	268	44.336	522	502	cydA	3	514	WP_069108109.1	8
1225	98.0843	414	7.93e-139	7	512	267	44.531	522	502	cydA	3	514	WP_032574109.1	8
1226	98.0843	414	9.85e-139	7	512	267	44.531	522	502	cydA	3	514	WP_032579787.1	8
1227	98.0843	414	1.31e-138	7	512	268	44.336	522	502	cydA	3	514	WP_032589899.1	8
1228	98.0843	414	1.5e-138	7	512	268	44.336	522	502	cydA	3	514	WP_005786918.1	8
1229	98.0843	413	2.27e-138	7	512	268	44.336	522	502	cydA	3	514	WP_032556626.1	8
1230	100.383	410	5.32e-137	6	524	259	42.366	522	502	cydA	4	514	WP_018109680.1	9
1231	98.8506	407	6.61e-136	8	516	267	43.411	522	502	cydA	3	514	WP_055294629.1	8
1232	98.2759	407	7.24e-136	6	513	267	43.86	522	501	cydA	3	513	WP_163223126.1	8
1233	98.8506	406	1.59e-135	8	516	267	43.411	522	502	cydA	3	514	WP_151873957.1	8
1234	98.659	406	2.15e-135	8	515	268	43.107	522	501	cydA	3	513	WP_007485256.1	8
1235	99.6169	405	2.3e-135	8	520	261	43.077	522	501	cydA	3	513	WP_195450102.1	8
1236	98.2759	405	2.44e-135	8	513	269	43.86	522	503	cydA	4	515	WP_118294511.1	9
1237	99.2337	405	2.95e-135	7	518	282	42.278	522	508	cydA	3	520	WP_122125847.1	8
1238	98.0843	405	2.98e-135	6	512	277	42.969	522	503	cydA	3	515	WP_163174609.1	8
1239	98.8506	405	3.66e-135	8	516	269	43.023	522	502	cydA	3	514	WP_007480777.1	8
1240	98.8506	405	5.34e-135	8	516	269	43.023	522	502	cydA	3	514	WP_005932321.1	8
1241	98.659	405	5.52e-135	8	515	268	43.107	522	501	cydA	3	513	WP_195349889.1	8
1242	98.659	404	8.33e-135	8	515	268	43.107	522	501	cydA	3	513	WP_195349668.1	8
1243	98.0843	404	8.83e-135	7	512	278	42.773	522	503	cydA	3	515	WP_005776681.1	8
1244	97.318	403	9.83e-135	7	508	261	44.488	522	505	cydA	3	499	WP_117912005.1	8
1245	99.6169	404	1.01e-134	8	520	262	42.885	522	501	cydA	3	513	WP_025867267.1	8
1246	98.659	404	1.09e-134	8	515	269	42.913	522	501	cydA	3	513	WP_195660093.1	8
1247	98.0843	403	1.57e-134	7	512	278	42.773	522	503	cydA	3	515	WP_065739678.1	8
1248	97.318	403	1.69e-134	7	508	262	44.291	522	505	cydA	3	499	WP_117462043.1	8
1249	97.318	402	2.05e-134	7	508	262	44.291	522	505	cydA	3	499	WP_005937445.1	8
1250	99.6169	403	3.19e-134	8	520	262	42.885	522	501	cydA	3	513	WP_002560611.1	8
1251	97.8927	402	3.53e-134	7	511	277	42.857	522	502	cydA	3	514	WP_122141955.1	8
1252	99.4253	402	3.95e-134	8	519	243	42.967	522	500	cydA	3	494	WP_178255904.1	8
1253	98.8506	402	4.09e-134	8	516	270	42.829	522	502	cydA	3	514	WP_195332579.1	8
1254	99.4253	402	7.63e-134	8	519	263	42.967	522	501	cydA	3	513	WP_042371509.1	8
1255	98.0843	401	8.5e-134	8	512	272	43.555	522	503	cydA	4	515	WP_007663459.1	9
1256	99.6169	400	9.9e-134	6	520	243	43.462	522	502	cydA	3	496	WP_072543167.1	8
1257	99.4253	401	1.07e-133	8	519	262	43.545	522	502	cydA	3	514	WP_027318353.1	8
1258	98.2759	401	1.07e-133	8	513	271	43.47	522	503	cydA	4	515	WP_118216497.1	9
1259	99.6169	400	1.53e-133	6	520	243	43.462	522	502	cydA	3	496	WP_204434435.1	8
1260	98.2759	400	1.7e-133	8	513	271	43.47	522	503	cydA	4	515	WP_115501788.1	9
1261	98.2759	400	1.76e-133	8	513	271	43.47	522	503	cydA	4	515	WP_021967797.1	9
1262	98.0843	400	2.54e-133	8	512	273	43.359	522	503	cydA	4	515	WP_118308486.1	9
1263	98.2759	400	3.11e-133	6	513	273	42.69	522	501	cydA	3	513	WP_163219089.1	8
1264	98.659	400	3.42e-133	6	515	277	43.495	522	505	cydA	3	520	WP_022383898.1	8
1265	98.0843	400	3.91e-133	8	512	273	43.359	522	503	cydA	4	515	WP_138292565.1	9
1266	99.6169	399	4.56e-133	6	520	244	43.269	522	502	cydA	3	496	WP_204474939.1	8
1267	98.659	399	8.63e-133	9	515	270	43.495	522	503	cydA	3	515	WP_013548239.1	8
1268	98.0843	398	1.37e-132	8	512	273	43.359	522	503	cydA	4	515	WP_022392164.1	9
1269	100	398	1.56e-132	8	522	274	42.72	522	508	cydA	3	520	WP_070751056.1	8
1270	99.8084	397	2.03e-132	8	521	254	41.459	522	503	cydA	4	499	WP_204401157.1	9
1271	98.0843	398	2.57e-132	8	512	273	43.359	522	503	cydA	4	515	WP_186972770.1	9
1272	100	398	2.92e-132	8	522	275	42.529	522	508	cydA	3	520	WP_010537785.1	8
1273	100	397	3.18e-132	8	522	275	42.529	522	508	cydA	3	520	WP_195741721.1	8
1274	100	397	4.6e-132	8	522	275	42.529	522	508	cydA	3	520	WP_109116106.1	8
1275	100	397	5.84e-132	8	522	275	42.529	522	508	cydA	3	520	WP_022301052.1	8
1276	96.7433	396	6e-132	7	505	270	42.376	522	501	cydA	3	497	WP_204393296.1	8
1277	98.0843	397	6.19e-132	8	512	274	43.164	522	503	cydA	4	515	WP_118465735.1	9
1278	100	397	7.57e-132	8	522	275	42.529	522	508	cydA	3	520	WP_113748529.1	8
1279	100	396	7.77e-132	5	522	268	40.805	522	501	cydA	4	513	WP_006745548.1	9
1280	98.4674	396	9.34e-132	7	514	274	43.385	522	504	cydA	3	516	WP_117988682.1	8
1281	98.4674	396	1.07e-131	7	514	274	43.385	522	504	cydA	3	516	WP_073314867.1	8
1282	100	396	1.29e-131	8	522	276	42.337	522	508	cydA	3	520	WP_055217585.1	8
1283	96.7433	395	2.11e-131	7	505	271	42.178	522	501	cydA	3	497	WP_204507644.1	8
1284	100	395	2.31e-131	8	522	277	42.146	522	508	cydA	3	520	WP_195591533.1	8
1285	100	395	2.69e-131	8	522	277	42.146	522	508	cydA	3	520	WP_151209832.1	8
1286	99.0421	395	3.05e-131	8	517	268	43.327	522	503	cydA	3	515	WP_022140204.1	8
1287	97.8927	395	3.13e-131	7	511	276	43.053	522	503	cydA	4	515	WP_149934349.1	9
1288	100.766	395	3.27e-131	8	526	261	41.825	522	502	cydA	3	514	WP_021645117.1	8
1289	100	395	3.44e-131	8	522	277	42.146	522	508	cydA	3	520	WP_008763430.1	8
1290	100	395	4.37e-131	8	522	277	42.146	522	508	cydA	3	520	WP_090614329.1	8
1291	97.8927	394	4.62e-131	7	511	275	43.249	522	503	cydA	4	515	WP_195425856.1	9
1292	100.958	394	5.43e-131	7	527	266	41.366	522	503	cydA	2	515	WP_118525173.1	7
1293	98.2759	394	6.88e-131	7	513	277	42.69	522	503	cydA	3	515	WP_087413713.1	8
1294	98.2759	394	6.95e-131	7	513	277	42.69	522	503	cydA	3	515	WP_022219328.1	8
1295	96.9349	393	7.56e-131	7	506	272	42.49	522	503	cydA	3	499	WP_204448164.1	8
1296	98.2759	394	8.27e-131	7	513	277	42.69	522	503	cydA	3	515	WP_009120419.1	8
1297	98.2759	394	8.82e-131	7	513	277	42.69	522	503	cydA	3	515	WP_118046786.1	8
1298	99.0421	394	9.09e-131	8	517	269	43.133	522	503	cydA	3	515	WP_044654917.1	8
1299	100	394	1.03e-130	8	522	277	42.146	522	508	cydA	3	520	WP_022471064.1	8
1300	97.8927	393	1.35e-130	7	511	276	43.053	522	503	cydA	4	515	WP_007213587.1	9
1301	99.0421	394	1.37e-130	8	517	271	42.747	522	503	cydA	3	515	WP_191031897.1	8
1302	97.8927	393	1.6e-130	7	511	276	43.053	522	503	cydA	4	515	WP_044270571.1	9
1303	98.0843	393	1.63e-130	8	512	274	43.164	522	503	cydA	4	515	WP_118220498.1	9
1304	99.0421	393	1.67e-130	8	517	270	42.94	522	503	cydA	3	515	WP_195664108.1	8
1305	97.8927	393	1.69e-130	7	511	276	43.053	522	503	cydA	4	515	WP_149951893.1	9
1306	97.8927	393	2.15e-130	7	511	276	43.053	522	503	cydA	4	515	WP_195511764.1	9
1307	97.318	393	2.2e-130	3	508	285	41.732	522	501	cydA	4	515	WP_163213036.1	9
1308	98.2759	393	2.31e-130	7	513	279	42.3	522	503	cydA	3	515	WP_152635288.1	8
1309	98.2759	393	2.44e-130	7	513	279	42.3	522	503	cydA	3	515	WP_117903284.1	8
1310	99.4253	392	2.93e-130	4	519	255	41.811	522	503	cydA	3	497	WP_072530260.1	8
1311	99.0421	393	2.99e-130	8	517	270	42.94	522	503	cydA	3	515	WP_167964557.1	8
1312	99.0421	391	3.93e-130	5	517	252	42.166	522	501	cydA	3	495	WP_087208787.1	8
1313	98.2759	392	3.97e-130	7	513	278	42.495	522	503	cydA	3	515	WP_195621957.1	8
1314	98.0843	392	4.09e-130	9	512	276	43.164	522	503	cydA	3	515	WP_009126315.1	8
1315	100	392	4.2e-130	7	522	270	41.571	522	503	cydA	3	515	WP_148727861.1	8
1316	99.0421	391	4.88e-130	5	517	252	42.166	522	501	cydA	3	495	WP_087406484.1	8
1317	98.659	392	5.07e-130	9	515	269	42.913	522	502	cydA	4	514	WP_018668271.1	9
1318	97.8927	392	5.11e-130	7	511	277	42.857	522	503	cydA	4	515	WP_195653396.1	9
1319	99.0421	392	5.6e-130	8	517	269	43.133	522	503	cydA	3	515	WP_195407142.1	8
1320	99.0421	391	6.19e-130	5	517	252	42.166	522	501	cydA	3	495	WP_022039603.1	8
1321	100	392	6.68e-130	8	522	278	41.954	522	508	cydA	3	520	WP_118417741.1	8
1322	98.2759	392	7.6e-130	7	513	279	42.3	522	503	cydA	3	515	WP_117906956.1	8
1323	97.8927	391	8.22e-130	7	511	277	42.857	522	503	cydA	4	515	WP_118402841.1	9
1324	99.0421	391	8.71e-130	8	517	274	42.166	522	503	cydA	3	515	WP_049702957.1	8
1325	98.0843	391	1.22e-129	7	512	278	42.383	522	503	cydA	4	515	WP_118363444.1	9
1326	98.0843	391	1.27e-129	7	512	279	42.188	522	502	cydA	3	514	WP_117710262.1	8
1327	99.0421	390	1.46e-129	8	517	274	42.166	522	503	cydA	3	515	WP_120070173.1	8
1328	99.0421	390	1.59e-129	5	517	252	42.166	522	501	cydA	3	495	WP_087248950.1	8
1329	99.0421	390	1.67e-129	8	517	274	42.166	522	503	cydA	3	515	WP_195564541.1	8
1330	99.0421	390	1.72e-129	8	517	274	42.166	522	503	cydA	3	515	WP_004313358.1	8
1331	99.0421	390	1.88e-129	8	517	274	42.166	522	503	cydA	3	515	WP_118408087.1	8
1332	99.0421	390	1.92e-129	8	517	274	42.166	522	503	cydA	3	515	WP_008022088.1	8
1333	100	390	2.04e-129	7	522	271	41.379	522	503	cydA	3	515	WP_027325835.1	8
1334	98.2759	390	2.17e-129	7	513	280	42.105	522	503	cydA	3	515	WP_117985042.1	8
1335	98.0843	390	2.19e-129	7	512	278	42.383	522	503	cydA	4	515	WP_004290709.1	9
1336	98.2759	390	2.27e-129	7	513	280	42.105	522	503	cydA	3	515	WP_005651823.1	8
1337	99.0421	390	2.36e-129	8	517	274	42.166	522	503	cydA	3	515	WP_151935304.1	8
1338	98.4674	390	2.46e-129	8	514	274	42.996	522	503	cydA	3	515	WP_117724792.1	8
1339	98.0843	390	2.93e-129	5	512	283	42.188	522	503	cydA	2	515	WP_073401474.1	7
1340	99.0421	389	3.01e-129	5	517	253	41.973	522	501	cydA	3	495	WP_204472282.1	8
1341	99.0421	390	3.06e-129	8	517	274	42.166	522	503	cydA	3	515	WP_195351378.1	8
1342	98.4674	390	3.36e-129	8	514	274	42.996	522	503	cydA	3	515	WP_009128584.1	8
1343	98.2759	390	3.61e-129	7	513	280	42.105	522	503	cydA	3	515	WP_117740363.1	8
1344	97.5096	389	4.29e-129	7	509	268	43.222	522	506	cydA	3	500	WP_038609295.1	8
1345	97.5096	389	5.21e-129	7	509	268	43.222	522	506	cydA	3	500	WP_008673551.1	8
1346	98.4674	389	6.59e-129	8	514	273	43.58	522	504	cydA	3	516	WP_118319594.1	8
1347	97.5096	388	8.04e-129	7	509	268	43.222	522	506	cydA	3	500	WP_117542652.1	8
1348	99.0421	389	8.63e-129	8	517	275	41.973	522	503	cydA	3	515	WP_117933038.1	8
1349	97.5096	388	9.87e-129	7	509	267	43.418	522	506	cydA	3	500	WP_007843938.1	8
1350	98.8506	388	1.52e-128	8	516	277	41.86	522	503	cydA	3	515	WP_151929664.1	8
1351	98.2759	388	1.58e-128	7	513	277	41.91	522	501	cydA	3	513	WP_071146251.1	8
1352	98.0843	387	2.21e-128	8	512	277	42.578	522	503	cydA	4	515	WP_101542489.1	9
1353	97.5096	386	4.03e-128	7	509	268	43.222	522	506	cydA	3	500	WP_087337386.1	8
1354	99.0421	386	7.93e-128	8	517	271	42.747	522	503	cydA	3	515	WP_135038796.1	8
1355	98.0843	386	7.97e-128	7	512	279	42.188	522	503	cydA	4	515	WP_176468282.1	9
1356	98.0843	386	8.19e-128	7	512	279	42.188	522	503	cydA	4	515	WP_136009364.1	9
1357	99.0421	386	1.11e-127	8	517	276	41.779	522	503	cydA	3	515	WP_004306364.1	8
1358	99.0421	385	1.32e-127	8	517	276	41.779	522	503	cydA	3	515	WP_004311577.1	8
1359	99.0421	385	1.44e-127	8	517	276	41.779	522	503	cydA	3	515	WP_004300335.1	8
1360	99.0421	385	1.59e-127	8	517	271	42.747	522	503	cydA	3	515	WP_024988386.1	8
1361	99.0421	385	1.67e-127	8	517	276	41.779	522	503	cydA	3	515	WP_004326926.1	8
1362	99.0421	385	2.05e-127	8	517	272	42.553	522	503	cydA	3	515	WP_121766655.1	8
1363	97.5096	384	2.3e-127	7	509	268	43.222	522	506	cydA	3	500	WP_005843401.1	8
1364	98.0843	385	2.62e-127	7	512	280	41.992	522	502	cydA	3	514	WP_117681458.1	8
1365	98.8506	384	4.57e-127	8	516	274	42.054	522	502	cydA	3	514	WP_055170410.1	8
1366	99.0421	384	4.57e-127	8	517	274	42.166	522	503	cydA	3	515	WP_044132316.1	8
1367	99.0421	384	4.88e-127	8	517	275	41.973	522	503	cydA	3	515	WP_143257542.1	8
1368	97.8927	384	5.59e-127	7	511	280	42.27	522	503	cydA	4	515	WP_149925937.1	9
1369	98.0843	384	5.6e-127	5	512	286	40.43	522	501	cydA	3	513	WP_183209259.1	8
1370	98.4674	384	5.69e-127	7	514	279	41.634	522	503	cydA	4	515	WP_106040514.1	9
1371	99.0421	384	6.46e-127	8	517	271	42.747	522	503	cydA	3	515	WP_175629546.1	8
1372	98.8506	384	7.44e-127	8	516	275	41.86	522	502	cydA	3	514	WP_005676401.1	8
1373	99.4253	383	7.57e-127	5	519	256	41.618	522	503	cydA	3	497	WP_087428280.1	8
1374	99.0421	384	8.11e-127	8	517	274	42.166	522	503	cydA	3	515	WP_117683733.1	8
1375	99.0421	383	1.33e-126	8	517	275	41.973	522	503	cydA	3	515	WP_195651537.1	8
1376	99.0421	381	5.68e-126	8	517	277	41.586	522	503	cydA	3	515	WP_074557140.1	8
1377	98.2759	382	6.52e-126	7	513	283	41.52	522	503	cydA	3	515	WP_057088334.1	8
1378	98.659	381	6.91e-126	8	515	275	41.748	522	501	cydA	3	513	WP_099145811.1	8
1379	99.0421	381	7.28e-126	8	517	276	41.779	522	503	cydA	3	515	WP_135999073.1	8
1380	98.2759	381	8.28e-126	7	513	283	41.52	522	503	cydA	3	515	WP_016273496.1	8
1381	99.0421	381	9.34e-126	8	517	275	41.973	522	503	cydA	3	515	WP_195545239.1	8
1382	98.8506	381	9.54e-126	8	516	279	41.473	522	503	cydA	3	515	WP_120466916.1	8
1383	99.0421	380	1.01e-125	6	517	255	41.586	522	501	cydA	3	495	WP_181214067.1	8
1384	98.659	380	1.04e-125	8	515	275	41.748	522	501	cydA	3	513	WP_195359059.1	8
1385	98.2759	381	1.25e-125	7	513	283	41.52	522	503	cydA	3	515	WP_118930859.1	8
1386	99.0421	380	1.28e-125	8	517	277	41.586	522	503	cydA	3	515	WP_162223159.1	8
1387	99.0421	381	1.31e-125	8	517	275	41.973	522	503	cydA	3	515	WP_055279720.1	8
1388	98.8506	381	1.33e-125	8	516	274	42.054	522	503	cydA	4	515	WP_186925648.1	9
1389	99.0421	380	1.41e-125	8	517	275	41.973	522	503	cydA	3	515	WP_143864579.1	8
1390	100.766	380	1.51e-125	11	526	259	42.586	522	503	cydA	3	515	WP_005861076.1	8
1391	98.2759	380	1.71e-125	7	513	285	41.131	522	503	cydA	3	515	WP_151881725.1	8
1392	98.2759	380	1.8e-125	7	513	283	41.52	522	503	cydA	3	515	WP_117866221.1	8
1393	97.318	380	2.2e-125	6	508	286	41.142	522	500	cydA	3	512	WP_071149848.1	8
1394	98.2759	380	2.21e-125	7	513	283	41.52	522	503	cydA	3	515	WP_138298209.1	8
1395	99.0421	380	2.29e-125	8	517	275	41.973	522	503	cydA	3	515	WP_195399064.1	8
1396	98.659	380	2.34e-125	7	515	282	41.165	522	503	cydA	3	515	WP_065538440.1	8
1397	98.2759	380	3.09e-125	7	513	284	41.326	522	503	cydA	3	515	WP_117922845.1	8
1398	98.2759	380	3.09e-125	7	513	284	41.326	522	503	cydA	3	515	WP_117589091.1	8
1399	98.2759	380	3.41e-125	7	513	283	41.52	522	503	cydA	3	515	WP_195299935.1	8
1400	98.2759	379	3.74e-125	7	513	284	41.326	522	503	cydA	3	515	WP_035449218.1	8
1401	99.0421	379	4.24e-125	8	517	276	41.779	522	503	cydA	3	515	WP_007759779.1	8
1402	99.6169	379	5.3e-125	5	520	277	40.385	522	503	cydA	4	515	WP_125239790.1	9
1403	98.2759	379	5.67e-125	7	513	284	41.326	522	503	cydA	3	515	WP_008663125.1	8
1404	98.2759	379	5.85e-125	7	513	284	41.326	522	503	cydA	3	515	WP_118936656.1	8
1405	98.2759	379	6.11e-125	7	513	284	41.326	522	503	cydA	3	515	WP_151879215.1	8
1406	98.2759	379	7.59e-125	7	513	284	41.326	522	503	cydA	3	515	WP_005828071.1	8
1407	97.7011	378	1.04e-124	5	510	288	40.98	522	503	cydA	4	515	WP_106070193.1	9
1408	98.2759	378	1.14e-124	7	513	284	41.326	522	503	cydA	3	515	WP_087332582.1	8
1409	99.2337	378	1.17e-124	7	518	281	41.313	522	505	cydA	3	517	WP_148371957.1	8
1410	100.766	378	1.27e-124	11	526	260	42.395	522	503	cydA	3	515	WP_008773930.1	8
1411	98.2759	378	1.37e-124	7	513	285	41.131	522	503	cydA	3	515	WP_117974794.1	8
1412	98.2759	378	1.62e-124	7	513	284	41.326	522	503	cydA	3	515	WP_061412888.1	8
1413	98.2759	378	1.71e-124	7	513	284	41.326	522	503	cydA	3	515	WP_117652530.1	8
1414	99.0421	378	2.03e-124	8	517	276	41.779	522	503	cydA	3	515	WP_007753988.1	8
1415	99.2337	377	2.33e-124	7	518	283	40.927	522	505	cydA	3	517	WP_025075757.1	8
1416	99.2337	376	6.3e-124	7	518	282	41.12	522	505	cydA	3	517	WP_077154439.1	8
1417	99.4253	376	9.63e-124	9	519	271	42.197	522	503	cydA	3	515	WP_195591070.1	8
1418	97.7011	365	1.61e-119	5	510	288	40.98	522	503	cydA	4	515	WP_131927446.1	9
1419	97.8927	362	1.97e-118	5	511	289	40.9	522	503	cydA	3	515	WP_075316737.1	8
1420	99.2337	358	1.15e-116	7	518	285	40.541	522	505	cydA	3	517	WP_125040694.1	8
1421	80.8429	342	8.44e-112	7	422	212	44.313	522	408	cydA	3	422	WP_149995615.1	8
1422	60.3448	317	2.32e-103	2	315	150	49.841	522	311	cydA	4	322	WP_192917239.1	9
1423	48.8506	300	9.31e-98	0	255	113	55.686	522	257	cydA	3	262	WP_149939950.1	8
1424	97.7011	286	9e-90	7	510	253	36.471	522	501	cydA	3	455	WP_120360589.1	6
1425	40.2299	271	2.89e-87	0	210	87	58.571	522	212	cydA	3	217	WP_149950750.1	8
1426	78.3525	254	4.81e-78	8	409	231	37.408	522	502	cydA	110	400	WP_151873722.1	1
1427	34.0996	231	5.75e-72	0	178	74	58.427	522	180	cydA	3	185	WP_192914982.1	8
1428	23.1801	168	1.24e-48	0	121	46	61.983	522	123	cydA	3	128	WP_202037006.1	8
1429	21.6475	160	1.1e-45	0	113	40	64.602	522	115	cydA	3	120	WP_192917840.1	8
1430	60.9195	137	1.1e-34	7	318	201	31.447	522	503	cydA	198	313	WP_192914901.1	1
1431	38.6973	125	1.15e-31	5	202	119	36.139	522	304	cydA	108	197	WP_205074141.1	1
1432	58.6207	128	1.16e-31	7	306	192	32.353	522	503	cydA	209	302	WP_149950700.1	1
1433	15.3257	94	5.92e-22	0	80	37	53.75	522	357	cydA	278	80	WP_202583039.1	1
1434	42.9119	99	9.3e-22	5	224	145	32.143	522	503	cydA	284	252	WP_149940495.1	32
1435	15.7088	71.6	5.93e-14	0	82	46	43.902	522	502	cydA	421	82	WP_149995203.1	1
1436	22.6054	60.8	1.38e-09	1	118	76	34.746	522	503	cydA	387	118	WP_205074142.1	1
1441	98.4169	189	1.71e-55	9	373	213	33.244	379	373	cydB	5	342	WP_120360745.1	2
1442	105.541	117	7.52e-28	12	400	248	27.5	379	377	cydB	1	381	WP_007485257.1	1
1443	22.4274	108	9.76e-28	1	85	33	60	379	91	cydB	7	93	WP_149936984.1	10
1444	105.541	115	2.65e-27	12	400	249	27.25	379	377	cydB	1	381	WP_025867268.1	1
1445	105.541	115	2.65e-27	12	400	249	27.25	379	377	cydB	1	381	WP_002560610.1	1
1446	103.694	115	3.26e-27	10	393	255	26.463	379	377	cydB	4	382	WP_122125846.1	5
1447	103.166	113	1.39e-26	12	391	256	26.854	379	377	cydB	4	379	WP_044163079.1	2
1448	104.222	112	2.18e-26	10	395	252	28.101	379	377	cydB	1	381	WP_101542490.1	1
1449	102.639	112	3.65e-26	9	389	265	26.735	379	377	cydB	1	381	WP_005932319.1	1
1450	102.639	111	5.77e-26	9	389	265	26.735	379	377	cydB	1	381	WP_007480778.1	1
1451	105.805	110	1.38e-25	11	401	251	25.935	379	377	cydB	2	380	WP_195353931.1	1
1452	104.485	110	1.62e-25	11	396	252	27.273	379	377	cydB	2	380	WP_008667328.1	1
1453	105.277	110	2.06e-25	10	399	251	27.068	379	377	cydB	1	381	WP_130058805.1	1
1454	104.485	109	2.4e-25	11	396	252	27.273	379	377	cydB	2	380	WP_005843399.1	1
1455	104.485	109	2.57e-25	11	396	252	27.273	379	377	cydB	2	380	WP_007838344.1	1
1456	104.485	109	2.9e-25	11	396	252	27.273	379	377	cydB	2	380	WP_008673553.1	1
1457	104.485	109	3.11e-25	11	396	252	27.273	379	377	cydB	2	380	WP_007843936.1	1
1458	104.485	109	3.63e-25	11	396	251	26.515	379	377	cydB	4	379	WP_143257543.1	2
1459	104.485	108	5.5e-25	11	396	252	26.263	379	377	cydB	4	379	WP_049702956.1	2
1460	104.485	108	6.63e-25	11	396	253	26.01	379	377	cydB	4	379	WP_009039448.1	2
1461	104.485	108	9.28e-25	11	396	253	26.01	379	377	cydB	4	379	WP_004313357.1	2
1462	104.485	107	1.26e-24	11	396	253	26.01	379	377	cydB	4	379	WP_117809374.1	2
1463	104.222	107	1.28e-24	11	395	260	26.076	379	377	cydB	1	381	WP_163223125.1	1
1464	104.485	107	1.75e-24	11	396	253	26.01	379	377	cydB	4	379	WP_121960068.1	2
1465	103.43	107	1.84e-24	10	392	260	25.51	379	377	cydB	4	379	WP_125040693.1	2
1466	104.485	107	2.01e-24	11	396	253	26.01	379	377	cydB	4	379	WP_191031898.1	2
1467	105.805	107	2.03e-24	13	401	250	26.185	379	377	cydB	2	380	WP_203558640.1	1
1468	102.902	107	2.52e-24	10	390	262	25.641	379	377	cydB	4	379	WP_021645116.1	2
1469	104.485	107	2.95e-24	11	396	254	25.758	379	377	cydB	4	379	WP_117933223.1	2
1470	104.485	106	4.2e-24	11	396	254	25.758	379	377	cydB	4	379	WP_087318342.1	2
1471	104.485	106	4.29e-24	11	396	254	25.758	379	377	cydB	4	379	WP_061448295.1	2
1472	105.805	106	4.55e-24	12	401	246	26.185	379	377	cydB	4	379	WP_024988387.1	2
1473	104.485	105	6.11e-24	11	396	254	25.758	379	377	cydB	4	379	WP_151931289.1	2
1474	103.43	105	6.94e-24	10	392	261	25.255	379	377	cydB	4	379	WP_148371958.1	2
1475	105.541	105	7.24e-24	9	400	254	25.5	379	377	cydB	2	380	WP_195425857.1	1
1476	105.805	105	7.44e-24	12	401	246	26.185	379	377	cydB	4	379	WP_175629545.1	2
1477	105.805	105	8.05e-24	12	401	247	25.935	379	377	cydB	4	379	WP_135038794.1	2
1478	103.694	105	8.21e-24	11	393	254	26.718	379	377	cydB	4	379	WP_044654916.1	2
1479	104.485	105	8.45e-24	11	396	254	25.758	379	377	cydB	4	379	WP_004300336.1	2
1480	104.485	105	8.95e-24	12	396	253	26.01	379	377	cydB	4	382	WP_022039604.1	5
1481	104.222	105	1.02e-23	10	395	253	26.329	379	377	cydB	4	379	WP_195655365.1	2
1482	104.485	105	1.07e-23	12	396	253	26.01	379	377	cydB	4	382	WP_087248952.1	5
1483	104.485	105	1.1e-23	11	396	253	26.01	379	377	cydB	4	379	WP_143864578.1	2
1484	104.485	105	1.14e-23	11	396	255	25.505	379	377	cydB	4	379	WP_128857571.1	2
1485	105.541	105	1.15e-23	9	400	254	25.5	379	377	cydB	2	380	WP_044270573.1	1
1486	104.222	105	1.23e-23	9	395	260	24.557	379	377	cydB	4	379	WP_008022090.1	2
1487	104.222	105	1.28e-23	9	395	260	24.557	379	377	cydB	4	379	WP_087323882.1	2
1488	104.485	105	1.34e-23	11	396	254	25.758	379	377	cydB	4	379	WP_167964559.1	2
1489	105.013	105	1.36e-23	9	398	252	25.628	379	377	cydB	4	380	WP_149946607.1	3
1490	104.485	104	1.72e-23	11	396	254	25.758	379	377	cydB	4	379	WP_195664107.1	2
1491	104.485	104	1.72e-23	11	396	254	25.758	379	377	cydB	4	379	WP_195407143.1	2
1492	104.485	104	1.73e-23	11	396	254	25.758	379	377	cydB	4	379	WP_073344938.1	2
1493	104.485	104	1.87e-23	11	396	255	25.505	379	377	cydB	4	379	WP_117683734.1	2
1494	104.485	104	2.05e-23	11	396	255	25.505	379	377	cydB	4	379	WP_008647221.1	2
1495	104.485	104	2.28e-23	11	396	255	25.505	379	377	cydB	4	379	WP_004311578.1	2
1496	103.694	104	2.53e-23	11	393	258	27.226	379	377	cydB	1	381	WP_065739679.1	1
1497	102.111	103	2.98e-23	8	387	268	25.065	379	377	cydB	4	380	WP_163219088.1	3
1498	105.541	103	3.01e-23	9	400	255	25.25	379	377	cydB	2	380	WP_007213588.1	1
1499	105.541	103	3.01e-23	9	400	255	25.25	379	377	cydB	2	380	WP_195538289.1	1
1500	105.541	103	3.59e-23	9	400	255	25.25	379	377	cydB	2	380	WP_022209500.1	1
1501	104.222	103	3.66e-23	11	395	259	25.823	379	377	cydB	2	380	WP_005937448.1	1
1502	103.43	103	3.83e-23	10	392	262	25	379	377	cydB	4	379	WP_077154438.1	2
1503	105.805	103	3.92e-23	11	401	250	26.185	379	377	cydB	2	380	WP_029428917.1	1
1504	103.694	103	4.17e-23	11	393	258	27.226	379	377	cydB	1	381	WP_101603047.1	1
1505	104.485	103	4.31e-23	11	396	254	25.758	379	377	cydB	4	379	WP_195630569.1	2
1506	104.485	103	4.4e-23	11	396	254	25.758	379	377	cydB	4	379	WP_186967719.1	2
1507	103.694	103	4.59e-23	11	393	259	26.972	379	377	cydB	1	381	WP_005776682.1	1
1508	103.694	103	5.98e-23	11	393	260	26.718	379	377	cydB	1	381	WP_022012238.1	1
1509	104.485	103	6.44e-23	11	396	255	25.505	379	377	cydB	4	379	WP_007753990.1	2
1510	104.485	103	6.57e-23	11	396	254	25.758	379	377	cydB	4	379	WP_195475193.1	2
1511	101.583	102	8.48e-23	9	385	268	25.714	379	377	cydB	4	379	WP_149927921.1	2
1512	105.805	102	8.64e-23	12	401	248	25.686	379	377	cydB	4	379	WP_195591068.1	2
1513	105.541	102	1.01e-22	9	400	255	25.25	379	377	cydB	2	380	WP_149925938.1	1
1514	104.485	102	1.49e-22	11	396	255	25.505	379	377	cydB	4	379	WP_135999074.1	2
1515	105.805	102	1.52e-22	12	401	247	25.935	379	377	cydB	4	379	WP_007759780.1	2
1516	104.222	102	1.59e-22	11	395	260	25.57	379	377	cydB	2	380	WP_117462042.1	1
1517	103.694	102	1.73e-22	9	393	266	24.682	379	377	cydB	2	380	WP_130070205.1	1
1518	103.694	102	1.75e-22	11	393	260	26.718	379	377	cydB	1	381	WP_032536418.1	1
1519	103.694	102	1.81e-22	13	393	250	27.735	379	377	cydB	4	382	WP_072543166.1	5
1520	103.694	101	1.82e-22	9	393	264	25.191	379	377	cydB	2	380	WP_022392165.1	1
1521	103.694	101	2.23e-22	9	393	266	24.682	379	377	cydB	2	380	WP_118294512.1	1
1522	105.277	101	2.31e-22	15	399	253	25.063	379	377	cydB	4	382	WP_204393298.1	5
1523	104.485	101	2.32e-22	11	396	255	25.505	379	377	cydB	4	379	WP_162223160.1	2
1524	103.694	101	2.33e-22	13	393	254	26.718	379	377	cydB	4	382	WP_204474940.1	5
1525	104.485	101	2.35e-22	13	396	260	25.505	379	377	cydB	1	380	WP_071146252.1	1
1526	103.694	101	2.35e-22	9	393	266	24.682	379	377	cydB	2	380	WP_021967796.1	1
1527	104.222	101	2.39e-22	12	395	236	27.848	379	372	cydB	2	370	WP_042371511.1	1
1528	103.694	101	2.74e-22	9	393	267	24.427	379	377	cydB	2	380	WP_195668301.1	1
1529	101.583	101	2.85e-22	9	385	268	25.714	379	377	cydB	4	379	WP_130056592.1	2
1530	103.694	101	2.85e-22	9	393	264	25.191	379	377	cydB	2	380	WP_118465734.1	1
1531	104.222	101	3.31e-22	12	395	262	24.051	379	377	cydB	4	382	WP_204507643.1	5
1532	101.583	100	3.46e-22	9	385	268	25.714	379	377	cydB	4	379	WP_005676400.1	2
1533	106.596	100	3.58e-22	11	404	256	25.495	379	379	cydB	1	384	WP_006745547.1	1
1534	104.485	100	4.68e-22	11	396	256	25.253	379	377	cydB	4	379	WP_065538441.1	2
1535	103.694	100	4.73e-22	9	393	266	24.682	379	377	cydB	2	380	WP_007663457.1	1
1536	103.694	100	4.73e-22	9	393	264	25.191	379	377	cydB	2	380	WP_009128582.1	1
1537	103.694	100	4.83e-22	9	393	267	24.427	379	377	cydB	2	380	WP_118216496.1	1
1538	103.694	100	5.12e-22	9	393	266	24.682	379	377	cydB	2	380	WP_195209188.1	1
1539	103.694	100	5.7e-22	9	393	267	24.427	379	377	cydB	2	380	WP_044533140.1	1
1540	101.583	100	6.09e-22	9	385	267	25.974	379	377	cydB	4	379	WP_118307464.1	2
1541	101.583	100	6.71e-22	9	385	266	26.234	379	377	cydB	4	379	WP_022301051.1	2
1542	101.583	100	7.77e-22	9	385	267	25.974	379	377	cydB	4	379	WP_196068623.1	2
1543	101.583	100	7.77e-22	9	385	267	25.974	379	377	cydB	4	379	WP_074855833.1	2
1544	103.694	100	7.78e-22	9	393	267	24.427	379	377	cydB	2	380	WP_195547640.1	1
1545	104.485	100	7.92e-22	11	396	257	25	379	377	cydB	4	379	WP_120466918.1	2
1546	102.902	99.8	8.48e-22	10	390	262	25.641	379	377	cydB	4	379	WP_148747303.1	2
1547	101.583	99.8	8.64e-22	9	385	267	25.974	379	377	cydB	4	379	WP_008765918.1	2
1548	101.583	99.8	8.64e-22	9	385	267	25.974	379	377	cydB	4	379	WP_008763431.1	2
1549	103.694	99.8	9.09e-22	9	393	266	24.682	379	377	cydB	2	380	WP_138292566.1	1
1550	101.583	99.8	9.43e-22	9	385	267	25.974	379	377	cydB	4	379	WP_195740560.1	2
1551	104.485	99.4	1.39e-21	11	396	251	27.525	379	377	cydB	2	380	WP_117596299.1	1
1552	102.902	99	1.71e-21	10	390	260	26.154	379	377	cydB	4	379	WP_148727860.1	2
1553	101.583	99	1.81e-21	9	385	267	25.974	379	377	cydB	4	379	WP_055300282.1	2
1554	105.541	99	1.89e-21	11	400	256	25.5	379	377	cydB	1	381	WP_022383899.1	1
1555	101.583	99	1.96e-21	9	385	267	25.974	379	377	cydB	4	379	WP_010537786.1	2
1556	107.124	98.6	2.43e-21	13	406	245	26.601	379	377	cydB	1	382	WP_118046784.1	1
1557	103.694	98.6	2.57e-21	13	393	256	26.209	379	377	cydB	4	382	WP_204434436.1	5
1558	103.958	97.8	4.51e-21	11	394	265	23.604	379	377	cydB	4	382	WP_204401159.1	5
1559	106.86	97.8	4.6e-21	12	405	250	26.42	379	379	cydB	1	383	WP_117740364.1	1
1560	106.86	97.4	7.18e-21	12	405	250	26.42	379	379	cydB	1	383	WP_016662349.1	1
1561	104.222	97.1	9.78e-21	11	395	256	27.089	379	377	cydB	1	381	WP_025833011.1	1
1562	104.222	96.7	1.06e-20	11	395	259	24.81	379	377	cydB	4	382	WP_181214068.1	5
1563	106.596	96.3	1.53e-20	12	404	252	25.495	379	377	cydB	1	382	WP_087427021.1	1
1564	105.805	96.3	1.63e-20	11	401	250	26.185	379	377	cydB	1	379	WP_152635289.1	1
1565	106.596	96.3	1.76e-20	12	404	253	25.248	379	377	cydB	1	382	WP_118363443.1	1
1566	106.86	96.3	1.89e-20	12	405	251	26.173	379	379	cydB	1	383	WP_118207165.1	1
1567	106.86	95.9	2.14e-20	12	405	254	25.432	379	379	cydB	1	383	WP_018668270.1	1
1568	102.902	95.9	2.22e-20	10	390	262	25.641	379	377	cydB	4	379	WP_148730420.1	2
1569	106.596	95.9	2.4e-20	12	404	253	25.248	379	377	cydB	1	382	WP_138350187.1	1
1570	105.805	95.9	2.4e-20	11	401	250	26.185	379	377	cydB	1	379	WP_117741636.1	1
1571	105.805	95.9	2.49e-20	11	401	250	26.185	379	377	cydB	1	379	WP_117899377.1	1
1572	105.805	95.9	2.49e-20	11	401	250	26.185	379	377	cydB	1	379	WP_022104856.1	1
1573	106.596	95.9	2.54e-20	12	404	252	25.495	379	377	cydB	1	382	WP_196052154.1	1
1574	105.805	95.5	2.67e-20	11	401	250	26.185	379	377	cydB	1	379	WP_005651821.1	1
1575	102.902	95.5	2.82e-20	10	390	262	25.641	379	377	cydB	4	379	WP_027325836.1	2
1576	105.013	95.5	3.05e-20	12	398	256	25.628	379	377	cydB	2	380	WP_163213034.1	1
1577	103.43	95.5	3.42e-20	11	392	260	25.51	379	377	cydB	4	379	WP_009126316.1	2
1578	104.222	95.1	4e-20	11	395	258	26.582	379	377	cydB	1	381	WP_024995776.1	1
1579	106.596	94.7	4.99e-20	12	404	252	25.495	379	377	cydB	1	382	WP_087413712.1	1
1580	103.43	94.7	5.6e-20	9	392	266	25.51	379	377	cydB	1	381	WP_032556627.1	1
1581	106.596	94.7	5.65e-20	12	404	254	25	379	377	cydB	1	382	WP_129614478.1	1
1582	104.222	94.4	7.33e-20	11	395	257	26.835	379	377	cydB	1	381	WP_117681457.1	1
1583	106.596	94.4	7.47e-20	12	404	254	25	379	377	cydB	1	382	WP_021940028.1	1
1584	105.805	94.4	7.61e-20	11	401	251	25.935	379	377	cydB	1	379	WP_117858406.1	1
1585	106.596	94.4	8.46e-20	12	404	254	25	379	377	cydB	1	382	WP_004290710.1	1
1586	103.958	94	9.23e-20	10	394	259	26.396	379	377	cydB	1	380	WP_071149847.1	1
1587	106.596	94	1.02e-19	12	404	253	25.248	379	377	cydB	1	382	WP_009120420.1	1
1588	103.43	94	1.08e-19	9	392	265	25.765	379	377	cydB	1	381	WP_008659667.1	1
1589	106.069	93.6	1.22e-19	11	402	251	26.119	379	377	cydB	1	381	WP_131226071.1	1
1590	103.43	93.6	1.39e-19	9	392	266	25.51	379	377	cydB	1	381	WP_032533056.1	1
1591	106.069	93.6	1.39e-19	11	402	251	26.119	379	377	cydB	1	381	WP_117966541.1	1
1592	103.43	93.6	1.45e-19	9	392	266	25.51	379	377	cydB	1	381	WP_005786920.1	1
1593	103.694	93.6	1.45e-19	9	393	267	24.427	379	377	cydB	2	380	WP_025834231.1	1
1594	106.069	93.6	1.58e-19	11	402	251	26.119	379	377	cydB	1	381	WP_117600596.1	1
1595	102.375	92.8	2.6e-19	12	388	247	27.835	379	372	cydB	1	371	WP_013548238.1	1
1596	106.596	92.8	2.86e-19	12	404	253	25.248	379	377	cydB	1	382	WP_022219329.1	1
1597	103.43	92.8	2.95e-19	10	392	262	25	379	377	cydB	4	379	WP_025075756.1	2
1598	105.805	92.4	3.56e-19	11	401	252	25.686	379	377	cydB	1	379	WP_117903283.1	1
1599	103.43	92.4	3.6e-19	9	392	266	25.51	379	377	cydB	1	381	WP_032596886.1	1
1600	103.43	92	5.18e-19	9	392	267	25.255	379	377	cydB	1	381	WP_122348826.1	1
1601	104.222	91.7	6.83e-19	12	395	249	27.342	379	377	cydB	4	382	WP_087428281.1	5
1602	105.277	90.9	1.21e-18	11	399	260	26.065	379	379	cydB	1	384	WP_018109679.1	1
1603	102.639	90.1	2.14e-18	12	389	254	25.707	379	372	cydB	1	371	WP_117710261.1	1
1604	105.805	90.1	2.4e-18	12	401	248	25.686	379	377	cydB	4	382	WP_204499091.1	5
1605	103.694	89.4	4.06e-18	11	393	261	26.463	379	377	cydB	1	381	WP_032567747.1	1
1606	104.222	87	2.39e-17	11	395	258	26.582	379	377	cydB	1	381	WP_035448180.1	1
1607	105.541	87	2.75e-17	13	400	256	24	379	377	cydB	4	382	WP_072530261.1	5
1608	104.222	87	2.83e-17	11	395	258	26.582	379	377	cydB	1	381	WP_057281272.1	1
1609	104.222	86.7	3.14e-17	11	395	258	26.582	379	377	cydB	1	381	WP_117688826.1	1
1610	104.222	86.7	3.26e-17	11	395	258	26.582	379	377	cydB	1	381	WP_005828073.1	1
1611	104.222	86.7	3.26e-17	11	395	259	26.329	379	377	cydB	1	381	WP_196072913.1	1
1612	104.222	86.7	3.62e-17	11	395	258	26.582	379	377	cydB	1	381	WP_195299934.1	1
1613	103.958	85.9	5.91e-17	8	394	265	25.127	379	377	cydB	1	381	WP_118525278.1	1
1614	104.222	85.9	5.97e-17	11	395	258	26.582	379	377	cydB	1	381	WP_120027373.1	1
1615	104.222	85.5	7.41e-17	11	395	261	25.823	379	377	cydB	1	381	WP_195311172.1	1
1616	91.2929	84.7	1.26e-16	6	346	243	25.723	379	340	cydB	4	342	WP_054958882.1	2
1617	103.694	83.6	3.36e-16	13	393	263	24.427	379	377	cydB	4	382	WP_204448166.1	5
1618	105.541	83.6	3.77e-16	12	400	257	25.25	379	377	cydB	1	381	WP_106040513.1	1
1619	105.541	82	1.27e-15	12	400	257	25.25	379	377	cydB	1	381	WP_131927447.1	1
1620	106.069	82	1.44e-15	11	402	252	25.871	379	377	cydB	1	381	WP_176468281.1	1
1621	101.055	81.6	1.83e-15	12	383	256	25.587	379	374	cydB	6	370	WP_075316738.1	3
1622	105.541	81.6	1.92e-15	12	400	257	25.25	379	377	cydB	1	381	WP_131752859.1	1
1623	103.694	81.3	2.2e-15	11	393	264	24.173	379	377	cydB	4	382	WP_073401472.1	5
1624	105.541	81.3	2.23e-15	12	400	257	25.25	379	377	cydB	1	381	WP_125239791.1	1
1625	104.222	79.3	1.03e-14	11	395	261	25.823	379	377	cydB	1	381	WP_136009365.1	1
1626	105.541	79	1.41e-14	12	400	258	25	379	377	cydB	1	381	WP_106070194.1	1
1627	82.5858	76.6	4.46e-14	7	313	194	24.601	379	290	cydB	1	294	WP_151871738.1	1
1628	94.9868	77	5.71e-14	12	360	235	24.722	379	377	cydB	39	383	WP_118319593.1	39
1629	103.166	76.3	1.06e-13	11	391	267	24.041	379	377	cydB	4	382	WP_005861074.1	5
1630	38.5224	66.2	1.26e-11	1	146	102	29.452	379	149	cydB	4	146	WP_192921962.1	2
1631	85.752	68.6	2.72e-11	8	325	206	23.385	379	377	cydB	77	306	WP_149939914.1	1
1632	72.5594	67.8	3.65e-11	6	275	181	25.455	379	263	cydB	1	263	WP_151855556.1	1
1633	28.7599	63.5	7.65e-11	1	109	71	33.945	379	109	cydB	1	108	WP_196039419.1	1
1634	78.3641	65.9	1.52e-10	11	297	182	24.916	379	377	cydB	104	279	WP_196039176.1	1
1635	39.8417	65.1	1.61e-10	1	151	109	27.152	379	151	cydB	1	150	WP_192914377.1	1
1636	27.9683	60.8	5.23e-10	1	106	69	33.962	379	109	cydB	4	106	WP_192922701.1	2
1637	28.496	59.7	1.22e-09	1	108	72	32.407	379	109	cydB	2	107	WP_149951895.1	1
1638	41.1609	59.3	2.08e-08	6	156	99	30.128	379	377	cydB	229	268	WP_151938904.1	116
1639	41.1609	54.3	3.94e-07	4	156	106	26.923	379	377	cydB	228	186	WP_192914771.1	33
1640	22.1636	50.8	7.98e-07	1	84	52	36.905	379	87	cydB	4	84	WP_192920298.1	2
1648	91.2088	100	1.22e-23	6	249	154	30.12	273	248	dapB	6	236	WP_120360413.1	2
1649	98.1685	100	1.23e-23	8	268	157	29.104	273	270	dapB	6	238	WP_118317433.1	1
1650	98.9011	99.8	1.46e-23	11	270	152	30.37	273	270	dapB	6	239	WP_073400469.1	1
1651	98.5348	99.4	2.39e-23	9	269	156	28.996	273	270	dapB	6	238	WP_008774294.1	1
1652	96.337	99.4	2.77e-23	7	263	151	29.278	273	268	dapB	15	245	WP_055288378.1	9
1653	98.5348	97.4	9.81e-23	9	269	157	28.625	273	270	dapB	6	238	WP_005863996.1	1
1654	73.6264	96.7	2.23e-22	5	201	124	32.338	273	270	dapB	74	239	WP_163211963.1	47
1655	98.5348	95.9	5e-22	9	269	159	28.253	273	270	dapB	6	239	WP_122124585.1	1
1656	79.8535	95.1	8.69e-22	7	218	138	30.275	273	270	dapB	60	240	WP_163222257.1	30
1657	75.4579	95.1	1.02e-21	6	206	131	31.553	273	270	dapB	74	251	WP_154043557.1	47
1658	73.9927	94	2.53e-21	5	202	124	29.703	273	268	dapB	74	237	WP_025069328.1	47
1659	76.9231	94	3.46e-21	5	210	128	30.476	273	270	dapB	74	251	WP_018665552.1	47
1660	74.7253	93.6	3.52e-21	6	204	119	32.843	273	270	dapB	74	239	WP_163171896.1	47
1661	75.4579	93.2	5.19e-21	6	206	129	32.524	273	270	dapB	74	251	WP_005945395.1	47
1662	99.6337	92.8	8.78e-21	9	272	163	28.309	273	268	dapB	6	249	WP_178256502.1	1
1663	80.5861	92.8	9.09e-21	6	220	135	30.455	273	272	dapB	70	253	WP_032856028.1	35
1664	80.5861	92.8	9.19e-21	6	220	135	30.455	273	272	dapB	70	253	WP_004307500.1	35
1665	76.9231	92.4	1e-20	5	210	133	30	273	270	dapB	72	251	WP_117737262.1	45
1666	76.9231	92.4	1.01e-20	5	210	133	30	273	270	dapB	72	251	WP_101542109.1	45
1667	81.3187	92.4	1.15e-20	7	222	128	32.432	273	272	dapB	70	253	WP_135036245.1	35
1668	81.3187	92.4	1.2e-20	7	222	132	30.631	273	272	dapB	70	253	WP_118218511.1	35
1669	76.1905	92.4	1.3e-20	5	208	130	30.769	273	270	dapB	74	251	WP_009120227.1	47
1670	76.1905	92	1.54e-20	5	208	130	30.769	273	270	dapB	74	251	WP_118467566.1	47
1671	100.733	92	1.55e-20	10	275	164	28	273	270	dapB	6	251	WP_118460416.1	1
1672	76.1905	92	1.6e-20	5	208	130	30.769	273	270	dapB	74	251	WP_129618441.1	47
1673	76.9231	92	1.6e-20	6	210	127	32.857	273	272	dapB	74	253	WP_024986077.1	47
1674	81.3187	92	1.65e-20	6	222	131	31.081	273	272	dapB	70	253	WP_022137059.1	35
1675	74.359	91.7	1.69e-20	6	203	126	32.02	273	272	dapB	74	241	WP_044160376.1	47
1676	81.3187	92	1.74e-20	7	222	132	30.631	273	272	dapB	70	253	WP_008641710.1	35
1677	81.3187	91.7	1.89e-20	7	222	133	30.18	273	272	dapB	70	253	WP_120467390.1	35
1678	81.3187	91.7	2.44e-20	6	222	131	31.081	273	272	dapB	70	253	WP_073346919.1	35
1679	80.5861	91.7	2.49e-20	6	220	137	29.545	273	272	dapB	70	253	WP_008023888.1	35
1680	80.5861	91.3	2.54e-20	6	220	136	30	273	272	dapB	70	253	WP_195470008.1	35
1681	80.5861	91.3	2.59e-20	6	220	137	29.545	273	272	dapB	70	253	WP_120067635.1	35
1682	76.1905	91.3	2.93e-20	5	208	130	30.769	273	270	dapB	74	251	WP_118045463.1	47
1683	75.4579	91.3	3.11e-20	6	206	132	31.068	273	270	dapB	74	251	WP_204476714.1	47
1684	80.5861	91.3	3.15e-20	6	220	137	29.545	273	272	dapB	70	253	WP_122136531.1	35
1685	75.4579	91.3	3.3e-20	6	206	132	31.068	273	270	dapB	74	251	WP_022353063.1	47
1686	80.5861	91.3	3.35e-20	6	220	137	29.545	273	272	dapB	70	253	WP_143256697.1	35
1687	81.3187	91.3	3.35e-20	7	222	133	30.18	273	272	dapB	70	253	WP_004298130.1	35
1688	98.5348	90.9	3.4e-20	8	269	166	25.651	273	270	dapB	6	239	WP_006743706.1	1
1689	74.7253	90.9	3.65e-20	8	204	124	32.353	273	272	dapB	74	241	WP_024995447.1	47
1690	81.3187	90.9	3.79e-20	7	222	133	30.18	273	272	dapB	70	253	WP_065540002.1	35
1691	81.3187	90.9	3.99e-20	7	222	133	30.18	273	272	dapB	70	253	WP_015532077.1	35
1692	81.3187	90.9	4.07e-20	7	222	133	30.18	273	272	dapB	70	253	WP_195545763.1	35
1693	81.3187	90.9	4.07e-20	7	222	133	30.18	273	272	dapB	70	253	WP_074638178.1	35
1694	75.4579	90.9	4.24e-20	5	206	136	29.126	273	270	dapB	74	251	WP_195639201.1	47
1695	81.3187	90.9	4.24e-20	7	222	133	30.18	273	272	dapB	70	253	WP_195654802.1	35
1696	102.198	90.9	4.27e-20	9	279	162	26.882	273	270	dapB	6	251	WP_204404454.1	1
1697	81.3187	90.9	4.28e-20	7	222	133	30.18	273	272	dapB	70	253	WP_186927059.1	35
1698	80.5861	90.9	4.31e-20	7	220	127	32.273	273	270	dapB	70	251	WP_175630644.1	35
1699	81.3187	90.9	4.37e-20	7	222	133	30.18	273	272	dapB	70	253	WP_004324268.1	35
1700	80.5861	90.5	4.89e-20	6	220	137	29.545	273	272	dapB	70	253	WP_087320937.1	35
1701	76.9231	90.5	4.94e-20	5	210	131	30.952	273	272	dapB	74	253	WP_191030563.1	47
1702	80.5861	90.5	5.42e-20	6	220	137	29.545	273	272	dapB	70	253	WP_195359251.1	35
1703	101.099	90.5	6.21e-20	10	276	162	28.261	273	270	dapB	6	251	WP_118296295.1	1
1704	99.6337	90.1	6.35e-20	9	272	157	27.574	273	270	dapB	6	239	WP_196039464.1	1
1705	76.9231	90.5	6.59e-20	5	210	131	29.048	273	270	dapB	74	251	WP_016661030.1	47
1706	80.5861	90.1	6.86e-20	6	220	137	29.545	273	272	dapB	70	253	WP_151921002.1	35
1707	80.5861	90.1	7.08e-20	6	220	138	29.091	273	272	dapB	70	253	WP_195401930.1	35
1708	75.4579	90.1	7.15e-20	5	206	136	29.126	273	270	dapB	74	251	WP_005655893.1	47
1709	73.6264	89.7	7.95e-20	7	201	123	32.836	273	270	dapB	74	239	WP_148746905.1	47
1710	75.4579	90.1	8.06e-20	6	206	132	31.068	273	270	dapB	74	251	WP_204432664.1	47
1711	75.4579	90.1	8.09e-20	5	206	136	29.126	273	270	dapB	74	251	WP_022103925.1	47
1712	79.8535	90.1	8.55e-20	6	218	136	29.358	273	270	dapB	70	251	WP_148365463.1	35
1713	99.6337	89.7	9.1e-20	9	272	157	27.574	273	270	dapB	6	239	WP_002558629.1	1
1714	81.3187	90.1	9.33e-20	6	222	132	30.631	273	272	dapB	70	253	WP_044654296.1	35
1715	80.5861	89.7	1.02e-19	6	220	138	29.091	273	272	dapB	70	253	WP_117936421.1	35
1716	81.3187	89.7	1.11e-19	7	222	129	31.982	273	272	dapB	70	253	WP_167961105.1	35
1717	78.022	89.7	1.15e-19	7	213	128	30.516	273	270	dapB	70	239	WP_005927709.1	35
1718	76.1905	89.7	1.23e-19	6	208	130	30.769	273	270	dapB	74	251	WP_204507530.1	47
1719	75.4579	89.4	1.31e-19	5	206	137	28.641	273	270	dapB	74	251	WP_186909351.1	47
1720	100.733	89.4	1.36e-19	10	275	165	27.636	273	270	dapB	6	251	WP_118221518.1	1
1721	77.2894	89.4	1.71e-19	6	211	132	29.858	273	272	dapB	74	253	WP_025831740.1	47
1722	76.1905	89.4	1.78e-19	6	208	134	30.769	273	272	dapB	74	253	WP_025075815.1	47
1723	80.5861	89.4	1.8e-19	6	220	138	29.091	273	272	dapB	70	253	WP_022199951.1	35
1724	100.366	89	1.87e-19	9	274	166	27.737	273	270	dapB	6	251	WP_087428792.1	1
1725	76.9231	89	1.91e-19	5	210	132	28.571	273	270	dapB	74	251	WP_118363521.1	47
1726	81.3187	88.6	2.13e-19	9	222	134	31.081	273	272	dapB	60	241	WP_071147501.1	30
1727	100.366	89	2.15e-19	8	274	168	27.007	273	270	dapB	6	251	WP_072531405.1	1
1728	101.099	89	2.35e-19	8	276	165	27.174	273	270	dapB	6	251	WP_117986630.1	1
1729	76.1905	89	2.37e-19	5	208	129	31.25	273	270	dapB	74	251	WP_118323063.1	47
1730	78.022	89	2.44e-19	6	213	124	30.516	273	270	dapB	74	251	WP_136008715.1	47
1731	76.9231	89	2.44e-19	6	210	133	30	273	272	dapB	74	253	WP_195533269.1	47
1732	76.9231	88.6	2.57e-19	6	210	133	30	273	272	dapB	74	253	WP_186966306.1	47
1733	76.1905	88.6	2.6e-19	5	208	129	31.25	273	270	dapB	74	251	WP_117710536.1	47
1734	100.366	88.6	2.6e-19	8	274	169	26.642	273	270	dapB	6	251	WP_195667458.1	1
1735	76.1905	88.6	2.62e-19	6	208	134	30.769	273	272	dapB	74	253	WP_136498458.1	47
1736	80.5861	88.6	2.73e-19	6	220	137	29.545	273	272	dapB	70	253	WP_135998711.1	35
1737	75.4579	88.6	2.79e-19	5	206	137	28.641	273	270	dapB	74	251	WP_117954275.1	47
1738	73.6264	88.6	2.81e-19	7	201	124	32.338	273	270	dapB	74	239	WP_034542226.1	47
1739	76.9231	88.6	2.82e-19	6	210	133	30	273	272	dapB	74	253	WP_007762906.1	47
1740	75.4579	88.6	2.82e-19	5	206	137	28.641	273	270	dapB	74	251	WP_117985566.1	47
1741	73.6264	88.2	3.08e-19	7	201	124	32.338	273	270	dapB	74	239	WP_148727505.1	47
1742	76.9231	88.6	3.29e-19	5	210	132	28.571	273	270	dapB	74	251	WP_021846428.1	47
1743	80.5861	88.6	3.32e-19	6	220	137	29.545	273	272	dapB	70	253	WP_004313836.1	35
1744	79.4872	88.2	3.6e-19	6	217	135	29.032	273	270	dapB	67	251	WP_195489829.1	41
1745	100.733	88.2	3.68e-19	10	275	167	26.909	273	270	dapB	6	251	WP_118422497.1	1
1746	76.5568	88.2	3.86e-19	6	209	130	30.144	273	270	dapB	74	251	WP_117588610.1	47
1747	99.6337	87.8	3.94e-19	8	272	158	27.206	273	270	dapB	6	239	WP_007483284.1	1
1748	76.1905	88.2	4.11e-19	5	208	131	30.288	273	270	dapB	74	251	WP_004291908.1	47
1749	76.9231	88.2	4.12e-19	5	210	133	28.095	273	270	dapB	74	251	WP_071148295.1	47
1750	78.022	87.8	4.19e-19	7	213	131	29.108	273	270	dapB	70	239	WP_005812312.1	35
1751	100.366	88.2	4.23e-19	9	274	165	28.102	273	270	dapB	6	251	WP_022039296.1	1
1752	76.9231	88.2	4.32e-19	5	210	132	28.571	273	270	dapB	74	251	WP_004293278.1	47
1753	75.4579	88.2	4.55e-19	5	206	137	28.641	273	270	dapB	74	251	WP_117906529.1	47
1754	98.5348	87.8	5.04e-19	9	269	164	26.394	273	270	dapB	6	239	WP_005779577.1	1
1755	76.5568	87.8	5.2e-19	6	209	130	30.144	273	270	dapB	74	251	WP_117599847.1	47
1756	76.5568	87.8	5.64e-19	6	209	130	30.144	273	270	dapB	74	251	WP_195690909.1	47
1757	78.022	87.4	5.76e-19	7	213	131	29.108	273	270	dapB	70	239	WP_032536490.1	35
1758	76.9231	87.8	6.44e-19	5	210	132	28.571	273	270	dapB	74	251	WP_138349463.1	47
1759	101.099	87.4	7.2e-19	8	276	164	27.536	273	270	dapB	6	251	WP_022393234.1	1
1760	75.4579	87.4	8.14e-19	5	206	137	28.641	273	270	dapB	74	251	WP_117903071.1	47
1761	101.099	87.4	8.48e-19	8	276	165	27.174	273	270	dapB	6	251	WP_009129777.1	1
1762	75.4579	87.4	8.65e-19	6	206	132	31.068	273	270	dapB	74	251	WP_118274206.1	47
1763	75.4579	87	9.29e-19	6	206	132	31.068	273	270	dapB	74	251	WP_119958482.1	47
1764	77.2894	87	9.57e-19	6	211	128	29.858	273	270	dapB	74	251	WP_204444771.1	47
1765	104.029	87	1.05e-18	8	284	158	26.056	273	270	dapB	6	251	WP_025831237.1	1
1766	78.3883	86.7	1.06e-18	7	214	130	28.972	273	270	dapB	70	239	WP_010991924.1	35
1767	101.099	87	1.06e-18	8	276	166	26.812	273	270	dapB	6	251	WP_007216751.1	1
1768	100.366	87	1.07e-18	8	274	171	25.912	273	270	dapB	6	251	WP_007661442.1	1
1769	101.832	87	1.17e-18	8	278	167	25.54	273	270	dapB	6	251	WP_061438009.1	1
1770	75.4579	87	1.22e-18	6	206	132	31.068	273	270	dapB	74	251	WP_195298716.1	47
1771	75.4579	87	1.27e-18	6	206	132	31.068	273	270	dapB	74	251	WP_087332850.1	47
1772	101.099	86.7	1.3e-18	8	276	165	27.174	273	270	dapB	6	251	WP_044265524.1	1
1773	76.1905	86.7	1.55e-18	5	208	129	29.327	273	268	dapB	74	249	WP_013546226.1	47
1774	73.6264	86.3	1.6e-18	7	201	124	32.338	273	270	dapB	74	239	WP_039972895.1	47
1775	101.099	86.7	1.63e-18	8	276	173	25.725	273	272	dapB	6	253	WP_122139139.1	1
1776	78.022	86.3	1.76e-18	7	213	131	29.108	273	270	dapB	70	239	WP_101604113.1	35
1777	101.099	86.3	1.81e-18	8	276	167	26.449	273	270	dapB	6	251	WP_195353394.1	1
1778	78.022	86.3	1.83e-18	7	213	131	29.108	273	270	dapB	70	239	WP_005783772.1	35
1779	76.9231	86.3	2.06e-18	6	210	134	29.524	273	272	dapB	74	253	WP_007749829.1	47
1780	76.9231	86.3	2.19e-18	6	210	134	29.524	273	272	dapB	74	253	WP_022274975.1	47
1781	73.6264	85.9	2.24e-18	6	201	130	29.353	273	270	dapB	74	239	WP_032564088.1	47
1782	101.099	86.3	2.39e-18	8	276	174	25.362	273	272	dapB	6	253	WP_005676927.1	1
1783	101.099	85.9	2.45e-18	9	276	165	27.174	273	270	dapB	6	251	WP_022208307.1	1
1784	101.099	85.9	2.63e-18	8	276	167	26.449	273	270	dapB	6	251	WP_026366701.1	1
1785	101.832	85.9	2.66e-18	8	278	167	25.54	273	270	dapB	6	251	WP_060407848.1	1
1786	73.6264	85.5	2.84e-18	5	201	132	28.358	273	270	dapB	74	239	WP_163217930.1	47
1787	101.832	85.9	2.88e-18	9	278	162	27.338	273	270	dapB	6	251	WP_181213983.1	1
1788	100.366	85.9	3.15e-18	8	274	170	26.277	273	270	dapB	6	251	WP_118525877.1	1
1789	75.4579	85.9	3.32e-18	6	206	133	30.583	273	270	dapB	74	251	WP_120381746.1	47
1790	75.4579	85.5	3.42e-18	6	206	133	30.583	273	270	dapB	74	251	WP_005826055.1	47
1791	100.366	85.5	3.6e-18	8	274	172	25.547	273	270	dapB	6	251	WP_117542922.1	1
1792	101.465	85.5	3.75e-18	8	277	167	26.354	273	270	dapB	6	252	WP_149933590.1	1
1793	100.366	85.5	4.02e-18	8	274	172	25.547	273	270	dapB	6	251	WP_005849815.1	1
1794	100.366	85.5	4.06e-18	8	274	172	25.547	273	270	dapB	6	251	WP_117474801.1	1
1795	75.4579	85.5	4.41e-18	6	206	133	30.583	273	270	dapB	74	251	WP_057087365.1	47
1796	75.4579	85.5	4.64e-18	6	206	133	30.583	273	270	dapB	74	251	WP_005833852.1	47
1797	101.099	85.1	4.85e-18	8	276	167	26.449	273	270	dapB	6	251	WP_007211022.1	1
1798	100.733	85.1	5.7e-18	10	275	168	26.545	273	270	dapB	6	251	WP_138292801.1	1
1799	77.6557	84.7	7.03e-18	6	212	130	30.189	273	272	dapB	74	253	WP_148372551.1	47
1800	76.1905	84.7	7.1e-18	6	208	135	30.288	273	272	dapB	74	253	WP_077152674.1	47
1801	101.465	84.7	7.51e-18	8	277	163	27.076	273	270	dapB	6	250	WP_031531684.1	1
1802	77.6557	84.7	8.44e-18	5	212	133	28.774	273	272	dapB	74	253	WP_125039599.1	47
1803	101.832	84	1.49e-17	8	278	167	26.978	273	272	dapB	6	253	WP_195568253.1	1
1804	76.5568	84	1.55e-17	6	209	130	30.144	273	270	dapB	74	251	WP_106483886.1	47
1805	102.564	84	1.6e-17	8	280	168	25.714	273	272	dapB	6	253	WP_010536053.1	1
1806	73.6264	83.6	1.61e-17	7	201	125	31.841	273	270	dapB	74	239	WP_027325756.1	47
1807	76.1905	84	1.73e-17	6	208	128	31.731	273	270	dapB	74	251	WP_131751993.1	47
1808	76.1905	83.6	1.99e-17	6	208	128	31.731	273	270	dapB	74	251	WP_106070523.1	47
1809	101.832	83.6	2.04e-17	8	278	167	26.978	273	272	dapB	6	253	WP_008762922.1	1
1810	76.1905	83.6	2.09e-17	6	208	128	31.731	273	270	dapB	74	251	WP_106041343.1	47
1811	101.832	83.6	2.1e-17	8	278	167	26.978	273	272	dapB	6	253	WP_016269257.1	1
1812	76.1905	83.6	2.14e-17	6	208	128	31.731	273	270	dapB	74	251	WP_131925702.1	47
1813	76.1905	83.6	2.34e-17	6	208	128	31.731	273	270	dapB	74	251	WP_125238120.1	47
1814	76.9231	83.2	2.5e-17	6	210	131	30.952	273	272	dapB	74	253	WP_009123857.1	47
1815	101.832	83.2	2.6e-17	8	278	168	26.619	273	272	dapB	6	253	WP_074857646.1	1
1816	101.832	82.8	4.35e-17	8	278	168	26.619	273	272	dapB	6	253	WP_118337218.1	1
1817	75.4579	82.4	5.28e-17	6	206	134	30.097	273	270	dapB	74	251	WP_120172604.1	47
1818	101.832	81.6	9.29e-17	8	278	168	26.619	273	272	dapB	6	253	WP_202572921.1	1
1819	101.832	80.9	2.02e-16	8	278	169	26.259	273	272	dapB	6	253	WP_008767532.1	1
1820	73.9927	73.2	1.26e-13	5	202	117	26.733	273	268	dapB	70	243	WP_073399177.1	70
2146	101.46	207	7.68e-65	5	278	147	40.647	274	274	dapF	1	268	WP_122124802.1	5
2147	101.46	199	2.68e-61	4	278	166	37.77	274	274	dapF	1	279	WP_073401245.1	5
2148	100.365	197	1.22e-60	4	275	160	38.909	274	270	dapF	1	276	WP_101542932.1	5
2149	101.46	195	5.96e-60	4	278	162	39.568	274	274	dapF	1	280	WP_119961516.1	5
2150	101.46	194	1.11e-59	4	278	163	39.209	274	274	dapF	1	280	WP_195299380.1	5
2151	101.46	194	1.14e-59	4	278	163	39.209	274	274	dapF	1	280	WP_009038321.1	5
2152	102.19	194	1.2e-59	5	280	163	37.857	274	273	dapF	1	280	WP_024995614.1	5
2153	100.365	194	1.49e-59	4	275	161	38.545	274	270	dapF	1	276	WP_117737825.1	5
2154	101.46	194	1.53e-59	4	278	162	39.568	274	274	dapF	1	280	WP_117922716.1	5
2155	101.46	194	1.72e-59	4	278	163	39.209	274	274	dapF	1	280	WP_057089584.1	5
2156	100	194	2.09e-59	3	274	163	38.321	274	270	dapF	1	276	WP_087426314.1	5
2157	101.46	194	2.09e-59	4	278	163	39.209	274	274	dapF	1	280	WP_120128772.1	5
2158	101.46	194	2.23e-59	4	278	163	39.209	274	274	dapF	1	280	WP_057097872.1	5
2159	101.46	194	2.33e-59	4	278	163	39.209	274	274	dapF	1	280	WP_117652649.1	5
2160	100.73	193	2.39e-59	5	276	151	38.406	274	272	dapF	1	265	WP_120467560.1	5
2161	101.46	193	2.9e-59	4	278	163	39.209	274	274	dapF	1	280	WP_120173097.1	5
2162	100.73	193	3.03e-59	5	276	151	38.406	274	272	dapF	1	265	WP_135999335.1	5
2163	100.73	193	3.22e-59	4	276	152	38.768	274	272	dapF	1	267	WP_118316953.1	5
2164	101.46	193	3.64e-59	4	278	163	39.209	274	274	dapF	1	280	WP_130080399.1	5
2165	103.285	192	4.32e-59	6	283	141	40.283	274	274	dapF	1	266	WP_022354411.1	3
2166	101.46	193	4.51e-59	2	278	172	35.971	274	274	dapF	1	280	WP_071146859.1	5
2167	101.46	193	5.14e-59	4	278	163	39.209	274	274	dapF	1	280	WP_005837304.1	5
2168	101.46	192	5.66e-59	4	278	163	39.209	274	274	dapF	1	280	WP_117689026.1	5
2169	101.46	192	5.89e-59	4	278	163	39.209	274	274	dapF	1	280	WP_174646876.1	5
2170	101.46	192	6.17e-59	4	278	163	39.209	274	274	dapF	1	280	WP_005827555.1	5
2171	100.73	192	6.25e-59	5	276	151	38.406	274	272	dapF	1	265	WP_162223359.1	5
2172	101.46	192	6.8e-59	4	278	163	39.209	274	274	dapF	1	280	WP_119979383.1	5
2173	101.46	192	7e-59	4	278	163	39.209	274	274	dapF	1	280	WP_181757995.1	5
2174	101.46	192	7.03e-59	4	278	163	39.209	274	274	dapF	1	280	WP_117720973.1	5
2175	100.73	192	7.04e-59	5	276	151	38.406	274	272	dapF	1	265	WP_065538854.1	5
2176	101.46	192	7.18e-59	4	278	163	39.209	274	274	dapF	1	280	WP_178291954.1	5
2177	101.46	192	7.58e-59	4	278	163	39.209	274	274	dapF	1	280	WP_120138347.1	5
2178	100	192	8.06e-59	3	274	164	37.956	274	270	dapF	1	276	WP_118468457.1	5
2179	101.46	192	8.45e-59	4	278	163	39.209	274	274	dapF	1	280	WP_057256514.1	5
2180	101.46	192	8.72e-59	4	278	163	39.209	274	274	dapF	1	280	WP_098032239.1	5
2181	100	192	9.45e-59	3	274	163	38.321	274	270	dapF	1	276	WP_117713206.1	5
2182	101.46	192	1.13e-58	2	278	164	38.849	274	274	dapF	1	280	WP_176468992.1	5
2183	100	192	1.35e-58	3	274	165	37.591	274	270	dapF	1	276	WP_195501274.1	5
2184	103.285	191	1.39e-58	6	283	141	40.283	274	274	dapF	1	266	WP_204474193.1	3
2185	100.73	191	1.75e-58	5	276	152	38.043	274	272	dapF	1	265	WP_195399269.1	5
2186	101.46	191	2e-58	4	278	164	38.849	274	274	dapF	1	280	WP_119957902.1	5
2187	101.46	191	2.19e-58	2	278	164	38.849	274	274	dapF	1	280	WP_136009621.1	5
2188	100	191	3.13e-58	3	274	165	37.591	274	270	dapF	1	276	WP_087412023.1	5
2189	100.73	190	3.17e-58	5	276	151	38.406	274	272	dapF	1	265	WP_151923182.1	5
2190	100.73	190	3.45e-58	5	276	152	38.043	274	272	dapF	1	265	WP_008640627.1	5
2191	100	191	3.95e-58	3	274	164	37.956	274	270	dapF	1	276	WP_118323832.1	5
2192	100	191	3.98e-58	3	274	165	37.591	274	270	dapF	1	276	WP_009123326.1	5
2193	101.46	190	4e-58	4	278	152	38.489	274	274	dapF	1	267	WP_032570814.1	5
2194	101.095	190	4.19e-58	5	277	153	37.906	274	273	dapF	1	266	WP_195649974.1	5
2195	100	191	4.2e-58	3	274	165	37.591	274	270	dapF	1	276	WP_118045514.1	5
2196	101.46	190	4.32e-58	4	278	164	38.849	274	274	dapF	1	280	WP_195288781.1	5
2197	100	190	4.4e-58	3	274	165	37.591	274	270	dapF	1	276	WP_148359714.1	5
2198	100.73	190	4.88e-58	5	276	154	37.319	274	272	dapF	1	265	WP_195589856.1	5
2199	100.73	190	5.49e-58	4	276	157	36.232	274	272	dapF	1	265	WP_163176204.1	5
2200	101.46	190	5.77e-58	4	278	152	38.489	274	274	dapF	1	267	WP_122287983.1	5
2201	103.285	189	5.96e-58	5	283	145	37.809	274	273	dapF	1	266	WP_004300086.1	5
2202	101.825	189	6.41e-58	6	279	145	39.068	274	272	dapF	1	265	WP_005675679.1	5
2203	103.285	189	6.45e-58	6	283	142	39.929	274	274	dapF	1	266	WP_072542023.1	3
2204	102.19	190	7.35e-58	8	280	142	39.643	274	272	dapF	1	265	WP_024986895.1	5
2205	100	190	8.11e-58	3	274	166	37.226	274	270	dapF	1	276	WP_196051739.1	5
2206	102.19	189	8.37e-58	8	280	142	39.643	274	272	dapF	1	265	WP_136013478.1	5
2207	100.73	189	8.52e-58	5	276	151	38.406	274	272	dapF	1	265	WP_143259813.1	5
2208	100.73	189	8.52e-58	5	276	151	38.406	274	272	dapF	1	265	WP_195655305.1	5
2209	101.095	189	8.87e-58	6	277	144	38.989	274	270	dapF	1	263	WP_122270602.1	5
2210	101.46	189	9.92e-58	3	278	167	37.77	274	274	dapF	1	280	WP_071149311.1	5
2211	102.19	189	1.03e-57	8	280	142	39.643	274	272	dapF	1	265	WP_135038556.1	5
2212	101.46	189	1.05e-57	4	278	164	38.849	274	274	dapF	1	280	WP_117990767.1	5
2213	101.095	189	1.07e-57	5	277	155	37.184	274	273	dapF	1	266	WP_117935733.1	5
2214	102.555	189	1.1e-57	8	281	142	39.858	274	273	dapF	1	266	WP_073346197.1	5
2215	101.825	189	1.1e-57	5	279	148	37.993	274	272	dapF	1	265	WP_195407511.1	5
2216	101.46	189	1.3e-57	4	278	152	38.489	274	274	dapF	1	267	WP_008660560.1	5
2217	103.285	189	1.3e-57	5	283	146	37.456	274	273	dapF	1	266	WP_195359220.1	5
2218	103.285	189	1.34e-57	5	283	146	37.456	274	273	dapF	1	266	WP_122138857.1	5
2219	102.92	189	1.36e-57	5	282	145	37.589	274	272	dapF	1	265	WP_118407760.1	5
2220	103.285	189	1.45e-57	5	283	146	37.456	274	273	dapF	1	266	WP_004303698.1	5
2221	101.46	189	1.48e-57	4	278	152	38.489	274	274	dapF	1	267	WP_032575619.1	5
2222	101.46	189	1.5e-57	4	278	152	38.489	274	274	dapF	1	267	WP_025813539.1	5
2223	100.73	189	1.52e-57	5	276	152	38.043	274	272	dapF	1	265	WP_074910638.1	5
2224	102.555	189	1.53e-57	4	281	149	36.655	274	272	dapF	1	265	WP_044165022.1	5
2225	103.285	189	1.56e-57	5	283	146	37.456	274	273	dapF	1	266	WP_008998600.1	5
2226	101.46	189	1.58e-57	4	278	152	38.489	274	274	dapF	1	267	WP_122133635.1	5
2227	100.73	189	1.6e-57	5	276	153	37.681	274	272	dapF	1	265	WP_195436668.1	5
2228	103.285	188	1.69e-57	5	283	146	37.456	274	273	dapF	1	266	WP_074558398.1	5
2229	100.73	188	1.75e-57	5	276	153	37.681	274	272	dapF	1	265	WP_015530957.1	5
2230	100.73	188	1.75e-57	5	276	153	37.681	274	272	dapF	1	265	WP_120069382.1	5
2231	102.19	188	1.75e-57	5	280	145	37.143	274	270	dapF	1	263	WP_022471453.1	5
2232	103.285	188	1.94e-57	5	283	146	37.456	274	273	dapF	1	266	WP_008651586.1	5
2233	102.92	188	1.97e-57	5	282	145	37.589	274	272	dapF	1	265	WP_195533057.1	5
2234	100.73	188	2.12e-57	5	276	153	37.681	274	272	dapF	1	265	WP_004315729.1	5
2235	103.285	188	2.18e-57	5	283	146	37.456	274	273	dapF	1	266	WP_007761649.1	5
2236	100.73	188	2.19e-57	5	276	153	37.681	274	272	dapF	1	265	WP_008022848.1	5
2237	100.365	188	2.26e-57	5	275	151	38.182	274	272	dapF	2	265	WP_087321278.1	6
2238	103.285	188	2.28e-57	5	283	147	37.102	274	273	dapF	1	266	WP_195476774.1	5
2239	101.46	188	2.38e-57	4	278	152	38.489	274	274	dapF	1	267	WP_168946754.1	5
2240	100.365	188	2.5e-57	5	275	153	37.455	274	272	dapF	2	265	WP_117809162.1	6
2241	102.555	188	2.53e-57	7	281	141	38.078	274	270	dapF	1	263	WP_195385051.1	5
2242	101.46	188	2.57e-57	4	278	152	38.489	274	274	dapF	1	267	WP_122348672.1	5
2243	103.285	188	2.57e-57	5	283	146	37.456	274	273	dapF	1	266	WP_004311832.1	5
2244	103.285	188	2.59e-57	5	283	146	37.456	274	273	dapF	1	266	WP_032848892.1	5
2245	102.92	188	2.61e-57	5	282	145	37.589	274	272	dapF	1	265	WP_143866855.1	5
2246	103.285	188	2.72e-57	5	283	146	37.456	274	273	dapF	1	266	WP_074638829.1	5
2247	100.73	188	2.72e-57	5	276	153	37.681	274	272	dapF	1	265	WP_141409359.1	5
2248	103.285	188	2.74e-57	5	283	146	37.456	274	273	dapF	1	266	WP_138297428.1	5
2249	103.285	188	2.8e-57	5	283	146	37.456	274	273	dapF	1	266	WP_195443342.1	5
2250	100.365	188	2.94e-57	5	275	152	37.818	274	272	dapF	2	265	WP_049702573.1	6
2251	100.73	188	2.97e-57	5	276	154	37.319	274	272	dapF	1	265	WP_074705245.1	5
2252	100.73	188	3.06e-57	5	276	152	38.043	274	272	dapF	1	265	WP_211146665.1	5
2253	103.285	188	3.08e-57	5	283	146	37.456	274	273	dapF	1	266	WP_004317885.1	5
2254	103.285	188	3.19e-57	5	283	146	37.456	274	273	dapF	1	266	WP_138343245.1	5
2255	100.365	188	3.24e-57	5	275	152	37.818	274	272	dapF	2	265	WP_117683532.1	6
2256	101.46	188	3.25e-57	7	278	148	39.209	274	273	dapF	1	266	WP_055269700.1	5
2257	100.365	188	3.27e-57	5	275	152	37.818	274	272	dapF	2	265	WP_087317744.1	6
2258	102.19	188	3.32e-57	6	280	148	38.214	274	273	dapF	1	266	WP_175629088.1	5
2259	101.46	187	3.36e-57	4	278	152	38.489	274	274	dapF	1	267	WP_196984003.1	5
2260	101.46	187	3.4e-57	4	278	153	38.129	274	274	dapF	1	267	WP_115473764.1	5
2261	101.46	188	3.43e-57	7	278	148	39.209	274	273	dapF	1	266	WP_109115576.1	5
2262	101.825	188	3.5e-57	6	279	147	38.351	274	272	dapF	1	265	WP_167965746.1	5
2263	101.825	187	3.51e-57	6	279	148	37.993	274	272	dapF	1	265	WP_195663489.1	5
2264	101.46	187	3.55e-57	4	278	152	38.489	274	274	dapF	1	267	WP_005793372.1	5
2265	103.285	187	3.56e-57	5	283	146	37.456	274	273	dapF	1	266	WP_099147568.1	5
2266	100.73	187	3.57e-57	5	276	154	37.319	274	272	dapF	1	265	WP_055279322.1	5
2267	101.825	187	3.65e-57	5	279	153	38.351	274	274	dapF	1	267	WP_154045069.1	3
2268	101.46	188	3.66e-57	7	278	148	39.209	274	273	dapF	1	266	WP_010538420.1	5
2269	102.19	187	3.73e-57	5	280	145	37.143	274	270	dapF	1	263	WP_132059830.1	5
2270	101.46	187	3.87e-57	4	278	153	38.129	274	274	dapF	1	267	WP_032594327.1	5
2271	100.365	187	3.93e-57	5	275	152	37.818	274	272	dapF	2	265	WP_118217877.1	6
2272	100.73	187	4.06e-57	5	276	154	37.319	274	272	dapF	1	265	WP_007752256.1	5
2273	102.19	187	4.25e-57	5	280	145	37.143	274	270	dapF	1	263	WP_008765061.1	5
2274	101.825	187	4.27e-57	6	279	149	37.634	274	272	dapF	1	265	WP_191030862.1	5
2275	101.46	187	4.41e-57	4	278	153	38.129	274	274	dapF	1	267	WP_005803780.1	5
2276	102.19	187	4.63e-57	5	280	145	37.143	274	270	dapF	1	263	WP_117981673.1	5
2277	101.46	187	5.02e-57	4	278	153	38.129	274	274	dapF	1	267	WP_032564948.1	5
2278	100	187	5.05e-57	3	274	163	38.321	274	270	dapF	1	276	WP_129615122.1	5
2279	101.46	187	5.13e-57	4	278	152	38.489	274	274	dapF	1	267	WP_032567896.1	5
2280	100	187	5.6e-57	3	274	167	36.861	274	270	dapF	1	276	WP_005656734.1	5
2281	100	187	5.75e-57	3	274	163	38.321	274	270	dapF	1	276	WP_004295204.1	5
2282	102.19	187	6e-57	5	280	145	37.143	274	270	dapF	1	263	WP_118307482.1	5
2283	103.285	187	6.72e-57	5	283	146	37.456	274	273	dapF	1	266	WP_117515008.1	5
2284	102.19	187	6.83e-57	5	280	145	37.143	274	270	dapF	1	263	WP_202572663.1	5
2285	100	187	6.91e-57	3	274	163	38.321	274	270	dapF	1	276	WP_168948166.1	5
2286	102.19	187	6.91e-57	5	280	145	37.143	274	270	dapF	1	263	WP_113748425.1	5
2287	102.19	187	7.21e-57	5	280	145	37.143	274	270	dapF	1	263	WP_196069068.1	5
2288	100	187	7.26e-57	3	274	167	36.861	274	270	dapF	1	276	WP_117740580.1	5
2289	101.46	186	9.35e-57	7	278	153	37.41	274	273	dapF	1	266	WP_077153907.1	5
2290	103.285	186	9.39e-57	5	283	147	37.102	274	273	dapF	1	266	WP_032846618.1	5
2291	101.46	186	9.55e-57	6	278	154	37.05	274	273	dapF	1	266	WP_125040105.1	5
2292	103.65	186	9.59e-57	4	284	145	38.028	274	274	dapF	1	267	WP_032561455.1	5
2293	102.92	187	9.64e-57	5	282	146	37.234	274	272	dapF	1	265	WP_195545672.1	5
2294	102.19	186	9.87e-57	5	280	145	37.143	274	270	dapF	1	263	WP_196070644.1	5
2295	101.46	186	1.01e-56	7	278	153	37.41	274	273	dapF	1	266	WP_148372735.1	5
2296	100	187	1.03e-56	3	274	167	36.861	274	270	dapF	1	276	WP_195562155.1	5
2297	101.095	186	1.06e-56	5	277	155	37.184	274	273	dapF	1	266	WP_122202129.1	5
2298	100.73	186	1.16e-56	5	276	154	37.319	274	272	dapF	1	265	WP_055234772.1	5
2299	101.46	186	1.16e-56	6	278	154	37.05	274	273	dapF	1	266	WP_033886734.1	5
2300	102.19	186	1.36e-56	5	280	145	37.143	274	270	dapF	1	263	WP_048692539.1	5
2301	101.46	186	1.49e-56	7	278	152	37.77	274	273	dapF	1	266	WP_002560829.1	5
2302	101.46	186	1.54e-56	4	278	159	36.691	274	274	dapF	1	269	WP_008780843.1	5
2303	100	186	1.55e-56	3	274	164	37.956	274	270	dapF	1	276	WP_118034331.1	5
2304	103.285	186	1.8e-56	5	283	148	36.749	274	273	dapF	1	266	WP_195529933.1	5
2305	101.095	186	1.83e-56	5	277	155	37.184	274	273	dapF	1	266	WP_195348981.1	5
2306	101.46	186	1.97e-56	6	278	146	38.489	274	273	dapF	3	260	WP_044655802.1	1
2307	101.095	186	2.11e-56	5	277	155	37.184	274	273	dapF	1	266	WP_195661387.1	5
2308	101.46	186	2.23e-56	4	278	152	38.489	274	274	dapF	1	267	WP_005788257.1	5
2309	101.095	186	2.46e-56	5	277	155	37.184	274	273	dapF	1	266	WP_196039771.1	5
2310	101.095	186	2.48e-56	5	277	155	37.184	274	273	dapF	1	266	WP_007485087.1	5
2311	102.19	185	2.5e-56	5	280	146	36.786	274	270	dapF	1	263	WP_055218360.1	5
2312	103.65	186	2.51e-56	4	284	145	38.028	274	274	dapF	1	267	WP_032528929.1	5
2313	100	186	2.61e-56	4	274	155	36.861	274	270	dapF	1	264	WP_118223226.1	5
2314	100	186	2.69e-56	2	274	165	37.591	274	270	dapF	1	276	WP_004291170.1	5
2315	101.095	185	3.05e-56	5	277	155	37.184	274	273	dapF	1	266	WP_195570501.1	5
2316	101.46	185	3.08e-56	4	278	160	36.331	274	274	dapF	1	269	WP_008774023.1	5
2317	101.46	185	3.08e-56	4	278	153	38.129	274	274	dapF	1	267	WP_005815442.1	5
2318	101.46	185	3.22e-56	4	278	153	38.129	274	274	dapF	1	267	WP_011202959.1	5
2319	101.46	185	3.4e-56	4	278	153	38.129	274	274	dapF	1	267	WP_065344514.1	5
2320	101.46	185	3.47e-56	4	278	153	38.129	274	274	dapF	1	267	WP_032533456.1	5
2321	101.095	185	3.82e-56	5	277	155	37.184	274	273	dapF	1	266	WP_195449400.1	5
2322	102.19	185	3.89e-56	5	280	146	36.786	274	270	dapF	1	263	WP_195211375.1	5
2323	101.095	185	5.18e-56	5	277	156	36.823	274	273	dapF	1	266	WP_195350659.1	5
2324	101.46	184	5.58e-56	5	278	152	38.489	274	274	dapF	1	267	WP_195341322.1	5
2325	102.555	184	6e-56	6	281	143	39.146	274	272	dapF	1	264	WP_087428253.1	3
2326	101.46	184	6.98e-56	7	278	149	38.849	274	273	dapF	1	266	WP_195527570.1	5
2327	101.46	184	7.08e-56	5	278	152	38.489	274	274	dapF	1	267	WP_032530055.1	5
2328	101.46	184	8.33e-56	4	278	153	38.129	274	274	dapF	1	267	WP_032568625.1	5
2329	103.285	184	9.79e-56	5	283	147	37.102	274	273	dapF	1	266	WP_151940259.1	5
2330	101.46	184	1.04e-55	5	278	152	38.489	274	274	dapF	1	267	WP_122143176.1	5
2331	101.46	184	1.07e-55	5	278	152	38.489	274	274	dapF	1	267	WP_005820577.1	5
2332	102.19	184	1.2e-55	5	280	146	36.786	274	270	dapF	1	263	WP_117977387.1	5
2333	102.19	184	1.2e-55	5	280	164	38.214	274	274	dapF	1	281	WP_013547639.1	5
2334	101.46	184	1.23e-55	5	278	152	38.489	274	274	dapF	1	267	WP_005778314.1	5
2335	101.46	183	1.61e-55	5	278	152	38.489	274	274	dapF	1	267	WP_005806608.1	5
2336	101.46	183	1.66e-55	4	278	154	37.77	274	274	dapF	1	267	WP_008769016.1	5
2337	101.46	183	1.68e-55	5	278	152	38.489	274	274	dapF	1	267	WP_032537038.1	5
2338	101.46	183	2.04e-55	5	278	152	38.489	274	274	dapF	1	267	WP_195317229.1	5
2339	101.46	183	2.06e-55	4	278	154	37.77	274	274	dapF	1	267	WP_032580108.1	5
2340	101.46	183	2.59e-55	5	278	152	38.489	274	274	dapF	1	267	WP_044300254.1	5
2341	101.46	182	3.5e-55	5	278	152	38.489	274	274	dapF	1	267	WP_032540497.1	5
2342	102.92	182	5.53e-55	6	282	167	35.816	274	274	dapF	1	280	WP_005938974.1	5
2343	102.92	182	6.02e-55	6	282	167	35.816	274	274	dapF	1	280	WP_008671398.1	5
2344	102.19	182	6.62e-55	5	280	157	38.571	274	270	dapF	1	279	WP_195553701.1	5
2345	102.92	182	7.72e-55	6	282	167	35.816	274	274	dapF	1	280	WP_117462793.1	5
2346	102.555	181	1.33e-54	6	281	144	38.79	274	272	dapF	1	264	WP_087207722.1	3
2347	101.46	181	1.54e-54	5	278	153	38.129	274	274	dapF	1	267	WP_186992673.1	5
2348	102.92	181	1.7e-54	6	282	167	35.816	274	274	dapF	1	280	WP_005839633.1	5
2349	102.555	180	3.17e-54	6	281	144	38.79	274	272	dapF	1	264	WP_022041060.1	3
2350	102.555	179	4.62e-54	6	281	145	38.434	274	272	dapF	1	264	WP_204428291.1	3
2351	102.555	179	5.2e-54	6	281	144	38.79	274	272	dapF	1	264	WP_204472236.1	3
2352	100	178	1.79e-53	5	274	152	37.956	274	270	dapF	1	264	WP_118464793.1	5
2353	102.19	177	4.63e-53	4	280	167	37.143	274	274	dapF	1	279	WP_031536009.1	3
2354	104.015	176	8.06e-53	4	285	146	37.193	274	274	dapF	1	267	WP_118525489.1	5
2355	100	176	9.81e-53	4	274	154	37.226	274	270	dapF	1	264	WP_118308143.1	5
2356	101.46	176	1.05e-52	4	278	161	35.252	274	274	dapF	1	267	WP_005923317.1	5
2357	100	176	1.13e-52	4	274	154	37.226	274	270	dapF	1	264	WP_118421802.1	5
2358	100	176	1.31e-52	4	274	153	37.591	274	270	dapF	1	264	WP_044268796.1	5
2359	100	176	1.44e-52	4	274	154	37.226	274	270	dapF	1	264	WP_007662354.1	5
2360	100	176	1.69e-52	4	274	154	37.226	274	270	dapF	1	264	WP_117706241.1	5
2361	100	176	1.73e-52	4	274	155	36.861	274	270	dapF	1	264	WP_195425296.1	5
2362	101.46	176	1.75e-52	5	278	152	38.849	274	274	dapF	1	268	WP_044137267.1	5
2363	100	176	1.83e-52	4	274	155	36.861	274	270	dapF	1	264	WP_118216865.1	5
2364	100	176	1.88e-52	4	274	154	37.226	274	270	dapF	1	264	WP_149934743.1	5
2365	100	176	1.9e-52	4	274	155	36.861	274	270	dapF	1	264	WP_129617535.1	5
2366	100	176	2.12e-52	4	274	155	36.861	274	270	dapF	1	264	WP_029328787.1	5
2367	100	176	2.16e-52	4	274	154	37.226	274	270	dapF	1	264	WP_007218638.1	5
2368	101.46	175	2.27e-52	5	278	152	38.849	274	274	dapF	1	268	WP_117723858.1	5
2369	100	175	2.42e-52	4	274	154	37.226	274	270	dapF	1	264	WP_138292117.1	5
2370	100	175	2.52e-52	4	274	156	36.496	274	270	dapF	1	264	WP_060408542.1	5
2371	100	175	2.54e-52	4	274	155	36.861	274	270	dapF	1	264	WP_007214343.1	5
2372	100	175	2.57e-52	4	274	155	36.861	274	270	dapF	1	264	WP_061436706.1	5
2373	100	175	2.66e-52	4	274	155	36.861	274	270	dapF	1	264	WP_149947838.1	5
2374	100	175	2.68e-52	4	274	155	36.861	274	270	dapF	1	264	WP_195511865.1	5
2375	100	175	3.02e-52	4	274	155	36.861	274	270	dapF	1	264	WP_195357792.1	5
2376	100	174	4.41e-52	4	274	155	36.861	274	270	dapF	1	264	WP_195669818.1	5
2377	101.46	174	5.43e-52	4	278	162	34.892	274	274	dapF	1	267	WP_195333890.1	5
2378	100	174	7.41e-52	4	274	155	36.861	274	270	dapF	1	264	WP_044532312.1	5
2379	100	174	7.86e-52	4	274	155	36.861	274	270	dapF	1	264	WP_117692974.1	5
2380	100	174	1.13e-51	4	274	156	36.496	274	270	dapF	1	264	WP_196212470.1	5
2381	101.825	173	1.2e-51	5	279	154	37.993	274	274	dapF	1	267	WP_204402617.1	3
2382	101.46	173	1.33e-51	5	278	151	38.129	274	272	dapF	1	265	WP_204447260.1	3
2383	100	173	1.62e-51	4	274	155	36.861	274	270	dapF	1	264	WP_115503418.1	5
2384	103.285	173	1.66e-51	7	283	164	36.396	274	274	dapF	1	280	WP_008652274.1	5
2385	101.825	173	1.72e-51	6	279	159	36.201	274	274	dapF	1	269	WP_163217050.1	5
2386	101.825	173	1.75e-51	5	279	155	37.634	274	274	dapF	1	267	WP_204508627.1	3
2387	103.285	173	2.13e-51	7	283	164	36.396	274	274	dapF	1	280	WP_007838320.1	5
2388	100	173	2.17e-51	4	274	156	36.496	274	270	dapF	1	264	WP_195739359.1	5
2389	101.825	172	2.63e-51	7	279	150	39.068	274	274	dapF	1	268	WP_117987116.1	5
2390	100	172	2.99e-51	4	274	155	36.861	274	270	dapF	1	264	WP_118296338.1	5
2391	100	172	3.24e-51	4	274	157	36.131	274	270	dapF	1	264	WP_118403391.1	5
2392	103.285	172	7.33e-51	7	283	165	36.042	274	274	dapF	1	280	WP_032933683.1	5
2393	101.825	171	8.14e-51	7	279	151	38.71	274	274	dapF	1	268	WP_025833291.1	5
2394	101.825	169	4.9e-50	6	279	142	40.86	274	272	dapF	1	265	WP_106484594.1	3
2395	87.5912	168	5.27e-50	4	240	125	40	274	274	dapF	39	226	WP_100738780.1	2
2396	95.6204	168	9.31e-50	7	262	148	37.405	274	250	dapF	1	260	WP_195341889.1	3
2397	87.5912	167	1.47e-49	4	240	125	40	274	274	dapF	39	226	WP_100788765.1	2
2398	87.5912	164	1.33e-48	4	240	126	39.583	274	274	dapF	39	226	WP_100766177.1	2
2399	103.65	163	1.09e-47	4	284	150	36.972	274	274	dapF	1	267	WP_204500304.1	3
2400	101.46	163	1.51e-47	6	278	154	37.05	274	274	dapF	3	268	WP_181215026.1	6
2401	91.6058	161	2.46e-47	4	251	139	37.052	274	247	dapF	1	240	WP_154063733.1	5
2402	104.745	160	2.22e-46	6	287	155	37.282	274	274	dapF	1	277	WP_072531796.1	3
2403	86.1314	149	1e-42	8	236	118	40.678	274	229	dapF	1	225	WP_075319356.1	5
2404	60.5839	116	1.37e-30	3	166	76	39.157	274	273	dapF	114	167	WP_151937372.1	21
2405	57.6642	115	2.71e-30	0	158	96	39.241	274	274	dapF	117	158	WP_151855965.1	1
2406	43.4307	110	1.35e-28	0	119	68	42.857	274	270	dapF	152	125	WP_151871123.1	7
2407	43.4307	109	1.37e-28	0	119	68	42.857	274	270	dapF	152	124	WP_151872090.1	6
2408	47.0803	90.9	5.06e-21	3	129	74	37.984	274	125	dapF	1	131	WP_151871114.1	5
2409	39.4161	85.9	1.1e-19	1	108	64	38.889	274	108	dapF	1	110	WP_151855098.1	5
2410	36.1314	85.5	1.6e-19	0	99	55	44.444	274	270	dapF	172	104	WP_149927364.1	6
2411	44.8905	84.7	4.33e-19	3	123	71	37.398	274	119	dapF	1	125	WP_151872049.1	5
2412	35.7664	83.2	8.1e-19	0	98	55	43.878	274	274	dapF	177	98	WP_075317041.1	1
2413	45.6204	82.4	4.83e-18	2	125	76	34.4	274	121	dapF	1	127	WP_149927256.1	5
2419	59.5855	59.3	9.95e-10	3	115	67	35.652	193	193	dcd	79	170	WP_129655299.1	63
2420	63.7306	58.9	1.2e-09	2	123	82	27.642	193	193	dcd	71	174	WP_195365159.1	59
2673	70.6638	308	1.74e-98	2	330	169	46.97	467	454	dnaA	130	483	WP_007051767.1	155
2674	100.857	306	5.23e-98	8	471	287	35.032	467	465	dnaA	3	466	WP_024996605.1	7
2675	98.7152	305	1.61e-97	4	461	297	33.839	467	461	dnaA	3	461	WP_163217487.1	7
2676	100	300	6.17e-96	6	467	292	34.69	467	464	dnaA	3	465	WP_106485216.1	7
2677	99.1435	298	5.56e-95	3	463	304	33.261	467	461	dnaA	1	464	WP_018108634.1	5
2678	100	297	1.73e-94	5	467	290	35.332	467	465	dnaA	3	465	WP_163173013.1	7
2679	96.5739	297	1.93e-94	7	451	271	35.477	467	445	dnaA	3	445	WP_073399563.1	7
2680	99.5717	297	2.54e-94	6	465	292	33.978	467	461	dnaA	3	462	WP_032565354.1	7
2681	99.5717	296	3.6e-94	6	465	292	33.978	467	461	dnaA	3	462	WP_005781424.1	7
2682	99.7859	296	4.63e-94	7	466	295	33.906	467	467	dnaA	5	464	WP_183207548.1	9
2683	96.1456	295	6.59e-94	5	449	281	34.521	467	449	dnaA	3	444	WP_018669422.1	7
2684	99.5717	295	9.36e-94	6	465	293	33.763	467	461	dnaA	3	462	WP_005821814.1	7
2685	99.5717	295	9.64e-94	6	465	293	33.763	467	461	dnaA	3	462	WP_005790919.1	7
2686	96.1456	295	1.09e-93	7	449	270	35.857	467	445	dnaA	5	447	WP_186967447.1	9
2687	94.8608	295	1.19e-93	5	443	281	34.989	467	445	dnaA	5	446	WP_167959402.1	9
2688	99.5717	295	1.23e-93	6	465	293	33.763	467	461	dnaA	3	462	WP_129661537.1	7
2689	99.5717	295	1.29e-93	6	465	293	33.763	467	461	dnaA	3	462	WP_032574696.1	7
2690	96.1456	295	1.36e-93	5	449	283	33.63	467	449	dnaA	3	442	WP_025831722.1	7
2691	99.5717	295	1.37e-93	6	465	293	33.763	467	461	dnaA	3	462	WP_008657587.1	7
2692	99.5717	295	1.55e-93	6	465	293	33.763	467	461	dnaA	3	462	WP_042987440.1	7
2693	99.5717	295	1.6e-93	6	465	293	33.763	467	461	dnaA	3	462	WP_005798188.1	7
2694	99.5717	295	1.72e-93	6	465	293	33.763	467	461	dnaA	3	462	WP_065850093.1	7
2695	99.5717	295	1.78e-93	6	465	293	33.763	467	461	dnaA	3	462	WP_032601321.1	7
2696	95.7173	294	1.92e-93	6	447	277	34.676	467	445	dnaA	5	446	WP_074638126.1	9
2697	96.1456	294	2.06e-93	7	449	271	35.635	467	445	dnaA	5	447	WP_195475030.1	9
2698	94.8608	294	2.11e-93	5	443	282	34.763	467	445	dnaA	5	446	WP_122134179.1	9
2699	95.7173	294	2.18e-93	6	447	277	34.676	467	445	dnaA	5	446	WP_008998903.1	9
2700	95.9315	294	2.73e-93	5	448	285	33.929	467	449	dnaA	4	445	WP_118319455.1	7
2701	96.1456	294	2.93e-93	7	449	271	35.635	467	445	dnaA	5	447	WP_143864945.1	9
2702	96.5739	293	3.26e-93	6	451	279	33.925	467	449	dnaA	3	442	WP_009130632.1	7
2703	94.8608	294	3.42e-93	5	443	282	34.763	467	445	dnaA	5	446	WP_149935181.1	9
2704	94.8608	293	3.57e-93	5	443	282	34.763	467	445	dnaA	5	446	WP_005678738.1	9
2705	94.8608	293	3.57e-93	5	443	281	34.989	467	445	dnaA	5	446	WP_073344241.1	9
2706	95.7173	293	3.89e-93	6	447	277	34.676	467	445	dnaA	5	446	WP_195442899.1	9
2707	94.8608	293	3.92e-93	5	443	281	34.989	467	445	dnaA	5	447	WP_156149990.1	10
2708	96.1456	293	4.37e-93	7	449	271	35.635	467	445	dnaA	5	447	WP_195629446.1	9
2709	95.7173	293	4.67e-93	6	447	277	34.676	467	445	dnaA	5	446	WP_162223625.1	9
2710	95.7173	293	4.88e-93	6	447	277	34.676	467	445	dnaA	5	446	WP_065539370.1	9
2711	96.5739	293	4.93e-93	6	451	274	34.146	467	445	dnaA	5	446	WP_175628477.1	9
2712	95.7173	293	4.98e-93	6	447	277	34.676	467	445	dnaA	5	446	WP_074559131.1	9
2713	95.7173	293	4.98e-93	6	447	277	34.676	467	445	dnaA	5	446	WP_004299347.1	9
2714	95.7173	293	5.04e-93	6	447	277	34.676	467	445	dnaA	5	446	WP_024987183.1	9
2715	98.7152	293	5.29e-93	6	461	294	33.623	467	461	dnaA	3	457	WP_163221586.1	7
2716	94.8608	293	6.45e-93	5	443	281	34.989	467	445	dnaA	5	446	WP_195545750.1	9
2717	95.7173	293	6.66e-93	6	447	277	34.676	467	445	dnaA	5	446	WP_143257769.1	9
2718	95.7173	293	7.5e-93	6	447	277	34.676	467	445	dnaA	5	446	WP_008641033.1	9
2719	94.8608	293	8.44e-93	5	443	283	34.537	467	445	dnaA	5	446	WP_138334029.1	9
2720	100	293	9.39e-93	8	467	288	34.047	467	458	dnaA	1	460	WP_006743379.1	5
2721	94.8608	292	1.38e-92	5	443	281	34.989	467	445	dnaA	5	446	WP_007751902.1	9
2722	99.7859	292	1.52e-92	5	466	294	33.262	467	465	dnaA	3	458	WP_101543833.1	7
2723	98.9293	292	1.55e-92	7	462	296	33.117	467	461	dnaA	3	458	WP_075317857.1	7
2724	95.5032	291	1.67e-92	6	446	277	34.529	467	442	dnaA	3	443	WP_049134254.1	7
2725	97.4304	291	1.82e-92	6	455	280	34.286	467	451	dnaA	4	449	WP_008774487.1	7
2726	100	291	3.1e-92	6	467	300	33.833	467	465	dnaA	3	468	WP_005933520.1	7
2727	95.9315	291	4.21e-92	4	448	285	34.152	467	445	dnaA	2	448	WP_204475121.1	7
2728	94.8608	291	4.81e-92	5	443	282	34.763	467	445	dnaA	5	446	WP_007767033.1	9
2729	94.8608	290	5.55e-92	5	443	284	34.312	467	445	dnaA	5	446	WP_138338446.1	9
2730	96.1456	290	5.83e-92	7	449	274	34.744	467	445	dnaA	5	446	WP_008759760.1	9
2731	95.7173	290	5.9e-92	6	447	279	34.228	467	445	dnaA	5	446	WP_117980085.1	9
2732	95.2891	290	6.43e-92	6	445	279	34.831	467	445	dnaA	5	446	WP_055219810.1	9
2733	94.8608	290	7.18e-92	5	443	284	34.312	467	445	dnaA	5	446	WP_010539379.1	9
2734	95.2891	290	7.66e-92	5	445	286	34.157	467	445	dnaA	3	446	WP_077155051.1	7
2735	96.788	290	7.68e-92	6	452	276	34.292	467	449	dnaA	3	442	WP_131752452.1	7
2736	99.7859	290	7.71e-92	7	466	292	34.12	467	461	dnaA	3	464	WP_002562523.1	7
2737	94.8608	290	9.09e-92	5	443	284	34.312	467	445	dnaA	5	446	WP_025074351.1	9
2738	95.9315	290	9.53e-92	4	448	285	34.152	467	445	dnaA	2	448	WP_072543310.1	7
2739	96.3597	290	1.04e-91	5	450	281	33.778	467	449	dnaA	3	442	WP_025832539.1	7
2740	96.788	290	1.07e-91	6	452	276	34.292	467	449	dnaA	3	442	WP_119961173.1	7
2741	99.7859	289	1.54e-91	7	466	286	34.549	467	462	dnaA	2	458	WP_204403784.1	7
2742	96.788	289	1.91e-91	6	452	276	34.292	467	449	dnaA	3	442	WP_125239417.1	7
2743	96.3597	289	2e-91	5	450	281	33.778	467	449	dnaA	3	442	WP_117599991.1	7
2744	95.2891	289	2.71e-91	6	445	280	34.607	467	445	dnaA	5	446	WP_021646433.1	9
2745	96.1456	289	2.89e-91	6	449	281	34.076	467	445	dnaA	3	446	WP_122125211.1	7
2746	97.0021	288	4.62e-91	8	453	275	34.216	467	449	dnaA	3	442	WP_106068078.1	7
2747	98.0728	288	6.13e-91	3	458	301	32.751	467	461	dnaA	5	460	WP_005940479.1	9
2748	94.8608	288	8.58e-91	5	443	285	34.086	467	445	dnaA	5	446	WP_125040496.1	9
2749	99.7859	287	8.61e-91	7	466	287	34.335	467	462	dnaA	2	458	WP_204392157.1	7
2750	100.642	287	1.09e-90	8	470	295	33.404	467	465	dnaA	3	465	WP_071145714.1	7
2751	100.857	287	1.27e-90	9	471	292	34.183	467	465	dnaA	3	467	WP_042371067.1	7
2752	97.0021	286	1.73e-90	8	453	275	34.216	467	449	dnaA	3	442	WP_131927234.1	7
2753	95.9315	285	6.2e-90	4	448	286	33.929	467	445	dnaA	2	448	WP_148328649.1	7
2754	96.788	285	9.37e-90	8	452	280	33.85	467	449	dnaA	3	444	WP_022163939.1	7
2755	96.788	284	1.26e-89	7	452	277	34.071	467	449	dnaA	3	442	WP_106042174.1	7
2756	100.214	284	1.94e-89	6	468	293	34.188	467	465	dnaA	3	464	WP_163214186.1	7
2757	95.9315	284	2.52e-89	6	448	280	34.821	467	445	dnaA	2	446	WP_204443020.1	7
2758	98.9293	283	4.77e-89	5	462	295	33.117	467	461	dnaA	5	461	WP_007839898.1	9
2759	98.9293	283	5.66e-89	5	462	295	33.117	467	461	dnaA	5	461	WP_005839492.1	9
2760	100.642	283	6.37e-89	5	470	304	32.128	467	467	dnaA	3	467	WP_178255911.1	8
2761	95.5032	281	2.22e-88	4	446	292	32.735	467	445	dnaA	2	446	WP_178243486.1	7
2762	96.1456	277	9.17e-87	5	449	282	34.298	467	449	dnaA	3	444	WP_117710895.1	7
2763	96.1456	277	9.24e-87	5	449	282	33.853	467	449	dnaA	3	442	WP_022391635.1	7
2764	96.1456	276	1.15e-86	5	449	283	33.63	467	449	dnaA	3	442	WP_118216566.1	7
2765	66.3812	276	1.21e-86	2	310	164	45.161	467	434	dnaA	130	461	WP_195310334.1	153
2766	96.5739	276	1.48e-86	6	451	278	34.59	467	449	dnaA	3	444	WP_005657328.1	7
2767	96.1456	276	1.48e-86	5	449	283	33.63	467	449	dnaA	3	442	WP_007659995.1	7
2768	95.5032	276	1.66e-86	5	446	292	32.735	467	445	dnaA	2	446	WP_022040423.1	7
2769	96.1456	275	4.33e-86	5	449	283	33.63	467	449	dnaA	3	442	WP_118463833.1	7
2770	96.1456	275	4.47e-86	5	449	283	33.63	467	449	dnaA	3	442	WP_044266410.1	7
2771	96.3597	275	4.62e-86	8	450	280	34.444	467	449	dnaA	3	444	WP_004288466.1	7
2772	96.1456	275	5.04e-86	5	449	283	34.076	467	449	dnaA	3	444	WP_022219016.1	7
2773	102.141	275	5.34e-86	5	477	295	31.027	467	467	dnaA	6	466	WP_118525668.1	9
2774	96.1456	275	5.92e-86	5	449	283	34.076	467	449	dnaA	3	444	WP_009123087.1	7
2775	96.1456	275	6.78e-86	5	449	284	33.408	467	449	dnaA	3	442	WP_007210310.1	7
2776	98.7152	274	9.26e-86	5	461	300	32.321	467	456	dnaA	2	461	WP_087429692.1	7
2777	96.1456	274	1.24e-85	5	449	284	33.408	467	449	dnaA	3	442	WP_149933631.1	7
2778	97.0021	274	1.37e-85	6	453	283	32.892	467	445	dnaA	2	447	WP_072529859.1	7
2779	96.1456	273	3.35e-85	5	449	284	33.408	467	449	dnaA	3	442	WP_149925319.1	7
2780	96.1456	272	5.91e-85	5	449	285	33.185	467	449	dnaA	3	442	WP_149951087.1	7
2781	97.0021	271	1.24e-84	6	453	278	33.554	467	449	dnaA	3	442	WP_098032136.1	7
2782	98.7152	271	1.39e-84	5	461	297	32.972	467	461	dnaA	3	457	WP_009123615.1	7
2783	96.3597	271	1.76e-84	5	450	281	33.778	467	449	dnaA	3	442	WP_136009003.1	7
2784	97.0021	271	1.87e-84	6	453	278	33.554	467	449	dnaA	3	442	WP_061411268.1	7
2785	96.3597	271	1.91e-84	5	450	281	33.778	467	449	dnaA	3	442	WP_057281603.1	7
2786	97.0021	271	2.21e-84	6	453	278	33.554	467	449	dnaA	3	442	WP_035449134.1	7
2787	97.0021	270	2.49e-84	6	453	278	33.554	467	449	dnaA	3	442	WP_057097563.1	7
2788	96.3597	270	3.12e-84	5	450	281	33.778	467	449	dnaA	3	442	WP_087331650.1	7
2789	97.0021	270	3.47e-84	6	453	278	33.554	467	449	dnaA	3	442	WP_005827286.1	7
2790	97.0021	270	3.55e-84	6	453	278	33.554	467	449	dnaA	3	442	WP_117689163.1	7
2791	97.0021	270	3.58e-84	6	453	278	33.554	467	449	dnaA	3	442	WP_151855255.1	7
2792	96.1456	270	3.83e-84	6	449	286	33.408	467	449	dnaA	3	444	WP_013545670.1	7
2793	74.7323	263	3.15e-82	2	349	212	37.822	467	445	dnaA	102	382	WP_164733187.1	34
2794	99.3576	248	8.78e-76	7	464	291	32.974	467	461	dnaA	5	459	WP_031535116.1	9
2795	72.3769	223	2.21e-67	5	338	212	35.207	467	340	dnaA	5	341	WP_151939438.1	9
2796	73.0193	216	4.72e-65	6	341	208	34.604	467	337	dnaA	3	338	WP_044821239.1	7
2797	84.3683	214	2.42e-63	6	394	246	31.726	467	390	dnaA	3	383	WP_044469305.1	7
2798	55.8887	157	2.01e-43	5	261	167	33.333	467	263	dnaA	5	264	WP_151928559.1	9
2799	52.4625	140	6.7e-36	6	245	144	33.469	467	306	dnaA	80	349	WP_120471011.1	106
2887	95.5414	344	4.27e-112	8	450	244	41.111	471	462	dnaB	25	464	WP_071149566.1	24
2888	95.5414	343	9.08e-112	8	450	244	41.111	471	462	dnaB	25	464	WP_118931222.1	24
2889	98.7261	343	9.48e-112	10	465	247	41.075	471	462	dnaB	14	464	WP_136011201.1	11
2890	95.5414	343	1.18e-111	8	450	244	41.111	471	462	dnaB	25	464	WP_008664493.1	24
2891	95.5414	343	1.23e-111	8	450	244	41.111	471	462	dnaB	25	464	WP_022402387.1	24
2892	95.5414	343	1.61e-111	8	450	245	40.889	471	462	dnaB	25	464	WP_007663179.1	24
2893	95.5414	341	1.64e-111	8	450	244	41.111	471	462	dnaB	25	464	WP_149952856.1	24
2894	95.5414	342	1.64e-111	8	450	245	40.889	471	462	dnaB	25	464	WP_044533302.1	24
2895	95.5414	342	1.72e-111	8	450	244	41.111	471	462	dnaB	25	464	WP_021848531.1	24
2896	95.5414	342	1.85e-111	8	450	244	41.111	471	462	dnaB	25	464	WP_118307904.1	24
2897	95.5414	342	1.97e-111	8	450	244	41.111	471	462	dnaB	25	464	WP_151857235.1	24
2898	98.7261	342	2.11e-111	10	465	249	40.645	471	462	dnaB	14	464	WP_039968270.1	11
2899	99.3631	342	2.27e-111	9	468	256	40.385	471	462	dnaB	9	464	WP_106040276.1	6
2900	95.5414	342	2.64e-111	8	450	244	41.111	471	462	dnaB	25	464	WP_007217992.1	24
2901	95.5414	342	2.94e-111	8	450	244	41.111	471	462	dnaB	25	464	WP_044267185.1	24
2902	98.3015	342	3e-111	9	463	252	40.605	471	462	dnaB	14	464	WP_101542892.1	11
2903	95.5414	342	3.14e-111	8	450	245	40.889	471	462	dnaB	25	464	WP_149938497.1	24
2904	98.3015	342	4.01e-111	9	463	252	40.605	471	462	dnaB	14	464	WP_117737853.1	11
2905	98.7261	341	6.4e-111	10	465	249	40.645	471	462	dnaB	14	464	WP_125238944.1	11
2906	95.5414	340	9.33e-111	8	450	244	41.111	471	462	dnaB	25	464	WP_009128360.1	24
2907	98.7261	341	9.51e-111	10	465	249	40.645	471	462	dnaB	14	464	WP_117857905.1	11
2908	95.5414	340	1.01e-110	8	450	245	40.889	471	462	dnaB	25	464	WP_149920615.1	24
2909	95.5414	340	1.01e-110	8	450	245	40.889	471	462	dnaB	25	464	WP_007213735.1	24
2910	95.5414	340	1.02e-110	8	450	245	40.889	471	462	dnaB	25	464	WP_022391386.1	24
2911	95.5414	340	1.06e-110	8	450	245	40.889	471	462	dnaB	25	464	WP_029426755.1	24
2912	95.5414	340	1.16e-110	8	450	245	40.889	471	462	dnaB	25	464	WP_118223561.1	24
2913	98.7261	340	1.17e-110	10	465	249	40.645	471	462	dnaB	14	464	WP_117903974.1	11
2914	98.7261	340	1.31e-110	10	465	249	40.645	471	462	dnaB	14	464	WP_016662855.1	11
2915	98.7261	340	1.42e-110	10	465	248	40.86	471	462	dnaB	14	464	WP_004295233.1	11
2916	95.966	340	1.44e-110	9	452	240	41.372	471	462	dnaB	25	464	WP_013547756.1	24
2917	98.7261	340	1.45e-110	10	465	249	40.645	471	462	dnaB	14	464	WP_117742465.1	11
2918	98.7261	340	1.46e-110	10	465	248	40.86	471	462	dnaB	14	464	WP_168948225.1	11
2919	98.7261	340	1.5e-110	10	465	248	40.86	471	462	dnaB	14	464	WP_009120828.1	11
2920	98.7261	340	2.28e-110	10	465	248	40.86	471	462	dnaB	14	464	WP_117712734.1	11
2921	95.966	340	2.54e-110	9	452	240	41.372	471	462	dnaB	25	464	WP_018666590.1	24
2922	98.7261	340	2.57e-110	10	465	250	40.43	471	462	dnaB	14	464	WP_106070466.1	11
2923	98.3015	340	2.76e-110	9	463	253	40.389	471	462	dnaB	14	464	WP_118323800.1	11
2924	95.966	340	2.89e-110	9	452	240	41.372	471	462	dnaB	25	464	WP_118468416.1	24
2925	98.3015	340	2.89e-110	9	463	253	40.389	471	462	dnaB	14	464	WP_004291102.1	11
2926	98.3015	340	2.98e-110	9	463	253	40.389	471	462	dnaB	14	464	WP_195553708.1	11
2927	95.5414	339	3.23e-110	8	450	245	40.889	471	462	dnaB	25	464	WP_025834567.1	24
2928	98.7261	338	6.71e-110	10	465	250	40.43	471	462	dnaB	14	464	WP_131752670.1	11
2929	94.9045	338	8.35e-110	8	447	250	40.716	471	462	dnaB	25	464	WP_167965547.1	24
2930	95.5414	338	8.79e-110	8	450	245	40.889	471	462	dnaB	25	464	WP_039163624.1	24
2931	94.9045	338	9.74e-110	8	447	249	40.94	471	462	dnaB	25	464	WP_021645624.1	24
2932	94.9045	337	3.09e-109	8	447	251	40.492	471	462	dnaB	25	464	WP_025073522.1	24
2933	94.9045	337	3.09e-109	8	447	251	40.492	471	462	dnaB	25	464	WP_077155782.1	24
2934	94.9045	337	3.45e-109	8	447	251	40.492	471	462	dnaB	25	464	WP_125040041.1	24
2935	94.9045	337	3.5e-109	8	447	251	40.492	471	462	dnaB	25	464	WP_191030960.1	24
2936	94.9045	337	4.19e-109	8	447	253	40.045	471	462	dnaB	25	464	WP_151920955.1	24
2937	94.9045	336	4.92e-109	8	447	253	40.045	471	462	dnaB	25	464	WP_141409333.1	24
2938	94.9045	336	4.99e-109	8	447	253	40.045	471	462	dnaB	25	464	WP_195651040.1	24
2939	94.9045	336	5.02e-109	8	447	250	40.716	471	462	dnaB	25	464	WP_027324918.1	24
2940	94.9045	336	5.38e-109	8	447	253	40.045	471	462	dnaB	25	464	WP_015531001.1	24
2941	94.9045	336	5.43e-109	8	447	250	40.716	471	462	dnaB	25	464	WP_117859854.1	24
2942	94.9045	336	6.06e-109	8	447	253	40.045	471	462	dnaB	25	464	WP_049702619.1	24
2943	100.637	335	9.53e-109	8	474	269	38.819	471	462	dnaB	1	465	WP_042368934.1	1
2944	94.9045	335	1.2e-108	8	447	254	39.821	471	462	dnaB	25	464	WP_008643719.1	24
2945	94.9045	335	1.24e-108	8	447	254	39.821	471	462	dnaB	25	464	WP_195637668.1	24
2946	94.9045	335	1.25e-108	8	447	253	40.045	471	462	dnaB	25	464	WP_005680796.1	24
2947	94.9045	335	1.27e-108	8	447	254	39.821	471	462	dnaB	25	464	WP_196043160.1	24
2948	94.9045	335	1.32e-108	8	447	253	40.045	471	462	dnaB	25	464	WP_149938281.1	24
2949	94.9045	335	1.35e-108	8	447	254	39.821	471	462	dnaB	25	463	WP_044159366.1	23
2950	94.9045	335	1.4e-108	8	447	254	39.821	471	462	dnaB	25	464	WP_022199634.1	24
2951	94.9045	335	2.03e-108	8	447	254	39.821	471	462	dnaB	25	464	WP_117809196.1	24
2952	94.9045	335	2.14e-108	8	447	254	39.821	471	462	dnaB	25	464	WP_005676204.1	24
2953	94.9045	334	2.37e-108	8	447	254	39.821	471	462	dnaB	25	464	WP_117683506.1	24
2954	94.9045	334	2.38e-108	8	447	254	39.821	471	462	dnaB	25	464	WP_152029280.1	24
2955	94.9045	334	2.53e-108	8	447	254	39.821	471	462	dnaB	25	464	WP_004312759.1	24
2956	94.9045	334	2.57e-108	8	447	253	40.045	471	462	dnaB	25	464	WP_195534121.1	24
2957	94.9045	334	3.12e-108	8	447	254	39.821	471	462	dnaB	25	464	WP_009039489.1	24
2958	94.9045	334	3.12e-108	8	447	253	40.045	471	462	dnaB	25	464	WP_007761088.1	24
2959	94.9045	334	3.29e-108	8	447	254	39.821	471	462	dnaB	25	464	WP_008022702.1	24
2960	94.9045	334	3.65e-108	8	447	254	39.821	471	462	dnaB	25	464	WP_118418784.1	24
2961	94.9045	334	3.88e-108	8	447	254	39.821	471	462	dnaB	25	464	WP_118408510.1	24
2962	94.9045	334	4.13e-108	8	447	254	39.821	471	462	dnaB	25	464	WP_008648165.1	24
2963	94.9045	334	4.13e-108	8	447	253	40.045	471	462	dnaB	25	464	WP_186925358.1	24
2964	94.9045	334	4.41e-108	8	447	253	40.045	471	462	dnaB	25	464	WP_143865738.1	24
2965	94.9045	334	4.5e-108	8	447	254	39.821	471	462	dnaB	25	464	WP_195643133.1	24
2966	94.9045	334	4.55e-108	8	447	254	39.821	471	462	dnaB	25	464	WP_151936226.1	24
2967	94.9045	334	4.6e-108	8	447	253	40.045	471	462	dnaB	25	464	WP_007752540.1	24
2968	94.9045	333	4.96e-108	8	447	255	39.597	471	462	dnaB	25	464	WP_118217955.1	24
2969	100.637	333	5.28e-108	10	474	266	39.241	471	462	dnaB	1	464	WP_163222940.1	1
2970	94.9045	333	5.59e-108	8	447	253	40.045	471	462	dnaB	25	464	WP_195630191.1	24
2971	94.9045	333	7.48e-108	8	447	253	40.045	471	462	dnaB	25	464	WP_044654717.1	24
2972	94.9045	333	7.77e-108	8	447	254	39.821	471	462	dnaB	25	464	WP_061448275.1	24
2973	94.9045	333	8.14e-108	8	447	255	39.597	471	462	dnaB	25	464	WP_065538786.1	24
2974	94.9045	333	8.33e-108	8	447	253	40.045	471	462	dnaB	25	464	WP_022136689.1	24
2975	94.9045	333	8.5e-108	8	447	255	39.597	471	462	dnaB	25	464	WP_162223327.1	24
2976	94.9045	333	8.97e-108	8	447	254	39.821	471	462	dnaB	25	464	WP_004295592.1	24
2977	94.9045	333	9.99e-108	8	447	255	39.597	471	462	dnaB	25	464	WP_118299439.1	24
2978	94.9045	333	1.06e-107	8	447	255	39.597	471	462	dnaB	25	464	WP_128131267.1	24
2979	94.9045	333	1.16e-107	8	447	254	39.821	471	462	dnaB	25	464	WP_074557041.1	24
2980	94.9045	333	1.16e-107	8	447	254	39.821	471	462	dnaB	25	464	WP_195401577.1	24
2981	94.9045	332	1.41e-107	8	447	255	39.597	471	462	dnaB	25	464	WP_143258726.1	24
2982	94.9045	332	1.47e-107	8	447	254	39.821	471	462	dnaB	25	464	WP_117980068.1	24
2983	94.9045	333	1.52e-107	8	447	254	39.821	471	462	dnaB	25	464	WP_195645688.1	24
2984	94.9045	332	1.56e-107	8	447	254	39.821	471	462	dnaB	25	464	WP_172556723.1	24
2985	94.9045	332	1.66e-107	8	447	254	39.821	471	462	dnaB	25	464	WP_175629163.1	24
2986	94.9045	332	1.72e-107	8	447	254	39.821	471	462	dnaB	25	464	WP_008761250.1	24
2987	94.9045	332	2.92e-107	8	447	254	39.821	471	462	dnaB	25	464	WP_055271724.1	24
2988	94.9045	331	3.58e-107	8	447	254	39.821	471	462	dnaB	25	464	WP_010538327.1	24
2989	94.9045	331	3.93e-107	8	447	254	39.821	471	462	dnaB	25	464	WP_005820516.1	24
2990	94.9045	331	4.06e-107	8	447	254	39.821	471	462	dnaB	25	464	WP_005788141.1	24
2991	94.9045	331	4.19e-107	8	447	255	39.597	471	462	dnaB	25	464	WP_121765843.1	24
2992	94.9045	331	4.52e-107	8	447	254	39.821	471	462	dnaB	25	464	WP_032561435.1	24
2993	94.9045	331	4.64e-107	8	447	254	39.821	471	462	dnaB	25	464	WP_055218244.1	24
2994	94.9045	331	4.72e-107	8	447	254	39.821	471	462	dnaB	25	464	WP_032588766.1	24
2995	94.9045	331	4.82e-107	8	447	254	39.821	471	462	dnaB	25	464	WP_032530667.1	24
2996	94.9045	331	4.98e-107	8	447	254	39.821	471	462	dnaB	25	464	WP_005778186.1	24
2997	94.9045	331	5.04e-107	8	447	254	39.821	471	462	dnaB	25	464	WP_005793433.1	24
2998	94.9045	331	5.43e-107	8	447	254	39.821	471	462	dnaB	25	464	WP_121963849.1	24
2999	94.9045	331	5.61e-107	8	447	254	39.821	471	462	dnaB	25	464	WP_032580040.1	24
3000	94.9045	331	5.73e-107	8	447	255	39.597	471	462	dnaB	25	464	WP_024987235.1	24
3001	94.9045	330	7.22e-107	8	447	255	39.597	471	462	dnaB	25	464	WP_195591711.1	24
3002	95.5414	330	8.91e-107	8	450	250	39.778	471	462	dnaB	25	466	WP_163176184.1	26
3003	94.9045	330	9.72e-107	8	447	255	39.597	471	462	dnaB	25	464	WP_195342120.1	24
3004	94.9045	329	2.49e-106	8	447	248	39.821	471	462	dnaB	28	462	WP_122126893.1	25
3005	95.5414	329	3.2e-106	8	450	251	39.556	471	462	dnaB	25	462	WP_073398452.1	22
3006	94.9045	328	3.27e-106	8	447	252	40.268	471	462	dnaB	25	463	WP_163214511.1	23
3007	95.3291	328	5.19e-106	8	449	243	40.312	471	462	dnaB	28	466	WP_022384712.1	29
3008	95.5414	328	5.86e-106	8	450	251	39.556	471	462	dnaB	25	465	WP_196039804.1	25
3009	97.4522	328	5.87e-106	9	459	247	40.523	471	462	dnaB	19	464	WP_034538872.1	17
3010	95.5414	328	6.96e-106	8	450	251	39.556	471	462	dnaB	25	465	WP_002559822.1	25
3011	99.5754	328	8.21e-106	9	469	258	39.659	471	462	dnaB	8	464	WP_024995599.1	7
3012	95.5414	327	1.03e-105	8	450	251	39.556	471	462	dnaB	25	464	WP_163218584.1	24
3013	95.5414	328	1.08e-105	8	450	252	39.333	471	462	dnaB	25	465	WP_130059544.1	25
3014	95.5414	327	1.16e-105	8	450	252	39.333	471	462	dnaB	25	465	WP_005931392.1	25
3015	95.5414	327	1.17e-105	8	450	252	39.333	471	462	dnaB	25	465	WP_151873284.1	25
3016	94.9045	327	1.18e-105	8	447	254	39.821	471	462	dnaB	25	463	WP_118319081.1	23
3017	95.3291	327	1.23e-105	8	449	242	40.535	471	462	dnaB	28	464	WP_204433247.1	27
3018	95.3291	327	1.27e-105	8	449	242	40.535	471	462	dnaB	28	464	WP_072542142.1	27
3019	99.5754	327	1.74e-105	9	469	269	39.019	471	462	dnaB	3	464	WP_008779715.1	4
3020	95.5414	327	1.92e-105	8	450	252	39.333	471	462	dnaB	25	465	WP_195449871.1	25
3021	99.5754	327	2.02e-105	9	469	269	39.019	471	462	dnaB	3	464	WP_008772408.1	4
3022	95.5414	327	2.2e-105	8	450	252	39.333	471	462	dnaB	25	465	WP_025867152.1	25
3023	95.5414	327	2.3e-105	8	450	252	39.333	471	462	dnaB	25	465	WP_007485909.1	25
3024	95.3291	327	2.42e-105	8	449	242	40.535	471	462	dnaB	28	464	WP_204479930.1	27
3025	95.3291	327	2.6e-105	8	449	243	40.312	471	462	dnaB	28	464	WP_117462046.1	27
3026	95.3291	326	4.04e-105	8	449	245	39.866	471	462	dnaB	28	464	WP_005839941.1	27
3027	95.3291	326	4.31e-105	8	449	245	39.866	471	462	dnaB	28	464	WP_007849420.1	27
3028	92.7813	325	5.15e-105	8	437	247	40.046	471	462	dnaB	35	431	WP_057058530.1	1
3029	95.3291	325	8.69e-105	8	449	243	40.312	471	462	dnaB	28	464	WP_178243526.1	27
3030	95.3291	325	1.07e-104	8	449	243	40.312	471	462	dnaB	28	464	WP_204476899.1	27
3031	95.3291	324	3.01e-104	8	449	243	40.312	471	462	dnaB	28	465	WP_204508679.1	28
3032	95.3291	324	3.24e-104	8	449	243	40.312	471	462	dnaB	28	465	WP_204392224.1	28
3033	95.3291	324	3.53e-104	8	449	243	40.312	471	462	dnaB	28	465	WP_204445622.1	28
3034	95.5414	323	4.02e-104	8	450	253	39.111	471	462	dnaB	25	464	WP_018108232.1	24
3035	95.5414	323	4.06e-104	8	450	256	38.444	471	462	dnaB	25	463	WP_071146622.1	23
3036	95.1168	323	5.19e-104	9	448	253	39.286	471	462	dnaB	26	468	WP_118525411.1	29
3037	95.3291	322	2.29e-103	8	449	244	40.089	471	462	dnaB	28	464	WP_072530264.1	27
3038	95.3291	321	4.38e-103	8	449	244	40.089	471	462	dnaB	28	465	WP_204404741.1	28
3039	94.2675	321	5.68e-103	8	444	251	40.09	471	462	dnaB	28	464	WP_178256205.1	27
3040	95.5414	319	1.32e-102	8	450	257	38.222	471	462	dnaB	25	463	WP_006744717.1	23
3041	95.3291	318	4.2e-102	8	449	246	39.644	471	462	dnaB	28	464	WP_087209908.1	27
3042	95.3291	318	6.12e-102	8	449	246	39.644	471	462	dnaB	28	464	WP_204429008.1	27
3043	99.1507	317	9.37e-102	9	467	252	39.186	471	462	dnaB	17	464	WP_087427324.1	9
3044	99.1507	291	1.24e-92	14	467	244	40.257	471	451	dnaB	1	448	WP_120470599.1	1
3045	94.9045	276	1.87e-86	8	447	268	36.913	471	463	dnaB	26	446	WP_072067131.1	5
3046	94.4798	272	2.19e-84	9	445	273	35.056	471	462	dnaB	28	456	WP_002559673.1	18
3047	94.0552	268	1.08e-82	8	443	275	34.537	471	462	dnaB	29	456	WP_118306959.1	20
3048	94.0552	266	2.93e-82	8	443	275	34.537	471	462	dnaB	29	441	WP_118417428.1	5
3049	94.0552	266	2.94e-82	8	443	275	34.537	471	462	dnaB	29	456	WP_202576379.1	20
3050	93.4183	266	6.76e-82	8	440	272	34.773	471	462	dnaB	32	480	WP_155520515.1	47
3051	94.9045	262	3.35e-81	6	447	278	34.899	471	466	dnaB	28	444	WP_149928012.1	3
3052	94.9045	262	3.46e-81	6	447	278	34.899	471	466	dnaB	28	444	WP_138334190.1	3
3053	94.9045	262	4.97e-81	6	447	278	34.899	471	466	dnaB	28	444	WP_122140553.1	3
3054	94.9045	261	7.79e-81	6	447	279	34.676	471	466	dnaB	28	444	WP_122139099.1	3
3055	94.9045	261	1.37e-80	6	447	279	34.676	471	466	dnaB	28	444	WP_149922338.1	3
3056	98.5138	262	1.41e-80	10	464	289	33.621	471	462	dnaB	9	456	WP_175353311.1	2
3057	94.9045	261	1.45e-80	6	447	279	34.676	471	466	dnaB	28	444	WP_055170245.1	3
3058	94.9045	260	1.65e-80	6	447	279	34.676	471	466	dnaB	28	444	WP_149921622.1	3
3059	94.0552	262	1.82e-80	8	443	278	33.86	471	462	dnaB	29	456	WP_005681049.1	20
3060	94.0552	261	2.07e-80	8	443	278	33.86	471	462	dnaB	29	456	WP_117610570.1	20
3061	94.9045	260	2.32e-80	6	447	279	34.676	471	466	dnaB	28	444	WP_122270807.1	3
3062	94.9045	260	2.39e-80	6	447	279	34.676	471	466	dnaB	28	444	WP_005680282.1	3
3063	94.9045	260	2.93e-80	6	447	278	34.899	471	466	dnaB	28	444	WP_005679742.1	3
3064	94.0552	261	3.73e-80	8	443	278	33.86	471	462	dnaB	29	456	WP_118391755.1	20
3065	94.0552	261	3.73e-80	8	443	278	33.86	471	462	dnaB	29	456	WP_148363796.1	20
3066	94.9045	259	7.92e-80	6	447	279	34.676	471	466	dnaB	28	444	WP_122135009.1	3
3067	57.3248	254	9.51e-80	5	270	127	48.889	471	462	dnaB	202	281	WP_196065573.1	14
3068	57.3248	254	1.67e-79	5	270	127	48.889	471	462	dnaB	202	280	WP_151855569.1	13
3069	95.1168	257	3.6e-79	7	448	270	36.607	471	466	dnaB	28	449	WP_025831170.1	7
3070	96.603	257	4.44e-79	7	455	271	35.385	471	466	dnaB	25	450	WP_120068643.1	6
3071	95.3291	255	1.94e-78	6	449	278	35.189	471	466	dnaB	26	445	WP_005820440.1	2
3072	94.6921	255	2.51e-78	8	446	270	35.65	471	463	dnaB	28	445	WP_183208895.1	7
3073	95.5414	254	3.71e-78	6	450	281	34.667	471	466	dnaB	25	450	WP_196071207.1	6
3074	95.5414	254	5.87e-78	6	450	282	34.444	471	466	dnaB	25	450	WP_167966361.1	6
3075	95.5414	254	6.75e-78	6	450	280	34.889	471	466	dnaB	25	450	WP_182423527.1	6
3076	95.5414	254	8.53e-78	6	450	280	34.889	471	466	dnaB	25	450	WP_195385006.1	6
3077	95.5414	253	8.72e-78	6	450	281	34.667	471	466	dnaB	25	450	WP_165938136.1	6
3078	95.5414	253	8.81e-78	6	450	281	34.667	471	466	dnaB	25	450	WP_193759445.1	6
3079	95.5414	253	9.19e-78	6	450	280	34.889	471	466	dnaB	25	450	WP_165938183.1	6
3080	95.5414	253	1.07e-77	6	450	281	34.667	471	466	dnaB	25	450	WP_072066537.1	6
3081	72.3992	249	1.55e-77	8	341	187	40.762	471	437	dnaB	106	335	WP_151933571.1	1
3082	95.5414	253	2.16e-77	6	450	281	34.667	471	466	dnaB	25	450	WP_032813728.1	6
3083	95.5414	253	2.25e-77	6	450	281	34.667	471	466	dnaB	25	450	WP_055299489.1	6
3084	95.5414	252	2.82e-77	6	450	281	34.667	471	466	dnaB	25	450	WP_172557041.1	6
3085	94.9045	252	3.44e-77	6	447	280	34.452	471	466	dnaB	28	444	WP_149945382.1	3
3086	95.5414	252	3.77e-77	6	450	281	34.667	471	466	dnaB	25	450	WP_196045845.1	6
3087	95.5414	252	3.8e-77	6	450	281	34.667	471	466	dnaB	25	450	WP_055229347.1	6
3088	95.5414	252	4.55e-77	6	450	282	34.444	471	466	dnaB	25	450	WP_195740699.1	6
3089	94.9045	251	7.74e-77	6	447	280	34.452	471	466	dnaB	28	444	WP_007765541.1	3
3090	95.5414	251	8.27e-77	6	450	282	34.444	471	466	dnaB	25	450	WP_032838176.1	6
3091	95.5414	251	1.01e-76	6	450	282	34.444	471	466	dnaB	25	450	WP_185981445.1	6
3092	95.5414	251	1.13e-76	6	450	282	34.444	471	466	dnaB	25	450	WP_182014883.1	6
3093	95.5414	250	1.5e-76	6	450	282	34.444	471	466	dnaB	25	450	WP_032855249.1	6
3094	95.5414	250	1.58e-76	6	450	283	34.222	471	466	dnaB	25	450	WP_010538759.1	6
3095	95.5414	250	1.71e-76	6	450	282	34.444	471	466	dnaB	25	450	WP_048696269.1	6
3096	95.5414	250	1.82e-76	6	450	282	34.444	471	466	dnaB	25	450	WP_122134233.1	6
3097	94.9045	249	3.87e-76	6	447	281	34.228	471	466	dnaB	28	444	WP_151936697.1	3
3098	95.5414	249	4.13e-76	6	450	285	33.778	471	466	dnaB	25	458	WP_191030039.1	14
3099	95.5414	249	5.51e-76	6	450	284	34	471	466	dnaB	25	450	WP_070752842.1	6
3100	94.9045	248	7.15e-76	6	447	277	35.123	471	466	dnaB	28	445	WP_008660434.1	4
3101	95.5414	248	7.43e-76	6	450	287	33.333	471	466	dnaB	25	450	WP_195365463.1	6
3102	95.3291	248	8.26e-76	8	449	271	36.08	471	466	dnaB	28	450	WP_195423772.1	8
3103	95.5414	248	8.81e-76	6	450	284	34	471	466	dnaB	25	450	WP_195662220.1	6
3104	94.9045	248	9.38e-76	6	447	282	34.004	471	466	dnaB	28	444	WP_117684258.1	3
3105	95.966	248	1.04e-75	7	452	281	34.071	471	466	dnaB	25	450	WP_195655135.1	6
3106	95.5414	248	1.09e-75	6	450	284	34	471	466	dnaB	25	450	WP_073343222.1	6
3107	95.3291	248	1.7e-75	8	449	266	36.748	471	466	dnaB	29	450	WP_087943540.1	9
3108	95.3291	248	1.72e-75	7	449	279	34.076	471	466	dnaB	28	444	WP_118407843.1	3
3109	94.9045	247	1.76e-75	6	447	282	34.004	471	466	dnaB	28	444	WP_118194638.1	3
3110	95.3291	247	1.94e-75	7	449	279	34.076	471	466	dnaB	28	444	WP_087323524.1	3
3111	94.9045	247	2e-75	6	447	282	34.004	471	466	dnaB	28	444	WP_009040791.1	3
3112	95.3291	247	2.04e-75	7	449	279	34.076	471	466	dnaB	28	444	WP_008021099.1	3
3113	95.3291	247	2.09e-75	7	449	279	34.076	471	466	dnaB	28	444	WP_195651088.1	3
3114	96.1783	247	2.09e-75	8	453	275	35.099	471	466	dnaB	25	450	WP_044655436.1	6
3115	94.9045	247	2.55e-75	6	447	283	33.781	471	466	dnaB	28	444	WP_049703243.1	3
3116	94.9045	247	2.64e-75	6	447	282	34.004	471	466	dnaB	28	444	WP_120145193.1	3
3117	95.3291	247	2.72e-75	7	449	279	34.076	471	466	dnaB	28	444	WP_008644340.1	3
3118	94.9045	247	2.75e-75	6	447	283	33.781	471	466	dnaB	28	444	WP_118218870.1	3
3119	95.5414	247	2.9e-75	6	450	286	33.556	471	466	dnaB	25	450	WP_099147017.1	6
3120	94.9045	247	3.06e-75	6	447	283	33.781	471	466	dnaB	28	444	WP_121960553.1	3
3121	95.5414	247	3.3e-75	6	450	286	33.556	471	466	dnaB	25	450	WP_195442830.1	6
3122	94.4798	246	3.48e-75	6	445	283	33.483	471	466	dnaB	30	444	WP_010537046.1	5
3123	95.3291	246	3.95e-75	7	449	280	33.853	471	466	dnaB	28	444	WP_141409006.1	3
3124	95.3291	246	5.16e-75	8	449	272	35.857	471	466	dnaB	28	450	WP_195356391.1	8
3125	95.5414	246	5.21e-75	6	450	286	33.556	471	466	dnaB	25	450	WP_074559239.1	6
3126	95.5414	246	5.74e-75	6	450	287	33.333	471	466	dnaB	25	450	WP_117933949.1	6
3127	94.4798	246	6.12e-75	6	445	283	33.483	471	466	dnaB	30	444	WP_022302051.1	5
3128	95.5414	246	6.66e-75	6	450	287	33.333	471	466	dnaB	25	450	WP_008999928.1	6
3129	95.5414	246	7.82e-75	6	450	287	33.333	471	466	dnaB	25	450	WP_008644681.1	6
3130	95.5414	246	8.07e-75	6	450	283	34.222	471	466	dnaB	25	450	WP_062695915.1	6
3131	94.4798	246	8.6e-75	6	445	284	33.258	471	466	dnaB	30	444	WP_138338285.1	5
3132	95.5414	246	8.69e-75	6	450	283	34.222	471	466	dnaB	25	450	WP_055221351.1	6
3133	95.966	246	1.09e-74	7	452	281	34.071	471	466	dnaB	25	450	WP_195646624.1	6
3134	95.5414	245	1.13e-74	6	450	283	34.222	471	466	dnaB	25	450	WP_032840692.1	6
3135	95.966	245	1.15e-74	7	452	281	34.071	471	466	dnaB	25	450	WP_165863247.1	6
3136	95.966	245	1.17e-74	7	452	281	34.071	471	466	dnaB	25	450	WP_032843289.1	6
3137	95.5414	245	1.21e-74	6	450	287	33.333	471	466	dnaB	25	450	WP_122135856.1	6
3138	95.966	245	1.26e-74	7	452	281	34.071	471	466	dnaB	25	450	WP_192920649.1	6
3139	95.3291	245	1.36e-74	7	449	280	33.853	471	466	dnaB	28	444	WP_195504126.1	3
3140	95.5414	245	1.38e-74	9	450	286	33.111	471	463	dnaB	24	455	WP_196069820.1	11
3141	95.966	245	1.4e-74	7	452	281	34.071	471	466	dnaB	25	450	WP_004300659.1	6
3142	94.9045	245	1.4e-74	7	447	279	34.676	471	463	dnaB	25	447	WP_122137608.1	6
3143	95.966	245	1.43e-74	7	452	285	33.186	471	466	dnaB	25	450	WP_195351980.1	6
3144	95.3291	245	1.66e-74	7	449	281	33.63	471	466	dnaB	28	444	WP_004314758.1	3
3145	95.966	245	1.68e-74	7	452	281	34.071	471	466	dnaB	25	450	WP_004321414.1	6
3146	95.3291	244	3.22e-74	8	449	273	35.635	471	466	dnaB	28	450	WP_129616977.1	8
3147	95.966	244	3.7e-74	7	452	281	34.071	471	466	dnaB	25	450	WP_004326598.1	6
3148	95.966	243	6.29e-74	7	452	282	33.85	471	466	dnaB	25	450	WP_195401594.1	6
3149	95.3291	243	7.43e-74	6	449	281	34.521	471	466	dnaB	26	445	WP_005820888.1	2
3150	95.966	243	7.87e-74	7	452	282	33.85	471	466	dnaB	25	450	WP_183042729.1	6
3151	95.966	243	8.66e-74	7	452	282	33.85	471	466	dnaB	25	450	WP_004314319.1	6
3152	95.3291	243	1.22e-73	7	449	281	33.63	471	466	dnaB	28	444	WP_211146487.1	3
3153	95.5414	243	1.35e-73	6	450	288	33.111	471	466	dnaB	25	450	WP_004311306.1	6
3154	95.5414	243	1.59e-73	6	450	287	33.333	471	466	dnaB	25	450	WP_004304201.1	6
3155	95.5414	242	1.7e-73	8	450	282	34.222	471	466	dnaB	26	449	WP_118421756.1	5
3156	95.1168	242	1.83e-73	7	448	280	34.375	471	466	dnaB	28	451	WP_118465219.1	9
3157	94.6921	242	1.95e-73	7	446	278	34.753	471	466	dnaB	29	443	WP_027326313.1	3
3158	95.1168	242	2.47e-73	7	448	280	34.375	471	466	dnaB	28	451	WP_118224018.1	9
3159	95.1168	242	3.25e-73	7	448	280	34.375	471	466	dnaB	28	451	WP_118422441.1	9
3160	95.966	241	3.49e-73	7	452	282	33.85	471	466	dnaB	25	450	WP_192918757.1	6
3161	95.966	241	3.96e-73	7	452	283	33.628	471	466	dnaB	25	450	WP_192923066.1	6
3162	95.5414	241	4.29e-73	8	450	283	34	471	466	dnaB	26	449	WP_118222284.1	5
3163	95.3291	241	4.53e-73	6	449	278	35.189	471	466	dnaB	26	445	WP_122329892.1	2
3164	95.966	241	4.85e-73	7	452	283	33.628	471	466	dnaB	25	450	WP_181981064.1	6
3165	95.1168	241	5.03e-73	7	448	280	34.375	471	466	dnaB	28	451	WP_195670145.1	9
3166	95.3291	240	9.24e-73	6	449	278	35.189	471	466	dnaB	26	445	WP_122296043.1	2
3167	94.9045	240	1.01e-72	6	447	284	33.557	471	463	dnaB	25	447	WP_117935619.1	6
3168	95.3291	240	1.26e-72	6	449	278	35.189	471	466	dnaB	26	445	WP_032537109.1	2
3169	95.3291	240	1.44e-72	6	449	278	35.189	471	466	dnaB	26	445	WP_005806404.1	2
3170	95.3291	239	1.97e-72	6	449	278	35.189	471	466	dnaB	26	445	WP_005778033.1	2
3171	96.8153	239	2.25e-72	9	456	268	34.649	471	466	dnaB	28	449	WP_117724921.1	7
3172	95.966	239	2.39e-72	7	452	284	33.407	471	466	dnaB	25	450	WP_049702441.1	6
3173	96.603	239	2.41e-72	11	455	295	31.648	471	468	dnaB	24	459	WP_195507446.1	11
3174	96.8153	239	2.62e-72	9	456	268	34.649	471	466	dnaB	28	449	WP_009132241.1	7
3175	95.3291	239	3.07e-72	8	449	268	36.748	471	466	dnaB	28	449	WP_117713385.1	7
3176	96.8153	239	4.5e-72	9	456	263	35.746	471	466	dnaB	28	449	WP_044270637.1	7
3177	95.3291	239	4.55e-72	8	449	269	36.526	471	466	dnaB	28	449	WP_118324286.1	7
3178	96.1783	238	5.62e-72	8	453	282	32.23	471	466	dnaB	28	445	WP_024995517.1	4
3179	95.3291	238	5.94e-72	6	449	279	34.967	471	466	dnaB	26	445	WP_122142179.1	2
3180	97.2399	238	9.61e-72	10	458	291	31.878	471	468	dnaB	24	460	WP_055269143.1	11
3181	95.3291	238	1.16e-71	6	449	279	34.967	471	466	dnaB	26	445	WP_195316706.1	2
3182	97.2399	237	3.19e-71	10	458	291	31.878	471	468	dnaB	24	460	WP_156729199.1	11
3183	95.5414	236	4.77e-71	7	450	278	34.222	471	466	dnaB	28	450	WP_073402715.1	8
3184	95.966	236	4.93e-71	7	452	283	33.628	471	466	dnaB	25	450	WP_192922332.1	6
3185	94.9045	236	5.97e-71	8	447	279	34.452	471	463	dnaB	26	446	WP_191031980.1	5
3186	94.9045	235	7.29e-71	6	447	278	34.899	471	466	dnaB	28	445	WP_115473463.1	4
3187	94.9045	235	7.93e-71	6	447	277	35.123	471	466	dnaB	28	445	WP_005793523.1	4
3188	94.9045	235	9.2e-71	6	447	277	35.123	471	466	dnaB	28	445	WP_005803695.1	4
3189	94.9045	235	1.17e-70	6	447	277	35.123	471	466	dnaB	28	445	WP_100738877.1	4
3190	94.9045	234	1.62e-70	6	447	277	35.123	471	466	dnaB	28	445	WP_195648306.1	4
3191	94.9045	234	1.72e-70	8	447	275	35.347	471	466	dnaB	29	450	WP_119962126.1	9
3192	94.9045	234	2.66e-70	6	447	278	34.899	471	466	dnaB	28	445	WP_146333011.1	4
3193	97.2399	234	3.33e-70	10	458	293	31.441	471	468	dnaB	24	460	WP_055256052.1	11
3194	94.9045	234	3.47e-70	6	447	277	35.123	471	466	dnaB	28	445	WP_032563907.1	4
3195	95.1168	234	3.53e-70	7	448	276	35.268	471	466	dnaB	28	449	WP_129615173.1	7
3196	97.2399	233	5.83e-70	10	458	292	31.659	471	468	dnaB	24	460	WP_191032718.1	11
3197	96.1783	233	6.99e-70	10	453	289	31.567	471	463	dnaB	24	455	WP_130056705.1	11
3198	94.9045	233	8.38e-70	8	447	276	35.123	471	466	dnaB	29	450	WP_120137203.1	9
3199	95.3291	233	8.64e-70	6	449	280	34.744	471	466	dnaB	26	445	WP_032591686.1	2
3200	94.9045	233	8.74e-70	8	447	276	35.123	471	466	dnaB	29	450	WP_175327128.1	9
3201	97.2399	233	8.8e-70	8	458	282	33.406	471	466	dnaB	18	449	WP_009130905.1	6
3202	97.2399	233	9.57e-70	8	458	282	33.406	471	466	dnaB	18	449	WP_117723217.1	6
3203	100	233	9.7e-70	10	471	279	31.635	471	470	dnaB	24	462	WP_162223483.1	11
3204	95.1168	233	1.02e-69	7	448	277	35.045	471	466	dnaB	28	449	WP_195553349.1	7
3205	94.9045	232	1.19e-69	6	447	278	34.899	471	466	dnaB	28	445	WP_032587690.1	4
3206	94.9045	232	1.38e-69	8	447	276	35.123	471	466	dnaB	29	450	WP_128809771.1	9
3207	95.1168	232	1.45e-69	7	448	277	35.045	471	466	dnaB	28	449	WP_004288891.1	7
3208	94.9045	232	1.53e-69	8	447	276	35.123	471	466	dnaB	29	450	WP_057097972.1	9
3209	94.9045	232	1.74e-69	8	447	276	35.123	471	466	dnaB	29	450	WP_117749830.1	9
3210	93.6306	231	1.81e-69	8	441	261	34.921	471	467	dnaB	42	430	WP_195597644.1	1
3211	93.6306	231	1.91e-69	8	441	261	34.921	471	467	dnaB	42	430	WP_129617905.1	1
3212	95.3291	232	2e-69	6	449	280	34.744	471	466	dnaB	26	445	WP_032583740.1	2
3213	94.9045	232	2.09e-69	8	447	276	35.123	471	466	dnaB	29	450	WP_151875993.1	9
3214	94.9045	231	2.42e-69	8	447	276	35.123	471	466	dnaB	29	450	WP_016274417.1	9
3215	94.9045	231	2.45e-69	8	447	276	35.123	471	466	dnaB	29	450	WP_196031109.1	9
3216	97.6645	232	2.47e-69	10	460	293	31.739	471	470	dnaB	24	462	WP_055278723.1	11
3217	94.9045	231	2.9e-69	8	447	276	35.123	471	466	dnaB	29	450	WP_044469129.1	9
3218	94.6921	231	2.91e-69	7	446	281	34.081	471	466	dnaB	29	443	WP_021646042.1	3
3219	94.9045	231	3.36e-69	8	447	276	35.123	471	466	dnaB	29	450	WP_117601285.1	9
3220	94.9045	231	3.51e-69	8	447	276	35.123	471	466	dnaB	29	450	WP_005837398.1	9
3221	95.5414	231	3.77e-69	8	450	282	33.333	471	466	dnaB	28	452	WP_125910872.1	10
3222	94.4798	231	4.72e-69	8	445	280	33.933	471	463	dnaB	28	446	WP_175629483.1	7
3223	97.2399	231	5.01e-69	10	458	293	31.441	471	468	dnaB	24	460	WP_195398953.1	11
3224	94.9045	231	6.15e-69	8	447	276	35.123	471	466	dnaB	29	450	WP_034532886.1	9
3225	94.9045	230	7.06e-69	8	447	277	34.899	471	466	dnaB	29	450	WP_138299078.1	9
3226	98.0892	230	7.71e-69	14	462	262	34.848	471	467	dnaB	26	457	WP_163215085.1	15
3227	94.9045	230	7.76e-69	8	447	276	35.123	471	466	dnaB	29	450	WP_131226404.1	9
3228	94.9045	230	8.36e-69	8	447	277	34.899	471	466	dnaB	29	450	WP_057256449.1	9
3229	94.9045	230	9.91e-69	8	447	276	35.123	471	466	dnaB	29	450	WP_035449314.1	9
3230	94.9045	230	1.06e-68	8	447	276	35.123	471	466	dnaB	29	450	WP_151852556.1	9
3231	94.9045	230	1.09e-68	7	447	278	34.676	471	466	dnaB	29	450	WP_195608836.1	9
3232	94.9045	230	1.11e-68	8	447	285	33.11	471	463	dnaB	26	446	WP_005675717.1	5
3233	94.9045	229	1.29e-68	7	447	283	33.557	471	463	dnaB	26	446	WP_007753040.1	5
3234	94.9045	229	1.35e-68	8	447	277	34.899	471	466	dnaB	29	450	WP_022400564.1	9
3235	94.9045	229	1.38e-68	7	447	284	33.333	471	463	dnaB	26	446	WP_186925571.1	5
3236	94.9045	229	1.56e-68	7	447	283	33.557	471	463	dnaB	26	446	WP_195398704.1	5
3237	94.9045	229	1.7e-68	8	447	277	34.899	471	466	dnaB	29	450	WP_151858880.1	9
3238	95.5414	229	1.72e-68	6	450	298	31.111	471	461	dnaB	19	453	WP_163216986.1	9
3239	94.9045	229	1.87e-68	7	447	284	33.333	471	463	dnaB	26	446	WP_195545284.1	5
3240	95.5414	229	1.97e-68	11	450	265	35.778	471	463	dnaB	28	446	WP_060386360.1	7
3241	94.9045	229	2.01e-68	8	447	285	33.11	471	463	dnaB	26	446	WP_149882531.1	5
3242	95.1168	229	2.16e-68	7	448	278	34.821	471	466	dnaB	28	449	WP_004295406.1	7
3243	94.6921	229	2.29e-68	9	446	287	32.287	471	463	dnaB	28	455	WP_007478921.1	15
3244	94.9045	229	2.83e-68	7	447	284	33.333	471	463	dnaB	26	446	WP_055279097.1	5
3245	94.9045	229	3.11e-68	8	447	285	33.11	471	463	dnaB	26	446	WP_005681202.1	5
3246	95.7537	228	3.28e-68	9	451	285	32.594	471	467	dnaB	28	446	WP_024997222.1	4
3247	94.9045	229	3.46e-68	7	447	285	33.11	471	463	dnaB	26	446	WP_195628534.1	5
3248	95.1168	228	3.55e-68	7	448	278	34.821	471	466	dnaB	28	449	WP_168948032.1	7
3249	94.9045	228	4.05e-68	8	447	277	34.899	471	466	dnaB	29	450	WP_117681018.1	9
3250	96.603	228	4.83e-68	12	455	267	34.066	471	463	dnaB	26	453	WP_163212058.1	15
3251	94.9045	228	5.28e-68	7	447	286	32.886	471	463	dnaB	26	446	WP_143869280.1	5
3252	94.9045	228	7.41e-68	7	447	285	33.11	471	463	dnaB	26	446	WP_195588471.1	5
3253	95.5414	228	8.16e-68	7	450	298	31.111	471	461	dnaB	19	453	WP_163218996.1	9
3254	94.9045	228	8.69e-68	7	447	285	33.11	471	463	dnaB	26	446	WP_186967558.1	5
3255	95.1168	227	9.72e-68	7	448	279	34.598	471	466	dnaB	28	449	WP_138350521.1	7
3256	95.5414	227	1.46e-67	11	450	266	35.556	471	463	dnaB	28	446	WP_005656794.1	7
3257	94.9045	226	1.9e-67	7	447	287	32.662	471	463	dnaB	26	446	WP_007760021.1	5
3258	97.6645	226	2.44e-67	10	460	294	31.522	471	470	dnaB	24	462	WP_008774720.1	11
3259	94.4798	226	2.49e-67	8	445	284	33.034	471	463	dnaB	28	446	WP_122137512.1	7
3260	94.9045	226	3.26e-67	8	447	286	32.886	471	463	dnaB	26	446	WP_122264387.1	5
3261	98.0892	226	3.35e-67	11	462	293	31.385	471	468	dnaB	20	460	WP_196043401.1	10
3262	97.6645	226	3.35e-67	10	460	295	31.304	471	470	dnaB	24	462	WP_151936764.1	11
3263	94.9045	226	3.51e-67	8	447	278	34.676	471	466	dnaB	29	450	WP_151855065.1	9
3264	95.1168	225	5.57e-67	7	448	279	34.598	471	466	dnaB	28	449	WP_118308855.1	7
3265	59.0234	220	6.38e-67	5	278	143	43.885	471	464	dnaB	196	279	WP_195448878.1	6
3266	94.9045	225	6.63e-67	7	447	287	32.662	471	463	dnaB	26	446	WP_195477444.1	5
3267	95.5414	225	7.99e-67	8	450	278	34.222	471	466	dnaB	28	449	WP_060386015.1	7
3268	95.5414	225	8.51e-67	8	450	278	34.222	471	466	dnaB	28	449	WP_016662132.1	7
3269	95.5414	225	9.66e-67	8	450	278	34.222	471	466	dnaB	28	449	WP_117906390.1	7
3270	97.6645	225	1.03e-66	10	460	295	31.304	471	470	dnaB	24	462	WP_151941521.1	11
3271	94.0552	224	1.18e-66	7	443	282	33.409	471	466	dnaB	32	447	WP_138349682.1	10
3272	99.5754	225	1.2e-66	10	469	279	31.343	471	468	dnaB	24	460	WP_118299310.1	11
3273	59.0234	219	1.59e-66	5	278	143	43.885	471	464	dnaB	196	279	WP_032581748.1	6
3274	59.0234	218	2.14e-66	5	278	143	43.885	471	464	dnaB	196	279	WP_016267065.1	6
3275	59.0234	218	2.14e-66	5	278	143	43.885	471	464	dnaB	196	279	WP_032577568.1	6
3276	97.2399	224	2.87e-66	10	458	294	31.223	471	468	dnaB	24	460	WP_135038260.1	11
3277	94.4798	223	2.94e-66	8	445	283	33.258	471	463	dnaB	28	446	WP_087317948.1	7
3278	94.4798	223	3.92e-66	8	445	284	33.034	471	463	dnaB	28	446	WP_055236510.1	7
3279	97.2399	223	4.15e-66	10	458	294	31.223	471	468	dnaB	24	460	WP_065539078.1	11
3280	94.4798	223	4.35e-66	8	445	284	33.034	471	463	dnaB	28	446	WP_049702933.1	7
3281	94.4798	223	4.71e-66	8	445	285	32.809	471	463	dnaB	28	446	WP_117933173.1	7
3282	95.5414	223	4.92e-66	8	450	279	34	471	466	dnaB	28	449	WP_117941384.1	7
3283	94.4798	223	6.24e-66	8	445	284	33.034	471	463	dnaB	28	446	WP_141409195.1	7
3284	58.5987	217	6.29e-66	5	276	139	44.928	471	462	dnaB	196	277	WP_002561184.1	6
3285	94.4798	222	9.52e-66	8	445	284	33.034	471	463	dnaB	28	446	WP_008022165.1	7
3286	94.4798	222	1.39e-65	8	445	284	33.034	471	463	dnaB	28	446	WP_117683762.1	7
3287	94.4798	221	2.02e-65	8	445	285	32.809	471	463	dnaB	28	446	WP_074910267.1	7
3288	94.9045	221	2.29e-65	8	447	279	34.452	471	466	dnaB	29	450	WP_057089540.1	9
3289	58.5987	215	4.35e-65	5	276	140	44.565	471	462	dnaB	196	277	WP_195741028.1	6
3290	94.4798	220	8.15e-65	7	445	276	34.831	471	463	dnaB	28	446	WP_009126149.1	7
3291	94.6921	219	1.17e-64	8	446	277	33.184	471	466	dnaB	32	442	WP_204499796.1	7
3292	94.4798	219	1.5e-64	8	445	286	32.584	471	463	dnaB	28	446	WP_087321853.1	7
3293	95.5414	218	6.14e-64	11	450	266	35.556	471	463	dnaB	28	446	WP_117740517.1	7
3294	94.4798	218	6.29e-64	7	445	282	33.483	471	463	dnaB	28	446	WP_073345060.1	7
3295	95.5414	217	7.74e-64	11	450	266	35.556	471	463	dnaB	28	446	WP_117742646.1	7
3296	95.5414	217	1.07e-63	11	450	266	35.556	471	463	dnaB	28	446	WP_186909771.1	7
3297	95.5414	217	1.1e-63	11	450	266	35.556	471	463	dnaB	28	446	WP_151870959.1	7
3298	95.5414	217	1.1e-63	11	450	266	35.556	471	463	dnaB	28	446	WP_118940216.1	7
3299	94.4798	216	1.38e-63	7	445	287	32.36	471	463	dnaB	28	446	WP_195649730.1	7
3300	95.5414	216	1.41e-63	11	450	266	35.556	471	463	dnaB	28	446	WP_117666694.1	7
3301	94.4798	216	1.7e-63	7	445	287	32.36	471	463	dnaB	28	446	WP_148367199.1	7
3302	96.1783	216	1.9e-63	9	453	281	32.671	471	466	dnaB	28	449	WP_018668569.1	7
3303	86.4119	215	2.07e-63	6	407	259	34.398	471	429	dnaB	26	406	WP_196040826.1	5
3304	95.5414	216	2.13e-63	11	450	266	35.556	471	463	dnaB	28	446	WP_117943461.1	7
3305	95.5414	216	3.39e-63	11	450	267	35.333	471	463	dnaB	28	446	WP_016661693.1	7
3306	95.5414	214	1.53e-62	11	450	267	35.333	471	463	dnaB	28	446	WP_117901756.1	7
3307	95.966	212	8.79e-62	9	452	284	32.301	471	466	dnaB	28	449	WP_118467294.1	7
3308	59.8726	206	1.14e-61	6	282	138	42.199	471	462	dnaB	196	277	WP_049129972.1	6
3309	95.966	211	2.22e-61	9	452	284	32.301	471	466	dnaB	28	449	WP_009121621.1	7
3310	94.2675	210	3.41e-61	7	444	289	31.532	471	463	dnaB	28	446	WP_122124821.1	10
3311	95.966	210	3.71e-61	9	452	284	32.301	471	466	dnaB	28	449	WP_195501414.1	7
3312	95.966	209	8.89e-61	9	452	285	32.08	471	466	dnaB	28	449	WP_087426820.1	7
3313	58.5987	202	1.98e-60	5	276	152	40.217	471	462	dnaB	196	277	WP_005819846.1	6
3314	77.4947	201	1.38e-58	5	365	231	34.795	471	387	dnaB	25	365	WP_054958920.1	6
3315	94.4798	204	1.85e-58	8	445	288	32.135	471	463	dnaB	28	447	WP_073398546.1	8
3316	61.7834	196	6.94e-58	4	291	178	37.113	471	318	dnaB	28	287	WP_205123800.1	2
3317	57.3248	197	9.97e-58	5	270	152	39.63	471	462	dnaB	202	294	WP_122348188.1	27
3318	56.6879	191	6.88e-55	5	267	154	38.202	471	460	dnaB	203	317	WP_181215255.1	53
3319	57.9618	187	1.7e-54	5	273	150	41.026	471	466	dnaB	202	274	WP_149935806.1	5
3320	56.4756	180	5.89e-52	5	266	148	40.226	471	466	dnaB	209	264	WP_149935890.1	2
3321	58.1741	181	6.25e-52	9	274	129	43.066	471	462	dnaB	207	281	WP_044270309.1	17
3322	56.9002	177	7.26e-51	6	268	144	40.672	471	466	dnaB	209	264	WP_151933004.1	2
3323	96.3907	182	1.05e-50	12	454	287	30.176	471	466	dnaB	25	439	WP_163178442.1	4
3324	57.1125	176	3.6e-50	6	269	139	42.379	471	462	dnaB	207	282	WP_008620345.1	17
3325	89.5966	178	3.2e-49	8	422	271	31.043	471	444	dnaB	29	427	WP_072542400.1	20
3326	64.3312	173	1.18e-48	6	303	179	36.964	471	463	dnaB	170	318	WP_044657424.1	19
3327	96.8153	176	2.09e-48	13	456	267	29.825	471	461	dnaB	28	437	WP_122124940.1	13
3328	57.9618	170	8.09e-48	7	273	137	41.026	471	462	dnaB	207	282	WP_117742035.1	17
3329	99.3631	175	1.27e-47	15	468	278	31.197	471	470	dnaB	28	470	WP_008771981.1	22
3330	93.6306	173	2.04e-47	11	441	275	31.066	471	462	dnaB	32	432	WP_195651731.1	11
3331	93.6306	171	2.5e-46	11	441	276	30.839	471	462	dnaB	32	432	WP_138291685.1	11
3332	96.3907	170	2.74e-46	12	454	281	30.617	471	470	dnaB	32	445	WP_029328106.1	11
3333	93.6306	170	2.94e-46	11	441	276	30.839	471	462	dnaB	32	432	WP_195669404.1	11
3334	93.6306	167	3.26e-45	11	441	277	30.612	471	462	dnaB	32	432	WP_032566750.1	11
3335	93.6306	167	3.65e-45	11	441	277	30.612	471	462	dnaB	32	432	WP_065850011.1	11
3336	93.6306	167	5.01e-45	11	441	277	30.612	471	462	dnaB	32	432	WP_009292903.1	11
3337	93.6306	167	5.22e-45	11	441	277	30.612	471	462	dnaB	32	432	WP_032565723.1	11
3338	90.6582	165	1.45e-44	11	427	269	29.508	471	444	dnaB	29	419	WP_204432239.1	14
3339	93.6306	165	2.15e-44	11	441	278	30.385	471	462	dnaB	32	432	WP_005789461.1	11
3340	71.3376	162	3.01e-44	4	336	231	29.762	471	360	dnaB	25	336	WP_192920120.1	6
3341	53.2909	159	3.22e-44	5	251	141	39.442	471	466	dnaB	224	249	WP_151941325.1	2
3342	93.6306	164	4.05e-44	11	441	278	30.385	471	462	dnaB	32	432	WP_032563264.1	11
3343	93.4183	163	1.63e-43	10	440	282	29.773	471	462	dnaB	32	432	WP_032533663.1	11
3344	93.6306	162	2.19e-43	11	441	282	28.571	471	460	dnaB	32	430	WP_055279679.1	11
3345	68.5775	159	2.34e-43	4	323	221	30.031	471	347	dnaB	25	323	WP_192918868.1	6
3346	69.6391	159	2.61e-43	4	328	225	29.878	471	357	dnaB	30	327	WP_196068439.1	5
3347	74.0977	159	4.16e-43	5	349	228	32.665	471	372	dnaB	26	345	WP_032538586.1	2
3348	96.8153	160	1.12e-42	11	456	299	28.509	471	468	dnaB	31	453	WP_118317305.1	7
3349	93.6306	159	2.76e-42	11	441	284	28.118	471	460	dnaB	32	430	WP_149936034.1	11
3350	93.8429	158	9.41e-42	10	442	287	28.507	471	462	dnaB	32	434	WP_195351240.1	11
3351	94.0552	157	2.99e-41	12	443	281	29.345	471	460	dnaB	28	427	WP_087247076.1	7
3352	94.6921	157	3.11e-41	14	446	270	29.821	471	460	dnaB	32	430	WP_018667516.1	11
3353	94.6921	157	3.24e-41	14	446	270	29.821	471	460	dnaB	32	430	WP_087426414.1	11
3354	93.6306	156	5.06e-41	11	441	284	28.118	471	460	dnaB	32	430	WP_195580432.1	11
3355	94.6921	155	1.05e-40	14	446	271	29.596	471	460	dnaB	32	430	WP_148359780.1	11
3356	95.966	153	8.86e-40	15	452	284	30.31	471	460	dnaB	28	458	WP_008780519.1	19
3357	94.4798	147	1.05e-37	9	445	288	28.764	471	460	dnaB	26	438	WP_010538133.1	13
3358	94.4798	145	4.13e-37	9	445	289	28.539	471	460	dnaB	26	438	WP_061447837.1	13
3359	94.4798	145	5.48e-37	9	445	290	28.315	471	460	dnaB	26	438	WP_080973932.1	13
3360	94.4798	145	5.93e-37	9	445	288	28.764	471	460	dnaB	26	438	WP_117515386.1	13
3361	94.4798	145	6.56e-37	9	445	289	28.539	471	460	dnaB	26	438	WP_135039352.1	13
3362	94.4798	144	1.1e-36	9	445	289	28.539	471	460	dnaB	26	438	WP_149928666.1	13
3363	49.8938	138	2.57e-36	6	235	127	39.574	471	466	dnaB	242	230	WP_192921790.1	1
3364	46.2845	136	7.71e-36	4	218	121	39.908	471	466	dnaB	257	216	WP_032580910.1	1
3365	67.7282	138	2.79e-35	9	319	194	31.661	471	460	dnaB	154	331	WP_149936316.1	25
3366	94.9045	136	1.07e-33	14	447	281	27.964	471	460	dnaB	29	429	WP_004295155.1	9
3367	94.6921	135	2.51e-33	11	446	279	27.354	471	460	dnaB	32	429	WP_117615688.1	12
3368	34.3949	127	4.51e-33	3	162	83	43.21	471	463	dnaB	310	176	WP_182426147.1	16
3369	94.6921	132	1.53e-32	13	446	279	27.354	471	460	dnaB	32	429	WP_118402337.1	12
3370	67.3036	124	2.24e-30	5	317	219	29.022	471	343	dnaB	28	318	WP_044653826.1	7
3371	94.2675	126	2.48e-30	12	444	298	26.126	471	460	dnaB	28	432	WP_131752402.1	8
3372	35.0318	115	1.23e-28	3	165	89	40.606	471	466	dnaB	310	185	WP_192921669.1	22
3373	96.3907	114	7.52e-26	14	454	285	26.652	471	460	dnaB	28	434	WP_122296759.1	8
3374	28.8747	106	8.08e-26	2	136	69	43.382	471	466	dnaB	339	142	WP_196068447.1	7
3375	96.603	105	4.03e-23	16	455	298	25.055	471	460	dnaB	25	436	WP_074558087.1	6
3376	96.603	105	5.7e-23	16	455	298	25.055	471	460	dnaB	25	436	WP_117937783.1	6
3377	96.603	105	7.85e-23	16	455	300	24.615	471	460	dnaB	25	436	WP_008998330.1	6
3378	96.603	105	7.92e-23	16	455	300	24.615	471	460	dnaB	25	436	WP_122138490.1	6
3379	30.5732	101	8.98e-23	2	144	76	40.972	471	466	dnaB	332	258	WP_073398727.1	115
3380	24.2038	91.3	2.39e-20	1	114	59	42.982	471	463	dnaB	356	124	WP_197078219.1	11
3381	24.2038	90.5	2.48e-20	2	114	52	45.614	471	466	dnaB	361	112	WP_192920074.1	1
3382	37.155	80.9	3.37e-16	3	175	121	29.143	471	271	dnaB	97	172	WP_022218470.1	1
3383	50.5308	76.6	5.79e-14	5	238	158	24.79	471	432	dnaB	208	255	WP_204430953.1	26
3384	21.0191	69.3	4.42e-13	0	99	67	32.323	471	126	dnaB	28	100	WP_205125606.1	2
3385	30.7856	69.7	2.25e-12	2	145	100	28.966	471	170	dnaB	28	174	WP_205074139.1	31
3386	53.0786	72.4	4.41e-12	10	250	145	26.4	471	468	dnaB	226	245	WP_204433151.1	28
3387	80.4082	87.8	2.3e-19	5	197	128	28.934	245	239	dnaC	52	240	WP_149961491.1	47
3388	94.6939	76.6	5.36e-15	5	232	166	24.569	245	237	dnaC	14	267	WP_151877701.1	37
3389	75.9184	58.2	2.01e-08	6	186	120	26.344	245	237	dnaC	59	263	WP_055300464.1	88
3390	60	51.2	4.14e-06	5	147	97	26.531	245	241	dnaC	101	243	WP_024997759.1	102
3391	63.2653	51.2	4.17e-06	5	155	105	26.452	245	243	dnaC	94	248	WP_163176301.1	98
3887	99.2241	733	0	23	1151	643	38.575	1160	1125	dnaE	6	1120	WP_120360647.1	3
3888	108.103	676	0	27	1254	664	34.689	1160	1128	dnaE	6	1233	WP_071147152.1	4
3889	105.431	659	0	26	1223	651	34.751	1160	1101	dnaE	6	1206	WP_163213636.1	4
3890	108.19	659	0	32	1255	641	35.697	1160	1123	dnaE	6	1229	WP_087317261.1	4
3891	108.19	657	0	32	1255	643	35.538	1160	1123	dnaE	6	1229	WP_118195694.1	4
3892	108.19	657	0	32	1255	642	35.618	1160	1123	dnaE	6	1229	WP_195401740.1	4
3893	107.931	657	0	31	1252	648	35.463	1160	1123	dnaE	6	1229	WP_195358529.1	4
[truncated: 20,663 more rows]

## Sheet: Under cut-off
	% alignment	bitscore	evalue	gapopen	length	mismatch	% id	prot length	qend	qseqid	qstart	send	sseqid	sstart
190	47.4359	48.5	7.09e-07	2	74	35	43.243	156	156	accB	83	72	WP_151932908.1	6
198	91.0256	49.7	8.98e-07	6	142	76	33.099	156	156	accB	15	143	WP_069108338.1	21
200	53.8462	49.7	9.24e-07	2	84	42	41.667	156	156	accB	73	141	WP_007666267.1	65
201	91.0256	49.7	9.26e-07	6	142	76	33.099	156	156	accB	15	143	WP_005780629.1	21
203	53.8462	49.7	9.91e-07	2	84	42	41.667	156	156	accB	73	144	WP_117703591.1	68
204	53.8462	49.7	1e-06	2	84	42	41.667	156	156	accB	73	141	WP_044534374.1	65
206	53.8462	49.7	1.06e-06	2	84	42	41.667	156	156	accB	73	141	WP_007212901.1	65
208	53.8462	49.7	1.07e-06	2	84	42	41.667	156	156	accB	73	141	WP_022208564.1	65
210	88.4615	49.7	1.1e-06	5	138	75	31.884	156	155	accB	18	142	WP_005861518.1	24
212	35.2564	47.8	1.15e-06	1	55	20	52.727	156	156	accB	108	59	WP_172504417.1	5
213	91.0256	49.7	1.19e-06	5	142	79	30.986	156	156	accB	15	143	WP_163214529.1	21
214	53.8462	49.7	1.23e-06	2	84	42	41.667	156	156	accB	73	144	WP_117965503.1	68
215	53.8462	49.3	1.32e-06	2	84	42	41.667	156	156	accB	73	144	WP_005826788.1	68
219	52.5641	49.3	1.61e-06	2	82	40	42.683	156	156	accB	75	143	WP_044161137.1	69
221	69.2308	48.9	1.95e-06	4	108	58	37.963	156	156	accB	49	142	WP_042368263.1	44
222	91.0256	48.9	2.02e-06	3	142	79	30.986	156	156	accB	15	143	WP_117911016.1	21
223	53.8462	48.9	2.02e-06	2	84	42	41.667	156	156	accB	73	143	WP_004294918.1	67
224	91.0256	48.9	2.02e-06	5	142	77	32.394	156	156	accB	15	143	WP_121963375.1	21
228	53.2051	49.3	2.29e-06	1	83	47	34.94	156	156	accB	74	173	WP_122201079.1	98
230	91.0256	48.9	2.31e-06	6	142	77	32.394	156	156	accB	15	143	WP_009292929.1	21
233	47.4359	49.3	2.37e-06	1	74	41	35.135	156	156	accB	83	166	WP_071145701.1	100
234	56.4103	48.9	2.43e-06	2	88	47	38.636	156	156	accB	69	146	WP_009123397.1	66
244	49.359	48.5	2.84e-06	2	77	37	42.857	156	155	accB	79	146	WP_022384030.1	77
246	76.9231	48.5	2.94e-06	3	120	76	29.167	156	156	accB	38	142	WP_191709752.1	31
247	67.9487	48.5	2.96e-06	4	106	52	36.792	156	155	accB	53	142	WP_102406126.1	49
248	55.7692	48.9	2.99e-06	2	87	49	34.483	156	156	accB	71	174	WP_070753235.1	95
252	67.9487	48.1	3.55e-06	3	106	57	37.736	156	156	accB	51	139	WP_163223877.1	43
256	53.2051	48.5	3.66e-06	1	83	47	34.94	156	156	accB	74	174	WP_122287748.1	99
258	46.7949	49.7	3.79e-06	1	73	42	41.096	156	155	accB	83	610	WP_175353900.1	539
259	46.7949	49.7	3.82e-06	1	73	42	41.096	156	155	accB	83	610	WP_008644855.1	539
260	46.7949	49.7	3.82e-06	1	73	42	41.096	156	155	accB	83	610	WP_008771317.1	539
261	47.4359	48.1	3.9e-06	2	74	35	43.243	156	156	accB	83	141	WP_118461367.1	75
262	46.7949	49.7	3.93e-06	1	73	42	41.096	156	155	accB	83	610	WP_151936527.1	539
263	46.7949	49.7	4.05e-06	1	73	42	41.096	156	155	accB	83	610	WP_121960175.1	539
264	91.6667	47.8	5.1e-06	6	143	75	32.867	156	156	accB	15	143	WP_022162260.1	21
265	48.7179	49.3	5.14e-06	1	76	44	40.789	156	155	accB	80	610	WP_118407258.1	536
266	46.7949	49.3	5.82e-06	1	73	43	39.726	156	155	accB	83	610	WP_074556853.1	539
267	53.8462	47.8	5.83e-06	2	84	43	40.476	156	156	accB	73	143	WP_021644918.1	67
268	46.7949	49.3	5.87e-06	1	73	43	39.726	156	155	accB	83	610	WP_099146067.1	539
269	46.7949	49.3	5.93e-06	1	73	43	39.726	156	155	accB	83	610	WP_195358399.1	539
270	53.2051	48.1	6.78e-06	1	83	48	33.735	156	156	accB	74	174	WP_005795130.1	99
271	53.2051	48.1	6.92e-06	1	83	48	33.735	156	156	accB	74	174	WP_195648254.1	99
272	53.2051	47.8	7.06e-06	1	83	48	33.735	156	156	accB	74	174	WP_070737236.1	99
273	48.7179	48.9	7.53e-06	1	76	44	40.789	156	155	accB	80	610	WP_032542781.1	536
274	46.7949	48.9	7.6e-06	1	73	42	41.096	156	155	accB	83	610	WP_087322475.1	539
275	48.7179	48.9	7.67e-06	1	76	44	40.789	156	155	accB	80	610	WP_032530457.1	536
276	48.7179	48.9	7.67e-06	1	76	44	40.789	156	155	accB	80	610	WP_195317518.1	536
277	55.7692	47.8	7.73e-06	2	87	50	33.333	156	156	accB	71	174	WP_005809115.1	95
278	92.3077	47.4	7.8e-06	6	144	80	29.861	156	156	accB	13	142	WP_022039469.1	20
279	48.7179	48.9	7.82e-06	1	76	44	40.789	156	155	accB	80	610	WP_101603269.1	536
280	48.7179	48.9	7.82e-06	1	76	44	40.789	156	155	accB	80	610	WP_032539904.1	536
281	48.7179	48.9	7.97e-06	1	76	44	40.789	156	155	accB	80	610	WP_005779937.1	536
282	46.1538	47.8	8.08e-06	2	72	36	40.278	156	156	accB	85	166	WP_031532342.1	102
283	47.4359	47.4	8.34e-06	2	74	35	43.243	156	156	accB	83	143	WP_027326382.1	77
284	48.7179	48.9	8.44e-06	1	76	44	40.789	156	155	accB	80	610	WP_032558263.1	536
285	48.7179	48.9	8.44e-06	1	76	44	40.789	156	155	accB	80	610	WP_065849947.1	536
286	48.7179	48.9	8.52e-06	1	76	44	40.789	156	155	accB	80	610	WP_032583694.1	536
287	48.7179	48.9	8.57e-06	1	76	44	40.789	156	155	accB	80	538	WP_044820511.1	464
288	48.7179	48.9	8.6e-06	1	76	44	40.789	156	155	accB	80	610	WP_121963302.1	536
289	48.7179	48.9	8.6e-06	1	76	44	40.789	156	155	accB	80	610	WP_186992745.1	536
290	48.7179	48.9	8.6e-06	1	76	44	40.789	156	155	accB	80	610	WP_005788675.1	536
291	48.7179	48.9	8.69e-06	1	76	44	40.789	156	155	accB	80	610	WP_008769755.1	536
292	48.7179	48.9	8.77e-06	1	76	44	40.789	156	155	accB	80	610	WP_032556987.1	536
293	48.7179	48.9	8.85e-06	1	76	44	40.789	156	155	accB	80	610	WP_122348613.1	536
294	48.7179	48.9	8.85e-06	1	76	44	40.789	156	155	accB	80	610	WP_122342064.1	536
295	48.7179	48.9	8.94e-06	1	76	44	40.789	156	155	accB	80	610	WP_065762952.1	536
296	48.7179	48.9	8.94e-06	1	76	44	40.789	156	155	accB	80	610	WP_122205186.1	536
297	48.7179	48.9	9.02e-06	1	76	44	40.789	156	155	accB	80	610	WP_122288332.1	536
298	48.7179	48.9	9.02e-06	1	76	44	40.789	156	155	accB	80	610	WP_032529223.1	536
299	48.7179	48.9	9.02e-06	1	76	44	40.789	156	155	accB	80	610	WP_032574497.1	536
300	48.7179	48.9	9.11e-06	1	76	44	40.789	156	155	accB	80	610	WP_196983964.1	536
301	48.7179	48.9	9.2e-06	1	76	44	40.789	156	155	accB	80	610	WP_115473976.1	536
302	48.7179	48.9	9.2e-06	1	76	44	40.789	156	155	accB	80	610	WP_122296871.1	536
303	91.0256	47	1e-05	6	142	77	32.394	156	156	accB	15	143	WP_005798884.1	21
304	53.8462	47	1.08e-05	2	84	43	40.476	156	156	accB	73	143	WP_018669540.1	67
305	48.7179	48.5	1.24e-05	1	76	44	40.789	156	155	accB	80	610	WP_065739451.1	536
306	53.2051	47	1.35e-05	1	83	50	31.325	156	155	accB	73	165	WP_118524982.1	90
307	53.2051	46.6	1.4e-05	2	83	42	40.964	156	156	accB	74	144	WP_057097664.1	69
308	53.2051	47	1.41e-05	1	83	49	32.53	156	156	accB	74	174	WP_032598060.1	99
309	71.7949	46.6	1.58e-05	2	112	63	37.5	156	156	accB	45	144	WP_013547277.1	40
310	48.7179	48.1	1.58e-05	1	76	44	40.789	156	155	accB	80	608	WP_167966643.1	534
311	48.7179	48.1	1.6e-05	1	76	44	40.789	156	155	accB	80	608	WP_195406516.1	534
312	53.2051	47	1.61e-05	1	83	49	32.53	156	156	accB	74	174	WP_022347586.1	99
313	67.3077	46.2	1.71e-05	4	105	55	37.143	156	156	accB	55	143	WP_071146003.1	47
314	32.6923	44.3	1.71e-05	0	51	26	49.02	156	156	accB	106	51	WP_195664409.1	1
315	48.7179	47.8	1.71e-05	1	76	44	40.789	156	155	accB	80	425	WP_044656120.1	351
316	48.7179	47.8	1.73e-05	1	76	44	40.789	156	155	accB	80	608	WP_191029622.1	534
317	53.2051	47	1.73e-05	1	83	49	32.53	156	156	accB	74	174	WP_005786452.1	99
318	53.2051	46.6	1.84e-05	1	83	49	32.53	156	156	accB	74	174	WP_065344810.1	99
319	103.846	46.6	1.95e-05	4	162	100	24.691	156	156	accB	10	166	WP_073401750.1	12
320	48.7179	47.8	2.15e-05	1	76	44	40.789	156	155	accB	80	608	WP_073342494.1	534
321	48.7179	47.8	2.15e-05	1	76	44	40.789	156	155	accB	80	608	WP_195662718.1	534
322	47.4359	46.6	2.28e-05	1	74	42	33.784	156	156	accB	83	166	WP_002562400.1	100
323	53.2051	46.6	2.41e-05	1	83	49	32.53	156	156	accB	74	174	WP_009291983.1	99
324	53.8462	45.8	2.87e-05	2	84	44	39.286	156	156	accB	73	148	WP_106042936.1	72
325	53.8462	45.8	2.88e-05	2	84	44	39.286	156	156	accB	73	146	WP_125238463.1	70
326	53.8462	45.8	2.88e-05	2	84	44	39.286	156	156	accB	73	146	WP_106070400.1	70
327	53.2051	46.2	3.01e-05	1	83	49	32.53	156	156	accB	74	174	WP_146296130.1	99
328	60.2564	46.2	3.02e-05	2	94	57	30.851	156	156	accB	63	166	WP_143865071.1	81
329	48.7179	47.4	3.04e-05	1	76	47	36.842	156	155	accB	80	615	WP_118525665.1	541
330	42.3077	45.4	3.26e-05	1	66	36	42.424	156	156	accB	93	142	WP_204402011.1	77
331	42.3077	45.4	4.21e-05	1	66	37	40.909	156	156	accB	93	142	WP_007563146.1	77
332	44.8718	45.4	4.36e-05	1	70	40	40	156	156	accB	89	141	WP_072529939.1	72
333	67.3077	45.1	4.82e-05	4	105	55	35.238	156	155	accB	53	142	WP_008774133.1	49
334	42.3077	45.1	4.85e-05	1	66	37	40.909	156	156	accB	93	142	WP_022339168.1	77
335	49.359	45.1	4.9e-05	1	77	43	38.961	156	156	accB	84	142	WP_204445266.1	66
336	42.3077	45.1	5.83e-05	1	66	37	40.909	156	156	accB	93	142	WP_087429199.1	77
337	47.4359	45.1	6.29e-05	1	74	43	32.432	156	156	accB	83	166	WP_007751336.1	100
338	47.4359	45.1	6.35e-05	1	74	43	32.432	156	156	accB	83	166	WP_195398999.1	100
339	60.2564	45.1	7.69e-05	2	94	57	30.851	156	156	accB	63	166	WP_017142859.1	81
340	47.4359	44.7	9.39e-05	1	74	43	32.432	156	156	accB	83	166	WP_065539236.1	100
341	47.4359	44.7	0.000111	1	74	43	32.432	156	156	accB	83	166	WP_005679512.1	100
342	47.4359	44.7	0.000111	1	74	44	31.081	156	156	accB	83	166	WP_195739984.1	100
343	47.4359	44.7	0.000112	1	74	43	32.432	156	156	accB	83	166	WP_135999836.1	100
344	47.4359	44.7	0.000114	1	74	43	32.432	156	156	accB	83	166	WP_121767502.1	100
345	47.4359	44.3	0.000119	1	74	44	31.081	156	156	accB	83	166	WP_062694623.1	100
346	47.4359	44.3	0.000123	1	74	44	31.081	156	156	accB	83	166	WP_022137964.1	100
347	47.4359	44.3	0.000128	1	74	44	31.081	156	156	accB	83	166	WP_055220176.1	100
348	47.4359	44.3	0.000131	1	74	43	32.432	156	156	accB	83	166	WP_044164130.1	100
349	47.4359	44.3	0.000133	1	74	44	31.081	156	156	accB	83	166	WP_113748214.1	100
350	47.4359	44.3	0.000137	1	74	44	31.081	156	156	accB	83	166	WP_151209339.1	100
351	47.4359	44.3	0.000137	1	74	44	31.081	156	156	accB	83	166	WP_008766266.1	100
352	47.4359	44.3	0.000141	1	74	44	31.081	156	156	accB	83	166	WP_008761156.1	100
353	54.4872	43.9	0.000143	3	85	44	36.471	156	156	accB	72	143	WP_178244654.1	69
354	47.4359	44.3	0.000143	1	74	44	31.081	156	156	accB	83	166	WP_196045245.1	100
355	47.4359	44.3	0.000143	1	74	43	32.432	156	156	accB	83	166	WP_195532756.1	100
356	47.4359	43.9	0.000165	2	74	37	40.541	156	156	accB	83	143	WP_136010447.1	77
357	46.1538	43.9	0.000169	1	72	41	33.333	156	156	accB	85	166	WP_004316076.1	102
358	36.5385	43.9	0.000185	0	57	36	36.842	156	156	accB	100	174	WP_029257277.1	118
359	47.4359	43.5	0.000188	2	74	37	40.541	156	156	accB	83	143	WP_176469262.1	77
360	46.1538	43.9	0.000189	1	72	41	33.333	156	156	accB	85	166	WP_118195971.1	102
361	68.5897	43.5	0.00021	5	107	52	39.252	156	156	accB	55	147	WP_002561101.1	49
362	76.9231	43.1	0.000245	4	120	63	33.333	156	156	accB	44	147	WP_055295745.1	38
363	51.2821	43.5	0.000299	1	80	46	33.75	156	156	accB	77	166	WP_013547788.1	94
364	46.1538	43.1	0.000317	1	72	42	31.944	156	156	accB	85	166	WP_005808008.1	102
365	71.1538	43.1	0.000337	1	111	76	25.225	156	156	accB	46	166	WP_195207654.1	63
366	46.1538	43.1	0.00038	1	72	42	31.944	156	156	accB	85	166	WP_005782744.1	102
367	75	42.7	0.000417	3	117	70	30.769	156	156	accB	44	147	WP_005929784.1	38
368	47.4359	43.1	0.000419	1	74	43	32.432	156	156	accB	83	166	WP_175628620.1	100
369	60.2564	42.7	0.000445	2	94	59	28.723	156	156	accB	63	166	WP_032528721.1	81
370	42.3077	42.4	0.000451	1	66	40	36.364	156	156	accB	93	142	WP_204392771.1	77
371	71.1538	42.7	0.000496	1	111	76	25.225	156	156	accB	46	166	WP_120178090.1	63
372	71.1538	42.7	0.000516	1	111	76	25.225	156	156	accB	46	166	WP_118358021.1	63
373	47.4359	42.7	0.000538	1	74	44	31.081	156	156	accB	83	166	WP_021935605.1	100
374	47.4359	42.7	0.000543	1	74	44	31.081	156	156	accB	83	166	WP_010539119.1	100
375	47.4359	42.7	0.000571	1	74	44	31.081	156	156	accB	83	166	WP_005933184.1	100
376	46.1538	42.4	0.0006	1	72	42	31.944	156	156	accB	85	166	WP_004296829.1	102
377	71.1538	42.4	0.000702	1	111	76	25.225	156	156	accB	46	166	WP_195646111.1	63
378	57.0513	41.2	0.000756	1	89	49	31.461	156	156	accB	68	108	WP_005857691.1	32
379	39.7436	42.4	0.000768	0	62	42	32.258	156	156	accB	95	166	WP_195472545.1	105
380	57.0513	41.2	0.000829	1	89	49	31.461	156	156	accB	68	108	WP_005862991.1	32
381	71.1538	42	0.000831	1	111	76	25.225	156	156	accB	46	166	WP_151855484.1	63
382	71.1538	42	0.000847	1	111	76	25.225	156	156	accB	46	166	WP_005836686.1	63
383	71.1538	42	0.000882	1	111	76	25.225	156	156	accB	46	166	WP_044467660.1	63
384	46.1538	42	0.001	1	72	42	31.944	156	156	accB	85	166	WP_004308983.1	102
385	46.1538	42	0.001	1	72	41	33.333	156	156	accB	85	166	WP_074638248.1	102
386	71.1538	42	0.001	1	111	76	25.225	156	156	accB	46	166	WP_117599542.1	63
387	46.1538	41.6	0.001	1	72	42	31.944	156	156	accB	85	166	WP_143257963.1	102
388	58.9744	41.6	0.001	1	92	60	30.435	156	156	accB	69	172	WP_006745078.1	81
389	46.1538	41.6	0.001	1	72	42	31.944	156	156	accB	85	166	WP_154031099.1	102
390	33.9744	40.8	0.001	0	53	33	37.736	156	155	accB	103	130	WP_021718268.1	78
391	46.1538	41.6	0.001	1	72	42	31.944	156	156	accB	85	166	WP_195358369.1	102
392	71.1538	41.6	0.001	1	111	76	25.225	156	156	accB	46	166	WP_005829357.1	63
393	46.1538	41.6	0.001	1	72	42	31.944	156	156	accB	85	166	WP_004306894.1	102
394	47.4359	41.2	0.002	1	74	45	29.73	156	156	accB	83	166	WP_032580332.1	100
395	47.4359	41.2	0.002	1	74	45	29.73	156	156	accB	83	166	WP_005790282.1	100
396	52.5641	40	0.003	4	82	40	39.024	156	130	accB	49	117	WP_195664447.1	46
397	71.1538	40.4	0.003	1	111	77	24.324	156	156	accB	46	166	WP_176468971.1	63
398	46.1538	40.4	0.004	1	72	43	30.556	156	156	accB	85	166	WP_195341261.1	102
399	53.2051	40.4	0.004	1	83	50	31.325	156	156	accB	74	166	WP_009120854.1	91
400	46.1538	40.4	0.004	1	72	42	31.944	156	156	accB	85	166	WP_061448628.1	102
401	46.1538	40	0.004	1	72	42	31.944	156	156	accB	85	166	WP_008998723.1	102
402	71.1538	40	0.005	1	111	75	26.126	156	156	accB	46	166	WP_117712757.1	63
403	46.1538	39.7	0.006	1	72	43	30.556	156	156	accB	85	166	WP_008650400.1	102
404	71.1538	39.7	0.006	1	111	77	24.324	156	156	accB	46	166	WP_016273645.1	63
405	46.1538	39.3	0.008	1	72	43	30.556	156	156	accB	85	166	WP_128857436.1	102
406	53.2051	39.3	0.008	1	83	50	31.325	156	156	accB	74	166	WP_009125618.1	91
407	46.1538	39.3	0.008	1	72	44	29.167	156	156	accB	85	166	WP_022354532.1	102
408	46.1538	39.3	0.008	1	72	44	29.167	156	156	accB	85	166	WP_204474301.1	102
409	71.1538	39.3	0.009	1	111	77	24.324	156	156	accB	46	166	WP_057087685.1	63
410	46.1538	39.3	0.009	1	72	44	29.167	156	156	accB	85	166	WP_072541981.1	102
411	34.6154	38.9	0.009	0	54	31	42.593	156	156	accB	103	143	WP_006745569.1	90
412	32.6923	37	0.011	0	51	34	33.333	156	156	accB	106	57	WP_133304292.1	7
413	71.1538	38.9	0.012	1	111	78	23.423	156	156	accB	46	166	WP_136009656.1	63
414	46.1538	38.9	0.013	1	72	44	29.167	156	156	accB	85	166	WP_022039171.1	102
415	46.1538	38.9	0.014	1	72	44	29.167	156	156	accB	85	166	WP_178256267.1	102
416	46.1538	38.5	0.015	1	72	45	27.778	156	156	accB	85	166	WP_117573704.1	102
417	46.1538	38.1	0.019	1	72	45	27.778	156	156	accB	85	166	WP_005944412.1	102
418	46.1538	38.1	0.021	1	72	44	29.167	156	156	accB	85	166	WP_005859628.1	102
419	71.1538	38.1	0.026	1	111	79	22.523	156	156	accB	46	166	WP_005845446.1	63
420	71.1538	37.7	0.026	1	111	79	22.523	156	156	accB	46	166	WP_005846497.1	63
421	46.1538	37.7	0.033	1	72	45	27.778	156	156	accB	85	166	WP_178243387.1	102
422	46.1538	37.4	0.04	1	72	44	29.167	156	156	accB	85	166	WP_072529896.1	102
423	53.2051	37	0.05	1	83	51	30.12	156	156	accB	74	166	WP_018666642.1	91
424	46.1538	36.6	0.075	1	72	45	27.778	156	156	accB	85	166	WP_087427337.1	102
425	32.0513	36.6	0.08	0	50	34	32	156	155	accB	106	165	WP_106483986.1	116
426	46.1538	36.2	0.12	1	72	45	27.778	156	156	accB	85	166	WP_118403458.1	102
427	46.1538	35.8	0.16	1	72	43	30.556	156	156	accB	85	166	WP_154043613.1	102
428	46.1538	35.8	0.16	1	72	43	30.556	156	156	accB	85	166	WP_204508562.1	102
429	34.6154	35.4	0.17	0	54	36	33.333	156	156	accB	103	166	WP_101542988.1	113
430	39.7436	34.3	0.27	0	62	42	32.258	156	156	accB	95	106	WP_102408987.1	45
431	46.1538	34.7	0.33	1	72	44	29.167	156	156	accB	85	166	WP_204443371.1	102
432	46.1538	34.3	0.52	1	72	46	26.389	156	156	accB	85	166	WP_007209952.1	102
433	46.1538	34.3	0.53	1	72	46	26.389	156	156	accB	85	166	WP_195738947.1	102
434	46.1538	33.9	0.63	1	72	46	26.389	156	156	accB	85	166	WP_061433632.1	102
435	46.1538	33.9	0.7	1	72	46	26.389	156	156	accB	85	166	WP_044271310.1	102
436	23.7179	31.6	0.74	0	37	20	45.946	156	155	accB	119	37	WP_196069659.1	1
437	46.1538	33.5	0.91	1	72	46	26.389	156	156	accB	85	166	WP_149919826.1	102
438	46.1538	33.5	0.98	1	72	45	27.778	156	156	accB	85	166	WP_118221103.1	102
439	33.9744	33.1	1.6	1	53	26	37.736	156	128	accB	76	90	WP_163211730.1	45
440	46.1538	32.7	1.8	1	72	47	25	156	156	accB	85	166	WP_007216217.1	102
441	46.1538	32.3	2.2	1	72	45	27.778	156	156	accB	85	166	WP_042367448.1	102
442	64.1026	32	3.9	5	100	61	33	156	115	accB	18	122	WP_118399719.1	27
443	64.1026	32	4.1	5	100	61	33	156	115	accB	18	122	WP_118158757.1	27
444	33.3333	31.6	5.3	1	52	28	38.462	156	128	accB	81	89	WP_034543421.1	38
445	42.9487	31.6	7.3	1	67	44	26.866	156	156	accB	95	1132	WP_122136836.1	1066
446	63.4615	30.8	10	4	99	65	29.293	156	115	accB	18	121	WP_204473740.1	27
448	65.0794	31.2	4.7	2	82	59	21.951	126	117	acpS	41	144	WP_118294740.1	63
449	26.1905	30.8	6.1	0	33	19	42.424	126	84	acpS	52	710	WP_163212402.1	678
450	69.0476	30.8	7.2	2	87	57	25.287	126	101	acpS	15	390	WP_163214784.1	312
451	33.3333	30.4	7.7	1	42	26	35.714	126	99	acpS	58	224	WP_042368379.1	184
606	20.1635	35.4	1.8	4	74	36	32.432	367	232	asd	173	279	WP_005854613.1	206
607	20.1635	35.4	1.9	4	74	36	32.432	367	232	asd	173	279	WP_008773452.1	206
608	20.1635	34.7	2.2	1	74	52	28.378	367	161	asd	88	229	WP_005676505.1	157
609	25.6131	33.9	3.5	3	94	65	24.468	367	93	asd	1	89	WP_073399653.1	1
610	26.703	33.9	4.3	2	98	66	29.592	367	266	asd	172	214	WP_163175456.1	117
611	37.3297	33.9	4.7	6	137	75	26.277	367	317	asd	187	347	WP_031533727.1	231
612	16.8937	33.5	6.3	2	62	38	33.871	367	60	asd	1	61	WP_204430778.1	1
613	16.0763	33.5	6.7	1	59	40	30.508	367	239	asd	181	279	WP_196053233.1	222
614	16.0763	33.5	6.8	1	59	40	30.508	367	239	asd	181	279	WP_087426583.1	222
615	16.0763	33.5	6.9	1	59	40	30.508	367	239	asd	181	279	WP_195500949.1	222
616	16.0763	33.5	6.9	1	59	40	30.508	367	239	asd	181	279	WP_009121319.1	222
617	16.0763	33.1	9.8	1	59	40	30.508	367	239	asd	181	279	WP_117907302.1	222
619	86.9388	42.7	0.005	7	213	119	23.944	245	215	bamD	28	816	WP_022392630.1	622
620	86.9388	42.4	0.005	7	213	119	23.944	245	215	bamD	28	816	WP_118222999.1	622
621	86.9388	42.4	0.005	7	213	119	23.944	245	215	bamD	28	816	WP_195667378.1	622
622	86.9388	42.4	0.005	7	213	119	23.944	245	215	bamD	28	816	WP_118466174.1	622
623	86.9388	42	0.009	7	213	120	23.474	245	215	bamD	28	816	WP_115502130.1	622
624	86.9388	42	0.009	7	213	120	23.474	245	215	bamD	28	816	WP_118476836.1	622
625	86.9388	41.2	0.012	7	213	120	23.474	245	215	bamD	28	816	WP_138292956.1	622
626	86.9388	41.2	0.013	7	213	120	23.474	245	215	bamD	28	816	WP_118294872.1	622
627	86.9388	40.8	0.017	7	213	123	22.066	245	215	bamD	28	816	WP_044263866.1	622
628	86.9388	40.8	0.017	7	213	123	22.066	245	215	bamD	28	816	WP_007219378.1	622
629	87.3469	40.8	0.017	6	214	119	23.364	245	215	bamD	28	819	WP_106069387.1	625
630	86.9388	40.8	0.018	7	213	123	22.066	245	215	bamD	28	816	WP_061437348.1	622
631	86.9388	40.8	0.018	7	213	123	22.066	245	215	bamD	28	816	WP_195356632.1	622
632	86.9388	40.8	0.018	7	213	123	22.066	245	215	bamD	28	816	WP_118402782.1	622
633	86.9388	40.8	0.018	7	213	123	22.066	245	215	bamD	28	816	WP_195596228.1	622
634	86.9388	40.8	0.018	7	213	123	22.066	245	215	bamD	28	816	WP_195653474.1	622
635	86.9388	40.8	0.018	7	213	123	22.066	245	215	bamD	28	816	WP_196065258.1	622
636	86.9388	40.8	0.018	7	213	123	22.066	245	215	bamD	28	816	WP_007211849.1	622
637	86.9388	40.8	0.018	7	213	123	22.066	245	215	bamD	28	816	WP_149933775.1	622
638	86.9388	40.8	0.018	7	213	123	22.066	245	215	bamD	28	816	WP_149948208.1	622
639	86.9388	40.8	0.019	7	213	123	22.066	245	215	bamD	28	816	WP_029426571.1	622
640	86.9388	40.8	0.019	7	213	123	22.066	245	215	bamD	28	816	WP_026367142.1	622
641	86.9388	40.8	0.019	7	213	123	22.066	245	215	bamD	28	816	WP_149950714.1	622
642	86.9388	40.8	0.019	7	213	123	22.066	245	215	bamD	28	816	WP_118436096.1	622
643	98.3673	40.8	0.019	6	241	148	22.407	245	245	bamD	28	838	WP_073349142.1	614
644	86.9388	40.8	0.019	7	213	123	22.066	245	215	bamD	28	816	WP_196212103.1	622
645	86.9388	40.8	0.019	7	213	123	22.066	245	215	bamD	28	816	WP_129615471.1	622
646	86.9388	40.8	0.019	7	213	120	23.474	245	215	bamD	28	816	WP_007661941.1	622
647	87.7551	40.8	0.019	7	215	118	23.256	245	215	bamD	28	819	WP_131752040.1	625
648	86.9388	40.8	0.02	7	213	123	22.066	245	215	bamD	28	816	WP_195425321.1	622
649	98.3673	40.4	0.023	6	241	149	21.992	245	245	bamD	28	838	WP_148371410.1	614
650	86.9388	40.4	0.025	7	213	120	23.474	245	215	bamD	28	816	WP_195209053.1	622
651	86.9388	40.4	0.025	7	213	120	23.474	245	215	bamD	28	816	WP_044532635.1	622
652	86.9388	40.4	0.025	7	213	120	23.474	245	215	bamD	28	816	WP_118216371.1	622
653	86.9388	40.4	0.026	7	213	120	23.474	245	215	bamD	28	816	WP_118448724.1	622
654	86.9388	40.4	0.026	7	213	120	23.474	245	215	bamD	28	816	WP_195546518.1	622
655	86.9388	40.4	0.026	7	213	120	23.474	245	215	bamD	28	816	WP_118422691.1	622
656	86.9388	40.4	0.026	7	213	120	23.474	245	215	bamD	28	816	WP_021967576.1	622
657	86.9388	40	0.028	7	213	123	22.066	245	215	bamD	28	404	WP_149952703.1	210
658	86.9388	39.7	0.042	7	213	122	22.535	245	215	bamD	28	819	WP_025831858.1	625
659	86.9388	39.7	0.042	7	213	122	22.535	245	215	bamD	28	816	WP_117986682.1	622
660	86.5306	39.3	0.066	6	212	123	22.642	245	215	bamD	28	819	WP_106040985.1	625
661	98.3673	38.9	0.084	6	241	150	21.577	245	245	bamD	28	838	WP_077152898.1	614
662	42.0408	38.5	0.11	3	103	69	27.184	245	127	bamD	28	724	WP_125238807.1	625
663	41.6327	38.1	0.14	2	102	70	27.451	245	127	bamD	28	724	WP_131925605.1	625
664	84.898	37.7	0.19	5	208	122	21.635	245	217	bamD	33	809	WP_175636616.1	620
665	84.898	37.7	0.19	5	208	122	21.635	245	217	bamD	33	809	WP_044300293.1	620
666	97.9592	37.7	0.2	6	240	149	21.667	245	244	bamD	28	837	WP_125039855.1	614
667	86.5306	37.7	0.2	6	212	123	22.642	245	215	bamD	28	816	WP_195411835.1	622
668	40.8163	37	0.21	5	100	56	29	245	178	bamD	79	114	WP_119961835.1	30
669	90.2041	37.7	0.21	6	221	135	21.267	245	245	bamD	47	839	WP_044163617.1	636
670	86.5306	37.4	0.22	6	212	123	22.642	245	215	bamD	28	816	WP_118226106.1	622
671	86.5306	37.4	0.22	6	212	123	22.642	245	215	bamD	28	816	WP_168947255.1	622
672	88.5714	37.4	0.22	7	217	118	22.12	245	215	bamD	28	816	WP_009126195.1	622
673	86.5306	37.4	0.23	6	212	123	22.642	245	215	bamD	28	816	WP_004294605.1	622
674	86.5306	37.4	0.23	6	212	123	22.642	245	215	bamD	28	816	WP_118034099.1	622
675	86.9388	37.4	0.23	7	213	123	22.066	245	215	bamD	28	816	WP_117724080.1	622
676	86.5306	37.4	0.23	6	212	123	22.642	245	215	bamD	28	816	WP_195553234.1	622
677	86.5306	37.4	0.24	6	212	123	22.642	245	215	bamD	28	816	WP_138349639.1	622
678	86.5306	37.4	0.24	6	212	123	22.642	245	215	bamD	28	816	WP_004291392.1	622
679	86.9388	37.4	0.24	7	213	123	22.066	245	215	bamD	28	816	WP_009132460.1	622
680	95.9184	37.4	0.24	4	235	146	21.277	245	245	bamD	33	838	WP_195399803.1	621
681	95.9184	37.4	0.25	4	235	146	21.277	245	245	bamD	33	838	WP_186925880.1	621
682	95.9184	37.4	0.25	5	235	146	21.277	245	245	bamD	33	838	WP_172503773.1	621
683	30.2041	37	0.26	2	74	43	33.784	245	111	bamD	38	171	WP_118032645.1	104
684	80.8163	37.4	0.28	6	198	111	22.727	245	217	bamD	43	809	WP_032542979.1	631
685	80.8163	37.4	0.28	6	198	111	22.727	245	217	bamD	43	809	WP_186993496.1	631
686	80.8163	37.4	0.28	6	198	111	22.727	245	217	bamD	43	809	WP_193683328.1	631
687	65.7143	37	0.28	5	161	97	22.36	245	163	bamD	28	468	WP_149940355.1	311
688	95.9184	37	0.29	4	235	146	21.277	245	245	bamD	33	838	WP_007747847.1	621
689	80.8163	37	0.29	6	198	111	22.727	245	217	bamD	43	809	WP_032538250.1	631
690	80.8163	37	0.3	6	198	111	22.727	245	217	bamD	43	809	WP_195317359.1	631
691	80.8163	37	0.3	6	198	111	22.727	245	217	bamD	43	809	WP_032530941.1	631
692	95.9184	37	0.3	4	235	146	21.277	245	245	bamD	33	838	WP_055279396.1	621
693	80.8163	37	0.3	6	198	111	22.727	245	217	bamD	43	809	WP_101604026.1	631
694	80.8163	37	0.31	6	198	111	22.727	245	217	bamD	43	809	WP_005781828.1	631
695	98.7755	37	0.33	6	242	149	21.488	245	245	bamD	28	838	WP_175631325.1	614
696	95.5102	36.2	0.34	3	234	171	20.513	245	233	bamD	5	226	WP_163216804.1	3
697	97.1429	36.2	0.34	3	238	173	20.588	245	236	bamD	5	230	WP_042372562.1	3
698	88.1633	37	0.37	6	216	119	22.222	245	215	bamD	28	816	WP_013546561.1	622
699	95.9184	36.6	0.37	4	235	146	21.277	245	245	bamD	33	223	WP_196040523.1	6
700	86.9388	36.6	0.41	7	213	123	22.066	245	215	bamD	28	820	WP_130080330.1	626
701	24.0816	36.2	0.45	1	59	36	30.508	245	63	bamD	5	56	WP_087209712.1	3
702	24.0816	36.2	0.45	1	59	36	30.508	245	63	bamD	5	56	WP_087405756.1	3
703	24.0816	36.2	0.46	1	59	36	30.508	245	63	bamD	5	56	WP_087248555.1	3
704	24.0816	35.8	0.47	1	59	36	30.508	245	63	bamD	5	56	WP_204430464.1	3
705	95.9184	36.6	0.49	4	235	146	21.277	245	245	bamD	33	838	WP_195532004.1	621
706	95.9184	36.2	0.52	4	235	146	21.277	245	245	bamD	33	838	WP_007762021.1	621
707	86.9388	36.2	0.54	7	213	123	22.066	245	215	bamD	28	820	WP_022402178.1	626
708	95.9184	36.2	0.56	4	235	146	21.277	245	245	bamD	33	838	WP_195588380.1	621
709	86.9388	36.2	0.57	7	213	123	22.066	245	215	bamD	28	820	WP_061412120.1	626
710	95.9184	36.2	0.59	4	235	146	21.277	245	245	bamD	33	838	WP_186968644.1	621
711	86.9388	36.2	0.59	7	213	123	22.066	245	215	bamD	28	820	WP_009037633.1	626
712	95.9184	36.2	0.6	4	235	146	21.277	245	245	bamD	33	838	WP_195629652.1	621
713	86.9388	36.2	0.61	7	213	123	22.066	245	215	bamD	28	820	WP_178291781.1	626
714	86.9388	36.2	0.61	7	213	123	22.066	245	215	bamD	28	820	WP_035447158.1	626
715	86.9388	36.2	0.61	7	213	123	22.066	245	215	bamD	28	820	WP_057258860.1	626
716	86.5306	36.2	0.63	6	212	123	22.642	245	215	bamD	28	816	WP_196052633.1	622
717	86.9388	36.2	0.63	7	213	123	22.066	245	215	bamD	28	820	WP_196030177.1	626
718	95.9184	36.2	0.63	4	235	146	21.277	245	245	bamD	33	838	WP_195476483.1	621
719	95.102	35.4	0.64	3	233	171	20.172	245	232	bamD	5	225	WP_163224023.1	3
720	86.5306	35.8	0.68	6	212	123	22.642	245	215	bamD	28	816	WP_022217578.1	622
721	95.9184	35.8	0.7	4	235	146	21.277	245	245	bamD	33	838	WP_143866154.1	621
722	86.9388	35.8	0.7	7	213	123	22.066	245	215	bamD	28	820	WP_119979501.1	626
723	42.0408	35.8	0.8	3	103	70	26.214	245	127	bamD	28	725	WP_117749462.1	626
724	42.0408	35.8	0.83	3	103	70	26.214	245	127	bamD	28	721	WP_149926744.1	622
725	80.8163	35.4	0.92	6	198	112	22.222	245	217	bamD	43	809	WP_165016508.1	631
726	86.9388	35.4	1.1	7	213	121	23.005	245	215	bamD	28	816	WP_101541876.1	622
727	88.5714	35.4	1.1	7	217	119	21.659	245	215	bamD	28	820	WP_186905484.1	626
728	86.9388	35.4	1.1	7	213	121	23.005	245	215	bamD	28	816	WP_117737188.1	622
729	95.9184	35	1.2	5	235	147	20.851	245	245	bamD	33	838	WP_167960034.1	621
730	95.9184	35	1.2	5	235	147	20.851	245	245	bamD	33	838	WP_135037997.1	621
731	95.9184	35	1.2	5	235	147	20.851	245	245	bamD	33	838	WP_073347272.1	621
732	95.5102	35	1.2	5	234	146	20.94	245	244	bamD	33	837	WP_136013587.1	621
733	42.0408	35	1.2	3	103	70	26.214	245	127	bamD	28	725	WP_120028764.1	626
734	42.0408	35	1.3	3	103	70	26.214	245	127	bamD	28	725	WP_174646634.1	626
735	42.0408	35	1.3	3	103	70	26.214	245	127	bamD	28	725	WP_117964660.1	626
736	42.0408	35	1.3	3	103	70	26.214	245	127	bamD	28	725	WP_120381843.1	626
737	42.0408	35	1.3	3	103	70	26.214	245	127	bamD	28	725	WP_138344695.1	626
738	86.5306	35	1.3	6	212	124	22.17	245	215	bamD	28	816	WP_009122176.1	622
739	42.0408	35	1.3	3	103	70	26.214	245	127	bamD	28	725	WP_131225591.1	626
740	86.5306	35	1.4	6	212	124	22.17	245	215	bamD	28	816	WP_195500377.1	622
741	30.6122	35	1.4	1	75	50	30.667	245	100	bamD	28	696	WP_117710375.1	622
742	30.6122	35	1.4	1	75	50	30.667	245	100	bamD	28	696	WP_118322985.1	622
743	95.9184	35	1.4	5	235	147	20.851	245	245	bamD	33	838	WP_044653238.1	621
744	42.0408	35	1.5	3	103	70	26.214	245	127	bamD	28	725	WP_119961484.1	626
745	95.102	34.3	1.5	5	233	159	22.747	245	233	bamD	7	226	WP_149998332.1	9
746	95.9184	35	1.5	5	235	147	20.851	245	245	bamD	33	838	WP_195661709.1	621
747	86.5306	35	1.5	6	212	124	22.17	245	215	bamD	28	816	WP_087425428.1	622
748	95.9184	34.7	1.6	5	235	147	20.851	245	245	bamD	33	838	WP_195406084.1	621
749	87.3469	34.7	1.6	5	214	127	21.495	245	217	bamD	28	810	WP_042366611.1	614
750	95.102	34.3	1.6	5	233	159	22.747	245	233	bamD	7	226	WP_021936917.1	9
751	99.5918	34.7	1.9	9	244	146	21.721	245	245	bamD	28	838	WP_055221573.1	614
752	99.5918	34.3	1.9	4	244	164	21.721	245	233	bamD	5	234	WP_087209402.1	3
753	87.7551	34.7	1.9	6	215	126	22.326	245	215	bamD	25	816	WP_005655370.1	619
754	42.0408	34.7	2	3	103	70	26.214	245	127	bamD	28	721	WP_071148539.1	622
755	71.4286	34.3	2.1	5	175	109	22.857	245	178	bamD	28	786	WP_195650223.1	614
756	95.102	33.9	2.1	6	233	165	20.601	245	236	bamD	13	231	WP_071146490.1	10
757	99.1837	34.3	2.1	8	243	146	22.222	245	245	bamD	28	838	WP_048692645.1	614
758	99.1837	34.3	2.1	8	243	146	22.222	245	245	bamD	28	838	WP_195567920.1	614
759	99.1837	34.3	2.2	8	243	146	22.222	245	245	bamD	28	838	WP_109114916.1	614
760	99.1837	34.3	2.2	8	243	146	22.222	245	245	bamD	28	838	WP_011108497.1	614
761	86.5306	34.3	2.2	6	212	125	21.698	245	215	bamD	28	816	WP_025069192.1	622
762	42.0408	34.3	2.2	3	103	70	26.214	245	127	bamD	28	725	WP_120128579.1	626
763	87.7551	34.3	2.3	6	215	126	22.326	245	215	bamD	25	816	WP_117941266.1	619
764	42.0408	34.3	2.5	3	103	70	26.214	245	127	bamD	28	725	WP_117703825.1	626
765	99.1837	34.3	2.7	8	243	146	22.222	245	245	bamD	28	838	WP_130041033.1	614
766	99.1837	34.3	2.7	8	243	146	22.222	245	245	bamD	28	838	WP_195383262.1	614
767	99.1837	33.9	2.8	8	243	146	22.222	245	245	bamD	28	838	WP_118307112.1	614
768	99.1837	33.9	2.9	8	243	146	22.222	245	245	bamD	28	838	WP_008765322.1	614
769	99.1837	33.9	2.9	8	243	146	22.222	245	245	bamD	28	838	WP_195740353.1	614
770	86.5306	33.9	2.9	6	212	124	22.17	245	215	bamD	28	816	WP_118045271.1	622
771	99.1837	33.9	2.9	8	243	146	22.222	245	245	bamD	28	838	WP_016268916.1	614
772	99.1837	33.9	3	8	243	146	22.222	245	245	bamD	28	838	WP_090612725.1	614
773	99.1837	33.9	3	8	243	146	22.222	245	245	bamD	28	838	WP_195576976.1	614
774	99.1837	33.9	3.1	8	243	146	22.222	245	245	bamD	28	838	WP_195440566.1	614
775	99.1837	33.9	3.1	8	243	146	22.222	245	245	bamD	28	838	WP_195365012.1	614
776	95.102	33.5	3.1	5	233	160	22.318	245	233	bamD	7	226	WP_007485988.1	9
777	25.3061	33.9	3.1	1	62	42	29.032	245	84	bamD	25	671	WP_071147726.1	610
778	99.1837	33.9	3.1	8	243	146	22.222	245	245	bamD	28	838	WP_117859778.1	614
779	99.1837	33.9	3.1	8	243	146	22.222	245	245	bamD	28	838	WP_118417833.1	614
780	99.1837	33.9	3.1	8	243	146	22.222	245	245	bamD	28	838	WP_055229229.1	614
781	99.1837	33.9	3.2	8	243	146	22.222	245	245	bamD	28	838	WP_113748085.1	614
782	80.8163	33.9	3.3	6	198	113	21.717	245	217	bamD	43	809	WP_122133559.1	631
783	99.1837	33.9	3.3	8	243	146	22.222	245	245	bamD	28	838	WP_055300916.1	614
784	99.1837	33.9	3.3	8	243	146	22.222	245	245	bamD	28	838	WP_172556931.1	614
785	99.1837	33.5	3.8	8	243	147	21.811	245	245	bamD	28	838	WP_022301065.1	614
786	99.1837	33.5	3.8	8	243	147	21.811	245	245	bamD	28	838	WP_195527486.1	614
787	99.1837	33.5	3.9	8	243	147	21.811	245	245	bamD	28	654	WP_196068744.1	430
788	99.1837	33.5	4	8	243	147	21.811	245	245	bamD	28	838	WP_195741673.1	614
789	36.7347	32.7	4	4	90	43	31.111	245	71	bamD	1	90	WP_163209196.1	1
790	52.6531	32.3	4.2	5	129	88	20.93	245	197	bamD	72	143	WP_090614594.1	26
791	86.9388	33.5	4.3	7	213	124	21.596	245	215	bamD	28	820	WP_098032002.1	626
792	86.9388	33.5	4.4	7	213	124	21.596	245	215	bamD	28	820	WP_005834441.1	626
793	86.5306	33.5	4.6	7	212	123	22.642	245	215	bamD	28	816	WP_195621260.1	622
794	86.9388	33.5	4.6	7	213	124	21.596	245	215	bamD	28	820	WP_055288268.1	626
795	86.5306	33.5	4.8	7	212	123	22.642	245	215	bamD	28	816	WP_087412106.1	622
796	86.9388	33.1	4.9	7	213	124	21.596	245	215	bamD	28	820	WP_138301311.1	626
797	86.9388	33.1	4.9	7	213	124	21.596	245	215	bamD	28	820	WP_117878819.1	626
798	95.102	32.7	4.9	5	233	160	22.318	245	233	bamD	7	226	WP_005931301.1	9
799	95.5102	33.1	5.2	5	234	147	20.513	245	244	bamD	33	837	WP_121765582.1	621
800	93.4694	32.7	5.2	5	229	157	22.271	245	229	bamD	7	222	WP_149994821.1	9
801	86.9388	33.1	5.2	7	213	124	21.596	245	215	bamD	28	820	WP_118274699.1	626
802	41.6327	33.1	5.2	2	102	72	25.49	245	127	bamD	28	725	WP_151858378.1	626
803	47.3469	33.1	5.5	3	116	80	25.862	245	141	bamD	28	725	WP_049701318.1	614
804	80.8163	33.1	5.9	6	198	113	21.717	245	217	bamD	43	809	WP_065763173.1	631
805	80.8163	33.1	5.9	6	198	113	21.717	245	217	bamD	43	809	WP_032599450.1	631
806	80.8163	33.1	5.9	6	198	113	21.717	245	217	bamD	43	809	WP_032563665.1	631
807	80.8163	33.1	5.9	6	198	113	21.717	245	217	bamD	43	809	WP_195595267.1	631
808	80.8163	33.1	6	6	198	113	21.717	245	217	bamD	43	809	WP_032601453.1	631
809	80.8163	33.1	6	6	198	113	21.717	245	217	bamD	43	809	WP_049100435.1	631
810	52.6531	32	6	5	129	88	20.93	245	197	bamD	72	143	WP_016269705.1	26
811	80.8163	33.1	6.1	6	198	113	21.717	245	217	bamD	43	809	WP_195426999.1	631
812	80.8163	33.1	6.1	6	198	113	21.717	245	217	bamD	43	809	WP_122349001.1	631
813	86.9388	33.1	6.2	7	213	124	21.596	245	215	bamD	28	820	WP_117600138.1	626
814	80.8163	33.1	6.3	6	198	113	21.717	245	217	bamD	43	809	WP_032565544.1	631
815	80.8163	33.1	6.3	6	198	113	21.717	245	217	bamD	43	809	WP_005797422.1	631
816	80.8163	33.1	6.3	6	198	113	21.717	245	217	bamD	43	809	WP_121963886.1	631
817	99.1837	33.1	6.3	8	243	147	21.811	245	245	bamD	28	838	WP_070612452.1	614
818	80.8163	33.1	6.3	6	198	113	21.717	245	217	bamD	43	809	WP_121971987.1	631
819	80.8163	33.1	6.4	6	198	113	21.717	245	217	bamD	43	809	WP_032534212.1	631
820	80.8163	33.1	6.4	6	198	113	21.717	245	217	bamD	43	809	WP_032557658.1	631
821	80.8163	33.1	6.4	6	198	113	21.717	245	217	bamD	43	809	WP_005791196.1	631
822	80.8163	33.1	6.4	6	198	113	21.717	245	217	bamD	43	809	WP_069108528.1	631
823	80.8163	33.1	6.4	6	198	113	21.717	245	217	bamD	43	809	WP_042986071.1	631
824	80.8163	33.1	6.4	6	198	113	21.717	245	217	bamD	43	809	WP_122128490.1	631
825	80.8163	33.1	6.4	6	198	113	21.717	245	217	bamD	43	809	WP_122288465.1	631
826	80.8163	33.1	6.4	6	198	113	21.717	245	217	bamD	43	809	WP_195302092.1	631
827	80.8163	32.7	6.5	6	198	113	21.717	245	217	bamD	43	809	WP_032599124.1	631
828	80.8163	32.7	6.5	6	198	113	21.717	245	217	bamD	43	809	WP_032590960.1	631
829	90.6122	32.3	6.6	3	222	154	20.27	245	213	bamD	5	214	WP_008656606.1	3
830	80.8163	32.7	6.8	6	198	113	21.717	245	217	bamD	43	809	WP_032584875.1	631
831	42.0408	32.3	6.8	1	103	73	24.272	245	233	bamD	136	226	WP_006744347.1	124
832	80.8163	32.7	6.8	6	198	113	21.717	245	217	bamD	43	809	WP_032576506.1	631
833	86.5306	32.7	6.9	6	212	124	22.17	245	215	bamD	28	816	WP_118466950.1	622
834	95.9184	32.7	7.1	4	235	149	20	245	245	bamD	33	838	WP_122271856.1	621
835	98.7755	32.7	7.3	6	242	150	21.074	245	245	bamD	28	838	WP_074635341.1	614
836	95.9184	32.7	7.3	4	235	149	20	245	245	bamD	33	838	WP_202191844.1	621
837	95.9184	32.7	7.3	4	235	149	20	245	245	bamD	33	838	WP_122134785.1	621
838	95.9184	32.7	7.3	4	235	149	20	245	245	bamD	33	838	WP_005675258.1	621
839	95.9184	32.7	7.3	4	235	149	20	245	245	bamD	33	838	WP_055172479.1	621
840	87.7551	32.7	7.4	6	215	127	21.86	245	215	bamD	25	816	WP_117907653.1	619
841	95.9184	32.7	7.5	4	235	149	20	245	245	bamD	33	838	WP_122139352.1	621
842	87.7551	32.7	7.5	6	215	127	21.86	245	215	bamD	25	816	WP_117902276.1	619
843	95.9184	32.7	7.7	5	235	148	20.426	245	245	bamD	33	838	WP_191031495.1	621
844	95.9184	32.7	7.7	4	235	149	20	245	245	bamD	33	838	WP_149928249.1	621
845	95.9184	32.7	7.7	4	235	149	20	245	245	bamD	33	838	WP_122264175.1	621
846	87.7551	32.7	7.8	6	215	127	21.86	245	215	bamD	25	816	WP_117740564.1	619
847	17.1429	32.3	7.9	1	42	25	35.714	245	40	bamD	1	42	WP_044163255.1	1
848	98.7755	32.7	7.9	6	242	150	21.074	245	245	bamD	28	838	WP_117932889.1	614
849	87.7551	32.7	8	6	215	127	21.86	245	215	bamD	25	816	WP_118206655.1	619
850	51.8367	32	8.7	4	127	67	25.197	245	205	bamD	89	163	WP_195658591.1	55
851	20	32.3	8.7	1	49	31	32.653	245	52	bamD	4	47	WP_195297928.1	1
852	87.7551	32.3	8.7	6	215	127	21.86	245	215	bamD	25	816	WP_118434982.1	619
853	87.7551	32.3	8.8	6	215	127	21.86	245	215	bamD	25	816	WP_060385676.1	619
854	87.7551	32.3	8.8	6	215	127	21.86	245	215	bamD	25	816	WP_117917003.1	619
855	35.5102	32.3	8.8	4	87	50	31.034	245	239	bamD	156	488	WP_106070582.1	409
856	98.7755	32.3	8.9	6	242	150	21.074	245	245	bamD	28	838	WP_009001022.1	614
857	98.7755	32.3	8.9	6	242	150	21.074	245	245	bamD	28	838	WP_122135791.1	614
858	80	32.3	9.1	5	196	116	23.469	245	238	bamD	44	830	WP_195334279.1	668
859	87.7551	32.3	9.2	6	215	127	21.86	245	215	bamD	25	816	WP_117903898.1	619
860	94.6939	32	9.2	4	232	162	21.983	245	233	bamD	7	226	WP_146296058.1	9
861	40.8163	32.3	9.2	3	100	62	27	245	158	bamD	59	470	WP_007484641.1	382
862	87.7551	32.3	9.2	6	215	127	21.86	245	215	bamD	25	816	WP_016660863.1	619
863	87.7551	32.3	9.2	6	215	127	21.86	245	215	bamD	25	816	WP_118939983.1	619
864	87.7551	32.3	9.2	6	215	127	21.86	245	215	bamD	25	816	WP_117955889.1	619
865	95.9184	32.3	9.3	5	235	148	20.426	245	245	bamD	33	838	WP_162223863.1	621
866	87.7551	32.3	9.3	6	215	127	21.86	245	215	bamD	25	816	WP_195657863.1	619
867	95.102	32	9.4	5	233	161	21.888	245	233	bamD	7	226	WP_195348797.1	9
868	42.0408	32.3	9.5	3	103	71	25.243	245	127	bamD	28	725	WP_057256541.1	626
869	35.5102	31.6	9.6	1	87	52	20.69	245	225	bamD	156	193	WP_087334838.1	107
870	87.7551	32.3	9.6	6	215	127	21.86	245	215	bamD	25	816	WP_195639336.1	619
871	87.7551	32.3	9.6	6	215	127	21.86	245	215	bamD	25	816	WP_118154773.1	619
872	87.7551	32.3	9.7	6	215	127	21.86	245	215	bamD	25	816	WP_151870982.1	619
873	87.7551	32.3	9.7	6	215	127	21.86	245	215	bamD	25	816	WP_117856828.1	619
874	42.0408	32.3	9.7	3	103	71	25.243	245	127	bamD	28	725	WP_151853263.1	626
875	42.0408	32.3	9.7	3	103	71	25.243	245	127	bamD	28	725	WP_117866717.1	626
876	94.6939	32	9.8	4	232	162	21.983	245	233	bamD	7	226	WP_005788200.1	9
877	95.9184	32.3	9.9	5	235	148	20.426	245	245	bamD	33	838	WP_151932535.1	621
884	87.7273	48.5	1.3e-05	6	193	125	25.907	220	192	can	4	188	WP_120361152.1	10
885	29.5455	36.2	0.26	2	65	29	33.846	220	151	can	89	193	WP_195400003.1	141
886	29.5455	36.2	0.26	2	65	29	33.846	220	151	can	89	193	WP_004296647.1	141
887	29.5455	36.2	0.27	2	65	29	33.846	220	151	can	89	193	WP_060451241.1	141
888	29.5455	36.2	0.27	2	65	29	33.846	220	151	can	89	193	WP_115485083.1	141
889	29.5455	36.2	0.28	2	65	29	33.846	220	151	can	89	193	WP_122138445.1	141
890	43.1818	35.4	0.37	4	95	61	25.263	220	102	can	14	98	WP_042372238.1	8
891	43.1818	35	0.54	4	95	59	27.368	220	102	can	14	98	WP_204402595.1	8
892	29.5455	35	0.68	2	65	29	33.846	220	151	can	89	193	WP_004310262.1	141
893	49.5455	34.3	0.97	4	109	70	26.606	220	109	can	7	105	WP_031534751.1	1
894	43.1818	33.9	1.3	4	95	60	26.316	220	102	can	14	98	WP_204443286.1	8
895	37.7273	33.9	1.4	3	83	52	27.711	220	102	can	26	98	WP_204393870.1	18
896	38.1818	33.5	1.8	3	84	54	26.19	220	103	can	26	99	WP_195354178.1	18
897	38.1818	33.5	1.8	3	84	54	26.19	220	103	can	26	99	WP_007219016.1	18
898	29.5455	33.1	2.8	2	65	30	32.308	220	151	can	89	193	WP_196993820.1	141
899	29.5455	33.1	3.2	2	65	30	32.308	220	151	can	89	193	WP_195646709.1	141
900	43.1818	32.7	3.3	4	95	61	25.263	220	102	can	14	98	WP_204479356.1	8
901	29.5455	33.1	3.3	2	65	30	32.308	220	151	can	89	193	WP_117934866.1	141
902	43.1818	32.7	3.5	4	95	61	25.263	220	102	can	14	98	WP_204476911.1	8
903	38.1818	32.7	3.5	3	84	53	27.381	220	103	can	26	99	WP_178243620.1	18
904	29.5455	32.7	3.5	2	65	30	32.308	220	151	can	89	193	WP_074558994.1	141
905	43.1818	32.7	3.6	4	95	61	25.263	220	102	can	14	98	WP_072541733.1	8
906	29.5455	32.7	4.2	2	65	31	30.769	220	151	can	89	193	WP_135999698.1	141
907	29.5455	32.7	4.2	2	65	31	30.769	220	151	can	89	193	WP_120468919.1	141
908	29.5455	32.7	4.3	2	65	31	30.769	220	151	can	89	193	WP_065538936.1	141
909	37.7273	32.3	5	3	83	54	25.301	220	102	can	26	98	WP_148329800.1	18
910	40	32	5.6	3	88	58	25	220	103	can	22	99	WP_072531939.1	14
911	29.5455	32.3	6	2	65	31	30.769	220	151	can	89	193	WP_162223397.1	141
912	29.5455	32	7.3	2	65	31	30.769	220	151	can	89	193	WP_118196298.1	141
913	48.1818	31.6	7.4	5	106	65	25.472	220	103	can	4	99	WP_005858279.1	2
914	29.5455	31.6	8.5	2	65	31	30.769	220	151	can	89	193	WP_151928390.1	141
915	29.5455	31.6	8.7	2	65	31	30.769	220	151	can	89	193	WP_118407511.1	141
916	38.1818	31.6	8.8	3	84	54	26.19	220	103	can	26	99	WP_022040990.1	18
917	29.5455	31.6	9.2	2	65	31	30.769	220	151	can	89	193	WP_151926922.1	141
918	29.5455	31.6	9.5	2	65	31	30.769	220	151	can	89	193	WP_004317605.1	141
919	29.5455	31.6	9.6	2	65	31	30.769	220	151	can	89	193	WP_044134709.1	141
920	29.5455	31.6	9.9	2	65	31	30.769	220	151	can	89	193	WP_151922237.1	141
921	69.9367	40.8	0.012	7	221	131	24.434	316	309	coaA	90	188	WP_073398922.1	3
922	50.6329	38.5	0.092	5	160	98	28.125	316	248	coaA	90	146	WP_163218263.1	3
923	57.9114	37.4	0.24	7	183	102	25.137	316	271	coaA	89	168	WP_195306507.1	21
924	44.9367	36.2	0.41	10	142	73	29.577	316	234	coaA	99	132	WP_031533423.1	12
925	24.0506	36.2	0.63	4	76	32	35.526	316	138	coaA	74	77	WP_151859066.1	8
926	46.2025	35.4	0.78	5	146	91	26.027	316	234	coaA	90	132	WP_102409153.1	3
927	30.6962	35.4	1.4	4	97	59	26.804	316	290	coaA	200	527	WP_151933989.1	437
928	30.6962	35.4	1.4	4	97	59	26.804	316	290	coaA	200	485	WP_151937509.1	395
929	30.6962	35	1.7	4	97	59	26.804	316	290	coaA	200	221	WP_193565547.1	131
930	30.6962	35.4	1.8	4	97	59	26.804	316	290	coaA	200	744	WP_151930760.1	654
931	51.2658	34.3	1.9	7	162	99	25.926	316	248	coaA	90	146	WP_163176134.1	3
932	46.2025	33.9	2.6	5	146	91	26.027	316	234	coaA	90	132	WP_151871486.1	3
933	46.2025	33.9	2.8	5	146	91	26.027	316	234	coaA	90	132	WP_005654761.1	3
934	46.2025	33.5	3.1	5	146	91	26.027	316	234	coaA	90	132	WP_027318374.1	3
935	46.519	33.5	3.2	6	147	88	27.211	316	234	coaA	90	132	WP_018668287.1	3
936	46.2025	33.5	3.8	5	146	92	25.342	316	234	coaA	90	132	WP_002561817.1	3
937	46.2025	33.5	4	5	146	91	26.027	316	234	coaA	90	132	WP_005923864.1	3
938	46.2025	33.1	4.3	5	146	91	26.027	316	234	coaA	90	132	WP_004290324.1	3
939	33.2278	33.5	4.4	5	105	54	29.524	316	146	coaA	62	133	WP_057249717.1	29
940	63.9241	33.1	4.4	8	202	111	23.267	316	279	coaA	90	175	WP_175332686.1	6
941	30.6962	33.9	4.4	4	97	58	27.835	316	290	coaA	200	744	WP_195591153.1	654
942	20.8861	33.5	4.5	2	66	42	31.818	316	118	coaA	56	167	WP_027318358.1	102
943	22.1519	33.5	5	2	70	47	28.571	316	122	coaA	56	171	WP_072532299.1	102
944	15.5063	33.1	6.5	2	49	25	36.735	316	97	coaA	55	73	WP_042367234.1	25
945	46.2025	32.7	6.5	5	146	92	25.342	316	234	coaA	90	132	WP_007484842.1	3
946	46.2025	32.7	6.6	5	146	92	25.342	316	234	coaA	90	132	WP_007759125.1	3
947	46.2025	32.7	6.8	5	146	92	25.342	316	234	coaA	90	132	WP_032848574.1	3
948	46.2025	32.7	7.1	5	146	93	24.658	316	234	coaA	90	132	WP_106040352.1	3
949	30.6962	33.5	7.5	4	97	58	27.835	316	290	coaA	200	744	WP_074909943.1	654
950	30.6962	33.5	7.5	4	97	58	27.835	316	290	coaA	200	744	WP_008020129.1	654
951	46.2025	32.3	8	5	146	91	26.027	316	234	coaA	90	132	WP_005807461.1	3
952	46.2025	32.3	8	5	146	92	25.342	316	234	coaA	90	132	WP_195660764.1	3
953	46.519	32.3	8.4	6	147	88	27.211	316	234	coaA	90	132	WP_117711473.1	3
954	46.2025	32.3	8.8	5	146	92	25.342	316	234	coaA	90	132	WP_044264478.1	3
955	46.2025	32.3	8.9	5	146	92	25.342	316	234	coaA	90	132	WP_122137686.1	3
956	46.2025	32.3	8.9	5	146	92	25.342	316	234	coaA	90	132	WP_008648370.1	3
957	30.6962	33.1	9.2	4	97	59	26.804	316	290	coaA	200	744	WP_149951183.1	654
958	30.6962	33.1	9.2	4	97	59	26.804	316	290	coaA	200	744	WP_122137930.1	654
959	30.6962	33.1	9.2	4	97	59	26.804	316	290	coaA	200	744	WP_022198910.1	654
960	30.6962	33.1	9.2	4	97	59	26.804	316	290	coaA	200	744	WP_032855932.1	654
961	30.6962	33.1	9.2	4	97	59	26.804	316	290	coaA	200	744	WP_061447961.1	654
962	30.6962	33.1	9.2	4	97	59	26.804	316	290	coaA	200	744	WP_008649442.1	654
963	30.6962	33.1	9.2	4	97	59	26.804	316	290	coaA	200	744	WP_009039769.1	654
964	30.6962	33.1	9.2	4	97	59	26.804	316	290	coaA	200	744	WP_151936414.1	654
965	46.2025	32.3	9.8	5	146	92	25.342	316	234	coaA	90	132	WP_074637432.1	3
1076	25.1572	45.8	3.54e-06	0	40	21	47.5	159	42	coaD	3	41	WP_155516936.1	2
1077	25.7862	39.3	0.017	0	41	24	41.463	159	43	coaD	3	42	WP_101602839.1	2
1078	25.7862	39.3	0.017	0	41	24	41.463	159	43	coaD	3	42	WP_122142842.1	2
1079	43.3962	38.1	0.037	1	69	45	28.986	159	72	coaD	4	67	WP_122130255.1	3
1080	44.0252	37.7	0.055	1	70	46	28.571	159	72	coaD	3	67	WP_057253331.1	2
1081	44.0252	36.6	0.12	1	70	48	25.714	159	72	coaD	3	67	WP_022185620.1	2
1082	43.3962	36.6	0.13	1	69	46	27.536	159	72	coaD	4	67	WP_065344291.1	3
1083	43.3962	36.6	0.14	1	69	46	27.536	159	72	coaD	4	67	WP_032564595.1	3
1084	43.3962	36.6	0.14	1	69	46	27.536	159	72	coaD	4	67	WP_005795222.1	3
1085	43.3962	36.6	0.14	1	69	46	27.536	159	72	coaD	4	67	WP_122141599.1	3
1086	43.3962	36.6	0.14	1	69	46	27.536	159	72	coaD	4	67	WP_022011162.1	3
1087	43.3962	36.6	0.14	1	69	46	27.536	159	72	coaD	4	67	WP_022347461.1	3
1088	44.0252	36.2	0.19	1	70	48	25.714	159	72	coaD	3	67	WP_077154349.1	2
1089	44.0252	36.2	0.2	1	70	47	27.143	159	72	coaD	3	67	WP_004294877.1	2
1090	72.327	35.4	0.23	4	115	58	26.957	159	108	coaD	9	232	WP_181999520.1	129
1091	44.6541	35	0.46	2	71	45	28.169	159	72	coaD	3	67	WP_117741241.1	2
1092	44.6541	35	0.48	2	71	45	28.169	159	72	coaD	3	67	WP_117917191.1	2
1093	45.283	34.7	0.52	2	72	47	27.778	159	72	coaD	1	67	WP_008771927.1	1
1094	116.981	34.3	0.52	7	186	114	21.505	159	157	coaD	3	186	WP_024996819.1	2
1095	44.0252	34.7	0.55	1	70	48	25.714	159	72	coaD	3	67	WP_016661298.1	2
1096	44.0252	34.7	0.57	1	70	48	25.714	159	72	coaD	3	67	WP_118207069.1	2
1097	35.2201	34.7	0.6	1	56	37	28.571	159	57	coaD	2	490	WP_197025813.1	438
1098	43.3962	34.3	0.74	1	69	48	24.638	159	72	coaD	4	67	WP_009132376.1	3
1099	44.0252	34.3	0.77	1	70	47	27.143	159	72	coaD	3	67	WP_151853871.1	2
1100	44.0252	34.3	0.81	1	70	47	27.143	159	72	coaD	3	67	WP_098032438.1	2
1101	44.0252	34.3	0.83	1	70	49	24.286	159	72	coaD	3	67	WP_005682698.1	2
1102	86.7925	34.3	0.84	4	138	87	22.464	159	134	coaD	3	125	WP_149883008.1	2
1103	43.3962	34.3	0.87	1	69	48	24.638	159	72	coaD	4	67	WP_025835339.1	3
1104	44.0252	33.9	0.97	1	70	47	27.143	159	72	coaD	3	67	WP_151874677.1	2
1105	44.0252	33.9	1.1	1	70	49	24.286	159	72	coaD	3	67	WP_118487161.1	2
1106	23.8994	33.5	1.2	0	38	25	34.211	159	40	coaD	3	39	WP_199483932.1	2
1107	44.6541	33.5	1.5	2	71	46	26.761	159	72	coaD	3	67	WP_087413054.1	2
1108	44.6541	33.5	1.5	2	71	46	26.761	159	72	coaD	3	67	WP_195621937.1	2
1109	94.9686	32.3	1.6	7	151	78	24.503	159	137	coaD	3	132	WP_151881869.1	2
1110	35.2201	32.3	1.7	1	56	36	26.786	159	59	coaD	9	63	WP_005781557.1	8
1111	22.6415	32.7	2.4	0	36	24	33.333	159	38	coaD	3	37	WP_005818695.1	2
1112	43.3962	32.7	2.6	1	69	49	23.188	159	72	coaD	4	67	WP_073315113.1	3
1113	43.3962	32.7	2.7	1	69	49	23.188	159	72	coaD	4	67	WP_195357026.1	3
1114	22.6415	32.7	2.7	0	36	24	33.333	159	38	coaD	3	37	WP_122348759.1	2
1115	22.6415	32.7	2.8	0	36	24	33.333	159	38	coaD	3	37	WP_032562794.1	2
1116	35.2201	32	2.8	1	56	37	25	159	59	coaD	9	63	WP_005821077.1	8
1117	84.2767	32.7	2.9	5	134	91	21.642	159	134	coaD	4	125	WP_044535226.1	3
1118	52.2013	32.3	3.4	2	83	52	25.301	159	140	coaD	68	172	WP_149948546.1	90
1119	35.2201	31.6	4.1	1	56	36	25	159	58	coaD	9	68	WP_005856277.1	13
1120	25.7862	32	4.6	0	41	29	29.268	159	43	coaD	3	42	WP_022218154.1	2
1121	26.4151	30	4.6	1	42	26	35.714	159	72	coaD	32	49	WP_196054210.1	8
1122	122.013	31.6	5.2	8	194	109	23.711	159	157	coaD	3	195	WP_031533305.1	2
1123	85.5346	30.8	6.4	6	136	81	22.794	159	133	coaD	9	133	WP_022185631.1	11
1124	44.0252	31.6	7	2	70	46	25.714	159	72	coaD	4	67	WP_060385010.1	3
1125	44.0252	31.6	7.1	2	70	46	25.714	159	72	coaD	4	67	WP_117903106.1	3
1126	33.9623	31.2	7.2	3	54	29	37.037	159	52	coaD	1	51	WP_120360335.1	1
1127	35.8491	31.6	7.8	1	57	34	35.088	159	97	coaD	44	101	WP_071146278.1	45
1128	52.8302	31.2	7.9	4	84	46	30.952	159	79	coaD	7	407	WP_195333427.1	325
1129	118.868	30.8	8	6	189	116	19.577	159	158	coaD	3	189	WP_122126608.1	4
1130	52.8302	31.2	8	4	84	46	30.952	159	79	coaD	7	407	WP_055293597.1	325
1131	34.5912	30.4	8.2	1	55	36	25.455	159	58	coaD	9	62	WP_005785502.1	8
1132	52.8302	31.2	8.2	4	84	46	30.952	159	79	coaD	7	407	WP_151874265.1	325
1133	52.8302	31.2	8.2	4	84	46	30.952	159	79	coaD	7	407	WP_130057924.1	325
1134	52.8302	31.2	8.4	4	84	46	30.952	159	79	coaD	7	407	WP_007478597.1	325
1135	52.8302	31.2	8.5	4	84	46	30.952	159	79	coaD	7	407	WP_005925377.1	325
1136	44.0252	31.2	8.5	2	70	47	24.286	159	72	coaD	4	67	WP_121971786.1	3
1137	44.0252	31.2	8.8	2	70	47	24.286	159	72	coaD	4	67	WP_181748127.1	3
1138	44.6541	31.2	9.5	2	71	48	23.944	159	72	coaD	3	67	WP_005800463.1	2
1139	54.0881	31.2	9.7	3	86	54	27.907	159	93	coaD	16	169	WP_106484259.1	84
1141	41.9643	46.2	5.26e-05	2	94	62	30.851	224	221	cohE	129	145	WP_075317389.1	54
1142	75	43.9	0.000613	4	168	105	26.19	224	218	cohE	69	208	WP_074708054.1	42
1143	41.9643	43.9	0.000661	3	94	59	32.979	224	213	cohE	121	207	WP_007215807.1	117
1144	43.3036	43.1	0.000807	3	97	59	34.021	224	216	cohE	123	140	WP_118525160.1	46
1145	41.9643	42.7	0.002	3	94	60	31.915	224	213	cohE	121	207	WP_044095494.1	117
1146	41.9643	42.7	0.002	3	94	58	34.043	224	213	cohE	121	220	WP_149950387.1	130
1147	75	42.4	0.002	4	168	106	25.595	224	218	cohE	69	208	WP_072067271.1	42
1148	41.9643	41.6	0.002	2	94	60	32.979	224	221	cohE	129	145	WP_118403534.1	54
1149	41.9643	40.4	0.007	2	94	61	31.915	224	221	cohE	129	145	WP_060408184.1	54
1150	41.9643	40	0.008	2	94	61	31.915	224	221	cohE	129	145	WP_029428974.1	54
1151	41.9643	40	0.008	2	94	62	30.851	224	221	cohE	129	145	WP_195359460.1	54
1152	41.9643	40	0.008	2	94	62	30.851	224	221	cohE	129	145	WP_004303211.1	54
1153	41.9643	39.7	0.009	2	94	62	30.851	224	221	cohE	129	145	WP_182423832.1	54
1154	41.9643	39.7	0.01	2	94	60	32.979	224	221	cohE	129	145	WP_055217582.1	54
1155	41.9643	39.7	0.01	2	94	60	32.979	224	221	cohE	129	145	WP_055228780.1	54
1156	41.9643	39.3	0.013	2	94	63	29.787	224	221	cohE	129	145	WP_195407137.1	54
1157	41.9643	40	0.014	3	94	59	32.979	224	213	cohE	121	220	WP_005938311.1	130
1158	41.9643	39.3	0.016	2	94	62	30.851	224	221	cohE	129	145	WP_195310625.1	54
1159	41.9643	38.9	0.016	2	94	62	30.851	224	221	cohE	129	134	WP_044656539.1	43
1160	41.9643	38.9	0.019	2	94	62	30.851	224	221	cohE	129	145	WP_118496696.1	54
1161	41.9643	38.5	0.025	2	94	62	30.851	224	221	cohE	129	145	WP_044267288.1	54
1162	41.9643	38.5	0.029	2	94	63	29.787	224	221	cohE	129	145	WP_165861957.1	54
1163	41.9643	38.9	0.034	3	94	59	32.979	224	213	cohE	121	218	WP_012055704.1	128
1164	41.9643	38.1	0.038	2	94	61	31.915	224	221	cohE	129	145	WP_054960679.1	54
1165	41.9643	38.1	0.04	2	94	61	31.915	224	221	cohE	129	145	WP_115502767.1	54
1166	47.3214	38.5	0.042	3	106	66	29.245	224	151	cohE	49	139	WP_117880749.1	40
1167	39.2857	37.7	0.045	1	88	60	29.545	224	214	cohE	127	140	WP_073398722.1	55
1168	41.9643	37	0.098	2	94	63	29.787	224	221	cohE	129	145	WP_196244780.1	54
1169	45.5357	37	0.11	2	102	68	30.392	224	223	cohE	123	146	WP_042369637.1	47
1170	43.75	37	0.12	4	98	62	30.612	224	223	cohE	129	165	WP_087251027.1	71
1171	47.3214	36.2	0.13	3	106	64	29.245	224	136	cohE	33	130	WP_151877657.1	34
1172	56.25	37	0.17	5	126	82	27.778	224	212	cohE	88	206	WP_120360427.1	89
1173	42.8571	37	0.19	5	96	57	33.333	224	222	cohE	129	261	WP_195647329.1	171
1174	37.9464	35.8	0.34	4	85	50	35.294	224	211	cohE	129	170	WP_155517146.1	89
1175	41.5179	36.2	0.37	2	93	63	29.032	224	220	cohE	129	260	WP_080714295.1	170
1176	41.9643	35	0.44	4	94	53	31.915	224	216	cohE	129	140	WP_087398148.1	52
1177	37.9464	35.4	0.51	4	85	50	35.294	224	211	cohE	129	253	WP_129655751.1	172
1178	41.9643	34.7	0.61	2	94	63	29.787	224	221	cohE	129	145	WP_005786896.1	54
1179	74.5536	35.4	0.67	5	167	99	23.353	224	224	cohE	80	287	WP_204501034.1	128
1180	41.9643	34.3	0.68	2	94	64	28.723	224	221	cohE	129	145	WP_196983593.1	54
1181	41.9643	34.3	0.71	2	94	64	28.723	224	221	cohE	129	144	WP_065344439.1	53
1182	36.1607	34.3	0.74	2	81	55	28.395	224	208	cohE	129	130	WP_204403065.1	52
1183	41.9643	33.9	0.9	2	94	64	28.723	224	221	cohE	129	136	WP_195427152.1	45
1184	41.9643	33.9	0.96	2	94	64	28.723	224	221	cohE	129	145	WP_005800432.1	54
1185	41.9643	33.9	0.97	2	94	64	28.723	224	221	cohE	129	145	WP_008768414.1	54
1186	41.9643	33.9	0.97	2	94	64	28.723	224	221	cohE	129	145	WP_161799601.1	54
1187	41.9643	33.9	0.99	2	94	64	28.723	224	221	cohE	129	145	WP_181999657.1	54
1188	41.9643	33.9	1	2	94	64	28.723	224	221	cohE	129	144	WP_005817184.1	53
1189	41.9643	33.9	1	2	94	64	28.723	224	221	cohE	129	144	WP_005794801.1	53
1190	41.9643	33.9	1	2	94	64	28.723	224	221	cohE	129	145	WP_175393085.1	54
1191	41.9643	33.9	1	2	94	64	28.723	224	221	cohE	129	146	WP_011202621.1	55
1192	43.3036	33.5	1.5	2	97	68	26.804	224	224	cohE	129	146	WP_154042805.1	52
1193	13.8393	33.9	1.7	0	31	17	45.161	224	153	cohE	123	125	WP_060408472.1	95
1194	48.6607	33.1	3	4	109	63	28.44	224	151	cohE	49	139	WP_008656420.1	40
1195	48.6607	33.1	3.1	4	109	63	28.44	224	151	cohE	49	139	WP_051926273.1	40
1196	41.9643	32.3	3.2	2	94	64	28.723	224	221	cohE	129	145	WP_175413969.1	54
1197	41.0714	32.3	3.5	2	92	63	28.261	224	219	cohE	129	143	WP_182423322.1	54
1198	42.8571	32.7	4.1	5	96	59	31.25	224	222	cohE	129	262	WP_050486416.1	172
1199	25	32	4.3	2	56	32	37.5	224	181	cohE	127	106	WP_204433154.1	53
1200	25	32	4.7	2	56	32	37.5	224	181	cohE	127	106	WP_204477514.1	53
1201	29.0179	32.3	5.8	3	65	37	29.231	224	158	cohE	102	66	WP_125039753.1	3
1202	25.4464	31.6	6	1	57	39	28.07	224	149	cohE	93	75	WP_070737435.1	21
1203	32.5893	32.3	6.1	2	73	46	28.767	224	162	cohE	90	87	WP_195669186.1	21
1204	41.9643	31.6	6.1	2	94	65	27.66	224	221	cohE	129	145	WP_181996046.1	54
1205	32.5893	32.3	6.3	2	73	46	28.767	224	162	cohE	90	87	WP_118220945.1	21
1206	25.4464	31.6	6.7	1	57	39	28.07	224	149	cohE	93	75	WP_122288321.1	21
1207	29.0179	32.3	6.9	3	65	37	29.231	224	158	cohE	102	66	WP_073350471.1	3
1208	25.4464	31.6	7.1	1	57	39	28.07	224	149	cohE	93	75	WP_005803221.1	21
1209	29.0179	32	7.2	3	65	37	29.231	224	158	cohE	102	66	WP_136498567.1	3
1210	25.4464	31.6	7.2	1	57	39	28.07	224	149	cohE	93	75	WP_005788616.1	21
1211	25.4464	31.6	7.3	1	57	39	28.07	224	149	cohE	93	75	WP_032557851.1	21
1212	25.4464	31.6	7.6	1	57	39	28.07	224	149	cohE	93	75	WP_042985642.1	21
1213	25.4464	31.2	8.1	1	57	39	28.07	224	149	cohE	93	75	WP_193683956.1	21
1214	25.4464	31.2	8.5	1	57	39	28.07	224	149	cohE	93	75	WP_009293245.1	21
1215	25.4464	31.2	8.6	1	57	39	28.07	224	149	cohE	93	75	WP_005798526.1	21
1216	30.3571	31.2	9.3	1	68	47	27.941	224	149	cohE	82	75	WP_005779870.1	10
1217	30.3571	31.2	9.4	1	68	47	27.941	224	149	cohE	82	75	WP_122330640.1	10
1218	30.3571	31.2	9.5	1	68	47	27.941	224	149	cohE	82	75	WP_032539884.1	10
1219	39.2857	31.6	9.7	4	88	46	30.682	224	198	cohE	121	211	WP_122133740.1	129
1220	30.3571	31.2	9.9	1	68	47	27.941	224	149	cohE	82	75	WP_165017731.1	10
1221	62.2951	28.5	6.7	0	38	23	39.474	61	51	csrA	14	230	WP_125041138.1	193
1222	67.2131	28.1	9.2	0	41	25	39.024	61	43	csrA	3	441	WP_157955955.1	401
1437	5.74713	43.5	0.000156	0	30	12	60	522	32	cydA	3	37	WP_156148711.1	8
1438	30.4598	36.2	0.59	8	159	79	25.786	522	422	cydA	284	168	WP_192938763.1	29
1439	19.9234	34.7	6.3	3	104	57	25.962	522	275	cydA	188	104	WP_175413990.1	5
1440	19.9234	34.3	6.5	3	104	57	25.962	522	275	cydA	188	118	WP_175636754.1	19
1641	33.7731	47.8	2.25e-05	6	128	76	32.813	379	377	cydB	257	125	WP_196381258.1	1
1642	21.372	46.2	2.82e-05	1	81	53	33.333	379	82	cydB	2	80	WP_149940493.1	1
1643	16.6227	39.7	0.006	2	63	39	34.921	379	377	cydB	316	69	WP_192916740.1	8
1644	13.1926	38.9	0.007	2	50	27	42	379	365	cydB	316	48	WP_202189164.1	1
1645	16.6227	40.8	0.012	2	63	39	34.921	379	377	cydB	316	162	WP_192914347.1	101
1646	20.8443	33.1	8.9	2	79	48	25.316	379	310	cydB	232	320	WP_072531099.1	253
1647	81.0811	27.3	5.3	1	30	10	53.333	37	37	cydX	8	872	WP_149935979.1	847
1821	21.978	37.4	0.32	0	60	42	30	273	78	dapB	19	833	WP_062695398.1	774
1822	26.0073	37	0.36	2	71	50	25.352	273	127	dapB	60	465	WP_055295238.1	395
1823	26.0073	37	0.36	2	71	50	25.352	273	127	dapB	60	465	WP_130059171.1	395
1824	26.0073	37	0.36	2	71	50	25.352	273	127	dapB	60	465	WP_151873197.1	395
1825	26.0073	37	0.36	2	71	50	25.352	273	127	dapB	60	465	WP_149994841.1	395
1826	30.4029	35.4	1.3	2	83	53	30.12	273	241	dapB	164	675	WP_027324609.1	593
1827	30.4029	35.4	1.3	2	83	53	30.12	273	241	dapB	164	675	WP_148747516.1	593
1828	30.4029	35.4	1.4	2	83	53	30.12	273	241	dapB	164	675	WP_148727396.1	593
1829	30.4029	35.4	1.4	2	83	53	30.12	273	241	dapB	164	675	WP_148730534.1	593
1830	30.4029	35.4	1.4	2	83	53	30.12	273	241	dapB	164	675	WP_122056606.1	593
1831	30.4029	35.4	1.4	2	83	53	30.12	273	241	dapB	164	675	WP_021644802.1	593
1832	29.304	33.9	3.2	3	80	53	26.25	273	127	dapB	54	463	WP_195333281.1	384
1833	28.5714	32.7	6.1	1	78	53	30.769	273	120	dapB	44	100	WP_163216185.1	23
1834	30.0366	32.3	8.7	2	82	53	29.268	273	269	dapB	190	186	WP_087207783.1	108
1835	30.0366	32.3	8.7	2	82	53	29.268	273	269	dapB	190	186	WP_204428315.1	108
1836	37.2263	48.9	2.22e-05	2	102	63	29.412	274	205	dapD	105	186	WP_071149721.1	93
1837	46.3504	44.3	0.000656	3	127	82	26.772	274	205	dapD	82	186	WP_032560812.1	68
1838	44.8905	43.5	0.001	4	123	70	33.333	274	199	dapD	88	197	WP_188521102.1	76
1839	47.8102	43.1	0.002	5	131	76	31.298	274	199	dapD	82	197	WP_005819649.1	68
1840	47.8102	42.7	0.003	5	131	76	31.298	274	199	dapD	82	197	WP_122296948.1	68
1841	36.4964	42	0.003	4	100	54	29	274	215	dapD	126	165	WP_010538358.1	73
1842	46.3504	42.4	0.004	3	127	83	25.984	274	205	dapD	82	186	WP_032530835.1	68
1843	46.3504	42.4	0.004	3	127	83	25.984	274	205	dapD	82	186	WP_005798413.1	68
1844	46.3504	42.4	0.004	3	127	83	25.984	274	205	dapD	82	186	WP_032578939.1	68
1845	36.4964	42	0.004	4	100	54	29	274	215	dapD	126	165	WP_122140615.1	73
1846	46.3504	42.4	0.004	3	127	83	25.984	274	205	dapD	82	186	WP_137569042.1	68
1847	46.3504	42	0.004	3	127	83	25.984	274	205	dapD	82	186	WP_009291889.1	68
1848	46.3504	42	0.004	3	127	83	25.984	274	205	dapD	82	186	WP_032533006.1	68
1849	40.5109	41.2	0.005	5	111	58	29.73	274	229	dapD	126	156	WP_182423252.1	59
1850	42.7007	41.6	0.006	3	117	71	28.205	274	208	dapD	97	189	WP_101542541.1	81
1851	34.6715	41.2	0.007	3	95	54	30.526	274	211	dapD	129	119	WP_117887366.1	25
1852	49.2701	41.2	0.007	6	135	57	30.37	274	262	dapD	143	152	WP_195381212.1	40
1853	47.8102	41.2	0.008	4	131	79	29.008	274	208	dapD	83	189	WP_004292713.1	68
1854	40.5109	41.2	0.008	2	111	72	27.027	274	214	dapD	105	195	WP_195359548.1	93
1855	40.5109	40.8	0.01	2	111	72	27.027	274	214	dapD	105	195	WP_195407882.1	93
1856	37.9562	40.4	0.012	5	104	58	30.769	274	202	dapD	109	153	WP_015531635.1	54
1857	37.9562	40.4	0.013	5	104	58	30.769	274	202	dapD	109	153	WP_118299690.1	54
1858	27.7372	40.4	0.016	1	76	39	32.895	274	215	dapD	152	182	WP_024995630.1	107
1859	29.562	40.4	0.016	2	81	46	30.864	274	185	dapD	107	167	WP_025725892.1	95
1860	36.4964	39.7	0.019	4	100	56	27	274	215	dapD	126	165	WP_048696364.1	73
1861	40.8759	39.3	0.032	4	112	73	29.464	274	214	dapD	109	165	WP_055235440.1	54
1862	36.4964	39.3	0.032	4	100	55	28	274	215	dapD	126	165	WP_195617202.1	73
1863	30.292	38.5	0.046	3	83	51	31.325	274	205	dapD	126	153	WP_090615313.1	74
1864	29.562	38.9	0.05	2	81	48	28.395	274	185	dapD	107	173	WP_117988550.1	101
1865	60.9489	38.9	0.053	7	167	84	28.144	274	218	dapD	80	213	WP_118408520.1	55
1866	43.0657	38.9	0.054	2	118	83	22.034	274	221	dapD	105	203	WP_118264230.1	94
1867	40.8759	38.5	0.058	4	112	74	28.571	274	214	dapD	109	165	WP_117610999.1	54
1868	40.8759	38.5	0.059	4	112	74	28.571	274	214	dapD	109	165	WP_196043282.1	54
1869	37.9562	38.5	0.061	2	104	66	27.885	274	211	dapD	109	192	WP_018667803.1	97
1870	29.562	38.5	0.069	2	81	48	28.395	274	185	dapD	107	173	WP_060408296.1	101
1871	25.9124	37.7	0.09	2	71	43	33.803	274	211	dapD	145	118	WP_117513103.1	48
1872	25.9124	37.7	0.094	2	71	43	33.803	274	211	dapD	145	118	WP_149945436.1	48
1873	14.5985	35.4	0.1	0	40	28	30	274	211	dapD	172	44	WP_198138553.1	5
1874	38.3212	37.7	0.12	2	105	70	24.762	274	208	dapD	105	189	WP_118034248.1	93
1875	37.9562	37.4	0.13	5	104	59	29.808	274	202	dapD	109	153	WP_017142266.1	54
1876	39.4161	37.4	0.14	2	108	66	30.556	274	211	dapD	105	194	WP_130059934.1	95
1877	43.0657	37.4	0.16	4	118	66	27.119	274	210	dapD	105	204	WP_008777051.1	95
1878	34.3066	37.4	0.17	2	94	55	28.723	274	215	dapD	134	182	WP_163217647.1	89
1879	27.7372	37	0.18	2	76	39	35.526	274	212	dapD	147	169	WP_182014877.1	94
1880	35.4015	37.4	0.18	3	97	54	30.928	274	205	dapD	109	187	WP_053873570.1	104
1881	35.0365	37	0.19	2	96	57	28.125	274	215	dapD	120	182	WP_044165065.1	99
1882	27.7372	37	0.19	2	76	39	35.526	274	212	dapD	147	169	WP_199610355.1	94
1883	35.4015	37	0.21	3	97	54	30.928	274	205	dapD	109	187	WP_005778167.1	104
1884	32.8467	36.6	0.22	4	90	47	33.333	274	205	dapD	125	155	WP_195529015.1	70
1885	40.5109	36.6	0.22	4	111	72	27.027	274	205	dapD	99	145	WP_101603263.1	40
1886	27.7372	37	0.22	2	76	39	35.526	274	212	dapD	147	169	WP_182427169.1	94
1887	32.1168	36.6	0.23	2	88	51	31.818	274	202	dapD	122	154	WP_087339197.1	69
1888	32.1168	37	0.26	2	88	51	31.818	274	202	dapD	122	154	WP_119965054.1	69
1889	13.1387	36.6	0.26	0	36	22	38.889	274	205	dapD	170	156	WP_031532007.1	121
1890	34.6715	35	0.34	2	95	54	26.316	274	211	dapD	118	87	WP_204433667.1	8
1891	40.5109	36.6	0.36	3	111	71	27.928	274	214	dapD	105	104	WP_009124532.1	2
1892	39.781	36.2	0.38	5	109	53	31.193	274	205	dapD	114	156	WP_130081543.1	53
1893	14.5985	36.2	0.41	0	40	24	40	274	211	dapD	172	186	WP_071149806.1	147
1894	32.8467	35.8	0.45	4	90	47	33.333	274	205	dapD	125	155	WP_036629319.1	70
1895	24.8175	35.8	0.46	2	68	35	33.824	274	215	dapD	150	150	WP_008774404.1	91
1896	35.0365	36.6	0.47	4	96	59	31.25	274	186	dapD	93	181	WP_026367763.1	91
1897	46.7153	36.2	0.48	7	128	71	32.031	274	217	dapD	100	287	WP_071147737.1	166
1898	35.0365	36.2	0.49	4	96	59	31.25	274	186	dapD	93	181	WP_118461855.1	91
1899	40.8759	36.2	0.5	6	112	51	32.143	274	202	dapD	93	179	WP_118308028.1	91
1900	36.4964	35.8	0.5	2	100	61	30	274	205	dapD	107	187	WP_196036492.1	96
1901	41.9708	35.8	0.51	4	115	60	26.957	274	205	dapD	101	161	WP_024995491.1	61
1902	17.1533	34.3	0.59	0	47	31	34.043	274	215	dapD	169	85	WP_081030845.1	39
1903	39.4161	35.4	0.67	3	108	59	27.778	274	246	dapD	151	206	WP_195210793.1	106
1904	28.1022	35.4	0.73	1	77	43	28.571	274	215	dapD	151	182	WP_010538443.1	106
1905	37.5912	35.4	0.74	4	103	44	32.039	274	221	dapD	145	202	WP_099146509.1	100
1906	34.3066	35	0.77	3	94	55	27.66	274	205	dapD	125	161	WP_195652325.1	68
1907	37.2263	35.4	0.78	3	102	60	28.431	274	205	dapD	104	187	WP_195449963.1	99
1908	34.3066	35	0.79	3	94	55	27.66	274	205	dapD	125	161	WP_029427607.1	68
1909	35.4015	35	0.81	3	97	57	27.835	274	208	dapD	125	164	WP_195423006.1	68
1910	27.3723	35	0.81	2	75	39	34.667	274	211	dapD	147	168	WP_196068996.1	94
1911	27.3723	35	0.82	2	75	39	34.667	274	211	dapD	147	168	WP_185981443.1	94
1912	35.0365	35.4	0.87	4	96	59	31.25	274	186	dapD	93	181	WP_044262235.1	91
1913	43.0657	35	0.88	3	118	76	25.424	274	237	dapD	122	174	WP_117652490.1	67
1914	37.5912	35	0.9	1	103	70	24.272	274	214	dapD	112	196	WP_057089455.1	102
1915	24.4526	35	0.92	2	67	32	34.328	274	205	dapD	151	172	WP_073401374.1	106
1916	34.3066	35	0.93	3	94	55	27.66	274	205	dapD	125	161	WP_118420973.1	68
1917	36.4964	34.7	0.95	3	100	59	30	274	198	dapD	101	143	WP_117574197.1	53
1918	34.3066	34.7	0.96	3	94	55	27.66	274	205	dapD	125	161	WP_007216111.1	68
1919	37.2263	35	0.96	2	102	57	27.451	274	213	dapD	122	206	WP_057253306.1	112
1920	34.3066	34.7	0.97	3	94	55	27.66	274	205	dapD	125	161	WP_149933684.1	68
1921	43.0657	34.3	1	3	118	76	25.424	274	237	dapD	122	130	WP_118132077.1	23
1922	34.3066	34.7	1	3	94	54	28.723	274	205	dapD	125	151	WP_204244657.1	58
1923	27.3723	34.7	1	2	75	39	34.667	274	211	dapD	147	168	WP_008762312.1	94
1924	39.4161	35	1	2	108	70	26.852	274	211	dapD	105	194	WP_195652786.1	95
1925	27.3723	34.7	1	2	75	39	34.667	274	211	dapD	147	168	WP_062694827.1	94
1926	34.3066	34.7	1.1	3	94	55	27.66	274	205	dapD	125	161	WP_007213337.1	68
1927	23.7226	34.7	1.1	1	65	32	35.385	274	205	dapD	151	159	WP_032934404.1	95
1928	14.9635	33.9	1.1	0	41	27	34.146	274	211	dapD	171	110	WP_207212691.1	70
1929	38.6861	34.7	1.1	3	106	60	27.358	274	209	dapD	104	187	WP_007486714.1	99
1930	27.3723	34.7	1.1	2	75	39	34.667	274	211	dapD	147	168	WP_165360418.1	94
1931	34.3066	34.7	1.1	2	94	67	24.468	274	216	dapD	127	159	WP_016661220.1	66
1932	46.7153	34.7	1.2	4	128	72	25	274	205	dapD	89	151	WP_205409958.1	37
1933	40.8759	35	1.2	6	112	52	31.25	274	202	dapD	93	179	WP_007666780.1	91
1934	31.0219	34.7	1.3	1	85	47	21.176	274	212	dapD	128	197	WP_195310964.1	133
1935	35.0365	35	1.3	4	96	60	30.208	274	186	dapD	93	181	WP_118221990.1	91
1936	37.2263	34.7	1.3	2	102	52	26.471	274	211	dapD	133	177	WP_072532158.1	76
1937	24.8175	34.3	1.3	1	68	34	35.294	274	205	dapD	148	159	WP_005800849.1	92
1938	37.9562	35	1.4	4	104	53	30.769	274	218	dapD	130	296	WP_006743693.1	197
1939	35.0365	34.7	1.4	1	96	62	27.083	274	213	dapD	118	195	WP_008671976.1	108
1940	28.8321	34.3	1.4	2	79	46	29.114	274	211	dapD	143	116	WP_055218271.1	38
1941	12.7737	34.7	1.4	0	35	19	45.714	274	211	dapD	177	184	WP_087429363.1	150
1942	12.7737	32	1.4	0	35	24	31.429	274	211	dapD	177	35	WP_134985684.1	1
1943	42.7007	33.5	1.5	3	117	75	25.641	274	236	dapD	122	114	WP_136011291.1	8
1944	35.0365	34.7	1.5	4	96	60	30.208	274	186	dapD	93	181	WP_029427131.1	91
1945	34.6715	34.7	1.5	3	95	46	36.842	274	188	dapD	107	214	WP_072530601.1	121
1946	35.0365	34.7	1.5	4	96	60	30.208	274	186	dapD	93	181	WP_196213575.1	91
1947	35.0365	34.7	1.5	4	96	60	30.208	274	186	dapD	93	181	WP_007212553.1	91
1948	35.0365	34.7	1.5	4	96	60	30.208	274	186	dapD	93	181	WP_022208716.1	91
1949	20.438	34.3	1.6	1	56	31	35.714	274	226	dapD	171	174	WP_073400919.1	124
1950	35.0365	34.7	1.6	4	96	60	30.208	274	186	dapD	93	181	WP_007215341.1	91
1951	14.5985	34.3	1.6	0	40	26	35	274	216	dapD	177	154	WP_162303148.1	115
1952	35.4015	34.3	1.6	2	97	60	25.773	274	215	dapD	119	182	WP_149922042.1	98
1953	11.3139	34.3	1.7	0	31	16	48.387	274	205	dapD	175	178	WP_122296877.1	148
1954	11.3139	32	1.7	0	31	19	38.71	274	205	dapD	175	34	WP_210404098.1	4
1955	28.4672	34.3	1.7	1	78	45	26.923	274	215	dapD	150	182	WP_022041918.1	105
1956	40.8759	34.3	1.8	6	112	52	31.25	274	202	dapD	93	174	WP_044535434.1	86
1957	35.4015	34.3	1.8	2	97	60	25.773	274	215	dapD	119	182	WP_005675650.1	98
1958	11.3139	34.3	1.8	0	31	16	48.387	274	205	dapD	175	178	WP_195341787.1	148
1959	11.6788	33.9	1.8	0	32	17	46.875	274	205	dapD	174	163	WP_146352958.1	132
1960	11.6788	33.9	1.8	0	32	17	46.875	274	205	dapD	174	163	WP_195460474.1	132
1961	14.9635	33.9	1.9	0	41	25	39.024	274	215	dapD	175	156	WP_122125244.1	116
1962	39.781	33.9	1.9	5	109	53	31.193	274	205	dapD	114	156	WP_005644224.1	53
1963	13.1387	33.9	1.9	0	36	21	41.667	274	211	dapD	176	145	WP_087429395.1	110
1964	27.3723	33.9	1.9	2	75	39	34.667	274	211	dapD	147	168	WP_182426932.1	94
1965	39.4161	33.9	1.9	2	108	69	27.778	274	211	dapD	105	194	WP_055288372.1	95
1966	40.8759	34.3	2	6	112	52	31.25	274	202	dapD	93	179	WP_118295421.1	91
1967	62.7737	33.5	2	6	172	93	27.907	274	244	dapD	88	156	WP_181884234.1	1
1968	34.6715	34.3	2.1	3	95	59	26.316	274	211	dapD	128	288	WP_087428980.1	194
1969	40.8759	34.3	2.1	6	112	52	31.25	274	202	dapD	93	179	WP_118424311.1	91
1970	40.8759	34.3	2.2	6	112	52	31.25	274	202	dapD	93	179	WP_115502624.1	91
1971	39.4161	33.9	2.2	2	108	69	27.778	274	211	dapD	105	194	WP_005828193.1	95
1972	13.5036	33.9	2.3	1	37	21	40.541	274	203	dapD	168	180	WP_008773344.1	144
1973	44.1606	34.7	2.3	7	121	54	27.273	274	241	dapD	131	592	WP_022185770.1	496
1974	32.4818	33.9	2.3	1	89	53	26.966	274	221	dapD	145	185	WP_044300258.1	97
1975	28.1022	33.9	2.5	1	77	51	25.974	274	215	dapD	145	179	WP_163176186.1	103
1976	30.292	33.9	2.5	1	83	48	27.711	274	215	dapD	145	179	WP_005806651.1	97
1977	12.7737	33.5	2.5	0	35	21	40	274	205	dapD	171	158	WP_071146387.1	124
1978	13.8686	33.5	2.5	0	38	24	36.842	274	212	dapD	175	158	WP_171028097.1	121
1979	40.8759	33.9	2.5	3	112	68	26.786	274	214	dapD	105	193	WP_155521394.1	94
1980	13.8686	33.5	2.6	0	38	24	36.842	274	212	dapD	175	158	WP_050396674.1	121
1981	36.4964	33.5	2.6	3	100	59	30	274	198	dapD	101	143	WP_195597073.1	53
1982	57.2993	33.9	2.6	6	157	88	24.204	274	214	dapD	87	160	WP_118525686.1	6
1983	27.3723	33.5	2.7	1	75	31	30.667	274	205	dapD	152	171	WP_195740700.1	97
1984	27.3723	33.5	2.7	2	75	39	34.667	274	211	dapD	147	168	WP_195740668.1	94
1985	27.3723	33.5	2.8	2	75	39	34.667	274	211	dapD	147	159	WP_032837154.1	85
1986	33.2117	33.5	2.8	3	91	54	29.67	274	205	dapD	116	142	WP_120470494.1	61
1987	37.2263	33.5	2.8	6	102	46	34.314	274	192	dapD	107	183	WP_032849624.1	87
1988	70.8029	33.5	2.9	8	194	116	24.227	274	205	dapD	12	165	WP_117809185.1	3
1989	55.8394	33.5	3	5	153	90	23.529	274	225	dapD	95	175	WP_178243594.1	28
1990	17.1533	33.1	3	0	47	31	34.043	274	215	dapD	169	169	WP_005682690.1	123
1991	47.4453	33.5	3	5	130	69	31.538	274	244	dapD	119	181	WP_196245531.1	68
1992	41.9708	33.1	3	3	115	72	23.478	274	215	dapD	111	127	WP_052510079.1	19
1993	43.4307	33.5	3.1	5	119	60	32.773	274	244	dapD	130	183	WP_196245899.1	81
1994	37.2263	33.5	3.1	2	102	53	25.49	274	211	dapD	133	177	WP_204402441.1	76
1995	43.4307	33.1	3.1	5	119	60	32.773	274	244	dapD	130	180	WP_182420041.1	78
1996	34.3066	33.5	3.1	4	94	37	32.979	274	219	dapD	152	200	WP_033886737.1	107
1997	27.0073	33.5	3.2	2	74	39	33.784	274	211	dapD	145	183	WP_181215543.1	113
1998	17.1533	33.1	3.2	0	47	31	34.043	274	215	dapD	169	169	WP_149932094.1	123
1999	12.7737	33.1	3.2	0	35	20	42.857	274	205	dapD	171	155	WP_182115849.1	121
2000	30.292	33.1	3.2	1	83	56	25.301	274	259	dapD	177	161	WP_044535415.1	85
2001	29.562	33.1	3.2	2	81	44	33.333	274	211	dapD	141	168	WP_010538720.1	88
2002	44.1606	33.5	3.3	3	121	74	27.273	274	226	dapD	107	191	WP_002562294.1	84
2003	14.2336	33.1	3.3	0	39	23	41.026	274	211	dapD	173	168	WP_149928214.1	130
2004	12.7737	33.1	3.3	0	35	20	42.857	274	205	dapD	171	155	WP_032597697.1	121
2005	14.2336	33.1	3.4	0	39	23	41.026	274	211	dapD	173	168	WP_122134924.1	130
2006	35.0365	33.9	3.4	4	96	61	29.167	274	186	dapD	93	181	WP_195356151.1	91
2007	64.5985	33.1	3.5	4	177	113	22.599	274	205	dapD	34	170	WP_013548002.1	13
2008	67.8832	33.1	3.5	6	186	103	23.118	274	211	dapD	49	177	WP_008766810.1	9
2009	70.8029	33.1	3.5	8	194	116	24.227	274	205	dapD	12	165	WP_004303589.1	3
2010	28.4672	33.1	3.5	2	78	49	33.333	274	205	dapD	130	155	WP_195665992.1	79
2011	43.7956	33.1	3.6	3	120	68	26.667	274	202	dapD	103	168	WP_087426740.1	49
2012	39.781	33.1	3.6	5	109	55	29.358	274	205	dapD	114	156	WP_004320769.1	53
2013	30.292	33.1	3.7	1	83	49	26.506	274	215	dapD	145	179	WP_188520493.1	97
2014	38.3212	33.5	3.8	4	105	60	26.667	274	196	dapD	93	179	WP_117985528.1	91
2015	35.0365	33.5	3.8	4	96	61	29.167	274	186	dapD	93	181	WP_118435126.1	91
2016	38.3212	33.5	3.8	4	105	60	26.667	274	196	dapD	93	179	WP_016661541.1	91
2017	26.6423	33.1	3.8	3	73	40	32.877	274	245	dapD	176	182	WP_192915313.1	116
2018	30.292	33.1	3.8	1	83	49	26.506	274	215	dapD	145	179	WP_022012607.1	97
2019	38.3212	33.5	3.9	4	105	60	26.667	274	196	dapD	93	179	WP_005658001.1	91
2020	34.6715	33.5	3.9	3	95	62	29.474	274	186	dapD	93	181	WP_087210805.1	91
2021	30.292	33.1	4	1	83	49	26.506	274	215	dapD	145	179	WP_122330256.1	97
2022	23.7226	33.5	4	3	65	38	33.846	274	155	dapD	93	152	WP_025832324.1	91
2023	30.292	33.1	4.1	1	83	49	26.506	274	215	dapD	145	179	WP_005778352.1	97
2024	10.9489	32.7	4.1	0	30	16	46.667	274	205	dapD	176	148	WP_005939756.1	119
2025	38.3212	33.5	4.1	4	105	60	26.667	274	196	dapD	93	179	WP_060385944.1	91
2026	43.4307	33.1	4.1	5	119	60	32.773	274	244	dapD	130	180	WP_196383388.1	78
2027	34.6715	33.5	4.1	3	95	62	29.474	274	186	dapD	93	181	WP_087406370.1	91
2028	21.1679	33.5	4.1	0	58	41	29.31	274	166	dapD	109	168	WP_005934131.1	111
2029	43.4307	32.7	4.2	5	119	60	32.773	274	244	dapD	130	159	WP_146302208.1	57
2030	29.1971	33.1	4.3	1	80	52	28.75	274	202	dapD	123	157	WP_186925396.1	83
2031	38.3212	33.5	4.3	4	105	60	26.667	274	196	dapD	93	179	WP_117857738.1	91
2032	38.3212	33.5	4.3	4	105	60	26.667	274	196	dapD	93	179	WP_117954991.1	91
2033	43.4307	32.7	4.3	5	119	60	32.773	274	244	dapD	130	180	WP_186764032.1	78
2034	47.4453	32.7	4.3	5	130	69	31.538	274	244	dapD	119	181	WP_005798549.1	68
2035	47.4453	32.3	4.5	5	130	69	31.538	274	244	dapD	119	145	WP_050427483.1	32
2036	32.4818	32.7	4.7	2	89	58	31.461	274	205	dapD	119	156	WP_196245996.1	69
2037	33.5766	33.1	4.7	4	92	49	30.435	274	210	dapD	130	280	WP_031532282.1	193
2038	16.4234	32.7	4.8	0	45	31	31.111	274	215	dapD	171	182	WP_191030836.1	138
2039	67.8832	32.7	4.8	6	186	103	23.118	274	211	dapD	49	177	WP_119965292.1	9
2040	34.3066	32.7	4.8	3	94	56	26.596	274	205	dapD	125	161	WP_149924986.1	68
2041	38.3212	33.1	4.9	4	105	60	26.667	274	196	dapD	93	179	WP_151878489.1	91
2042	35.0365	33.1	4.9	4	96	61	29.167	274	186	dapD	93	181	WP_195510716.1	91
2043	28.4672	32.3	4.9	2	78	49	33.333	274	205	dapD	130	131	WP_182425011.1	55
2044	67.8832	32.7	5	6	186	103	23.118	274	211	dapD	49	177	WP_117682005.1	9
2045	43.4307	32.7	5	5	119	60	32.773	274	244	dapD	130	180	WP_005788639.1	78
2046	67.8832	32.7	5.1	7	186	100	24.731	274	211	dapD	49	177	WP_018668247.1	9
2047	63.1387	32.7	5.1	5	173	115	24.277	274	205	dapD	34	170	WP_009128293.1	13
2048	67.1533	32.7	5.2	6	184	101	23.37	274	211	dapD	51	177	WP_122133289.1	11
2049	10.9489	32.7	5.2	0	30	18	40	274	205	dapD	176	159	WP_187323271.1	130
2050	70.8029	32.7	5.2	8	194	116	24.227	274	205	dapD	12	165	WP_055271086.1	3
2051	28.4672	32.3	5.3	2	78	49	33.333	274	205	dapD	130	132	WP_137569252.1	56
2052	39.4161	32.7	5.3	4	108	62	23.148	274	203	dapD	117	158	WP_183209243.1	51
2053	67.8832	32.7	5.3	6	186	103	23.118	274	211	dapD	49	177	WP_007665469.1	9
2054	45.2555	32.3	5.3	4	124	82	24.194	274	202	dapD	80	143	WP_147346697.1	31
2055	12.0438	32.7	5.4	0	33	21	36.364	274	203	dapD	171	157	WP_087321122.1	125
2056	67.8832	32.7	5.4	6	186	103	23.118	274	211	dapD	49	177	WP_010992415.1	9
2057	32.4818	32.3	5.4	2	89	58	31.461	274	205	dapD	119	119	WP_050441379.1	32
2058	13.8686	32.7	5.4	1	38	21	42.105	274	205	dapD	169	190	WP_005681325.1	153
2059	67.8832	32.7	5.4	6	186	103	23.118	274	211	dapD	49	177	WP_038611264.1	9
2060	37.9562	32.7	5.5	3	104	58	25.962	274	242	dapD	151	202	WP_077153887.1	106
2061	28.4672	32.3	5.5	2	78	49	33.333	274	205	dapD	130	132	WP_181980913.1	56
2062	34.6715	32.7	5.5	1	95	59	25.263	274	216	dapD	134	180	WP_011202967.1	86
2063	34.6715	32.7	5.5	1	95	59	25.263	274	216	dapD	134	180	WP_005815422.1	86
2064	34.6715	32.7	5.6	1	95	59	25.263	274	216	dapD	134	180	WP_032566579.1	86
2065	25.1825	32.7	5.7	1	69	35	34.783	274	205	dapD	147	162	WP_195442825.1	94
2066	34.6715	32.7	5.7	1	95	59	25.263	274	216	dapD	134	180	WP_032564954.1	86
2067	44.8905	32.7	5.7	4	123	78	26.016	274	214	dapD	104	158	WP_163221494.1	37
2068	43.0657	32.7	5.9	4	118	71	25.424	274	215	dapD	114	159	WP_186993741.1	43
2069	44.5255	32.7	5.9	4	122	76	27.049	274	214	dapD	105	158	WP_204401949.1	38
2070	34.6715	32.7	5.9	1	95	59	25.263	274	216	dapD	134	180	WP_032573298.1	86
2071	34.6715	32.7	6	1	95	59	25.263	274	216	dapD	134	180	WP_009292484.1	86
2072	19.3431	32.3	6	1	53	29	33.962	274	229	dapD	177	161	WP_018109325.1	115
2073	34.6715	32.7	6.1	1	95	59	25.263	274	216	dapD	134	180	WP_196036526.1	86
2074	36.4964	32.3	6.1	1	100	63	25	274	221	dapD	134	185	WP_122287978.1	86
2075	34.6715	32.7	6.1	1	95	59	25.263	274	216	dapD	134	180	WP_196984000.1	86
2076	11.3139	32.3	6.1	0	31	17	45.161	274	205	dapD	175	178	WP_032543707.1	148
2077	34.6715	32.3	6.2	1	95	59	25.263	274	216	dapD	134	180	WP_005793360.1	86
2078	34.6715	32.3	6.2	1	95	59	25.263	274	216	dapD	134	180	WP_182127280.1	86
2079	34.6715	32.3	6.2	1	95	59	25.263	274	216	dapD	134	180	WP_032601082.1	86
2080	40.8759	32.7	6.2	2	112	76	23.214	274	212	dapD	103	284	WP_005808868.1	181
2081	47.0803	32.7	6.3	6	129	62	27.907	274	240	dapD	123	299	WP_163172108.1	191
2082	31.7518	32.3	6.3	2	87	52	28.736	274	205	dapD	121	162	WP_055295313.1	84
2083	30.292	32.3	6.3	1	83	49	26.506	274	215	dapD	145	182	WP_008640640.1	100
2084	11.3139	32.3	6.3	0	31	17	45.161	274	205	dapD	175	178	WP_101603258.1	148
2085	40.8759	32.3	6.3	4	112	78	25	274	214	dapD	109	165	WP_195500820.1	54
2086	34.6715	32.3	6.5	1	95	59	25.263	274	216	dapD	134	180	WP_069108238.1	86
2087	28.8321	32.3	6.5	2	79	47	27.848	274	211	dapD	143	118	WP_118418793.1	40
2088	34.6715	32.3	6.6	1	95	59	25.263	274	216	dapD	134	180	WP_032596001.1	86
2089	67.8832	32.3	6.6	6	186	103	23.118	274	211	dapD	49	177	WP_117463047.1	9
2090	34.6715	32.3	6.7	1	95	59	25.263	274	216	dapD	134	180	WP_115473776.1	86
2091	34.6715	32.3	6.8	1	95	59	25.263	274	216	dapD	134	180	WP_032574442.1	86
2092	34.6715	32.3	6.8	2	95	46	27.368	274	211	dapD	140	177	WP_025019232.1	83
2093	27.7372	32.3	6.8	1	76	44	26.316	274	215	dapD	152	182	WP_022137890.1	107
2094	44.8905	32.7	6.8	5	123	79	25.203	274	214	dapD	104	158	WP_018108912.1	37
2095	34.6715	32.3	6.9	1	95	59	25.263	274	216	dapD	134	180	WP_005788303.1	86
2096	22.6277	32.3	6.9	2	62	38	29.032	274	229	dapD	168	196	WP_117809547.1	141
2097	13.8686	32.3	6.9	1	38	21	42.105	274	205	dapD	169	154	WP_198285327.1	117
2098	47.4453	32	7	5	130	69	31.538	274	244	dapD	119	145	WP_050552424.1	32
2099	25.1825	32.3	7	1	69	35	34.783	274	205	dapD	147	162	WP_199487891.1	94
2100	34.6715	32.3	7	1	95	59	25.263	274	216	dapD	134	180	WP_032578622.1	86
2101	25.1825	32.3	7	1	69	35	34.783	274	205	dapD	147	162	WP_074559216.1	94
2102	27.7372	32.3	7.1	1	76	44	26.316	274	215	dapD	152	182	WP_044656649.1	107
2103	34.6715	32.3	7.1	1	95	59	25.263	274	216	dapD	134	180	WP_065849926.1	86
2104	34.6715	32.3	7.1	1	95	59	25.263	274	216	dapD	134	180	WP_032563083.1	86
2105	25.1825	32.3	7.2	1	69	35	34.783	274	205	dapD	147	162	WP_195358861.1	94
2106	25.1825	32.3	7.2	1	69	35	34.783	274	205	dapD	147	162	WP_181884920.1	94
2107	27.7372	32.3	7.3	1	76	44	26.316	274	215	dapD	152	182	WP_073346249.1	107
2108	25.1825	32.3	7.3	1	69	35	34.783	274	205	dapD	147	162	WP_008648695.1	94
2109	25.1825	32.3	7.3	1	69	35	34.783	274	205	dapD	147	162	WP_004300595.1	94
2110	36.8613	32.7	7.4	4	101	56	27.723	274	221	dapD	134	300	WP_204476290.1	204
2111	36.8613	32.7	7.4	4	101	56	27.723	274	221	dapD	134	300	WP_072541290.1	204
2112	18.2482	32	7.4	0	50	36	28	274	224	dapD	175	77	WP_049778914.1	28
2113	18.2482	32	7.4	0	50	32	36	274	220	dapD	171	168	WP_165014453.1	119
2114	24.8175	32	7.5	1	68	34	35.294	274	203	dapD	146	119	WP_087321306.1	52
2115	11.3139	32.3	7.5	0	31	18	41.935	274	205	dapD	175	172	WP_195439613.1	142
2116	25.1825	32.3	7.6	1	69	35	34.783	274	205	dapD	147	162	WP_171033584.1	94
2117	50.7299	32	7.8	5	139	84	26.619	274	229	dapD	95	140	WP_074707595.1	16
2118	11.3139	32.3	7.8	0	31	18	41.935	274	205	dapD	175	172	WP_008765266.1	142
2119	28.8321	32	7.9	2	79	47	27.848	274	211	dapD	143	118	WP_004325742.1	40
2120	70.8029	32.3	8	8	194	116	24.227	274	205	dapD	12	165	WP_022275134.1	3
2121	25.1825	32	8.1	1	69	35	34.783	274	205	dapD	147	162	WP_187343873.1	94
2122	10.9489	32	8.1	0	30	14	53.333	274	204	dapD	175	128	WP_204502456.1	99
2123	47.4453	32	8.2	6	130	83	26.923	274	232	dapD	109	178	WP_083580574.1	55
2124	37.2263	32	8.3	5	102	49	31.373	274	192	dapD	107	180	WP_138334083.1	84
2125	31.7518	32	8.6	2	87	52	28.736	274	205	dapD	121	162	WP_195333746.1	84
2126	14.9635	31.6	8.6	0	41	28	31.707	274	215	dapD	175	131	WP_204476234.1	91
2127	30.292	32	8.7	1	83	49	26.506	274	215	dapD	145	182	WP_143259871.1	100
2128	12.7737	31.6	8.8	0	35	21	40	274	205	dapD	171	107	WP_025832037.1	73
2129	34.6715	32	8.8	2	95	46	27.368	274	211	dapD	140	177	WP_087426977.1	83
2130	27.7372	32	8.8	1	76	44	26.316	274	215	dapD	152	182	WP_167965796.1	107
2131	13.5036	32	8.9	0	37	23	37.838	274	211	dapD	175	184	WP_009293235.1	148
2132	11.3139	32	8.9	0	31	17	45.161	274	205	dapD	175	162	WP_122202337.1	132
2133	30.292	32	9	1	83	49	26.506	274	215	dapD	145	182	WP_195655315.1	100
2134	30.292	32.3	9	2	83	49	30.12	274	221	dapD	139	74	WP_117710547.1	1
2135	17.5182	32.3	9	0	48	28	41.667	274	69	dapD	22	111	WP_195414448.1	64
2136	13.5036	32	9.3	0	37	23	37.838	274	211	dapD	175	184	WP_032595045.1	148
2137	32.4818	31.6	9.4	2	89	60	26.966	274	205	dapD	121	130	WP_081030053.1	43
2138	34.6715	32	9.4	2	95	46	27.368	274	211	dapD	140	177	WP_032531714.1	83
2139	36.4964	32	9.4	2	100	45	28	274	229	dapD	151	188	WP_148371392.1	95
2140	11.3139	31.6	9.5	0	31	15	51.613	274	205	dapD	175	147	WP_191031407.1	117
2141	23.3577	31.2	9.7	3	64	24	39.063	274	203	dapD	151	84	WP_209441904.1	25
2142	36.4964	32	9.7	2	100	45	28	274	229	dapD	151	188	WP_077152922.1	95
2143	11.3139	31.6	9.7	0	31	17	45.161	274	205	dapD	175	154	WP_050486462.1	124
2144	32.8467	31.6	9.8	2	90	61	26.667	274	202	dapD	118	146	WP_022219741.1	57
2145	34.6715	32.3	9.8	3	95	63	28.421	274	186	dapD	93	181	WP_195667658.1	91
2414	32.1168	35.4	0.6	3	88	51	27.273	274	253	dapF	176	157	WP_186925635.1	73
2415	27.7372	33.1	4.8	2	76	49	30.263	274	132	dapF	61	266	WP_098032898.1	191
2416	26.6423	33.1	6.8	2	73	48	31.507	274	121	dapF	51	657	WP_183128233.1	585
2417	36.4964	32.7	8.3	4	100	61	29	274	150	dapF	61	288	WP_057088888.1	189
2418	27.7372	32.3	9.7	3	76	48	31.579	274	132	dapF	61	265	WP_071148714.1	190
2421	43.0052	42	0.002	1	83	58	27.711	193	177	dcd	95	162	WP_195365158.1	82
2422	52.3316	37.7	0.073	1	101	77	22.772	193	165	dcd	65	137	WP_042369813.1	38
2423	41.4508	36.6	0.23	0	80	58	27.5	193	179	dcd	100	269	WP_167960278.1	190
2424	41.4508	35.4	0.51	0	80	60	25	193	179	dcd	100	269	WP_044653249.1	190
2425	41.4508	35	0.69	0	80	59	26.25	193	179	dcd	100	269	WP_195661777.1	190
2426	41.4508	35	0.83	0	80	60	25	193	179	dcd	100	269	WP_004322922.1	190
2427	41.4508	34.7	1	0	80	59	26.25	193	179	dcd	100	267	WP_195398906.1	188
2428	41.4508	34.7	1	0	80	60	25	193	179	dcd	100	267	WP_118032383.1	188
2429	41.4508	34.7	1.2	0	80	60	25	193	179	dcd	100	269	WP_055271466.1	190
2430	41.4508	34.3	1.2	0	80	60	25	193	179	dcd	100	269	WP_010535762.1	190
2431	41.4508	34.3	1.2	0	80	60	25	193	179	dcd	100	269	WP_109116034.1	190
2432	41.4508	34.3	1.3	0	80	60	25	193	179	dcd	100	269	WP_138337671.1	190
2433	41.4508	34.3	1.3	0	80	60	25	193	179	dcd	100	269	WP_022301236.1	190
2434	41.4508	34.3	1.3	0	80	60	25	193	179	dcd	100	266	WP_073347255.1	187
2435	41.4508	33.9	1.7	0	80	60	25	193	179	dcd	100	269	WP_195582213.1	190
2436	41.4508	33.9	1.9	0	80	60	25	193	179	dcd	100	267	WP_004302572.1	188
2437	41.4508	33.5	2.8	0	80	60	25	193	179	dcd	100	267	WP_008646569.1	188
2438	41.4508	33.5	2.9	0	80	60	25	193	179	dcd	100	267	WP_115483946.1	188
2439	41.4508	33.5	2.9	0	80	60	25	193	179	dcd	100	267	WP_117611120.1	188
2440	41.4508	33.1	3.1	0	80	60	25	193	179	dcd	100	267	WP_195354417.1	188
2441	41.4508	33.1	3.2	0	80	60	25	193	179	dcd	100	267	WP_122135738.1	188
2442	41.4508	33.1	3.2	0	80	60	25	193	179	dcd	100	267	WP_195637132.1	188
2443	41.4508	33.1	3.2	0	80	60	25	193	179	dcd	100	267	WP_007747691.1	188
2444	41.4508	33.1	3.4	0	80	60	25	193	179	dcd	100	267	WP_032849372.1	188
2445	41.4508	33.1	3.4	0	80	60	25	193	179	dcd	100	267	WP_009001114.1	188
2446	41.4508	33.1	3.5	0	80	60	25	193	179	dcd	100	267	WP_195455582.1	188
2447	41.4508	33.1	3.5	0	80	60	25	193	179	dcd	100	267	WP_117932757.1	188
2448	41.4508	33.1	3.5	0	80	60	25	193	179	dcd	100	267	WP_195357841.1	188
2449	41.4508	33.1	3.5	0	80	60	25	193	179	dcd	100	267	WP_004311134.1	188
2450	41.4508	33.1	3.5	0	80	60	25	193	179	dcd	100	267	WP_195646789.1	188
2451	41.4508	33.1	3.6	0	80	60	25	193	179	dcd	100	267	WP_004323926.1	188
2452	41.4508	33.1	3.7	0	80	60	25	193	179	dcd	100	267	WP_022274783.1	188
2453	41.4508	33.1	3.8	0	80	60	25	193	179	dcd	100	267	WP_195532063.1	188
2454	41.4508	32.7	3.9	0	80	60	25	193	179	dcd	100	267	WP_099146598.1	188
2455	41.4508	32.7	4.1	0	80	60	25	193	179	dcd	100	267	WP_074556537.1	188
2456	41.4508	32.7	4.8	0	80	61	23.75	193	179	dcd	100	267	WP_191031488.1	188
2457	41.4508	32.7	4.8	0	80	60	25	193	179	dcd	100	267	WP_195649383.1	188
2458	41.4508	32.7	4.9	0	80	60	25	193	179	dcd	100	269	WP_073347187.1	190
2459	41.4508	32.7	5	0	80	60	25	193	179	dcd	100	267	WP_007762242.1	188
2460	49.7409	32.3	5.6	2	96	67	27.083	193	192	dcd	100	306	WP_032940767.1	211
2461	49.7409	32.3	5.7	2	96	67	27.083	193	192	dcd	100	306	WP_007841244.1	211
2462	49.7409	32.3	5.7	2	96	67	27.083	193	192	dcd	100	306	WP_087337714.1	211
2463	49.7409	32.3	5.7	2	96	67	27.083	193	192	dcd	100	306	WP_007855461.1	211
2464	49.7409	32.3	5.7	2	96	67	27.083	193	192	dcd	100	306	WP_022185282.1	211
2465	46.114	32.3	6.3	1	89	65	24.719	193	186	dcd	100	273	WP_195510638.1	185
2466	46.114	32.3	6.3	1	89	65	24.719	193	186	dcd	100	273	WP_129617276.1	185
2467	46.114	32.3	6.3	1	89	65	24.719	193	186	dcd	100	273	WP_044266359.1	185
2468	46.114	32.3	6.4	1	89	65	24.719	193	186	dcd	100	273	WP_195356907.1	185
2469	41.4508	32.3	6.4	0	80	60	25	193	179	dcd	100	269	WP_196069807.1	190
2470	46.114	32.3	6.4	1	89	65	24.719	193	186	dcd	100	273	WP_195668690.1	185
2471	46.114	32.3	6.5	1	89	65	24.719	193	186	dcd	100	273	WP_044096321.1	185
2472	46.114	32.3	6.6	1	89	65	24.719	193	186	dcd	100	273	WP_118221428.1	185
2473	46.114	32.3	6.7	1	89	65	24.719	193	186	dcd	100	273	WP_029427907.1	185
2474	46.114	32.3	6.7	1	89	65	24.719	193	186	dcd	100	273	WP_195738722.1	185
2475	46.114	32.3	6.7	1	89	65	24.719	193	186	dcd	100	273	WP_195353824.1	185
2476	46.114	32.3	6.8	1	89	65	24.719	193	186	dcd	100	273	WP_007210266.1	185
2477	41.4508	32.3	6.8	0	80	60	25	193	179	dcd	100	269	WP_172556961.1	190
2478	46.114	32.3	6.8	1	89	65	24.719	193	186	dcd	100	273	WP_195652884.1	185
2479	46.114	32.3	6.9	1	89	65	24.719	193	186	dcd	100	273	WP_149949989.1	185
2480	41.4508	32.3	6.9	0	80	60	25	193	179	dcd	100	267	WP_195629227.1	188
2481	46.114	32	7.2	1	89	65	24.719	193	186	dcd	100	273	WP_007218919.1	185
2482	46.114	32	7.4	1	89	65	24.719	193	186	dcd	100	273	WP_118401915.1	185
2483	47.1503	32	7.4	1	91	64	27.473	193	188	dcd	100	297	WP_117725425.1	207
2484	47.1503	32	8	1	91	64	27.473	193	188	dcd	100	282	WP_167549120.1	192
2485	46.114	32	8.3	1	89	65	24.719	193	186	dcd	100	273	WP_022391752.1	185
2486	46.114	32	8.4	1	89	65	24.719	193	186	dcd	100	273	WP_118463770.1	185
2487	46.114	32	8.4	1	89	65	24.719	193	186	dcd	100	273	WP_149925037.1	185
2488	46.114	32	8.4	1	89	65	24.719	193	186	dcd	100	273	WP_149938640.1	185
2489	41.4508	31.6	8.5	0	80	61	23.75	193	179	dcd	100	264	WP_196065580.1	185
2490	48.8889	49.7	1.76e-06	0	66	41	37.879	135	70	dicA	5	67	WP_120360035.1	2
2491	47.4074	41.2	0.000302	1	64	35	40.625	135	69	dicA	6	70	WP_167967191.1	10
2492	47.4074	41.2	0.000322	1	64	35	40.625	135	69	dicA	6	70	WP_117723683.1	10
2493	51.8519	41.6	0.000455	1	70	43	37.143	135	70	dicA	1	69	WP_018665764.1	1
2494	43.7037	40.4	0.00055	0	59	34	42.373	135	64	dicA	6	68	WP_195425516.1	10
2495	47.4074	39.7	0.001	1	64	36	39.063	135	69	dicA	6	70	WP_118216176.1	10
2496	51.8519	40.4	0.001	1	70	45	34.286	135	70	dicA	1	69	WP_017142056.1	1
2497	48.8889	41.6	0.001	1	66	36	34.848	135	63	dicA	5	67	WP_120360904.1	2
2498	51.8519	40	0.002	1	70	45	34.286	135	70	dicA	1	69	WP_044265799.1	1
2499	39.2593	38.5	0.003	0	53	32	39.623	135	59	dicA	7	55	WP_204443257.1	3
2500	51.8519	38.5	0.003	1	70	45	34.286	135	70	dicA	1	69	WP_032601285.1	1
2501	51.8519	39.3	0.004	1	70	44	35.714	135	70	dicA	1	69	WP_195474695.1	1
2502	51.8519	38.9	0.004	1	70	44	35.714	135	70	dicA	1	69	WP_004291658.1	1
2503	51.8519	38.9	0.004	1	70	45	34.286	135	70	dicA	1	69	WP_005821597.1	1
2504	51.8519	38.9	0.004	1	70	44	35.714	135	70	dicA	1	69	WP_009125451.1	1
2505	51.8519	38.9	0.004	1	70	45	34.286	135	70	dicA	1	69	WP_032590600.1	1
2506	51.8519	38.9	0.004	1	70	45	34.286	135	70	dicA	1	69	WP_008769911.1	1
2507	51.8519	38.9	0.004	1	70	45	34.286	135	70	dicA	1	69	WP_122334344.1	1
2508	51.8519	38.9	0.004	1	70	45	34.286	135	70	dicA	1	69	WP_032579270.1	1
2509	51.8519	38.9	0.005	1	70	45	34.286	135	70	dicA	1	69	WP_032592041.1	1
2510	51.8519	38.9	0.005	1	70	45	34.286	135	70	dicA	1	69	WP_032497322.1	1
2511	71.8519	38.5	0.005	1	97	60	25.773	135	102	dicA	6	85	WP_118418657.1	1
2512	51.8519	38.5	0.006	1	70	45	34.286	135	70	dicA	1	69	WP_032576934.1	1
2513	45.9259	37.7	0.006	1	62	39	33.871	135	64	dicA	5	67	WP_016267069.1	6
2514	53.3333	37.7	0.008	0	72	53	26.389	135	77	dicA	6	72	WP_120139363.1	1
2515	37.7778	37.4	0.008	0	51	34	33.333	135	61	dicA	11	59	WP_034528053.1	9
2516	59.2593	37.7	0.009	1	80	50	32.5	135	83	dicA	8	94	WP_049896948.1	15
2517	44.4444	38.5	0.01	0	60	40	33.333	135	69	dicA	10	63	WP_087295651.1	4
2518	71.8519	37.4	0.011	1	97	61	24.742	135	102	dicA	6	85	WP_117867220.1	1
2519	37.7778	36.6	0.013	0	51	35	31.373	135	61	dicA	11	59	WP_055167336.1	9
2520	37.7778	36.6	0.014	0	51	35	31.373	135	61	dicA	11	59	WP_018669189.1	9
2521	40	38.5	0.014	0	54	35	35.185	135	59	dicA	6	54	WP_151878761.1	1
2522	37.7778	36.6	0.014	0	51	34	33.333	135	61	dicA	11	59	WP_195504186.1	9
2523	51.8519	37.4	0.015	1	70	46	32.857	135	70	dicA	1	69	WP_005808213.1	1
2524	51.8519	37.4	0.016	1	70	46	32.857	135	70	dicA	1	69	WP_122127659.1	1
2525	53.3333	37	0.017	0	72	54	25	135	77	dicA	6	72	WP_026314945.1	1
2526	37.7778	37	0.018	0	51	34	33.333	135	60	dicA	10	55	WP_163223965.1	5
2527	37.7778	35.4	0.036	0	51	34	33.333	135	61	dicA	11	59	WP_117707015.1	9
2528	37.7778	35.4	0.037	0	51	34	33.333	135	61	dicA	11	59	WP_117719781.1	9
2529	44.4444	36.2	0.041	1	60	40	30	135	66	dicA	9	103	WP_196052767.1	44
2530	45.9259	35.4	0.042	1	62	41	30.645	135	64	dicA	5	67	WP_049129975.1	6
2531	45.1852	35.8	0.048	1	61	40	31.148	135	67	dicA	9	104	WP_004294057.1	44
2532	44.4444	35.8	0.054	1	60	39	31.667	135	66	dicA	9	103	WP_071145463.1	44
2533	57.037	36.2	0.054	1	77	54	28.571	135	82	dicA	6	76	WP_138301792.1	1
2534	37.7778	35	0.054	0	51	35	31.373	135	61	dicA	11	59	WP_122377396.1	9
2535	37.7778	35	0.057	0	51	35	31.373	135	61	dicA	11	59	WP_061437681.1	9
2536	45.9259	35	0.065	1	62	41	30.645	135	64	dicA	5	67	WP_005656981.1	6
2537	37.7778	34.7	0.072	0	51	35	31.373	135	61	dicA	11	59	WP_007478359.1	9
2538	64.4444	35.4	0.074	2	87	58	28.736	135	88	dicA	6	112	WP_120360889.1	26
2539	43.7037	36.2	0.074	1	59	36	33.898	135	63	dicA	8	63	WP_151874150.1	5
2540	37.7778	34.7	0.084	0	51	35	31.373	135	61	dicA	11	59	WP_195579032.1	9
2541	46.6667	34.3	0.096	0	63	43	31.746	135	63	dicA	1	63	WP_032559923.1	1
2542	40.7407	34.3	0.096	0	55	34	38.182	135	62	dicA	8	60	WP_121766007.1	6
2543	40.7407	34.3	0.11	0	55	34	38.182	135	62	dicA	8	60	WP_024987365.1	6
2544	38.5185	34.3	0.11	0	52	33	36.538	135	59	dicA	8	55	WP_005784908.1	4
2545	44.4444	35	0.11	1	60	38	33.333	135	66	dicA	9	103	WP_163212898.1	44
2546	45.9259	34.3	0.14	1	62	42	29.032	135	64	dicA	5	67	WP_002561180.1	6
2547	38.5185	33.9	0.14	0	52	33	36.538	135	59	dicA	8	55	WP_005818358.1	4
2548	44.4444	34.7	0.15	1	60	40	30	135	66	dicA	9	103	WP_167961688.1	44
2549	44.4444	34.3	0.17	1	60	40	30	135	66	dicA	9	103	WP_195407432.1	44
2550	49.6296	33.9	0.17	2	67	44	29.851	135	64	dicA	1	67	WP_008620337.1	1
2551	30.3704	33.9	0.18	0	41	27	34.146	135	62	dicA	22	59	WP_195564891.1	19
2552	44.4444	34.3	0.19	1	60	40	30	135	66	dicA	9	103	WP_007209550.1	44
2553	44.4444	34.3	0.19	1	60	40	30	135	66	dicA	9	103	WP_018668558.1	44
2554	44.4444	34.3	0.19	1	60	40	30	135	66	dicA	9	103	WP_032530989.1	44
2555	44.4444	34.3	0.19	1	60	40	30	135	66	dicA	9	103	WP_008768956.1	44
2556	44.4444	34.3	0.19	1	60	40	30	135	66	dicA	9	103	WP_122142182.1	44
2557	45.1852	34.7	0.19	0	61	40	34.426	135	67	dicA	7	118	WP_163215584.1	58
2558	44.4444	34.3	0.2	1	60	40	30	135	66	dicA	9	103	WP_118436352.1	44
2559	44.4444	34.3	0.21	1	60	40	30	135	66	dicA	9	103	WP_077153632.1	44
2560	44.4444	34.3	0.21	1	60	40	30	135	66	dicA	9	103	WP_118467278.1	44
2561	44.4444	33.9	0.22	1	60	40	30	135	66	dicA	9	103	WP_122118836.1	44
2562	44.4444	33.9	0.25	1	60	40	30	135	66	dicA	9	103	WP_005820447.1	44
2563	44.4444	33.9	0.25	1	60	40	30	135	66	dicA	9	103	WP_005778038.1	44
2564	29.6296	33.1	0.26	0	40	25	37.5	135	59	dicA	20	53	WP_036632779.1	14
2565	45.1852	34.3	0.26	0	61	39	36.066	135	67	dicA	7	118	WP_032584775.1	58
2566	40.7407	32.7	0.31	0	55	34	38.182	135	62	dicA	8	60	WP_004316118.1	6
2567	40.7407	32.7	0.31	0	55	34	38.182	135	62	dicA	8	60	WP_004298788.1	6
2568	62.963	34.7	0.33	2	85	58	28.235	135	117	dicA	34	292	WP_195354216.1	210
2569	40.7407	32.7	0.33	0	55	34	38.182	135	62	dicA	8	60	WP_032855806.1	6
2570	45.1852	33.9	0.37	0	61	40	34.426	135	67	dicA	7	118	WP_022136691.1	58
2571	29.6296	32.7	0.4	0	40	28	30	135	61	dicA	22	59	WP_032537680.1	20
2572	45.1852	33.5	0.41	0	61	40	34.426	135	67	dicA	7	118	WP_195407883.1	58
2573	45.1852	33.5	0.51	0	61	41	32.787	135	67	dicA	7	118	WP_148727445.1	58
2574	29.6296	32.3	0.51	0	40	24	40	135	59	dicA	20	53	WP_163175795.1	14
2575	45.9259	33.5	0.51	1	62	41	32.258	135	70	dicA	10	64	WP_199666203.1	3
2576	45.1852	33.1	0.53	0	61	41	32.787	135	67	dicA	7	118	WP_027324585.1	58
2577	45.1852	33.1	0.56	0	61	39	36.066	135	67	dicA	7	118	WP_034531284.1	58
2578	45.1852	33.1	0.6	0	61	41	32.787	135	67	dicA	7	118	WP_204392238.1	58
2579	44.4444	32.7	0.63	1	60	40	30	135	66	dicA	9	103	WP_117907980.1	44
2580	45.1852	33.1	0.65	0	61	41	32.787	135	67	dicA	7	118	WP_204508763.1	58
2581	40	32.7	0.67	1	54	34	33.333	135	61	dicA	8	68	WP_024997081.1	17
2582	54.0741	32.7	0.72	3	73	43	30.137	135	70	dicA	2	72	WP_138273563.1	4
2583	45.1852	32.7	0.75	0	61	40	34.426	135	67	dicA	7	118	WP_042369786.1	58
2584	36.2963	32	0.77	0	49	31	36.735	135	59	dicA	11	53	WP_008657173.1	5
2585	29.6296	32	0.79	0	40	27	32.5	135	61	dicA	22	58	WP_132060824.1	19
2586	41.4815	32.7	0.79	0	56	39	30.357	135	64	dicA	9	99	WP_122288016.1	44
2587	54.8148	32.7	0.89	0	74	55	25.676	135	79	dicA	6	74	WP_018109734.1	1
2588	45.1852	32.7	0.93	0	61	40	34.426	135	67	dicA	7	118	WP_195348934.1	58
2589	45.9259	32.3	1	1	62	43	29.032	135	71	dicA	10	64	WP_173003749.1	4
2590	45.1852	32.3	1.1	1	61	41	29.508	135	67	dicA	9	104	WP_118308530.1	44
2591	61.4815	32	1.1	3	83	50	27.711	135	90	dicA	8	89	WP_044162995.1	17
2592	49.6296	32.3	1.1	1	67	41	35.821	135	67	dicA	1	118	WP_018110143.1	54
2593	44.4444	32	1.3	1	60	41	28.333	135	66	dicA	9	103	WP_087412468.1	44
2594	45.1852	32.3	1.3	0	61	41	32.787	135	67	dicA	7	118	WP_122136662.1	58
2595	54.8148	33.1	1.4	3	74	45	29.73	135	124	dicA	54	90	WP_118422753.1	21
2596	45.1852	32	1.5	0	61	41	32.787	135	67	dicA	7	118	WP_004295590.1	58
2597	45.1852	32	1.5	0	61	41	32.787	135	67	dicA	7	118	WP_022199636.1	58
2598	37.7778	31.2	1.6	0	51	36	29.412	135	61	dicA	11	62	WP_117945445.1	12
2599	45.1852	32	1.7	0	61	41	32.787	135	67	dicA	7	118	WP_008022706.1	58
2600	37.7778	31.2	1.7	0	51	36	29.412	135	61	dicA	11	62	WP_072067705.1	12
2601	45.1852	32	1.8	0	61	40	34.426	135	67	dicA	7	131	WP_122287773.1	71
2602	42.2222	30.8	1.8	0	57	39	31.579	135	64	dicA	8	60	WP_010185038.1	4
2603	45.1852	31.6	1.9	0	61	42	31.148	135	67	dicA	7	118	WP_060408253.1	58
2604	42.963	31.2	2	0	58	40	31.034	135	59	dicA	2	89	WP_022393771.1	32
2605	45.1852	31.6	2	0	61	41	32.787	135	67	dicA	7	118	WP_175629674.1	58
2606	45.1852	31.6	2.3	0	61	40	34.426	135	67	dicA	7	131	WP_122119209.1	71
2607	28.8889	30.4	2.6	0	39	24	38.462	135	64	dicA	26	61	WP_005815647.1	23
2608	44.4444	31.2	2.7	1	60	40	30	135	66	dicA	9	100	WP_087427138.1	41
2609	62.963	32	2.7	2	85	59	27.059	135	117	dicA	34	292	WP_008997945.1	210
2610	30.3704	30.4	2.7	0	41	26	36.585	135	60	dicA	20	55	WP_204429203.1	15
2611	51.8519	31.2	2.8	1	70	50	27.143	135	70	dicA	1	69	WP_004321740.1	1
2612	45.1852	31.2	2.8	0	61	41	32.787	135	67	dicA	7	118	WP_008998539.1	58
2613	45.1852	31.2	2.9	0	61	42	31.148	135	67	dicA	7	118	WP_138292858.1	58
2614	39.2593	32	2.9	0	53	37	30.189	135	60	dicA	8	58	WP_151922590.1	6
2615	30.3704	30.4	3.1	0	41	26	36.585	135	60	dicA	20	55	WP_182127236.1	15
2616	100.741	31.6	3.1	7	136	87	24.265	135	131	dicA	8	144	WP_025833761.1	13
2617	45.1852	31.2	3.1	0	61	40	34.426	135	67	dicA	7	131	WP_044136041.1	71
2618	45.1852	31.2	3.1	0	61	40	34.426	135	67	dicA	7	131	WP_050427447.1	71
2619	39.2593	30	3.2	0	53	38	28.302	135	63	dicA	11	60	WP_104405766.1	8
2620	30.3704	30	3.5	0	41	27	34.146	135	60	dicA	20	54	WP_117917001.1	14
2621	40.7407	30.8	3.6	0	55	38	30.909	135	61	dicA	7	59	WP_005805154.1	5
2622	45.1852	30.8	3.9	0	61	43	29.508	135	67	dicA	7	118	WP_075319281.1	58
2623	45.1852	30.8	4.1	0	61	40	34.426	135	67	dicA	7	131	WP_050443895.1	71
2624	45.1852	30.8	4.1	0	61	41	32.787	135	67	dicA	7	118	WP_118307250.1	58
2625	37.7778	30	4.1	0	51	36	29.412	135	61	dicA	11	63	WP_125041164.1	13
2626	42.2222	30	4.2	0	57	40	29.825	135	62	dicA	6	62	WP_186993342.1	6
2627	54.8148	31.6	4.2	3	74	45	29.73	135	124	dicA	54	90	WP_195667755.1	21
2628	34.8148	30.4	4.5	0	47	31	34.043	135	62	dicA	16	92	WP_106069804.1	46
2629	39.2593	30	4.5	0	53	38	28.302	135	63	dicA	11	60	WP_204508380.1	8
2630	54.8148	31.6	4.6	3	74	45	29.73	135	124	dicA	54	90	WP_118465329.1	21
2631	54.8148	31.6	4.8	3	74	45	29.73	135	124	dicA	54	90	WP_118223391.1	21
2632	54.8148	31.6	4.8	3	74	45	29.73	135	124	dicA	54	90	WP_130070173.1	21
2633	54.8148	31.2	5	3	74	45	29.73	135	124	dicA	54	90	WP_118308353.1	21
2634	45.1852	30.8	5	1	61	40	32.787	135	71	dicA	11	62	WP_195631178.1	3
2635	54.8148	31.2	5.1	3	74	45	29.73	135	124	dicA	54	90	WP_117707512.1	21
2636	54.8148	31.2	5.1	3	74	45	29.73	135	124	dicA	54	90	WP_138293173.1	21
2637	54.8148	31.2	5.3	3	74	45	29.73	135	124	dicA	54	90	WP_021967085.1	21
2638	56.2963	31.2	5.3	3	76	47	28.947	135	124	dicA	52	90	WP_022391955.1	19
2639	45.1852	30.8	5.5	1	61	40	32.787	135	71	dicA	11	62	WP_195401695.1	3
2640	80	31.2	5.6	3	108	62	25.926	135	133	dicA	33	573	WP_118403455.1	477
2641	29.6296	29.6	5.6	0	40	25	37.5	135	59	dicA	20	53	WP_057282199.1	14
2642	45.1852	30.8	5.7	1	61	40	32.787	135	71	dicA	11	62	WP_117514295.1	3
2643	35.5556	31.2	5.8	0	48	30	37.5	135	133	dicA	86	177	WP_122364789.1	130
2644	35.5556	31.2	5.8	0	48	30	37.5	135	133	dicA	86	177	WP_122134553.1	130
2645	44.4444	30	5.9	1	60	41	28.333	135	66	dicA	9	100	WP_204430534.1	41
2646	40.7407	30	5.9	1	55	39	27.273	135	61	dicA	8	73	WP_044268440.1	19
2647	56.2963	31.2	5.9	3	76	47	28.947	135	124	dicA	52	96	WP_117693149.1	25
2648	38.5185	30	6.1	1	52	33	34.615	135	53	dicA	2	82	WP_195476688.1	32
2649	31.8519	29.3	6.1	0	43	29	32.558	135	62	dicA	20	59	WP_032543226.1	17
2650	40	30	6.2	0	54	38	29.63	135	62	dicA	9	93	WP_007760060.1	40
2651	31.8519	29.3	6.2	0	43	29	32.558	135	62	dicA	20	54	WP_049133579.1	12
2652	40.7407	31.2	6.3	2	55	33	34.545	135	124	dicA	73	90	WP_178256325.1	36
2653	44.4444	30	6.5	1	60	42	26.667	135	66	dicA	9	103	WP_005815696.1	44
2654	44.4444	30	6.6	1	60	42	26.667	135	66	dicA	9	103	WP_182115796.1	44
2655	34.8148	29.6	6.6	0	47	32	31.915	135	62	dicA	16	74	WP_120138363.1	28
2656	34.8148	29.6	6.7	0	47	32	31.915	135	62	dicA	16	74	WP_195299415.1	28
2657	45.9259	29.3	6.9	1	62	44	27.419	135	62	dicA	1	61	WP_042987603.1	1
2658	31.8519	29.3	7	0	43	29	32.558	135	62	dicA	20	59	WP_118403967.1	17
2659	45.1852	30.4	7.1	0	61	41	32.787	135	67	dicA	7	131	WP_022348486.1	71
2660	34.0741	29.3	7.6	0	46	31	32.609	135	67	dicA	22	50	WP_208060054.1	5
2661	42.2222	29.3	7.8	0	57	40	29.825	135	64	dicA	8	60	WP_044547039.1	4
2662	40.7407	29.6	7.8	1	55	39	27.273	135	61	dicA	8	64	WP_009126465.1	10
2663	45.1852	30	7.8	0	61	41	32.787	135	67	dicA	7	131	WP_005786310.1	71
2664	40.7407	29.6	8.1	1	55	37	30.909	135	61	dicA	8	73	WP_118032148.1	19
2665	45.9259	29.3	8.3	0	62	42	32.258	135	69	dicA	8	71	WP_163177446.1	10
2666	45.1852	30	8.8	0	61	41	32.787	135	67	dicA	7	131	WP_050427948.1	71
2667	34.8148	29.6	9.3	0	47	32	31.915	135	62	dicA	16	95	WP_204508068.1	49
2668	54.0741	29.6	9.3	2	73	48	26.027	135	79	dicA	8	86	WP_117879145.1	19
2669	40.7407	29.6	9.3	1	55	37	30.909	135	61	dicA	8	73	WP_195582776.1	19
2670	62.963	30.4	9.7	2	85	60	25.882	135	117	dicA	34	292	WP_122137024.1	210
2671	39.2593	29.6	9.9	0	53	37	30.189	135	61	dicA	9	93	WP_132060704.1	41
2672	31.8519	29.3	10	0	43	27	37.209	135	48	dicA	6	43	WP_025835955.1	1
2800	23.1263	49.3	8.03e-06	3	108	61	35.185	467	458	dnaA	359	117	WP_027325407.1	11
2801	19.2719	45.4	0.000113	2	90	52	33.333	467	458	dnaA	376	89	WP_148730068.1	1
2802	25.9101	47.4	0.000238	3	121	79	30.579	467	285	dnaA	168	218	WP_149961491.1	100
2803	22.0557	46.2	0.000533	2	103	69	30.097	467	270	dnaA	168	199	WP_001554960.1	100
2804	28.4797	43.1	0.005	6	133	74	32.331	467	285	dnaA	164	227	WP_008656402.1	100
2805	21.6274	43.5	0.005	1	101	74	24.752	467	268	dnaA	168	201	WP_049100696.1	103
2806	21.6274	43.5	0.005	1	101	74	24.752	467	268	dnaA	168	201	WP_032491274.1	103
2807	31.0493	42.7	0.008	7	145	86	32.414	467	274	dnaA	135	206	WP_057250177.1	69
2808	23.9829	42.7	0.009	5	112	67	34.821	467	274	dnaA	164	206	WP_005839930.1	100
2809	23.9829	42.4	0.009	5	112	67	34.821	467	274	dnaA	164	206	WP_117475687.1	100
2810	31.0493	42.4	0.01	7	145	86	32.414	467	274	dnaA	135	206	WP_008656196.1	69
2811	35.546	41.6	0.016	8	166	93	30.723	467	285	dnaA	135	227	WP_008674671.1	69
2812	25.0535	40.8	0.029	6	117	62	31.624	467	274	dnaA	165	206	WP_010800357.1	101
2813	23.9829	40.8	0.03	5	112	68	33.929	467	274	dnaA	164	206	WP_046450630.1	100
2814	23.9829	40.8	0.031	5	112	68	33.929	467	274	dnaA	164	206	WP_148373339.1	100
2815	25.0535	40	0.051	6	117	62	31.624	467	274	dnaA	165	206	WP_077152941.1	101
2816	25.0535	40	0.053	6	117	62	31.624	467	274	dnaA	165	206	WP_077153027.1	101
2817	28.4797	39.7	0.076	6	133	75	31.579	467	285	dnaA	164	227	WP_038610036.1	100
2818	23.7687	38.5	0.17	5	111	72	29.73	467	274	dnaA	165	206	WP_196068551.1	101
2819	25.0535	38.5	0.18	6	117	63	30.769	467	274	dnaA	165	206	WP_025832871.1	101
2820	27.1949	38.1	0.2	2	127	88	22.047	467	285	dnaA	168	212	WP_130088883.1	88
2821	23.7687	38.5	0.2	5	111	71	30.631	467	274	dnaA	165	206	WP_055271816.1	101
2822	25.0535	38.1	0.24	6	117	63	30.769	467	274	dnaA	165	206	WP_010538858.1	101
2823	23.7687	38.1	0.26	5	111	71	30.631	467	274	dnaA	165	206	WP_195527730.1	101
2824	23.9829	38.1	0.26	5	112	72	30.357	467	274	dnaA	164	206	WP_129655467.1	100
2825	28.6938	38.1	0.26	5	134	84	23.134	467	286	dnaA	158	244	WP_055300464.1	125
2826	15.6317	37.4	0.35	3	73	45	32.877	467	236	dnaA	165	169	WP_117977355.1	100
2827	30.621	37.4	0.37	7	143	87	25.874	467	236	dnaA	104	167	WP_015546380.1	34
2828	12.2056	37	0.61	1	57	31	38.596	467	90	dnaA	34	271	WP_011964849.1	219
2829	12.2056	37	0.77	1	57	31	38.596	467	90	dnaA	34	271	WP_118937118.1	219
2830	12.2056	36.6	0.83	1	57	31	38.596	467	90	dnaA	34	271	WP_134771230.1	219
2831	12.2056	36.6	0.83	1	57	31	38.596	467	90	dnaA	34	271	WP_117709772.1	219
2832	12.2056	36.6	0.84	1	57	31	38.596	467	90	dnaA	34	271	WP_007838819.1	219
2833	12.2056	36.6	0.85	1	57	31	38.596	467	90	dnaA	34	271	WP_186926488.1	219
2834	13.2762	36.6	0.9	2	62	31	38.71	467	90	dnaA	29	271	WP_195613782.1	217
2835	15.4176	36.2	0.93	1	72	48	30.556	467	239	dnaA	168	169	WP_007056226.1	100
2836	15.2034	36.2	0.99	4	71	41	33.803	467	236	dnaA	168	169	WP_044165879.1	103
2837	24.6253	35.8	1.2	1	115	92	18.261	467	282	dnaA	168	215	WP_024997759.1	103
2838	16.9165	36.2	1.3	3	79	54	24.051	467	79	dnaA	6	494	WP_044269902.1	417
2839	21.8415	35.4	1.5	2	102	76	22.549	467	269	dnaA	168	203	WP_029425575.1	105
2840	28.6938	35.4	1.6	4	134	95	25.373	467	266	dnaA	135	200	WP_138349940.1	70
2841	22.4839	35.4	1.7	4	105	67	26.667	467	268	dnaA	168	208	WP_022400764.1	110
2842	30.8351	35.4	1.8	6	144	87	27.778	467	289	dnaA	162	264	WP_151877701.1	122
2843	28.6938	35.4	1.8	4	134	95	25.373	467	266	dnaA	135	200	WP_130089223.1	70
2844	22.4839	35	2.3	4	105	67	26.667	467	268	dnaA	168	208	WP_087426990.1	110
2845	22.4839	35	2.3	4	105	67	26.667	467	268	dnaA	168	208	WP_195289171.1	110
2846	21.8415	35.4	2.4	2	102	73	24.51	467	269	dnaA	172	131	WP_008761764.1	30
2847	22.4839	35	2.4	4	105	67	26.667	467	268	dnaA	168	208	WP_009121499.1	110
2848	22.4839	35	2.5	4	105	67	26.667	467	268	dnaA	168	208	WP_016272400.1	110
2849	22.4839	35	2.6	4	105	67	26.667	467	268	dnaA	168	208	WP_057282111.1	110
2850	21.8415	35	2.7	2	102	73	24.51	467	269	dnaA	172	131	WP_191030160.1	30
2851	22.4839	34.7	2.7	4	105	67	26.667	467	268	dnaA	168	208	WP_195326668.1	110
2852	22.4839	34.7	2.8	4	105	67	26.667	467	268	dnaA	168	208	WP_117867311.1	110
2853	22.4839	34.7	2.8	4	105	67	26.667	467	268	dnaA	168	208	WP_117704170.1	110
2854	17.3448	34.7	2.9	4	81	49	32.099	467	245	dnaA	168	180	WP_195439325.1	103
2855	17.3448	34.7	2.9	4	81	49	32.099	467	245	dnaA	168	180	WP_044272619.1	103
2856	17.3448	34.7	3.2	4	81	49	32.099	467	245	dnaA	168	180	WP_007482651.1	103
2857	21.8415	34.7	3.3	3	102	66	30.392	467	268	dnaA	168	213	WP_007215787.1	116
2858	28.6938	34.3	3.6	4	134	95	25.373	467	266	dnaA	135	200	WP_004288884.1	70
2859	21.8415	34.3	4.2	3	102	66	30.392	467	268	dnaA	168	213	WP_007213131.1	116
2860	14.9893	33.9	5.5	3	70	44	31.429	467	236	dnaA	168	169	WP_044299471.1	103
2861	12.848	34.3	5.6	1	60	39	30	467	423	dnaA	364	201	WP_016271976.1	145
2862	12.848	34.3	5.7	1	60	39	30	467	423	dnaA	364	201	WP_123486817.1	145
2863	21.8415	33.9	5.7	3	102	67	29.412	467	268	dnaA	168	213	WP_195351251.1	116
2864	21.8415	33.5	5.8	3	102	67	29.412	467	268	dnaA	168	155	WP_034525460.1	58
2865	17.3448	33.9	6	4	81	50	30.864	467	245	dnaA	168	180	WP_009038478.1	103
2866	21.8415	33.5	6	3	102	67	29.412	467	268	dnaA	168	147	WP_034525744.1	50
2867	12.848	34.3	6.1	1	60	39	30	467	423	dnaA	364	201	WP_117908117.1	145
2868	22.0557	33.5	6.3	5	103	61	31.068	467	246	dnaA	147	181	WP_042373075.1	86
2869	12.848	33.9	6.5	1	60	39	30	467	423	dnaA	364	201	WP_181214415.1	145
2870	12.848	33.9	7.1	1	60	39	30	467	423	dnaA	364	201	WP_131225325.1	145
2871	21.8415	33.5	7.2	3	102	67	29.412	467	268	dnaA	168	213	WP_002558141.1	116
2872	28.6938	33.5	7.2	4	134	96	24.627	467	266	dnaA	135	200	WP_117917973.1	70
2873	21.8415	33.5	7.2	3	102	67	29.412	467	268	dnaA	168	213	WP_002562068.1	116
2874	28.6938	33.5	7.2	4	134	96	24.627	467	266	dnaA	135	200	WP_016662403.1	70
2875	21.8415	33.5	7.5	3	102	67	29.412	467	268	dnaA	168	213	WP_195333316.1	116
2876	12.2056	33.5	7.7	1	57	32	36.842	467	90	dnaA	34	271	WP_004288795.1	219
2877	21.8415	33.5	7.8	3	102	67	29.412	467	268	dnaA	168	213	WP_130070458.1	116
2878	12.2056	33.5	7.8	1	57	32	36.842	467	90	dnaA	34	271	WP_117666663.1	219
2879	21.8415	33.5	8	3	102	67	29.412	467	268	dnaA	168	213	WP_115502585.1	116
2880	21.8415	33.5	8.1	3	102	67	29.412	467	268	dnaA	168	213	WP_118296862.1	116
2881	16.2741	33.5	8.2	2	76	41	28.947	467	238	dnaA	170	98	WP_151936112.1	29
2882	21.8415	33.5	8.4	3	102	67	29.412	467	268	dnaA	168	213	WP_005824105.1	116
2883	21.8415	33.1	8.8	3	102	67	29.412	467	268	dnaA	168	213	WP_195289170.1	116
2884	21.8415	33.1	9	2	102	76	22.549	467	269	dnaA	168	201	WP_125240214.1	103
2885	22.4839	33.1	9.4	4	105	67	26.667	467	268	dnaA	168	208	WP_196072661.1	110
2886	15.6317	33.1	9.6	3	73	45	32.877	467	236	dnaA	165	169	WP_044299671.1	100
3392	51.4286	49.3	1.34e-05	3	126	87	26.984	245	218	dnaC	94	201	WP_130088883.1	80
3393	60.8163	48.9	2.27e-05	5	149	99	26.174	245	243	dnaC	101	248	WP_018108002.1	105
3394	46.5306	49.3	2.89e-05	5	114	61	34.211	245	171	dnaC	65	238	WP_183207548.1	132
3395	66.5306	48.5	2.92e-05	8	163	99	27.607	245	218	dnaC	67	223	WP_057282111.1	69
3396	102.449	48.5	3.24e-05	9	251	163	24.701	245	244	dnaC	8	244	WP_015546380.1	6
3397	60.4082	48.5	3.43e-05	5	148	102	25	245	243	dnaC	101	248	WP_042367273.1	105
3398	60.8163	48.1	3.67e-05	4	149	100	26.846	245	238	dnaC	95	240	WP_032491274.1	96
3399	46.5306	48.5	5.15e-05	5	114	61	34.211	245	171	dnaC	65	240	WP_002562523.1	134
3400	45.7143	48.1	5.78e-05	5	112	66	32.143	245	171	dnaC	65	238	WP_175628477.1	132
3401	45.7143	48.1	7.07e-05	5	112	66	32.143	245	171	dnaC	65	238	WP_024987183.1	132
3402	50.2041	47.4	7.62e-05	6	123	75	28.455	245	218	dnaC	101	223	WP_022400764.1	109
3403	102.449	47.4	7.74e-05	11	251	166	23.506	245	244	dnaC	8	246	WP_130080455.1	8
3404	71.0204	47.4	8.28e-05	9	174	105	27.586	245	218	dnaC	58	223	WP_195289171.1	58
3405	60.8163	47	8.59e-05	4	149	101	26.174	245	238	dnaC	95	240	WP_049100696.1	96
3406	66.5306	47	9.79e-05	8	163	100	26.994	245	218	dnaC	67	223	WP_087426990.1	69
3407	102.449	47	9.96e-05	11	251	166	23.506	245	244	dnaC	8	246	WP_044272547.1	8
3408	66.5306	47	0.000101	8	163	100	26.994	245	218	dnaC	67	223	WP_009121499.1	69
3409	58.7755	47.4	0.000104	7	144	82	31.25	245	171	dnaC	38	238	WP_044821239.1	102
3410	66.5306	47	0.000107	8	163	100	26.994	245	218	dnaC	67	223	WP_016272400.1	69
3411	50.2041	47	0.000107	6	123	75	28.455	245	218	dnaC	101	223	WP_117704170.1	109
3412	50.2041	47	0.000113	6	123	75	28.455	245	218	dnaC	101	223	WP_195326668.1	109
3413	66.5306	46.6	0.000133	8	163	100	26.994	245	218	dnaC	67	223	WP_117867311.1	69
3414	43.6735	46.6	0.000139	2	107	66	32.71	245	207	dnaC	103	210	WP_199483977.1	108
3415	57.9592	47	0.000173	6	142	85	29.577	245	171	dnaC	38	238	WP_138338446.1	104
3416	57.9592	47	0.000174	6	142	85	29.577	245	171	dnaC	38	238	WP_010539379.1	104
3417	51.4286	46.2	0.000208	3	126	90	24.603	245	218	dnaC	94	219	WP_143259953.1	98
3418	47.7551	45.8	0.000212	3	117	83	24.786	245	218	dnaC	103	219	WP_195359647.1	107
3419	58.7755	46.6	0.000222	7	144	82	31.25	245	171	dnaC	38	238	WP_005790919.1	102
3420	63.6735	46.6	0.000228	8	156	79	29.487	245	171	dnaC	40	240	WP_042371067.1	92
3421	47.7551	45.8	0.000234	3	117	83	24.786	245	218	dnaC	103	219	WP_074558640.1	107
3422	58.7755	46.6	0.000235	7	144	82	31.25	245	171	dnaC	38	238	WP_005781424.1	102
3423	58.7755	46.6	0.000235	7	144	82	31.25	245	171	dnaC	38	238	WP_032565354.1	102
3424	58.7755	46.2	0.000237	7	144	82	31.25	245	171	dnaC	38	238	WP_049134254.1	102
3425	58.7755	46.2	0.000239	7	144	82	31.25	245	171	dnaC	38	238	WP_032601321.1	102
3426	58.7755	46.2	0.000244	7	144	82	31.25	245	171	dnaC	38	238	WP_005798188.1	102
3427	58.7755	46.2	0.000246	7	144	82	31.25	245	171	dnaC	38	238	WP_065850093.1	102
3428	53.4694	45.1	0.000261	3	131	76	28.244	245	221	dnaC	102	165	WP_005655462.1	42
3429	58.7755	46.2	0.000262	7	144	82	31.25	245	171	dnaC	38	238	WP_129661537.1	102
3430	58.7755	46.2	0.000267	7	144	82	31.25	245	171	dnaC	38	238	WP_042987440.1	102
3431	58.7755	46.2	0.000267	7	144	82	31.25	245	171	dnaC	38	238	WP_008657587.1	102
3432	46.5306	46.2	0.000278	5	114	62	33.333	245	171	dnaC	65	238	WP_055219810.1	132
3433	58.7755	46.2	0.000287	7	144	82	31.25	245	171	dnaC	38	238	WP_005821814.1	102
3434	46.5306	46.2	0.000307	5	114	62	33.333	245	171	dnaC	65	238	WP_117980085.1	132
3435	46.5306	45.8	0.000318	5	114	62	33.333	245	171	dnaC	65	238	WP_008759760.1	132
3436	69.3878	45.8	0.000353	7	170	101	28.235	245	224	dnaC	66	282	WP_025831722.1	123
3437	51.4286	45.1	0.000398	3	126	91	23.81	245	218	dnaC	94	219	WP_004322674.1	98
3438	51.4286	45.1	0.000432	3	126	91	23.81	245	218	dnaC	94	219	WP_044654147.1	98
3439	46.1224	45.4	0.000435	5	113	64	32.743	245	171	dnaC	66	230	WP_009130632.1	123
3440	66.5306	45.1	0.000501	8	163	100	26.994	245	218	dnaC	67	223	WP_196072661.1	69
3441	45.7143	45.1	0.000505	5	112	67	31.25	245	171	dnaC	65	238	WP_151939438.1	132
3442	51.4286	44.7	0.000517	3	126	91	23.81	245	218	dnaC	94	219	WP_099147659.1	98
3443	45.7143	44.7	0.000557	5	112	67	31.25	245	171	dnaC	65	238	WP_151928559.1	132
3444	61.6327	43.9	0.000724	7	151	78	31.788	245	241	dnaC	106	187	WP_135037131.1	47
3445	46.5306	45.1	0.000739	5	114	63	32.456	245	171	dnaC	65	234	WP_075317857.1	128
3446	46.5306	44.7	0.000809	5	114	63	32.456	245	171	dnaC	65	238	WP_032574696.1	132
3447	45.7143	44.7	0.000844	5	112	66	32.143	245	171	dnaC	65	238	WP_125040496.1	132
3448	45.7143	44.7	0.000852	5	112	67	31.25	245	171	dnaC	65	174	WP_164733187.1	68
3449	46.1224	44.7	0.000868	5	113	64	32.743	245	171	dnaC	66	230	WP_101543833.1	123
3450	45.7143	44.7	0.000882	5	112	67	31.25	245	171	dnaC	65	238	WP_005678738.1	132
3451	45.7143	44.7	0.000882	5	112	67	31.25	245	171	dnaC	65	238	WP_195442899.1	132
3452	45.7143	44.7	0.000898	5	112	67	31.25	245	171	dnaC	65	238	WP_065539370.1	132
3453	45.7143	44.7	0.000898	5	112	67	31.25	245	171	dnaC	65	238	WP_149935181.1	132
3454	45.7143	44.7	0.001	5	112	66	32.143	245	171	dnaC	65	238	WP_077155051.1	132
3455	57.1429	44.7	0.001	6	140	89	28.571	245	171	dnaC	38	238	WP_073344241.1	104
3456	45.7143	44.7	0.001	5	112	67	31.25	245	171	dnaC	65	238	WP_122134179.1	132
3457	45.7143	44.7	0.001	5	112	67	31.25	245	171	dnaC	65	238	WP_004299347.1	132
3458	45.7143	44.7	0.001	5	112	67	31.25	245	171	dnaC	65	238	WP_074559131.1	132
3459	45.7143	44.7	0.001	5	112	67	31.25	245	171	dnaC	65	238	WP_138334029.1	132
3460	45.7143	44.7	0.001	5	112	67	31.25	245	171	dnaC	65	238	WP_143257769.1	132
3461	45.7143	44.7	0.001	5	112	67	31.25	245	171	dnaC	65	238	WP_162223625.1	132
3462	45.7143	44.7	0.001	5	112	67	31.25	245	171	dnaC	65	238	WP_008641033.1	132
3463	57.1429	44.7	0.001	6	140	89	28.571	245	171	dnaC	38	239	WP_156149990.1	105
3464	45.7143	44.7	0.001	5	112	67	31.25	245	171	dnaC	65	238	WP_074638126.1	132
3465	45.7143	44.7	0.001	5	112	66	32.143	245	171	dnaC	65	238	WP_025074351.1	132
3466	46.1224	44.7	0.001	5	113	64	32.743	245	171	dnaC	66	230	WP_117599991.1	123
3467	46.1224	44.7	0.001	5	113	64	32.743	245	171	dnaC	66	230	WP_025832539.1	123
3468	60.8163	43.9	0.001	6	149	101	24.832	245	244	dnaC	102	246	WP_044299671.1	103
3469	45.7143	44.7	0.001	5	112	66	32.143	245	171	dnaC	65	239	WP_195629446.1	133
3470	45.7143	44.7	0.001	5	112	66	32.143	245	171	dnaC	65	239	WP_186967447.1	133
3471	45.7143	44.7	0.001	5	112	66	32.143	245	171	dnaC	65	239	WP_195475030.1	133
3472	45.7143	44.7	0.001	5	112	67	31.25	245	171	dnaC	65	238	WP_008998903.1	132
3473	58.7755	43.9	0.001	5	144	88	27.083	245	237	dnaC	103	236	WP_001554960.1	101
3474	61.6327	43.1	0.001	7	151	78	31.788	245	241	dnaC	106	164	WP_196029119.1	24
3475	46.1224	44.3	0.001	5	113	64	32.743	245	171	dnaC	66	230	WP_119961173.1	123
3476	46.1224	44.3	0.001	5	113	64	32.743	245	171	dnaC	66	230	WP_131752452.1	123
3477	45.7143	44.3	0.001	5	112	66	32.143	245	171	dnaC	65	239	WP_143864945.1	133
3478	46.5306	44.3	0.001	5	114	64	31.579	245	171	dnaC	65	237	WP_071145714.1	131
3479	46.1224	44.3	0.001	5	113	64	32.743	245	171	dnaC	66	230	WP_125239417.1	123
3480	46.1224	44.3	0.001	5	113	64	32.743	245	171	dnaC	66	230	WP_106042174.1	123
3481	46.1224	44.3	0.001	5	113	64	32.743	245	171	dnaC	66	230	WP_106068078.1	123
3482	46.1224	44.3	0.001	5	113	64	32.743	245	171	dnaC	66	230	WP_131927234.1	123
3483	46.5306	44.3	0.001	5	114	63	32.456	245	171	dnaC	65	240	WP_005933520.1	134
3484	46.1224	43.9	0.001	5	113	64	32.743	245	171	dnaC	66	232	WP_018669422.1	125
3485	46.1224	43.5	0.002	5	113	64	32.743	245	171	dnaC	66	232	WP_022163939.1	125
3486	53.8776	43.1	0.002	4	132	93	25	245	221	dnaC	94	237	WP_204475498.1	108
3487	61.6327	42.4	0.002	7	151	79	31.126	245	241	dnaC	106	187	WP_195211319.1	47
3488	46.5306	43.5	0.002	5	114	63	32.456	245	171	dnaC	65	238	WP_021646433.1	132
3489	59.1837	43.5	0.002	7	145	85	28.966	245	171	dnaC	40	238	WP_122125211.1	99
3490	49.7959	42	0.004	4	122	80	25.41	245	218	dnaC	101	216	WP_125240214.1	102
3491	45.7143	42.7	0.004	5	112	67	31.25	245	171	dnaC	65	238	WP_007751902.1	132
3492	45.7143	42.7	0.004	5	112	67	31.25	245	171	dnaC	65	238	WP_195545750.1	132
3493	53.8776	42	0.004	4	132	93	25	245	221	dnaC	94	237	WP_044301232.1	108
3494	45.7143	42.7	0.004	5	112	67	31.25	245	171	dnaC	65	238	WP_007767033.1	132
3495	53.8776	42	0.005	4	132	93	25	245	221	dnaC	94	237	WP_195354617.1	108
3496	51.0204	42	0.005	4	125	87	24	245	221	dnaC	102	224	WP_007482651.1	103
3497	57.1429	42.4	0.005	6	140	89	28.571	245	171	dnaC	38	238	WP_167959402.1	104
3498	53.8776	42	0.005	4	132	94	24.242	245	221	dnaC	94	237	WP_005942612.1	108
3499	53.8776	41.6	0.006	4	132	94	24.242	245	221	dnaC	94	237	WP_005848084.1	108
3500	53.8776	41.6	0.006	4	132	94	24.242	245	221	dnaC	94	237	WP_013610662.1	108
3501	53.8776	41.6	0.006	4	132	94	24.242	245	221	dnaC	94	237	WP_176468263.1	108
3502	53.8776	41.6	0.006	4	132	94	24.242	245	221	dnaC	94	237	WP_057252926.1	108
3503	50.6122	41.6	0.006	4	124	86	24.194	245	221	dnaC	103	224	WP_009038478.1	104
3504	51.0204	41.2	0.006	2	125	86	27.2	245	221	dnaC	102	166	WP_021927485.1	42
3505	29.7959	41.6	0.007	1	73	52	27.397	245	173	dnaC	101	183	WP_149961024.1	112
3506	51.0204	41.6	0.007	3	125	87	24	245	221	dnaC	102	224	WP_044165879.1	103
3507	50.6122	41.2	0.008	3	124	86	25.806	245	221	dnaC	102	224	WP_044272619.1	103
3508	51.0204	41.2	0.009	4	125	88	24.8	245	221	dnaC	101	237	WP_106040164.1	115
3509	51.0204	41.2	0.009	4	125	88	24.8	245	221	dnaC	101	237	WP_055301438.1	115
3510	50.6122	41.2	0.009	3	124	86	25.806	245	221	dnaC	102	224	WP_195439325.1	103
3511	50.6122	41.2	0.009	4	124	87	25	245	221	dnaC	102	237	WP_117589778.1	116
3512	46.5306	41.2	0.011	5	114	66	29.825	245	171	dnaC	65	238	WP_024996605.1	132
3513	51.4286	40.8	0.012	3	126	82	26.984	245	220	dnaC	103	227	WP_148373339.1	104
3514	51.4286	40.8	0.012	3	126	82	26.984	245	220	dnaC	103	227	WP_046450630.1	104
3515	51.0204	40.8	0.013	4	125	87	25.6	245	221	dnaC	101	237	WP_013548079.1	115
3516	46.5306	40.8	0.014	5	114	64	31.579	245	171	dnaC	65	239	WP_006743379.1	133
3517	61.2245	40.4	0.014	8	150	96	27.333	245	243	dnaC	101	247	WP_029425575.1	104
3518	60.8163	40.4	0.015	6	149	101	24.832	245	244	dnaC	102	246	WP_186993638.1	103
3519	53.8776	40.4	0.017	4	132	95	23.485	245	221	dnaC	94	237	WP_117830278.1	108
3520	48.5714	40	0.021	3	119	86	23.529	245	218	dnaC	101	217	WP_057099068.1	103
3521	57.551	39.7	0.023	5	141	96	25.532	245	237	dnaC	102	239	WP_042373075.1	103
3522	51.0204	39.7	0.025	3	125	89	22.4	245	221	dnaC	102	224	WP_117977355.1	103
3523	15.102	40	0.029	0	37	21	43.243	245	137	dnaC	101	240	WP_195658278.1	204
3524	15.102	40	0.03	0	37	21	43.243	245	137	dnaC	101	240	WP_072066732.1	204
3525	68.1633	38.9	0.031	8	167	93	27.545	245	237	dnaC	85	179	WP_042369204.1	27
3526	59.1837	39.3	0.034	4	145	94	24.828	245	237	dnaC	101	239	WP_005839930.1	102
3527	59.1837	39.3	0.036	4	145	94	24.828	245	237	dnaC	101	239	WP_057250177.1	102
3528	59.1837	39.3	0.036	4	145	94	24.828	245	237	dnaC	101	239	WP_008656196.1	102
3529	51.0204	39.3	0.036	4	125	88	24.8	245	221	dnaC	101	237	WP_075319310.1	115
3530	59.1837	39.3	0.042	4	145	94	24.828	245	237	dnaC	101	239	WP_117475687.1	102
3531	46.5306	39.3	0.045	5	114	66	29.825	245	171	dnaC	65	240	WP_018108634.1	134
3532	31.4286	37.4	0.045	2	77	50	32.468	245	130	dnaC	54	99	WP_074557836.1	25
3533	60.8163	38.5	0.047	5	149	87	26.846	245	237	dnaC	102	190	WP_176469365.1	51
3534	62.449	38.5	0.05	4	153	103	24.837	245	221	dnaC	76	165	WP_196053066.1	18
3535	51.0204	38.9	0.051	4	125	87	24	245	221	dnaC	102	224	WP_044299471.1	103
3536	19.5918	39.3	0.054	1	48	24	43.75	245	147	dnaC	103	240	WP_192913182.1	193
3537	39.1837	39.3	0.059	4	96	59	30.208	245	142	dnaC	47	725	WP_117987885.1	638
3538	53.4694	38.5	0.059	3	131	89	24.427	245	223	dnaC	101	230	WP_008674671.1	102
3539	57.551	38.9	0.061	7	141	87	29.078	245	171	dnaC	38	235	WP_008774487.1	101
3540	39.1837	39.3	0.067	4	96	58	31.25	245	142	dnaC	47	725	WP_117723618.1	638
3541	48.5714	38.5	0.069	3	119	87	22.689	245	218	dnaC	101	217	WP_055301285.1	103
3542	39.1837	39.3	0.072	4	96	58	31.25	245	142	dnaC	47	725	WP_009130998.1	638
3543	48.5714	38.5	0.072	3	119	87	22.689	245	218	dnaC	101	217	WP_004288784.1	103
3544	48.5714	38.1	0.073	3	119	87	22.689	245	218	dnaC	101	217	WP_057058779.1	103
3545	48.5714	38.5	0.074	3	119	87	22.689	245	218	dnaC	101	217	WP_005811485.1	103
3546	48.5714	38.5	0.074	3	119	87	22.689	245	218	dnaC	101	217	WP_005652219.1	103
3547	51.0204	38.5	0.075	4	125	88	24.8	245	221	dnaC	101	237	WP_032944467.1	115
3548	48.5714	38.1	0.076	3	119	87	22.689	245	218	dnaC	101	217	WP_121963788.1	103
3549	29.3878	38.1	0.076	1	72	49	29.167	245	172	dnaC	101	168	WP_007056226.1	99
3550	48.5714	38.1	0.079	3	119	87	22.689	245	218	dnaC	101	217	WP_032568707.1	103
3551	46.1224	38.5	0.083	6	113	65	31.858	245	171	dnaC	65	233	WP_118319455.1	127
3552	45.3061	38.5	0.088	5	111	59	30.631	245	208	dnaC	102	111	WP_044164554.1	15
3553	39.1837	38.9	0.093	4	96	59	30.208	245	142	dnaC	47	725	WP_073314670.1	638
3554	53.8776	38.1	0.093	4	132	95	23.485	245	221	dnaC	94	237	WP_195507009.1	108
3555	64.4898	37.4	0.1	6	158	94	25.316	245	221	dnaC	77	165	WP_032532894.1	19
3556	61.2245	37.7	0.1	4	150	103	25.333	245	238	dnaC	94	247	WP_012472066.1	102
3557	38.7755	37.4	0.1	5	95	50	31.579	245	151	dnaC	67	158	WP_196030853.1	69
3558	47.7551	37.7	0.11	3	117	85	23.077	245	218	dnaC	103	217	WP_011965959.1	105
3559	14.2857	38.1	0.11	0	35	18	48.571	245	137	dnaC	103	240	WP_050440938.1	206
3560	14.2857	38.1	0.12	0	35	18	48.571	245	137	dnaC	103	227	WP_162612980.1	193
3561	35.5102	37.7	0.13	2	87	54	31.034	245	183	dnaC	97	117	WP_204507650.1	37
3562	38.7755	37.4	0.14	2	95	64	28.421	245	195	dnaC	102	207	WP_073350525.1	116
3563	35.5102	37.7	0.14	2	87	54	31.034	245	183	dnaC	97	117	WP_204401137.1	37
3564	48.5714	37.4	0.14	3	119	78	25.21	245	195	dnaC	86	194	WP_071144985.1	78
3565	47.3469	37.7	0.14	7	116	65	31.034	245	171	dnaC	62	233	WP_163221586.1	127
3566	53.4694	37.4	0.14	3	131	89	24.427	245	223	dnaC	101	230	WP_008656402.1	102
3567	18.3673	37.7	0.15	1	45	25	42.222	245	123	dnaC	79	154	WP_032583389.1	111
3568	62.0408	37	0.15	9	152	87	26.974	245	237	dnaC	97	193	WP_195653814.1	55
3569	59.1837	37.4	0.16	5	145	93	25.517	245	237	dnaC	101	215	WP_119965780.1	78
3570	48.5714	37.4	0.17	3	119	87	22.689	245	218	dnaC	101	217	WP_121972203.1	103
3571	37.9592	36.6	0.17	1	93	67	25.806	245	195	dnaC	103	107	WP_034541231.1	17
3572	18.3673	37.7	0.17	1	45	25	42.222	245	123	dnaC	79	343	WP_008157816.1	300
3573	38.3673	36.6	0.18	1	94	68	25.532	245	195	dnaC	102	110	WP_034537891.1	19
3574	18.3673	37.7	0.18	1	45	25	42.222	245	123	dnaC	79	343	WP_137570025.1	300
3575	18.3673	37.7	0.18	1	45	25	42.222	245	123	dnaC	79	343	WP_005815547.1	300
3576	18.3673	37.7	0.18	1	45	25	42.222	245	123	dnaC	79	343	WP_032572952.1	300
3577	71.0204	37.7	0.18	5	174	118	24.713	245	171	dnaC	9	267	WP_007051767.1	96
3578	38.3673	37	0.19	1	94	68	25.532	245	195	dnaC	102	156	WP_034538176.1	65
3579	55.9184	37.4	0.19	4	137	88	27.007	245	153	dnaC	24	220	WP_163214186.1	89
3580	38.3673	37	0.19	1	94	68	25.532	245	195	dnaC	102	191	WP_148728053.1	100
3581	33.4694	35.8	0.2	2	82	52	31.707	245	183	dnaC	105	123	WP_032584833.1	43
3582	54.2857	36.6	0.2	4	133	76	26.316	245	221	dnaC	102	165	WP_005850365.1	42
3583	53.0612	36.6	0.21	4	130	80	26.154	245	222	dnaC	96	179	WP_204430667.1	63
3584	20	37.4	0.22	1	49	24	40.816	245	145	dnaC	97	80	WP_204393282.1	37
3585	37.9592	36.6	0.24	1	93	67	25.806	245	195	dnaC	103	191	WP_002558876.1	101
3586	15.102	37.4	0.24	0	37	23	37.838	245	137	dnaC	101	240	WP_146351440.1	204
3587	15.102	37.4	0.24	0	37	23	37.838	245	137	dnaC	101	237	WP_050443362.1	201
3588	15.102	37.4	0.25	0	37	23	37.838	245	137	dnaC	101	240	WP_008659836.1	204
3589	18.3673	37	0.25	1	45	25	42.222	245	123	dnaC	79	343	WP_032571844.1	300
3590	37.1429	36.6	0.27	2	91	65	21.978	245	189	dnaC	101	189	WP_117857396.1	103
3591	15.102	37	0.27	0	37	23	37.838	245	137	dnaC	101	240	WP_196983524.1	204
3592	71.0204	36.2	0.27	7	174	119	22.414	245	221	dnaC	56	177	WP_176469526.1	12
3593	53.4694	36.6	0.28	3	131	90	23.664	245	223	dnaC	101	230	WP_038610036.1	102
3594	20	37	0.3	1	49	24	40.816	245	145	dnaC	97	80	WP_204443399.1	37
3595	29.3878	37	0.31	1	72	47	30.556	245	166	dnaC	98	288	WP_130080782.1	217
3596	19.5918	34.7	0.32	1	48	24	39.583	245	144	dnaC	97	78	WP_149940503.1	36
3597	20.8163	37	0.33	1	51	23	33.333	245	137	dnaC	98	240	WP_117951811.1	190
3598	38.3673	36.2	0.34	1	94	68	25.532	245	195	dnaC	102	191	WP_004329624.1	100
3599	20	36.6	0.36	1	49	25	38.776	245	145	dnaC	97	79	WP_057281213.1	36
3600	59.5918	36.6	0.38	7	146	67	28.082	245	180	dnaC	60	797	WP_117902207.1	665
3601	59.5918	35.8	0.39	6	146	98	23.288	245	221	dnaC	82	177	WP_149923517.1	40
3602	59.5918	35.8	0.39	6	146	98	23.288	245	221	dnaC	82	177	WP_118161077.1	40
3603	54.2857	35.8	0.4	4	133	76	26.316	245	221	dnaC	102	165	WP_016274557.1	42
3604	35.5102	36.6	0.4	2	87	54	31.034	245	183	dnaC	97	117	WP_118525316.1	37
3605	28.9796	35	0.41	2	71	40	33.803	245	153	dnaC	83	73	WP_031535914.1	10
3606	62.449	36.2	0.42	8	153	83	26.144	245	172	dnaC	35	230	WP_008777113.1	93
3607	59.5918	36.6	0.44	7	146	66	28.767	245	180	dnaC	60	797	WP_120178000.1	665
3608	20	36.2	0.44	1	49	24	40.816	245	145	dnaC	97	80	WP_122127002.1	37
3609	47.7551	35.8	0.45	3	117	86	22.222	245	218	dnaC	103	217	WP_129618522.1	105
3610	54.2857	36.2	0.45	7	133	69	27.068	245	172	dnaC	53	230	WP_154030621.1	113
3611	59.5918	36.6	0.46	7	146	66	28.767	245	180	dnaC	60	797	WP_118086580.1	665
3612	33.4694	35.8	0.48	2	82	52	31.707	245	183	dnaC	105	163	WP_032601822.1	83
3613	26.5306	35.8	0.5	2	65	36	35.385	245	147	dnaC	89	69	WP_155268612.1	5
3614	20	36.2	0.5	1	49	25	38.776	245	145	dnaC	97	79	WP_106040505.1	36
3615	19.5918	35.4	0.51	1	48	24	39.583	245	144	dnaC	97	78	WP_151877112.1	36
3616	19.5918	34.7	0.53	1	48	24	39.583	245	144	dnaC	97	78	WP_155517013.1	36
3617	19.5918	35.4	0.53	1	48	24	39.583	245	144	dnaC	97	78	WP_044535095.1	36
3618	20	36.2	0.53	1	49	25	38.776	245	145	dnaC	97	79	WP_131753068.1	36
3619	59.5918	35.4	0.53	6	146	98	23.288	245	221	dnaC	82	177	WP_044301125.1	40
3620	20	36.2	0.54	1	49	25	38.776	245	145	dnaC	97	79	WP_131927157.1	36
3621	20	36.2	0.54	1	49	25	38.776	245	145	dnaC	97	79	WP_125239738.1	36
3622	25.3061	36.2	0.6	0	62	44	29.032	245	139	dnaC	78	624	WP_204445776.1	563
3623	19.5918	35	0.6	1	48	24	39.583	245	144	dnaC	97	78	WP_196030898.1	36
3624	20	35.8	0.6	1	49	25	38.776	245	145	dnaC	97	79	WP_007753994.1	36
3625	20	35.8	0.6	1	49	25	38.776	245	145	dnaC	97	79	WP_106070201.1	36
3626	31.0204	35.8	0.61	3	76	37	34.211	245	171	dnaC	97	141	WP_120360803.1	78
3627	38.7755	35.8	0.63	4	95	54	32.632	245	153	dnaC	66	214	WP_007659995.1	123
3628	38.7755	35.8	0.63	4	95	54	32.632	245	153	dnaC	66	214	WP_149951087.1	123
3629	19.5918	34.7	0.63	1	48	24	39.583	245	144	dnaC	97	78	WP_149934619.1	36
3630	38.7755	35.8	0.63	4	95	54	32.632	245	153	dnaC	66	214	WP_149925319.1	123
3631	33.4694	35.8	0.64	2	82	52	31.707	245	183	dnaC	105	131	WP_032588453.1	51
3632	38.7755	35.8	0.64	4	95	54	32.632	245	153	dnaC	66	214	WP_149933631.1	123
3633	38.7755	35.8	0.65	4	95	54	32.632	245	153	dnaC	66	214	WP_044266410.1	123
3634	20	35.8	0.65	1	49	25	38.776	245	145	dnaC	97	79	WP_117703960.1	36
3635	38.7755	35.8	0.66	4	95	54	32.632	245	153	dnaC	66	214	WP_118216566.1	123
3636	38.7755	35.8	0.66	4	95	54	32.632	245	153	dnaC	66	214	WP_118463833.1	123
3637	36.3265	35.8	0.66	3	89	56	31.461	245	183	dnaC	99	297	WP_032591947.1	210
3638	35.9184	35.4	0.66	3	88	55	31.818	245	183	dnaC	100	118	WP_032599743.1	32
3639	13.0612	35.8	0.67	0	32	16	50	245	137	dnaC	106	242	WP_117849025.1	211
3640	20	35.8	0.67	1	49	25	38.776	245	145	dnaC	97	79	WP_196072593.1	36
3641	38.7755	35.8	0.67	4	95	54	32.632	245	153	dnaC	66	214	WP_022391635.1	123
3642	38.7755	35.8	0.67	4	95	54	32.632	245	153	dnaC	66	214	WP_007210310.1	123
3643	36.3265	35.8	0.67	3	89	56	31.461	245	183	dnaC	99	297	WP_146352094.1	210
3644	20	35.8	0.68	1	49	25	38.776	245	145	dnaC	97	79	WP_117600552.1	36
3645	20	35.8	0.68	1	49	25	38.776	245	145	dnaC	97	79	WP_008663241.1	36
3646	20	35.8	0.68	1	49	25	38.776	245	145	dnaC	97	79	WP_117922823.1	36
3647	20	35.8	0.69	1	49	25	38.776	245	145	dnaC	97	79	WP_087332551.1	36
3648	20	35.8	0.7	1	49	25	38.776	245	145	dnaC	97	79	WP_005828284.1	36
3649	20	35.8	0.7	1	49	25	38.776	245	145	dnaC	97	79	WP_009036942.1	36
3650	20	35.8	0.7	1	49	25	38.776	245	145	dnaC	97	79	WP_119961870.1	36
3651	15.102	35.8	0.7	0	37	23	37.838	245	137	dnaC	101	245	WP_204429191.1	209
3652	13.0612	35.8	0.7	0	32	16	50	245	137	dnaC	106	242	WP_119064500.1	211
3653	22.449	35.8	0.71	1	55	36	32.727	245	156	dnaC	103	261	WP_195289052.1	207
3654	24.898	35	0.71	2	61	39	31.148	245	222	dnaC	165	179	WP_195553182.1	119
3655	20	35.8	0.71	1	49	25	38.776	245	145	dnaC	97	79	WP_151852425.1	36
3656	20	35.8	0.71	1	49	25	38.776	245	145	dnaC	97	79	WP_195298950.1	36
3657	20	35.4	0.71	1	49	25	38.776	245	145	dnaC	97	79	WP_149960998.1	36
3658	20	35.8	0.72	1	49	25	38.776	245	145	dnaC	97	79	WP_018109677.1	36
3659	20	35.8	0.74	1	49	25	38.776	245	145	dnaC	97	79	WP_098032040.1	36
3660	19.5918	35.4	0.74	1	48	24	39.583	245	144	dnaC	97	78	WP_151880543.1	36
3661	19.5918	35.4	0.75	1	48	24	39.583	245	144	dnaC	97	78	WP_117981554.1	36
3662	20	35.4	0.75	1	49	25	38.776	245	145	dnaC	97	79	WP_013548177.1	36
3663	20	35.4	0.75	1	49	25	38.776	245	145	dnaC	97	79	WP_061473826.1	36
3664	20	35.4	0.75	1	49	25	38.776	245	145	dnaC	97	79	WP_120028630.1	36
3665	37.9592	35.4	0.75	3	93	46	31.183	245	183	dnaC	97	117	WP_204498830.1	37
3666	59.5918	35	0.75	6	146	98	23.288	245	221	dnaC	82	177	WP_195531825.1	40
3667	20	35.4	0.75	1	49	25	38.776	245	145	dnaC	97	79	WP_195211138.1	36
3668	20	35.4	0.76	1	49	25	38.776	245	145	dnaC	97	79	WP_022301049.1	36
3669	20	35.4	0.76	1	49	25	38.776	245	145	dnaC	97	79	WP_009127109.1	36
3670	59.5918	35	0.76	6	146	97	23.973	245	221	dnaC	82	177	WP_025726548.1	40
3671	25.3061	35.8	0.76	0	62	46	25.806	245	139	dnaC	78	613	WP_087406360.1	552
3672	20	35.4	0.77	1	49	25	38.776	245	145	dnaC	97	79	WP_008765915.1	36
3673	20	35.4	0.77	1	49	25	38.776	245	145	dnaC	97	79	WP_117860163.1	36
3674	20	35.4	0.77	1	49	25	38.776	245	145	dnaC	97	79	WP_022471066.1	36
3675	20	35.4	0.77	1	49	25	38.776	245	145	dnaC	97	79	WP_176469107.1	36
3676	20	35.4	0.77	1	49	25	38.776	245	145	dnaC	97	79	WP_136010524.1	36
3677	20	35.4	0.77	1	49	25	38.776	245	145	dnaC	97	79	WP_136014878.1	36
3678	20	35.4	0.78	1	49	25	38.776	245	145	dnaC	97	79	WP_118207606.1	36
3679	20	35.4	0.78	1	49	25	38.776	245	145	dnaC	97	79	WP_148367318.1	36
3680	20	35.4	0.78	1	49	25	38.776	245	145	dnaC	97	79	WP_196043331.1	36
3681	20	35.4	0.78	1	49	25	38.776	245	145	dnaC	97	79	WP_004316871.1	36
3682	20	35.4	0.78	1	49	25	38.776	245	145	dnaC	97	79	WP_143257545.1	36
3683	20	35.4	0.79	1	49	25	38.776	245	145	dnaC	97	79	WP_117941588.1	36
3684	20	35.4	0.79	1	49	25	38.776	245	145	dnaC	97	79	WP_151870825.1	36
3685	20	35.4	0.79	1	49	25	38.776	245	145	dnaC	97	79	WP_004306362.1	36
3686	20	35.4	0.79	1	49	25	38.776	245	145	dnaC	97	79	WP_004311579.1	36
3687	20	35.4	0.79	1	49	25	38.776	245	145	dnaC	97	79	WP_004300338.1	36
3688	20	35.4	0.79	1	49	25	38.776	245	145	dnaC	97	79	WP_121766656.1	36
3689	20	35.4	0.79	1	49	25	38.776	245	145	dnaC	97	79	WP_117809376.1	36
3690	20	35.4	0.79	1	49	25	38.776	245	145	dnaC	97	79	WP_151935306.1	36
3691	20	35.4	0.79	1	49	25	38.776	245	145	dnaC	97	79	WP_077154436.1	36
3692	20	35.4	0.79	1	49	25	38.776	245	145	dnaC	97	79	WP_117610680.1	36
3693	25.3061	35.8	0.79	0	62	46	25.806	245	139	dnaC	78	613	WP_087208845.1	552
3694	20	35.4	0.79	1	49	25	38.776	245	145	dnaC	97	79	WP_055294631.1	36
3695	20	35.4	0.8	1	49	25	38.776	245	145	dnaC	97	79	WP_195658010.1	36
3696	20	35.4	0.8	1	49	25	38.776	245	145	dnaC	97	79	WP_005653543.1	36
3697	20	35.4	0.8	1	49	25	38.776	245	145	dnaC	97	79	WP_148727744.1	36
3698	20	35.4	0.8	1	49	25	38.776	245	145	dnaC	97	79	WP_024995774.1	36
3699	20	35.4	0.8	1	49	25	38.776	245	145	dnaC	97	79	WP_008022094.1	36
3700	20	35.4	0.8	1	49	25	38.776	245	145	dnaC	97	79	WP_005932314.1	36
3701	20	35.4	0.8	1	49	25	38.776	245	145	dnaC	97	79	WP_101542501.1	36
3702	20	35.4	0.8	1	49	25	38.776	245	145	dnaC	97	79	WP_195383311.1	36
3703	20	35.4	0.8	1	49	25	38.776	245	145	dnaC	97	79	WP_148371960.1	36
3704	20	35.4	0.8	1	49	25	38.776	245	145	dnaC	97	79	WP_175629543.1	36
3705	25.3061	35.8	0.81	0	62	46	25.806	245	139	dnaC	78	613	WP_204429813.1	552
3706	20	35.4	0.81	1	49	25	38.776	245	145	dnaC	97	79	WP_195600401.1	36
3707	20	35.4	0.81	1	49	25	38.776	245	145	dnaC	97	79	WP_118435425.1	36
3708	20	35.4	0.81	1	49	25	38.776	245	145	dnaC	97	79	WP_074557141.1	36
3709	20	35.4	0.81	1	49	25	38.776	245	145	dnaC	97	79	WP_021644096.1	36
3710	20	35.4	0.81	1	49	25	38.776	245	145	dnaC	97	79	WP_151936732.1	36
3711	20	35.4	0.81	1	49	25	38.776	245	145	dnaC	97	80	WP_163174605.1	37
3712	20	35.4	0.81	1	49	25	38.776	245	145	dnaC	97	79	WP_065538443.1	36
3713	20	35.4	0.81	1	49	25	38.776	245	145	dnaC	97	79	WP_087425931.1	36
3714	20	35.4	0.82	1	49	25	38.776	245	145	dnaC	97	79	WP_117711969.1	36
3715	17.1429	35.8	0.82	1	42	21	45.238	245	142	dnaC	101	743	WP_191032975.1	704
3716	20	35.4	0.82	1	49	25	38.776	245	145	dnaC	97	79	WP_118408085.1	36
3717	20	35.4	0.82	1	49	25	38.776	245	145	dnaC	97	79	WP_115484159.1	36
3718	20	35.4	0.82	1	49	25	38.776	245	145	dnaC	97	79	WP_195660095.1	36
3719	59.5918	34.7	0.82	6	146	98	23.288	245	221	dnaC	82	177	WP_007759506.1	40
3720	20	35.4	0.83	1	49	25	38.776	245	145	dnaC	97	79	WP_073314028.1	36
3721	20	35.4	0.83	1	49	25	38.776	245	145	dnaC	97	79	WP_117933040.1	36
3722	20	35.4	0.83	1	49	25	38.776	245	145	dnaC	97	79	WP_191031900.1	36
3723	20	35.4	0.83	1	49	25	38.776	245	145	dnaC	97	79	WP_099145809.1	36
3724	20	35.4	0.83	1	49	25	38.776	245	145	dnaC	97	79	WP_195349887.1	36
3725	20	35.4	0.83	1	49	25	38.776	245	145	dnaC	97	79	WP_118468571.1	36
3726	20	35.4	0.83	1	49	25	38.776	245	145	dnaC	97	79	WP_117987738.1	36
3727	20	35.4	0.83	1	49	25	38.776	245	145	dnaC	97	79	WP_025075754.1	36
3728	20	35.4	0.84	1	49	25	38.776	245	145	dnaC	97	79	WP_196039178.1	36
3729	20	35.4	0.84	1	49	25	38.776	245	145	dnaC	97	79	WP_022218032.1	36
3730	17.1429	35.8	0.84	1	42	21	45.238	245	142	dnaC	101	725	WP_122056527.1	686
3731	20	35.4	0.84	1	49	25	38.776	245	145	dnaC	97	79	WP_125040691.1	36
3732	19.5918	35.4	0.84	1	48	24	39.583	245	144	dnaC	97	78	WP_005808784.1	36
3733	20	35.4	0.84	1	49	25	38.776	245	145	dnaC	97	79	WP_032854385.1	36
3734	20	35.4	0.84	1	49	25	38.776	245	145	dnaC	97	79	WP_027326010.1	36
3735	20	35.4	0.84	1	49	25	38.776	245	145	dnaC	97	79	WP_002560608.1	36
3736	20	35.4	0.84	1	49	25	38.776	245	145	dnaC	97	79	WP_143864576.1	36
3737	20	35.4	0.84	1	49	25	38.776	245	145	dnaC	97	79	WP_007485260.1	36
3738	20	35.4	0.84	1	49	25	38.776	245	145	dnaC	97	79	WP_148359878.1	36
3739	20	35.4	0.84	1	49	25	38.776	245	145	dnaC	97	79	WP_087411826.1	36
3740	20	35.4	0.85	1	49	25	38.776	245	145	dnaC	97	79	WP_195500689.1	36
3741	19.5918	35.4	0.85	1	48	24	39.583	245	144	dnaC	97	78	WP_065739684.1	36
3742	19.5918	35.4	0.85	1	48	24	39.583	245	144	dnaC	97	78	WP_005776690.1	36
3743	20	35.4	0.85	1	49	25	38.776	245	145	dnaC	97	79	WP_195533546.1	36
3744	20	35.4	0.86	1	49	25	38.776	245	145	dnaC	97	79	WP_195552988.1	36
3745	20	35.4	0.86	1	49	25	38.776	245	145	dnaC	97	79	WP_122118522.1	36
3746	20	35.4	0.86	1	49	25	38.776	245	145	dnaC	97	79	WP_022140207.1	36
3747	17.1429	35.8	0.86	1	42	21	45.238	245	142	dnaC	101	725	WP_021644550.1	686
3748	20	35.4	0.86	1	49	25	38.776	245	145	dnaC	97	79	WP_167964563.1	36
3749	20	35.4	0.87	1	49	25	38.776	245	145	dnaC	97	79	WP_004290741.1	36
3750	19.5918	35.4	0.87	1	48	24	39.583	245	144	dnaC	97	78	WP_122133283.1	36
3751	19.5918	35	0.87	1	48	24	39.583	245	144	dnaC	97	78	WP_151874471.1	36
3752	34.2857	35.4	0.88	2	84	53	29.762	245	166	dnaC	89	253	WP_032577366.1	170
3753	20	35.4	0.88	1	49	25	38.776	245	145	dnaC	97	64	WP_151941827.1	21
3754	20	35.4	0.88	1	49	25	38.776	245	145	dnaC	97	79	WP_118363432.1	36
3755	20	35.4	0.88	1	49	25	38.776	245	145	dnaC	97	80	WP_072530191.1	37
3756	52.2449	35.4	0.88	5	128	74	28.906	245	153	dnaC	40	216	WP_013545670.1	92
3757	34.2857	35.4	0.88	2	84	53	29.762	245	166	dnaC	89	288	WP_195317297.1	205
3758	20	35.4	0.89	1	49	25	38.776	245	145	dnaC	97	79	WP_010992757.1	36
3759	34.2857	35.4	0.89	2	84	53	29.762	245	166	dnaC	89	288	WP_004302153.1	205
3760	39.1837	35.4	0.89	4	96	54	31.25	245	153	dnaC	65	221	WP_163173013.1	131
3761	20	35.4	0.89	1	49	25	38.776	245	145	dnaC	97	79	WP_009121222.1	36
3762	20	35.4	0.9	1	49	25	38.776	245	145	dnaC	97	79	WP_005676396.1	36
3763	20	35.4	0.9	1	49	25	38.776	245	145	dnaC	97	79	WP_011202629.1	36
3764	20	35.4	0.9	1	49	25	38.776	245	145	dnaC	97	79	WP_007663402.1	36
3765	20	35.4	0.9	1	49	25	38.776	245	145	dnaC	97	79	WP_195208854.1	36
3766	34.2857	35.4	0.9	2	84	53	29.762	245	166	dnaC	89	288	WP_186966970.1	205
3767	20	35.4	0.9	1	49	25	38.776	245	145	dnaC	97	79	WP_186972783.1	36
3768	58.3673	35.4	0.91	6	143	92	25.874	245	171	dnaC	38	233	WP_031535116.1	96
3769	20	35.4	0.91	1	49	25	38.776	245	145	dnaC	97	67	WP_200865084.1	24
3770	20	35.4	0.91	1	49	25	38.776	245	145	dnaC	97	79	WP_032573086.1	36
3771	20	35.4	0.91	1	49	25	38.776	245	145	dnaC	97	79	WP_022163798.1	36
3772	20	35.4	0.91	1	49	25	38.776	245	145	dnaC	97	79	WP_195547027.1	36
3773	25.3061	35.4	0.91	0	62	45	27.419	245	139	dnaC	78	621	WP_204393764.1	560
3774	34.2857	35.4	0.91	2	84	53	29.762	245	166	dnaC	89	286	WP_032581303.1	203
3775	34.2857	35.4	0.91	2	84	53	29.762	245	166	dnaC	89	288	WP_032573848.1	205
3776	26.5306	35.4	0.92	2	65	36	35.385	245	147	dnaC	89	243	WP_032591228.1	179
3777	20	35.4	0.92	1	49	25	38.776	245	145	dnaC	97	79	WP_032574115.1	36
3778	20	35.4	0.92	1	49	25	38.776	245	145	dnaC	97	79	WP_009292122.1	36
3779	20	35.4	0.92	1	49	25	38.776	245	145	dnaC	97	79	WP_022391923.1	36
3780	20	35.4	0.92	1	49	25	38.776	245	145	dnaC	97	79	WP_117707675.1	36
3781	20	35.4	0.93	1	49	25	38.776	245	145	dnaC	97	79	WP_008768429.1	36
3782	20	35.4	0.93	1	49	25	38.776	245	145	dnaC	97	79	WP_053873764.1	36
3783	20	35.4	0.93	1	49	25	38.776	245	145	dnaC	97	79	WP_005786933.1	36
3784	20	35.4	0.93	1	49	25	38.776	245	145	dnaC	97	79	WP_032583166.1	36
3785	20	35.4	0.93	1	49	25	38.776	245	145	dnaC	97	79	WP_118465722.1	36
3786	20	35.4	0.94	1	49	25	38.776	245	145	dnaC	97	79	WP_122264674.1	36
3787	20	35.4	0.94	1	49	25	38.776	245	145	dnaC	97	79	WP_006744507.1	36
3788	20	35.4	0.94	1	49	25	38.776	245	145	dnaC	97	79	WP_032596888.1	36
3789	19.5918	35.4	0.95	1	48	24	39.583	245	144	dnaC	97	78	WP_005800416.1	36
3790	20	35.4	0.95	1	49	25	38.776	245	145	dnaC	97	79	WP_118220482.1	36
3791	20	35.4	0.96	1	49	25	38.776	245	145	dnaC	97	79	WP_196064993.1	36
3792	20	35.4	0.96	1	49	25	38.776	245	145	dnaC	97	79	WP_007213622.1	36
3793	20	35.4	0.97	1	49	25	38.776	245	145	dnaC	97	80	WP_163214443.1	37
3794	20	35.4	0.97	1	49	25	38.776	245	145	dnaC	97	80	WP_008671264.1	37
3795	17.1429	35.4	0.98	1	42	21	45.238	245	142	dnaC	101	713	WP_027318130.1	674
3796	20	35.4	0.99	1	49	25	38.776	245	145	dnaC	97	79	WP_021847735.1	36
3797	37.1429	35	1	2	91	66	20.879	245	189	dnaC	101	189	WP_016662403.1	103
3798	11.0204	32.7	1	0	27	12	55.556	245	123	dnaC	97	62	WP_208946755.1	36
3799	36.7347	35	1	2	90	65	21.111	245	189	dnaC	102	189	WP_138349940.1	104
3800	20	35	1	1	49	25	38.776	245	145	dnaC	97	80	WP_008671826.1	37
3801	60.4082	35.4	1	6	148	88	25	245	231	dnaC	101	794	WP_195460390.1	653
3802	20	35	1	1	49	25	38.776	245	145	dnaC	97	79	WP_044163073.1	36
3803	20	35	1	1	49	25	38.776	245	145	dnaC	97	80	WP_005851579.1	37
3804	36.7347	35	1	1	90	63	27.778	245	183	dnaC	96	273	WP_110506596.1	184
3805	37.1429	35	1	2	91	66	20.879	245	189	dnaC	101	189	WP_130089223.1	103
3806	20	35	1.1	1	49	25	38.776	245	145	dnaC	97	80	WP_117543092.1	37
3807	20	35	1.1	1	49	25	38.776	245	145	dnaC	97	80	WP_007832511.1	37
3808	20	35	1.1	1	49	25	38.776	245	145	dnaC	97	80	WP_204435053.1	37
3809	20	35	1.1	1	49	25	38.776	245	145	dnaC	97	79	WP_032588398.1	36
3810	27.3469	35.4	1.1	2	67	42	32.836	245	131	dnaC	65	627	WP_055270620.1	564
3811	20	35	1.1	1	49	25	38.776	245	145	dnaC	97	80	WP_008653472.1	37
3812	19.5918	35	1.1	1	48	24	39.583	245	144	dnaC	97	78	WP_049133606.1	36
3813	38.7755	35	1.1	4	95	54	32.632	245	153	dnaC	66	214	WP_044469305.1	123
3814	27.3469	35.4	1.1	2	67	42	32.836	245	131	dnaC	65	627	WP_010537244.1	564
3815	20	35	1.2	1	49	25	38.776	245	145	dnaC	97	79	WP_149927224.1	36
3816	33.4694	35	1.2	2	82	52	31.707	245	183	dnaC	105	260	WP_032569975.1	180
3817	27.3469	35	1.2	2	67	42	32.836	245	131	dnaC	65	627	WP_138339333.1	564
3818	19.5918	35	1.2	1	48	24	39.583	245	144	dnaC	97	78	WP_151936866.1	36
3819	20	35	1.2	1	49	25	38.776	245	145	dnaC	97	80	WP_005937357.1	37
3820	33.4694	35	1.2	2	82	52	31.707	245	183	dnaC	105	297	WP_032570827.1	217
3821	46.1224	35	1.2	4	113	59	28.319	245	134	dnaC	26	232	WP_120067472.1	138
3822	36.7347	35	1.2	1	90	63	27.778	245	183	dnaC	96	297	WP_143260257.1	208
3823	20	35	1.2	1	49	25	38.776	245	145	dnaC	97	80	WP_163223742.1	37
3824	33.4694	35	1.2	2	82	52	31.707	245	183	dnaC	105	275	WP_032581720.1	195
3825	20	35	1.2	1	49	25	38.776	245	145	dnaC	97	79	WP_009128533.1	36
3826	20	35	1.2	1	49	25	38.776	245	145	dnaC	97	79	WP_042371516.1	36
3827	20	35	1.3	1	49	25	38.776	245	145	dnaC	97	80	WP_204475829.1	37
3828	25.7143	34.3	1.3	2	63	36	36.508	245	222	dnaC	164	208	WP_164996259.1	146
3829	38.7755	35	1.3	4	95	54	32.632	245	153	dnaC	66	214	WP_057097563.1	123
3830	38.7755	35	1.3	4	95	54	32.632	245	153	dnaC	66	214	WP_136009003.1	123
3831	20	35	1.3	1	49	25	38.776	245	145	dnaC	97	79	WP_195425983.1	36
3832	20	35	1.3	1	49	25	38.776	245	145	dnaC	97	79	WP_044266991.1	36
3833	38.7755	34.7	1.3	1	95	70	24.211	245	195	dnaC	101	193	WP_072542304.1	101
3834	38.7755	35	1.3	4	95	54	32.632	245	153	dnaC	66	214	WP_117689163.1	123
3835	33.4694	35	1.4	2	82	52	31.707	245	183	dnaC	105	297	WP_032557232.1	217
3836	20	34.7	1.4	1	49	25	38.776	245	145	dnaC	97	80	WP_073399042.1	37
3837	37.1429	34.7	1.4	2	91	66	20.879	245	189	dnaC	101	189	WP_117917973.1	103
3838	37.551	35	1.4	4	92	52	30.435	245	184	dnaC	98	94	WP_025069522.1	10
3839	35.9184	34.7	1.4	3	88	53	30.682	245	183	dnaC	97	118	WP_005865358.1	38
3840	38.7755	34.7	1.4	4	95	54	32.632	245	153	dnaC	66	214	WP_035449134.1	123
3841	38.7755	34.7	1.4	4	95	54	32.632	245	153	dnaC	66	214	WP_057281603.1	123
3842	17.1429	35	1.4	1	42	21	45.238	245	142	dnaC	101	713	WP_148297751.1	674
3843	38.7755	34.7	1.4	4	95	54	32.632	245	153	dnaC	66	214	WP_061411268.1	123
3844	33.4694	34.7	1.4	2	82	52	31.707	245	183	dnaC	105	297	WP_022347904.1	217
3845	33.4694	34.7	1.4	2	82	52	31.707	245	183	dnaC	105	297	WP_005814696.1	217
3846	33.4694	34.7	1.4	2	82	52	31.707	245	183	dnaC	105	297	WP_032580336.1	217
3847	25.3061	35	1.4	0	62	46	25.806	245	139	dnaC	78	618	WP_072530875.1	557
3848	38.7755	34.7	1.5	4	95	54	32.632	245	153	dnaC	66	214	WP_087331650.1	123
3849	38.7755	34.7	1.5	4	95	54	32.632	245	153	dnaC	66	214	WP_005827286.1	123
3850	33.4694	34.7	1.5	2	82	52	31.707	245	183	dnaC	105	297	WP_008657245.1	217
3851	38.7755	34.7	1.5	4	95	54	32.632	245	153	dnaC	66	217	WP_009123615.1	126
3852	20	34.7	1.5	1	49	25	38.776	245	145	dnaC	97	80	WP_204429845.1	37
3853	20	34.7	1.5	1	49	25	38.776	245	145	dnaC	97	80	WP_031533535.1	37
3854	38.7755	34.7	1.5	4	95	54	32.632	245	153	dnaC	66	214	WP_151855255.1	123
3855	38.7755	34.7	1.5	4	95	54	32.632	245	153	dnaC	66	214	WP_098032136.1	123
3856	20	34.7	1.5	1	49	25	38.776	245	145	dnaC	97	80	WP_191764835.1	37
3857	20	34.7	1.5	1	49	25	38.776	245	145	dnaC	97	80	WP_087428388.1	37
3858	20	34.7	1.5	1	49	25	38.776	245	145	dnaC	97	80	WP_022040290.1	37
3859	18.3673	35	1.6	1	45	23	44.444	245	142	dnaC	98	730	WP_196983652.1	688
3860	18.3673	35	1.6	1	45	23	44.444	245	142	dnaC	98	730	WP_032581723.1	688
3861	15.102	34.7	1.6	0	37	21	43.243	245	137	dnaC	101	257	WP_204500500.1	221
3862	28.5714	35	1.6	1	70	40	31.429	245	171	dnaC	102	427	WP_181215015.1	366
3863	28.5714	35	1.6	1	70	40	31.429	245	171	dnaC	102	427	WP_008157802.1	366
3864	28.5714	35	1.6	1	70	40	31.429	245	171	dnaC	102	427	WP_057252619.1	366
3865	18.3673	35	1.6	1	45	23	44.444	245	142	dnaC	98	730	WP_005790355.1	688
3866	18.3673	35	1.6	1	45	23	44.444	245	142	dnaC	98	730	WP_182114878.1	688
3867	18.3673	35	1.6	1	45	23	44.444	245	142	dnaC	98	730	WP_122288058.1	688
3868	18.3673	35	1.6	1	45	23	44.444	245	142	dnaC	98	730	WP_053874042.1	688
3869	18.3673	35	1.6	1	45	23	44.444	245	142	dnaC	98	730	WP_032598805.1	688
3870	18.3673	35	1.6	1	45	23	44.444	245	142	dnaC	98	730	WP_032576208.1	688
3871	18.3673	35	1.6	1	45	23	44.444	245	142	dnaC	98	730	WP_181747603.1	688
3872	18.3673	35	1.6	1	45	23	44.444	245	142	dnaC	98	730	WP_032591949.1	688
3873	18.3673	35	1.6	1	45	23	44.444	245	142	dnaC	98	730	WP_070737818.1	688
3874	18.3673	35	1.6	1	45	23	44.444	245	142	dnaC	98	730	WP_032585554.1	688
3875	18.3673	35	1.6	1	45	23	44.444	245	142	dnaC	98	730	WP_032561691.1	688
3876	18.3673	35	1.6	1	45	23	44.444	245	142	dnaC	98	730	WP_032533793.1	688
3877	18.3673	35	1.6	1	45	23	44.444	245	142	dnaC	98	730	WP_005814675.1	688
3878	18.3673	35	1.6	1	45	23	44.444	245	142	dnaC	98	730	WP_032563427.1	688
3879	18.3673	35	1.6	1	45	23	44.444	245	142	dnaC	98	730	WP_032580348.1	688
3880	18.3673	35	1.6	1	45	23	44.444	245	142	dnaC	98	730	WP_115473540.1	688
3881	18.3673	35	1.6	1	45	23	44.444	245	142	dnaC	98	730	WP_122128518.1	688
3882	18.3673	35	1.6	1	45	23	44.444	245	142	dnaC	98	730	WP_195594821.1	688
3883	18.3673	35	1.6	1	45	23	44.444	245	142	dnaC	98	730	WP_032557242.1	688
3884	18.3673	35	1.6	1	45	23	44.444	245	142	dnaC	98	730	WP_130071002.1	688
3885	18.3673	35	1.6	1	45	23	44.444	245	142	dnaC	98	730	WP_195647852.1	688
3886	18.3673	35	1.6	1	45	23	44.444	245	142	dnaC	98	730	WP_195666053.1	688
4281	8.53448	39.3	0.45	2	99	69	26.263	1160	104	dnaE	6	201	WP_130081232.1	107
4297	5.08621	49.7	1.56e-05	1	59	29	45.763	1160	56	dnaE	1	59	WP_031533324.1	1
4298	4.13793	47.4	3.15e-05	0	48	27	43.75	1160	53	dnaE	6	70	WP_196368598.1	23
4299	4.22414	45.8	0.000193	0	49	27	44.898	1160	67	dnaE	19	49	WP_202581863.1	1
4300	32.1552	48.9	0.000522	12	373	219	22.52	1160	344	dnaE	6	442	WP_122329968.1	106
4301	7.93103	43.5	0.016	1	92	63	28.261	1160	97	dnaE	6	195	WP_151941983.1	107
4302	8.53448	42	0.042	2	99	68	27.273	1160	104	dnaE	6	155	WP_120164353.1	61
4303	8.53448	42	0.042	2	99	68	27.273	1160	104	dnaE	6	201	WP_120164348.1	107
4304	8.53448	42	0.043	2	99	68	27.273	1160	104	dnaE	6	201	WP_119958800.1	107
4305	9.31034	39.3	0.56	2	108	72	27.778	1160	552	dnaE	449	397	WP_071149637.1	292
4306	6.2069	33.9	2.5	3	72	43	31.944	1160	215	dnaE	147	70	WP_172503465.1	2
4307	5.51724	36.2	3.6	1	64	41	32.813	1160	987	dnaE	924	121	WP_005838705.1	60
4308	5.51724	36.2	3.7	1	64	41	32.813	1160	987	dnaE	924	121	WP_038608444.1	60
4309	5.51724	36.2	3.7	1	64	41	32.813	1160	987	dnaE	924	121	WP_007847700.1	60
4310	5.51724	36.2	3.7	1	64	41	32.813	1160	987	dnaE	924	121	WP_007834387.1	60
4311	5.51724	36.2	3.8	1	64	41	32.813	1160	987	dnaE	924	121	WP_087338639.1	60
4312	5.51724	36.2	3.8	1	64	41	32.813	1160	987	dnaE	924	121	WP_008666407.1	60
4313	14.7414	35.8	5.4	6	171	95	23.977	1160	558	dnaE	401	417	WP_162223854.1	269
4314	8.7069	35.8	5.7	3	101	70	25.743	1160	303	dnaE	207	169	WP_163214046.1	70
4315	14.7414	35.8	6.3	6	171	95	23.977	1160	558	dnaE	401	417	WP_122135817.1	269
4316	14.7414	35.4	6.9	6	171	95	23.977	1160	558	dnaE	401	417	WP_175353137.1	269
4317	14.7414	35.4	7	6	171	95	23.977	1160	558	dnaE	401	417	WP_120470426.1	269
4318	14.7414	35.4	7.1	6	171	95	23.977	1160	558	dnaE	401	417	WP_151936369.1	269
4319	14.7414	35.4	7.8	6	171	95	23.977	1160	558	dnaE	401	417	WP_032844214.1	269
4320	14.7414	35.4	8	6	171	95	23.977	1160	558	dnaE	401	417	WP_004296458.1	269
4321	14.7414	35.4	8.3	6	171	96	23.392	1160	558	dnaE	401	417	WP_196043111.1	269
4322	14.7414	35.4	8.5	6	171	96	23.392	1160	558	dnaE	401	417	WP_015531756.1	269
4323	14.7414	35	8.8	6	171	96	23.392	1160	558	dnaE	401	417	WP_195529941.1	269
4713	22.8916	49.7	3.3e-05	5	133	81	26.316	581	157	dnaG	29	145	WP_149934738.1	26
4719	10.1549	49.7	6.61e-05	0	59	37	37.288	581	90	dnaG	32	84	WP_148727721.1	26
4720	26.3339	49.7	6.65e-05	6	153	94	26.144	581	158	dnaG	12	146	WP_120081176.1	7
4721	23.0637	49.7	6.95e-05	5	134	81	26.866	581	158	dnaG	29	146	WP_117589835.1	26
4722	26.506	49.3	8.71e-05	7	154	93	25.974	581	158	dnaG	12	146	WP_117720887.1	7
4723	23.0637	48.9	0.000107	5	134	81	26.866	581	158	dnaG	29	135	WP_151881047.1	15
4724	22.5473	48.9	0.000122	4	131	89	23.664	581	158	dnaG	29	146	WP_008653313.1	26
4725	22.7194	48.5	0.000148	5	132	84	28.788	581	157	dnaG	27	145	WP_195507629.1	23
4726	22.7194	48.5	0.000148	5	132	84	28.788	581	157	dnaG	27	145	WP_143722987.1	23
4727	26.506	48.5	0.000151	7	154	92	26.623	581	158	dnaG	12	146	WP_120139219.1	7
4728	26.3339	48.5	0.000178	6	153	96	24.837	581	158	dnaG	12	146	WP_151879093.1	7
4729	23.0637	48.5	0.000178	4	134	84	24.627	581	158	dnaG	29	146	WP_151934482.1	26
4730	26.506	48.1	0.000234	6	154	69	27.922	581	160	dnaG	29	156	WP_007759941.1	23
4731	26.506	47.8	0.000323	7	154	94	25.325	581	158	dnaG	12	146	WP_151856326.1	7
4732	23.0637	47.8	0.000327	5	134	83	25.373	581	158	dnaG	29	146	WP_005643934.1	26
4733	23.0637	47.4	0.000348	5	134	83	25.373	581	158	dnaG	29	146	WP_068690141.1	26
4734	26.506	47.8	0.000355	6	154	68	28.571	581	160	dnaG	29	156	WP_181757164.1	23
4735	23.0637	47.4	0.000356	5	134	83	25.373	581	158	dnaG	29	138	WP_072067771.1	18
4736	23.0637	47.4	0.000402	5	134	83	25.373	581	158	dnaG	29	146	WP_048928292.1	26
4737	26.3339	47.4	0.000417	7	153	90	26.144	581	157	dnaG	12	143	WP_138298172.1	7
4738	23.0637	47	0.000489	5	134	83	25.373	581	158	dnaG	29	146	WP_195414489.1	26
4739	28.7435	47	0.000498	6	167	98	26.946	581	160	dnaG	5	162	WP_122271800.1	9
4740	22.7194	47	0.000508	5	132	85	28.03	581	157	dnaG	27	145	WP_072542321.1	23
4741	26.506	47	0.000524	6	154	69	27.922	581	160	dnaG	29	156	WP_032587896.1	23
4742	23.0637	47	0.000549	5	134	83	25.373	581	158	dnaG	29	146	WP_057097351.1	26
4743	11.704	47	0.000567	1	68	40	35.294	581	92	dnaG	29	93	WP_151878055.1	26
4744	46.988	47	0.000583	11	273	182	21.245	581	296	dnaG	40	289	WP_147334274.1	34
4745	22.5473	46.6	0.000674	4	131	90	22.901	581	158	dnaG	29	146	WP_148373002.1	26
4746	46.988	46.6	0.00071	11	273	182	21.245	581	296	dnaG	40	265	WP_117684720.1	10
4747	28.7435	46.6	0.000721	8	167	80	29.341	581	174	dnaG	29	172	WP_167960678.1	23
4748	35.4561	46.6	0.000754	8	206	96	28.155	581	183	dnaG	4	184	WP_008673197.1	5
4749	23.0637	46.6	0.000757	5	134	83	25.373	581	158	dnaG	29	146	WP_005840064.1	26
4750	22.7194	46.6	0.000781	5	132	85	28.03	581	157	dnaG	27	145	WP_195455927.1	23
4751	7.22892	42.7	0.000793	1	42	22	42.857	581	74	dnaG	35	67	WP_081741211.1	26
4752	15.4905	47.4	0.000864	3	90	52	32.222	581	90	dnaG	9	91	WP_195582534.1	3
4753	22.7194	46.2	0.001	5	132	85	28.03	581	157	dnaG	27	145	WP_195530211.1	23
4754	46.988	46.6	0.001	11	273	182	21.245	581	296	dnaG	40	289	WP_139165007.1	34
4755	26.506	46.2	0.001	6	154	70	27.273	581	160	dnaG	29	156	WP_196054246.1	23
4756	52.4957	45.8	0.001	10	305	155	21.967	581	324	dnaG	29	253	WP_207867615.1	23
4757	26.506	45.4	0.002	6	154	69	27.922	581	160	dnaG	29	156	WP_138273674.1	23
4758	23.0637	45.1	0.002	5	134	84	24.627	581	158	dnaG	29	146	WP_072546553.1	26
4759	26.506	45.1	0.002	6	154	71	26.623	581	160	dnaG	29	156	WP_136010364.1	23
4760	12.7367	45.8	0.002	2	74	46	33.784	581	90	dnaG	19	91	WP_119187881.1	19
4761	12.7367	45.8	0.002	2	74	46	33.784	581	90	dnaG	19	91	WP_196993402.1	19
4762	12.7367	45.8	0.002	2	74	46	33.784	581	90	dnaG	19	91	WP_195382391.1	19
4763	23.0637	45.1	0.002	5	134	83	25.373	581	158	dnaG	29	146	WP_008141431.1	26
4764	23.0637	45.1	0.002	4	134	84	24.627	581	158	dnaG	29	146	WP_004315072.1	26
4765	23.0637	45.1	0.002	4	134	84	24.627	581	158	dnaG	29	146	WP_070612939.1	26
4766	63.8554	45.1	0.002	15	371	191	21.833	581	366	dnaG	33	335	WP_195594466.1	27
4767	23.0637	45.1	0.002	5	134	83	25.373	581	158	dnaG	29	146	WP_118473141.1	26
4768	23.0637	45.1	0.002	4	134	84	24.627	581	158	dnaG	29	146	WP_008616526.1	26
4769	22.7194	45.1	0.002	5	132	85	28.03	581	157	dnaG	27	145	WP_175331840.1	23
4770	36.3167	44.7	0.003	8	211	100	27.488	581	187	dnaG	4	189	WP_118037919.1	5
4771	26.506	44.7	0.003	6	154	70	27.273	581	160	dnaG	29	156	WP_117667136.1	23
4772	34.0792	44.7	0.003	9	198	105	25.253	581	186	dnaG	10	189	WP_077154581.1	14
4773	30.809	44.7	0.003	8	179	98	25.14	581	186	dnaG	29	189	WP_117713852.1	26
4774	30.809	44.3	0.003	8	179	98	25.14	581	186	dnaG	29	189	WP_004310298.1	26
4775	30.809	44.3	0.004	8	179	98	25.14	581	186	dnaG	29	189	WP_151879901.1	26
4776	29.2599	44.3	0.004	7	170	78	28.235	581	174	dnaG	29	172	WP_005833207.1	23
4777	26.506	44.3	0.004	6	154	70	27.273	581	160	dnaG	29	156	WP_195647050.1	23
4778	26.506	44.3	0.004	6	154	70	27.273	581	160	dnaG	29	156	WP_120096688.1	23
4779	28.9157	44.3	0.004	8	168	104	28.571	581	185	dnaG	29	188	WP_151856218.1	26
4780	34.0792	44.3	0.004	9	198	105	25.253	581	186	dnaG	10	179	WP_151881046.1	4
4781	57.1429	44.3	0.005	17	332	175	24.096	581	347	dnaG	40	313	WP_196044790.1	35
4782	23.4079	43.9	0.005	6	136	76	27.206	581	158	dnaG	29	144	WP_032541337.1	26
4783	7.40103	44.3	0.005	0	43	24	44.186	581	71	dnaG	29	65	WP_120002701.1	23
4784	29.6041	43.9	0.005	6	172	77	27.326	581	174	dnaG	29	172	WP_032576966.1	23
4785	7.40103	43.9	0.005	0	43	24	44.186	581	71	dnaG	29	65	WP_118391382.1	23
4786	7.40103	43.9	0.005	0	43	24	44.186	581	71	dnaG	29	65	WP_151941948.1	23
4787	13.5972	44.7	0.005	2	79	51	31.646	581	95	dnaG	19	96	WP_117578444.1	19
4788	11.3597	43.1	0.005	1	66	39	34.848	581	90	dnaG	29	88	WP_195400031.1	23
4789	26.506	43.5	0.007	6	154	70	27.273	581	160	dnaG	29	156	WP_008659979.1	23
4790	7.91738	43.5	0.008	0	46	25	45.652	581	75	dnaG	30	69	WP_011202327.1	24
4791	20.4819	43.1	0.009	4	119	76	27.731	581	158	dnaG	41	144	WP_117917858.1	35
4792	12.5645	43.1	0.01	2	73	41	34.247	581	97	dnaG	29	92	WP_004311988.1	23
4793	7.40103	43.1	0.01	0	43	24	44.186	581	74	dnaG	32	68	WP_176702572.1	26
[truncated: 8,160 more rows]

## Sheet: Hit vs no hit
	Hits	Hits over cutoff	Hits under cutoff	No hits
0	dicA	rbfA	dicA	mreD
1	rbfA	rpsF	lolA	ftsL
2	yciS	ygfZ	yciS	yqeL
3	rpsF	rpsD	dapD	pheM
4	ihfA	ubiD	lolB	trpL
5	rpsD	mreC	lnt
6	tusE	ygeG	rpsU
7	ubiD	ptsI	tusE
8	mreC	yqgF	yrfF
9	priB	rimM	cydX
10	ycaR	ftsA	tonB
11	ptsI	hemA	priB
12	yqgF	hemG	wzyE
13	rnt	nadE	mukE
14	ftsB	nadD	dnaT
15	ftsA	ftsW	higA
16	hemA	rpsS	lspA
17	hemG	ftsZ	ycaR
18	hemD	lolC	ydhL
19	nadD	waaA	hipB
20	ftsW	dapB	coaA
21	csrA	lolE	rnt
22	ftsQ	acpS	ftsB
23	rpsS	rplV	iraM
24	ftsZ	rplW	zipA
25	ygeG	rplU	hemD
26	lolB	rplR	safA
27	waaA	rplS	csrA
28	dapB	kdsA	ftsQ
29	dapD	kdsB	lptE
30	lolE	tsaC	holD
31	acpS	rplJ	lptA
32	rplV	ftsI	holA
33	lnt	rplF
34	rplU	rplA
35	rplR	murI
36	rplS	murJ
37	kdsA	folP
38	kdsB	murA
39	tsaC	murB
40	rplJ	murC
41	ftsI	murD
42	rplF	murE
43	lolC	murF
44	safA	murG
45	rplA	trmD
46	cydX	folB
47	murI	cydA
48	murJ	cydB
49	folP	dnaG
50	murA	yobI
51	murB	dcd
52	murC	rpoA
53	murD	rpoE
54	murE	asd
55	murF	ribA
56	murG	ribC
57	trmD	rpoH
58	folB	ribE
59	cydA	ribD
60	cydB	ribF
61	hda	lpxH
62	yobI	lpxK
63	dcd	lpxL
64	rpoA	lpxA
65	rpoE	lpxB
66	asd	lpxC
67	ribA	lpxD
68	ribC	ispH
69	rpoH	mrdB
70	ribE	ispE
71	ribD	ispF
72	ribF	ispG
73	lpxH	glyS
74	lpxK	ppa
75	lpxL	glyQ
76	iraM	rpsC
77	lpxA	rpsO
78	zipA	rpsM
79	lpxC	rpoD
80	lpxD	rpsH
81	mrdA	rpsT
82	pyrH	lexA
83	mrdB	rpsR
84	rimM	rpsQ
85	ispF	accB
86	ispG	rplX
87	glyS	mraY
88	ppa	bamD
89	glyQ	dapF
90	rpsC	cohE
91	rpsO	mukB
92	rpsM	mukF
93	rpoD	fbaA
94	lolA	ubiX
95	rpsH	infC
96	rpsU	rnpA
97	rpsT	infA
98	lexA	rpmI
99	rpsR	rpmH
100	rpsQ	thiL
101	coaD	ihfA
102	accB	rpmC
103	yrfF	rpmB
104	tonB	rpmD
105	rplX	lgt
106	mraY	rpmF
107	bamD	rplO
108	dapF	nusG
109	wzyE	ydfO
110	cohE	nusB
111	mukB	rplL
112	ispH	nusA
113	fbaA	dnaA
114	rplW	dnaC
115	lspA	dnaB
116	mukF	dnaE
117	mukE	can
118	ubiX	hda
119	infC	holB
120	rnpA	lepB
121	infA	dxr
122	rpmI	tilS
123	rpmH	fabZ
124	thiL	fabA
125	ygfZ	fabH
126	rpmC	ybeY
127	rpmB	rplY
128	rpmD	rsgA
129	lgt	mrdA
130	rpmF	fldA
131	dnaT	secA
132	rplO	tsaB
133	nusG	dnaN
134	ydfO	secE
135	nusB	tsaE
136	rplL	rho
137	nusA	pyrH
138	dnaA	secY
139	dnaC	coaD
140	dnaB	lptD
141	dnaE	lptF
142	can	lptG
143	dnaG
144	holD
145	holB
146	holA
147	lepB
148	dxr
149	tilS
150	fabZ
151	fabA
152	rsgA
153	ybeY
154	rplY
155	fabH
156	higA
157	nadE
158	fldA
159	secA
160	tsaB
161	dnaN
162	secE
163	tsaE
164	ydhL
165	hipB
166	rho
167	ispE
168	secY
169	lpxB
170	coaA
171	lptD
172	lptE
173	lptF
174	lptG
175	lptA

## Sheet: Original results
	qseqid	sseqid	% id	length	mismatch	gapopen	qstart	qend	sstart	send	evalue	bitscore	prot length	% alignment
0	accB	WP_120360031.1	36.875	160	91	2	1	155	1	155	7.64e-27	102	156	102.564
1	accB	WP_120360887.1	41.401	157	83	3	1	156	466	614	2.29e-24	102	156	100.641
2	accB	WP_204508023.1	43.564	101	50	2	56	156	521	614	1.31e-11	65.5	156	64.7436
3	accB	WP_204401349.1	45.238	84	45	1	73	156	532	614	6.4e-11	63.5	156	53.8462
4	accB	WP_163214902.1	42.574	101	47	3	56	156	522	611	1.08e-10	63.2	156	64.7436
5	accB	WP_204392121.1	42.574	101	51	2	56	156	521	614	1.67e-10	62.4	156	64.7436
6	accB	WP_118038214.1	35.211	142	73	4	15	156	21	143	1.86e-10	59.7	156	91.0256
7	accB	WP_007837634.1	35.211	142	73	4	15	156	21	143	2.07e-10	59.7	156	91.0256
8	accB	WP_007842592.1	35.211	142	73	4	15	156	21	143	2.5e-10	59.3	156	91.0256
9	accB	WP_005848289.1	35.211	142	73	4	15	156	21	143	3.43e-10	58.9	156	91.0256
10	accB	WP_204434258.1	47.368	76	39	1	80	155	543	617	3.61e-10	61.6	156	48.7179
11	accB	WP_072529834.1	47.368	76	39	1	80	155	539	613	3.97e-10	61.2	156	48.7179
12	accB	WP_196053311.1	35.915	142	72	5	15	156	21	143	4.01e-10	58.9	156	91.0256
13	accB	WP_022219586.1	35.915	142	72	5	15	156	21	143	4.55e-10	58.5	156	91.0256
14	accB	WP_072541784.1	46.053	76	40	1	80	155	543	617	5.16e-10	60.8	156	48.7179
15	accB	WP_022137408.1	35.915	142	72	6	15	156	21	143	5.44e-10	58.5	156	91.0256
16	accB	WP_204476954.1	46.053	76	40	1	80	155	543	617	5.62e-10	60.8	156	48.7179
17	accB	WP_007856258.1	41	100	45	3	62	155	528	619	6.14e-10	60.8	156	64.1026
18	accB	WP_007840727.1	41	100	45	3	62	155	528	619	6.31e-10	60.8	156	64.1026
19	accB	WP_007756883.1	36.62	142	71	6	15	156	21	143	6.71e-10	58.2	156	91.0256
20	accB	WP_125042948.1	38.655	119	56	4	48	156	34	145	8.69e-10	57.8	156	76.2821
21	accB	WP_117710645.1	35.211	142	73	5	15	156	21	143	9.19e-10	57.8	156	91.0256
22	accB	WP_106068249.1	40.449	89	47	2	72	155	522	609	1.57e-09	59.7	156	57.0513
23	accB	WP_073314697.1	43.023	86	45	2	70	155	529	610	1.79e-09	59.3	156	55.1282
24	accB	WP_167966635.1	35.211	142	73	6	15	156	21	143	1.82e-09	57	156	91.0256
25	accB	WP_204445451.1	39.175	97	55	2	59	155	522	614	1.9e-09	59.3	156	62.1795
26	accB	WP_125239430.1	40.449	89	47	2	72	155	522	609	2.05e-09	59.3	156	57.0513
27	accB	WP_073401933.1	40.952	105	51	4	55	156	46	142	2.24e-09	56.6	156	67.3077
28	accB	WP_008763362.1	35.211	142	74	5	15	156	21	144	2.7e-09	56.6	156	91.0256
29	accB	WP_005835733.1	44.048	84	44	2	72	155	531	611	3.01e-09	58.9	156	53.8462
30	accB	WP_055288574.1	44.048	84	44	2	72	155	531	611	3.04e-09	58.9	156	53.8462
31	accB	WP_025831926.1	33.803	142	75	4	15	156	21	143	3.3e-09	56.2	156	91.0256
32	accB	WP_118399408.1	44.048	84	43	2	72	155	531	610	3.45e-09	58.5	156	53.8462
33	accB	WP_016661443.1	44.048	84	43	2	72	155	531	610	3.51e-09	58.5	156	53.8462
34	accB	WP_005654617.1	44.048	84	43	2	72	155	531	610	3.51e-09	58.5	156	53.8462
35	accB	WP_025074846.1	37.815	119	57	4	48	156	34	145	3.57e-09	56.2	156	76.2821
36	accB	WP_186909458.1	44.048	84	43	2	72	155	531	610	3.62e-09	58.5	156	53.8462
37	accB	WP_117906365.1	44.048	84	43	2	72	155	531	610	3.62e-09	58.5	156	53.8462
38	accB	WP_151877910.1	44.048	84	43	2	72	155	531	610	3.65e-09	58.5	156	53.8462
39	accB	WP_117954481.1	40.206	97	49	2	59	155	523	610	3.72e-09	58.5	156	62.1795
40	accB	WP_136011303.1	43.421	76	42	1	80	155	536	610	4.34e-09	58.5	156	48.7179
41	accB	WP_163177400.1	34.507	142	74	6	15	156	21	143	4.75e-09	55.8	156	91.0256
42	accB	WP_018665889.1	41.86	86	46	2	70	155	529	610	4.78e-09	58.2	156	55.1282
43	accB	WP_151854982.1	44.048	84	44	2	72	155	531	611	4.97e-09	58.2	156	53.8462
44	accB	WP_175628746.1	40.741	108	54	4	49	156	46	143	5.5e-09	55.8	156	69.2308
45	accB	WP_008767843.1	35.211	142	74	5	15	156	21	144	5.84e-09	55.8	156	91.0256
46	accB	WP_048695632.1	38.739	111	59	3	46	156	43	144	5.84e-09	55.8	156	71.1538
47	accB	WP_022392839.1	43.023	86	45	2	70	155	529	610	5.9e-09	58.2	156	55.1282
48	accB	WP_029428307.1	43.023	86	45	2	70	155	529	610	6.07e-09	57.8	156	55.1282
49	accB	WP_022210813.1	43.023	86	45	2	70	155	529	610	6.19e-09	57.8	156	55.1282
50	accB	WP_118222539.1	43.023	86	45	2	70	155	529	610	6.19e-09	57.8	156	55.1282
51	accB	WP_186973528.1	43.023	86	45	2	70	155	529	610	6.25e-09	57.8	156	55.1282
52	accB	WP_007214804.1	43.023	86	45	2	70	155	529	610	6.37e-09	57.8	156	55.1282
53	accB	WP_163175469.1	40	100	56	2	57	156	515	610	6.88e-09	57.8	156	64.1026
54	accB	WP_004300895.1	39.815	108	55	4	49	156	46	143	8.09e-09	55.5	156	69.2308
55	accB	WP_010538920.1	39.623	106	55	3	51	156	48	144	9.05e-09	55.1	156	67.9487
56	accB	WP_195392742.1	34.507	142	75	5	15	156	21	144	9.34e-09	55.1	156	91.0256
57	accB	WP_163217462.1	34.507	142	74	6	15	156	21	143	9.56e-09	55.1	156	91.0256
58	accB	WP_130042197.1	39.623	106	55	3	51	156	48	144	1.03e-08	55.1	156	67.9487
59	accB	WP_077153744.1	38.372	86	45	2	72	156	96	174	1.12e-08	55.5	156	55.1282
60	accB	WP_101544977.1	43.421	76	42	1	80	155	535	609	1.32e-08	57	156	48.7179
61	accB	WP_129618757.1	43.421	76	42	1	80	155	536	610	1.45e-08	57	156	48.7179
62	accB	WP_009122427.1	43.421	76	42	1	80	155	536	610	1.48e-08	57	156	48.7179
63	accB	WP_002561074.1	40.404	99	52	2	57	155	515	606	1.66e-08	56.6	156	63.4615
64	accB	WP_024986741.1	39.815	108	55	4	49	156	46	143	1.7e-08	54.3	156	69.2308
65	accB	WP_004304406.1	34.507	142	74	6	15	156	21	143	1.75e-08	54.3	156	91.0256
66	accB	WP_025074424.1	36.782	87	47	2	71	156	95	174	1.94e-08	55.1	156	55.7692
67	accB	WP_013548593.1	40.789	76	44	1	80	155	535	609	1.98e-08	56.6	156	48.7179
68	accB	WP_061411480.1	42.857	84	45	2	72	155	531	611	1.98e-08	56.6	156	53.8462
69	accB	WP_141981642.1	42.857	84	45	2	72	155	531	611	1.98e-08	56.6	156	53.8462
70	accB	WP_005826327.1	42.857	84	45	2	72	155	531	611	1.98e-08	56.6	156	53.8462
71	accB	WP_151857156.1	42.857	84	45	2	72	155	491	571	1.99e-08	56.6	156	53.8462
72	accB	WP_035449538.1	42.857	84	45	2	72	155	531	611	2e-08	56.6	156	53.8462
73	accB	WP_039163084.1	42.857	84	45	2	72	155	531	611	2.02e-08	56.6	156	53.8462
74	accB	WP_098032310.1	42.857	84	45	2	72	155	531	611	2.04e-08	56.6	156	53.8462
75	accB	WP_117877967.1	42.857	84	45	2	72	155	531	611	2.04e-08	56.6	156	53.8462
76	accB	WP_151881446.1	42.857	84	45	2	72	155	531	611	2.04e-08	56.6	156	53.8462
77	accB	WP_117680545.1	42.857	84	45	2	72	155	531	611	2.05e-08	56.2	156	53.8462
78	accB	WP_025832853.1	42.857	84	45	2	72	155	531	611	2.07e-08	56.2	156	53.8462
79	accB	WP_148364684.1	34.507	142	74	6	15	156	21	143	2.22e-08	54.3	156	91.0256
80	accB	WP_009123527.1	43.421	76	42	1	80	155	536	610	2.24e-08	56.2	156	48.7179
81	accB	WP_074705588.1	34.94	83	47	1	74	156	99	174	2.28e-08	54.7	156	53.2051
82	accB	WP_151922820.1	38.889	108	56	4	49	156	39	136	2.31e-08	53.9	156	69.2308
83	accB	WP_195553498.1	43.421	76	42	1	80	155	536	610	2.35e-08	56.2	156	48.7179
84	accB	WP_005678402.1	34.507	142	75	6	15	156	21	144	2.38e-08	53.9	156	91.0256
85	accB	WP_004314215.1	38.889	108	56	4	49	156	46	143	2.52e-08	53.9	156	69.2308
86	accB	WP_117600736.1	35.211	142	74	5	15	156	21	144	2.62e-08	53.9	156	91.0256
87	accB	WP_004290199.1	42.105	76	43	1	80	155	536	610	2.66e-08	56.2	156	48.7179
88	accB	WP_075317157.1	32.394	142	80	4	15	156	21	146	2.74e-08	53.9	156	91.0256
89	accB	WP_195655237.1	38.889	108	56	4	49	156	46	143	2.77e-08	53.9	156	69.2308
90	accB	WP_181757652.1	41.667	84	46	2	72	155	531	611	2.79e-08	55.8	156	53.8462
91	accB	WP_125041826.1	36.782	87	47	2	71	156	95	174	2.86e-08	54.3	156	55.7692
92	accB	WP_117601165.1	41.667	84	46	2	72	155	531	611	2.93e-08	55.8	156	53.8462
93	accB	WP_022507886.1	38.182	110	45	4	56	155	523	619	2.94e-08	55.8	156	70.5128
94	accB	WP_120002729.1	41.463	82	35	2	80	155	545	619	3.2e-08	55.8	156	52.5641
95	accB	WP_119961619.1	42.105	76	43	1	80	155	537	611	3.29e-08	55.8	156	48.7179
96	accB	WP_004292508.1	42.105	76	43	1	80	155	536	610	3.32e-08	55.8	156	48.7179
97	accB	WP_008999804.1	34.507	142	74	6	15	156	21	143	3.41e-08	53.5	156	91.0256
98	accB	WP_071145982.1	37.895	95	58	1	61	155	515	608	3.55e-08	55.8	156	60.8974
99	accB	WP_011965398.1	41.463	82	35	2	80	155	545	619	3.59e-08	55.8	156	52.5641
100	accB	WP_117699524.1	41.463	82	35	2	80	155	545	619	3.63e-08	55.8	156	52.5641
101	accB	WP_191029632.1	33.803	142	75	6	15	156	21	143	3.66e-08	53.5	156	91.0256
102	accB	WP_008667755.1	41.463	82	35	2	80	155	545	619	3.7e-08	55.8	156	52.5641
103	accB	WP_008025626.1	34.94	83	47	1	74	156	99	174	3.97e-08	53.9	156	53.2051
104	accB	WP_044263352.1	40.698	86	47	2	70	155	529	610	4.87e-08	55.5	156	55.1282
105	accB	WP_163218471.1	39.175	97	57	2	61	156	515	610	5.06e-08	55.5	156	62.1795
106	accB	WP_024996589.1	39.189	74	38	1	83	156	100	166	5.16e-08	53.5	156	47.4359
107	accB	WP_118219455.1	34.94	83	47	1	74	156	99	174	5.57e-08	53.5	156	53.2051
108	accB	WP_044654560.1	34.94	83	47	1	74	156	99	174	6.05e-08	53.5	156	53.2051
109	accB	WP_018108216.1	37.5	120	61	5	40	156	33	141	6.33e-08	52.8	156	76.9231
110	accB	WP_191029875.1	37.209	86	46	2	72	156	96	174	6.37e-08	53.5	156	55.1282
111	accB	WP_195408095.1	37.209	86	46	2	72	156	96	174	6.43e-08	53.5	156	55.1282
112	accB	WP_004314803.1	34.94	83	47	1	74	156	99	174	6.63e-08	53.5	156	53.2051
113	accB	WP_195208254.1	39.535	86	48	2	70	155	529	610	6.81e-08	55.1	156	55.1282
114	accB	WP_007664425.1	39.535	86	48	2	70	155	529	610	7.07e-08	54.7	156	55.1282
115	accB	WP_149925181.1	39.535	86	48	2	70	155	529	610	7.07e-08	54.7	156	55.1282
116	accB	WP_138291312.1	39.535	86	48	2	70	155	529	610	7.07e-08	54.7	156	55.1282
117	accB	WP_009132689.1	39.535	86	48	2	70	155	529	610	7.14e-08	54.7	156	55.1282
118	accB	WP_007217404.1	39.535	86	48	2	70	155	529	610	7.21e-08	54.7	156	55.1282
119	accB	WP_118462870.1	39.535	86	48	2	70	155	529	610	7.21e-08	54.7	156	55.1282
120	accB	WP_167966198.1	36.782	87	47	2	71	156	95	174	7.35e-08	53.1	156	55.7692
121	accB	WP_008773958.1	39.535	86	48	2	71	156	560	641	7.48e-08	54.7	156	55.1282
122	accB	WP_008780631.1	39.535	86	48	2	71	156	560	641	8.39e-08	54.7	156	55.1282
123	accB	WP_148364888.1	34.94	83	47	1	74	156	99	174	8.48e-08	53.1	156	53.2051
124	accB	WP_195741438.1	43.421	76	42	1	80	155	534	608	9.25e-08	54.7	156	48.7179
125	accB	WP_070751745.1	43.421	76	42	1	80	155	534	608	9.42e-08	54.7	156	48.7179
126	accB	WP_010538927.1	43.421	76	42	1	80	155	534	608	9.98e-08	54.3	156	48.7179
127	accB	WP_151873085.1	43.421	76	42	1	80	155	534	608	1.06e-07	54.3	156	48.7179
128	accB	WP_005929716.1	43.421	76	42	1	80	155	534	608	1.06e-07	54.3	156	48.7179
129	accB	WP_118317843.1	40	85	49	2	72	156	546	628	1.08e-07	54.3	156	54.4872
130	accB	WP_009128929.1	42.857	84	41	2	73	156	66	142	1.2e-07	52	156	53.8462
131	accB	WP_007215595.1	42.857	84	41	2	73	156	66	142	1.21e-07	52	156	53.8462
132	accB	WP_004297139.1	34.94	83	47	1	74	156	99	174	1.24e-07	52.8	156	53.2051
133	accB	WP_048695623.1	42.105	76	43	1	80	155	534	608	1.41e-07	53.9	156	48.7179
134	accB	WP_008763354.1	42.105	76	43	1	80	155	534	608	1.42e-07	53.9	156	48.7179
135	accB	WP_195385336.1	42.105	76	43	1	80	155	534	608	1.42e-07	53.9	156	48.7179
136	accB	WP_117978504.1	42.105	76	43	1	80	155	534	608	1.42e-07	53.9	156	48.7179
137	accB	WP_008767838.1	42.105	76	43	1	80	155	534	608	1.44e-07	53.9	156	48.7179
138	accB	WP_054959811.1	42.105	76	43	1	80	155	534	608	1.44e-07	53.9	156	48.7179
139	accB	WP_055229602.1	42.105	76	43	1	80	155	534	608	1.44e-07	53.9	156	48.7179
140	accB	WP_115484047.1	34.94	83	47	1	74	156	99	174	1.58e-07	52.4	156	53.2051
141	accB	WP_175628740.1	42.105	76	43	1	80	155	534	608	1.63e-07	53.9	156	48.7179
142	accB	WP_117693327.1	33.099	142	74	6	15	156	21	141	1.77e-07	51.6	156	91.0256
143	accB	WP_130042190.1	42.105	76	43	1	80	155	534	608	1.9e-07	53.5	156	48.7179
144	accB	WP_031535083.1	38.462	78	47	1	79	156	537	613	2.11e-07	53.5	156	50
145	accB	WP_122118187.1	42.105	76	43	1	80	155	535	609	2.78e-07	53.1	156	48.7179
146	accB	WP_125042764.1	42.105	76	43	1	80	155	535	609	2.89e-07	53.1	156	48.7179
147	accB	WP_122126739.1	41.667	84	42	2	73	156	72	148	2.97e-07	51.2	156	53.8462
148	accB	WP_136014940.1	36.719	128	62	4	39	156	25	143	3.01e-07	51.2	156	82.0513
149	accB	WP_002558865.1	36.145	83	46	1	74	156	98	173	3.36e-07	51.6	156	53.2051
150	accB	WP_055295707.1	42.105	76	43	1	80	155	534	608	3.5e-07	52.8	156	48.7179
151	accB	WP_148371660.1	42.105	76	43	1	80	155	535	609	3.67e-07	52.8	156	48.7179
152	accB	WP_025074842.1	42.105	76	43	1	80	155	535	609	3.71e-07	52.8	156	48.7179
153	accB	WP_032566436.1	40.964	83	48	1	73	155	529	610	3.82e-07	52.8	156	53.2051
154	accB	WP_007758626.1	42.105	76	43	1	80	155	535	609	3.89e-07	52.8	156	48.7179
155	accB	WP_186926889.1	42.105	76	43	1	80	155	535	609	3.96e-07	52.8	156	48.7179
156	accB	WP_143866633.1	42.105	76	43	1	80	155	535	609	4e-07	52.8	156	48.7179
157	accB	WP_007758069.1	42.105	76	43	1	80	155	535	609	4.12e-07	52.8	156	48.7179
158	accB	WP_195398617.1	42.105	76	43	1	80	155	535	609	4.2e-07	52.8	156	48.7179
159	accB	WP_143919495.1	36.047	86	47	2	72	156	96	174	4.3e-07	51.2	156	55.1282
160	accB	WP_005815278.1	40.964	83	48	1	73	155	529	610	4.36e-07	52.8	156	53.2051
161	accB	WP_101543448.1	40.625	96	49	3	62	156	55	143	4.54e-07	50.8	156	61.5385
162	accB	WP_136015139.1	42.105	76	43	1	80	155	535	609	4.58e-07	52.4	156	48.7179
163	accB	WP_022162147.1	42.105	95	48	3	61	155	523	610	4.58e-07	52.4	156	60.8974
164	accB	WP_024997532.1	33.099	142	76	5	15	156	21	143	4.59e-07	50.4	156	91.0256
165	accB	WP_044264665.1	41.667	84	42	2	73	156	66	142	4.66e-07	50.4	156	53.8462
166	accB	WP_065539157.1	42.105	76	43	1	80	155	535	609	4.66e-07	52.4	156	48.7179
167	accB	WP_005806891.1	41.935	93	47	3	63	155	524	609	4.71e-07	52.4	156	59.6154
168	accB	WP_162223517.1	42.105	76	43	1	80	155	535	609	4.71e-07	52.4	156	48.7179
169	accB	WP_135999277.1	42.105	76	43	1	80	155	535	609	4.71e-07	52.4	156	48.7179
170	accB	WP_075317957.1	35.354	99	60	2	57	155	514	608	4.84e-07	52.4	156	63.4615
171	accB	WP_128858376.1	33.735	83	48	1	74	156	99	174	4.96e-07	51.2	156	53.2051
172	accB	WP_195211290.1	36.047	86	47	2	72	156	96	174	4.96e-07	51.2	156	55.1282
173	accB	WP_032568699.1	41.935	93	47	3	63	155	524	609	4.99e-07	52.4	156	59.6154
174	accB	WP_011107788.1	36.047	86	47	2	72	156	96	174	5.06e-07	51.2	156	55.1282
175	accB	WP_022347324.1	41.935	93	47	3	63	155	524	609	5.08e-07	52.4	156	59.6154
176	accB	WP_146352418.1	41.935	93	47	3	63	155	524	609	5.08e-07	52.4	156	59.6154
177	accB	WP_090615011.1	35.632	87	48	2	71	156	95	174	5.12e-07	51.2	156	55.7692
178	accB	WP_122138892.1	34.483	87	49	2	71	156	95	174	5.33e-07	50.8	156	55.7692
179	accB	WP_138333183.1	34.483	87	49	2	71	156	95	174	5.33e-07	50.8	156	55.7692
180	accB	WP_005936806.1	31.69	142	78	3	15	156	21	143	5.47e-07	50.4	156	91.0256
181	accB	WP_008764845.1	36.047	86	47	2	72	156	96	174	5.61e-07	50.8	156	55.1282
182	accB	WP_077153501.1	42.105	76	43	1	80	155	535	609	5.81e-07	52.4	156	48.7179
183	accB	WP_016662445.1	41.667	84	42	2	73	156	67	143	5.94e-07	50.4	156	53.8462
184	accB	WP_117907503.1	41.667	84	42	2	73	156	67	143	5.94e-07	50.4	156	53.8462
185	accB	WP_195648298.1	33.099	142	76	6	15	156	21	143	6.13e-07	50.4	156	91.0256
186	accB	WP_008762328.1	36.047	86	47	2	72	156	96	174	6.21e-07	50.8	156	55.1282
187	accB	WP_032570889.1	40.86	93	49	2	63	155	524	610	6.28e-07	52	156	59.6154
188	accB	WP_055221048.1	36.047	86	47	2	72	156	96	174	6.6e-07	50.8	156	55.1282
189	accB	WP_005820752.1	41.935	93	47	3	63	155	524	609	6.77e-07	52	156	59.6154
190	accB	WP_151932908.1	43.243	74	35	2	83	156	6	72	7.09e-07	48.5	156	47.4359
191	accB	WP_005678004.1	34.483	87	49	2	71	156	95	174	7.3e-07	50.4	156	55.7692
192	accB	WP_005789540.1	33.099	142	76	6	15	156	21	143	7.46e-07	50.1	156	91.0256
193	accB	WP_044300551.1	41.935	93	47	3	63	155	524	609	7.97e-07	52	156	59.6154
194	accB	WP_195310189.1	34.884	86	48	2	72	156	96	174	8e-07	50.4	156	55.1282
195	accB	WP_005681434.1	34.483	87	49	2	71	156	95	174	8.09e-07	50.4	156	55.7692
196	accB	WP_010538707.1	35.632	87	48	2	71	156	95	174	8.17e-07	50.4	156	55.7692
197	accB	WP_129659764.1	40.86	93	48	3	63	155	524	609	8.77e-07	51.6	156	59.6154
198	accB	WP_069108338.1	33.099	142	76	6	15	156	21	143	8.98e-07	49.7	156	91.0256
199	accB	WP_122200765.1	42.105	76	43	1	80	155	533	607	9.11e-07	51.6	156	48.7179
200	accB	WP_007666267.1	41.667	84	42	2	73	156	65	141	9.24e-07	49.7	156	53.8462
201	accB	WP_005780629.1	33.099	142	76	6	15	156	21	143	9.26e-07	49.7	156	91.0256
202	accB	WP_007486227.1	42.105	76	43	1	80	155	533	607	9.28e-07	51.6	156	48.7179
203	accB	WP_117703591.1	41.667	84	42	2	73	156	68	144	9.91e-07	49.7	156	53.8462
204	accB	WP_044534374.1	41.667	84	42	2	73	156	65	141	1e-06	49.7	156	53.8462
205	accB	WP_195650594.1	40.789	76	44	1	80	155	536	610	1.04e-06	51.6	156	48.7179
206	accB	WP_007212901.1	41.667	84	42	2	73	156	65	141	1.06e-06	49.7	156	53.8462
207	accB	WP_005678389.1	40.789	76	44	1	80	155	535	609	1.06e-06	51.6	156	48.7179
208	accB	WP_022208564.1	41.667	84	42	2	73	156	65	141	1.07e-06	49.7	156	53.8462
209	accB	WP_122365012.1	40.789	76	44	1	80	155	534	608	1.07e-06	51.6	156	48.7179
210	accB	WP_005861518.1	31.884	138	75	5	18	155	24	142	1.1e-06	49.7	156	88.4615
211	accB	WP_193683996.1	42.105	76	43	1	80	155	536	610	1.14e-06	51.2	156	48.7179
212	accB	WP_172504417.1	52.727	55	20	1	108	156	5	59	1.15e-06	47.8	156	35.2564
213	accB	WP_163214529.1	30.986	142	79	5	15	156	21	143	1.19e-06	49.7	156	91.0256
214	accB	WP_117965503.1	41.667	84	42	2	73	156	68	144	1.23e-06	49.7	156	53.8462
215	accB	WP_005826788.1	41.667	84	42	2	73	156	68	144	1.32e-06	49.3	156	53.8462
216	accB	WP_117937387.1	41.096	73	42	1	83	155	539	610	1.5e-06	50.8	156	46.7949
217	accB	WP_122137831.1	41.096	73	42	1	83	155	539	610	1.5e-06	50.8	156	46.7949
218	accB	WP_008999796.1	41.096	73	42	1	83	155	539	610	1.57e-06	50.8	156	46.7949
219	accB	WP_044161137.1	42.683	82	40	2	75	156	69	143	1.61e-06	49.3	156	52.5641
220	accB	WP_024997095.1	39.759	83	49	1	73	155	528	609	1.85e-06	50.8	156	53.2051
221	accB	WP_042368263.1	37.963	108	58	4	49	156	44	142	1.95e-06	48.9	156	69.2308
222	accB	WP_117911016.1	30.986	142	79	3	15	156	21	143	2.02e-06	48.9	156	91.0256
223	accB	WP_004294918.1	41.667	84	42	2	73	156	67	143	2.02e-06	48.9	156	53.8462
224	accB	WP_121963375.1	32.394	142	77	5	15	156	21	143	2.02e-06	48.9	156	91.0256
225	accB	WP_154030533.1	40.789	76	44	1	80	155	536	610	2.03e-06	50.4	156	48.7179
226	accB	WP_151922727.1	40.789	76	44	1	80	155	352	426	2.22e-06	50.4	156	48.7179
227	accB	WP_195655234.1	40.789	76	44	1	80	155	535	609	2.28e-06	50.4	156	48.7179
228	accB	WP_122201079.1	34.94	83	47	1	74	156	98	173	2.29e-06	49.3	156	53.2051
229	accB	WP_070782698.1	40.789	76	44	1	80	155	357	431	2.31e-06	50.4	156	48.7179
230	accB	WP_009292929.1	32.394	142	77	6	15	156	21	143	2.31e-06	48.9	156	91.0256
231	accB	WP_196043455.1	40.26	77	45	1	79	155	535	610	2.35e-06	50.4	156	49.359
232	accB	WP_008774794.1	40.789	76	44	1	80	155	536	610	2.37e-06	50.4	156	48.7179
233	accB	WP_071145701.1	35.135	74	41	1	83	156	100	166	2.37e-06	49.3	156	47.4359
234	accB	WP_009123397.1	38.636	88	47	2	69	156	66	146	2.43e-06	48.9	156	56.4103
235	accB	WP_195470903.1	40.789	76	44	1	80	155	535	609	2.51e-06	50.4	156	48.7179
236	accB	WP_195580487.1	40.789	76	44	1	80	155	536	610	2.53e-06	50.4	156	48.7179
237	accB	WP_004314195.1	40.789	76	44	1	80	155	536	610	2.53e-06	50.4	156	48.7179
238	accB	WP_004300939.1	40.789	76	44	1	80	155	536	610	2.53e-06	50.4	156	48.7179
239	accB	WP_008651823.1	40.789	76	44	1	80	155	536	610	2.61e-06	50.4	156	48.7179
240	accB	WP_151921911.1	40.789	76	44	1	80	155	536	610	2.61e-06	50.4	156	48.7179
241	accB	WP_195460090.1	42.105	76	43	1	80	155	536	610	2.66e-06	50.4	156	48.7179
242	accB	WP_143259389.1	40.789	76	44	1	80	155	535	609	2.74e-06	50.4	156	48.7179
243	accB	WP_009040527.1	40.789	76	44	1	80	155	536	610	2.79e-06	50.1	156	48.7179
244	accB	WP_022384030.1	42.857	77	37	2	79	155	77	146	2.84e-06	48.5	156	49.359
245	accB	WP_135036511.1	41.096	73	42	1	83	155	539	610	2.93e-06	50.1	156	46.7949
246	accB	WP_191709752.1	29.167	120	76	3	38	156	31	142	2.94e-06	48.5	156	76.9231
247	accB	WP_102406126.1	36.792	106	52	4	53	155	49	142	2.96e-06	48.5	156	67.9487
248	accB	WP_070753235.1	34.483	87	49	2	71	156	95	174	2.99e-06	48.9	156	55.7692
249	accB	WP_196070900.1	43.75	64	35	1	80	143	534	596	3.46e-06	50.1	156	41.0256
250	accB	WP_004327022.1	41.096	73	42	1	83	155	539	610	3.54e-06	50.1	156	46.7949
251	accB	WP_128859127.1	41.096	73	42	1	83	155	539	610	3.54e-06	50.1	156	46.7949
252	accB	WP_163223877.1	37.736	106	57	3	51	156	43	139	3.55e-06	48.1	156	67.9487
253	accB	WP_118299719.1	41.096	73	42	1	83	155	539	610	3.64e-06	50.1	156	46.7949
254	accB	WP_195564887.1	41.096	73	42	1	83	155	539	610	3.64e-06	50.1	156	46.7949
255	accB	WP_008025992.1	41.096	73	42	1	83	155	539	610	3.64e-06	50.1	156	46.7949
256	accB	WP_122287748.1	34.94	83	47	1	74	156	99	174	3.66e-06	48.5	156	53.2051
257	accB	WP_195646839.1	41.096	73	42	1	83	155	539	610	3.68e-06	50.1	156	46.7949
258	accB	WP_175353900.1	41.096	73	42	1	83	155	539	610	3.79e-06	49.7	156	46.7949
259	accB	WP_008644855.1	41.096	73	42	1	83	155	539	610	3.82e-06	49.7	156	46.7949
260	accB	WP_008771317.1	41.096	73	42	1	83	155	539	610	3.82e-06	49.7	156	46.7949
261	accB	WP_118461367.1	43.243	74	35	2	83	156	75	141	3.9e-06	48.1	156	47.4359
262	accB	WP_151936527.1	41.096	73	42	1	83	155	539	610	3.93e-06	49.7	156	46.7949
263	accB	WP_121960175.1	41.096	73	42	1	83	155	539	610	4.05e-06	49.7	156	46.7949
264	accB	WP_022162260.1	32.867	143	75	6	15	156	21	143	5.1e-06	47.8	156	91.6667
265	accB	WP_118407258.1	40.789	76	44	1	80	155	536	610	5.14e-06	49.3	156	48.7179
266	accB	WP_074556853.1	39.726	73	43	1	83	155	539	610	5.82e-06	49.3	156	46.7949
267	accB	WP_021644918.1	40.476	84	43	2	73	156	67	143	5.83e-06	47.8	156	53.8462
268	accB	WP_099146067.1	39.726	73	43	1	83	155	539	610	5.87e-06	49.3	156	46.7949
269	accB	WP_195358399.1	39.726	73	43	1	83	155	539	610	5.93e-06	49.3	156	46.7949
270	accB	WP_005795130.1	33.735	83	48	1	74	156	99	174	6.78e-06	48.1	156	53.2051
271	accB	WP_195648254.1	33.735	83	48	1	74	156	99	174	6.92e-06	48.1	156	53.2051
272	accB	WP_070737236.1	33.735	83	48	1	74	156	99	174	7.06e-06	47.8	156	53.2051
273	accB	WP_032542781.1	40.789	76	44	1	80	155	536	610	7.53e-06	48.9	156	48.7179
274	accB	WP_087322475.1	41.096	73	42	1	83	155	539	610	7.6e-06	48.9	156	46.7949
275	accB	WP_032530457.1	40.789	76	44	1	80	155	536	610	7.67e-06	48.9	156	48.7179
276	accB	WP_195317518.1	40.789	76	44	1	80	155	536	610	7.67e-06	48.9	156	48.7179
277	accB	WP_005809115.1	33.333	87	50	2	71	156	95	174	7.73e-06	47.8	156	55.7692
278	accB	WP_022039469.1	29.861	144	80	6	13	156	20	142	7.8e-06	47.4	156	92.3077
279	accB	WP_101603269.1	40.789	76	44	1	80	155	536	610	7.82e-06	48.9	156	48.7179
280	accB	WP_032539904.1	40.789	76	44	1	80	155	536	610	7.82e-06	48.9	156	48.7179
281	accB	WP_005779937.1	40.789	76	44	1	80	155	536	610	7.97e-06	48.9	156	48.7179
282	accB	WP_031532342.1	40.278	72	36	2	85	156	102	166	8.08e-06	47.8	156	46.1538
283	accB	WP_027326382.1	43.243	74	35	2	83	156	77	143	8.34e-06	47.4	156	47.4359
284	accB	WP_032558263.1	40.789	76	44	1	80	155	536	610	8.44e-06	48.9	156	48.7179
285	accB	WP_065849947.1	40.789	76	44	1	80	155	536	610	8.44e-06	48.9	156	48.7179
286	accB	WP_032583694.1	40.789	76	44	1	80	155	536	610	8.52e-06	48.9	156	48.7179
287	accB	WP_044820511.1	40.789	76	44	1	80	155	464	538	8.57e-06	48.9	156	48.7179
288	accB	WP_121963302.1	40.789	76	44	1	80	155	536	610	8.6e-06	48.9	156	48.7179
289	accB	WP_186992745.1	40.789	76	44	1	80	155	536	610	8.6e-06	48.9	156	48.7179
290	accB	WP_005788675.1	40.789	76	44	1	80	155	536	610	8.6e-06	48.9	156	48.7179
291	accB	WP_008769755.1	40.789	76	44	1	80	155	536	610	8.69e-06	48.9	156	48.7179
292	accB	WP_032556987.1	40.789	76	44	1	80	155	536	610	8.77e-06	48.9	156	48.7179
293	accB	WP_122348613.1	40.789	76	44	1	80	155	536	610	8.85e-06	48.9	156	48.7179
294	accB	WP_122342064.1	40.789	76	44	1	80	155	536	610	8.85e-06	48.9	156	48.7179
295	accB	WP_065762952.1	40.789	76	44	1	80	155	536	610	8.94e-06	48.9	156	48.7179
296	accB	WP_122205186.1	40.789	76	44	1	80	155	536	610	8.94e-06	48.9	156	48.7179
297	accB	WP_122288332.1	40.789	76	44	1	80	155	536	610	9.02e-06	48.9	156	48.7179
298	accB	WP_032529223.1	40.789	76	44	1	80	155	536	610	9.02e-06	48.9	156	48.7179
299	accB	WP_032574497.1	40.789	76	44	1	80	155	536	610	9.02e-06	48.9	156	48.7179
300	accB	WP_196983964.1	40.789	76	44	1	80	155	536	610	9.11e-06	48.9	156	48.7179
301	accB	WP_115473976.1	40.789	76	44	1	80	155	536	610	9.2e-06	48.9	156	48.7179
302	accB	WP_122296871.1	40.789	76	44	1	80	155	536	610	9.2e-06	48.9	156	48.7179
303	accB	WP_005798884.1	32.394	142	77	6	15	156	21	143	1e-05	47	156	91.0256
304	accB	WP_018669540.1	40.476	84	43	2	73	156	67	143	1.08e-05	47	156	53.8462
305	accB	WP_065739451.1	40.789	76	44	1	80	155	536	610	1.24e-05	48.5	156	48.7179
306	accB	WP_118524982.1	31.325	83	50	1	73	155	90	165	1.35e-05	47	156	53.2051
307	accB	WP_057097664.1	40.964	83	42	2	74	156	69	144	1.4e-05	46.6	156	53.2051
308	accB	WP_032598060.1	32.53	83	49	1	74	156	99	174	1.41e-05	47	156	53.2051
309	accB	WP_013547277.1	37.5	112	63	2	45	156	40	144	1.58e-05	46.6	156	71.7949
310	accB	WP_167966643.1	40.789	76	44	1	80	155	534	608	1.58e-05	48.1	156	48.7179
311	accB	WP_195406516.1	40.789	76	44	1	80	155	534	608	1.6e-05	48.1	156	48.7179
312	accB	WP_022347586.1	32.53	83	49	1	74	156	99	174	1.61e-05	47	156	53.2051
313	accB	WP_071146003.1	37.143	105	55	4	55	156	47	143	1.71e-05	46.2	156	67.3077
314	accB	WP_195664409.1	49.02	51	26	0	106	156	1	51	1.71e-05	44.3	156	32.6923
315	accB	WP_044656120.1	40.789	76	44	1	80	155	351	425	1.71e-05	47.8	156	48.7179
316	accB	WP_191029622.1	40.789	76	44	1	80	155	534	608	1.73e-05	47.8	156	48.7179
317	accB	WP_005786452.1	32.53	83	49	1	74	156	99	174	1.73e-05	47	156	53.2051
318	accB	WP_065344810.1	32.53	83	49	1	74	156	99	174	1.84e-05	46.6	156	53.2051
319	accB	WP_073401750.1	24.691	162	100	4	10	156	12	166	1.95e-05	46.6	156	103.846
320	accB	WP_073342494.1	40.789	76	44	1	80	155	534	608	2.15e-05	47.8	156	48.7179
321	accB	WP_195662718.1	40.789	76	44	1	80	155	534	608	2.15e-05	47.8	156	48.7179
322	accB	WP_002562400.1	33.784	74	42	1	83	156	100	166	2.28e-05	46.6	156	47.4359
323	accB	WP_009291983.1	32.53	83	49	1	74	156	99	174	2.41e-05	46.6	156	53.2051
324	accB	WP_106042936.1	39.286	84	44	2	73	156	72	148	2.87e-05	45.8	156	53.8462
325	accB	WP_125238463.1	39.286	84	44	2	73	156	70	146	2.88e-05	45.8	156	53.8462
326	accB	WP_106070400.1	39.286	84	44	2	73	156	70	146	2.88e-05	45.8	156	53.8462
327	accB	WP_146296130.1	32.53	83	49	1	74	156	99	174	3.01e-05	46.2	156	53.2051
328	accB	WP_143865071.1	30.851	94	57	2	63	156	81	166	3.02e-05	46.2	156	60.2564
329	accB	WP_118525665.1	36.842	76	47	1	80	155	541	615	3.04e-05	47.4	156	48.7179
330	accB	WP_204402011.1	42.424	66	36	1	93	156	77	142	3.26e-05	45.4	156	42.3077
331	accB	WP_007563146.1	40.909	66	37	1	93	156	77	142	4.21e-05	45.4	156	42.3077
332	accB	WP_072529939.1	40	70	40	1	89	156	72	141	4.36e-05	45.4	156	44.8718
333	accB	WP_008774133.1	35.238	105	55	4	53	155	49	142	4.82e-05	45.1	156	67.3077
334	accB	WP_022339168.1	40.909	66	37	1	93	156	77	142	4.85e-05	45.1	156	42.3077
335	accB	WP_204445266.1	38.961	77	43	1	84	156	66	142	4.9e-05	45.1	156	49.359
336	accB	WP_087429199.1	40.909	66	37	1	93	156	77	142	5.83e-05	45.1	156	42.3077
337	accB	WP_007751336.1	32.432	74	43	1	83	156	100	166	6.29e-05	45.1	156	47.4359
338	accB	WP_195398999.1	32.432	74	43	1	83	156	100	166	6.35e-05	45.1	156	47.4359
339	accB	WP_017142859.1	30.851	94	57	2	63	156	81	166	7.69e-05	45.1	156	60.2564
340	accB	WP_065539236.1	32.432	74	43	1	83	156	100	166	9.39e-05	44.7	156	47.4359
341	accB	WP_005679512.1	32.432	74	43	1	83	156	100	166	0.000111	44.7	156	47.4359
342	accB	WP_195739984.1	31.081	74	44	1	83	156	100	166	0.000111	44.7	156	47.4359
343	accB	WP_135999836.1	32.432	74	43	1	83	156	100	166	0.000112	44.7	156	47.4359
344	accB	WP_121767502.1	32.432	74	43	1	83	156	100	166	0.000114	44.7	156	47.4359
345	accB	WP_062694623.1	31.081	74	44	1	83	156	100	166	0.000119	44.3	156	47.4359
346	accB	WP_022137964.1	31.081	74	44	1	83	156	100	166	0.000123	44.3	156	47.4359
347	accB	WP_055220176.1	31.081	74	44	1	83	156	100	166	0.000128	44.3	156	47.4359
348	accB	WP_044164130.1	32.432	74	43	1	83	156	100	166	0.000131	44.3	156	47.4359
349	accB	WP_113748214.1	31.081	74	44	1	83	156	100	166	0.000133	44.3	156	47.4359
350	accB	WP_151209339.1	31.081	74	44	1	83	156	100	166	0.000137	44.3	156	47.4359
351	accB	WP_008766266.1	31.081	74	44	1	83	156	100	166	0.000137	44.3	156	47.4359
352	accB	WP_008761156.1	31.081	74	44	1	83	156	100	166	0.000141	44.3	156	47.4359
353	accB	WP_178244654.1	36.471	85	44	3	72	156	69	143	0.000143	43.9	156	54.4872
354	accB	WP_196045245.1	31.081	74	44	1	83	156	100	166	0.000143	44.3	156	47.4359
355	accB	WP_195532756.1	32.432	74	43	1	83	156	100	166	0.000143	44.3	156	47.4359
356	accB	WP_136010447.1	40.541	74	37	2	83	156	77	143	0.000165	43.9	156	47.4359
357	accB	WP_004316076.1	33.333	72	41	1	85	156	102	166	0.000169	43.9	156	46.1538
358	accB	WP_029257277.1	36.842	57	36	0	100	156	118	174	0.000185	43.9	156	36.5385
359	accB	WP_176469262.1	40.541	74	37	2	83	156	77	143	0.000188	43.5	156	47.4359
360	accB	WP_118195971.1	33.333	72	41	1	85	156	102	166	0.000189	43.9	156	46.1538
361	accB	WP_002561101.1	39.252	107	52	5	55	156	49	147	0.00021	43.5	156	68.5897
362	accB	WP_055295745.1	33.333	120	63	4	44	156	38	147	0.000245	43.1	156	76.9231
363	accB	WP_013547788.1	33.75	80	46	1	77	156	94	166	0.000299	43.5	156	51.2821
364	accB	WP_005808008.1	31.944	72	42	1	85	156	102	166	0.000317	43.1	156	46.1538
365	accB	WP_195207654.1	25.225	111	76	1	46	156	63	166	0.000337	43.1	156	71.1538
366	accB	WP_005782744.1	31.944	72	42	1	85	156	102	166	0.00038	43.1	156	46.1538
367	accB	WP_005929784.1	30.769	117	70	3	44	156	38	147	0.000417	42.7	156	75
368	accB	WP_175628620.1	32.432	74	43	1	83	156	100	166	0.000419	43.1	156	47.4359
369	accB	WP_032528721.1	28.723	94	59	2	63	156	81	166	0.000445	42.7	156	60.2564
370	accB	WP_204392771.1	36.364	66	40	1	93	156	77	142	0.000451	42.4	156	42.3077
371	accB	WP_120178090.1	25.225	111	76	1	46	156	63	166	0.000496	42.7	156	71.1538
372	accB	WP_118358021.1	25.225	111	76	1	46	156	63	166	0.000516	42.7	156	71.1538
373	accB	WP_021935605.1	31.081	74	44	1	83	156	100	166	0.000538	42.7	156	47.4359
374	accB	WP_010539119.1	31.081	74	44	1	83	156	100	166	0.000543	42.7	156	47.4359
375	accB	WP_005933184.1	31.081	74	44	1	83	156	100	166	0.000571	42.7	156	47.4359
376	accB	WP_004296829.1	31.944	72	42	1	85	156	102	166	0.0006	42.4	156	46.1538
377	accB	WP_195646111.1	25.225	111	76	1	46	156	63	166	0.000702	42.4	156	71.1538
378	accB	WP_005857691.1	31.461	89	49	1	68	156	32	108	0.000756	41.2	156	57.0513
379	accB	WP_195472545.1	32.258	62	42	0	95	156	105	166	0.000768	42.4	156	39.7436
380	accB	WP_005862991.1	31.461	89	49	1	68	156	32	108	0.000829	41.2	156	57.0513
381	accB	WP_151855484.1	25.225	111	76	1	46	156	63	166	0.000831	42	156	71.1538
382	accB	WP_005836686.1	25.225	111	76	1	46	156	63	166	0.000847	42	156	71.1538
383	accB	WP_044467660.1	25.225	111	76	1	46	156	63	166	0.000882	42	156	71.1538
384	accB	WP_004308983.1	31.944	72	42	1	85	156	102	166	0.001	42	156	46.1538
385	accB	WP_074638248.1	33.333	72	41	1	85	156	102	166	0.001	42	156	46.1538
386	accB	WP_117599542.1	25.225	111	76	1	46	156	63	166	0.001	42	156	71.1538
387	accB	WP_143257963.1	31.944	72	42	1	85	156	102	166	0.001	41.6	156	46.1538
388	accB	WP_006745078.1	30.435	92	60	1	69	156	81	172	0.001	41.6	156	58.9744
389	accB	WP_154031099.1	31.944	72	42	1	85	156	102	166	0.001	41.6	156	46.1538
390	accB	WP_021718268.1	37.736	53	33	0	103	155	78	130	0.001	40.8	156	33.9744
391	accB	WP_195358369.1	31.944	72	42	1	85	156	102	166	0.001	41.6	156	46.1538
392	accB	WP_005829357.1	25.225	111	76	1	46	156	63	166	0.001	41.6	156	71.1538
393	accB	WP_004306894.1	31.944	72	42	1	85	156	102	166	0.001	41.6	156	46.1538
394	accB	WP_032580332.1	29.73	74	45	1	83	156	100	166	0.002	41.2	156	47.4359
395	accB	WP_005790282.1	29.73	74	45	1	83	156	100	166	0.002	41.2	156	47.4359
396	accB	WP_195664447.1	39.024	82	40	4	49	130	46	117	0.003	40	156	52.5641
397	accB	WP_176468971.1	24.324	111	77	1	46	156	63	166	0.003	40.4	156	71.1538
398	accB	WP_195341261.1	30.556	72	43	1	85	156	102	166	0.004	40.4	156	46.1538
399	accB	WP_009120854.1	31.325	83	50	1	74	156	91	166	0.004	40.4	156	53.2051
400	accB	WP_061448628.1	31.944	72	42	1	85	156	102	166	0.004	40.4	156	46.1538
401	accB	WP_008998723.1	31.944	72	42	1	85	156	102	166	0.004	40	156	46.1538
402	accB	WP_117712757.1	26.126	111	75	1	46	156	63	166	0.005	40	156	71.1538
403	accB	WP_008650400.1	30.556	72	43	1	85	156	102	166	0.006	39.7	156	46.1538
404	accB	WP_016273645.1	24.324	111	77	1	46	156	63	166	0.006	39.7	156	71.1538
405	accB	WP_128857436.1	30.556	72	43	1	85	156	102	166	0.008	39.3	156	46.1538
406	accB	WP_009125618.1	31.325	83	50	1	74	156	91	166	0.008	39.3	156	53.2051
407	accB	WP_022354532.1	29.167	72	44	1	85	156	102	166	0.008	39.3	156	46.1538
408	accB	WP_204474301.1	29.167	72	44	1	85	156	102	166	0.008	39.3	156	46.1538
409	accB	WP_057087685.1	24.324	111	77	1	46	156	63	166	0.009	39.3	156	71.1538
410	accB	WP_072541981.1	29.167	72	44	1	85	156	102	166	0.009	39.3	156	46.1538
411	accB	WP_006745569.1	42.593	54	31	0	103	156	90	143	0.009	38.9	156	34.6154
412	accB	WP_133304292.1	33.333	51	34	0	106	156	7	57	0.011	37	156	32.6923
413	accB	WP_136009656.1	23.423	111	78	1	46	156	63	166	0.012	38.9	156	71.1538
414	accB	WP_022039171.1	29.167	72	44	1	85	156	102	166	0.013	38.9	156	46.1538
415	accB	WP_178256267.1	29.167	72	44	1	85	156	102	166	0.014	38.9	156	46.1538
416	accB	WP_117573704.1	27.778	72	45	1	85	156	102	166	0.015	38.5	156	46.1538
417	accB	WP_005944412.1	27.778	72	45	1	85	156	102	166	0.019	38.1	156	46.1538
418	accB	WP_005859628.1	29.167	72	44	1	85	156	102	166	0.021	38.1	156	46.1538
419	accB	WP_005845446.1	22.523	111	79	1	46	156	63	166	0.026	38.1	156	71.1538
420	accB	WP_005846497.1	22.523	111	79	1	46	156	63	166	0.026	37.7	156	71.1538
421	accB	WP_178243387.1	27.778	72	45	1	85	156	102	166	0.033	37.7	156	46.1538
422	accB	WP_072529896.1	29.167	72	44	1	85	156	102	166	0.04	37.4	156	46.1538
423	accB	WP_018666642.1	30.12	83	51	1	74	156	91	166	0.05	37	156	53.2051
424	accB	WP_087427337.1	27.778	72	45	1	85	156	102	166	0.075	36.6	156	46.1538
425	accB	WP_106483986.1	32	50	34	0	106	155	116	165	0.08	36.6	156	32.0513
426	accB	WP_118403458.1	27.778	72	45	1	85	156	102	166	0.12	36.2	156	46.1538
427	accB	WP_154043613.1	30.556	72	43	1	85	156	102	166	0.16	35.8	156	46.1538
428	accB	WP_204508562.1	30.556	72	43	1	85	156	102	166	0.16	35.8	156	46.1538
429	accB	WP_101542988.1	33.333	54	36	0	103	156	113	166	0.17	35.4	156	34.6154
430	accB	WP_102408987.1	32.258	62	42	0	95	156	45	106	0.27	34.3	156	39.7436
431	accB	WP_204443371.1	29.167	72	44	1	85	156	102	166	0.33	34.7	156	46.1538
432	accB	WP_007209952.1	26.389	72	46	1	85	156	102	166	0.52	34.3	156	46.1538
433	accB	WP_195738947.1	26.389	72	46	1	85	156	102	166	0.53	34.3	156	46.1538
434	accB	WP_061433632.1	26.389	72	46	1	85	156	102	166	0.63	33.9	156	46.1538
435	accB	WP_044271310.1	26.389	72	46	1	85	156	102	166	0.7	33.9	156	46.1538
436	accB	WP_196069659.1	45.946	37	20	0	119	155	1	37	0.74	31.6	156	23.7179
437	accB	WP_149919826.1	26.389	72	46	1	85	156	102	166	0.91	33.5	156	46.1538
438	accB	WP_118221103.1	27.778	72	45	1	85	156	102	166	0.98	33.5	156	46.1538
439	accB	WP_163211730.1	37.736	53	26	1	76	128	45	90	1.6	33.1	156	33.9744
440	accB	WP_007216217.1	25	72	47	1	85	156	102	166	1.8	32.7	156	46.1538
441	accB	WP_042367448.1	27.778	72	45	1	85	156	102	166	2.2	32.3	156	46.1538
442	accB	WP_118399719.1	33	100	61	5	18	115	27	122	3.9	32	156	64.1026
443	accB	WP_118158757.1	33	100	61	5	18	115	27	122	4.1	32	156	64.1026
444	accB	WP_034543421.1	38.462	52	28	1	81	128	38	89	5.3	31.6	156	33.3333
445	accB	WP_122136836.1	26.866	67	44	1	95	156	1066	1132	7.3	31.6	156	42.9487
446	accB	WP_204473740.1	29.293	99	65	4	18	115	27	121	10	30.8	156	63.4615
447	acpS	WP_120360896.1	38.71	124	73	2	4	125	23	145	1.37e-20	86.3	126	98.4127
448	acpS	WP_118294740.1	21.951	82	59	2	41	117	63	144	4.7	31.2	126	65.0794
449	acpS	WP_163212402.1	42.424	33	19	0	52	84	678	710	6.1	30.8	126	26.1905
450	acpS	WP_163214784.1	25.287	87	57	2	15	101	312	390	7.2	30.8	126	69.0476
451	acpS	WP_042368379.1	35.714	42	26	1	58	99	184	224	7.7	30.4	126	33.3333
452	asd	WP_118318888.1	29.944	354	210	7	4	356	3	319	3.42e-33	130	367	96.4578
453	asd	WP_005859941.1	29.379	354	212	7	4	356	3	319	2.32e-32	127	367	96.4578
454	asd	WP_148727517.1	29.972	357	208	9	3	356	2	319	2.21e-30	122	367	97.2752
455	asd	WP_006743923.1	31.844	358	198	11	4	356	3	319	1.65e-28	117	367	97.5477
456	asd	WP_005935821.1	30.278	360	201	8	4	356	3	319	1.18e-27	115	367	98.0926
457	asd	WP_018109595.1	30.084	359	203	11	4	356	3	319	2.92e-27	114	367	97.8202
458	asd	WP_204390713.1	30.278	360	201	8	4	356	3	319	3.13e-27	114	367	98.0926
459	asd	WP_005843608.1	30.278	360	201	8	4	356	3	319	5.86e-27	113	367	98.0926
460	asd	WP_005853694.1	30.278	360	201	8	4	356	3	319	6.1e-27	113	367	98.0926
461	asd	WP_007845942.1	30.278	360	201	8	4	356	3	319	6.28e-27	113	367	98.0926
462	asd	WP_131926737.1	28.177	362	208	9	3	356	2	319	6.43e-27	113	367	98.6376
463	asd	WP_117873298.1	30.278	360	201	8	4	356	3	319	1.99e-26	112	367	98.0926
464	asd	WP_204401907.1	29.917	361	203	8	3	356	2	319	3.49e-26	111	367	98.3651
465	asd	WP_204508055.1	29.917	361	203	8	3	356	2	319	3.53e-26	111	367	98.3651
466	asd	WP_120359908.1	30.556	360	208	12	4	356	13	337	3.75e-26	111	367	98.0926
467	asd	WP_118525123.1	29.167	360	205	8	4	356	3	319	4.41e-26	110	367	98.0926
468	asd	WP_204447217.1	30.194	361	202	8	3	356	2	319	6.21e-26	110	367	98.3651
469	asd	WP_073400798.1	28.889	360	206	7	4	356	3	319	7.17e-26	110	367	98.0926
470	asd	WP_072541673.1	30.618	356	205	10	4	356	3	319	7.22e-26	110	367	97.0027
471	asd	WP_021645724.1	30.056	356	207	9	4	356	3	319	7.39e-26	110	367	97.0027
472	asd	WP_148730709.1	30.056	356	207	9	4	356	3	319	8.01e-26	110	367	97.0027
473	asd	WP_027325217.1	29.444	360	204	8	4	356	3	319	9.8e-26	110	367	98.0926
474	asd	WP_178243652.1	29.722	360	203	8	4	356	3	319	1.06e-25	109	367	98.0926
475	asd	WP_178255840.1	30	360	202	8	4	356	3	319	1.22e-25	109	367	98.0926
476	asd	WP_204475010.1	30.337	356	206	10	4	356	3	319	1.63e-25	109	367	97.0027
477	asd	WP_117935450.1	28.889	360	206	8	4	356	3	319	2.26e-25	108	367	98.0926
478	asd	WP_195653210.1	29.661	354	211	8	4	356	3	319	2.52e-25	108	367	96.4578
479	asd	WP_022276543.1	29.296	355	213	8	3	356	2	319	3.18e-25	108	367	96.7302
480	asd	WP_055279583.1	29.296	355	213	8	3	356	2	319	3.37e-25	108	367	96.7302
481	asd	WP_186966476.1	29.296	355	213	8	3	356	2	319	3.51e-25	108	367	96.7302
482	asd	WP_087427853.1	29.722	360	203	8	4	356	3	319	3.94e-25	108	367	98.0926
483	asd	WP_118460738.1	29.296	355	213	8	3	356	2	319	4.25e-25	108	367	96.7302
484	asd	WP_143867472.1	29.296	355	213	8	3	356	2	319	4.38e-25	108	367	96.7302
485	asd	WP_151935201.1	29.213	356	210	9	4	356	3	319	4.7e-25	108	367	97.0027
486	asd	WP_009129535.1	29.296	355	213	8	3	356	2	319	4.79e-25	108	367	96.7302
487	asd	WP_195643239.1	29.213	356	210	9	4	356	3	319	5.19e-25	107	367	97.0027
488	asd	WP_138290971.1	29.296	355	213	8	3	356	2	319	5.35e-25	107	367	96.7302
489	asd	WP_162222571.1	28.889	360	206	8	4	356	3	319	5.35e-25	107	367	98.0926
490	asd	WP_136000004.1	28.889	360	206	8	4	356	3	319	5.74e-25	107	367	98.0926
491	asd	WP_007763778.1	29.086	361	206	8	3	356	2	319	5.91e-25	107	367	98.3651
492	asd	WP_121766508.1	29.494	356	209	9	4	356	3	319	6.87e-25	107	367	97.0027
493	asd	WP_024987622.1	28.889	360	206	8	4	356	3	319	7.23e-25	107	367	98.0926
494	asd	WP_008997963.1	28.611	360	207	8	4	356	3	319	7.83e-25	107	367	98.0926
495	asd	WP_129616273.1	29.296	355	213	8	3	356	2	319	8.23e-25	107	367	96.7302
496	asd	WP_120489865.1	29.213	356	210	9	4	356	3	319	8.57e-25	107	367	97.0027
497	asd	WP_004299708.1	29.213	356	210	9	4	356	3	319	9.01e-25	107	367	97.0027
498	asd	WP_118434854.1	29.296	355	213	8	3	356	2	319	9.29e-25	107	367	96.7302
499	asd	WP_007755540.1	29.296	355	213	8	3	356	2	319	1.05e-24	107	367	96.7302
500	asd	WP_125041421.1	29.014	355	214	8	3	356	2	319	1.05e-24	107	367	96.7302
501	asd	WP_117512562.1	28.611	360	207	8	4	356	3	319	1.06e-24	107	367	98.0926
502	asd	WP_007217016.1	29.296	355	213	8	3	356	2	319	1.07e-24	107	367	96.7302
503	asd	WP_008642977.1	29.494	356	209	9	4	356	3	319	1.11e-24	107	367	97.0027
504	asd	WP_004314884.1	28.611	360	207	8	4	356	3	319	1.11e-24	107	367	98.0926
505	asd	WP_122137039.1	28.611	360	207	8	4	356	3	319	1.15e-24	107	367	98.0926
506	asd	WP_136014098.1	29.494	356	209	9	4	356	3	319	1.24e-24	107	367	97.0027
507	asd	WP_118308096.1	29.296	355	213	8	3	356	2	319	1.28e-24	107	367	96.7302
508	asd	WP_118407376.1	28.889	360	206	8	4	356	3	319	1.4e-24	106	367	98.0926
509	asd	WP_175630894.1	29.494	356	209	9	4	356	3	319	1.53e-24	106	367	97.0027
510	asd	WP_167961745.1	28.889	360	206	8	4	356	3	319	1.76e-24	106	367	98.0926
511	asd	WP_191032558.1	28.809	361	207	8	3	356	2	319	1.93e-24	106	367	98.3651
512	asd	WP_025073980.1	29.086	361	206	8	3	356	2	319	2.07e-24	106	367	98.3651
513	asd	WP_025833478.1	28.809	361	207	8	3	356	2	319	2.13e-24	106	367	98.3651
514	asd	WP_195576862.1	28.532	361	208	8	3	356	2	319	2.13e-24	106	367	98.3651
515	asd	WP_195583497.1	29.412	357	210	9	3	356	2	319	2.17e-24	106	367	97.2752
516	asd	WP_008762581.1	28.532	361	208	8	3	356	2	319	2.26e-24	106	367	98.3651
517	asd	WP_151870769.1	29.296	355	213	8	3	356	2	319	2.26e-24	106	367	96.7302
518	asd	WP_025725696.1	29.296	355	213	8	3	356	2	319	2.29e-24	106	367	96.7302
519	asd	WP_009126512.1	28.532	361	208	8	3	356	2	319	2.33e-24	106	367	98.3651
520	asd	WP_077155475.1	28.809	361	207	8	3	356	2	319	2.36e-24	106	367	98.3651
521	asd	WP_022137392.1	28.809	361	207	8	3	356	2	319	2.36e-24	106	367	98.3651
522	asd	WP_077154374.1	29.296	355	213	8	3	356	2	319	2.38e-24	106	367	96.7302
523	asd	WP_071147887.1	29.379	354	214	7	3	356	2	319	2.58e-24	105	367	96.4578
524	asd	WP_005678936.1	28.809	361	207	8	3	356	2	319	2.85e-24	105	367	98.3651
525	asd	WP_117713843.1	29.014	355	214	8	3	356	2	319	2.85e-24	105	367	96.7302
526	asd	WP_196045025.1	28.532	361	208	8	3	356	2	319	3.18e-24	105	367	98.3651
527	asd	WP_117588722.1	29.014	355	214	8	3	356	2	319	3.41e-24	105	367	96.7302
528	asd	WP_195527681.1	28.532	361	208	8	3	356	2	319	3.41e-24	105	367	98.3651
529	asd	WP_070751579.1	28.532	361	208	8	3	356	2	319	3.44e-24	105	367	98.3651
530	asd	WP_057254335.1	29.014	355	214	8	3	356	2	319	3.55e-24	105	367	96.7302
531	asd	WP_117749231.1	29.014	355	214	8	3	356	2	319	3.62e-24	105	367	96.7302
532	asd	WP_074858117.1	28.532	361	208	8	3	356	2	319	4.25e-24	105	367	98.3651
533	asd	WP_163216629.1	27.701	361	211	7	3	356	2	319	4.31e-24	105	367	98.3651
534	asd	WP_010536316.1	28.532	361	208	8	3	356	2	319	4.42e-24	105	367	98.3651
535	asd	WP_175331268.1	29.412	357	210	9	3	356	2	319	4.47e-24	105	367	97.2752
536	asd	WP_022401081.1	29.014	355	214	8	3	356	2	319	4.6e-24	105	367	96.7302
537	asd	WP_151853031.1	29.412	357	210	9	3	356	2	319	5.03e-24	105	367	97.2752
538	asd	WP_022385678.1	29.086	361	206	8	3	356	2	319	5.48e-24	105	367	98.3651
539	asd	WP_195288362.1	29.609	358	208	10	3	356	2	319	5.62e-24	105	367	97.5477
540	asd	WP_119958033.1	29.132	357	211	9	3	356	2	319	5.79e-24	105	367	97.2752
541	asd	WP_163222664.1	27.424	361	212	8	3	356	2	319	5.88e-24	105	367	98.3651
542	asd	WP_002558936.1	28.889	360	206	8	4	356	3	319	6.18e-24	105	367	98.0926
543	asd	WP_072530301.1	29.444	360	204	8	4	356	3	319	6.83e-24	104	367	98.0926
544	asd	WP_122124680.1	28.612	353	216	7	4	356	3	319	6.93e-24	104	367	96.1853
545	asd	WP_075318350.1	29.086	361	206	8	3	356	2	319	7.14e-24	104	367	98.3651
546	asd	WP_007483641.1	28.809	361	207	8	3	356	2	319	7.7e-24	104	367	98.3651
547	asd	WP_025835106.1	28.732	355	215	8	3	356	2	319	8.05e-24	104	367	96.7302
548	asd	WP_174646680.1	29.132	357	211	9	3	356	2	319	8.63e-24	104	367	97.2752
549	asd	WP_005824925.1	29.412	357	210	9	3	356	2	319	9.35e-24	104	367	97.2752
550	asd	WP_005834698.1	28.732	355	215	8	3	356	2	319	1.06e-23	104	367	96.7302
551	asd	WP_005656230.1	29.014	355	214	8	3	356	2	319	1.11e-23	104	367	96.7302
552	asd	WP_151877971.1	29.014	355	214	8	3	356	2	319	1.2e-23	104	367	96.7302
553	asd	WP_117704000.1	29.132	357	211	9	3	356	2	319	1.22e-23	103	367	97.2752
554	asd	WP_117711620.1	29.296	355	213	8	3	356	2	319	1.35e-23	103	367	96.7302
555	asd	WP_117907569.1	29.213	356	212	9	3	356	2	319	1.38e-23	103	367	97.0027
556	asd	WP_195646210.1	28.732	355	215	8	3	356	2	319	1.41e-23	103	367	96.7302
557	asd	WP_120128456.1	29.412	357	210	9	3	356	2	319	1.42e-23	103	367	97.2752
558	asd	WP_118323650.1	29.296	355	213	8	3	356	2	319	1.42e-23	103	367	96.7302
559	asd	WP_009037764.1	28.732	355	215	8	3	356	2	319	1.51e-23	103	367	96.7302
560	asd	WP_016272495.1	29.132	357	211	9	3	356	2	319	1.79e-23	103	367	97.2752
561	asd	WP_117681110.1	29.132	357	211	9	3	356	2	319	1.79e-23	103	367	97.2752
562	asd	WP_009121816.1	29.014	355	214	8	3	356	2	319	1.88e-23	103	367	96.7302
563	asd	WP_025819137.1	28.611	360	207	8	4	356	3	319	1.98e-23	103	367	98.0926
564	asd	WP_183208928.1	27.778	360	210	8	4	356	3	319	1.99e-23	103	367	98.0926
565	asd	WP_008658226.1	28.532	361	208	8	3	356	2	319	2e-23	103	367	98.3651
566	asd	WP_192972744.1	28.809	361	207	8	3	356	2	319	2.11e-23	103	367	98.3651
567	asd	WP_005784257.1	28.532	361	208	8	3	356	2	319	2.28e-23	103	367	98.3651
568	asd	WP_032597611.1	28.532	361	208	8	3	356	2	319	2.28e-23	103	367	98.3651
569	asd	WP_022040517.1	29.167	360	205	8	4	356	3	319	2.4e-23	103	367	98.0926
570	asd	WP_196983844.1	28.532	361	208	8	3	356	2	319	2.42e-23	103	367	98.3651
571	asd	WP_018667643.1	29.213	356	212	9	3	356	2	319	2.48e-23	103	367	97.0027
572	asd	WP_087426695.1	29.014	355	214	8	3	356	2	319	2.8e-23	103	367	96.7302
573	asd	WP_148373272.1	28.652	356	204	8	3	351	2	314	2.91e-23	102	367	97.0027
574	asd	WP_182114668.1	28.532	361	208	8	3	356	2	319	3.33e-23	102	367	98.3651
575	asd	WP_024995316.1	29.296	355	213	8	3	356	2	319	3.9e-23	102	367	96.7302
576	asd	WP_168946986.1	28.933	356	213	8	3	356	2	319	3.96e-23	102	367	97.0027
577	asd	WP_117965608.1	28.451	355	216	8	3	356	2	319	4.12e-23	102	367	96.7302
578	asd	WP_008662815.1	28.732	355	215	8	3	356	2	319	4.25e-23	102	367	96.7302
579	asd	WP_010992021.1	28.532	361	208	8	3	356	2	319	4.35e-23	102	367	98.3651
580	asd	WP_118364469.1	29.33	358	209	9	3	356	2	319	4.64e-23	102	367	97.5477
581	asd	WP_031532540.1	28.338	367	215	10	4	356	3	335	4.85e-23	102	367	100
582	asd	WP_032528868.1	28.532	361	208	8	3	356	2	319	4.95e-23	102	367	98.3651
583	asd	WP_106041078.1	28.255	361	209	8	3	356	2	319	5.13e-23	102	367	98.3651
584	asd	WP_204471206.1	29.167	360	205	8	4	356	3	319	5.31e-23	102	367	98.0926
585	asd	WP_004292137.1	29.33	358	209	9	3	356	2	319	5.44e-23	102	367	97.5477
586	asd	WP_042370656.1	28.889	360	206	8	4	356	3	319	6.1e-23	102	367	98.0926
587	asd	WP_005822903.1	28.255	361	209	8	3	356	2	319	6.16e-23	102	367	98.3651
588	asd	WP_022161865.1	28.532	361	208	8	3	356	2	319	6.64e-23	102	367	98.3651
589	asd	WP_136008923.1	28.532	361	208	8	3	356	2	319	8.1e-23	102	367	98.3651
590	asd	WP_131751682.1	28.255	361	209	8	3	356	2	319	9.21e-23	101	367	98.3651
591	asd	WP_032531107.1	28.255	361	209	8	3	356	2	319	9.44e-23	101	367	98.3651
592	asd	WP_032542881.1	28.255	361	209	8	3	356	2	319	1e-22	101	367	98.3651
593	asd	WP_163172799.1	28.333	360	208	9	4	356	3	319	1.07e-22	101	367	98.0926
594	asd	WP_188520509.1	28.255	361	209	8	3	356	2	319	1.23e-22	101	367	98.3651
595	asd	WP_181747423.1	28.333	360	208	8	3	355	2	318	1.31e-22	100	367	98.0926
596	asd	WP_005779051.1	28.255	361	209	8	3	356	2	319	1.32e-22	101	367	98.3651
597	asd	WP_176468542.1	28.532	361	208	8	3	356	2	319	2.85e-22	100	367	98.3651
598	asd	WP_013546029.1	27.901	362	209	9	3	356	2	319	3.03e-22	100	367	98.6376
599	asd	WP_101542273.1	29.412	357	210	10	3	356	2	319	3.04e-22	100	367	97.2752
600	asd	WP_163210703.1	28.611	360	207	7	4	356	3	319	8.14e-22	99	367	98.0926
601	asd	WP_007215075.1	30.847	295	167	7	63	356	15	273	7.05e-21	95.5	367	80.3815
602	asd	WP_044653679.1	29.455	275	161	6	3	277	2	243	5.22e-19	89.7	367	74.9319
603	asd	WP_130084816.1	25.915	355	225	9	3	356	6	323	4.4e-15	79.7	367	96.7302
604	asd	WP_151876769.1	33.628	226	114	6	134	356	25	217	4.8e-15	78.2	367	61.5804
605	asd	WP_151856889.1	33.636	220	110	6	140	356	2	188	1.19e-13	73.6	367	59.9455
606	asd	WP_005854613.1	32.432	74	36	4	173	232	206	279	1.8	35.4	367	20.1635
607	asd	WP_008773452.1	32.432	74	36	4	173	232	206	279	1.9	35.4	367	20.1635
608	asd	WP_005676505.1	28.378	74	52	1	88	161	157	229	2.2	34.7	367	20.1635
609	asd	WP_073399653.1	24.468	94	65	3	1	93	1	89	3.5	33.9	367	25.6131
610	asd	WP_163175456.1	29.592	98	66	2	172	266	117	214	4.3	33.9	367	26.703
611	asd	WP_031533727.1	26.277	137	75	6	187	317	231	347	4.7	33.9	367	37.3297
612	asd	WP_204430778.1	33.871	62	38	2	1	60	1	61	6.3	33.5	367	16.8937
613	asd	WP_196053233.1	30.508	59	40	1	181	239	222	279	6.7	33.5	367	16.0763
614	asd	WP_087426583.1	30.508	59	40	1	181	239	222	279	6.8	33.5	367	16.0763
615	asd	WP_195500949.1	30.508	59	40	1	181	239	222	279	6.9	33.5	367	16.0763
616	asd	WP_009121319.1	30.508	59	40	1	181	239	222	279	6.9	33.5	367	16.0763
617	asd	WP_117907302.1	30.508	59	40	1	181	239	222	279	9.8	33.1	367	16.0763
618	bamD	WP_202583122.1	100	77	0	0	33	109	1	77	5.78e-50	162	245	31.4286
619	bamD	WP_022392630.1	23.944	213	119	7	28	215	622	816	0.005	42.7	245	86.9388
620	bamD	WP_118222999.1	23.944	213	119	7	28	215	622	816	0.005	42.4	245	86.9388
621	bamD	WP_195667378.1	23.944	213	119	7	28	215	622	816	0.005	42.4	245	86.9388
622	bamD	WP_118466174.1	23.944	213	119	7	28	215	622	816	0.005	42.4	245	86.9388
623	bamD	WP_115502130.1	23.474	213	120	7	28	215	622	816	0.009	42	245	86.9388
624	bamD	WP_118476836.1	23.474	213	120	7	28	215	622	816	0.009	42	245	86.9388
625	bamD	WP_138292956.1	23.474	213	120	7	28	215	622	816	0.012	41.2	245	86.9388
626	bamD	WP_118294872.1	23.474	213	120	7	28	215	622	816	0.013	41.2	245	86.9388
627	bamD	WP_044263866.1	22.066	213	123	7	28	215	622	816	0.017	40.8	245	86.9388
628	bamD	WP_007219378.1	22.066	213	123	7	28	215	622	816	0.017	40.8	245	86.9388
629	bamD	WP_106069387.1	23.364	214	119	6	28	215	625	819	0.017	40.8	245	87.3469
630	bamD	WP_061437348.1	22.066	213	123	7	28	215	622	816	0.018	40.8	245	86.9388
631	bamD	WP_195356632.1	22.066	213	123	7	28	215	622	816	0.018	40.8	245	86.9388
632	bamD	WP_118402782.1	22.066	213	123	7	28	215	622	816	0.018	40.8	245	86.9388
633	bamD	WP_195596228.1	22.066	213	123	7	28	215	622	816	0.018	40.8	245	86.9388
634	bamD	WP_195653474.1	22.066	213	123	7	28	215	622	816	0.018	40.8	245	86.9388
635	bamD	WP_196065258.1	22.066	213	123	7	28	215	622	816	0.018	40.8	245	86.9388
636	bamD	WP_007211849.1	22.066	213	123	7	28	215	622	816	0.018	40.8	245	86.9388
637	bamD	WP_149933775.1	22.066	213	123	7	28	215	622	816	0.018	40.8	245	86.9388
638	bamD	WP_149948208.1	22.066	213	123	7	28	215	622	816	0.018	40.8	245	86.9388
639	bamD	WP_029426571.1	22.066	213	123	7	28	215	622	816	0.019	40.8	245	86.9388
640	bamD	WP_026367142.1	22.066	213	123	7	28	215	622	816	0.019	40.8	245	86.9388
641	bamD	WP_149950714.1	22.066	213	123	7	28	215	622	816	0.019	40.8	245	86.9388
642	bamD	WP_118436096.1	22.066	213	123	7	28	215	622	816	0.019	40.8	245	86.9388
643	bamD	WP_073349142.1	22.407	241	148	6	28	245	614	838	0.019	40.8	245	98.3673
644	bamD	WP_196212103.1	22.066	213	123	7	28	215	622	816	0.019	40.8	245	86.9388
645	bamD	WP_129615471.1	22.066	213	123	7	28	215	622	816	0.019	40.8	245	86.9388
646	bamD	WP_007661941.1	23.474	213	120	7	28	215	622	816	0.019	40.8	245	86.9388
647	bamD	WP_131752040.1	23.256	215	118	7	28	215	625	819	0.019	40.8	245	87.7551
648	bamD	WP_195425321.1	22.066	213	123	7	28	215	622	816	0.02	40.8	245	86.9388
649	bamD	WP_148371410.1	21.992	241	149	6	28	245	614	838	0.023	40.4	245	98.3673
650	bamD	WP_195209053.1	23.474	213	120	7	28	215	622	816	0.025	40.4	245	86.9388
651	bamD	WP_044532635.1	23.474	213	120	7	28	215	622	816	0.025	40.4	245	86.9388
652	bamD	WP_118216371.1	23.474	213	120	7	28	215	622	816	0.025	40.4	245	86.9388
653	bamD	WP_118448724.1	23.474	213	120	7	28	215	622	816	0.026	40.4	245	86.9388
654	bamD	WP_195546518.1	23.474	213	120	7	28	215	622	816	0.026	40.4	245	86.9388
655	bamD	WP_118422691.1	23.474	213	120	7	28	215	622	816	0.026	40.4	245	86.9388
656	bamD	WP_021967576.1	23.474	213	120	7	28	215	622	816	0.026	40.4	245	86.9388
657	bamD	WP_149952703.1	22.066	213	123	7	28	215	210	404	0.028	40	245	86.9388
658	bamD	WP_025831858.1	22.535	213	122	7	28	215	625	819	0.042	39.7	245	86.9388
659	bamD	WP_117986682.1	22.535	213	122	7	28	215	622	816	0.042	39.7	245	86.9388
660	bamD	WP_106040985.1	22.642	212	123	6	28	215	625	819	0.066	39.3	245	86.5306
661	bamD	WP_077152898.1	21.577	241	150	6	28	245	614	838	0.084	38.9	245	98.3673
662	bamD	WP_125238807.1	27.184	103	69	3	28	127	625	724	0.11	38.5	245	42.0408
663	bamD	WP_131925605.1	27.451	102	70	2	28	127	625	724	0.14	38.1	245	41.6327
664	bamD	WP_175636616.1	21.635	208	122	5	33	217	620	809	0.19	37.7	245	84.898
665	bamD	WP_044300293.1	21.635	208	122	5	33	217	620	809	0.19	37.7	245	84.898
666	bamD	WP_125039855.1	21.667	240	149	6	28	244	614	837	0.2	37.7	245	97.9592
667	bamD	WP_195411835.1	22.642	212	123	6	28	215	622	816	0.2	37.7	245	86.5306
668	bamD	WP_119961835.1	29	100	56	5	79	178	30	114	0.21	37	245	40.8163
669	bamD	WP_044163617.1	21.267	221	135	6	47	245	636	839	0.21	37.7	245	90.2041
670	bamD	WP_118226106.1	22.642	212	123	6	28	215	622	816	0.22	37.4	245	86.5306
671	bamD	WP_168947255.1	22.642	212	123	6	28	215	622	816	0.22	37.4	245	86.5306
672	bamD	WP_009126195.1	22.12	217	118	7	28	215	622	816	0.22	37.4	245	88.5714
673	bamD	WP_004294605.1	22.642	212	123	6	28	215	622	816	0.23	37.4	245	86.5306
674	bamD	WP_118034099.1	22.642	212	123	6	28	215	622	816	0.23	37.4	245	86.5306
675	bamD	WP_117724080.1	22.066	213	123	7	28	215	622	816	0.23	37.4	245	86.9388
676	bamD	WP_195553234.1	22.642	212	123	6	28	215	622	816	0.23	37.4	245	86.5306
677	bamD	WP_138349639.1	22.642	212	123	6	28	215	622	816	0.24	37.4	245	86.5306
678	bamD	WP_004291392.1	22.642	212	123	6	28	215	622	816	0.24	37.4	245	86.5306
679	bamD	WP_009132460.1	22.066	213	123	7	28	215	622	816	0.24	37.4	245	86.9388
680	bamD	WP_195399803.1	21.277	235	146	4	33	245	621	838	0.24	37.4	245	95.9184
681	bamD	WP_186925880.1	21.277	235	146	4	33	245	621	838	0.25	37.4	245	95.9184
682	bamD	WP_172503773.1	21.277	235	146	5	33	245	621	838	0.25	37.4	245	95.9184
683	bamD	WP_118032645.1	33.784	74	43	2	38	111	104	171	0.26	37	245	30.2041
684	bamD	WP_032542979.1	22.727	198	111	6	43	217	631	809	0.28	37.4	245	80.8163
685	bamD	WP_186993496.1	22.727	198	111	6	43	217	631	809	0.28	37.4	245	80.8163
686	bamD	WP_193683328.1	22.727	198	111	6	43	217	631	809	0.28	37.4	245	80.8163
687	bamD	WP_149940355.1	22.36	161	97	5	28	163	311	468	0.28	37	245	65.7143
688	bamD	WP_007747847.1	21.277	235	146	4	33	245	621	838	0.29	37	245	95.9184
689	bamD	WP_032538250.1	22.727	198	111	6	43	217	631	809	0.29	37	245	80.8163
690	bamD	WP_195317359.1	22.727	198	111	6	43	217	631	809	0.3	37	245	80.8163
691	bamD	WP_032530941.1	22.727	198	111	6	43	217	631	809	0.3	37	245	80.8163
692	bamD	WP_055279396.1	21.277	235	146	4	33	245	621	838	0.3	37	245	95.9184
693	bamD	WP_101604026.1	22.727	198	111	6	43	217	631	809	0.3	37	245	80.8163
694	bamD	WP_005781828.1	22.727	198	111	6	43	217	631	809	0.31	37	245	80.8163
695	bamD	WP_175631325.1	21.488	242	149	6	28	245	614	838	0.33	37	245	98.7755
696	bamD	WP_163216804.1	20.513	234	171	3	5	233	3	226	0.34	36.2	245	95.5102
697	bamD	WP_042372562.1	20.588	238	173	3	5	236	3	230	0.34	36.2	245	97.1429
698	bamD	WP_013546561.1	22.222	216	119	6	28	215	622	816	0.37	37	245	88.1633
699	bamD	WP_196040523.1	21.277	235	146	4	33	245	6	223	0.37	36.6	245	95.9184
700	bamD	WP_130080330.1	22.066	213	123	7	28	215	626	820	0.41	36.6	245	86.9388
701	bamD	WP_087209712.1	30.508	59	36	1	5	63	3	56	0.45	36.2	245	24.0816
702	bamD	WP_087405756.1	30.508	59	36	1	5	63	3	56	0.45	36.2	245	24.0816
703	bamD	WP_087248555.1	30.508	59	36	1	5	63	3	56	0.46	36.2	245	24.0816
704	bamD	WP_204430464.1	30.508	59	36	1	5	63	3	56	0.47	35.8	245	24.0816
705	bamD	WP_195532004.1	21.277	235	146	4	33	245	621	838	0.49	36.6	245	95.9184
706	bamD	WP_007762021.1	21.277	235	146	4	33	245	621	838	0.52	36.2	245	95.9184
707	bamD	WP_022402178.1	22.066	213	123	7	28	215	626	820	0.54	36.2	245	86.9388
708	bamD	WP_195588380.1	21.277	235	146	4	33	245	621	838	0.56	36.2	245	95.9184
709	bamD	WP_061412120.1	22.066	213	123	7	28	215	626	820	0.57	36.2	245	86.9388
710	bamD	WP_186968644.1	21.277	235	146	4	33	245	621	838	0.59	36.2	245	95.9184
711	bamD	WP_009037633.1	22.066	213	123	7	28	215	626	820	0.59	36.2	245	86.9388
712	bamD	WP_195629652.1	21.277	235	146	4	33	245	621	838	0.6	36.2	245	95.9184
713	bamD	WP_178291781.1	22.066	213	123	7	28	215	626	820	0.61	36.2	245	86.9388
714	bamD	WP_035447158.1	22.066	213	123	7	28	215	626	820	0.61	36.2	245	86.9388
715	bamD	WP_057258860.1	22.066	213	123	7	28	215	626	820	0.61	36.2	245	86.9388
716	bamD	WP_196052633.1	22.642	212	123	6	28	215	622	816	0.63	36.2	245	86.5306
717	bamD	WP_196030177.1	22.066	213	123	7	28	215	626	820	0.63	36.2	245	86.9388
718	bamD	WP_195476483.1	21.277	235	146	4	33	245	621	838	0.63	36.2	245	95.9184
719	bamD	WP_163224023.1	20.172	233	171	3	5	232	3	225	0.64	35.4	245	95.102
720	bamD	WP_022217578.1	22.642	212	123	6	28	215	622	816	0.68	35.8	245	86.5306
721	bamD	WP_143866154.1	21.277	235	146	4	33	245	621	838	0.7	35.8	245	95.9184
722	bamD	WP_119979501.1	22.066	213	123	7	28	215	626	820	0.7	35.8	245	86.9388
723	bamD	WP_117749462.1	26.214	103	70	3	28	127	626	725	0.8	35.8	245	42.0408
724	bamD	WP_149926744.1	26.214	103	70	3	28	127	622	721	0.83	35.8	245	42.0408
725	bamD	WP_165016508.1	22.222	198	112	6	43	217	631	809	0.92	35.4	245	80.8163
726	bamD	WP_101541876.1	23.005	213	121	7	28	215	622	816	1.1	35.4	245	86.9388
727	bamD	WP_186905484.1	21.659	217	119	7	28	215	626	820	1.1	35.4	245	88.5714
728	bamD	WP_117737188.1	23.005	213	121	7	28	215	622	816	1.1	35.4	245	86.9388
729	bamD	WP_167960034.1	20.851	235	147	5	33	245	621	838	1.2	35	245	95.9184
730	bamD	WP_135037997.1	20.851	235	147	5	33	245	621	838	1.2	35	245	95.9184
731	bamD	WP_073347272.1	20.851	235	147	5	33	245	621	838	1.2	35	245	95.9184
732	bamD	WP_136013587.1	20.94	234	146	5	33	244	621	837	1.2	35	245	95.5102
733	bamD	WP_120028764.1	26.214	103	70	3	28	127	626	725	1.2	35	245	42.0408
734	bamD	WP_174646634.1	26.214	103	70	3	28	127	626	725	1.3	35	245	42.0408
735	bamD	WP_117964660.1	26.214	103	70	3	28	127	626	725	1.3	35	245	42.0408
736	bamD	WP_120381843.1	26.214	103	70	3	28	127	626	725	1.3	35	245	42.0408
737	bamD	WP_138344695.1	26.214	103	70	3	28	127	626	725	1.3	35	245	42.0408
738	bamD	WP_009122176.1	22.17	212	124	6	28	215	622	816	1.3	35	245	86.5306
739	bamD	WP_131225591.1	26.214	103	70	3	28	127	626	725	1.3	35	245	42.0408
740	bamD	WP_195500377.1	22.17	212	124	6	28	215	622	816	1.4	35	245	86.5306
741	bamD	WP_117710375.1	30.667	75	50	1	28	100	622	696	1.4	35	245	30.6122
742	bamD	WP_118322985.1	30.667	75	50	1	28	100	622	696	1.4	35	245	30.6122
743	bamD	WP_044653238.1	20.851	235	147	5	33	245	621	838	1.4	35	245	95.9184
744	bamD	WP_119961484.1	26.214	103	70	3	28	127	626	725	1.5	35	245	42.0408
745	bamD	WP_149998332.1	22.747	233	159	5	7	233	9	226	1.5	34.3	245	95.102
746	bamD	WP_195661709.1	20.851	235	147	5	33	245	621	838	1.5	35	245	95.9184
747	bamD	WP_087425428.1	22.17	212	124	6	28	215	622	816	1.5	35	245	86.5306
748	bamD	WP_195406084.1	20.851	235	147	5	33	245	621	838	1.6	34.7	245	95.9184
749	bamD	WP_042366611.1	21.495	214	127	5	28	217	614	810	1.6	34.7	245	87.3469
750	bamD	WP_021936917.1	22.747	233	159	5	7	233	9	226	1.6	34.3	245	95.102
751	bamD	WP_055221573.1	21.721	244	146	9	28	245	614	838	1.9	34.7	245	99.5918
752	bamD	WP_087209402.1	21.721	244	164	4	5	233	3	234	1.9	34.3	245	99.5918
753	bamD	WP_005655370.1	22.326	215	126	6	25	215	619	816	1.9	34.7	245	87.7551
754	bamD	WP_071148539.1	26.214	103	70	3	28	127	622	721	2	34.7	245	42.0408
755	bamD	WP_195650223.1	22.857	175	109	5	28	178	614	786	2.1	34.3	245	71.4286
756	bamD	WP_071146490.1	20.601	233	165	6	13	236	10	231	2.1	33.9	245	95.102
757	bamD	WP_048692645.1	22.222	243	146	8	28	245	614	838	2.1	34.3	245	99.1837
758	bamD	WP_195567920.1	22.222	243	146	8	28	245	614	838	2.1	34.3	245	99.1837
759	bamD	WP_109114916.1	22.222	243	146	8	28	245	614	838	2.2	34.3	245	99.1837
760	bamD	WP_011108497.1	22.222	243	146	8	28	245	614	838	2.2	34.3	245	99.1837
761	bamD	WP_025069192.1	21.698	212	125	6	28	215	622	816	2.2	34.3	245	86.5306
762	bamD	WP_120128579.1	26.214	103	70	3	28	127	626	725	2.2	34.3	245	42.0408
763	bamD	WP_117941266.1	22.326	215	126	6	25	215	619	816	2.3	34.3	245	87.7551
764	bamD	WP_117703825.1	26.214	103	70	3	28	127	626	725	2.5	34.3	245	42.0408
765	bamD	WP_130041033.1	22.222	243	146	8	28	245	614	838	2.7	34.3	245	99.1837
766	bamD	WP_195383262.1	22.222	243	146	8	28	245	614	838	2.7	34.3	245	99.1837
767	bamD	WP_118307112.1	22.222	243	146	8	28	245	614	838	2.8	33.9	245	99.1837
768	bamD	WP_008765322.1	22.222	243	146	8	28	245	614	838	2.9	33.9	245	99.1837
769	bamD	WP_195740353.1	22.222	243	146	8	28	245	614	838	2.9	33.9	245	99.1837
770	bamD	WP_118045271.1	22.17	212	124	6	28	215	622	816	2.9	33.9	245	86.5306
771	bamD	WP_016268916.1	22.222	243	146	8	28	245	614	838	2.9	33.9	245	99.1837
772	bamD	WP_090612725.1	22.222	243	146	8	28	245	614	838	3	33.9	245	99.1837
773	bamD	WP_195576976.1	22.222	243	146	8	28	245	614	838	3	33.9	245	99.1837
774	bamD	WP_195440566.1	22.222	243	146	8	28	245	614	838	3.1	33.9	245	99.1837
775	bamD	WP_195365012.1	22.222	243	146	8	28	245	614	838	3.1	33.9	245	99.1837
776	bamD	WP_007485988.1	22.318	233	160	5	7	233	9	226	3.1	33.5	245	95.102
777	bamD	WP_071147726.1	29.032	62	42	1	25	84	610	671	3.1	33.9	245	25.3061
778	bamD	WP_117859778.1	22.222	243	146	8	28	245	614	838	3.1	33.9	245	99.1837
779	bamD	WP_118417833.1	22.222	243	146	8	28	245	614	838	3.1	33.9	245	99.1837
780	bamD	WP_055229229.1	22.222	243	146	8	28	245	614	838	3.1	33.9	245	99.1837
781	bamD	WP_113748085.1	22.222	243	146	8	28	245	614	838	3.2	33.9	245	99.1837
782	bamD	WP_122133559.1	21.717	198	113	6	43	217	631	809	3.3	33.9	245	80.8163
783	bamD	WP_055300916.1	22.222	243	146	8	28	245	614	838	3.3	33.9	245	99.1837
784	bamD	WP_172556931.1	22.222	243	146	8	28	245	614	838	3.3	33.9	245	99.1837
785	bamD	WP_022301065.1	21.811	243	147	8	28	245	614	838	3.8	33.5	245	99.1837
786	bamD	WP_195527486.1	21.811	243	147	8	28	245	614	838	3.8	33.5	245	99.1837
787	bamD	WP_196068744.1	21.811	243	147	8	28	245	430	654	3.9	33.5	245	99.1837
788	bamD	WP_195741673.1	21.811	243	147	8	28	245	614	838	4	33.5	245	99.1837
789	bamD	WP_163209196.1	31.111	90	43	4	1	71	1	90	4	32.7	245	36.7347
790	bamD	WP_090614594.1	20.93	129	88	5	72	197	26	143	4.2	32.3	245	52.6531
791	bamD	WP_098032002.1	21.596	213	124	7	28	215	626	820	4.3	33.5	245	86.9388
792	bamD	WP_005834441.1	21.596	213	124	7	28	215	626	820	4.4	33.5	245	86.9388
793	bamD	WP_195621260.1	22.642	212	123	7	28	215	622	816	4.6	33.5	245	86.5306
794	bamD	WP_055288268.1	21.596	213	124	7	28	215	626	820	4.6	33.5	245	86.9388
795	bamD	WP_087412106.1	22.642	212	123	7	28	215	622	816	4.8	33.5	245	86.5306
796	bamD	WP_138301311.1	21.596	213	124	7	28	215	626	820	4.9	33.1	245	86.9388
797	bamD	WP_117878819.1	21.596	213	124	7	28	215	626	820	4.9	33.1	245	86.9388
798	bamD	WP_005931301.1	22.318	233	160	5	7	233	9	226	4.9	32.7	245	95.102
799	bamD	WP_121765582.1	20.513	234	147	5	33	244	621	837	5.2	33.1	245	95.5102
800	bamD	WP_149994821.1	22.271	229	157	5	7	229	9	222	5.2	32.7	245	93.4694
801	bamD	WP_118274699.1	21.596	213	124	7	28	215	626	820	5.2	33.1	245	86.9388
802	bamD	WP_151858378.1	25.49	102	72	2	28	127	626	725	5.2	33.1	245	41.6327
803	bamD	WP_049701318.1	25.862	116	80	3	28	141	614	725	5.5	33.1	245	47.3469
804	bamD	WP_065763173.1	21.717	198	113	6	43	217	631	809	5.9	33.1	245	80.8163
805	bamD	WP_032599450.1	21.717	198	113	6	43	217	631	809	5.9	33.1	245	80.8163
806	bamD	WP_032563665.1	21.717	198	113	6	43	217	631	809	5.9	33.1	245	80.8163
807	bamD	WP_195595267.1	21.717	198	113	6	43	217	631	809	5.9	33.1	245	80.8163
808	bamD	WP_032601453.1	21.717	198	113	6	43	217	631	809	6	33.1	245	80.8163
809	bamD	WP_049100435.1	21.717	198	113	6	43	217	631	809	6	33.1	245	80.8163
810	bamD	WP_016269705.1	20.93	129	88	5	72	197	26	143	6	32	245	52.6531
811	bamD	WP_195426999.1	21.717	198	113	6	43	217	631	809	6.1	33.1	245	80.8163
812	bamD	WP_122349001.1	21.717	198	113	6	43	217	631	809	6.1	33.1	245	80.8163
813	bamD	WP_117600138.1	21.596	213	124	7	28	215	626	820	6.2	33.1	245	86.9388
814	bamD	WP_032565544.1	21.717	198	113	6	43	217	631	809	6.3	33.1	245	80.8163
815	bamD	WP_005797422.1	21.717	198	113	6	43	217	631	809	6.3	33.1	245	80.8163
816	bamD	WP_121963886.1	21.717	198	113	6	43	217	631	809	6.3	33.1	245	80.8163
817	bamD	WP_070612452.1	21.811	243	147	8	28	245	614	838	6.3	33.1	245	99.1837
818	bamD	WP_121971987.1	21.717	198	113	6	43	217	631	809	6.3	33.1	245	80.8163
819	bamD	WP_032534212.1	21.717	198	113	6	43	217	631	809	6.4	33.1	245	80.8163
820	bamD	WP_032557658.1	21.717	198	113	6	43	217	631	809	6.4	33.1	245	80.8163
821	bamD	WP_005791196.1	21.717	198	113	6	43	217	631	809	6.4	33.1	245	80.8163
822	bamD	WP_069108528.1	21.717	198	113	6	43	217	631	809	6.4	33.1	245	80.8163
823	bamD	WP_042986071.1	21.717	198	113	6	43	217	631	809	6.4	33.1	245	80.8163
824	bamD	WP_122128490.1	21.717	198	113	6	43	217	631	809	6.4	33.1	245	80.8163
825	bamD	WP_122288465.1	21.717	198	113	6	43	217	631	809	6.4	33.1	245	80.8163
826	bamD	WP_195302092.1	21.717	198	113	6	43	217	631	809	6.4	33.1	245	80.8163
827	bamD	WP_032599124.1	21.717	198	113	6	43	217	631	809	6.5	32.7	245	80.8163
828	bamD	WP_032590960.1	21.717	198	113	6	43	217	631	809	6.5	32.7	245	80.8163
829	bamD	WP_008656606.1	20.27	222	154	3	5	213	3	214	6.6	32.3	245	90.6122
830	bamD	WP_032584875.1	21.717	198	113	6	43	217	631	809	6.8	32.7	245	80.8163
831	bamD	WP_006744347.1	24.272	103	73	1	136	233	124	226	6.8	32.3	245	42.0408
832	bamD	WP_032576506.1	21.717	198	113	6	43	217	631	809	6.8	32.7	245	80.8163
833	bamD	WP_118466950.1	22.17	212	124	6	28	215	622	816	6.9	32.7	245	86.5306
834	bamD	WP_122271856.1	20	235	149	4	33	245	621	838	7.1	32.7	245	95.9184
835	bamD	WP_074635341.1	21.074	242	150	6	28	245	614	838	7.3	32.7	245	98.7755
836	bamD	WP_202191844.1	20	235	149	4	33	245	621	838	7.3	32.7	245	95.9184
837	bamD	WP_122134785.1	20	235	149	4	33	245	621	838	7.3	32.7	245	95.9184
838	bamD	WP_005675258.1	20	235	149	4	33	245	621	838	7.3	32.7	245	95.9184
839	bamD	WP_055172479.1	20	235	149	4	33	245	621	838	7.3	32.7	245	95.9184
840	bamD	WP_117907653.1	21.86	215	127	6	25	215	619	816	7.4	32.7	245	87.7551
841	bamD	WP_122139352.1	20	235	149	4	33	245	621	838	7.5	32.7	245	95.9184
842	bamD	WP_117902276.1	21.86	215	127	6	25	215	619	816	7.5	32.7	245	87.7551
843	bamD	WP_191031495.1	20.426	235	148	5	33	245	621	838	7.7	32.7	245	95.9184
844	bamD	WP_149928249.1	20	235	149	4	33	245	621	838	7.7	32.7	245	95.9184
845	bamD	WP_122264175.1	20	235	149	4	33	245	621	838	7.7	32.7	245	95.9184
846	bamD	WP_117740564.1	21.86	215	127	6	25	215	619	816	7.8	32.7	245	87.7551
847	bamD	WP_044163255.1	35.714	42	25	1	1	40	1	42	7.9	32.3	245	17.1429
848	bamD	WP_117932889.1	21.074	242	150	6	28	245	614	838	7.9	32.7	245	98.7755
849	bamD	WP_118206655.1	21.86	215	127	6	25	215	619	816	8	32.7	245	87.7551
850	bamD	WP_195658591.1	25.197	127	67	4	89	205	55	163	8.7	32	245	51.8367
851	bamD	WP_195297928.1	32.653	49	31	1	4	52	1	47	8.7	32.3	245	20
852	bamD	WP_118434982.1	21.86	215	127	6	25	215	619	816	8.7	32.3	245	87.7551
853	bamD	WP_060385676.1	21.86	215	127	6	25	215	619	816	8.8	32.3	245	87.7551
854	bamD	WP_117917003.1	21.86	215	127	6	25	215	619	816	8.8	32.3	245	87.7551
855	bamD	WP_106070582.1	31.034	87	50	4	156	239	409	488	8.8	32.3	245	35.5102
856	bamD	WP_009001022.1	21.074	242	150	6	28	245	614	838	8.9	32.3	245	98.7755
857	bamD	WP_122135791.1	21.074	242	150	6	28	245	614	838	8.9	32.3	245	98.7755
858	bamD	WP_195334279.1	23.469	196	116	5	44	238	668	830	9.1	32.3	245	80
859	bamD	WP_117903898.1	21.86	215	127	6	25	215	619	816	9.2	32.3	245	87.7551
860	bamD	WP_146296058.1	21.983	232	162	4	7	233	9	226	9.2	32	245	94.6939
861	bamD	WP_007484641.1	27	100	62	3	59	158	382	470	9.2	32.3	245	40.8163
862	bamD	WP_016660863.1	21.86	215	127	6	25	215	619	816	9.2	32.3	245	87.7551
863	bamD	WP_118939983.1	21.86	215	127	6	25	215	619	816	9.2	32.3	245	87.7551
864	bamD	WP_117955889.1	21.86	215	127	6	25	215	619	816	9.2	32.3	245	87.7551
865	bamD	WP_162223863.1	20.426	235	148	5	33	245	621	838	9.3	32.3	245	95.9184
866	bamD	WP_195657863.1	21.86	215	127	6	25	215	619	816	9.3	32.3	245	87.7551
867	bamD	WP_195348797.1	21.888	233	161	5	7	233	9	226	9.4	32	245	95.102
868	bamD	WP_057256541.1	25.243	103	71	3	28	127	626	725	9.5	32.3	245	42.0408
869	bamD	WP_087334838.1	20.69	87	52	1	156	225	107	193	9.6	31.6	245	35.5102
870	bamD	WP_195639336.1	21.86	215	127	6	25	215	619	816	9.6	32.3	245	87.7551
871	bamD	WP_118154773.1	21.86	215	127	6	25	215	619	816	9.6	32.3	245	87.7551
872	bamD	WP_151870982.1	21.86	215	127	6	25	215	619	816	9.7	32.3	245	87.7551
873	bamD	WP_117856828.1	21.86	215	127	6	25	215	619	816	9.7	32.3	245	87.7551
874	bamD	WP_151853263.1	25.243	103	71	3	28	127	626	725	9.7	32.3	245	42.0408
875	bamD	WP_117866717.1	25.243	103	71	3	28	127	626	725	9.7	32.3	245	42.0408
876	bamD	WP_005788200.1	21.983	232	162	4	7	233	9	226	9.8	32	245	94.6939
877	bamD	WP_151932535.1	20.426	235	148	5	33	245	621	838	9.9	32.3	245	95.9184
878	can	WP_006744663.1	45.789	190	101	2	4	192	5	193	4.63e-54	176	220	86.3636
879	can	WP_006744671.1	39.572	187	111	2	7	192	8	193	7.9e-44	149	220	85
880	can	WP_205409930.1	28.75	160	108	3	30	186	63	219	1.35e-11	66.2	220	72.7273
881	can	WP_024997459.1	28.916	166	110	5	30	191	58	219	1.39e-11	65.9	220	75.4545
882	can	WP_073401172.1	25.949	158	111	2	32	186	65	219	1.4e-10	63.2	220	71.8182
883	can	WP_203558272.1	28.649	185	113	5	21	193	6	183	1.77e-08	56.6	220	84.0909
884	can	WP_120361152.1	25.907	193	125	6	4	192	10	188	1.3e-05	48.5	220	87.7273
885	can	WP_195400003.1	33.846	65	29	2	89	151	141	193	0.26	36.2	220	29.5455
886	can	WP_004296647.1	33.846	65	29	2	89	151	141	193	0.26	36.2	220	29.5455
887	can	WP_060451241.1	33.846	65	29	2	89	151	141	193	0.27	36.2	220	29.5455
888	can	WP_115485083.1	33.846	65	29	2	89	151	141	193	0.27	36.2	220	29.5455
889	can	WP_122138445.1	33.846	65	29	2	89	151	141	193	0.28	36.2	220	29.5455
890	can	WP_042372238.1	25.263	95	61	4	14	102	8	98	0.37	35.4	220	43.1818
891	can	WP_204402595.1	27.368	95	59	4	14	102	8	98	0.54	35	220	43.1818
892	can	WP_004310262.1	33.846	65	29	2	89	151	141	193	0.68	35	220	29.5455
893	can	WP_031534751.1	26.606	109	70	4	7	109	1	105	0.97	34.3	220	49.5455
894	can	WP_204443286.1	26.316	95	60	4	14	102	8	98	1.3	33.9	220	43.1818
895	can	WP_204393870.1	27.711	83	52	3	26	102	18	98	1.4	33.9	220	37.7273
896	can	WP_195354178.1	26.19	84	54	3	26	103	18	99	1.8	33.5	220	38.1818
897	can	WP_007219016.1	26.19	84	54	3	26	103	18	99	1.8	33.5	220	38.1818
898	can	WP_196993820.1	32.308	65	30	2	89	151	141	193	2.8	33.1	220	29.5455
899	can	WP_195646709.1	32.308	65	30	2	89	151	141	193	3.2	33.1	220	29.5455
900	can	WP_204479356.1	25.263	95	61	4	14	102	8	98	3.3	32.7	220	43.1818
901	can	WP_117934866.1	32.308	65	30	2	89	151	141	193	3.3	33.1	220	29.5455
902	can	WP_204476911.1	25.263	95	61	4	14	102	8	98	3.5	32.7	220	43.1818
903	can	WP_178243620.1	27.381	84	53	3	26	103	18	99	3.5	32.7	220	38.1818
904	can	WP_074558994.1	32.308	65	30	2	89	151	141	193	3.5	32.7	220	29.5455
905	can	WP_072541733.1	25.263	95	61	4	14	102	8	98	3.6	32.7	220	43.1818
906	can	WP_135999698.1	30.769	65	31	2	89	151	141	193	4.2	32.7	220	29.5455
907	can	WP_120468919.1	30.769	65	31	2	89	151	141	193	4.2	32.7	220	29.5455
908	can	WP_065538936.1	30.769	65	31	2	89	151	141	193	4.3	32.7	220	29.5455
909	can	WP_148329800.1	25.301	83	54	3	26	102	18	98	5	32.3	220	37.7273
910	can	WP_072531939.1	25	88	58	3	22	103	14	99	5.6	32	220	40
911	can	WP_162223397.1	30.769	65	31	2	89	151	141	193	6	32.3	220	29.5455
912	can	WP_118196298.1	30.769	65	31	2	89	151	141	193	7.3	32	220	29.5455
913	can	WP_005858279.1	25.472	106	65	5	4	103	2	99	7.4	31.6	220	48.1818
914	can	WP_151928390.1	30.769	65	31	2	89	151	141	193	8.5	31.6	220	29.5455
915	can	WP_118407511.1	30.769	65	31	2	89	151	141	193	8.7	31.6	220	29.5455
916	can	WP_022040990.1	26.19	84	54	3	26	103	18	99	8.8	31.6	220	38.1818
917	can	WP_151926922.1	30.769	65	31	2	89	151	141	193	9.2	31.6	220	29.5455
918	can	WP_004317605.1	30.769	65	31	2	89	151	141	193	9.5	31.6	220	29.5455
919	can	WP_044134709.1	30.769	65	31	2	89	151	141	193	9.6	31.6	220	29.5455
920	can	WP_151922237.1	30.769	65	31	2	89	151	141	193	9.9	31.6	220	29.5455
921	coaA	WP_073398922.1	24.434	221	131	7	90	309	3	188	0.012	40.8	316	69.9367
922	coaA	WP_163218263.1	28.125	160	98	5	90	248	3	146	0.092	38.5	316	50.6329
923	coaA	WP_195306507.1	25.137	183	102	7	89	271	21	168	0.24	37.4	316	57.9114
924	coaA	WP_031533423.1	29.577	142	73	10	99	234	12	132	0.41	36.2	316	44.9367
925	coaA	WP_151859066.1	35.526	76	32	4	74	138	8	77	0.63	36.2	316	24.0506
926	coaA	WP_102409153.1	26.027	146	91	5	90	234	3	132	0.78	35.4	316	46.2025
927	coaA	WP_151933989.1	26.804	97	59	4	200	290	437	527	1.4	35.4	316	30.6962
928	coaA	WP_151937509.1	26.804	97	59	4	200	290	395	485	1.4	35.4	316	30.6962
929	coaA	WP_193565547.1	26.804	97	59	4	200	290	131	221	1.7	35	316	30.6962
930	coaA	WP_151930760.1	26.804	97	59	4	200	290	654	744	1.8	35.4	316	30.6962
931	coaA	WP_163176134.1	25.926	162	99	7	90	248	3	146	1.9	34.3	316	51.2658
932	coaA	WP_151871486.1	26.027	146	91	5	90	234	3	132	2.6	33.9	316	46.2025
933	coaA	WP_005654761.1	26.027	146	91	5	90	234	3	132	2.8	33.9	316	46.2025
934	coaA	WP_027318374.1	26.027	146	91	5	90	234	3	132	3.1	33.5	316	46.2025
935	coaA	WP_018668287.1	27.211	147	88	6	90	234	3	132	3.2	33.5	316	46.519
936	coaA	WP_002561817.1	25.342	146	92	5	90	234	3	132	3.8	33.5	316	46.2025
937	coaA	WP_005923864.1	26.027	146	91	5	90	234	3	132	4	33.5	316	46.2025
938	coaA	WP_004290324.1	26.027	146	91	5	90	234	3	132	4.3	33.1	316	46.2025
939	coaA	WP_057249717.1	29.524	105	54	5	62	146	29	133	4.4	33.5	316	33.2278
940	coaA	WP_175332686.1	23.267	202	111	8	90	279	6	175	4.4	33.1	316	63.9241
941	coaA	WP_195591153.1	27.835	97	58	4	200	290	654	744	4.4	33.9	316	30.6962
942	coaA	WP_027318358.1	31.818	66	42	2	56	118	102	167	4.5	33.5	316	20.8861
943	coaA	WP_072532299.1	28.571	70	47	2	56	122	102	171	5	33.5	316	22.1519
944	coaA	WP_042367234.1	36.735	49	25	2	55	97	25	73	6.5	33.1	316	15.5063
945	coaA	WP_007484842.1	25.342	146	92	5	90	234	3	132	6.5	32.7	316	46.2025
946	coaA	WP_007759125.1	25.342	146	92	5	90	234	3	132	6.6	32.7	316	46.2025
947	coaA	WP_032848574.1	25.342	146	92	5	90	234	3	132	6.8	32.7	316	46.2025
948	coaA	WP_106040352.1	24.658	146	93	5	90	234	3	132	7.1	32.7	316	46.2025
949	coaA	WP_074909943.1	27.835	97	58	4	200	290	654	744	7.5	33.5	316	30.6962
950	coaA	WP_008020129.1	27.835	97	58	4	200	290	654	744	7.5	33.5	316	30.6962
951	coaA	WP_005807461.1	26.027	146	91	5	90	234	3	132	8	32.3	316	46.2025
952	coaA	WP_195660764.1	25.342	146	92	5	90	234	3	132	8	32.3	316	46.2025
953	coaA	WP_117711473.1	27.211	147	88	6	90	234	3	132	8.4	32.3	316	46.519
954	coaA	WP_044264478.1	25.342	146	92	5	90	234	3	132	8.8	32.3	316	46.2025
955	coaA	WP_122137686.1	25.342	146	92	5	90	234	3	132	8.9	32.3	316	46.2025
956	coaA	WP_008648370.1	25.342	146	92	5	90	234	3	132	8.9	32.3	316	46.2025
957	coaA	WP_149951183.1	26.804	97	59	4	200	290	654	744	9.2	33.1	316	30.6962
958	coaA	WP_122137930.1	26.804	97	59	4	200	290	654	744	9.2	33.1	316	30.6962
959	coaA	WP_022198910.1	26.804	97	59	4	200	290	654	744	9.2	33.1	316	30.6962
960	coaA	WP_032855932.1	26.804	97	59	4	200	290	654	744	9.2	33.1	316	30.6962
961	coaA	WP_061447961.1	26.804	97	59	4	200	290	654	744	9.2	33.1	316	30.6962
962	coaA	WP_008649442.1	26.804	97	59	4	200	290	654	744	9.2	33.1	316	30.6962
963	coaA	WP_009039769.1	26.804	97	59	4	200	290	654	744	9.2	33.1	316	30.6962
964	coaA	WP_151936414.1	26.804	97	59	4	200	290	654	744	9.2	33.1	316	30.6962
965	coaA	WP_074637432.1	25.342	146	92	5	90	234	3	132	9.8	32.3	316	46.2025
966	coaD	WP_120361464.1	50.318	157	78	0	3	159	2	158	5.94e-52	166	159	98.7421
967	coaD	WP_178244464.1	41.611	149	86	1	3	151	2	149	5.49e-37	128	159	93.7107
968	coaD	WP_106483956.1	40.94	149	87	1	3	151	2	149	5.44e-36	125	159	93.7107
969	coaD	WP_031534070.1	40.411	146	86	1	3	148	2	146	3.56e-35	123	159	91.8239
970	coaD	WP_178257224.1	40.94	149	87	1	3	151	2	149	1.91e-34	121	159	93.7107
971	coaD	WP_006743796.1	38.926	149	90	1	3	151	2	149	3.39e-34	121	159	93.7107
972	coaD	WP_148329462.1	40.268	149	88	1	3	151	2	149	4.12e-34	120	159	93.7107
973	coaD	WP_118296067.1	39.597	149	89	1	3	151	2	149	4.5e-34	120	159	93.7107
974	coaD	WP_007660891.1	39.597	149	89	1	3	151	2	149	6.1e-34	120	159	93.7107
975	coaD	WP_204444118.1	38.926	149	90	1	3	151	2	149	6.1e-34	120	159	93.7107
976	coaD	WP_154044722.1	38.926	149	90	1	3	151	2	149	1.01e-33	119	159	93.7107
977	coaD	WP_072543704.1	39.865	148	88	1	3	150	2	148	1.28e-33	119	159	93.0818
978	coaD	WP_022393049.1	39.597	149	89	1	3	151	2	149	1.36e-33	119	159	93.7107
979	coaD	WP_163223424.1	38.255	149	91	1	3	151	2	149	1.39e-33	119	159	93.7107
980	coaD	WP_204403201.1	38.926	149	90	1	3	151	2	149	1.47e-33	119	159	93.7107
981	coaD	WP_044533272.1	39.597	149	89	1	3	151	2	149	1.52e-33	119	159	93.7107
982	coaD	WP_204475510.1	39.189	148	89	1	3	150	2	148	1.89e-33	119	159	93.0818
983	coaD	WP_087209133.1	40.816	147	86	1	1	147	1	146	2.03e-33	119	159	92.4528
984	coaD	WP_002558377.1	37.584	149	92	1	3	151	2	149	2.22e-33	119	159	93.7107
985	coaD	WP_072531395.1	39.189	148	89	1	3	150	2	148	2.26e-33	119	159	93.0818
986	coaD	WP_118466105.1	38.926	149	90	1	3	151	2	149	2.51e-33	119	159	93.7107
987	coaD	WP_007211619.1	38.776	147	89	1	3	149	2	147	3.02e-33	118	159	92.4528
988	coaD	WP_044263160.1	38.514	148	90	1	3	150	2	148	3.12e-33	118	159	93.0818
989	coaD	WP_005849847.1	40.268	149	88	1	3	151	2	149	3.46e-33	118	159	93.7107
990	coaD	WP_204470898.1	40.816	147	86	1	1	147	1	146	3.98e-33	118	159	92.4528
991	coaD	WP_007834356.1	39.597	149	89	1	3	151	2	149	5.46e-33	118	159	93.7107
992	coaD	WP_163211142.1	35.57	149	95	1	3	151	2	149	8.91e-33	117	159	93.7107
993	coaD	WP_018451866.1	38.926	149	90	1	3	151	2	149	1.33e-32	117	159	93.7107
994	coaD	WP_073400230.1	35.57	149	95	1	3	151	2	149	1.75e-32	116	159	93.7107
995	coaD	WP_042366457.1	35.57	149	95	1	3	151	2	149	2.75e-32	116	159	93.7107
996	coaD	WP_163172092.1	35.811	148	94	1	3	150	2	148	3.71e-32	115	159	93.0818
997	coaD	WP_151856986.1	36.242	149	94	1	3	151	2	149	4.33e-32	115	159	93.7107
998	coaD	WP_005928267.1	35.57	149	95	1	3	151	2	149	7.68e-32	115	159	93.7107
999	coaD	WP_087428796.1	39.189	148	89	1	3	150	2	148	9.78e-32	114	159	93.0818
1000	coaD	WP_071147645.1	34.899	149	96	1	3	151	2	149	1.15e-31	114	159	93.7107
1001	coaD	WP_118525853.1	36.054	147	93	1	3	149	2	147	1.96e-31	114	159	92.4528
1002	coaD	WP_117986255.1	36.735	147	92	1	3	149	2	147	2.34e-31	114	159	92.4528
1003	coaD	WP_025832362.1	35.57	149	95	1	3	151	2	149	3.09e-31	113	159	93.7107
1004	coaD	WP_025830517.1	36.242	149	94	1	3	151	2	149	3.28e-31	113	159	93.7107
1005	coaD	WP_021846981.1	37.333	150	93	1	4	153	3	151	3.32e-31	113	159	94.3396
1006	coaD	WP_032540913.1	34.899	149	96	1	3	151	2	149	5.85e-31	112	159	93.7107
1007	coaD	WP_136009195.1	35.57	149	95	1	3	151	2	149	5.87e-31	112	159	93.7107
1008	coaD	WP_016272290.1	35.57	149	95	1	3	151	2	149	6.19e-31	112	159	93.7107
1009	coaD	WP_149939076.1	37.415	147	91	1	3	149	2	147	6.38e-31	112	159	92.4528
1010	coaD	WP_005830918.1	35.57	149	95	1	3	151	2	149	7.13e-31	112	159	93.7107
1011	coaD	WP_005812543.1	34.899	149	96	1	3	151	2	149	9.04e-31	112	159	93.7107
1012	coaD	WP_024996000.1	35.135	148	95	1	4	151	3	149	1.01e-30	112	159	93.0818
1013	coaD	WP_010535819.1	35.616	146	93	1	3	148	2	146	1.35e-30	112	159	91.8239
1014	coaD	WP_117703906.1	35.57	149	95	1	3	151	2	149	1.75e-30	111	159	93.7107
1015	coaD	WP_018665751.1	35.57	149	95	1	3	151	2	149	1.97e-30	111	159	93.7107
1016	coaD	WP_117742389.1	35.099	151	97	1	3	153	2	151	2.29e-30	111	159	94.9686
1017	coaD	WP_022470555.1	34.228	149	97	1	3	151	2	149	2.49e-30	111	159	93.7107
1018	coaD	WP_005783477.1	34.228	149	97	1	3	151	2	149	2.53e-30	111	159	93.7107
1019	coaD	WP_027325702.1	34.228	149	97	1	3	151	2	149	2.54e-30	111	159	93.7107
1020	coaD	WP_131225619.1	34.899	149	96	1	3	151	2	149	2.77e-30	111	159	93.7107
1021	coaD	WP_191030170.1	32.45	151	101	1	3	153	2	151	2.83e-30	111	159	94.9686
1022	coaD	WP_196070510.1	34.228	149	97	1	3	151	2	149	2.97e-30	110	159	93.7107
1023	coaD	WP_106069495.1	35.57	149	95	1	3	151	2	149	3.2e-30	111	159	93.7107
1024	coaD	WP_005782931.1	34.228	149	97	1	3	151	2	149	3.7e-30	110	159	93.7107
1025	coaD	WP_007747530.1	33.333	147	97	1	3	149	2	147	4.34e-30	110	159	92.4528
1026	coaD	WP_007762342.1	33.333	147	97	1	3	149	2	147	4.89e-30	110	159	92.4528
1027	coaD	WP_044653937.1	32.886	149	99	1	3	151	2	149	5.57e-30	110	159	93.7107
1028	coaD	WP_101541942.1	33.557	149	98	1	3	151	2	149	5.59e-30	110	159	93.7107
1029	coaD	WP_022103333.1	34.437	151	98	1	3	153	2	151	6.29e-30	110	159	94.9686
1030	coaD	WP_025069469.1	34.228	149	97	1	3	151	2	149	6.73e-30	110	159	93.7107
1031	coaD	WP_172504249.1	32.886	149	99	1	3	151	2	149	8.41e-30	109	159	93.7107
1032	coaD	WP_065539836.1	32.45	151	101	1	3	153	2	151	8.78e-30	109	159	94.9686
1033	coaD	WP_004298426.1	31.788	151	102	1	3	153	2	151	9.03e-30	109	159	94.9686
1034	coaD	WP_106041202.1	35.57	149	95	1	3	151	2	149	9.56e-30	110	159	93.7107
1035	coaD	WP_021646375.1	34.228	149	97	1	3	151	2	149	1.01e-29	109	159	93.7107
1036	coaD	WP_175630443.1	32.45	151	101	1	3	153	2	151	1.03e-29	109	159	94.9686
1037	coaD	WP_005655597.1	34.437	151	98	1	3	153	2	151	1.07e-29	109	159	94.9686
1038	coaD	WP_125039755.1	33.562	146	96	1	3	148	2	146	1.16e-29	109	159	91.8239
1039	coaD	WP_195661813.1	32.886	149	99	1	3	151	2	149	1.18e-29	109	159	93.7107
1040	coaD	WP_087425362.1	35.099	151	97	1	3	153	2	151	1.22e-29	109	159	94.9686
1041	coaD	WP_151935997.1	31.788	151	102	1	3	153	2	151	1.25e-29	109	159	94.9686
1042	coaD	WP_087317407.1	32.215	149	100	1	3	151	2	149	1.31e-29	109	159	93.7107
1043	coaD	WP_122124453.1	39.189	148	89	1	3	150	2	148	1.33e-29	109	159	93.0818
1044	coaD	WP_009125479.1	33.557	149	98	1	3	151	2	149	1.41e-29	109	159	93.7107
1045	coaD	WP_122135720.1	31.788	151	102	1	3	153	2	151	1.91e-29	108	159	94.9686
1046	coaD	WP_117710435.1	34.437	151	98	1	3	153	2	151	1.92e-29	109	159	94.9686
1047	coaD	WP_143258917.1	31.788	151	102	1	3	153	2	151	2.1e-29	108	159	94.9686
1048	coaD	WP_025076358.1	32.215	149	100	1	3	151	2	149	2.2e-29	108	159	93.7107
1049	coaD	WP_163216637.1	35.811	148	94	1	3	150	2	148	2.27e-29	108	159	93.0818
1050	coaD	WP_009122098.1	34.437	151	98	1	3	153	2	151	2.34e-29	108	159	94.9686
1051	coaD	WP_118045342.1	34.437	151	98	1	3	153	2	151	2.43e-29	108	159	94.9686
1052	coaD	WP_167960413.1	32.886	149	99	1	3	151	2	149	2.71e-29	108	159	93.7107
1053	coaD	WP_004311084.1	32.215	149	100	1	3	151	2	149	2.74e-29	108	159	93.7107
1054	coaD	WP_032844330.1	31.788	151	102	1	3	153	2	151	2.79e-29	108	159	94.9686
1055	coaD	WP_008646663.1	32.215	149	100	1	3	151	2	149	4.12e-29	108	159	93.7107
1056	coaD	WP_148366827.1	31.788	151	102	1	3	153	2	151	4.12e-29	108	159	94.9686
1057	coaD	WP_013546450.1	34.228	149	97	1	3	151	2	149	4.84e-29	107	159	93.7107
1058	coaD	WP_032568866.1	33.557	149	98	1	3	151	2	149	4.89e-29	107	159	93.7107
1059	coaD	WP_135036709.1	32.215	149	100	1	3	151	2	149	5.2e-29	107	159	93.7107
1060	coaD	WP_009001145.1	31.788	151	102	1	3	153	2	151	5.23e-29	107	159	94.9686
1061	coaD	WP_071148156.1	36.735	147	92	1	4	150	3	148	1.83e-28	106	159	92.4528
1062	coaD	WP_004291700.1	33.775	151	99	1	3	153	2	151	1.93e-28	106	159	94.9686
1063	coaD	WP_122118382.1	31.544	149	101	1	3	151	2	149	4.84e-28	105	159	93.7107
1064	coaD	WP_005676681.1	31.544	149	101	1	3	151	2	149	5e-28	105	159	93.7107
1065	coaD	WP_005859804.1	34.694	147	95	1	2	148	7	152	6.71e-28	105	159	92.4528
1066	coaD	WP_118318286.1	34.694	147	95	1	2	148	7	152	7.81e-28	105	159	92.4528
1067	coaD	WP_044161334.1	34.899	149	96	1	3	151	2	149	1.2e-27	104	159	93.7107
1068	coaD	WP_009130185.1	36.242	149	94	1	3	151	2	149	5.94e-27	102	159	93.7107
1069	coaD	WP_008761751.1	33.557	149	98	1	3	151	2	149	2.29e-26	101	159	93.7107
1070	coaD	WP_151874840.1	31.034	145	99	1	9	153	1	144	3.27e-26	100	159	91.195
1071	coaD	WP_130041092.1	33.793	145	95	1	3	147	2	145	1.53e-25	99	159	91.195
1072	coaD	WP_196068773.1	38.318	107	66	0	3	109	2	108	6.6e-22	88.6	159	67.2956
1073	coaD	WP_073398981.1	40.698	86	51	0	3	88	2	87	1.24e-18	80.1	159	54.0881
1074	coaD	WP_196039195.1	31.897	116	78	1	36	151	1	115	3.93e-18	79	159	72.956
1075	coaD	WP_151938118.1	27.049	122	88	1	32	153	1	121	7.16e-17	75.9	159	76.7296
1076	coaD	WP_155516936.1	47.5	40	21	0	3	42	2	41	3.54e-06	45.8	159	25.1572
1077	coaD	WP_101602839.1	41.463	41	24	0	3	43	2	42	0.017	39.3	159	25.7862
1078	coaD	WP_122142842.1	41.463	41	24	0	3	43	2	42	0.017	39.3	159	25.7862
1079	coaD	WP_122130255.1	28.986	69	45	1	4	72	3	67	0.037	38.1	159	43.3962
1080	coaD	WP_057253331.1	28.571	70	46	1	3	72	2	67	0.055	37.7	159	44.0252
1081	coaD	WP_022185620.1	25.714	70	48	1	3	72	2	67	0.12	36.6	159	44.0252
1082	coaD	WP_065344291.1	27.536	69	46	1	4	72	3	67	0.13	36.6	159	43.3962
1083	coaD	WP_032564595.1	27.536	69	46	1	4	72	3	67	0.14	36.6	159	43.3962
1084	coaD	WP_005795222.1	27.536	69	46	1	4	72	3	67	0.14	36.6	159	43.3962
1085	coaD	WP_122141599.1	27.536	69	46	1	4	72	3	67	0.14	36.6	159	43.3962
1086	coaD	WP_022011162.1	27.536	69	46	1	4	72	3	67	0.14	36.6	159	43.3962
[truncated: 31,734 more rows]
