# Supplementary material for: In Silico Prediction and Prioritization of Novel Selective Antimicrobial Drug Targets in Escherichia coli
Source: Antibiotics (Basel). 2021 May 25;10(6):632. doi: 10.3390/antibiotics10060632 (PMC8229198; doi:10.3390/antibiotics10060632)
Supplement: Supplementary file 1 [file antibiotics-10-00632-s001.zip › Suppl Mat/Suppl Mat 7 Lachnospiraceae BLAST results.xlsx]

## Sheet: Over cut-off
	% alignment	bitscore	evalue	gapopen	length	mismatch	% id	prot length	qend	qseqid	qstart	send	sseqid	sstart
0	100.641	123	3.92e-35	2	157	72	43.949	156	153	accB	1	145	WP_010168210.1	1
1	97.4359	120	6.39e-34	2	152	69	41.447	156	152	accB	1	132	WP_205129153.1	1
2	100	119	2.28e-33	2	156	71	43.59	156	156	accB	1	139	WP_075671114.1	1
3	101.282	117	8.65e-33	5	158	72	42.405	156	152	accB	1	145	WP_118397566.1	1
4	101.282	117	1.02e-32	5	158	72	42.405	156	152	accB	1	145	WP_005339497.1	1
5	98.0769	117	1.09e-32	4	153	79	42.484	156	152	accB	1	145	WP_022278885.1	1
6	97.4359	117	1.12e-32	2	152	70	40.789	156	152	accB	1	132	WP_087151299.1	1
7	101.282	117	1.36e-32	5	158	72	42.405	156	152	accB	1	145	WP_005333164.1	1
8	101.282	117	1.59e-32	5	158	72	42.405	156	152	accB	1	145	WP_117657230.1	1
9	100.641	116	2.19e-32	3	157	81	42.675	156	156	accB	1	149	WP_087218636.1	1
10	100.641	115	6.96e-32	4	157	76	40.764	156	152	accB	1	145	WP_119210237.1	1
11	100	114	1.64e-31	3	156	85	37.821	156	155	accB	1	145	WP_053982470.1	1
12	106.41	112	2.39e-30	3	166	82	39.759	156	156	accB	1	158	WP_173743238.1	1
13	105.769	110	9.78e-30	3	165	87	40.606	156	155	accB	1	164	WP_095172419.1	1
14	107.692	110	1.04e-29	3	168	83	41.071	156	155	accB	1	165	WP_088108452.1	1
15	105.769	110	1.1e-29	3	165	88	40	156	155	accB	1	164	WP_029468461.1	1
16	105.769	110	1.43e-29	3	165	88	40	156	155	accB	1	164	WP_018596566.1	1
17	108.333	110	1.45e-29	4	169	83	41.42	156	156	accB	1	166	WP_153917242.1	1
18	100	109	2.15e-29	1	156	96	37.821	156	156	accB	1	155	WP_132381220.1	1
19	109.615	109	2.2e-29	4	171	80	39.766	156	155	accB	1	164	WP_065541134.1	1
20	103.205	109	2.75e-29	2	161	91	38.509	156	156	accB	1	158	WP_186994567.1	1
21	107.051	108	3.51e-29	4	167	82	41.916	156	155	accB	1	164	WP_103731202.1	1
22	105.769	108	4.36e-29	3	165	89	39.394	156	155	accB	1	164	WP_130182349.1	1
23	100	107	5.36e-29	3	156	71	38.462	156	152	accB	1	135	WP_008392668.1	1
24	97.4359	107	6.55e-29	2	152	80	36.842	156	152	accB	1	136	WP_109215437.1	1
25	100	107	7.66e-29	3	156	71	38.462	156	152	accB	1	135	WP_009264992.1	1
26	107.051	107	1.06e-28	4	167	83	41.317	156	155	accB	1	164	WP_033142221.1	1
27	106.41	107	1.24e-28	3	166	90	39.759	156	156	accB	1	166	WP_109732226.1	1
28	110.256	107	1.42e-28	4	172	82	40.116	156	156	accB	1	167	WP_205151879.1	1
29	103.846	106	2.82e-28	2	162	90	37.037	156	155	accB	1	157	WP_118288439.1	1
30	116.026	107	3.05e-28	3	181	80	37.569	156	156	accB	1	173	WP_205152814.1	1
31	103.846	106	3.32e-28	2	162	90	37.037	156	155	accB	1	157	WP_118660723.1	1
32	100	105	3.92e-28	3	156	83	36.538	156	156	accB	1	140	WP_022374877.1	1
33	108.974	106	4.34e-28	3	170	85	39.412	156	155	accB	1	167	WP_070090132.1	1
34	102.564	105	6.22e-28	3	160	86	40	156	156	accB	1	154	WP_109216891.1	1
35	99.359	105	6.48e-28	2	155	84	40.645	156	155	accB	1	147	WP_005948706.1	1
36	103.205	105	7.76e-28	4	161	85	41.615	156	155	accB	1	158	WP_208072083.1	1
37	108.974	105	8.69e-28	4	170	83	39.412	156	156	accB	1	164	WP_154780232.1	1
38	107.051	105	9.42e-28	3	167	91	38.922	156	156	accB	1	167	WP_118620218.1	1
39	108.974	105	1.04e-27	4	170	83	39.412	156	156	accB	1	164	WP_118508379.1	1
40	62.8205	105	1.06e-27	1	98	44	53.061	156	155	accB	60	180	WP_087160346.1	83
41	105.769	105	1.26e-27	3	165	91	38.182	156	156	accB	1	163	WP_055299961.1	1
42	105.769	105	1.36e-27	3	165	91	38.182	156	156	accB	1	163	WP_209284789.1	1
43	104.487	104	1.42e-27	3	163	84	39.877	156	156	accB	1	156	WP_021908262.1	1
44	110.256	104	1.56e-27	3	172	86	37.209	156	156	accB	1	166	WP_054354686.1	1
45	102.564	104	1.57e-27	3	160	85	42.5	156	155	accB	1	158	WP_132280186.1	1
46	105.769	104	1.67e-27	3	165	87	38.788	156	155	accB	1	161	WP_130436137.1	1
47	103.846	104	1.8e-27	2	162	86	38.272	156	156	accB	1	154	WP_016218039.1	1
48	100	103	2.02e-27	2	156	79	37.179	156	155	accB	1	138	WP_173691646.1	1
49	53.8462	104	2.44e-27	0	84	35	58.333	156	155	accB	72	180	WP_191404839.1	97
50	101.282	103	2.45e-27	3	158	92	38.608	156	156	accB	1	155	WP_154580369.1	1
51	102.564	103	2.92e-27	4	160	87	38.125	156	156	accB	1	152	WP_179011577.1	1
52	110.256	104	3.03e-27	3	172	93	36.628	156	156	accB	1	172	WP_027642071.1	1
53	99.359	103	3.88e-27	2	155	87	34.194	156	155	accB	1	140	WP_101870487.1	1
54	109.615	103	4.09e-27	4	171	88	38.596	156	155	accB	1	170	WP_186875461.1	1
55	103.846	103	4.41e-27	2	162	90	37.037	156	155	accB	1	157	WP_021859716.1	1
56	108.333	103	4.49e-27	3	169	89	36.686	156	155	accB	1	179	WP_022305686.1	15
57	110.256	103	4.83e-27	3	172	93	36.628	156	156	accB	1	172	WP_002592523.1	1
58	101.923	102	6.65e-27	3	159	78	39.623	156	156	accB	1	144	WP_111524259.1	1
59	110.256	103	7.52e-27	2	172	95	35.465	156	156	accB	1	172	WP_002565801.1	1
60	100	102	7.96e-27	2	156	88	41.667	156	155	accB	1	154	WP_138263109.1	1
61	101.923	102	8.14e-27	2	159	91	37.107	156	156	accB	1	153	WP_013658024.1	1
62	100	102	8.31e-27	2	156	88	41.667	156	155	accB	1	154	WP_006442877.1	1
63	100.641	102	9.16e-27	2	157	92	39.49	156	156	accB	1	155	WP_047772659.1	1
64	105.128	102	9.71e-27	4	164	90	37.805	156	156	accB	1	160	WP_138270444.1	1
65	101.923	102	1.01e-26	2	159	87	42.138	156	155	accB	1	158	WP_049728987.1	1
66	101.923	102	1.02e-26	2	159	91	37.107	156	156	accB	1	153	WP_127067390.1	1
67	102.564	102	1.12e-26	6	160	80	42.5	156	156	accB	1	152	WP_109711684.1	1
68	100	101	1.29e-26	2	156	79	37.179	156	155	accB	1	138	WP_181989681.1	1
69	100.641	101	1.29e-26	3	157	83	35.032	156	155	accB	1	140	WP_118047410.1	1
70	110.897	102	1.32e-26	4	173	90	37.572	156	156	accB	1	172	WP_065549174.1	1
71	99.359	101	1.37e-26	1	155	88	33.548	156	155	accB	1	140	WP_009245116.1	1
72	110.256	102	1.42e-26	3	172	93	36.628	156	156	accB	1	172	WP_002594173.1	1
73	99.359	101	1.57e-26	1	155	88	33.548	156	155	accB	1	140	WP_101884169.1	1
74	100	101	1.73e-26	2	156	79	37.179	156	155	accB	1	138	WP_044986854.1	1
75	110.256	102	1.82e-26	2	172	95	35.465	156	156	accB	1	172	WP_002570806.1	1
76	104.487	101	2.21e-26	3	163	92	37.423	156	156	accB	1	160	WP_147599533.1	1
77	99.359	101	2.42e-26	1	155	89	32.903	156	155	accB	1	140	WP_101880209.1	1
78	106.41	101	2.63e-26	5	166	81	39.157	156	156	accB	1	156	WP_096239448.1	1
79	65.3846	101	3.34e-26	1	102	37	50	156	155	accB	54	164	WP_205128967.1	77
80	103.205	101	3.39e-26	4	161	88	38.509	156	155	accB	1	156	WP_059067762.1	1
81	103.205	100	4.46e-26	4	161	90	39.13	156	155	accB	1	159	WP_173766508.1	1
82	108.333	101	4.79e-26	4	169	84	40.828	156	156	accB	1	166	WP_050641842.1	1
83	101.923	100	4.82e-26	4	159	92	38.365	156	156	accB	1	156	WP_209300931.1	1
84	108.333	100	4.95e-26	4	169	84	40.828	156	156	accB	1	166	WP_129879214.1	1
85	108.333	100	4.95e-26	4	169	84	40.828	156	156	accB	1	166	WP_055149873.1	1
86	110.897	100	5.78e-26	4	173	91	36.994	156	156	accB	1	172	WP_002584545.1	1
87	100	100	6.68e-26	2	156	87	36.538	156	156	accB	1	144	WP_060931314.1	1
88	105.769	100	6.75e-26	5	165	89	39.394	156	156	accB	1	163	WP_007870498.1	1
89	105.769	100	6.82e-26	5	165	89	39.394	156	156	accB	1	163	WP_045091695.1	1
90	105.769	100	6.97e-26	5	165	89	39.394	156	156	accB	1	163	WP_083425094.1	1
91	100.641	99.4	1.04e-25	3	157	84	34.395	156	155	accB	1	140	WP_024854102.1	1
92	101.923	99.8	1.35e-25	3	159	83	36.478	156	155	accB	1	145	WP_016407429.1	1
93	108.974	100	1.48e-25	3	170	91	37.059	156	155	accB	1	169	WP_159753401.1	1
94	100	99	1.59e-25	4	156	83	39.103	156	156	accB	1	144	WP_124950697.1	1
95	101.923	99	1.66e-25	3	159	82	37.107	156	156	accB	1	144	WP_009663338.1	1
96	100	99.4	1.71e-25	3	156	85	40.385	156	156	accB	1	148	WP_091234937.1	1
97	100	99	1.71e-25	3	156	85	37.821	156	156	accB	1	144	WP_008750491.1	1
98	101.282	99.4	2.08e-25	2	158	96	37.342	156	155	accB	1	158	WP_109626278.1	1
99	101.923	98.6	2.5e-25	3	159	83	36.478	156	156	accB	1	144	WP_007595521.1	1
100	100	98.6	2.53e-25	2	156	89	35.256	156	156	accB	1	144	WP_008754975.1	1
101	99.359	98.6	2.88e-25	2	155	93	36.129	156	155	accB	1	149	WP_044905276.1	1
102	105.769	98.6	3.41e-25	4	165	88	35.758	156	155	accB	1	157	WP_015553937.1	1
103	101.923	98.2	3.54e-25	3	159	83	36.478	156	156	accB	1	144	WP_128673474.1	1
104	58.3333	99	3.61e-25	1	91	36	53.846	156	155	accB	71	168	WP_150310827.1	78
105	107.051	98.6	3.89e-25	5	167	83	38.922	156	155	accB	1	160	WP_022415905.1	1
106	101.923	98.2	3.94e-25	3	159	83	36.478	156	156	accB	1	144	WP_034211150.1	1
107	101.282	98.2	4.26e-25	3	158	90	38.608	156	155	accB	1	154	WP_195578484.1	1
108	108.333	98.6	4.35e-25	3	169	93	36.095	156	156	accB	1	167	WP_055182955.1	1
109	101.282	98.2	4.45e-25	3	158	90	38.608	156	155	accB	1	154	WP_015540651.1	1
110	100	97.8	4.81e-25	3	156	88	37.821	156	156	accB	1	147	WP_055257639.1	1
111	101.282	98.2	5.07e-25	2	158	91	37.975	156	156	accB	1	153	WP_173721394.1	1
112	103.846	98.2	5.14e-25	3	162	91	35.185	156	155	accB	1	155	WP_119200975.1	1
113	48.7179	98.2	6e-25	0	76	31	59.211	156	155	accB	80	168	WP_087149944.1	93
114	99.359	97.8	6.07e-25	2	155	93	36.129	156	155	accB	1	149	WP_044941203.1	1
115	103.846	98.2	6.12e-25	2	162	91	38.272	156	155	accB	1	160	WP_173694499.1	1
116	108.333	98.2	6.21e-25	3	169	93	36.095	156	156	accB	1	167	WP_005348777.1	1
117	97.4359	97.4	6.38e-25	4	152	83	36.842	156	152	accB	1	139	WP_007155895.1	1
118	101.923	97.4	6.56e-25	3	159	81	37.736	156	156	accB	1	144	WP_208100073.1	1
119	103.205	97.8	7.63e-25	4	161	94	34.783	156	156	accB	1	155	WP_115482129.1	1
120	99.359	97.4	8.17e-25	2	155	91	36.774	156	155	accB	1	148	WP_118700941.1	1
121	104.487	97.8	8.39e-25	3	163	86	38.65	156	155	accB	1	157	WP_090421485.1	1
122	101.923	97.4	9.68e-25	2	159	95	34.591	156	155	accB	1	154	WP_087157122.1	1
123	103.846	97.4	1.04e-24	3	162	87	37.037	156	155	accB	1	154	WP_072522670.1	1
124	100	97.1	1.09e-24	2	156	87	35.897	156	153	accB	1	146	WP_022749643.1	1
125	103.846	97.4	1.1e-24	3	162	91	35.185	156	155	accB	1	155	WP_022387843.1	1
126	100	97.1	1.28e-24	2	156	95	35.256	156	156	accB	1	150	WP_027294205.1	1
127	107.051	97.4	1.33e-24	5	167	86	38.323	156	156	accB	1	161	WP_130790203.1	1
128	103.846	97.1	1.51e-24	3	162	91	35.185	156	155	accB	1	155	WP_118034868.1	1
129	93.5897	96.7	1.63e-24	4	146	75	43.151	156	155	accB	15	148	WP_206762671.1	6
130	100.641	97.1	1.64e-24	3	157	93	37.58	156	155	accB	1	154	WP_087267510.1	1
131	99.359	96.7	1.71e-24	2	155	93	36.129	156	155	accB	1	149	WP_117688676.1	1
132	101.282	96.7	1.76e-24	2	158	91	37.975	156	156	accB	1	153	WP_008704119.1	1
133	100	96.7	1.82e-24	2	156	92	35.256	156	156	accB	1	147	WP_173757980.1	1
134	49.359	97.4	1.99e-24	0	77	31	59.74	156	155	accB	79	177	WP_087179528.1	101
135	103.846	96.7	2.2e-24	3	162	87	37.037	156	156	accB	1	153	WP_195277710.1	1
136	104.487	96.7	2.37e-24	1	163	93	36.196	156	152	accB	1	163	WP_183772983.1	1
137	103.846	96.3	2.62e-24	3	162	87	37.037	156	156	accB	1	153	WP_118329959.1	1
138	100	95.9	2.99e-24	4	156	88	36.538	156	155	accB	1	146	WP_111920843.1	1
139	105.128	96.3	3.32e-24	2	164	90	36.585	156	155	accB	1	159	WP_005333190.1	1
140	99.359	95.9	3.36e-24	3	155	95	36.129	156	155	accB	1	151	WP_090545882.1	1
141	100.641	96.3	3.45e-24	2	157	97	35.032	156	152	accB	1	158	WP_090816156.1	2
142	101.282	95.9	3.45e-24	3	158	91	35.443	156	155	accB	1	150	WP_072916311.1	1
143	105.769	96.3	3.46e-24	4	165	87	37.576	156	155	accB	1	159	WP_125128283.1	1
144	103.846	95.9	4.21e-24	3	162	87	37.037	156	156	accB	1	153	WP_022381152.1	1
145	100	95.5	4.27e-24	3	156	89	37.179	156	156	accB	1	147	WP_009203700.1	1
146	103.846	95.9	4.71e-24	3	162	91	35.185	156	155	accB	1	155	WP_118393196.1	1
147	51.2821	96.3	4.9e-24	0	80	33	58.75	156	155	accB	76	177	WP_118578789.1	98
148	101.923	95.1	4.91e-24	4	159	74	38.365	156	155	accB	1	139	WP_072448919.1	1
149	102.564	95.5	5.07e-24	4	160	98	33.125	156	156	accB	1	155	WP_132093188.1	1
150	103.846	95.5	5.13e-24	3	162	91	35.185	156	155	accB	1	155	WP_195967343.1	1
151	103.846	95.5	5.17e-24	3	162	87	37.037	156	156	accB	1	153	WP_118592870.1	1
152	51.2821	96.3	5.17e-24	0	80	33	58.75	156	155	accB	76	177	WP_148462173.1	98
153	98.0769	95.5	5.53e-24	2	153	88	37.255	156	153	accB	1	145	WP_074716825.1	1
154	99.359	95.1	5.57e-24	2	155	95	32.903	156	155	accB	1	146	WP_097076609.1	1
155	105.128	95.5	5.57e-24	2	164	90	36.585	156	155	accB	1	159	WP_118397554.1	1
156	52.5641	96.3	5.7e-24	0	82	35	57.317	156	155	accB	74	177	WP_173770913.1	96
157	103.846	95.1	6.42e-24	3	162	88	36.42	156	156	accB	1	153	WP_055149380.1	1
158	103.846	95.1	6.42e-24	3	162	88	36.42	156	156	accB	1	153	WP_055059530.1	1
159	100	95.1	6.52e-24	3	156	89	37.179	156	156	accB	1	147	WP_009264128.1	1
160	105.769	95.5	6.83e-24	4	165	90	35.758	156	155	accB	1	159	WP_004077756.1	1
161	100	95.1	6.88e-24	2	156	92	35.256	156	156	accB	1	147	WP_173725281.1	1
162	105.128	95.5	6.98e-24	2	164	90	36.585	156	155	accB	1	159	WP_118144793.1	1
163	109.615	95.5	7.77e-24	2	171	97	34.503	156	156	accB	1	171	WP_008397741.1	1
164	103.846	95.1	7.81e-24	3	162	92	34.568	156	155	accB	1	155	WP_005425234.1	1
165	105.769	95.1	7.95e-24	3	165	90	35.758	156	155	accB	1	159	WP_117660229.1	1
166	51.2821	95.9	7.95e-24	0	80	34	57.5	156	155	accB	76	177	WP_173770178.1	98
167	100	94.7	8e-24	2	156	92	35.256	156	156	accB	1	147	WP_055197653.1	1
168	99.359	95.1	8.21e-24	1	155	97	36.774	156	155	accB	1	154	WP_191386364.1	1
169	100	94.7	8.49e-24	1	156	87	37.821	156	156	accB	1	146	WP_075760099.1	1
170	98.7179	95.1	8.52e-24	2	154	92	37.662	156	152	accB	1	152	WP_087173393.1	1
171	97.4359	94.7	9.47e-24	1	152	94	34.868	156	152	accB	1	147	WP_078036235.1	1
172	100	94.7	9.62e-24	3	156	87	35.897	156	155	accB	1	144	WP_118382740.1	1
173	99.359	94.7	9.79e-24	3	155	89	34.839	156	155	accB	1	143	WP_022270169.1	1
174	103.846	94.7	9.86e-24	3	162	89	35.802	156	155	accB	1	154	WP_055066453.1	1
175	105.769	95.1	9.97e-24	3	165	90	35.758	156	155	accB	1	159	WP_117657231.1	1
176	99.359	94.7	1.01e-23	1	155	97	36.774	156	155	accB	1	154	WP_087416398.1	1
177	100	94.7	1.03e-23	3	156	90	36.538	156	156	accB	1	147	WP_008393425.1	1
178	105.769	94.7	1.12e-23	3	165	90	35.758	156	155	accB	1	159	WP_005339512.1	1
179	101.282	94.4	1.15e-23	2	158	89	33.544	156	155	accB	1	145	WP_101694325.1	1
180	109.615	95.1	1.2e-23	2	171	97	34.503	156	156	accB	1	171	WP_015544315.1	1
181	103.205	94.7	1.21e-23	3	161	95	36.025	156	155	accB	1	159	WP_168933740.1	1
182	99.359	94	1.51e-23	2	155	84	34.194	156	155	accB	1	137	WP_154517233.1	1
183	100	94	1.72e-23	2	156	96	33.974	156	155	accB	1	150	WP_090162625.1	1
184	105.769	94.4	1.82e-23	3	165	90	35.758	156	155	accB	1	159	WP_173793507.1	1
185	101.282	94	1.88e-23	3	158	91	35.443	156	155	accB	1	150	WP_028248247.1	1
186	105.769	94.4	1.94e-23	3	165	90	35.758	156	155	accB	1	159	WP_119195670.1	1
187	52.5641	94.7	2.01e-23	0	82	36	56.098	156	155	accB	74	177	WP_173715832.1	96
188	105.769	94.4	2.01e-23	3	165	90	35.758	156	155	accB	1	159	WP_029731477.1	1
189	100.641	94.4	2.08e-23	3	157	99	33.758	156	152	accB	1	158	WP_084152930.1	2
190	105.769	94.4	2.15e-23	3	165	93	36.364	156	155	accB	1	163	WP_117890520.1	1
191	105.769	94	2.31e-23	5	165	83	36.97	156	155	accB	1	154	WP_118225467.1	1
192	108.333	94	2.39e-23	3	169	86	34.911	156	155	accB	1	159	WP_173785948.1	1
193	98.7179	94	2.59e-23	2	154	89	39.61	156	152	accB	1	152	WP_076779199.1	1
194	106.41	93.6	2.69e-23	5	166	81	37.349	156	155	accB	1	154	WP_055281844.1	1
195	60.2564	93.6	2.82e-23	2	94	42	51.064	156	155	accB	62	145	WP_191393658.1	56
196	104.487	93.6	2.91e-23	3	163	90	34.969	156	155	accB	1	155	WP_117593714.1	1
197	99.359	93.2	2.95e-23	2	155	82	36.774	156	155	accB	1	139	WP_003019876.1	1
198	105.128	94	3.04e-23	1	164	98	35.366	156	156	accB	1	164	WP_122644358.1	1
199	110.256	94	3.16e-23	3	172	94	36.047	156	156	accB	1	172	WP_195638449.1	1
200	100	93.2	3.19e-23	3	156	87	35.897	156	155	accB	1	144	WP_118452788.1	1
201	106.41	93.6	3.64e-23	5	166	81	37.349	156	155	accB	1	154	WP_177999386.1	1
202	106.41	93.6	3.68e-23	5	166	81	37.349	156	155	accB	1	154	WP_028088541.1	1
203	103.846	93.2	3.69e-23	3	162	88	36.42	156	156	accB	1	153	WP_173698563.1	1
204	105.769	93.2	4.05e-23	5	165	83	36.97	156	155	accB	1	154	WP_118378107.1	1
205	104.487	93.2	4.26e-23	3	163	92	35.583	156	155	accB	1	158	WP_038282209.1	1
206	110.256	93.6	4.55e-23	3	172	95	35.465	156	156	accB	1	172	WP_002577079.1	1
207	104.487	93.2	4.87e-23	5	163	84	38.037	156	155	accB	1	154	WP_193735762.1	1
208	57.6923	92.8	4.89e-23	2	90	38	53.333	156	155	accB	66	145	WP_087155025.1	60
209	100	92.8	5.55e-23	3	156	92	35.897	156	156	accB	1	148	WP_021865683.1	1
210	60.2564	92.8	5.62e-23	2	94	42	51.064	156	155	accB	62	145	WP_191396849.1	56
211	105.769	93.2	5.65e-23	3	165	90	35.758	156	155	accB	1	159	WP_105309995.1	1
212	104.487	92.8	5.72e-23	4	163	89	34.969	156	155	accB	1	154	WP_022220149.1	1
213	52.5641	92.8	6e-23	0	82	38	53.659	156	152	accB	71	152	WP_191384335.1	71
214	103.846	92.8	6e-23	3	162	83	37.037	156	155	accB	1	150	WP_173903062.1	1
215	100	92.4	6.04e-23	3	156	83	33.333	156	152	accB	1	139	WP_118633750.1	1
216	97.4359	92.4	6.1e-23	2	152	87	34.211	156	152	accB	1	139	WP_154477455.1	1
217	101.923	92.8	6.31e-23	4	159	91	33.962	156	155	accB	1	149	WP_055215861.1	1
218	111.538	93.2	6.57e-23	3	174	88	35.057	156	155	accB	1	168	WP_173893777.1	1
219	97.4359	92.4	6.65e-23	1	152	87	34.211	156	152	accB	1	139	WP_147598109.1	1
220	105.128	92.4	7.21e-23	3	164	76	36.585	156	155	accB	1	145	WP_009248215.1	1
221	105.128	92.8	7.4e-23	2	164	93	34.756	156	155	accB	1	159	WP_118237219.1	1
222	104.487	92.4	8.81e-23	4	163	90	34.356	156	155	accB	1	154	WP_117823467.1	1
223	103.205	92.4	8.81e-23	3	161	92	34.783	156	155	accB	1	154	WP_022171320.1	1
224	105.769	92.4	8.92e-23	4	165	88	37.576	156	155	accB	1	160	WP_130096240.1	1
225	104.487	92.4	9.2e-23	4	163	88	35.583	156	155	accB	1	154	WP_195370748.1	1
226	111.538	92.8	1.01e-22	3	174	88	35.057	156	155	accB	1	168	WP_003498429.1	1
227	105.769	92.4	1.06e-22	4	165	88	37.576	156	155	accB	1	160	WP_055214878.1	1
228	97.4359	91.7	1.07e-22	3	152	78	37.5	156	152	accB	1	135	WP_027292366.1	1
229	97.4359	91.7	1.07e-22	3	152	78	37.5	156	152	accB	1	135	WP_138001857.1	1
230	100.641	92	1.1e-22	3	157	92	35.032	156	156	accB	1	148	WP_044958376.1	1
231	105.128	92	1.11e-22	2	164	87	32.927	156	155	accB	1	150	WP_015548754.1	1
232	99.359	92	1.13e-22	3	155	91	34.839	156	155	accB	1	145	WP_090489627.1	1
233	52.5641	92	1.18e-22	0	82	37	54.878	156	155	accB	74	154	WP_173905694.1	73
234	104.487	92	1.2e-22	4	163	89	34.969	156	155	accB	1	154	WP_173810796.1	1
235	111.538	92.4	1.29e-22	3	174	88	35.057	156	155	accB	1	168	WP_055174849.1	1
236	104.487	92	1.3e-22	4	163	89	34.969	156	155	accB	1	154	WP_118199674.1	1
237	105.128	91.7	1.31e-22	3	164	76	36.585	156	155	accB	1	145	WP_154323371.1	1
238	52.5641	92	1.31e-22	0	82	37	54.878	156	155	accB	74	154	WP_118699105.1	73
239	104.487	92	1.37e-22	4	163	89	34.969	156	155	accB	1	154	WP_117557683.1	1
240	52.5641	92	1.37e-22	0	82	37	54.878	156	155	accB	74	154	WP_022215483.1	73
241	101.923	92	1.39e-22	4	159	92	36.478	156	155	accB	1	154	WP_173686519.1	1
242	83.3333	92.8	1.41e-22	2	130	70	40.769	156	156	accB	31	186	WP_173759137.1	60
243	104.487	92	1.42e-22	4	163	89	34.969	156	155	accB	1	154	WP_195479198.1	1
244	111.538	92	1.5e-22	3	174	88	35.057	156	155	accB	1	168	WP_003505740.1	1
245	98.0769	91.7	1.52e-22	3	153	93	33.987	156	152	accB	1	146	WP_091204620.1	1
246	107.051	92	1.53e-22	5	167	85	37.725	156	155	accB	1	160	WP_173787399.1	1
247	48.7179	91.7	1.54e-22	0	76	35	53.947	156	155	accB	80	154	WP_129256694.1	79
248	99.359	91.7	1.6e-22	2	155	95	32.903	156	155	accB	1	146	WP_090478041.1	1
249	108.333	92	1.73e-22	3	169	95	34.911	156	155	accB	1	168	WP_173871927.1	1
250	100	91.7	1.89e-22	2	156	99	34.615	156	155	accB	1	154	WP_055249168.1	1
251	98.0769	91.7	1.96e-22	3	153	94	33.987	156	152	accB	1	147	WP_036607183.1	1
252	99.359	91.3	2.07e-22	1	155	91	36.129	156	155	accB	1	147	WP_006568466.1	1
253	103.205	91.3	2.09e-22	3	161	93	34.161	156	155	accB	1	154	WP_154431066.1	1
254	97.4359	90.9	2.4e-22	1	152	88	33.553	156	152	accB	1	139	WP_138270023.1	1
255	101.282	91.3	2.44e-22	2	158	101	32.911	156	155	accB	1	156	WP_026892565.1	1
256	50.641	91.7	2.49e-22	0	79	36	54.43	156	152	accB	74	165	WP_191493715.1	87
257	50.641	91.7	2.49e-22	0	79	36	54.43	156	152	accB	74	165	WP_191428731.1	87
258	104.487	91.3	2.59e-22	4	163	90	34.356	156	155	accB	1	154	WP_055261767.1	1
259	103.205	90.9	2.71e-22	2	161	89	33.54	156	156	accB	1	148	WP_006905349.1	1
260	97.4359	90.9	2.74e-22	3	152	85	35.526	156	152	accB	1	139	WP_173704398.1	1
261	99.359	91.3	2.85e-22	1	155	99	35.484	156	155	accB	1	154	WP_173687365.1	1
262	107.692	91.3	3.22e-22	3	168	84	36.31	156	155	accB	1	158	WP_024292598.1	1
263	107.692	91.3	3.45e-22	2	168	91	36.31	156	155	accB	1	165	WP_161170131.1	1
264	99.359	90.5	3.54e-22	3	155	92	34.194	156	155	accB	1	145	WP_090153476.1	1
265	104.487	90.9	3.55e-22	5	163	92	38.65	156	156	accB	1	162	WP_118713052.1	1
266	107.692	91.3	3.68e-22	3	168	91	36.31	156	155	accB	1	165	WP_055180669.1	1
267	104.487	90.9	3.69e-22	4	163	91	33.742	156	155	accB	1	154	WP_195367903.1	1
268	106.41	90.9	3.83e-22	6	166	86	39.759	156	156	accB	1	162	WP_117561918.1	1
269	99.359	90.5	4.09e-22	2	155	96	32.258	156	155	accB	1	146	WP_074789976.1	1
270	75.641	91.7	4.13e-22	2	118	55	44.068	156	156	accB	50	186	WP_173737956.1	69
271	101.923	90.5	4.16e-22	4	159	91	33.962	156	155	accB	1	149	WP_055286670.1	1
272	107.692	90.9	4.37e-22	3	168	91	36.31	156	155	accB	1	165	WP_161158932.1	1
273	97.4359	90.1	4.95e-22	3	152	86	34.868	156	152	accB	1	139	WP_062807520.1	1
274	99.359	90.1	5.29e-22	2	155	97	31.613	156	155	accB	1	146	WP_033151681.1	1
275	100	90.1	5.91e-22	1	156	86	38.462	156	156	accB	1	146	WP_201311427.1	1
276	107.692	90.1	8.31e-22	3	168	93	36.905	156	155	accB	1	168	WP_024738832.1	1
277	75.641	90.9	8.38e-22	2	118	55	44.068	156	156	accB	50	186	WP_173755880.1	69
278	99.359	89.4	9.16e-22	1	155	93	32.903	156	155	accB	1	144	WP_004845951.1	1
279	106.41	89.7	9.77e-22	4	166	87	36.145	156	155	accB	1	158	WP_013270779.1	1
280	99.359	89.4	1.05e-21	3	155	93	34.839	156	155	accB	1	147	WP_154476654.1	1
281	99.359	89.4	1.14e-21	2	155	93	36.774	156	155	accB	1	150	WP_161285712.1	1
282	103.846	89.7	1.22e-21	3	162	93	35.185	156	155	accB	1	157	WP_090298448.1	1
283	106.41	89.7	1.25e-21	4	166	94	34.337	156	155	accB	1	162	WP_015528346.1	1
284	99.359	89.4	1.28e-21	2	155	98	30.968	156	155	accB	1	146	WP_090395003.1	1
285	99.359	89	1.3e-21	2	155	88	35.484	156	155	accB	1	143	WP_117768262.1	1
286	100	89	1.46e-21	2	156	94	34.615	156	156	accB	1	148	WP_121056147.1	1
287	97.4359	89	1.56e-21	2	152	89	33.553	156	152	accB	1	140	WP_118508586.1	1
288	100	89	1.57e-21	4	156	82	33.974	156	152	accB	1	139	WP_026649285.1	1
289	101.923	89	1.6e-21	4	159	91	33.962	156	155	accB	1	149	WP_012739951.1	1
290	51.2821	89.4	1.67e-21	0	80	37	53.75	156	155	accB	76	161	WP_015514643.1	82
291	44.8718	90.1	1.7e-21	0	70	28	60	156	148	accB	79	170	WP_191374879.1	101
292	99.359	89	1.81e-21	1	155	93	34.839	156	155	accB	1	147	WP_024729308.1	1
293	51.2821	89.4	1.86e-21	0	80	37	53.75	156	155	accB	76	161	WP_117538977.1	82
294	101.282	88.6	1.95e-21	5	158	79	36.076	156	156	accB	1	138	WP_173728559.1	1
295	100	89	2.02e-21	2	156	95	33.974	156	155	accB	1	149	WP_028235678.1	1
296	98.7179	89	2.02e-21	2	154	98	32.468	156	153	accB	1	149	WP_099386084.1	1
297	97.4359	88.6	2.06e-21	3	152	88	33.553	156	152	accB	1	139	WP_025577217.1	1
298	58.3333	90.1	2.16e-21	1	91	43	51.648	156	155	accB	66	197	WP_204612611.1	107
299	101.923	88.6	2.17e-21	4	159	92	33.333	156	155	accB	1	149	WP_118265560.1	1
300	101.923	88.6	2.36e-21	4	159	91	33.962	156	155	accB	1	149	WP_195366648.1	1
301	100	88.2	2.62e-21	2	156	89	34.615	156	156	accB	1	143	WP_076780399.1	1
302	107.051	88.6	3.3e-21	2	167	100	33.533	156	156	accB	1	167	WP_148446073.1	1
303	97.4359	88.2	3.55e-21	2	152	89	34.211	156	152	accB	1	141	WP_036600679.1	1
304	99.359	87.8	3.89e-21	4	155	94	33.548	156	155	accB	1	146	WP_151622309.1	1
305	101.282	88.2	4.06e-21	2	158	100	31.646	156	156	accB	1	152	WP_186873045.1	1
306	97.4359	87.8	5.07e-21	5	152	82	39.474	156	156	accB	6	147	WP_035775692.1	5
307	100	87.4	5.44e-21	2	156	91	34.615	156	156	accB	1	145	WP_087174789.1	1
308	105.769	87.8	5.95e-21	3	165	90	35.152	156	155	accB	1	158	WP_173866020.1	1
309	97.4359	87.4	6.94e-21	3	152	86	34.868	156	152	accB	1	139	WP_022380575.1	1
310	104.487	87.4	7.1e-21	4	163	94	33.129	156	155	accB	1	156	WP_097005655.1	1
311	97.4359	87	7.17e-21	3	152	86	34.868	156	152	accB	1	139	WP_008707550.1	1
312	91.0256	87.4	7.3e-21	2	142	80	38.732	156	155	accB	14	158	WP_066737018.1	24
313	99.359	87.4	7.33e-21	2	155	98	30.968	156	155	accB	1	146	WP_044935745.1	1
314	48.0769	85.5	7.64e-21	0	75	37	50.667	156	155	accB	81	94	WP_117983896.1	20
315	50	87	8.77e-21	0	78	38	51.282	156	155	accB	78	146	WP_075719289.1	69
316	99.359	87	8.9e-21	2	155	93	34.839	156	155	accB	1	147	WP_009289956.1	1
317	101.282	87	1.03e-20	3	158	90	33.544	156	155	accB	1	146	WP_157723600.1	1
318	100	87	1.05e-20	3	156	88	38.462	156	155	accB	1	149	WP_087223810.1	1
319	101.282	86.7	1.37e-20	3	158	96	32.278	156	155	accB	1	150	WP_090170462.1	1
320	100	86.3	1.37e-20	4	156	85	33.974	156	156	accB	1	138	WP_173747355.1	1
321	104.487	86.7	1.62e-20	3	163	95	33.742	156	155	accB	1	158	WP_100306567.1	1
322	101.923	86.3	1.77e-20	3	159	96	32.704	156	156	accB	1	151	WP_070001177.1	1
323	105.128	86.7	1.8e-20	3	164	95	32.927	156	155	accB	1	158	WP_100043322.1	1
324	104.487	86.3	2.05e-20	3	163	92	35.583	156	155	accB	1	158	WP_022118606.1	1
325	101.282	86.3	2.06e-20	2	158	105	29.114	156	155	accB	1	154	WP_053832959.1	1
326	99.359	85.9	2.53e-20	2	155	89	37.419	156	155	accB	1	147	WP_137329879.1	1
327	108.974	86.3	2.61e-20	3	170	89	33.529	156	155	accB	1	161	WP_092454786.1	1
328	99.359	85.5	2.86e-20	1	155	84	34.194	156	155	accB	1	137	WP_118486011.1	1
329	58.3333	85.5	4.11e-20	0	91	51	43.956	156	155	accB	65	151	WP_058258637.1	61
330	104.487	85.5	4.2e-20	3	163	92	35.583	156	155	accB	1	158	WP_173897491.1	1
331	99.359	85.1	4.22e-20	2	155	92	34.839	156	155	accB	1	146	WP_024733584.1	1
332	100	85.5	4.34e-20	2	156	102	30.769	156	156	accB	1	150	WP_022204251.1	1
333	101.923	85.1	5.07e-20	5	159	90	34.591	156	155	accB	1	149	WP_118008710.1	1
334	118.59	86.3	5.14e-20	1	185	98	30.811	156	155	accB	1	185	WP_073106705.1	1
335	99.359	85.1	5.29e-20	3	155	90	36.129	156	155	accB	1	146	WP_195243424.1	1
336	101.282	85.1	5.72e-20	4	158	90	33.544	156	155	accB	1	147	WP_157881623.1	2
337	101.923	85.1	5.89e-20	5	159	90	34.591	156	155	accB	1	149	WP_118362591.1	1
338	48.7179	84.7	6.09e-20	0	76	35	53.947	156	155	accB	80	146	WP_048620965.1	71
339	48.7179	84.7	6.09e-20	0	76	35	53.947	156	155	accB	80	146	WP_062304874.1	71
340	49.359	85.9	6.12e-20	0	77	37	51.948	156	155	accB	79	190	WP_138276668.1	114
341	54.4872	85.9	7.11e-20	1	85	41	50.588	156	155	accB	72	190	WP_173754026.1	106
342	106.41	85.1	7.8e-20	2	166	98	33.735	156	155	accB	1	165	WP_009297720.1	1
343	99.359	84.3	7.91e-20	3	155	89	32.903	156	155	accB	1	140	WP_028242686.1	1
344	99.359	84.7	8.17e-20	1	155	98	34.839	156	155	accB	1	152	WP_205132303.1	1
345	49.359	85.9	8.36e-20	0	77	37	51.948	156	155	accB	79	199	WP_174087732.1	123
346	94.2308	84.3	8.37e-20	3	147	79	36.054	156	146	accB	1	133	WP_075679264.1	1
347	49.359	85.9	8.45e-20	0	77	37	51.948	156	155	accB	79	199	WP_173761409.1	123
348	89.1026	84.3	8.68e-20	3	139	79	37.41	156	156	accB	18	147	WP_051199992.1	17
349	49.359	85.5	8.8e-20	0	77	37	51.948	156	155	accB	79	190	WP_144093461.1	114
350	49.359	85.5	8.8e-20	0	77	37	51.948	156	155	accB	79	190	WP_022427171.1	114
351	100.641	84.7	9.17e-20	2	157	101	34.395	156	155	accB	1	157	WP_120196266.1	1
352	48.0769	84.3	9.19e-20	0	75	38	49.333	156	155	accB	81	141	WP_009266276.1	67
353	49.359	85.5	9.39e-20	0	77	37	51.948	156	155	accB	79	192	WP_110102727.1	116
354	100	84	9.87e-20	2	156	86	32.051	156	155	accB	1	137	WP_072448085.1	1
355	49.359	85.5	1.01e-19	0	77	37	51.948	156	155	accB	79	192	WP_114001520.1	116
356	49.359	85.5	1.02e-19	0	77	37	51.948	156	155	accB	79	192	WP_110925794.1	116
357	49.359	85.5	1.02e-19	0	77	37	51.948	156	155	accB	79	192	WP_092071746.1	116
358	49.359	85.5	1.03e-19	0	77	37	51.948	156	155	accB	79	192	WP_173741101.1	116
359	49.359	85.5	1.07e-19	0	77	37	51.948	156	155	accB	79	192	WP_118368501.1	116
360	49.359	85.5	1.08e-19	0	77	37	51.948	156	155	accB	79	192	WP_195634958.1	116
361	49.359	85.5	1.09e-19	0	77	37	51.948	156	155	accB	79	190	WP_044962272.1	114
362	101.923	84	1.14e-19	2	159	80	30.189	156	152	accB	1	135	WP_148409009.1	1
363	97.4359	84	1.27e-19	3	152	87	35.526	156	156	accB	6	146	WP_022767751.1	5
364	50	83.6	1.52e-19	0	78	38	51.282	156	155	accB	78	140	WP_075670625.1	63
365	100	83.6	1.53e-19	2	156	87	31.41	156	155	accB	1	137	WP_025578783.1	1
366	96.7949	83.6	1.59e-19	2	151	78	36.424	156	156	accB	6	138	WP_179010378.1	6
367	97.4359	83.6	2.14e-19	2	152	95	32.237	156	152	accB	1	145	WP_036569233.1	2
368	97.4359	83.2	3.02e-19	3	152	92	34.211	156	152	accB	1	145	WP_009536046.1	2
369	97.4359	82.8	3.79e-19	2	152	97	30.921	156	152	accB	1	145	WP_009429051.1	2
370	49.359	82.4	5.02e-19	0	77	39	49.351	156	155	accB	79	144	WP_005542266.1	68
371	93.5897	82.4	5.1e-19	3	146	85	31.507	156	156	accB	11	140	WP_091759732.1	10
372	106.41	83.2	5.14e-19	2	166	104	31.325	156	156	accB	1	166	WP_207668713.1	1
373	46.7949	80.1	6.54e-19	0	73	36	50.685	156	155	accB	83	73	WP_173692877.1	1
374	101.923	82	8.98e-19	3	159	97	34.591	156	155	accB	1	156	WP_101876783.1	1
375	49.359	81.3	1.14e-18	1	77	39	46.753	156	155	accB	81	132	WP_119218558.1	56
376	49.359	81.3	1.15e-18	1	77	39	46.753	156	155	accB	81	132	WP_119211469.1	56
377	49.359	81.3	1.18e-18	1	77	39	46.753	156	155	accB	81	132	WP_119225674.1	56
378	49.359	81.3	1.21e-18	1	77	39	46.753	156	155	accB	81	132	WP_118344401.1	56
379	55.1282	79.7	1.69e-18	1	86	44	47.674	156	155	accB	71	92	WP_024737898.1	7
380	97.4359	80.9	1.93e-18	4	152	87	32.895	156	152	accB	1	137	WP_151143483.1	1
381	55.1282	81.3	2.59e-18	1	86	43	48.837	156	155	accB	71	166	WP_007708105.1	81
382	46.1538	80.5	3.2e-18	0	72	37	48.611	156	156	accB	85	155	WP_103202019.1	84
383	99.359	80.1	4.17e-18	2	155	87	33.548	156	155	accB	1	139	WP_184091723.1	1
384	110.897	80.9	4.75e-18	3	173	95	35.26	156	156	accB	1	173	WP_191519907.1	1
385	96.7949	79.7	5.17e-18	5	151	83	36.424	156	156	accB	6	142	WP_022766756.1	5
386	100	79.7	5.43e-18	4	156	82	34.615	156	153	accB	1	139	WP_091688320.1	1
387	110.897	80.5	7.05e-18	4	173	99	32.948	156	156	accB	1	173	WP_087306631.1	1
388	55.1282	79.7	9.83e-18	1	86	44	47.674	156	155	accB	71	166	WP_118755734.1	81
389	107.051	79.7	1.05e-17	3	167	99	34.132	156	156	accB	1	167	WP_087163455.1	1
390	60.2564	79	1.09e-17	1	94	54	41.489	156	155	accB	63	137	WP_073275326.1	44
391	98.0769	77.4	3.81e-17	4	153	85	34.641	156	156	accB	6	143	WP_051563220.1	4
392	59.6154	77	4.43e-17	1	93	50	41.935	156	156	accB	68	125	WP_191416224.1	33
393	109.615	78.2	4.73e-17	5	171	94	33.333	156	155	accB	1	167	WP_118558077.1	1
394	103.205	77.4	4.89e-17	5	161	85	32.298	156	156	accB	1	142	WP_110290359.1	1
395	100	77.4	5.23e-17	2	156	98	31.41	156	155	accB	1	148	WP_119298853.1	1
396	103.205	77	5.38e-17	5	161	85	32.298	156	156	accB	1	142	WP_094377681.1	1
397	108.333	77.8	5.91e-17	4	169	97	30.769	156	152	accB	1	166	WP_117760991.1	1
398	99.359	77	6.21e-17	3	155	93	31.613	156	155	accB	1	142	WP_123609862.1	1
399	99.359	77	6.37e-17	5	155	83	34.194	156	156	accB	6	143	WP_092336978.1	4
400	100	77	6.83e-17	2	156	99	30.769	156	155	accB	1	148	WP_117602525.1	1
401	110.897	77.4	9.16e-17	4	173	100	32.37	156	156	accB	1	173	WP_191429652.1	1
402	108.974	77	1.02e-16	4	170	97	30.588	156	152	accB	1	167	WP_119207819.1	1
403	108.333	77	1.05e-16	4	169	97	30.769	156	152	accB	1	166	WP_117801508.1	1
404	99.359	76.3	1.24e-16	5	155	84	33.548	156	156	accB	6	143	WP_027208483.1	4
405	99.359	76.3	1.25e-16	5	155	84	33.548	156	156	accB	6	143	WP_026655947.1	4
406	46.7949	77	1.27e-16	0	73	39	46.575	156	152	accB	80	166	WP_055218562.1	94
407	46.7949	77	1.36e-16	0	73	39	46.575	156	152	accB	80	166	WP_173815458.1	94
408	46.7949	76.6	1.54e-16	0	73	39	46.575	156	152	accB	80	166	WP_055227401.1	94
409	46.7949	76.6	1.61e-16	0	73	39	46.575	156	152	accB	80	166	WP_118666381.1	94
410	93.5897	75.5	2.22e-16	4	146	83	33.562	156	155	accB	11	141	WP_120658755.1	9
411	84.6154	76.3	3.04e-16	2	132	78	37.879	156	155	accB	24	174	WP_016441628.1	47
412	100	75.5	3.06e-16	3	156	96	31.41	156	156	accB	1	145	WP_034467106.1	1
413	93.5897	75.1	3.25e-16	3	146	88	29.452	156	156	accB	11	140	WP_083572791.1	10
414	84.6154	75.9	3.42e-16	2	132	78	37.879	156	155	accB	24	174	WP_009263063.1	47
415	100	75.1	3.64e-16	2	156	97	31.41	156	156	accB	1	146	WP_025646327.1	1
416	93.5897	74.7	4.21e-16	3	146	88	29.452	156	156	accB	11	140	WP_083385575.1	10
417	83.9744	75.5	4.45e-16	2	131	77	38.168	156	155	accB	25	174	WP_016439729.1	48
418	48.7179	75.5	4.9e-16	0	76	39	48.684	156	155	accB	80	174	WP_116441622.1	99
419	99.359	74.7	5.13e-16	5	155	86	32.258	156	156	accB	6	143	WP_074461946.1	4
420	48.7179	75.5	5.62e-16	0	76	39	48.684	156	155	accB	80	174	WP_008976648.1	99
421	99.359	74.7	6.75e-16	1	155	101	31.613	156	155	accB	1	150	WP_087988789.1	1
422	48.7179	75.1	7.89e-16	0	76	39	48.684	156	155	accB	80	174	WP_117576963.1	99
423	48.7179	75.1	8.41e-16	0	76	39	48.684	156	155	accB	80	174	WP_120106352.1	99
424	99.359	74.3	9.69e-16	1	155	101	31.613	156	155	accB	1	150	WP_072850425.1	1
425	100.641	73.6	1.28e-15	2	157	90	31.21	156	155	accB	1	141	WP_161836164.1	1
426	92.9487	73.6	1.38e-15	3	145	86	32.414	156	155	accB	11	141	WP_120687535.1	9
427	99.359	73.6	1.43e-15	2	155	90	32.258	156	155	accB	1	140	WP_029502042.1	1
428	48.0769	73.6	1.73e-15	0	75	40	46.667	156	155	accB	81	159	WP_081455552.1	85
429	96.7949	73.2	1.78e-15	3	151	89	31.126	156	156	accB	6	140	WP_074891759.1	5
430	92.9487	73.2	1.79e-15	3	145	86	32.414	156	155	accB	11	141	WP_092248899.1	9
431	47.4359	73.2	2.58e-15	0	74	41	44.595	156	156	accB	83	147	WP_023355683.1	74
432	48.0769	72.4	2.95e-15	2	75	34	49.333	156	156	accB	83	136	WP_177205642.1	65
433	100	72.4	4.19e-15	2	156	103	27.564	156	156	accB	1	146	WP_173814352.1	1
434	100	72.4	4.23e-15	2	156	102	28.205	156	156	accB	1	146	WP_101694108.1	1
435	99.359	72.4	4.26e-15	2	155	94	29.032	156	155	accB	1	139	WP_073994424.1	1
436	99.359	72	5.1e-15	2	155	89	32.903	156	155	accB	1	140	WP_012198550.1	1
437	47.4359	71.6	8.5e-15	0	74	41	44.595	156	156	accB	83	148	WP_208429027.1	75
438	103.205	70.9	2.62e-14	2	161	109	28.571	156	155	accB	1	163	WP_074521565.1	3
439	104.487	69.7	7.01e-14	3	163	111	27.607	156	156	accB	1	173	WP_051195441.1	11
440	103.205	69.3	1.03e-13	2	161	110	27.95	156	155	accB	1	163	WP_207654856.1	3
441	48.0769	67.8	2.32e-13	0	75	44	41.333	156	156	accB	82	138	WP_185258179.1	64
442	92.9487	67.8	2.74e-13	2	145	97	28.276	156	155	accB	11	146	WP_022778340.1	9
443	89.1026	66.6	5.49e-13	4	139	81	30.935	156	156	accB	18	140	WP_103870000.1	17
444	48.7179	67.4	6.91e-13	0	76	45	40.789	156	156	accB	81	176	WP_154458304.1	101
445	89.1026	65.9	9.95e-13	3	139	82	30.216	156	156	accB	18	140	WP_022774267.1	17
446	48.0769	65.5	1.54e-12	0	75	46	38.667	156	156	accB	82	138	WP_073590029.1	64
447	100	64.7	2.69e-12	5	156	82	33.333	156	156	accB	1	134	WP_070089901.1	1
448	96.1538	63.9	6.92e-12	4	150	93	31.333	156	155	accB	6	143	WP_035789814.1	4
449	96.7949	63.2	9.74e-12	3	151	82	27.815	156	156	accB	6	127	WP_026518663.1	4
450	57.6923	62.4	2.01e-11	2	90	46	40	156	155	accB	68	134	WP_021845114.1	51
451	98.7179	62.8	2.08e-11	4	154	95	30.519	156	156	accB	3	142	WP_092324782.1	1
452	57.6923	62.4	2.35e-11	2	90	46	40	156	155	accB	68	145	WP_005950295.1	62
453	96.7949	60.1	1.67e-10	4	151	93	30.464	156	155	accB	6	143	WP_092060730.1	4
454	53.8462	59.3	3.3e-10	3	84	47	39.286	156	155	accB	73	136	WP_026662724.1	56
455	53.8462	58.9	5.35e-10	3	84	47	39.286	156	155	accB	73	136	WP_013280661.1	56
456	107.051	59.3	7.04e-10	4	167	111	25.749	156	156	accB	1	167	WP_154525052.1	3
457	53.2051	58.5	8.92e-10	0	83	53	36.145	156	156	accB	74	157	WP_051637203.1	75
458	53.2051	58.2	1.22e-09	0	83	53	36.145	156	156	accB	74	154	WP_197018011.1	72
459	98.7179	56.2	5e-09	4	154	91	30.519	156	156	accB	3	138	WP_120743010.1	1
460	46.7949	53.9	3.39e-08	2	73	32	46.575	156	155	accB	83	131	WP_034450453.1	66
461	98.7179	54.3	4.1e-08	3	154	102	28.571	156	155	accB	6	160	WP_065547235.1	11
462	62.1795	53.5	9.87e-08	2	97	60	32.99	156	155	accB	59	163	WP_170122855.1	72
463	62.1795	53.1	1.05e-07	2	97	60	32.99	156	155	accB	59	163	WP_181899165.1	72
464	79.4872	52.8	6.21e-07	3	124	76	29.032	156	146	accB	23	1182	WP_186900516.1	1071
465	72.4359	50.4	6.81e-07	5	113	52	38.053	156	156	accB	49	127	WP_053985137.1	28
466	83.3333	51.6	1.4e-06	3	130	81	28.462	156	146	accB	17	1182	WP_195522242.1	1065
467	83.3333	51.6	1.48e-06	3	130	81	28.462	156	146	accB	17	1182	WP_118591151.1	1065
472	83.3333	50.1	6.04e-06	3	130	81	28.462	156	146	accB	17	1182	WP_006856598.1	1065
500	97.619	97.1	2.5e-25	2	123	69	42.276	126	125	acpS	3	122	WP_013657998.1	2
501	97.619	93.6	8.72e-24	2	123	68	43.089	126	125	acpS	3	122	WP_069999464.1	2
502	97.619	87.8	1.03e-21	3	123	67	40.65	126	125	acpS	3	118	WP_167957907.1	2
503	97.619	85.9	3.95e-21	3	123	69	39.024	126	125	acpS	3	118	WP_075758849.1	2
504	98.4127	84.3	1.87e-20	3	124	68	40.323	126	126	acpS	3	119	WP_073993235.1	2
505	97.619	84	3.19e-20	3	123	66	41.463	126	125	acpS	3	118	WP_073273848.1	2
506	98.4127	83.2	4.72e-20	3	124	70	38.71	126	126	acpS	3	119	WP_151142814.1	2
507	97.619	82.8	1.01e-19	2	123	76	36.585	126	125	acpS	3	122	WP_054741804.1	2
508	97.619	82.4	1.23e-19	3	123	73	35.772	126	125	acpS	3	118	WP_073290928.1	2
509	98.4127	82	1.72e-19	3	124	65	42.742	126	126	acpS	3	119	WP_201309725.1	2
510	97.619	80.9	4.56e-19	4	123	70	38.211	126	125	acpS	3	118	WP_092456585.1	2
511	98.4127	80.5	6.78e-19	2	124	81	33.065	126	124	acpS	1	122	WP_025161275.1	1
512	98.4127	79.3	1.84e-18	3	124	74	35.484	126	126	acpS	3	119	WP_161839360.1	2
513	111.905	79.7	2.07e-18	4	141	72	33.333	126	125	acpS	3	138	WP_005541607.1	2
514	97.619	79	2.57e-18	4	123	71	37.398	126	125	acpS	3	118	WP_185256023.1	2
515	97.619	78.6	2.89e-18	3	123	70	38.211	126	125	acpS	3	118	WP_132087610.1	2
516	98.4127	78.6	3.29e-18	3	124	74	35.484	126	126	acpS	3	119	WP_125475619.1	2
517	97.619	78.6	5.53e-18	3	123	69	39.024	126	125	acpS	3	118	WP_021894597.1	2
518	97.619	78.6	6.16e-18	3	123	69	39.024	126	125	acpS	3	118	WP_002567394.1	2
519	97.619	78.2	7.09e-18	3	123	69	39.024	126	125	acpS	3	118	WP_195637099.1	2
520	100.794	77.8	9.54e-18	3	127	77	34.646	126	125	acpS	3	126	WP_055039461.1	2
521	98.4127	77.4	1e-17	4	124	69	39.516	126	126	acpS	3	119	WP_022375295.1	2
522	97.619	77	1.48e-17	3	123	68	39.837	126	125	acpS	3	118	WP_077325160.1	2
523	97.619	76.6	1.67e-17	3	123	68	39.837	126	125	acpS	3	118	WP_008392884.1	2
524	97.619	76.6	1.85e-17	3	123	73	35.772	126	125	acpS	3	118	WP_058257661.1	2
525	97.619	76.6	1.98e-17	3	123	72	38.211	126	125	acpS	3	120	WP_034772315.1	2
526	97.619	76.6	2.03e-17	3	123	72	36.585	126	125	acpS	3	118	WP_103202824.1	2
527	97.619	76.3	2.36e-17	3	123	68	39.837	126	125	acpS	3	118	WP_009203474.1	2
528	97.619	76.3	2.39e-17	3	123	71	36.585	126	125	acpS	3	117	WP_179010547.1	2
529	99.2063	76.6	2.6e-17	2	125	75	36	126	125	acpS	3	123	WP_053985784.1	2
530	97.619	76.3	2.87e-17	3	123	69	39.024	126	125	acpS	3	118	WP_009265734.1	2
531	97.619	76.6	3.07e-17	3	123	69	39.024	126	125	acpS	3	118	WP_002583665.1	2
532	98.4127	76.3	3.57e-17	3	124	72	37.097	126	126	acpS	3	119	WP_029501647.1	2
533	98.4127	75.5	4.96e-17	3	124	74	37.097	126	126	acpS	3	121	WP_009218700.1	2
534	97.619	75.9	5.21e-17	3	123	69	39.024	126	125	acpS	3	118	WP_027643920.1	2
535	97.619	75.9	5.93e-17	3	123	69	39.024	126	125	acpS	3	118	WP_022202553.1	2
536	102.381	75.1	8.18e-17	4	129	64	36.434	126	125	acpS	3	118	WP_118557541.1	2
537	98.4127	75.1	8.42e-17	5	124	70	38.71	126	125	acpS	3	120	WP_124951979.1	2
538	98.4127	75.1	9.18e-17	4	124	71	37.903	126	126	acpS	3	119	WP_173893289.1	2
539	98.4127	75.1	9.38e-17	4	124	71	37.903	126	126	acpS	3	119	WP_003504409.1	2
540	96.0317	74.7	1.07e-16	3	121	72	35.537	126	123	acpS	3	116	WP_123608242.1	2
541	97.619	75.1	1.1e-16	3	123	69	39.024	126	125	acpS	3	118	WP_065551544.1	2
542	99.2063	74.3	1.53e-16	4	125	72	36.8	126	125	acpS	3	121	WP_022212112.1	2
543	97.619	74.3	1.61e-16	3	123	75	34.146	126	125	acpS	3	118	WP_023355637.1	2
544	97.619	74.3	1.74e-16	4	123	69	39.024	126	125	acpS	3	118	WP_024727249.1	2
545	97.619	74.3	1.9e-16	4	123	68	39.837	126	125	acpS	3	118	WP_009533692.1	2
546	97.619	73.9	1.97e-16	3	123	73	34.959	126	125	acpS	3	117	WP_183684798.1	2
547	96.0317	73.9	2.06e-16	3	121	71	36.364	126	123	acpS	3	116	WP_012198933.1	2
548	94.4444	73.9	3.32e-16	2	119	70	35.294	126	120	acpS	5	118	WP_004082726.1	4
549	97.619	73.6	3.36e-16	2	123	75	34.146	126	125	acpS	3	118	WP_029201026.1	2
550	98.4127	73.2	3.95e-16	3	124	74	37.097	126	126	acpS	3	121	WP_111524856.1	2
551	98.4127	73.2	4.35e-16	3	124	76	33.871	126	126	acpS	3	119	WP_154515867.1	2
552	98.4127	73.2	4.73e-16	2	124	75	35.484	126	124	acpS	3	122	WP_092362078.1	2
553	92.0635	73.2	7.11e-16	1	116	76	33.621	126	120	acpS	5	118	WP_125126206.1	4
554	97.619	72.8	7.31e-16	3	123	72	36.585	126	125	acpS	3	118	WP_008396114.1	2
555	98.4127	72.4	8.07e-16	3	124	74	35.484	126	126	acpS	3	119	WP_197662477.1	2
556	98.4127	72.4	9.26e-16	5	124	71	37.903	126	125	acpS	3	120	WP_060931441.1	2
557	96.8254	72.4	1.15e-15	1	122	81	32.787	126	123	acpS	3	123	WP_058257475.1	2
558	96.0317	72.4	1.18e-15	3	121	60	37.19	126	118	acpS	3	111	WP_075669958.1	2
559	97.619	72	1.34e-15	3	123	72	36.585	126	125	acpS	3	118	WP_091229221.1	2
560	97.619	71.6	1.65e-15	3	123	70	38.211	126	125	acpS	3	118	WP_137328856.1	2
561	98.4127	71.6	1.82e-15	4	124	75	34.677	126	126	acpS	3	119	WP_091689332.1	2
562	96.8254	75.9	1.94e-15	3	122	69	38.525	126	124	acpS	3	117	WP_009534521.1	2
563	97.619	71.6	2.06e-15	3	123	74	36.585	126	125	acpS	3	120	WP_040461311.1	2
564	98.4127	71.2	2.24e-15	3	124	76	35.484	126	126	acpS	3	121	WP_128673803.1	2
565	97.619	70.9	2.88e-15	2	123	76	33.333	126	125	acpS	3	118	WP_031547403.1	2
566	97.619	69.7	9.07e-15	4	123	71	37.398	126	125	acpS	3	118	WP_006566759.1	2
567	98.4127	69.7	1.05e-14	3	124	77	34.677	126	126	acpS	3	121	WP_034214985.1	2
568	99.2063	69.3	1.16e-14	4	125	70	36	126	125	acpS	3	118	WP_021772936.1	2
569	97.619	69.3	1.25e-14	4	123	71	37.398	126	125	acpS	3	118	WP_129701413.1	2
570	98.4127	69.3	1.4e-14	3	124	74	35.484	126	126	acpS	3	119	WP_015554865.1	2
571	97.619	68.9	1.76e-14	2	123	76	33.333	126	125	acpS	3	118	WP_078036626.1	2
572	97.619	68.9	2.17e-14	3	123	70	38.211	126	125	acpS	3	118	WP_092360854.1	2
573	97.619	68.9	2.19e-14	3	123	70	38.211	126	125	acpS	3	118	WP_007711848.1	2
574	97.619	68.9	2.32e-14	3	123	70	38.211	126	125	acpS	3	118	WP_118754029.1	2
575	97.619	68.9	2.75e-14	3	123	70	38.211	126	125	acpS	3	118	WP_107434779.1	2
576	97.619	68.2	3.26e-14	2	123	74	34.959	126	125	acpS	3	118	WP_091206449.1	2
577	97.619	68.2	3.7e-14	3	123	72	36.585	126	125	acpS	3	118	WP_101877932.1	2
578	97.619	68.2	3.79e-14	4	123	74	34.959	126	125	acpS	3	118	WP_208428983.1	2
579	98.4127	68.2	4.35e-14	3	124	77	34.677	126	126	acpS	3	121	WP_007592016.1	2
580	97.619	67.8	6.21e-14	3	123	73	35.772	126	125	acpS	3	118	WP_031473861.1	2
581	98.4127	67.8	6.33e-14	3	124	77	34.677	126	126	acpS	3	121	WP_009662048.1	2
582	97.619	67.4	8.96e-14	3	123	73	35.772	126	125	acpS	3	118	WP_074649242.1	2
583	99.2063	67	1e-13	4	125	70	36	126	125	acpS	3	118	WP_009215192.1	2
584	97.619	67	1.44e-13	0	123	82	33.333	126	125	acpS	3	123	WP_118559690.1	1
585	97.619	66.6	1.47e-13	2	123	82	30.894	126	125	acpS	3	121	WP_088107702.1	2
586	97.619	65.9	3e-13	2	123	77	32.52	126	125	acpS	3	118	WP_036606297.1	2
587	96.8254	68.9	5.27e-13	4	122	71	36.066	126	124	acpS	3	116	WP_009536510.1	2
588	96.8254	68.9	5.75e-13	3	122	72	35.246	126	124	acpS	3	116	WP_009428084.1	2
589	96.0317	64.7	1.39e-12	1	121	85	28.926	126	125	acpS	5	123	WP_151141946.1	4
590	91.2698	63.9	1.75e-12	1	115	81	28.696	126	117	acpS	3	115	WP_009267171.1	2
591	98.4127	63.9	1.83e-12	3	124	75	34.677	126	126	acpS	3	119	WP_120091225.1	2
592	98.4127	63.9	1.95e-12	3	124	73	36.29	126	126	acpS	3	119	WP_087217574.1	2
593	87.3016	63.5	3.22e-12	1	110	76	30	126	112	acpS	3	110	WP_195609174.1	2
594	98.4127	62.8	4.26e-12	3	124	76	33.871	126	126	acpS	3	119	WP_008975418.1	2
595	98.4127	62.4	7.94e-12	3	124	76	33.871	126	126	acpS	3	119	WP_009261951.1	2
596	94.4444	62	1.19e-11	1	119	80	31.933	126	120	acpS	3	122	WP_051524691.1	4
597	98.4127	59.3	1.01e-10	3	124	77	33.065	126	126	acpS	3	119	WP_073589688.1	2
598	100	58.5	2.73e-10	2	126	83	30.159	126	126	acpS	3	124	WP_091235459.1	2
599	97.619	57	1.09e-09	2	123	82	30.081	126	124	acpS	6	127	WP_034448318.1	5
600	89.6825	54.7	5.92e-09	3	113	73	30.088	126	115	acpS	5	111	WP_117451574.1	3
601	89.6825	54.3	9.05e-09	3	113	73	30.088	126	115	acpS	5	111	WP_082173822.1	3
602	89.6825	54.3	9.55e-09	3	113	73	30.088	126	115	acpS	5	111	WP_007863145.1	3
603	89.6825	54.3	9.64e-09	3	113	73	30.088	126	115	acpS	5	112	WP_007871917.1	4
604	89.6825	53.9	1.07e-08	3	113	73	30.088	126	115	acpS	5	111	WP_083425157.1	3
605	94.4444	53.1	2.67e-08	1	119	85	27.731	126	120	acpS	3	122	WP_033151715.1	4
606	89.6825	52.8	4.04e-08	1	113	80	28.319	126	114	acpS	3	116	WP_074792071.1	4
607	89.6825	52.4	4.78e-08	1	113	80	28.319	126	114	acpS	3	116	WP_090394987.1	4
608	89.6825	51.2	1.47e-07	1	113	80	28.319	126	114	acpS	3	116	WP_044935671.1	4
609	89.6825	50.8	2.48e-07	1	113	80	28.319	126	114	acpS	3	116	WP_090163019.1	4
644	97.2752	88.6	5.75e-18	9	357	220	26.331	367	356	asd	1	315	WP_022211158.1	1
645	96.4578	85.5	7.99e-17	8	354	223	25.141	367	356	asd	3	316	WP_072851654.1	5
646	97.0027	82	1.2e-15	9	356	220	25.281	367	356	asd	3	316	WP_118581965.1	5
647	97.0027	80.9	2.37e-15	8	356	228	23.034	367	356	asd	3	316	WP_021430861.1	5
648	97.0027	79.7	7.27e-15	10	356	221	25	367	356	asd	3	316	WP_066047903.1	5
649	96.4578	76.6	6.82e-14	8	354	226	24.294	367	356	asd	3	316	WP_205132584.1	5
650	96.4578	76.3	1.02e-13	9	354	226	24.294	367	356	asd	3	316	WP_088108940.1	5
651	97.0027	73.6	8.88e-13	10	356	225	23.876	367	356	asd	3	316	WP_066089213.1	5
652	97.2752	65.5	3.91e-10	13	357	226	23.529	367	356	asd	3	317	WP_053982654.1	5
700	77.7273	90.1	1.73e-20	3	171	101	35.088	220	186	can	25	191	WP_073993682.1	22
701	80.9091	81.6	2.34e-17	8	178	92	34.831	220	186	can	25	191	WP_123609922.1	22
702	83.1818	68.6	2.35e-12	5	183	120	29.508	220	192	can	11	237	WP_053831033.1	63
703	72.7273	58.9	4.12e-09	3	160	97	30	220	186	can	27	180	WP_118264920.1	36
704	75.9091	58.5	5.72e-09	5	167	99	31.138	220	192	can	27	190	WP_120409041.1	39
705	72.7273	57.8	1.06e-08	3	160	98	29.375	220	186	can	27	180	WP_055287960.1	36
706	72.7273	57.4	1.26e-08	3	160	98	29.375	220	186	can	27	180	WP_012740887.1	36
707	72.7273	57.4	1.29e-08	3	160	98	29.375	220	186	can	27	180	WP_119220869.1	36
708	75.4545	57.4	1.3e-08	3	166	103	28.916	220	192	can	27	186	WP_118008408.1	36
709	72.7273	57.4	1.48e-08	3	160	98	29.375	220	186	can	27	180	WP_119212385.1	36
710	72.7273	57.4	1.65e-08	3	160	98	29.375	220	186	can	27	180	WP_118350603.1	36
711	75.4545	57	1.76e-08	3	166	103	28.916	220	192	can	27	186	WP_118362973.1	36
712	72.7273	57	1.9e-08	3	160	98	29.375	220	186	can	27	180	WP_118391015.1	36
713	70.9091	56.2	3.67e-08	4	156	95	29.487	220	186	can	31	183	WP_186872404.1	43
714	39.0909	55.8	9.19e-08	1	86	53	34.884	220	112	can	27	152	WP_115481185.1	70
715	36.3636	55.1	1.68e-07	1	80	47	37.5	220	106	can	27	144	WP_013658382.1	68
716	51.8182	54.3	1.88e-07	4	114	67	35.088	220	113	can	4	129	WP_009532294.1	19
717	70.9091	53.9	2.33e-07	5	156	92	30.769	220	186	can	32	181	WP_207658539.1	41
718	57.2727	52.8	7.39e-07	4	126	71	31.746	220	156	can	32	156	WP_118559708.1	45
719	81.8182	52.4	9.2e-07	4	180	103	26.667	220	165	can	1	166	WP_029201940.1	1
720	42.2727	51.2	2.43e-06	1	93	59	33.333	220	122	can	30	132	WP_091208890.1	43
721	73.1818	50.1	6.32e-06	5	161	102	27.329	220	189	can	30	189	WP_090817650.1	43
763	63.9241	60.5	7.7e-09	8	202	112	27.723	316	243	coaA	51	201	WP_201310099.1	25
764	75.3165	58.9	2.21e-08	8	238	139	24.79	316	275	coaA	49	231	WP_137327575.1	23
765	62.9747	58.9	2.23e-08	7	199	118	28.141	316	277	coaA	93	234	WP_092322928.1	47
766	67.7215	58.9	2.57e-08	8	214	122	26.636	316	246	coaA	42	203	WP_006567434.1	16
767	51.5823	57	1.14e-07	6	163	97	28.834	316	243	coaA	90	200	WP_055257596.1	48
768	57.9114	56.2	1.79e-07	8	183	106	28.415	316	261	coaA	90	216	WP_075759853.1	48
769	81.6456	56.2	1.93e-07	11	258	148	25.194	316	277	coaA	37	234	WP_026665685.1	5
770	51.5823	56.2	1.99e-07	6	163	97	28.834	316	243	coaA	90	200	WP_173723855.1	48
771	55.6962	56.2	2e-07	7	176	102	29.545	316	253	coaA	90	213	WP_156723422.1	48
772	51.5823	56.2	2.08e-07	6	163	97	28.834	316	243	coaA	90	200	WP_055161404.1	48
773	51.5823	56.2	2.08e-07	6	163	97	28.834	316	243	coaA	90	200	WP_149883315.1	48
774	51.5823	56.2	2.2e-07	6	163	97	28.834	316	243	coaA	90	200	WP_173755103.1	48
775	81.0127	55.8	2.42e-07	9	256	148	25.391	316	278	coaA	39	235	WP_026489884.1	7
776	79.1139	55.8	2.59e-07	9	250	142	26.8	316	277	coaA	42	234	WP_120740578.1	12
777	51.5823	55.8	2.67e-07	6	163	97	28.834	316	243	coaA	90	200	WP_008392197.1	48
778	70.5696	55.8	2.73e-07	11	223	127	26.009	316	261	coaA	49	217	WP_055196376.1	23
779	51.5823	55.8	2.83e-07	6	163	98	28.221	316	243	coaA	90	200	WP_173750907.1	48
780	51.5823	55.8	2.96e-07	6	163	98	28.221	316	243	coaA	90	200	WP_195465783.1	48
781	79.1139	55.5	4.07e-07	11	250	135	25.6	316	276	coaA	42	225	WP_090167818.1	12
782	81.0127	55.1	4.48e-07	11	256	147	25	316	277	coaA	39	234	WP_026493065.1	7
783	66.1392	55.1	4.66e-07	8	209	118	27.273	316	246	coaA	47	200	WP_074790934.1	17
784	51.5823	54.7	6.36e-07	6	163	98	28.221	316	243	coaA	90	200	WP_055232998.1	48
785	81.0127	54.7	6.77e-07	9	256	150	24.609	316	278	coaA	39	235	WP_092059016.1	7
786	66.1392	54.3	7.51e-07	8	209	118	27.273	316	246	coaA	47	200	WP_090482154.1	17
787	51.5823	54.3	7.81e-07	6	163	98	28.221	316	243	coaA	90	200	WP_022091937.1	48
788	51.5823	54.3	8.34e-07	6	163	98	28.221	316	243	coaA	90	200	WP_173783070.1	48
789	66.1392	54.3	8.39e-07	8	209	118	27.273	316	246	coaA	47	200	WP_044936339.1	17
790	51.5823	54.3	8.41e-07	6	163	98	28.221	316	243	coaA	90	200	WP_077326560.1	48
791	60.443	54.3	8.68e-07	6	191	118	26.702	316	265	coaA	84	217	WP_022754542.1	40
792	51.5823	54.3	8.9e-07	6	163	98	28.221	316	243	coaA	90	200	WP_044925363.1	48
793	66.1392	54.3	9.13e-07	8	209	118	27.273	316	246	coaA	47	200	WP_090394785.1	17
794	78.481	53.9	1.05e-06	10	248	139	25	316	276	coaA	42	225	WP_090529179.1	12
795	66.1392	53.9	1.12e-06	8	209	118	27.273	316	246	coaA	47	200	WP_033152904.1	17
796	69.9367	53.9	1.2e-06	7	221	130	24.887	316	246	coaA	37	200	WP_081373766.1	5
797	60.443	53.5	1.41e-06	6	191	118	26.702	316	265	coaA	84	217	WP_027205447.1	40
798	60.443	53.5	1.49e-06	6	191	118	26.702	316	265	coaA	84	217	WP_027205814.1	40
799	60.7595	53.5	1.86e-06	6	192	120	26.042	316	266	coaA	84	218	WP_026662301.1	40
800	60.443	53.1	2.04e-06	6	191	119	26.178	316	265	coaA	84	217	WP_110073330.1	40
801	72.4684	53.1	2.22e-06	8	229	136	24.891	316	266	coaA	47	220	WP_022776795.1	19
802	71.2025	53.1	2.29e-06	9	225	127	27.556	316	266	coaA	51	219	WP_026529078.1	22
803	60.7595	52.8	2.49e-06	7	192	116	28.125	316	266	coaA	84	218	WP_013280120.1	40
804	69.3038	52.8	2.92e-06	8	219	126	26.027	316	246	coaA	39	200	WP_078038494.1	7
805	78.481	52.8	2.98e-06	10	248	138	25.403	316	276	coaA	42	225	WP_028246225.1	12
806	61.0759	52.8	3.31e-06	7	193	115	26.943	316	265	coaA	84	217	WP_027218004.1	40
807	51.5823	52.4	3.86e-06	6	163	98	28.221	316	243	coaA	90	200	WP_009202854.1	48
808	66.1392	52	5.3e-06	8	209	120	26.316	316	246	coaA	47	200	WP_097075932.1	17
809	60.443	51.2	1.04e-05	6	191	118	26.702	316	265	coaA	84	217	WP_022759421.1	40
810	78.481	51.2	1.08e-05	10	248	140	24.597	316	276	coaA	42	225	WP_090161661.1	12
811	58.5443	51.2	1.08e-05	5	185	117	25.946	316	265	coaA	90	217	WP_081356945.1	44
812	58.5443	50.8	1.17e-05	5	185	117	25.946	316	265	coaA	90	217	WP_027216175.1	44
813	80.6962	50.4	1.53e-05	11	255	147	25.49	316	277	coaA	39	235	WP_026666976.1	8
814	80.3797	50.4	1.7e-05	13	254	128	26.378	316	276	coaA	42	225	WP_083572363.1	12
815	80.6962	50.1	1.91e-05	11	255	147	25.49	316	277	coaA	39	235	WP_026654417.1	8
816	75.6329	50.4	1.92e-05	9	239	143	24.268	316	266	coaA	39	218	WP_044913167.1	7
817	58.5443	50.1	2.63e-05	5	185	117	25.946	316	265	coaA	90	217	WP_092042921.1	44
931	97.4843	182	6.91e-58	0	155	79	49.032	159	158	coaD	4	157	WP_009446283.1	3
932	98.1132	178	1.72e-56	0	156	81	48.077	159	159	coaD	4	158	WP_111525588.1	3
933	96.8553	176	1.11e-55	0	154	79	48.701	159	158	coaD	5	157	WP_055197262.1	4
934	98.1132	176	1.71e-55	0	156	82	47.436	159	159	coaD	4	158	WP_008751020.1	3
935	97.4843	175	2.51e-55	0	155	81	47.742	159	158	coaD	4	157	WP_008753893.1	3
936	98.1132	175	3.82e-55	0	156	84	46.154	159	159	coaD	4	158	WP_173688170.1	3
937	96.8553	174	5.32e-55	0	154	80	48.052	159	158	coaD	5	157	WP_008391617.1	4
938	98.1132	174	5.49e-55	0	156	84	46.154	159	159	coaD	4	158	WP_008370580.1	3
939	96.8553	174	5.87e-55	0	154	78	49.351	159	158	coaD	5	157	WP_022212306.1	4
940	96.8553	172	4.06e-54	1	154	76	48.052	159	154	coaD	5	157	WP_118315998.1	4
941	100	172	5.73e-54	0	159	83	47.799	159	159	coaD	1	159	WP_172680759.1	1
942	100	172	7.62e-54	0	159	83	47.799	159	159	coaD	1	159	WP_173827016.1	1
943	96.8553	171	8.09e-54	1	154	76	48.052	159	154	coaD	5	157	WP_022171757.1	4
944	98.1132	171	8.63e-54	0	156	85	45.513	159	159	coaD	4	158	WP_195502716.1	3
945	98.1132	171	9.4e-54	0	156	80	48.718	159	158	coaD	3	157	WP_026076975.1	2
946	99.3711	171	1.36e-53	1	158	86	44.937	159	159	coaD	3	159	WP_026651223.1	2
947	96.8553	171	1.44e-53	0	154	80	48.052	159	158	coaD	5	157	WP_022400359.1	4
948	96.8553	171	1.44e-53	0	154	83	46.104	159	158	coaD	5	157	WP_075759046.1	4
949	97.4843	171	1.55e-53	0	155	82	47.097	159	159	coaD	5	158	WP_201311286.1	4
950	89.9371	170	1.92e-53	0	143	72	49.65	159	147	coaD	5	146	WP_118567617.1	4
951	97.4843	170	2.17e-53	0	155	87	43.871	159	158	coaD	4	157	WP_021845768.1	3
952	89.9371	170	3.24e-53	0	143	72	49.65	159	147	coaD	5	146	WP_106492555.1	4
953	98.7421	170	3.33e-53	0	157	82	47.771	159	159	coaD	3	158	WP_055265195.1	2
954	89.9371	169	3.96e-53	0	143	72	49.65	159	147	coaD	5	146	WP_118721490.1	4
955	98.7421	170	4.1e-53	0	157	82	47.771	159	159	coaD	3	158	WP_022461888.1	2
956	97.4843	170	4.84e-53	0	155	84	45.806	159	159	coaD	5	158	WP_009532117.1	4
957	98.1132	169	6.07e-53	0	156	80	48.718	159	158	coaD	3	157	WP_118508996.1	2
958	98.1132	169	6.42e-53	0	156	84	46.154	159	158	coaD	3	157	WP_025233008.1	2
959	98.7421	169	7.66e-53	0	157	86	45.223	159	157	coaD	1	157	WP_182432754.1	1
960	96.8553	169	9.09e-53	0	154	79	48.701	159	158	coaD	5	157	WP_021976565.1	4
961	92.4528	169	1.07e-52	0	147	79	46.259	159	150	coaD	4	149	WP_075719600.1	3
962	98.1132	169	1.17e-52	0	156	87	44.231	159	159	coaD	4	158	WP_151142142.1	3
963	98.7421	168	1.19e-52	0	157	86	45.223	159	157	coaD	1	157	WP_182438987.1	1
964	98.1132	168	1.21e-52	0	156	84	46.154	159	159	coaD	4	158	WP_022216541.1	3
965	98.1132	168	1.21e-52	0	156	84	46.154	159	159	coaD	4	158	WP_117549014.1	3
966	96.8553	169	1.25e-52	0	154	80	48.052	159	158	coaD	5	157	WP_072521171.1	4
967	96.8553	168	1.25e-52	0	154	86	44.156	159	157	coaD	4	156	WP_094377321.1	3
968	98.7421	168	1.48e-52	0	157	86	45.223	159	157	coaD	1	157	WP_172677261.1	1
969	96.8553	168	1.68e-52	0	154	79	48.701	159	158	coaD	5	157	WP_148447883.1	4
970	96.8553	168	1.68e-52	0	154	79	48.701	159	158	coaD	5	157	WP_015524910.1	4
971	98.1132	168	1.83e-52	0	156	85	45.513	159	158	coaD	3	157	WP_013272632.1	2
972	97.4843	168	2.11e-52	0	155	85	45.161	159	158	coaD	4	157	WP_109708583.1	3
973	98.1132	168	2.26e-52	0	156	85	45.513	159	158	coaD	3	157	WP_026891383.1	2
974	96.8553	167	2.6e-52	0	154	82	46.753	159	158	coaD	5	157	WP_118583104.1	4
975	99.3711	167	2.63e-52	1	158	81	46.203	159	157	coaD	4	160	WP_092360768.1	3
976	98.1132	167	2.65e-52	0	156	86	44.872	159	159	coaD	4	158	WP_021860470.1	3
977	98.1132	167	3e-52	0	156	84	46.154	159	158	coaD	3	157	WP_024295507.1	2
978	98.1132	167	3.57e-52	0	156	85	45.513	159	158	coaD	3	157	WP_120198460.1	2
979	96.8553	167	3.84e-52	0	154	81	47.403	159	158	coaD	5	157	WP_173755762.1	4
980	96.8553	167	4.03e-52	0	154	87	43.506	159	157	coaD	4	156	WP_110289948.1	3
981	96.8553	167	4.12e-52	0	154	82	46.753	159	158	coaD	5	157	WP_005424620.1	4
982	98.1132	167	4.13e-52	0	156	82	47.436	159	158	coaD	3	157	WP_015514037.1	2
983	98.1132	167	4.35e-52	0	156	84	46.154	159	158	coaD	3	157	WP_100304728.1	2
984	98.1132	167	4.43e-52	0	156	80	48.718	159	158	coaD	3	157	WP_173683150.1	2
985	96.8553	167	4.48e-52	0	154	81	47.403	159	158	coaD	5	157	WP_173737832.1	4
986	97.4843	167	4.9e-52	0	155	82	47.097	159	158	coaD	4	157	WP_004843418.1	3
987	97.4843	167	5.35e-52	0	155	83	46.452	159	157	coaD	3	156	WP_090416545.1	2
988	98.1132	167	5.63e-52	0	156	86	44.872	159	159	coaD	4	158	WP_130435894.1	3
989	97.4843	167	5.77e-52	0	155	82	47.097	159	158	coaD	4	157	WP_025657506.1	3
990	98.7421	167	5.96e-52	0	157	86	45.223	159	159	coaD	3	158	WP_008398332.1	2
991	97.4843	166	6.33e-52	0	155	86	44.516	159	157	coaD	3	156	WP_031555879.1	2
992	98.7421	167	6.76e-52	0	157	87	44.586	159	159	coaD	3	158	WP_003507018.1	2
993	97.4843	166	7.25e-52	0	155	82	47.097	159	158	coaD	4	157	WP_173882215.1	3
994	97.4843	166	7.5e-52	0	155	83	46.452	159	158	coaD	4	157	WP_195518798.1	3
995	98.1132	166	7.84e-52	0	156	85	45.513	159	158	coaD	3	157	WP_038281960.1	2
996	96.8553	166	7.98e-52	0	154	82	46.753	159	158	coaD	5	157	WP_173727309.1	4
997	98.7421	166	8.03e-52	0	157	87	44.586	159	157	coaD	1	157	WP_172678849.1	1
998	98.1132	166	1.01e-51	0	156	81	48.077	159	158	coaD	3	157	WP_118572810.1	2
999	97.4843	166	1.01e-51	0	155	87	43.871	159	157	coaD	3	156	WP_027437510.1	2
1000	98.1132	166	1.03e-51	0	156	87	44.231	159	158	coaD	3	157	WP_097004286.1	2
1001	98.1132	166	1.03e-51	0	156	85	45.513	159	159	coaD	4	158	WP_092869933.1	3
1002	96.2264	166	1.04e-51	0	153	83	45.752	159	157	coaD	5	156	WP_078036640.1	4
1003	96.8553	166	1.04e-51	0	154	80	48.052	159	158	coaD	5	157	WP_118513520.1	4
1004	98.1132	166	1.07e-51	0	156	82	47.436	159	158	coaD	3	157	WP_031471445.1	2
1005	100	166	1.1e-51	1	159	85	44.654	159	158	coaD	3	160	WP_125476564.1	2
1006	99.3711	166	1.27e-51	1	158	82	45.57	159	157	coaD	4	160	WP_024734759.1	3
1007	96.8553	166	1.33e-51	0	154	84	45.455	159	158	coaD	5	157	WP_137329105.1	4
1008	96.2264	166	1.42e-51	0	153	83	45.752	159	157	coaD	5	156	WP_091206419.1	4
1009	97.4843	166	1.52e-51	0	155	82	47.097	159	159	coaD	5	158	WP_177312107.1	4
1010	98.1132	166	1.54e-51	0	156	81	48.077	159	158	coaD	3	157	WP_055058006.1	2
1011	97.4843	166	1.72e-51	0	155	84	45.806	159	158	coaD	4	157	WP_132380655.1	3
1012	96.8553	166	1.77e-51	0	154	82	46.753	159	158	coaD	5	157	WP_015542692.1	4
1013	98.1132	166	1.77e-51	0	156	81	48.077	159	158	coaD	3	157	WP_008702978.1	2
1014	98.1132	166	1.83e-51	0	156	83	46.795	159	159	coaD	4	158	WP_022304338.1	3
1015	97.4843	166	1.84e-51	0	155	85	45.161	159	158	coaD	4	157	WP_117988938.1	3
1016	98.1132	165	2.21e-51	0	156	81	48.077	159	158	coaD	3	157	WP_026648955.1	2
1017	96.8553	165	3.26e-51	0	154	80	48.052	159	157	coaD	4	156	WP_021939087.1	3
1018	97.4843	166	3.71e-51	0	155	85	45.161	159	159	coaD	5	158	WP_154456730.1	4
1019	97.4843	165	3.73e-51	0	155	85	45.161	159	158	coaD	4	157	WP_009004295.1	3
1020	96.8553	165	3.95e-51	0	154	82	46.753	159	157	coaD	4	156	WP_122642854.1	3
1021	96.8553	165	4.03e-51	0	154	82	46.753	159	158	coaD	5	157	WP_118048740.1	4
1022	96.2264	164	4.06e-51	0	153	83	45.752	159	157	coaD	5	156	WP_036606599.1	4
1023	97.4843	164	4.26e-51	0	155	86	44.516	159	158	coaD	4	157	WP_015529165.1	3
1024	98.1132	164	4.55e-51	0	156	84	46.154	159	159	coaD	4	158	WP_018598016.1	3
1025	97.4843	164	5.18e-51	0	155	83	46.452	159	158	coaD	4	157	WP_009266143.1	3
1026	97.4843	164	5.43e-51	0	155	79	49.032	159	157	coaD	3	156	WP_075670180.1	2
1027	96.8553	164	5.44e-51	0	154	86	44.156	159	158	coaD	5	157	WP_021907345.1	4
1028	98.1132	164	5.49e-51	0	156	83	46.795	159	158	coaD	3	157	WP_074649379.1	2
1029	96.8553	164	5.78e-51	0	154	83	46.104	159	158	coaD	5	157	WP_022215181.1	4
1030	96.8553	164	5.85e-51	0	154	83	46.104	159	158	coaD	5	157	WP_021926955.1	4
1031	98.1132	164	6.19e-51	1	156	81	45.513	159	158	coaD	3	153	WP_117558493.1	2
1032	97.4843	164	6.33e-51	0	155	86	44.516	159	158	coaD	4	156	WP_118383692.1	2
1033	98.1132	164	6.97e-51	0	156	87	44.231	159	159	coaD	4	158	WP_147564464.1	3
1034	98.1132	164	7.06e-51	1	156	81	45.513	159	158	coaD	3	153	WP_165642349.1	2
1035	98.1132	164	8.02e-51	0	156	84	46.154	159	159	coaD	4	158	WP_065541575.1	3
1036	91.195	164	8.05e-51	0	145	79	45.517	159	148	coaD	4	147	WP_115482432.1	3
1037	96.8553	164	8.24e-51	0	154	86	44.156	159	158	coaD	5	157	WP_096239745.1	4
1038	98.1132	164	8.58e-51	0	156	87	44.231	159	159	coaD	4	158	WP_004851159.1	3
1039	99.3711	164	8.63e-51	1	158	87	44.304	159	159	coaD	3	159	WP_029232168.1	2
1040	99.3711	164	1.02e-50	1	158	83	44.937	159	154	coaD	1	158	WP_207705978.1	1
1041	98.1132	163	1.22e-50	1	156	81	45.513	159	158	coaD	3	153	WP_118707495.1	2
1042	97.4843	163	1.3e-50	0	155	84	45.806	159	158	coaD	4	157	WP_090486658.1	3
1043	91.8239	163	1.36e-50	0	146	76	47.945	159	150	coaD	5	149	WP_029201009.1	4
1044	98.7421	163	1.39e-50	0	157	92	41.401	159	159	coaD	3	158	WP_092456388.1	2
1045	93.0818	163	1.39e-50	0	148	77	47.973	159	150	coaD	3	149	WP_090548668.1	2
1046	97.4843	163	1.55e-50	0	155	83	46.452	159	158	coaD	4	157	WP_008975314.1	3
1047	98.1132	163	1.74e-50	0	156	86	44.872	159	158	coaD	3	157	WP_117612643.1	2
1048	98.1132	163	1.88e-50	0	156	84	46.154	159	158	coaD	3	157	WP_028243704.1	2
1049	97.4843	163	1.92e-50	0	155	84	45.806	159	158	coaD	4	157	WP_054704234.1	3
1050	93.0818	163	1.97e-50	0	148	81	45.27	159	150	coaD	3	149	WP_027430743.1	2
1051	96.8553	163	2.04e-50	0	154	87	43.506	159	158	coaD	5	157	WP_154581490.1	4
1052	91.8239	163	2.04e-50	0	146	78	46.575	159	150	coaD	5	149	WP_031547368.1	4
1053	96.8553	163	2.11e-50	0	154	86	44.156	159	158	coaD	5	157	WP_006565858.1	4
1054	96.8553	163	2.12e-50	0	154	83	46.104	159	158	coaD	5	157	WP_022067416.1	4
1055	96.8553	163	2.22e-50	0	154	82	46.753	159	158	coaD	5	157	WP_161285973.1	4
1056	97.4843	163	2.33e-50	0	155	87	43.871	159	158	coaD	4	157	WP_076777434.1	3
1057	96.8553	162	2.54e-50	0	154	86	44.156	159	158	coaD	5	157	WP_024727041.1	4
1058	97.4843	162	2.63e-50	0	155	84	45.806	159	158	coaD	4	157	WP_059069570.1	3
1059	97.4843	162	3.12e-50	0	155	86	44.516	159	158	coaD	4	157	WP_087155049.1	3
1060	99.3711	162	3.18e-50	1	158	87	44.304	159	159	coaD	3	159	WP_092064030.1	2
1061	93.0818	162	3.22e-50	0	148	80	45.946	159	150	coaD	3	149	WP_021866732.1	2
1062	97.4843	162	3.26e-50	0	155	86	44.516	159	158	coaD	4	157	WP_191393538.1	3
1063	97.4843	162	3.36e-50	0	155	86	44.516	159	157	coaD	3	156	WP_012199352.1	2
1064	98.1132	162	3.42e-50	0	156	87	44.231	159	158	coaD	3	157	WP_005332855.1	2
1065	93.0818	162	3.43e-50	0	148	81	45.27	159	150	coaD	3	149	WP_074521184.1	2
1066	98.1132	162	3.63e-50	0	156	84	46.154	159	158	coaD	3	157	WP_090166534.1	2
1067	97.4843	162	4.27e-50	0	155	85	45.161	159	158	coaD	4	157	WP_090149840.1	3
1068	97.4843	162	4.36e-50	0	155	83	46.452	159	158	coaD	4	157	WP_073103441.1	3
1069	97.4843	162	4.36e-50	0	155	85	45.161	159	158	coaD	4	157	WP_109730293.1	3
1070	98.1132	162	4.37e-50	0	156	85	45.513	159	158	coaD	3	157	WP_028247095.1	2
1071	96.8553	162	4.6e-50	0	154	83	46.104	159	158	coaD	5	157	WP_147599014.1	4
1072	98.1132	162	4.75e-50	0	156	87	44.231	159	158	coaD	3	157	WP_168933548.1	2
1073	98.1132	162	4.95e-50	0	156	87	44.231	159	159	coaD	4	158	WP_205129116.1	3
1074	98.1132	162	5.03e-50	0	156	85	45.513	159	159	coaD	4	158	WP_033141727.1	3
1075	93.0818	161	6.27e-50	0	148	80	45.946	159	150	coaD	3	149	WP_022098602.1	2
1076	99.3711	161	6.83e-50	1	158	87	44.304	159	159	coaD	3	159	WP_026487800.1	2
1077	98.1132	161	7.22e-50	0	156	85	45.513	159	158	coaD	3	157	WP_028236371.1	2
1078	97.4843	161	1.19e-49	0	155	86	44.516	159	158	coaD	4	157	WP_004845074.1	3
1079	99.3711	161	1.26e-49	1	158	88	43.671	159	159	coaD	3	159	WP_013280849.1	2
1080	93.0818	160	1.26e-49	0	148	81	45.27	159	150	coaD	3	149	WP_012739271.1	2
1081	97.4843	161	1.29e-49	0	155	87	43.871	159	158	coaD	4	157	WP_205153265.1	3
1082	98.7421	161	1.44e-49	0	157	92	41.401	159	157	coaD	1	157	WP_154523535.1	1
1083	96.8553	160	1.54e-49	0	154	89	42.208	159	157	coaD	4	156	WP_022515852.1	3
1084	93.0818	161	1.72e-49	0	148	84	43.243	159	150	coaD	3	149	WP_055174771.1	2
1085	97.4843	160	1.74e-49	0	155	83	46.452	159	158	coaD	4	157	WP_181476095.1	3
1086	97.4843	160	1.9e-49	0	155	88	43.226	159	157	coaD	3	156	WP_029505218.1	2
1087	90.566	160	2.07e-49	0	144	80	44.444	159	146	coaD	3	145	WP_002583561.1	2
1088	97.4843	160	2.16e-49	0	155	83	46.452	159	158	coaD	4	157	WP_024732575.1	3
1089	93.0818	160	2.51e-49	0	148	80	45.946	159	150	coaD	3	149	WP_119212667.1	2
1090	90.566	160	2.53e-49	0	144	80	44.444	159	146	coaD	3	145	WP_065551604.1	2
1091	97.4843	160	2.89e-49	0	155	86	44.516	159	158	coaD	4	157	WP_117602175.1	3
1092	98.1132	160	3.02e-49	0	156	85	45.513	159	158	coaD	3	157	WP_151624597.1	2
1093	97.4843	160	3.31e-49	0	155	86	44.516	159	157	coaD	3	156	WP_118281183.1	2
1094	98.1132	160	3.48e-49	0	156	88	43.59	159	159	coaD	4	158	WP_208427811.1	3
1095	98.7421	160	3.48e-49	1	157	86	44.586	159	158	coaD	3	158	WP_074461226.1	2
1096	96.8553	159	3.62e-49	0	154	85	44.805	159	158	coaD	5	157	WP_118558692.1	4
1097	97.4843	160	3.68e-49	0	155	81	47.742	159	158	coaD	4	157	WP_009662623.1	3
1098	98.1132	160	3.9e-49	0	156	87	44.231	159	159	coaD	4	158	WP_087150431.1	3
1099	90.566	159	5.02e-49	0	144	80	44.444	159	146	coaD	3	145	WP_027643999.1	2
1100	99.3711	159	5.03e-49	1	158	89	43.038	159	159	coaD	3	159	WP_092321902.1	2
1101	97.4843	159	5.32e-49	0	155	87	43.871	159	158	coaD	4	157	WP_004613758.1	3
1102	98.1132	159	5.37e-49	0	156	92	41.026	159	158	coaD	3	157	WP_022118546.1	2
1103	97.4843	159	5.55e-49	0	155	87	43.871	159	158	coaD	4	157	WP_087160508.1	3
1104	96.8553	159	5.74e-49	0	154	82	46.753	159	157	coaD	4	156	WP_087272150.1	3
1105	96.8553	159	5.8e-49	0	154	82	46.753	159	157	coaD	4	156	WP_087416852.1	3
1106	90.566	159	6.11e-49	0	144	81	43.75	159	146	coaD	3	145	WP_002567537.1	2
1107	98.7421	159	6.35e-49	1	157	86	44.586	159	158	coaD	3	158	WP_026654850.1	2
1108	97.4843	159	6.41e-49	0	155	89	42.581	159	158	coaD	4	157	WP_049727926.1	3
1109	97.4843	159	6.7e-49	0	155	89	42.581	159	158	coaD	4	157	WP_208068496.1	3
1110	97.4843	159	7.31e-49	0	155	89	42.581	159	158	coaD	4	157	WP_006441464.1	3
1111	97.4843	159	7.46e-49	0	155	87	43.871	159	158	coaD	4	157	WP_147611492.1	3
1112	97.4843	159	7.95e-49	0	155	85	45.161	159	159	coaD	5	158	WP_021772920.1	4
1113	98.1132	159	8.26e-49	0	156	92	41.026	159	158	coaD	3	157	WP_109214592.1	2
1114	97.4843	159	9.04e-49	0	155	90	41.935	159	157	coaD	3	160	WP_021433837.1	6
1115	99.3711	159	1.07e-48	1	158	85	45.57	159	157	coaD	1	158	WP_176726837.1	1
1116	100.629	159	1.12e-48	1	160	87	45	159	159	coaD	1	160	WP_171902353.1	1
1117	97.4843	159	1.22e-48	0	155	81	47.742	159	158	coaD	4	157	WP_128674485.1	3
1118	98.1132	158	1.3e-48	0	156	86	44.872	159	158	coaD	3	157	WP_090295810.1	2
1119	97.4843	158	1.39e-48	0	155	88	43.226	159	158	coaD	4	157	WP_066576449.1	3
1120	97.4843	158	1.5e-48	0	155	89	42.581	159	158	coaD	4	157	WP_159751306.1	3
1121	98.1132	158	1.51e-48	0	156	86	44.872	159	159	coaD	4	158	WP_147576835.1	3
1122	97.4843	158	1.54e-48	0	155	85	45.161	159	159	coaD	5	158	WP_117807512.1	4
1123	99.3711	158	1.59e-48	1	158	88	43.671	159	159	coaD	3	159	WP_092246949.1	2
1124	99.3711	158	1.61e-48	1	158	85	45.57	159	157	coaD	1	158	WP_171905521.1	1
1125	98.1132	158	1.65e-48	1	156	86	44.231	159	157	coaD	3	157	WP_069998163.1	2
1126	97.4843	158	1.72e-48	0	155	86	44.516	159	159	coaD	5	158	WP_009215214.1	4
1127	91.195	158	1.73e-48	0	145	83	42.759	159	147	coaD	3	146	WP_022243856.1	2
1128	97.4843	158	1.74e-48	0	155	87	43.871	159	158	coaD	4	157	WP_005609984.1	3
1129	98.1132	158	1.77e-48	0	156	86	44.872	159	158	coaD	3	157	WP_072918602.1	2
1130	98.1132	158	1.8e-48	0	156	89	42.949	159	158	coaD	3	157	WP_005336268.1	2
1131	97.4843	158	1.81e-48	0	155	81	47.742	159	158	coaD	4	157	WP_007591215.1	3
1132	96.8553	158	1.83e-48	0	154	86	44.156	159	158	coaD	5	157	WP_091687562.1	4
1133	97.4843	158	1.88e-48	0	155	88	43.226	159	158	coaD	4	157	WP_191374528.1	3
1134	96.2264	157	1.96e-48	0	153	83	45.752	159	157	coaD	5	156	WP_021943952.1	4
1135	97.4843	158	2.21e-48	0	155	88	43.226	159	158	coaD	4	157	WP_070089152.1	3
1136	97.4843	158	2.31e-48	0	155	85	45.161	159	158	coaD	4	157	WP_101694370.1	3
1137	95.5975	157	2.52e-48	0	152	87	42.763	159	154	coaD	3	153	WP_179010730.1	2
1138	97.4843	157	2.55e-48	0	155	88	43.226	159	158	coaD	4	157	WP_087177105.1	3
1139	96.2264	157	2.7e-48	0	153	85	44.444	159	157	coaD	5	156	WP_073274447.1	4
1140	98.1132	157	2.87e-48	1	156	88	42.949	159	157	coaD	3	157	WP_034452227.1	2
1141	97.4843	157	3.06e-48	0	155	81	47.742	159	158	coaD	4	157	WP_034214568.1	3
1142	98.1132	157	3.09e-48	0	156	90	42.308	159	158	coaD	3	157	WP_006861919.1	2
1143	97.4843	157	3.32e-48	0	155	88	43.226	159	158	coaD	4	157	WP_087155998.1	3
1144	99.3711	157	3.43e-48	1	158	86	44.937	159	157	coaD	1	158	WP_172455236.1	1
1145	99.3711	157	3.57e-48	1	158	88	43.671	159	159	coaD	3	159	WP_120656615.1	2
1146	98.7421	157	3.64e-48	1	157	88	43.312	159	158	coaD	3	158	WP_026512982.1	2
1147	98.7421	157	4.09e-48	1	157	87	43.949	159	158	coaD	3	158	WP_026505979.1	2
1148	96.8553	157	4.11e-48	0	154	83	46.104	159	157	coaD	4	156	WP_173749134.1	3
1149	97.4843	157	4.68e-48	0	155	91	41.29	159	157	coaD	3	156	WP_132093894.1	2
1150	96.8553	157	4.76e-48	0	154	85	44.805	159	157	coaD	4	156	WP_111919909.1	3
1151	90.566	157	4.93e-48	0	144	80	44.444	159	146	coaD	3	145	WP_007864346.1	2
1152	97.4843	157	5.02e-48	0	155	91	41.29	159	158	coaD	4	157	WP_016219008.1	3
1153	96.8553	157	5.17e-48	0	154	80	48.052	159	158	coaD	5	157	WP_087217803.1	4
1154	97.4843	157	5.28e-48	0	155	84	45.806	159	158	coaD	4	157	WP_208100568.1	3
1155	97.4843	157	5.75e-48	0	155	87	43.871	159	158	coaD	4	157	WP_193737064.1	3
1156	90.566	156	7.02e-48	0	144	78	45.833	159	147	coaD	4	146	WP_186874511.1	3
1157	90.566	156	7.17e-48	0	144	78	45.833	159	147	coaD	4	146	WP_091229869.1	3
1158	96.8553	156	7.3e-48	0	154	92	40.26	159	158	coaD	5	157	WP_006426484.1	4
1159	96.8553	156	7.54e-48	0	154	89	42.208	159	158	coaD	5	157	WP_173817732.1	4
1160	98.1132	156	7.96e-48	1	156	87	43.59	159	157	coaD	3	157	WP_154496004.1	2
1161	100.629	156	8.35e-48	1	160	87	45	159	159	coaD	1	160	WP_180998402.1	1
1162	96.8553	156	8.39e-48	0	154	84	45.455	159	158	coaD	5	157	WP_087220528.1	4
1163	96.8553	156	8.41e-48	0	154	89	42.208	159	158	coaD	5	157	WP_118308925.1	4
1164	96.8553	156	9.06e-48	0	154	87	43.506	159	157	coaD	4	156	WP_154475521.1	3
1165	96.8553	156	1e-47	0	154	89	42.208	159	158	coaD	5	157	WP_028085749.1	4
1166	96.8553	156	1.07e-47	0	154	89	42.208	159	158	coaD	5	157	WP_118224090.1	4
1167	96.8553	156	1.08e-47	0	154	89	42.208	159	158	coaD	5	157	WP_118377837.1	4
1168	97.4843	156	1.22e-47	0	155	88	43.226	159	158	coaD	4	157	WP_205149575.1	3
1169	97.4843	156	1.28e-47	0	155	89	42.581	159	158	coaD	4	157	WP_066732269.1	3
1170	96.8553	155	1.47e-47	0	154	92	40.26	159	158	coaD	5	157	WP_022415507.1	4
1171	100.629	155	1.49e-47	1	160	88	44.375	159	159	coaD	1	160	WP_182478913.1	1
1172	96.8553	155	1.51e-47	0	154	85	44.805	159	157	coaD	4	156	WP_074730402.1	3
1173	98.1132	155	1.79e-47	0	156	90	42.308	159	158	coaD	3	157	WP_092477303.1	2
1174	96.2264	155	2.04e-47	0	153	89	41.83	159	157	coaD	5	156	WP_184094765.1	4
1175	98.1132	155	2.05e-47	1	156	89	42.308	159	157	coaD	3	157	WP_072705075.1	2
1176	96.2264	155	2.08e-47	0	153	89	41.83	159	157	coaD	5	156	WP_161839326.1	4
1177	97.4843	155	2.24e-47	0	155	89	42.581	159	157	coaD	3	156	WP_009428528.1	2
1178	98.1132	155	2.28e-47	1	156	89	42.308	159	157	coaD	3	157	WP_071176091.1	2
1179	91.8239	155	2.41e-47	0	146	83	43.151	159	150	coaD	5	149	WP_118560247.1	4
1180	98.7421	155	2.44e-47	0	157	92	41.401	159	159	coaD	3	158	WP_009534499.1	2
1181	97.4843	155	2.74e-47	0	155	89	42.581	159	158	coaD	4	157	WP_004606005.1	3
1182	96.8553	155	3.02e-47	0	154	90	41.558	159	158	coaD	5	157	WP_177999564.1	4
1183	96.8553	155	3.15e-47	0	154	90	41.558	159	158	coaD	5	157	WP_173790951.1	4
1184	96.8553	155	3.19e-47	0	154	90	41.558	159	158	coaD	5	157	WP_138376361.1	4
1185	98.1132	155	3.27e-47	1	156	89	42.308	159	157	coaD	3	157	WP_091758392.1	2
1186	96.8553	155	3.55e-47	0	154	89	42.208	159	158	coaD	5	157	WP_055283494.1	4
1187	99.3711	155	3.81e-47	1	158	86	44.937	159	159	coaD	3	159	WP_154463673.1	2
1188	97.4843	154	4e-47	0	155	90	41.935	159	158	coaD	4	157	WP_023355979.1	3
1189	98.1132	154	4.09e-47	0	156	88	43.59	159	158	coaD	3	157	WP_117765653.1	2
1190	96.8553	154	5.09e-47	0	154	90	41.558	159	158	coaD	5	157	WP_161143511.1	4
1191	97.4843	154	5.29e-47	0	155	92	40.645	159	157	coaD	3	156	WP_075678800.1	2
1192	97.4843	154	5.38e-47	0	155	89	42.581	159	158	coaD	4	157	WP_004080713.1	3
1193	98.1132	154	6.01e-47	0	156	87	44.231	159	158	coaD	3	157	WP_092561163.1	2
1194	96.8553	154	6.27e-47	0	154	93	39.61	159	158	coaD	5	157	WP_130096295.1	4
1195	98.1132	154	6.42e-47	0	156	89	42.949	159	158	coaD	3	157	WP_033154133.1	2
1196	98.1132	154	6.77e-47	1	156	87	43.59	159	157	coaD	3	157	WP_027215588.1	2
1197	96.2264	154	1.01e-46	0	153	86	43.791	159	157	coaD	5	156	WP_073589372.1	4
1198	96.2264	153	1.06e-46	0	153	88	42.484	159	157	coaD	5	156	WP_183774191.1	4
1199	97.4843	153	1.07e-46	0	155	84	45.806	159	157	coaD	3	156	WP_031545369.1	2
1200	97.4843	154	1.11e-46	0	155	84	45.806	159	158	coaD	4	157	WP_073993322.1	3
1201	98.1132	153	1.13e-46	0	156	91	41.667	159	158	coaD	3	157	WP_154518365.1	2
1202	96.8553	153	1.35e-46	0	154	86	44.156	159	157	coaD	4	156	WP_022748103.1	3
1203	96.2264	153	1.39e-46	0	153	85	44.444	159	157	coaD	5	156	WP_185255978.1	4
1204	97.4843	153	1.81e-46	0	155	96	38.065	159	158	coaD	4	157	WP_186872149.1	3
1205	96.2264	153	1.97e-46	1	153	82	45.752	159	154	coaD	3	154	WP_053983991.1	2
1206	98.1132	152	2.88e-46	1	156	84	45.513	159	158	coaD	4	157	WP_199413549.1	2
1207	90.566	152	2.88e-46	0	144	78	45.833	159	147	coaD	4	151	WP_005600885.1	8
1208	98.1132	152	3.52e-46	1	156	87	43.59	159	157	coaD	3	157	WP_022757106.1	2
1209	98.1132	152	3.92e-46	1	156	89	42.308	159	157	coaD	3	157	WP_073387812.1	2
1210	97.4843	152	4.02e-46	0	155	90	41.935	159	157	coaD	3	156	WP_021922993.1	2
1211	97.4843	152	4.11e-46	0	155	90	41.935	159	157	coaD	3	156	WP_118092535.1	2
1212	97.4843	152	4.25e-46	0	155	89	42.581	159	157	coaD	3	156	WP_007889894.1	2
1213	97.4843	152	4.62e-46	0	155	94	39.355	159	158	coaD	4	157	WP_087165294.1	3
1214	98.1132	152	4.62e-46	1	156	89	42.308	159	157	coaD	3	157	WP_022753142.1	2
1215	92.4528	152	4.8e-46	0	147	82	44.218	159	150	coaD	4	149	WP_072449389.1	3
1216	97.4843	152	5.4e-46	0	155	90	41.935	159	157	coaD	3	156	WP_118202598.1	2
1217	99.3711	151	5.69e-46	1	158	84	46.203	159	159	coaD	3	159	WP_022773980.1	2
1218	99.3711	152	5.89e-46	1	158	89	41.772	159	157	coaD	3	159	WP_197659945.1	2
1219	96.8553	151	6.24e-46	0	154	88	42.857	159	157	coaD	4	156	WP_101875782.1	3
1220	91.195	151	7.02e-46	0	145	84	42.069	159	147	coaD	3	146	WP_014079627.1	2
1221	98.1132	151	7.38e-46	1	156	89	42.308	159	157	coaD	3	157	WP_110073441.1	2
1222	91.195	151	7.74e-46	0	145	83	42.759	159	147	coaD	3	146	WP_006856061.1	2
1223	91.195	151	8.64e-46	0	145	84	42.069	159	147	coaD	3	146	WP_055229711.1	2
1224	91.195	151	8.64e-46	0	145	83	42.759	159	147	coaD	3	146	WP_118772179.1	2
1225	91.195	151	9.02e-46	0	145	83	42.759	159	147	coaD	3	146	WP_117922176.1	2
1226	97.4843	151	9.06e-46	0	155	90	41.935	159	157	coaD	3	156	WP_009536494.1	2
1227	99.3711	151	1e-45	1	158	84	46.203	159	159	coaD	3	159	WP_103867921.1	2
1228	97.4843	151	1.12e-45	0	155	94	39.355	159	158	coaD	4	157	WP_087306433.1	3
1229	96.2264	151	1.15e-45	0	153	92	39.869	159	157	coaD	5	156	WP_123608883.1	4
1230	99.3711	151	1.31e-45	1	158	92	41.139	159	159	coaD	3	159	WP_026523590.1	2
1231	91.195	150	1.63e-45	0	145	81	44.138	159	148	coaD	4	147	WP_074715487.1	3
1232	99.3711	150	1.75e-45	1	158	84	46.203	159	159	coaD	3	159	WP_074883720.1	2
1233	97.4843	150	1.79e-45	0	155	90	41.935	159	157	coaD	3	156	WP_118579036.1	2
1234	98.1132	150	2.17e-45	1	156	88	42.949	159	157	coaD	3	157	WP_027217764.1	2
1235	99.3711	150	2.21e-45	1	158	94	39.873	159	159	coaD	3	159	WP_026494624.1	2
1236	99.3711	150	2.26e-45	1	158	93	40.506	159	159	coaD	3	159	WP_026509274.1	2
1237	92.4528	150	2.31e-45	0	147	82	44.218	159	150	coaD	4	149	WP_004222122.1	3
1238	97.4843	149	3.26e-45	0	155	90	41.935	159	157	coaD	3	156	WP_006906203.1	2
1239	99.3711	150	3.6e-45	1	158	92	41.139	159	159	coaD	3	159	WP_026669821.1	2
1240	99.3711	149	4.31e-45	1	158	92	41.139	159	159	coaD	3	159	WP_026660152.1	2
1241	99.3711	149	6.86e-45	1	158	89	41.772	159	157	coaD	3	159	WP_103201926.1	2
1242	98.1132	149	7.52e-45	1	156	91	41.026	159	157	coaD	3	157	WP_026490654.1	2
1243	82.3899	147	9.47e-45	0	131	65	50.382	159	133	coaD	3	132	WP_195981760.1	2
1244	90.566	148	1.02e-44	0	144	83	42.361	159	146	coaD	3	145	WP_118488019.1	2
1245	97.4843	148	1.35e-44	0	155	90	41.935	159	157	coaD	3	156	WP_044958755.1	2
1246	99.3711	148	1.54e-44	1	158	94	39.873	159	159	coaD	3	159	WP_051656638.1	2
1247	98.1132	148	1.67e-44	1	156	86	44.231	159	157	coaD	3	157	WP_130837872.1	2
1248	97.4843	147	2.39e-44	0	155	92	40.645	159	157	coaD	3	156	WP_154430750.1	2
1249	98.1132	147	4e-44	0	156	94	39.744	159	158	coaD	3	157	WP_109624734.1	2
1250	98.1132	147	4.18e-44	1	156	93	39.744	159	157	coaD	3	157	WP_026528848.1	2
1251	97.4843	147	5.64e-44	0	155	86	44.516	159	158	coaD	4	157	WP_033125231.1	3
1252	98.1132	146	5.89e-44	1	156	84	45.513	159	157	coaD	3	157	WP_022767183.1	2
1253	98.1132	146	6.64e-44	1	156	84	45.513	159	157	coaD	3	157	WP_026520694.1	2
1254	97.4843	146	7.82e-44	0	155	87	43.871	159	158	coaD	4	157	WP_087173964.1	3
1255	98.1132	146	1.22e-43	0	156	97	37.821	159	158	coaD	3	157	WP_027293999.1	2
1256	99.3711	145	1.27e-43	1	158	94	39.873	159	159	coaD	3	159	WP_022759949.1	2
1257	95.5975	145	1.36e-43	1	152	83	44.737	159	154	coaD	4	154	WP_013656808.1	3
1258	99.3711	145	1.76e-43	1	158	94	39.873	159	159	coaD	3	159	WP_091866759.1	2
1259	99.3711	145	2e-43	1	158	87	44.304	159	159	coaD	3	159	WP_026515848.1	2
1260	99.3711	145	2.62e-43	1	158	90	41.139	159	157	coaD	3	159	WP_058258462.1	2
1261	90.566	145	2.83e-43	0	144	79	45.139	159	148	coaD	5	147	WP_005539945.1	4
1262	99.3711	144	3.02e-43	1	158	88	43.671	159	159	coaD	3	159	WP_024864793.1	2
1263	99.3711	144	7.25e-43	1	158	93	40.506	159	159	coaD	3	159	WP_031390071.1	2
1264	90.566	143	1.26e-42	0	144	86	40.278	159	147	coaD	4	146	WP_186866567.1	3
1265	99.3711	143	1.53e-42	1	158	87	44.304	159	159	coaD	3	159	WP_022763892.1	2
1266	91.195	142	3.92e-42	0	145	87	40	159	147	coaD	3	146	WP_120406175.1	2
1267	99.3711	142	6.74e-42	1	158	87	44.304	159	159	coaD	3	159	WP_022778550.1	2
1268	98.1132	140	1.94e-41	0	156	91	41.667	159	158	coaD	3	157	WP_183684784.1	2
1269	98.1132	139	3.97e-41	0	156	91	41.667	159	158	coaD	3	157	WP_007156405.1	2
1270	98.1132	139	6.44e-41	1	156	85	44.872	159	157	coaD	3	157	WP_120738047.1	2
1271	97.4843	137	1.7e-40	0	155	92	40.645	159	157	coaD	3	156	WP_022046573.1	2
1272	97.4843	137	2.01e-40	0	155	92	40.645	159	157	coaD	3	156	WP_055067852.1	2
1273	91.8239	137	2.17e-40	0	146	82	43.836	159	150	coaD	5	149	WP_167956737.1	4
1274	96.2264	137	4.15e-40	0	153	86	43.791	159	157	coaD	5	156	WP_073281807.1	4
1275	97.4843	136	6.16e-40	0	155	93	40	159	157	coaD	3	156	WP_155174983.1	2
1276	97.4843	131	5.31e-38	0	155	92	40.645	159	157	coaD	3	156	WP_022254502.1	2
1277	98.1132	131	6.42e-38	1	156	91	41.026	159	157	coaD	3	157	WP_054739147.1	2
1278	99.3711	130	1.19e-37	1	158	94	39.873	159	159	coaD	3	159	WP_026508641.1	2
1279	97.4843	130	1.21e-37	0	155	92	40.645	159	157	coaD	3	156	WP_016408264.1	2
1280	97.4843	130	1.28e-37	0	155	91	41.29	159	157	coaD	3	156	WP_205133554.1	2
1281	97.4843	128	1.22e-36	0	155	92	40.645	159	157	coaD	3	156	WP_066090759.1	2
1282	97.4843	127	1.82e-36	0	155	95	38.71	159	157	coaD	3	156	WP_066051996.1	2
1283	92.4528	123	9.97e-35	0	147	87	40.816	159	150	coaD	4	149	WP_088108920.1	3
1284	92.4528	122	1.82e-34	1	147	89	38.776	159	150	coaD	5	150	WP_010167483.1	4
1285	91.8239	117	2.15e-32	0	146	95	34.932	159	148	coaD	3	147	WP_027641255.1	2
1286	99.3711	117	4.52e-32	1	158	98	37.342	159	159	coaD	3	159	WP_035766039.1	2
1287	93.0818	116	5.25e-32	0	148	98	33.784	159	150	coaD	3	149	WP_065551165.1	2
1288	97.4843	115	1.55e-31	1	155	97	36.129	159	158	coaD	6	159	WP_034448000.1	5
1289	98.1132	108	9.59e-29	2	156	101	32.692	159	154	coaD	1	154	WP_009005330.1	1
1290	89.3082	106	2.12e-28	0	142	96	32.394	159	150	coaD	9	143	WP_162201108.1	2
1291	98.1132	105	7.59e-28	3	156	99	33.974	159	154	coaD	1	154	WP_050642520.1	1
1292	98.1132	105	1.6e-27	3	156	99	33.974	159	154	coaD	1	154	WP_153917546.1	1
1293	93.7107	85.5	5.66e-20	2	149	103	28.188	159	150	coaD	4	148	WP_166441799.1	2
1294	33.9623	72.4	3.86e-16	0	54	27	50	159	57	coaD	4	56	WP_007711451.1	3
1295	96.8553	64.3	7.65e-12	2	154	115	22.727	159	155	coaD	4	153	WP_118709879.1	2
1296	45.283	50.8	2.22e-06	1	72	48	31.944	159	72	coaD	1	71	WP_029233145.1	1
1297	45.283	50.4	2.87e-06	1	72	48	31.944	159	72	coaD	1	71	WP_026662203.1	1
1298	45.283	50.1	4.34e-06	1	72	48	31.944	159	72	coaD	1	71	WP_013282378.1	1
1431	61.6071	50.4	5.31e-06	9	138	75	32.609	224	212	cohE	81	199	WP_173737002.1	74
1432	38.3929	50.1	6.37e-06	4	86	45	38.372	224	212	cohE	130	193	WP_196027758.1	113
1434	73.6607	50.1	1e-05	6	165	103	30.909	224	212	cohE	51	226	WP_183684007.1	70
1931	98.3607	70.1	1.82e-16	1	60	29	50	61	60	csrA	1	59	WP_123607647.1	1
1932	98.3607	69.7	2.58e-16	0	60	33	45	61	60	csrA	1	60	WP_073588702.1	1
1933	88.5246	69.3	4.18e-16	0	54	25	53.704	61	54	csrA	1	54	WP_090299780.1	1
1934	85.2459	69.3	4.57e-16	0	52	24	53.846	61	52	csrA	1	52	WP_091685005.1	1
1935	98.3607	68.9	5.06e-16	0	60	32	46.667	61	60	csrA	1	60	WP_185256824.1	1
1936	93.4426	68.9	5.44e-16	0	57	28	50.877	61	57	csrA	1	57	WP_033152215.1	1
1937	93.4426	68.9	5.81e-16	0	57	28	50.877	61	57	csrA	1	57	WP_015550488.1	1
1938	93.4426	68.9	6.27e-16	0	57	28	50.877	61	57	csrA	1	57	WP_090419956.1	1
1939	88.5246	68.9	6.3e-16	0	54	25	53.704	61	54	csrA	1	54	WP_090153997.1	1
1940	88.5246	68.9	6.7e-16	0	54	25	53.704	61	54	csrA	1	54	WP_028234320.1	1
1941	85.2459	68.6	6.92e-16	0	52	24	53.846	61	52	csrA	1	52	WP_197662719.1	1
1942	88.5246	68.6	9.01e-16	0	54	25	53.704	61	54	csrA	1	54	WP_028242366.1	1
1943	85.2459	67.8	1.45e-15	0	52	26	50	61	52	csrA	1	52	WP_029502243.1	1
1944	100	67.8	1.63e-15	1	61	30	49.18	61	60	csrA	1	61	WP_058257345.1	1
1945	85.2459	67.8	1.66e-15	0	52	24	53.846	61	52	csrA	1	52	WP_125475234.1	1
1946	101.639	67.4	2.42e-15	1	62	30	48.387	61	60	csrA	1	62	WP_072916714.1	1
1947	98.3607	67.4	2.64e-15	0	60	33	45	61	60	csrA	1	60	WP_103203297.1	1
1948	101.639	67.4	2.67e-15	1	62	30	48.387	61	60	csrA	1	62	WP_090167478.1	1
1949	85.2459	67	2.9e-15	0	52	27	48.077	61	52	csrA	1	52	WP_184092643.1	1
1950	88.5246	67	2.94e-15	0	54	27	50	61	54	csrA	1	54	WP_151622510.1	1
1951	88.5246	67	3.46e-15	0	54	25	53.704	61	54	csrA	1	54	WP_014078349.1	1
1952	101.639	66.6	4.51e-15	1	62	30	48.387	61	60	csrA	1	62	WP_028247380.1	1
1953	88.5246	66.6	4.7e-15	0	54	26	51.852	61	54	csrA	1	54	WP_154428306.1	1
1954	100	66.6	4.96e-15	1	61	29	50.82	61	60	csrA	1	61	WP_005601304.1	1
1955	98.3607	66.6	5.09e-15	0	60	31	48.333	61	60	csrA	1	60	WP_092558984.1	1
1956	85.2459	66.6	5.09e-15	0	52	25	51.923	61	52	csrA	1	52	WP_073279952.1	1
1957	88.5246	66.2	5.46e-15	0	54	25	53.704	61	54	csrA	1	54	WP_186865721.1	1
1958	85.2459	66.2	6.27e-15	0	52	26	50	61	52	csrA	1	52	WP_161837504.1	1
1959	93.4426	65.9	7.78e-15	0	57	30	47.368	61	57	csrA	1	57	WP_075680114.1	1
1960	91.8033	65.9	8.65e-15	0	56	29	48.214	61	56	csrA	1	56	WP_055195731.1	1
1961	88.5246	65.5	1.13e-14	0	54	27	50	61	54	csrA	1	54	WP_006857370.1	1
1962	88.5246	65.9	1.39e-14	0	54	26	51.852	61	54	csrA	1	54	WP_074715976.1	1
1963	85.2459	65.1	1.57e-14	0	52	27	48.077	61	52	csrA	1	52	WP_012198339.1	1
1964	88.5246	65.1	1.94e-14	0	54	26	51.852	61	54	csrA	1	54	WP_022749560.1	1
1965	93.4426	65.1	1.99e-14	0	57	30	47.368	61	57	csrA	1	57	WP_022306607.1	1
1966	98.3607	64.7	2.91e-14	0	60	35	41.667	61	60	csrA	1	60	WP_167956053.1	1
1967	98.3607	64.7	3.17e-14	0	60	34	43.333	61	60	csrA	1	60	WP_031544060.1	1
1968	100	64.3	4.09e-14	1	61	34	42.623	61	61	csrA	1	60	WP_208427978.1	1
1969	88.5246	64.3	4.24e-14	0	54	29	46.296	61	54	csrA	1	54	WP_022516184.1	1
1970	98.3607	63.9	4.63e-14	0	60	35	41.667	61	60	csrA	1	60	WP_026517165.1	1
1971	88.5246	63.9	5.07e-14	0	54	28	48.148	61	54	csrA	1	54	WP_007883531.1	1
1972	93.4426	63.9	6.4e-14	0	57	31	45.614	61	57	csrA	1	57	WP_151148646.1	1
1973	88.5246	63.5	7.17e-14	0	54	28	48.148	61	54	csrA	1	54	WP_022242364.1	1
1974	98.3607	63.5	8.27e-14	0	60	33	45	61	60	csrA	1	60	WP_027218209.1	1
1975	98.3607	63.2	9.56e-14	0	60	33	45	61	60	csrA	1	60	WP_022045243.1	1
1976	85.2459	63.2	1.17e-13	0	52	26	50	61	52	csrA	1	52	WP_091234533.1	1
1977	98.3607	62.8	1.27e-13	0	60	36	40	61	60	csrA	1	60	WP_026497347.1	1
1978	85.2459	62.8	1.49e-13	0	52	29	44.231	61	52	csrA	1	52	WP_073289550.1	1
1979	88.5246	62.8	1.56e-13	0	54	28	48.148	61	54	csrA	1	54	WP_117841490.1	1
1980	98.3607	62.8	1.64e-13	1	60	31	46.667	61	60	csrA	1	59	WP_092477885.1	1
1981	98.3607	62.8	1.65e-13	0	60	33	45	61	60	csrA	1	60	WP_027437009.1	1
1982	98.3607	62.4	1.92e-13	0	60	35	41.667	61	60	csrA	1	60	WP_022756144.1	1
1983	85.2459	62.4	2.01e-13	0	52	26	50	61	52	csrA	1	52	WP_154497593.1	1
1984	98.3607	62.4	2.39e-13	0	60	34	43.333	61	60	csrA	1	60	WP_027430893.1	1
1985	96.7213	62.4	2.52e-13	0	59	35	40.678	61	59	csrA	1	59	WP_023355994.1	1
1986	96.7213	62.4	2.6e-13	0	59	36	38.983	61	59	csrA	1	59	WP_022753687.1	1
1987	96.7213	62	2.81e-13	0	59	36	38.983	61	59	csrA	1	59	WP_022759115.1	1
1988	96.7213	62	2.81e-13	0	59	36	38.983	61	59	csrA	1	59	WP_073388619.1	1
1989	93.4426	61.6	3.96e-13	0	57	33	42.105	61	57	csrA	1	57	WP_118280389.1	1
1990	98.3607	61.6	4.05e-13	0	60	37	38.333	61	60	csrA	1	60	WP_092324676.1	1
1991	90.1639	62	4.2e-13	0	55	30	45.455	61	55	csrA	1	55	WP_070042819.1	1
1992	88.5246	61.6	4.26e-13	0	54	31	42.593	61	54	csrA	1	54	WP_026509864.1	1
1993	85.2459	61.6	5.1e-13	0	52	28	46.154	61	52	csrA	1	52	WP_069998876.1	1
1994	98.3607	61.2	5.63e-13	0	60	36	40	61	60	csrA	1	60	WP_091755513.1	1
1995	88.5246	60.8	7.56e-13	0	54	29	46.296	61	54	csrA	1	54	WP_120408639.1	1
1996	88.5246	60.8	8.37e-13	0	54	32	40.741	61	54	csrA	1	54	WP_026491774.1	1
1997	88.5246	60.8	8.39e-13	0	54	32	40.741	61	54	csrA	1	54	WP_026657105.1	1
1998	98.3607	60.5	1.05e-12	0	60	37	38.333	61	60	csrA	1	60	WP_026488690.1	1
1999	85.2459	60.5	1.2e-12	0	52	26	50	61	52	csrA	1	52	WP_103237660.1	1
2000	98.3607	60.5	1.37e-12	0	60	37	38.333	61	60	csrA	1	60	WP_071176974.1	1
2001	96.7213	60.5	1.46e-12	0	59	36	38.983	61	59	csrA	1	59	WP_013279885.1	1
2002	101.639	60.1	1.59e-12	1	62	32	43.548	61	59	csrA	1	62	WP_022502412.1	1
2003	98.3607	60.1	1.61e-12	0	60	38	36.667	61	60	csrA	1	60	WP_024866250.1	1
2004	98.3607	60.1	1.63e-12	0	60	37	38.333	61	60	csrA	1	60	WP_026514568.1	1
2005	88.5246	60.1	1.88e-12	0	54	31	42.593	61	54	csrA	1	54	WP_094377586.1	1
2006	98.3607	60.1	1.9e-12	0	60	37	38.333	61	60	csrA	1	60	WP_022756752.1	1
2007	88.5246	60.1	1.95e-12	0	54	32	40.741	61	54	csrA	1	54	WP_022761402.1	1
2008	98.3607	59.7	2.15e-12	0	60	38	36.667	61	60	csrA	1	60	WP_026527171.1	1
2009	98.3607	59.7	2.32e-12	0	60	38	36.667	61	60	csrA	1	60	WP_029322857.1	1
2010	98.3607	59.3	4.09e-12	0	60	38	36.667	61	60	csrA	1	60	WP_026656710.1	1
2011	98.3607	58.9	4.87e-12	0	60	39	35	61	60	csrA	1	60	WP_092245403.1	1
2012	85.2459	58.5	8.11e-12	0	52	30	42.308	61	52	csrA	1	52	WP_092451931.1	1
2013	98.3607	58.2	9.49e-12	0	60	39	35	61	60	csrA	1	60	WP_120658620.1	1
2014	90.1639	58.2	1.77e-11	0	55	30	45.455	61	55	csrA	1	55	WP_100932212.1	1
2015	90.1639	58.2	1.89e-11	0	55	33	40	61	55	csrA	1	55	WP_009250482.1	1
2016	85.2459	57.4	2.12e-11	0	52	30	42.308	61	52	csrA	1	52	WP_154519280.1	1
2017	100	57.4	2.32e-11	1	61	34	42.623	61	60	csrA	1	61	WP_054739627.1	1
2018	98.3607	56.6	3.77e-11	0	60	34	43.333	61	60	csrA	1	60	WP_026506413.1	1
2019	90.1639	57	5.03e-11	0	55	33	40	61	55	csrA	1	55	WP_118682280.1	1
2020	90.1639	56.2	8e-11	0	55	33	40	61	55	csrA	1	55	WP_130790045.1	1
2021	90.1639	56.2	9.74e-11	0	55	33	40	61	55	csrA	1	55	WP_117561578.1	1
2022	90.1639	55.5	1.87e-10	0	55	33	40	61	55	csrA	1	55	WP_007865520.1	1
2023	98.3607	55.1	1.88e-10	1	60	31	43.333	61	60	csrA	1	57	WP_117626655.1	1
2024	98.3607	55.1	1.93e-10	0	60	34	43.333	61	60	csrA	1	60	WP_026504102.1	1
2025	98.3607	55.1	2.01e-10	1	60	31	43.333	61	60	csrA	1	57	WP_002577882.1	1
2026	85.2459	54.3	3.7e-10	0	52	30	42.308	61	52	csrA	1	52	WP_013658551.1	1
2027	90.1639	54.7	4.02e-10	0	55	33	40	61	55	csrA	1	55	WP_002566261.1	1
2028	100	54.3	4.47e-10	0	61	39	36.066	61	61	csrA	1	61	WP_038283836.1	1
2029	83.6066	53.9	4.7e-10	0	51	28	45.098	61	51	csrA	1	51	WP_127067872.1	1
2030	98.3607	53.9	5.44e-10	0	60	37	38.333	61	60	csrA	1	60	WP_100307342.1	1
2031	98.3607	53.9	5.85e-10	1	60	35	38.333	61	60	csrA	1	58	WP_053983203.1	1
2032	98.3607	53.5	7.17e-10	0	60	40	33.333	61	60	csrA	1	60	WP_186834725.1	1
2033	91.8033	53.1	8.52e-10	0	56	38	32.143	61	56	csrA	1	56	WP_053831639.1	1
2034	93.4426	52.4	1.65e-09	0	57	31	45.614	61	57	csrA	1	57	WP_115483633.1	1
2035	98.3607	52.4	2.32e-09	0	60	38	36.667	61	60	csrA	1	60	WP_100042848.1	1
2036	98.3607	52	2.44e-09	0	60	36	40	61	60	csrA	1	60	WP_092045431.1	1
2037	91.8033	52	3.08e-09	0	56	33	41.071	61	56	csrA	1	56	WP_007157574.1	1
2038	96.7213	52	3.56e-09	0	59	36	38.983	61	59	csrA	1	59	WP_002584085.1	1
2039	93.4426	51.6	4.08e-09	0	57	33	42.105	61	57	csrA	1	57	WP_027204522.1	1
2040	77.0492	51.6	5.23e-09	0	47	27	42.553	61	47	csrA	1	47	WP_021641521.1	1
2041	88.5246	51.2	5.25e-09	0	54	28	48.148	61	54	csrA	1	54	WP_031391065.1	1
2042	100	52	5.32e-09	0	61	37	39.344	61	61	csrA	1	61	WP_036608889.1	1
2043	80.3279	51.2	6.44e-09	0	49	31	36.735	61	49	csrA	1	49	WP_138262542.1	1
2044	80.3279	51.2	6.66e-09	0	49	31	36.735	61	49	csrA	1	49	WP_006443376.1	1
2045	96.7213	51.2	7.71e-09	0	59	35	40.678	61	59	csrA	1	59	WP_120196012.1	1
2046	98.3607	50.8	8.3e-09	0	60	36	40	61	60	csrA	1	60	WP_022777558.1	1
2047	98.3607	50.8	8.32e-09	1	60	33	40	61	60	csrA	1	57	WP_009534851.1	1
2048	77.0492	50.8	8.89e-09	0	47	31	34.043	61	47	csrA	1	47	WP_066053177.1	1
2049	77.0492	50.8	9.3e-09	0	47	26	44.681	61	47	csrA	1	47	WP_009266769.1	1
2050	77.0492	50.4	1.04e-08	0	47	29	38.298	61	47	csrA	1	47	WP_066090020.1	1
2051	100	50.8	1.1e-08	1	61	34	39.344	61	61	csrA	1	58	WP_117557818.1	1
2052	93.4426	50.4	1.21e-08	1	57	32	38.596	61	57	csrA	1	54	WP_117483982.1	1
2053	100	51.2	1.23e-08	0	61	38	37.705	61	61	csrA	1	61	WP_081828048.1	1
2054	77.0492	50.4	1.31e-08	0	47	27	42.553	61	47	csrA	1	47	WP_138376404.1	1
2055	98.3607	50.1	1.42e-08	0	60	37	38.333	61	60	csrA	1	60	WP_103868347.1	1
2056	96.7213	50.4	1.57e-08	0	59	37	37.288	61	59	csrA	1	59	WP_024293655.1	1
2057	98.3607	50.4	1.58e-08	1	60	33	40	61	60	csrA	1	57	WP_009429325.1	1
2058	88.5246	50.1	1.8e-08	0	54	28	48.148	61	54	csrA	1	54	WP_075721672.1	1
2060	100	51.2	1.99e-08	0	61	38	37.705	61	61	csrA	1	61	WP_090816376.1	1
2061	80.3279	50.1	2.4e-08	0	49	29	40.816	61	49	csrA	1	49	WP_026892800.1	1
2201	97.4359	215	8.11e-68	2	266	145	44.737	273	270	dapB	6	265	WP_016217452.1	1
2202	97.4359	214	1.37e-67	2	266	144	45.113	273	270	dapB	6	265	WP_004605881.1	1
2203	97.4359	213	6.31e-67	2	266	146	44.361	273	270	dapB	6	265	WP_132382231.1	1
2204	97.4359	211	3.04e-66	2	266	147	43.985	273	270	dapB	6	265	WP_109714157.1	1
2205	97.4359	211	4.12e-66	2	266	146	44.361	273	270	dapB	6	265	WP_025642635.1	1
2206	96.7033	211	6.57e-66	1	264	149	43.182	273	268	dapB	6	264	WP_070088356.1	1
2207	97.8022	207	1.05e-64	2	267	150	43.071	273	271	dapB	6	266	WP_101694829.1	1
2208	97.8022	207	1.35e-64	2	267	148	43.82	273	271	dapB	6	266	WP_033126519.1	1
2209	97.4359	206	2.66e-64	2	266	146	44.361	273	270	dapB	6	265	WP_118452964.1	1
2210	97.8022	206	3.22e-64	2	267	151	42.697	273	271	dapB	6	266	WP_186855818.1	1
2211	97.4359	204	1.2e-63	2	266	147	43.985	273	270	dapB	6	265	WP_118383366.1	1
2212	97.8022	204	1.85e-63	2	267	151	42.697	273	271	dapB	6	266	WP_117536791.1	1
2213	97.8022	204	2.15e-63	2	267	147	44.195	273	271	dapB	6	266	WP_087175056.1	1
2214	97.8022	204	2.42e-63	2	267	151	42.697	273	271	dapB	6	266	WP_118659582.1	1
2215	97.4359	203	4.04e-63	2	266	148	43.609	273	270	dapB	6	265	WP_208073295.1	1
2216	97.8022	202	8.69e-63	2	267	148	43.82	273	271	dapB	6	266	WP_191384062.1	1
2217	97.4359	200	4.78e-62	2	266	151	42.481	273	270	dapB	6	265	WP_055283579.1	1
2218	96.7033	199	9.98e-62	2	264	152	41.667	273	268	dapB	6	263	WP_006426410.1	1
2219	96.7033	199	1.09e-61	2	264	152	41.667	273	268	dapB	6	263	WP_161159223.1	1
2220	96.7033	199	1.23e-61	2	264	152	41.667	273	268	dapB	6	263	WP_022416253.1	1
2221	96.7033	199	1.44e-61	2	264	152	41.667	273	268	dapB	6	263	WP_055182388.1	1
2222	97.8022	199	1.83e-61	2	267	152	42.322	273	271	dapB	6	266	WP_076778521.1	1
2223	97.4359	198	2.62e-61	2	266	150	42.857	273	270	dapB	6	265	WP_049727195.1	1
2224	96.7033	198	3.32e-61	2	264	152	41.667	273	268	dapB	6	263	WP_055214949.1	1
2225	97.4359	198	3.82e-61	2	266	152	42.105	273	270	dapB	6	265	WP_028087517.1	1
2226	96.7033	198	3.82e-61	2	264	153	41.288	273	268	dapB	6	263	WP_195464343.1	1
2227	97.4359	198	5.18e-61	2	266	152	42.105	273	270	dapB	6	265	WP_118225097.1	1
2228	97.4359	197	6.36e-61	2	266	152	42.105	273	270	dapB	6	265	WP_117598231.1	1
2229	97.4359	197	7.73e-61	2	266	150	42.857	273	270	dapB	6	265	WP_138262903.1	1
2230	97.4359	197	1.13e-60	2	266	150	42.857	273	270	dapB	6	265	WP_132278127.1	1
2231	96.7033	196	2e-60	2	264	153	41.288	273	268	dapB	6	263	WP_130096440.1	1
2232	97.4359	195	6.11e-60	2	266	153	41.729	273	270	dapB	6	265	WP_159754390.1	1
2233	97.4359	194	1.64e-59	2	266	152	42.105	273	270	dapB	6	265	WP_006442596.1	1
2234	97.4359	191	3.25e-58	3	266	154	40.977	273	270	dapB	6	264	WP_154475901.1	1
2235	97.0696	169	7.56e-50	3	265	152	36.604	273	269	dapB	6	251	WP_072447838.1	2
2236	97.0696	168	1.46e-49	3	265	149	37.736	273	269	dapB	6	251	WP_117766918.1	2
2237	96.337	166	5.42e-49	2	263	156	34.981	273	269	dapB	7	250	WP_092476344.1	3
2238	79.4872	166	1.06e-48	2	217	124	41.475	273	271	dapB	56	253	WP_173866539.1	39
2239	97.4359	166	1.17e-48	5	266	145	37.218	273	268	dapB	7	250	WP_184090632.1	3
2240	97.4359	166	1.26e-48	4	266	152	36.842	273	270	dapB	6	252	WP_024852784.1	2
2241	97.4359	166	1.39e-48	4	266	152	36.842	273	270	dapB	6	252	WP_101869864.1	2
2242	97.0696	165	2e-48	4	265	153	35.094	273	268	dapB	6	249	WP_034442770.1	2
2243	96.337	165	2.06e-48	4	263	150	36.882	273	268	dapB	7	250	WP_074791708.1	3
2244	79.4872	165	2.21e-48	2	217	125	41.014	273	271	dapB	56	253	WP_173897539.1	39
2245	96.7033	165	2.41e-48	3	264	151	36.742	273	268	dapB	6	250	WP_026503595.1	2
2246	97.4359	165	2.53e-48	4	266	153	36.466	273	270	dapB	6	252	WP_101883795.1	2
2247	97.4359	165	2.65e-48	4	266	153	36.466	273	270	dapB	6	252	WP_118207817.1	2
2248	96.337	165	2.69e-48	4	263	150	36.882	273	268	dapB	7	250	WP_097076887.1	3
2249	97.4359	165	2.85e-48	4	266	153	36.466	273	270	dapB	6	252	WP_009245241.1	2
2250	97.4359	164	4.53e-48	4	266	151	37.218	273	270	dapB	6	252	WP_118384134.1	2
2251	97.4359	164	4.94e-48	4	266	153	36.466	273	270	dapB	6	252	WP_118038509.1	2
2252	97.0696	164	6.24e-48	4	265	152	36.604	273	269	dapB	6	251	WP_090545921.1	2
2253	97.4359	164	7.05e-48	4	266	153	36.466	273	270	dapB	6	252	WP_004844560.1	2
2254	97.4359	163	8.29e-48	4	266	153	36.466	273	270	dapB	6	252	WP_118043869.1	2
2255	96.7033	163	8.32e-48	3	264	153	35.985	273	268	dapB	6	250	WP_092450226.1	2
2256	96.337	163	8.8e-48	4	263	151	36.502	273	268	dapB	7	250	WP_090394942.1	3
2257	96.337	163	9.45e-48	4	263	148	38.783	273	268	dapB	7	253	WP_029201031.1	3
2258	97.4359	163	1.13e-47	4	266	154	36.09	273	270	dapB	6	252	WP_173901219.1	2
2259	97.0696	163	1.16e-47	3	265	155	35.472	273	269	dapB	6	251	WP_009246605.1	2
2260	96.337	163	1.23e-47	4	263	150	36.882	273	268	dapB	7	250	WP_033151776.1	3
2261	96.337	163	1.29e-47	4	263	148	38.783	273	268	dapB	7	253	WP_031547430.1	3
2262	96.337	163	1.31e-47	4	263	151	36.502	273	268	dapB	7	250	WP_044935518.1	3
2263	97.4359	163	1.36e-47	4	266	147	38.722	273	270	dapB	6	252	WP_118754033.1	2
2264	97.4359	162	2.38e-47	4	266	153	36.466	273	270	dapB	6	252	WP_118444244.1	2
2265	96.337	162	3.33e-47	3	263	150	38.023	273	268	dapB	7	253	WP_090815108.1	3
2266	97.8022	162	3.5e-47	3	267	159	34.457	273	271	dapB	6	253	WP_185259709.1	2
2267	97.4359	162	3.78e-47	4	266	149	37.97	273	270	dapB	6	252	WP_092360866.1	2
2268	96.7033	161	5.4e-47	4	264	151	36.742	273	269	dapB	7	251	WP_054739902.1	3
2269	97.0696	161	5.71e-47	5	265	146	38.113	273	268	dapB	6	250	WP_058258781.1	2
2270	96.337	160	1.79e-46	4	263	154	35.361	273	268	dapB	7	250	WP_028234732.1	3
2271	97.4359	160	1.88e-46	3	266	155	35.714	273	270	dapB	6	252	WP_117558332.1	2
2272	97.8022	160	2.27e-46	4	267	158	34.831	273	271	dapB	6	253	WP_073589447.1	2
2273	95.9707	159	3.52e-46	3	262	148	37.405	273	268	dapB	8	250	WP_103201566.1	4
2274	96.7033	159	3.7e-46	5	264	150	37.121	273	268	dapB	6	250	WP_148410585.1	2
2275	96.337	159	3.79e-46	3	263	150	38.023	273	268	dapB	7	253	WP_091206464.1	3
2276	97.0696	159	4.94e-46	5	265	152	36.604	273	269	dapB	6	251	WP_111918513.1	2
2277	96.337	159	5.42e-46	4	263	155	34.981	273	268	dapB	7	250	WP_099391068.1	3
2278	96.337	159	5.95e-46	4	263	153	36.882	273	268	dapB	7	253	WP_036606303.1	3
2279	96.337	159	6.36e-46	3	263	155	34.981	273	268	dapB	7	250	WP_201310795.1	3
2280	97.0696	158	7.55e-46	4	265	154	35.094	273	269	dapB	7	251	WP_091684104.1	3
2281	97.4359	158	9.22e-46	4	266	154	36.09	273	270	dapB	6	252	WP_117603826.1	2
2282	96.337	158	9.28e-46	5	263	150	36.502	273	268	dapB	6	247	WP_025162733.1	2
2283	97.4359	158	9.73e-46	4	266	154	36.09	273	270	dapB	6	252	WP_117889164.1	2
2284	96.337	158	1e-45	4	263	155	34.981	273	268	dapB	7	250	WP_099413856.1	3
2285	97.4359	158	1.31e-45	4	266	150	37.594	273	270	dapB	6	252	WP_007711872.1	2
2286	76.1905	158	1.4e-45	2	208	119	41.346	273	268	dapB	62	250	WP_028242673.1	45
2287	96.337	158	1.41e-45	3	263	154	35.361	273	268	dapB	7	250	WP_090300673.1	3
2288	96.337	157	1.74e-45	3	263	155	36.122	273	268	dapB	7	253	WP_078036682.1	3
2289	96.7033	157	2.03e-45	3	264	153	35.985	273	268	dapB	6	250	WP_137329452.1	2
2290	97.8022	157	2.09e-45	5	267	152	36.33	273	270	dapB	6	252	WP_024733247.1	2
2291	96.7033	157	2.28e-45	4	264	154	35.606	273	268	dapB	6	250	WP_026525653.1	2
2292	96.7033	157	3.04e-45	3	264	158	34.091	273	268	dapB	6	250	WP_021925712.1	2
2293	98.1685	157	3.61e-45	4	268	148	35.821	273	268	dapB	6	250	WP_173814088.1	2
2294	97.4359	157	3.73e-45	4	266	155	35.714	273	270	dapB	6	252	WP_009005022.1	2
2295	97.8022	156	4.24e-45	5	267	152	36.33	273	270	dapB	6	252	WP_048622193.1	2
2296	96.337	156	4.27e-45	4	263	155	34.981	273	268	dapB	7	250	WP_090153441.1	3
2297	97.0696	156	4.33e-45	3	265	159	33.962	273	269	dapB	6	251	WP_173770462.1	2
2298	96.7033	156	4.85e-45	4	264	154	35.606	273	268	dapB	6	250	WP_026668917.1	2
2299	96.337	156	5.41e-45	4	263	155	34.981	273	268	dapB	7	250	WP_090489610.1	3
2300	97.4359	156	7.03e-45	3	266	156	35.338	273	270	dapB	6	252	WP_118707614.1	2
2301	97.0696	156	7.11e-45	5	265	150	36.604	273	268	dapB	6	250	WP_119225066.1	2
2302	97.4359	155	8.62e-45	3	266	155	35.714	273	270	dapB	6	252	WP_033125090.1	2
2303	97.0696	155	9e-45	3	265	159	33.962	273	269	dapB	6	251	WP_173772088.1	2
2304	100	155	9.6e-45	5	273	138	38.462	273	270	dapB	6	252	WP_205152408.1	2
2305	80.2198	155	1.16e-44	2	219	132	38.356	273	268	dapB	51	250	WP_173681040.1	34
2306	97.8022	155	1.16e-44	3	267	155	35.955	273	271	dapB	6	253	WP_027218910.1	2
2307	80.2198	155	1.18e-44	2	219	133	37.9	273	268	dapB	51	250	WP_055150696.1	34
2308	96.7033	155	1.39e-44	3	264	153	35.985	273	268	dapB	6	250	WP_006565572.1	2
2309	96.7033	155	1.42e-44	3	264	155	35.227	273	268	dapB	6	250	WP_027293131.1	2
2310	98.1685	155	1.43e-44	4	268	149	35.448	273	268	dapB	6	250	WP_101694684.1	2
2311	97.8022	155	1.52e-44	3	267	155	35.955	273	271	dapB	6	253	WP_022756978.1	2
2312	80.2198	155	1.53e-44	2	219	133	37.9	273	268	dapB	51	250	WP_173744858.1	34
2313	97.8022	155	1.58e-44	3	267	155	35.955	273	271	dapB	6	253	WP_110072766.1	2
2314	80.2198	155	1.71e-44	2	219	133	37.9	273	268	dapB	51	250	WP_025581054.1	34
2315	97.8022	155	1.76e-44	3	267	155	35.955	273	271	dapB	6	253	WP_027203154.1	2
2316	80.2198	155	1.8e-44	2	219	133	37.9	273	268	dapB	51	250	WP_195279915.1	34
2317	80.2198	155	2.05e-44	2	219	133	37.9	273	268	dapB	51	250	WP_062808125.1	34
2318	80.5861	155	2.06e-44	2	220	132	38.636	273	269	dapB	51	251	WP_138270160.1	34
2319	80.2198	155	2.07e-44	2	219	133	37.9	273	268	dapB	51	250	WP_008706259.1	34
2320	80.2198	155	2.14e-44	2	219	133	37.9	273	268	dapB	51	250	WP_173682247.1	34
2321	97.8022	154	2.34e-44	4	267	148	36.33	273	268	dapB	6	250	WP_026506834.1	2
2322	71.4286	154	2.4e-44	1	195	112	41.538	273	268	dapB	74	249	WP_073289225.1	57
2323	97.8022	154	2.41e-44	3	267	155	35.955	273	271	dapB	6	253	WP_074758073.1	2
2324	97.8022	154	2.46e-44	4	267	152	34.831	273	268	dapB	6	250	WP_008396138.1	2
2325	80.2198	154	2.51e-44	2	219	133	37.9	273	268	dapB	51	250	WP_026649761.1	34
2326	96.7033	154	2.68e-44	6	264	149	36.742	273	268	dapB	7	250	WP_186866859.1	3
2327	97.4359	154	2.72e-44	4	266	154	36.09	273	270	dapB	6	252	WP_076776611.1	2
2328	80.2198	154	2.74e-44	2	219	133	37.9	273	268	dapB	51	250	WP_195284650.1	34
2329	98.9011	154	2.75e-44	4	270	152	34.815	273	270	dapB	6	252	WP_021859561.1	2
2330	80.5861	154	3.16e-44	2	220	134	37.727	273	269	dapB	51	251	WP_118582164.1	34
2331	96.337	154	3.32e-44	3	263	154	35.361	273	268	dapB	7	250	WP_031390494.1	3
2332	98.1685	154	3.45e-44	6	268	151	36.194	273	270	dapB	6	252	WP_027643911.1	2
2333	80.5861	154	3.88e-44	2	220	134	37.727	273	269	dapB	51	251	WP_148461017.1	34
2334	97.0696	154	4.6e-44	5	265	151	36.226	273	268	dapB	6	250	WP_005331345.1	2
2335	78.3883	154	4.93e-44	2	214	126	39.72	273	268	dapB	56	250	WP_024726723.1	39
2336	96.7033	154	5.02e-44	3	264	157	34.47	273	268	dapB	6	250	WP_193735984.1	2
2337	97.0696	154	5.46e-44	4	265	150	36.226	273	268	dapB	6	249	WP_023355583.1	2
2338	96.7033	154	5.61e-44	3	264	153	35.985	273	268	dapB	6	250	WP_130436079.1	2
2339	80.2198	154	5.68e-44	2	219	133	37.9	273	268	dapB	51	250	WP_118520013.1	34
2340	97.0696	154	5.83e-44	5	265	151	36.226	273	268	dapB	6	250	WP_117657924.1	2
2341	78.022	154	5.86e-44	3	213	120	41.315	273	268	dapB	58	250	WP_092558832.1	41
2342	97.8022	154	6.32e-44	3	267	155	35.955	273	271	dapB	6	253	WP_022755459.1	2
2343	78.3883	154	6.39e-44	2	214	129	38.318	273	268	dapB	56	250	WP_173702990.1	39
2344	96.7033	153	6.52e-44	4	264	156	34.848	273	268	dapB	6	250	WP_073275528.1	2
2345	97.0696	153	7.3e-44	5	265	151	36.226	273	268	dapB	6	250	WP_117495199.1	2
2346	72.8938	153	7.58e-44	2	199	113	41.709	273	269	dapB	72	251	WP_125476958.1	55
2347	80.2198	153	1.01e-43	2	219	134	37.443	273	268	dapB	51	250	WP_118633489.1	34
2348	97.0696	153	1.02e-43	5	265	151	36.226	273	268	dapB	6	250	WP_168933637.1	2
2349	97.8022	153	1.04e-43	4	267	153	35.955	273	270	dapB	6	252	WP_002591685.1	2
2350	80.2198	153	1.07e-43	2	219	127	40.639	273	268	dapB	51	250	WP_094379062.1	34
2351	96.7033	153	1.1e-43	5	264	150	36.364	273	268	dapB	7	250	WP_161837975.1	3
2352	97.4359	153	1.14e-43	5	266	155	34.962	273	269	dapB	6	251	WP_087269580.1	2
2353	96.7033	153	1.15e-43	4	264	155	35.227	273	268	dapB	6	250	WP_091865962.1	2
2354	78.022	152	1.3e-43	2	213	124	40.376	273	270	dapB	59	252	WP_002574464.1	42
2355	86.4469	152	1.36e-43	4	236	133	38.983	273	268	dapB	42	251	WP_021772940.1	18
2356	96.7033	152	1.38e-43	4	264	155	35.227	273	268	dapB	6	250	WP_005339746.1	2
2357	96.7033	152	1.39e-43	3	264	153	35.606	273	268	dapB	6	249	WP_118581971.1	2
2358	97.0696	152	1.45e-43	3	265	155	35.472	273	269	dapB	6	251	WP_191411150.1	2
2359	96.7033	152	1.47e-43	4	264	155	35.227	273	268	dapB	6	250	WP_029731770.1	2
2360	97.0696	152	1.57e-43	3	265	155	35.472	273	269	dapB	6	251	WP_191394338.1	2
2361	97.0696	152	1.87e-43	4	265	151	36.604	273	268	dapB	6	250	WP_183684843.1	1
2362	78.022	152	2.07e-43	2	213	124	40.376	273	270	dapB	59	252	WP_117565860.1	42
2363	80.2198	152	2.12e-43	2	219	129	39.726	273	268	dapB	51	250	WP_087217541.1	34
2364	97.0696	152	2.39e-43	4	265	150	36.604	273	268	dapB	6	250	WP_195304474.1	2
2365	99.6337	152	2.42e-43	3	272	147	35.294	273	270	dapB	6	251	WP_167955729.1	2
2366	96.337	152	2.47e-43	4	263	152	35.361	273	268	dapB	8	250	WP_029503215.1	4
2367	96.7033	152	2.58e-43	3	264	161	32.955	273	268	dapB	6	250	WP_022765060.1	2
2368	96.7033	152	2.69e-43	3	264	153	35.985	273	268	dapB	6	250	WP_151140626.1	2
2369	96.7033	152	2.89e-43	4	264	155	35.227	273	268	dapB	6	250	WP_117660337.1	2
2370	96.7033	152	2.96e-43	3	264	152	36.364	273	268	dapB	6	250	WP_118557168.1	2
2371	98.1685	152	3.11e-43	5	268	152	36.567	273	272	dapB	7	254	WP_041688219.1	3
2372	97.0696	152	3.14e-43	3	265	155	35.472	273	269	dapB	6	251	WP_087155550.1	2
2373	96.7033	152	3.16e-43	4	264	160	33.333	273	268	dapB	6	250	WP_026495161.1	2
2374	97.0696	152	3.3e-43	4	265	150	36.604	273	268	dapB	6	250	WP_003504344.1	2
2375	96.7033	151	3.44e-43	3	264	161	32.955	273	268	dapB	6	250	WP_173728753.1	2
2376	97.0696	151	3.56e-43	4	265	150	36.604	273	268	dapB	6	250	WP_009296431.1	2
2377	97.0696	151	3.73e-43	5	265	152	36.604	273	269	dapB	6	251	WP_024296014.1	2
2378	98.9011	151	3.77e-43	4	270	153	34.444	273	270	dapB	6	252	WP_073111750.1	2
2379	98.1685	151	3.82e-43	5	268	152	36.567	273	272	dapB	7	254	WP_118391472.1	3
2380	96.7033	151	4.02e-43	3	264	158	34.091	273	268	dapB	6	250	WP_026528096.1	2
2381	97.0696	151	4.25e-43	5	265	147	37.736	273	268	dapB	6	250	WP_121055078.1	2
2382	96.7033	151	5.34e-43	4	264	155	35.227	273	268	dapB	6	250	WP_091821167.1	2
2383	72.5275	151	5.49e-43	2	198	112	41.919	273	270	dapB	74	252	WP_022249954.1	57
2384	96.337	151	5.58e-43	4	263	159	33.46	273	268	dapB	7	250	WP_026656786.1	3
2385	78.3883	151	5.76e-43	2	214	129	38.318	273	268	dapB	56	250	WP_075760274.1	39
2386	96.337	151	6.48e-43	4	263	159	33.46	273	268	dapB	7	250	WP_026514623.1	3
2387	96.337	150	6.99e-43	4	263	151	35.741	273	268	dapB	8	250	WP_012201480.1	4
2388	96.337	150	7.53e-43	4	263	159	33.46	273	268	dapB	7	250	WP_026667187.1	3
2389	97.0696	150	7.99e-43	5	265	154	35.849	273	269	dapB	6	251	WP_173903096.1	2
2390	94.5055	150	8.16e-43	3	258	155	33.721	273	268	dapB	12	250	WP_026512148.1	8
2391	96.7033	150	8.48e-43	3	264	160	33.333	273	268	dapB	6	250	WP_022375196.1	2
2392	98.5348	150	8.53e-43	4	269	151	36.431	273	272	dapB	7	254	WP_195366718.1	3
2393	96.7033	150	8.75e-43	3	264	160	33.333	273	268	dapB	6	250	WP_055231400.1	2
2394	97.0696	150	8.81e-43	3	265	158	34.34	273	269	dapB	6	251	WP_073992811.1	2
2395	97.0696	150	8.85e-43	4	265	150	36.604	273	268	dapB	6	250	WP_021643287.1	2
2396	96.7033	150	9.14e-43	3	264	160	33.333	273	268	dapB	6	250	WP_008392033.1	2
2397	78.3883	150	9.19e-43	4	214	121	41.121	273	270	dapB	59	252	WP_128132416.1	42
2398	97.0696	150	9.91e-43	5	265	152	35.849	273	268	dapB	6	250	WP_117613441.1	2
2399	98.5348	150	1.03e-42	4	269	151	36.431	273	272	dapB	7	254	WP_055215952.1	3
2400	78.022	150	1.07e-42	2	213	124	40.376	273	270	dapB	59	252	WP_117625779.1	42
2401	73.2601	150	1.11e-42	2	200	117	40	273	270	dapB	72	252	WP_122642295.1	55
2402	97.4359	150	1.15e-42	3	266	155	35.714	273	270	dapB	6	252	WP_191383725.1	2
2403	97.0696	150	1.18e-42	4	265	152	36.226	273	268	dapB	6	250	WP_007156005.1	1
2404	86.4469	150	1.25e-42	4	236	134	38.559	273	268	dapB	42	251	WP_009215187.1	18
2405	96.337	150	1.29e-42	4	263	160	33.08	273	268	dapB	7	250	WP_074462972.1	3
2406	78.3883	150	1.3e-42	4	214	122	40.654	273	270	dapB	59	252	WP_002567377.1	42
2407	97.0696	150	1.32e-42	5	265	153	35.472	273	268	dapB	6	250	WP_118398474.1	2
2408	86.4469	150	1.35e-42	3	236	137	37.712	273	269	dapB	42	251	WP_118251845.1	18
2409	80.5861	150	1.39e-42	3	220	132	37.727	273	268	dapB	51	250	WP_101875474.1	34
2410	97.0696	150	1.48e-42	4	265	151	36.226	273	268	dapB	6	250	WP_073930409.1	2
2411	72.5275	150	1.55e-42	2	198	112	41.919	273	270	dapB	74	252	WP_144166809.1	57
2412	97.0696	150	1.57e-42	3	265	157	34.717	273	269	dapB	6	251	WP_022270260.1	2
2413	86.4469	150	1.66e-42	3	236	137	37.712	273	269	dapB	42	251	WP_022214077.1	18
2414	97.8022	150	1.68e-42	4	267	151	34.457	273	268	dapB	7	250	WP_090418355.1	3
2415	96.7033	150	1.82e-42	4	264	156	34.848	273	268	dapB	6	250	WP_022761580.1	2
2416	86.4469	150	1.88e-42	3	236	137	37.712	273	269	dapB	42	251	WP_118698462.1	18
2417	72.5275	149	2.03e-42	2	198	110	42.929	273	270	dapB	74	252	WP_087175185.1	57
2418	78.7546	149	2.17e-42	2	215	131	37.674	273	269	dapB	56	251	WP_072522184.1	39
2419	71.7949	149	2.37e-42	2	196	110	42.347	273	268	dapB	74	250	WP_197660551.1	57
2420	97.4359	149	2.43e-42	3	266	156	35.338	273	270	dapB	6	252	WP_073389009.1	2
2421	97.8022	149	2.52e-42	5	267	153	35.955	273	270	dapB	6	252	WP_154478102.1	2
2422	96.7033	149	2.53e-42	4	264	156	34.848	273	268	dapB	6	250	WP_026498668.1	2
2423	96.337	149	2.56e-42	4	263	159	33.46	273	268	dapB	7	250	WP_027209346.1	3
2424	96.7033	149	2.63e-42	4	264	151	36.364	273	268	dapB	6	249	WP_208428941.1	2
2425	96.337	149	2.64e-42	3	263	153	35.741	273	268	dapB	7	250	WP_123607602.1	3
2426	76.5568	149	2.86e-42	2	209	124	39.234	273	269	dapB	62	251	WP_040782132.1	45
2427	77.6557	149	3.07e-42	2	212	129	37.736	273	268	dapB	58	250	WP_187558933.1	41
2428	97.4359	149	3.09e-42	4	266	160	33.835	273	270	dapB	6	252	WP_055181176.1	2
2429	97.4359	149	3.19e-42	4	266	160	33.835	273	270	dapB	6	252	WP_055194749.1	2
2430	96.7033	149	3.64e-42	4	264	153	35.985	273	268	dapB	6	250	WP_060930690.1	2
2431	96.7033	149	3.74e-42	4	264	155	34.848	273	268	dapB	6	249	WP_066089207.1	2
2432	96.337	149	3.89e-42	4	263	160	33.08	273	268	dapB	7	250	WP_092337187.1	3
2433	100	149	4.12e-42	5	273	146	37.363	273	272	dapB	6	255	WP_118348940.1	2
2434	98.5348	149	4.74e-42	4	269	152	36.059	273	272	dapB	7	254	WP_022098430.1	3
2435	97.4359	149	4.87e-42	6	266	154	35.338	273	269	dapB	6	251	WP_091236474.1	2
2436	99.6337	149	4.89e-42	5	272	146	35.294	273	270	dapB	7	252	WP_205149825.1	3
2437	98.5348	149	4.95e-42	4	269	152	36.059	273	272	dapB	7	254	WP_118009864.1	3
2438	97.0696	149	5e-42	5	265	155	35.472	273	269	dapB	6	251	WP_161285530.1	2
2439	78.7546	149	5.05e-42	2	215	131	37.674	273	269	dapB	56	251	WP_015541782.1	39
2440	97.4359	149	5.39e-42	4	266	160	33.835	273	270	dapB	6	252	WP_139009724.1	2
2441	96.7033	148	5.45e-42	4	264	160	33.333	273	268	dapB	6	250	WP_029320259.1	2
2442	97.4359	148	5.45e-42	4	266	160	33.835	273	270	dapB	6	252	WP_006426228.1	2
2443	97.0696	148	5.57e-42	4	265	158	34.34	273	269	dapB	6	251	WP_070000797.1	2
2444	66.3004	148	5.9e-42	2	181	100	43.094	273	268	dapB	89	250	WP_072916388.1	72
2445	80.2198	148	5.97e-42	2	219	134	37.443	273	268	dapB	51	250	WP_118511640.1	34
2446	99.2674	148	6.9e-42	4	271	144	35.793	273	268	dapB	6	250	WP_059070039.1	2
2447	80.2198	148	7.55e-42	2	219	131	38.813	273	268	dapB	51	250	WP_118061798.1	34
2448	97.4359	148	7.68e-42	4	266	157	34.962	273	270	dapB	6	252	WP_208069105.1	2
2449	79.1209	148	9.56e-42	3	216	120	37.037	273	268	dapB	67	250	WP_055168824.1	37
2450	96.7033	148	9.72e-42	4	264	155	35.227	273	268	dapB	6	250	WP_159750388.1	2
2451	96.7033	148	9.77e-42	3	264	161	32.955	273	268	dapB	6	250	WP_173754584.1	2
2452	79.1209	148	1.05e-41	3	216	120	37.037	273	268	dapB	67	250	WP_055301555.1	37
2453	97.0696	148	1.07e-41	5	265	153	36.226	273	269	dapB	6	251	WP_103241570.1	2
2454	96.7033	147	1.09e-41	3	264	160	33.333	273	268	dapB	6	250	WP_177311316.1	2
2455	80.2198	147	1.12e-41	2	219	136	36.53	273	268	dapB	51	250	WP_173743600.1	34
2456	97.8022	147	1.24e-41	4	267	157	34.457	273	270	dapB	6	252	WP_049727418.1	2
2457	79.1209	147	1.26e-41	3	216	120	37.037	273	268	dapB	67	250	WP_021923316.1	37
2458	79.1209	147	1.32e-41	3	216	120	37.037	273	268	dapB	67	250	WP_007882481.1	37
2459	80.2198	147	1.32e-41	2	219	135	36.986	273	268	dapB	51	250	WP_019162920.1	34
2460	98.1685	147	1.43e-41	6	268	152	35.821	273	270	dapB	6	252	WP_065551537.1	2
2461	77.6557	147	1.44e-41	2	212	127	38.679	273	268	dapB	58	250	WP_118694931.1	41
2462	66.3004	147	1.53e-41	2	181	101	42.541	273	268	dapB	89	250	WP_090170726.1	72
2463	98.1685	147	1.64e-41	6	268	152	35.821	273	270	dapB	6	252	WP_022202541.1	2
2464	79.1209	147	1.72e-41	3	216	120	37.037	273	268	dapB	67	250	WP_118930248.1	37
2465	96.7033	147	1.77e-41	3	264	159	33.712	273	268	dapB	6	250	WP_038282704.1	2
2466	98.9011	147	1.77e-41	4	270	157	32.963	273	270	dapB	6	252	WP_087156913.1	2
2467	97.4359	147	1.79e-41	4	266	160	33.835	273	270	dapB	6	252	WP_050640969.1	2
2468	97.8022	147	1.81e-41	4	267	155	35.206	273	270	dapB	6	252	WP_002595532.1	2
2469	97.4359	147	1.85e-41	3	266	161	33.459	273	270	dapB	6	252	WP_118224725.1	2
2470	78.3883	147	2.15e-41	2	214	129	38.318	273	269	dapB	57	251	WP_021845676.1	40
2471	97.8022	147	2.42e-41	4	267	156	34.831	273	270	dapB	6	252	WP_040416635.1	2
2472	97.0696	147	2.42e-41	3	265	159	33.962	273	269	dapB	6	251	WP_018593165.1	2
2473	96.7033	147	2.53e-41	3	264	155	35.227	273	268	dapB	6	250	WP_021907802.1	2
2474	78.3883	147	2.59e-41	2	214	132	36.916	273	268	dapB	56	250	WP_173827076.1	39
2475	80.2198	147	2.7e-41	2	219	132	38.356	273	268	dapB	51	250	WP_173761982.1	34
2476	66.3004	147	2.79e-41	2	181	101	42.541	273	268	dapB	89	250	WP_015548732.1	72
2477	97.4359	146	3.75e-41	3	266	162	33.083	273	270	dapB	6	252	WP_161143382.1	2
2478	96.337	146	3.81e-41	4	263	157	34.221	273	268	dapB	7	250	WP_022501883.1	3
2479	78.3883	146	3.97e-41	2	214	132	36.916	273	268	dapB	56	250	WP_119188688.1	39
2480	97.0696	146	4.54e-41	5	265	158	34.34	273	269	dapB	6	251	WP_095175600.1	2
2481	96.337	146	4.82e-41	4	263	158	33.84	273	268	dapB	7	250	WP_029231987.1	3
2482	97.4359	146	4.87e-41	4	266	155	34.211	273	268	dapB	6	250	WP_117527550.1	2
2483	80.2198	146	4.92e-41	2	219	133	37.9	273	268	dapB	51	250	WP_173771838.1	34
2484	97.0696	146	5.11e-41	6	265	153	36.226	273	269	dapB	6	251	WP_173750084.1	2
2485	97.0696	146	5.45e-41	5	265	155	35.472	273	269	dapB	6	251	WP_041708566.1	2
2486	97.4359	146	5.69e-41	3	266	162	33.083	273	270	dapB	6	252	WP_055281420.1	2
2487	96.7033	145	5.81e-41	4	264	156	34.848	273	268	dapB	6	250	WP_186872410.1	2
2488	97.0696	146	5.87e-41	5	265	158	34.34	273	269	dapB	6	251	WP_065544931.1	2
2489	96.7033	145	6e-41	3	264	159	33.712	273	268	dapB	6	250	WP_100041688.1	2
2490	67.033	145	6e-41	2	183	101	43.169	273	270	dapB	89	252	WP_087177354.1	72
2491	66.6667	145	6.23e-41	2	182	103	41.758	273	269	dapB	89	251	WP_028248225.1	72
2492	67.033	145	6.33e-41	2	183	101	43.169	273	270	dapB	89	252	WP_191419820.1	72
2493	97.8022	145	6.47e-41	4	267	156	34.831	273	270	dapB	6	252	WP_002583676.1	2
2494	96.7033	145	6.54e-41	4	264	161	32.955	273	268	dapB	6	250	WP_026659051.1	2
2495	96.7033	145	6.71e-41	3	264	155	35.227	273	268	dapB	6	250	WP_117983260.1	2
2496	96.7033	145	6.79e-41	3	264	154	35.606	273	268	dapB	6	250	WP_179011541.1	2
2497	80.2198	145	7.24e-41	2	219	134	37.443	273	268	dapB	51	250	WP_173738769.1	34
2498	78.3883	145	7.39e-41	2	214	134	35.981	273	268	dapB	56	250	WP_173813579.1	39
2499	77.6557	145	7.64e-41	2	212	126	39.151	273	268	dapB	58	250	WP_161171554.1	41
2500	77.6557	145	8.06e-41	2	212	126	39.151	273	268	dapB	58	250	WP_015533276.1	41
2501	97.0696	145	8.45e-41	5	265	156	35.094	273	269	dapB	6	251	WP_033139083.1	2
2502	77.6557	145	8.5e-41	2	212	126	39.151	273	268	dapB	58	250	WP_022216597.1	41
2503	97.0696	145	8.64e-41	3	265	159	33.962	273	269	dapB	6	251	WP_115623563.1	2
2504	97.0696	145	9.01e-41	5	265	158	34.34	273	269	dapB	6	251	WP_104803224.1	2
2505	97.4359	145	9.61e-41	3	266	162	33.083	273	270	dapB	6	252	WP_028088256.1	2
2506	78.3883	145	9.87e-41	2	214	134	35.981	273	268	dapB	56	250	WP_055220800.1	39
2507	66.3004	145	9.87e-41	2	181	102	41.989	273	268	dapB	89	250	WP_090162580.1	72
2508	71.7949	145	1.01e-40	2	196	116	39.286	273	268	dapB	74	250	WP_117919708.1	57
2509	78.3883	145	1.03e-40	2	214	133	36.449	273	268	dapB	56	250	WP_117510456.1	39
2510	96.7033	145	1.08e-40	3	264	156	34.848	273	268	dapB	6	250	WP_096240844.1	2
2511	71.7949	145	1.11e-40	2	196	116	39.286	273	268	dapB	74	250	WP_022112756.1	57
2512	78.3883	145	1.11e-40	2	214	133	36.449	273	268	dapB	56	250	WP_022461865.1	39
2513	97.4359	145	1.11e-40	4	266	155	34.211	273	268	dapB	6	250	WP_015515421.1	2
2514	96.7033	145	1.12e-40	4	264	152	36.742	273	268	dapB	6	250	WP_009536474.1	1
2515	79.1209	145	1.13e-40	3	216	120	37.037	273	268	dapB	67	250	WP_182432258.1	37
2516	96.7033	145	1.22e-40	3	264	158	34.091	273	268	dapB	6	250	WP_154429270.1	2
2517	97.4359	145	1.28e-40	5	266	153	36.466	273	270	dapB	6	252	WP_205130882.1	2
2518	80.2198	145	1.29e-40	2	219	134	37.443	273	268	dapB	51	250	WP_015526245.1	34
2519	86.4469	145	1.3e-40	3	236	143	35.169	273	269	dapB	42	251	WP_195967939.1	18
2520	98.1685	145	1.32e-40	4	268	157	33.955	273	268	dapB	6	254	WP_154525252.1	2
2521	96.7033	145	1.38e-40	5	264	152	36.742	273	268	dapB	6	250	WP_036598014.1	1
2522	98.1685	145	1.46e-40	4	268	156	32.836	273	268	dapB	6	250	WP_118096771.1	2
2523	96.7033	145	1.5e-40	4	264	154	35.606	273	268	dapB	6	250	WP_118486614.1	2
2524	98.1685	145	1.51e-40	4	268	153	33.955	273	268	dapB	6	250	WP_016218331.1	2
2525	97.0696	145	1.56e-40	3	265	165	31.698	273	269	dapB	6	251	WP_026493285.1	2
2526	76.1905	145	1.56e-40	2	208	126	37.981	273	268	dapB	62	250	WP_118560103.1	45
2527	96.7033	145	1.61e-40	3	264	156	34.848	273	268	dapB	6	250	WP_005350437.1	2
2528	96.7033	144	1.67e-40	4	264	161	32.955	273	268	dapB	6	250	WP_092324093.1	2
2529	97.0696	144	1.68e-40	3	265	159	33.962	273	269	dapB	6	251	WP_130179964.1	2
2530	80.2198	144	1.86e-40	2	219	134	37.443	273	268	dapB	51	250	WP_173760989.1	34
2531	96.7033	144	1.97e-40	3	264	159	33.712	273	268	dapB	6	250	WP_100305134.1	2
2532	86.4469	144	2.17e-40	3	236	143	35.169	273	269	dapB	42	251	WP_022388285.1	18
2533	86.4469	144	2.34e-40	3	236	143	35.169	273	269	dapB	42	251	WP_118031039.1	18
2534	97.8022	144	2.36e-40	4	267	158	34.082	273	270	dapB	6	252	WP_138263423.1	2
2535	96.7033	144	2.4e-40	4	264	161	32.955	273	268	dapB	6	250	WP_022769617.1	2
2536	96.337	144	2.51e-40	3	263	163	31.939	273	268	dapB	7	250	WP_074886100.1	3
2537	96.337	144	2.56e-40	4	263	160	33.08	273	268	dapB	7	250	WP_120656068.1	3
2538	78.7546	144	2.6e-40	2	215	133	36.744	273	269	dapB	56	251	WP_118197556.1	39
2539	71.7949	144	2.82e-40	2	196	118	38.265	273	268	dapB	74	250	WP_074716933.1	57
2540	96.337	144	2.91e-40	4	263	160	33.08	273	268	dapB	7	250	WP_120686521.1	3
2541	96.337	144	2.94e-40	3	263	162	32.319	273	268	dapB	7	250	WP_027422024.1	3
2542	72.1612	144	3.31e-40	2	197	115	40.102	273	269	dapB	74	251	WP_031545063.1	57
2543	71.7949	144	3.33e-40	2	196	116	39.286	273	268	dapB	74	249	WP_066047899.1	56
2544	77.2894	144	3.4e-40	3	211	122	40.284	273	268	dapB	59	249	WP_144364720.1	42
2545	97.8022	144	3.66e-40	4	267	157	34.457	273	270	dapB	6	252	WP_132273784.1	2
2546	80.2198	144	3.72e-40	2	219	135	36.986	273	268	dapB	51	250	WP_118512675.1	34
2547	80.2198	144	3.76e-40	2	219	135	36.986	273	268	dapB	51	250	WP_021652686.1	34
2548	97.4359	144	4.03e-40	5	266	160	33.835	273	270	dapB	6	252	WP_109714710.1	2
2549	96.7033	144	4.21e-40	4	264	161	32.576	273	268	dapB	6	249	WP_193484807.1	2
2550	76.5568	144	4.49e-40	2	209	123	39.713	273	269	dapB	62	251	WP_026890098.1	45
2551	96.337	144	4.61e-40	3	263	163	31.939	273	268	dapB	7	250	WP_022748731.1	3
2552	97.0696	143	4.78e-40	4	265	157	33.962	273	268	dapB	6	250	WP_006442278.1	2
2553	96.7033	143	4.97e-40	4	264	162	32.576	273	268	dapB	6	250	WP_026519782.1	2
2554	78.022	143	5.13e-40	2	213	126	39.437	273	268	dapB	57	250	WP_022045172.1	40
2555	78.022	143	5.13e-40	2	213	126	39.437	273	268	dapB	57	250	WP_055068729.1	40
2556	96.7033	143	5.22e-40	4	264	161	32.576	273	268	dapB	6	249	WP_087989740.1	2
2557	71.7949	143	5.41e-40	2	196	116	39.286	273	268	dapB	74	250	WP_118412638.1	57
2558	96.337	143	5.47e-40	3	263	163	31.939	273	268	dapB	7	250	WP_103868609.1	3
2559	78.022	143	5.73e-40	2	213	129	38.028	273	268	dapB	57	250	WP_143524705.1	40
2560	96.337	143	5.77e-40	3	263	160	33.08	273	268	dapB	7	250	WP_026517844.1	3
2561	96.7033	143	6.15e-40	4	264	162	32.576	273	268	dapB	6	250	WP_026522598.1	2
2562	96.337	143	6.22e-40	3	263	163	31.939	273	268	dapB	7	250	WP_022773835.1	3
2563	96.7033	143	6.22e-40	4	264	158	34.091	273	268	dapB	6	250	WP_024865812.1	2
2564	96.7033	143	6.42e-40	3	264	159	33.712	273	268	dapB	6	250	WP_130837093.1	2
2565	97.8022	143	6.49e-40	5	267	147	36.704	273	268	dapB	6	250	WP_124951460.1	2
2566	96.7033	143	7.83e-40	4	264	161	32.576	273	268	dapB	6	249	WP_072851656.1	2
2567	96.7033	143	7.95e-40	3	264	157	34.47	273	268	dapB	6	250	WP_154580521.1	2
2568	97.0696	143	8.04e-40	4	265	157	33.208	273	268	dapB	7	250	WP_120406646.1	3
2569	96.337	143	8.85e-40	4	263	160	33.08	273	268	dapB	7	250	WP_092244044.1	3
2570	96.7033	143	9.06e-40	3	264	162	32.576	273	268	dapB	6	250	WP_014079234.1	2
2571	72.5275	142	1.21e-39	2	198	120	37.879	273	268	dapB	72	249	WP_191344470.1	54
2572	78.022	142	1.25e-39	2	213	127	38.967	273	268	dapB	57	250	WP_195965411.1	40
2573	78.022	142	1.45e-39	2	213	126	39.437	273	268	dapB	57	250	WP_117831787.1	40
2574	72.8938	142	1.49e-39	3	199	113	40.704	273	270	dapB	74	252	WP_195488238.1	57
2575	96.7033	142	1.91e-39	4	264	160	33.333	273	268	dapB	6	250	WP_118281737.1	2
2576	97.4359	142	1.93e-39	5	266	156	33.835	273	268	dapB	6	250	WP_075720956.1	2
2577	79.1209	142	2.06e-39	3	216	121	36.574	273	268	dapB	67	250	WP_198388197.1	37
2578	71.4286	142	2.07e-39	2	195	116	38.974	273	270	dapB	77	252	WP_025655627.1	60
2579	95.9707	142	2.09e-39	4	262	155	34.351	273	268	dapB	8	249	WP_205132582.1	4
2580	96.337	142	2.13e-39	5	263	157	34.221	273	268	dapB	7	250	WP_071176852.1	3
2581	96.337	142	2.13e-39	5	263	154	35.361	273	268	dapB	7	250	WP_035768723.1	3
2582	79.1209	142	2.26e-39	3	216	121	36.574	273	268	dapB	67	250	WP_118591358.1	37
2583	96.337	142	2.35e-39	3	263	163	31.939	273	268	dapB	7	250	WP_186982210.1	3
2584	72.8938	142	2.38e-39	3	199	114	40.201	273	270	dapB	74	252	WP_173824708.1	57
2585	96.7033	142	2.39e-39	4	264	160	33.333	273	268	dapB	6	250	WP_186854521.1	2
2586	97.4359	142	2.4e-39	3	266	156	35.338	273	270	dapB	6	252	WP_004846482.1	2
2587	96.7033	142	2.5e-39	4	264	159	33.712	273	268	dapB	6	250	WP_008751802.1	2
2588	96.7033	142	2.5e-39	4	264	159	33.712	273	268	dapB	6	250	WP_054743968.1	2
2589	72.8938	141	2.62e-39	3	199	114	40.201	273	270	dapB	74	252	WP_173687656.1	57
2590	96.337	142	2.63e-39	3	263	159	33.46	273	268	dapB	7	250	WP_021866912.1	3
2591	96.337	141	2.63e-39	3	263	160	33.08	273	268	dapB	7	250	WP_022777615.1	3
2592	72.8938	141	2.65e-39	3	199	114	40.201	273	270	dapB	74	252	WP_022220287.1	57
2593	96.7033	141	3.23e-39	4	264	159	33.712	273	268	dapB	6	250	WP_008754654.1	2
2594	100.366	141	3.35e-39	5	274	154	32.847	273	271	dapB	6	253	WP_115481632.1	2
2595	97.0696	141	3.39e-39	5	265	159	33.962	273	269	dapB	6	251	WP_097005031.1	2
2596	96.337	141	3.48e-39	5	263	157	34.221	273	268	dapB	7	250	WP_072700762.1	3
2597	96.337	141	3.71e-39	3	263	163	31.939	273	268	dapB	7	250	WP_074730541.1	3
2598	96.337	141	3.79e-39	5	263	157	34.221	273	268	dapB	7	250	WP_091756268.1	3
2599	96.337	141	3.79e-39	3	263	162	32.319	273	268	dapB	7	250	WP_026653654.1	3
2600	97.0696	141	4.06e-39	5	265	155	35.472	273	269	dapB	6	251	WP_120198180.1	2
2601	72.8938	141	4.1e-39	3	199	115	39.698	273	270	dapB	74	252	WP_117835640.1	57
2602	72.8938	141	4.19e-39	3	199	115	39.698	273	270	dapB	74	252	WP_117556953.1	57
2603	72.1612	141	5.04e-39	2	197	115	40.102	273	269	dapB	74	251	WP_120105846.1	57
2604	97.0696	140	5.84e-39	4	265	160	33.585	273	270	dapB	7	252	WP_154458560.1	3
2605	96.7033	140	6.2e-39	3	264	163	32.197	273	268	dapB	6	250	WP_087222309.1	2
2606	74.359	141	6.84e-39	2	203	120	39.409	273	269	dapB	68	261	WP_005539907.1	61
2607	72.1612	140	7.7e-39	2	197	116	39.594	273	269	dapB	74	251	WP_154495123.1	57
2608	72.1612	140	8.15e-39	2	197	115	40.102	273	269	dapB	74	251	WP_008976548.1	57
2609	79.1209	140	8.42e-39	3	216	121	36.574	273	268	dapB	67	250	WP_044998983.1	37
2610	72.1612	140	8.87e-39	2	197	115	40.102	273	269	dapB	74	251	WP_009262997.1	57
2611	72.1612	140	9.16e-39	2	197	115	40.102	273	269	dapB	74	251	WP_117576771.1	57
2612	79.1209	140	1.01e-38	3	216	121	36.574	273	268	dapB	67	250	WP_195441967.1	37
2613	96.7033	140	1.28e-38	5	264	158	34.091	273	268	dapB	6	250	WP_022059608.1	2
2614	76.9231	139	1.75e-38	2	210	123	40	273	270	dapB	62	252	WP_070088256.1	45
2615	71.7949	139	1.85e-38	2	196	110	42.347	273	268	dapB	74	250	WP_186875095.1	57
2616	98.1685	139	1.91e-38	4	268	164	30.597	273	270	dapB	6	250	WP_022211160.1	2
2617	65.2015	139	1.94e-38	2	178	103	40.449	273	268	dapB	92	250	WP_151623131.1	75
2618	78.3883	139	2.12e-38	2	214	125	40.187	273	268	dapB	56	250	WP_027430248.1	39
2619	97.0696	139	2.34e-38	3	265	167	30.566	273	269	dapB	6	250	WP_088108938.1	2
2620	97.4359	139	2.39e-38	4	266	162	33.083	273	270	dapB	6	252	WP_132379541.1	2
2621	97.4359	139	2.69e-38	4	266	161	33.459	273	270	dapB	6	252	WP_087161026.1	2
2622	96.7033	139	2.95e-38	3	264	162	32.576	273	268	dapB	6	250	WP_075670319.1	2
2623	78.3883	139	3.08e-38	2	214	125	40.187	273	268	dapB	56	250	WP_074520754.1	39
2624	97.4359	139	3.46e-38	6	266	154	33.835	273	268	dapB	7	250	WP_026488895.1	3
2625	71.7949	138	5.53e-38	2	196	114	40.306	273	268	dapB	74	250	WP_087307995.1	57
2626	71.7949	138	5.65e-38	2	196	114	40.306	273	268	dapB	74	250	WP_191430906.1	57
2627	96.337	138	5.75e-38	4	263	159	33.46	273	268	dapB	7	250	WP_111524379.1	3
2628	97.4359	138	6.52e-38	5	266	155	35.714	273	270	dapB	6	252	WP_109729526.1	2
2629	76.9231	138	7.03e-38	2	210	124	39.524	273	270	dapB	62	252	WP_066731256.1	45
2630	96.7033	138	7.15e-38	3	264	161	32.955	273	268	dapB	6	250	WP_021944846.1	2
2631	71.7949	138	7.64e-38	2	196	115	39.796	273	268	dapB	74	250	WP_092873017.1	57
2632	96.337	137	7.78e-38	3	263	165	31.179	273	268	dapB	7	250	WP_034444026.1	3
2633	96.7033	137	8.66e-38	3	264	161	32.955	273	268	dapB	6	250	WP_031471597.1	2
2634	98.1685	137	1.07e-37	5	268	149	35.821	273	268	dapB	6	250	WP_009534449.1	1
2635	96.7033	137	1.12e-37	3	264	164	31.818	273	268	dapB	6	250	WP_120739544.1	2
2636	96.337	137	1.13e-37	4	263	157	34.221	273	268	dapB	7	250	WP_007592838.1	3
2637	97.4359	137	1.18e-37	6	266	155	33.459	273	268	dapB	7	250	WP_092059202.1	3
2638	96.7033	137	1.28e-37	3	264	158	34.091	273	268	dapB	6	250	WP_023922791.1	2
2639	96.337	137	1.31e-37	3	263	163	31.939	273	268	dapB	7	250	WP_013281839.1	3
2640	96.7033	137	1.52e-37	3	264	163	32.197	273	268	dapB	6	250	WP_074648355.1	2
2641	71.7949	137	1.52e-37	2	196	115	39.796	273	268	dapB	74	250	WP_031557736.1	57
2642	96.7033	137	1.57e-37	3	264	166	31.061	273	268	dapB	6	250	WP_118634497.1	2
2643	98.1685	137	1.71e-37	6	268	153	33.209	273	268	dapB	7	250	WP_118665781.1	3
2644	96.7033	137	1.96e-37	6	264	156	34.091	273	268	dapB	7	250	WP_128672951.1	3
2645	97.0696	137	1.97e-37	6	265	156	34.34	273	268	dapB	6	250	WP_006905102.1	2
2646	63.0037	134	2.07e-37	2	172	95	43.023	273	269	dapB	99	171	WP_191429704.1	2
2647	96.337	136	2.45e-37	4	263	157	34.221	273	268	dapB	7	250	WP_009664062.1	3
2648	71.7949	136	2.49e-37	2	196	115	39.796	273	268	dapB	74	250	WP_191520307.1	57
2649	98.1685	136	3.01e-37	6	268	153	33.209	273	268	dapB	7	250	WP_118087242.1	3
2650	97.0696	136	3.08e-37	4	265	149	36.981	273	268	dapB	6	250	WP_009533672.1	2
2651	96.7033	136	3.44e-37	3	264	158	34.091	273	268	dapB	6	250	WP_005610724.1	2
2652	98.1685	136	3.5e-37	6	268	153	33.209	273	268	dapB	7	250	WP_022242681.1	3
2653	97.4359	136	3.57e-37	3	266	152	36.842	273	270	dapB	6	252	WP_044954898.1	2
2654	96.7033	136	3.74e-37	3	264	166	31.061	273	268	dapB	6	250	WP_118567593.1	2
2655	96.7033	136	4.02e-37	3	264	166	31.061	273	268	dapB	6	250	WP_022172622.1	2
2656	97.0696	136	4.39e-37	3	265	163	32.453	273	269	dapB	6	251	WP_127067326.1	2
2657	71.7949	135	6.56e-37	2	196	118	38.265	273	268	dapB	74	252	WP_183775782.1	59
2658	96.7033	135	6.86e-37	3	264	166	31.061	273	268	dapB	6	250	WP_118575161.1	2
2659	96.337	135	7.13e-37	4	263	158	33.84	273	268	dapB	7	250	WP_034212891.1	3
2660	97.0696	135	7.14e-37	6	265	157	33.962	273	268	dapB	6	250	WP_044961301.1	2
2661	97.4359	135	7.75e-37	4	266	161	33.459	273	270	dapB	6	252	WP_155204581.1	2
2662	72.1612	135	8.17e-37	2	197	117	39.086	273	269	dapB	74	251	WP_053982656.1	57
2663	67.033	135	8.43e-37	2	183	101	43.169	273	270	dapB	89	252	WP_191374589.1	72
2664	67.033	135	8.43e-37	2	183	101	43.169	273	270	dapB	89	252	WP_191466205.1	72
2665	96.337	135	8.45e-37	3	263	160	33.08	273	268	dapB	7	250	WP_208101073.1	3
2666	67.033	135	9.19e-37	2	183	101	43.169	273	270	dapB	89	252	WP_191413660.1	72
2667	67.033	135	1.08e-36	2	183	101	43.169	273	270	dapB	89	252	WP_191432051.1	72
2668	72.1612	134	2.08e-36	2	197	118	38.579	273	269	dapB	74	251	WP_013657933.1	57
2669	71.7949	134	2.8e-36	2	196	116	39.286	273	268	dapB	74	250	WP_027438262.1	57
2670	96.7033	133	3.54e-36	3	264	167	30.682	273	268	dapB	6	250	WP_022399734.1	2
2671	72.5275	133	5.16e-36	2	198	116	39.899	273	270	dapB	74	252	WP_173693852.1	57
2672	72.5275	133	5.21e-36	2	198	114	40.909	273	270	dapB	74	252	WP_125126151.1	57
2673	72.5275	133	6.18e-36	2	198	114	40.909	273	270	dapB	74	252	WP_004082858.1	57
2674	72.5275	132	8.15e-36	2	198	114	40.909	273	270	dapB	74	252	WP_162206107.1	57
2675	67.033	132	9.27e-36	2	183	101	43.169	273	270	dapB	89	252	WP_150309929.1	72
2676	67.033	132	1.06e-35	2	183	101	43.169	273	270	dapB	89	252	WP_087151064.1	72
2677	77.6557	131	2.78e-35	2	212	136	33.491	273	268	dapB	57	242	WP_069431332.1	36
2678	96.7033	130	4.75e-35	5	264	168	30.303	273	268	dapB	6	250	WP_005603669.1	2
2679	98.9011	130	5.9e-35	4	270	156	33.333	273	270	dapB	6	252	WP_004608337.1	2
2680	102.198	128	4.89e-34	5	279	151	30.824	273	270	dapB	6	252	WP_015529604.1	2
2681	102.198	128	5.38e-34	5	279	151	30.824	273	270	dapB	6	252	WP_055148256.1	2
2682	67.033	127	7.01e-34	2	183	106	40.437	273	270	dapB	89	252	WP_117890219.1	72
2683	72.1612	127	8.92e-34	2	197	116	39.594	273	269	dapB	74	259	WP_009255587.1	65
2684	102.198	127	9.54e-34	5	279	151	30.824	273	270	dapB	6	252	WP_195942541.1	2
2685	72.1612	127	1.05e-33	2	197	117	39.086	273	269	dapB	74	259	WP_118682239.1	65
2686	102.198	126	1.59e-33	5	279	152	30.466	273	270	dapB	6	252	WP_055172029.1	2
2687	76.5568	126	2.67e-33	3	209	128	36.364	273	268	dapB	62	250	WP_154516398.1	45
2688	72.1612	125	3.89e-33	2	197	117	39.086	273	269	dapB	74	259	WP_021634999.1	65
2689	72.1612	124	1.12e-32	2	197	117	39.086	273	269	dapB	74	259	WP_044967688.1	65
2690	71.7949	123	2.74e-32	2	196	125	34.694	273	268	dapB	74	250	WP_109216764.1	57
2691	71.7949	123	3.25e-32	2	196	115	39.796	273	268	dapB	74	250	WP_087165052.1	57
2692	77.6557	119	1.32e-30	2	212	136	34.434	273	268	dapB	58	250	WP_132088225.1	41
2693	98.5348	90.1	1.25e-19	8	269	162	27.509	273	268	dapB	6	242	WP_026513904.1	1
2694	83.1502	75.9	2.19e-14	7	227	135	26.872	273	266	dapB	42	243	WP_066089633.1	46
2701	64.9635	103	8.07e-25	4	178	84	37.079	274	274	dapD	98	237	WP_021430864.1	87
2702	61.6788	91.3	3.2e-20	6	169	73	40.237	274	271	dapD	104	235	WP_022211163.1	94
2703	77.7372	87.8	5.47e-19	6	213	96	34.272	274	271	dapD	60	235	WP_205134236.1	66
2704	61.6788	84	1.48e-17	4	169	79	36.686	274	271	dapD	104	235	WP_022255728.1	94
2705	61.6788	77.8	2.77e-15	4	169	83	34.32	274	271	dapD	104	235	WP_066053466.1	94
2706	33.5766	75.5	2.23e-14	1	92	53	41.304	274	194	dapD	104	185	WP_066083758.1	94
2707	33.2117	67.8	1.13e-11	1	91	54	39.56	274	193	dapD	104	179	WP_069431335.1	89
3058	102.92	236	8.02e-76	6	282	150	42.553	274	274	dapF	1	278	WP_103202986.1	1
3059	102.555	234	3.43e-75	4	281	148	43.416	274	274	dapF	1	277	WP_119297657.1	1
3060	102.555	234	5.48e-75	4	281	149	43.06	274	274	dapF	1	277	WP_117602741.1	1
3061	102.555	233	1.06e-74	5	281	147	43.772	274	274	dapF	1	277	WP_197660749.1	1
3062	102.19	232	4.9e-74	4	280	153	42.5	274	274	dapF	1	278	WP_075718220.1	1
3063	102.555	231	7.47e-74	4	281	148	43.416	274	274	dapF	1	277	WP_208071862.1	1
3064	104.015	231	1.21e-73	5	285	150	42.456	274	274	dapF	1	282	WP_173822040.1	1
3065	104.015	231	1.24e-73	5	285	150	42.456	274	274	dapF	1	282	WP_118447820.1	1
3066	104.015	229	3.02e-73	6	285	150	41.754	274	274	dapF	1	280	WP_058257514.1	1
3067	104.015	229	3.4e-73	5	285	151	42.105	274	274	dapF	1	282	WP_117613860.1	1
3068	104.015	229	3.55e-73	5	285	151	42.105	274	274	dapF	1	282	WP_168933440.1	1
3069	104.015	229	3.87e-73	5	285	151	42.105	274	274	dapF	1	282	WP_117495325.1	1
3070	101.095	229	4.02e-73	5	277	142	45.126	274	270	dapF	1	274	WP_191421848.1	1
3071	103.65	229	4.49e-73	4	284	144	43.31	274	274	dapF	1	277	WP_138263482.1	1
3072	104.015	229	5.66e-73	5	285	151	42.105	274	274	dapF	1	282	WP_118146346.1	1
3073	101.095	229	5.83e-73	4	277	150	41.877	274	270	dapF	1	273	WP_186876934.1	1
3074	103.285	229	9.05e-73	5	283	149	42.403	274	272	dapF	1	280	WP_118398996.1	1
3075	103.65	228	9.71e-73	4	284	144	43.31	274	274	dapF	1	277	WP_006442779.1	1
3076	103.285	229	1.05e-72	5	283	149	42.403	274	272	dapF	1	280	WP_118359426.1	1
3077	104.015	228	1.06e-72	5	285	151	42.105	274	274	dapF	1	282	WP_117657772.1	1
3078	104.015	228	1.22e-72	6	285	150	42.456	274	274	dapF	1	282	WP_119210213.1	1
3079	104.015	228	1.8e-72	5	285	152	41.754	274	274	dapF	1	285	WP_181975590.1	4
3080	101.095	227	2.34e-72	5	277	143	44.765	274	270	dapF	1	274	WP_087178871.1	1
3081	101.46	228	2.6e-72	8	278	141	44.604	274	270	dapF	1	273	WP_087305384.1	1
3082	101.095	227	2.61e-72	4	277	148	42.599	274	270	dapF	1	273	WP_073589625.1	1
3083	103.285	228	2.86e-72	5	283	150	42.049	274	272	dapF	1	280	WP_119196336.1	1
3084	103.285	228	3.05e-72	5	283	150	42.049	274	272	dapF	1	280	WP_117650226.1	1
3085	104.015	227	3.1e-72	4	285	147	41.754	274	274	dapF	1	277	WP_173693677.1	1
3086	101.825	227	3.24e-72	4	279	156	41.577	274	274	dapF	1	277	WP_191385805.1	1
3087	104.015	227	3.46e-72	4	285	147	41.754	274	274	dapF	1	277	WP_009249043.1	1
3088	104.015	227	3.57e-72	4	285	147	41.754	274	274	dapF	1	277	WP_004608510.1	1
3089	103.285	227	4.06e-72	4	283	149	43.11	274	274	dapF	1	280	WP_118288196.1	1
3090	102.555	226	4.39e-72	4	281	152	41.993	274	274	dapF	1	277	WP_005951329.1	1
3091	104.015	227	4.46e-72	5	285	152	41.754	274	274	dapF	1	282	WP_005340964.1	1
3092	104.015	226	4.74e-72	4	285	147	41.754	274	274	dapF	1	277	WP_154322229.1	1
3093	102.92	226	7.31e-72	3	282	151	42.908	274	274	dapF	1	280	WP_186855812.1	1
3094	101.095	226	8.6e-72	5	277	151	41.516	274	270	dapF	1	273	WP_122643580.1	1
3095	104.015	226	8.69e-72	5	285	153	41.404	274	274	dapF	1	285	WP_173794278.1	4
3096	104.015	226	1.04e-71	5	285	153	41.404	274	274	dapF	1	282	WP_040015239.1	1
3097	101.46	225	1.25e-71	3	278	158	40.647	274	273	dapF	1	276	WP_117456816.1	1
3098	102.92	225	1.43e-71	3	282	151	42.908	274	274	dapF	1	280	WP_117536788.1	1
3099	101.095	225	1.52e-71	4	277	145	43.682	274	270	dapF	1	273	WP_087157241.1	1
3100	103.285	226	1.57e-71	5	283	151	41.696	274	272	dapF	1	280	WP_105309442.1	1
3101	100.365	225	1.6e-71	4	275	148	43.636	274	270	dapF	1	273	WP_099386644.1	1
3102	101.095	224	2.67e-71	4	277	149	42.238	274	270	dapF	1	273	WP_059066170.1	1
3103	103.285	224	3.34e-71	4	283	150	42.756	274	274	dapF	1	280	WP_118659586.1	1
3104	101.825	224	3.58e-71	4	279	157	41.219	274	274	dapF	1	277	WP_087271830.1	1
3105	103.65	224	3.64e-71	5	284	149	41.901	274	272	dapF	1	280	WP_123609694.1	1
3106	102.19	224	3.73e-71	4	280	151	42.857	274	274	dapF	1	277	WP_049729051.1	1
3107	103.285	224	3.94e-71	5	283	145	43.463	274	274	dapF	1	277	WP_125475476.1	1
3108	104.38	224	4.53e-71	4	286	148	42.657	274	272	dapF	1	284	WP_016218211.1	1
3109	102.555	224	5.51e-71	5	281	153	41.637	274	274	dapF	1	277	WP_184092970.1	1
3110	102.19	223	6.86e-71	4	280	155	41.429	274	274	dapF	1	277	WP_118208557.1	1
3111	102.555	223	8.59e-71	4	281	156	41.281	274	274	dapF	1	279	WP_031388853.1	1
3112	102.19	223	9.4e-71	4	280	155	41.429	274	274	dapF	1	277	WP_022250552.1	1
3113	101.095	223	9.5e-71	4	277	154	40.433	274	270	dapF	1	273	WP_005602489.1	1
3114	102.19	223	1.13e-70	4	280	155	41.429	274	274	dapF	1	277	WP_173691342.1	1
3115	102.92	223	1.27e-70	6	282	149	42.908	274	274	dapF	1	278	WP_087150143.1	1
3116	101.825	223	1.39e-70	4	279	153	42.652	274	274	dapF	1	277	WP_115481620.1	1
3117	102.19	223	1.54e-70	4	280	154	41.786	274	274	dapF	1	277	WP_028086310.1	1
3118	102.19	223	1.55e-70	4	280	154	41.786	274	274	dapF	1	277	WP_118309688.1	1
3119	101.825	222	1.76e-70	4	279	151	43.369	274	274	dapF	1	277	WP_070087873.1	1
3120	102.19	222	1.86e-70	4	280	157	40.714	274	274	dapF	1	277	WP_072446309.1	1
3121	102.19	222	2.08e-70	4	280	154	41.786	274	274	dapF	1	277	WP_055284412.1	1
3122	101.095	221	3.76e-70	4	277	150	41.877	274	270	dapF	1	273	WP_205154047.1	1
3123	102.92	221	7.38e-70	6	282	150	42.553	274	274	dapF	1	278	WP_150310573.1	1
3124	101.095	221	8.07e-70	4	277	150	41.877	274	270	dapF	1	273	WP_101885148.1	1
3125	102.19	221	9.91e-70	6	280	147	42.857	274	272	dapF	1	275	WP_154427720.1	1
3126	101.095	220	1.27e-69	4	277	150	41.877	274	270	dapF	1	273	WP_073962578.1	1
3127	101.095	220	1.33e-69	4	277	150	41.877	274	270	dapF	1	273	WP_024853250.1	1
3128	102.555	220	1.56e-69	4	281	151	42.349	274	274	dapF	1	277	WP_132275774.1	1
3129	101.095	220	1.6e-69	4	277	149	42.238	274	270	dapF	1	273	WP_064786262.1	1
3130	101.095	220	1.65e-69	4	277	149	42.238	274	270	dapF	1	273	WP_118315622.1	1
3131	102.555	220	2e-69	5	281	159	39.502	274	274	dapF	1	277	WP_161838099.1	1
3132	102.19	220	2.05e-69	4	280	155	41.429	274	274	dapF	1	277	WP_138375585.1	1
3133	101.46	219	2.17e-69	5	278	153	40.647	274	270	dapF	1	274	WP_186866876.1	1
3134	101.095	219	2.39e-69	4	277	149	42.238	274	270	dapF	1	273	WP_055169138.1	1
3135	101.095	219	2.75e-69	4	277	149	42.238	274	270	dapF	1	273	WP_022037264.1	1
3136	101.095	219	2.81e-69	4	277	149	42.238	274	270	dapF	1	273	WP_173864175.1	1
3137	102.19	219	2.81e-69	4	280	155	41.429	274	274	dapF	1	277	WP_118224754.1	1
3138	102.19	219	3.81e-69	5	280	153	41.429	274	273	dapF	1	276	WP_016439325.1	1
3139	102.19	219	4.53e-69	4	280	155	40.714	274	273	dapF	1	276	WP_016440072.1	1
3140	101.095	219	5.27e-69	4	277	149	42.238	274	270	dapF	1	273	WP_009245356.1	1
3141	102.19	219	5.63e-69	4	280	156	40.357	274	273	dapF	1	276	WP_117576397.1	1
3142	101.095	218	6.21e-69	4	277	150	41.877	274	270	dapF	1	273	WP_101878663.1	1
3143	100.73	218	7.38e-69	4	276	153	41.304	274	270	dapF	1	273	WP_109714651.1	1
3144	101.095	218	9.79e-69	4	277	150	41.877	274	270	dapF	1	273	WP_101871004.1	1
3145	102.19	218	9.9e-69	4	280	156	40.357	274	273	dapF	1	276	WP_120090641.1	1
3146	101.46	218	1.08e-68	5	278	149	42.086	274	270	dapF	1	274	WP_205129686.1	1
3147	101.095	218	1.24e-68	4	277	150	41.877	274	270	dapF	1	273	WP_117636470.1	1
3148	101.095	218	1.27e-68	4	277	150	41.877	274	270	dapF	1	273	WP_118006181.1	1
3149	101.825	218	1.36e-68	3	279	157	41.219	274	274	dapF	1	277	WP_006428436.1	1
3150	102.19	217	1.72e-68	5	280	154	41.071	274	273	dapF	1	276	WP_120105063.1	1
3151	101.095	217	1.89e-68	5	277	150	41.877	274	270	dapF	1	273	WP_022074992.1	1
3152	101.825	217	1.92e-68	3	279	157	41.219	274	274	dapF	1	277	WP_195549290.1	1
3153	101.095	217	1.94e-68	5	277	152	41.155	274	270	dapF	1	273	WP_185258532.1	1
3154	103.285	217	2.04e-68	6	283	159	39.223	274	274	dapF	1	281	WP_069429144.1	3
3155	100.365	217	2.12e-68	3	275	156	40.727	274	270	dapF	1	273	WP_205150021.1	1
3156	101.095	217	2.14e-68	4	277	151	41.516	274	270	dapF	1	273	WP_073277098.1	1
3157	104.015	217	2.3e-68	6	285	145	42.807	274	274	dapF	1	278	WP_087152685.1	1
3158	101.095	217	2.46e-68	4	277	150	41.877	274	270	dapF	1	273	WP_101882530.1	1
3159	101.095	217	2.49e-68	4	277	154	40.433	274	270	dapF	1	273	WP_109730912.1	1
3160	101.825	217	2.57e-68	3	279	157	41.219	274	274	dapF	1	277	WP_173784575.1	1
3161	101.825	217	2.63e-68	3	279	157	41.219	274	274	dapF	1	277	WP_022415929.1	1
3162	101.46	217	2.66e-68	4	278	151	42.446	274	272	dapF	1	275	WP_028242412.1	1
3163	102.19	217	2.77e-68	4	280	157	40.714	274	274	dapF	1	277	WP_004221244.1	1
3164	101.095	216	3.24e-68	5	277	150	41.877	274	270	dapF	1	273	WP_155204672.1	1
3165	101.825	217	3.25e-68	3	279	158	40.86	274	274	dapF	1	277	WP_151144956.1	1
3166	101.095	216	3.27e-68	5	277	150	41.877	274	270	dapF	1	273	WP_195937434.1	1
3167	103.285	217	3.59e-68	5	283	160	38.869	274	274	dapF	1	281	WP_009254478.1	3
3168	102.555	216	3.66e-68	4	281	154	41.281	274	274	dapF	1	277	WP_118695033.1	1
3169	101.46	216	3.75e-68	7	278	148	42.446	274	270	dapF	1	274	WP_191403850.1	1
3170	101.825	216	3.97e-68	3	279	157	41.219	274	274	dapF	1	277	WP_090546592.1	1
3171	101.825	216	4.28e-68	3	279	154	42.294	274	274	dapF	1	277	WP_115623460.1	1
3172	101.825	216	4.83e-68	3	279	157	41.219	274	274	dapF	1	277	WP_055182067.1	1
3173	101.825	216	5.15e-68	3	279	155	41.935	274	274	dapF	1	277	WP_090419837.1	1
3174	106.204	216	7.97e-68	6	291	150	40.893	274	274	dapF	1	286	WP_118534561.1	1
3175	101.46	216	8.02e-68	5	278	156	39.568	274	270	dapF	1	274	WP_092872997.1	1
3176	101.095	216	8.41e-68	5	277	150	41.877	274	270	dapF	1	273	WP_055146448.1	1
3177	101.825	216	8.51e-68	3	279	163	39.068	274	274	dapF	1	277	WP_110291767.1	1
3178	101.825	216	8.58e-68	3	279	159	40.502	274	274	dapF	1	277	WP_028234268.1	1
3179	103.65	216	9.36e-68	7	284	154	39.789	274	273	dapF	1	280	WP_118677574.1	3
3180	102.19	215	9.56e-68	4	280	154	41.786	274	274	dapF	1	277	WP_090167410.1	1
3181	101.825	215	9.66e-68	3	279	155	41.935	274	274	dapF	1	277	WP_151622549.1	1
3182	101.095	215	1e-67	5	277	150	41.877	274	270	dapF	1	273	WP_055167013.1	1
3183	101.095	215	1.06e-67	5	277	150	41.877	274	270	dapF	1	273	WP_020436623.1	1
3184	101.825	215	1.24e-67	3	279	155	41.935	274	274	dapF	1	277	WP_018592965.1	1
3185	101.46	215	1.59e-67	7	278	149	42.086	274	270	dapF	1	274	WP_087161264.1	1
3186	101.825	214	1.87e-67	3	279	155	41.935	274	274	dapF	1	277	WP_104805863.1	1
3187	101.825	214	2e-67	3	279	162	39.427	274	274	dapF	1	277	WP_111918271.1	1
3188	101.825	214	2.23e-67	3	279	155	41.935	274	274	dapF	1	277	WP_130182832.1	1
3189	101.825	214	2.43e-67	3	279	158	40.86	274	274	dapF	1	277	WP_173732779.1	1
3190	102.19	214	3.26e-67	4	280	154	41.786	274	274	dapF	1	277	WP_090527599.1	1
3191	101.825	214	3.26e-67	3	279	159	40.502	274	274	dapF	1	277	WP_044936532.1	1
3192	102.555	214	3.43e-67	5	281	155	41.281	274	274	dapF	1	278	WP_106492131.1	1
3193	103.285	214	3.65e-67	5	283	156	40.283	274	274	dapF	1	279	WP_021925335.1	1
3194	101.095	214	3.76e-67	5	277	151	41.516	274	270	dapF	1	273	WP_117861708.1	1
3195	102.19	214	3.88e-67	4	280	157	40	274	273	dapF	1	276	WP_073111375.1	1
3196	101.825	214	4.22e-67	3	279	156	41.577	274	274	dapF	1	277	WP_033143121.1	1
3197	101.825	214	4.56e-67	3	279	159	40.502	274	274	dapF	1	277	WP_090394853.1	1
3198	104.38	214	4.61e-67	5	286	160	38.462	274	274	dapF	1	284	WP_069155749.1	3
3199	101.825	214	4.87e-67	3	279	158	40.86	274	274	dapF	1	277	WP_173793023.1	1
3200	101.095	214	4.98e-67	5	277	151	41.516	274	270	dapF	1	273	WP_015529924.1	1
3201	101.095	213	5.42e-67	4	277	155	40.072	274	270	dapF	1	273	WP_044940049.1	1
3202	101.825	213	5.66e-67	3	279	156	41.577	274	274	dapF	1	277	WP_065544942.1	1
3203	106.204	214	6.75e-67	6	291	151	40.55	274	274	dapF	1	286	WP_118280818.1	1
3204	101.825	213	6.88e-67	3	279	160	40.143	274	274	dapF	1	277	WP_074791485.1	1
3205	102.555	213	7.02e-67	5	281	155	41.281	274	274	dapF	1	278	WP_129258694.1	1
3206	101.46	213	7.03e-67	5	278	147	42.806	274	270	dapF	1	274	WP_009243616.1	1
3207	102.555	213	7.1e-67	5	281	156	40.925	274	274	dapF	1	278	WP_154431598.1	1
3208	104.745	214	7.12e-67	6	287	145	42.16	274	270	dapF	1	283	WP_103241319.1	1
3209	102.19	213	7.25e-67	4	280	157	41.071	274	274	dapF	1	278	WP_120406641.1	1
3210	102.555	213	7.31e-67	5	281	154	41.993	274	274	dapF	1	279	WP_177310341.1	1
3211	101.095	213	7.49e-67	4	277	153	40.794	274	270	dapF	1	273	WP_153920688.1	1
3212	100	213	8.27e-67	3	274	155	39.781	274	270	dapF	1	268	WP_088109843.1	1
3213	102.19	213	8.55e-67	4	280	150	40.357	274	270	dapF	1	273	WP_047774922.1	1
3214	102.555	213	1.01e-66	4	281	155	40.925	274	274	dapF	1	277	WP_118347843.1	1
3215	101.825	213	1.07e-66	3	279	156	41.577	274	274	dapF	1	277	WP_095175435.1	1
3216	101.825	213	1.15e-66	5	279	154	40.86	274	272	dapF	1	275	WP_148410401.1	1
3217	102.19	213	1.18e-66	5	280	146	43.571	274	272	dapF	1	276	WP_118383422.1	1
3218	103.65	213	1.19e-66	4	284	143	40.845	274	270	dapF	1	273	WP_118561150.1	1
3219	102.555	213	1.27e-66	5	281	156	40.925	274	274	dapF	1	278	WP_118634521.1	1
3220	100.73	213	1.28e-66	5	276	153	41.304	274	270	dapF	1	273	WP_132379027.1	1
3221	102.555	213	1.33e-66	5	281	156	40.925	274	274	dapF	1	278	WP_117525023.1	1
3222	101.095	213	1.41e-66	4	277	155	40.072	274	270	dapF	1	273	WP_023921865.1	1
3223	101.095	213	1.52e-66	5	277	150	41.877	274	270	dapF	1	273	WP_087166047.1	1
3224	103.285	213	1.54e-66	5	283	159	39.929	274	274	dapF	1	281	WP_101695316.1	1
3225	103.65	213	1.6e-66	6	284	156	40.141	274	274	dapF	1	280	WP_022215373.1	1
3226	101.095	212	1.95e-66	4	277	155	40.072	274	270	dapF	1	273	WP_118212509.1	1
3227	102.555	212	2.17e-66	5	281	156	40.925	274	274	dapF	1	278	WP_173884888.1	1
3228	102.19	212	2.29e-66	5	280	146	43.571	274	272	dapF	1	276	WP_118452917.1	1
3229	101.825	212	2.37e-66	3	279	161	39.785	274	274	dapF	1	277	WP_022170240.1	1
3230	101.095	212	2.53e-66	4	277	155	40.072	274	270	dapF	1	273	WP_117688361.1	1
3231	103.285	212	2.54e-66	5	283	158	39.576	274	274	dapF	1	279	WP_187565067.1	1
3232	102.92	212	2.6e-66	4	282	158	39.716	274	274	dapF	1	278	WP_201310627.1	1
3233	101.825	212	2.73e-66	3	279	161	39.785	274	274	dapF	1	277	WP_118380809.1	1
3234	100.73	212	3.61e-66	4	276	156	40.217	274	270	dapF	1	273	WP_186873251.1	1
3235	102.92	211	3.94e-66	4	282	155	40.78	274	274	dapF	1	278	WP_009291185.1	1
3236	101.825	211	4.79e-66	3	279	160	40.143	274	274	dapF	1	277	WP_072916821.1	1
3237	106.569	211	6.19e-66	6	292	147	39.041	274	274	dapF	1	279	WP_174088369.1	1
3238	101.46	211	6.22e-66	5	278	148	42.446	274	270	dapF	1	274	WP_004846831.1	1
3239	102.555	211	6.58e-66	4	281	156	40.569	274	274	dapF	1	277	WP_075681671.1	1
3240	101.825	211	6.78e-66	3	279	160	40.143	274	274	dapF	1	277	WP_015550526.1	1
3241	102.555	211	7.08e-66	4	281	158	39.858	274	274	dapF	1	277	WP_006863006.1	1
3242	101.825	211	7.48e-66	3	279	160	40.143	274	274	dapF	1	277	WP_097076020.1	1
3243	101.825	211	7.73e-66	3	279	160	40.143	274	274	dapF	1	277	WP_033152698.1	1
3244	101.46	210	8.02e-66	4	278	153	41.727	274	272	dapF	1	275	WP_090162422.1	1
3245	104.38	211	9.98e-66	6	286	158	39.161	274	270	dapF	1	286	WP_026511906.1	1
3246	103.285	211	1.02e-65	5	283	159	39.223	274	274	dapF	1	279	WP_173718158.1	1
3247	101.46	210	1.25e-65	4	278	154	41.367	274	272	dapF	1	275	WP_028247353.1	1
3248	103.285	210	1.32e-65	5	283	159	39.223	274	274	dapF	1	279	WP_148461117.1	1
3249	102.92	210	1.34e-65	5	282	156	40.426	274	274	dapF	1	278	WP_095142972.1	1
3250	102.555	210	1.41e-65	5	281	156	39.858	274	272	dapF	1	277	WP_118509440.1	1
3251	103.65	210	1.5e-65	6	284	157	39.789	274	274	dapF	1	280	WP_118698616.1	1
3252	101.825	209	1.7e-65	3	279	159	40.502	274	274	dapF	1	277	WP_090154122.1	1
3253	101.095	210	1.74e-65	4	277	155	40.072	274	270	dapF	1	273	WP_050641671.1	1
3254	102.555	210	1.79e-65	5	281	156	39.858	274	272	dapF	1	277	WP_154779608.1	1
3255	105.109	210	1.84e-65	4	288	149	39.583	274	274	dapF	1	277	WP_027296841.1	1
3256	103.285	209	1.97e-65	5	283	154	40.283	274	274	dapF	1	277	WP_092561807.1	1
3257	102.19	209	2.01e-65	5	280	166	37.5	274	274	dapF	1	277	WP_092454977.1	1
3258	105.109	210	2.03e-65	4	288	149	39.583	274	274	dapF	1	277	WP_047832997.1	1
3259	102.92	209	2.32e-65	5	282	162	38.652	274	274	dapF	1	279	WP_022119957.1	1
3260	101.095	209	2.35e-65	3	277	155	41.516	274	272	dapF	1	280	WP_186982311.1	6
3261	106.569	209	2.56e-65	6	292	147	39.041	274	274	dapF	1	279	WP_148448496.1	1
3262	101.825	209	3.2e-65	3	279	158	40.86	274	274	dapF	1	277	WP_173748429.1	1
3263	103.285	209	3.36e-65	5	283	159	39.223	274	274	dapF	1	279	WP_195991840.1	1
3264	106.569	209	3.5e-65	6	292	147	39.041	274	274	dapF	1	279	WP_147603294.1	1
3265	103.65	209	3.69e-65	6	284	157	39.789	274	274	dapF	1	280	WP_117753578.1	1
3266	103.65	209	3.73e-65	6	284	157	39.789	274	274	dapF	1	280	WP_117591911.1	1
3267	102.19	209	4.02e-65	5	280	149	40.714	274	270	dapF	1	273	WP_092474710.1	1
3268	101.825	209	4.42e-65	3	279	161	39.785	274	274	dapF	1	277	WP_096239390.1	1
3269	106.569	209	4.54e-65	6	292	147	39.041	274	274	dapF	1	279	WP_044961559.1	1
3270	103.285	209	5.13e-65	5	283	156	40.283	274	274	dapF	1	279	WP_173742273.1	1
3271	108.029	209	5.28e-65	8	296	157	39.527	274	274	dapF	1	296	WP_196804996.1	1
3272	102.19	208	5.44e-65	5	280	158	40	274	273	dapF	1	277	WP_041714104.1	1
3273	107.299	209	5.87e-65	6	294	161	37.075	274	274	dapF	1	290	WP_027431888.1	1
3274	103.65	208	6.56e-65	6	284	157	39.789	274	274	dapF	1	280	WP_005428029.1	1
3275	103.285	208	6.88e-65	5	283	157	39.929	274	274	dapF	1	279	WP_186994987.1	1
3276	100.73	208	6.93e-65	6	276	143	41.304	274	270	dapF	1	263	WP_024296497.1	1
3277	103.65	208	7.14e-65	6	284	158	39.437	274	274	dapF	1	280	WP_144368815.1	1
3278	106.569	208	7.64e-65	6	292	148	38.699	274	274	dapF	1	279	WP_173756770.1	1
3279	104.015	208	9.7e-65	7	285	155	40	274	274	dapF	1	280	WP_161286559.1	1
3280	101.46	207	9.87e-65	5	278	153	40.288	274	270	dapF	1	273	WP_191344104.1	1
3281	101.825	207	1.13e-64	3	279	159	40.502	274	274	dapF	1	282	WP_206380411.1	6
3282	101.825	207	1.22e-64	3	279	162	39.427	274	274	dapF	1	277	WP_154581569.1	1
3283	106.569	208	1.31e-64	7	292	162	37.671	274	274	dapF	1	290	WP_022774588.1	1
3284	101.46	207	1.4e-64	5	278	153	40.288	274	270	dapF	1	273	WP_072850448.1	1
3285	107.299	207	1.54e-64	6	294	161	37.075	274	274	dapF	1	290	WP_074522122.1	1
3286	106.569	208	1.6e-64	5	292	155	38.014	274	270	dapF	1	288	WP_154496606.1	1
3287	101.46	207	1.66e-64	5	278	153	40.288	274	270	dapF	1	273	WP_087988797.1	1
3288	101.095	207	1.74e-64	4	277	165	37.906	274	272	dapF	1	275	WP_074716500.1	1
3289	104.38	207	1.76e-64	5	286	162	37.762	274	270	dapF	1	286	WP_044913111.1	1
3290	106.569	207	1.8e-64	6	292	147	39.041	274	274	dapF	1	279	WP_118368816.1	1
3291	101.46	207	1.89e-64	5	278	153	40.288	274	270	dapF	1	273	WP_193484337.1	1
3292	107.299	207	1.91e-64	5	294	163	36.395	274	274	dapF	1	290	WP_027438335.1	1
3293	101.825	207	1.93e-64	3	279	162	39.427	274	274	dapF	1	277	WP_209301466.1	1
3294	102.19	207	2.02e-64	5	280	159	39.643	274	273	dapF	1	277	WP_127067956.1	1
3295	106.569	207	2.03e-64	6	292	148	38.699	274	274	dapF	1	279	WP_015526134.1	1
3296	103.285	207	2.14e-64	5	283	160	38.869	274	274	dapF	1	279	WP_173729131.1	1
3297	106.569	207	2.3e-64	7	292	161	38.014	274	274	dapF	1	290	WP_074889780.1	1
3298	106.569	207	2.38e-64	6	292	148	38.699	274	274	dapF	1	279	WP_173736769.1	1
3299	106.569	207	2.44e-64	6	292	148	38.699	274	274	dapF	1	279	WP_173745811.1	1
3300	101.825	207	2.61e-64	3	279	162	39.427	274	274	dapF	1	277	WP_147607228.1	1
3301	106.569	207	2.96e-64	6	292	147	39.041	274	274	dapF	1	279	WP_144093720.1	1
3302	102.555	207	3e-64	6	281	158	39.146	274	272	dapF	1	277	WP_195566594.1	1
3303	101.46	206	3.16e-64	4	278	158	38.849	274	270	dapF	1	274	WP_066052280.1	1
3304	101.825	206	3.32e-64	3	279	163	39.068	274	274	dapF	1	277	WP_022269745.1	1
3305	107.299	207	3.66e-64	5	294	163	36.395	274	274	dapF	1	290	WP_031557187.1	1
3306	102.555	206	3.81e-64	6	281	158	39.146	274	272	dapF	1	277	WP_173682332.1	1
3307	104.015	206	3.91e-64	4	285	158	37.895	274	274	dapF	1	277	WP_091683905.1	1
3308	103.65	206	4.01e-64	6	284	158	39.437	274	274	dapF	1	280	WP_118012407.1	1
3309	103.65	206	4.28e-64	6	284	158	39.437	274	274	dapF	1	280	WP_022389136.1	1
3310	104.38	206	5.03e-64	4	286	165	36.713	274	270	dapF	1	286	WP_029322769.1	1
3311	110.949	206	6.02e-64	7	304	163	36.513	274	274	dapF	1	304	WP_092337134.1	1
3312	102.19	206	6.36e-64	4	280	162	38.929	274	274	dapF	1	277	WP_090299707.1	1
3313	104.38	206	6.39e-64	6	286	158	39.161	274	270	dapF	1	286	WP_026660996.1	1
3314	102.92	206	7.26e-64	6	282	157	39.362	274	272	dapF	1	278	WP_072522037.1	1
3315	104.38	205	8.84e-64	5	286	144	41.259	274	270	dapF	1	278	WP_205148859.1	1
3316	106.934	206	9.08e-64	5	293	162	37.201	274	274	dapF	1	290	WP_103953232.1	1
3317	102.92	205	1.37e-63	4	282	160	39.007	274	274	dapF	1	278	WP_075758391.1	1
3318	102.92	205	1.44e-63	6	282	157	39.362	274	272	dapF	1	278	WP_118039363.1	1
3319	103.285	205	1.48e-63	5	283	159	39.223	274	274	dapF	1	279	WP_147598741.1	1
3320	103.65	205	1.57e-63	6	284	159	39.085	274	274	dapF	1	280	WP_055065837.1	1
3321	102.92	205	1.59e-63	4	282	160	39.007	274	274	dapF	1	278	WP_022374276.1	1
3322	106.204	204	1.8e-63	7	291	148	38.488	274	273	dapF	1	280	WP_044914739.1	3
3323	105.839	204	2.11e-63	6	290	148	38.276	274	272	dapF	1	277	WP_173700638.1	1
3324	105.839	204	2.15e-63	7	290	147	38.621	274	272	dapF	1	277	WP_062808065.1	1
3325	103.65	204	2.41e-63	6	284	159	39.085	274	274	dapF	1	280	WP_117739004.1	1
3326	108.029	205	2.5e-63	8	296	156	39.189	274	274	dapF	1	294	WP_092059143.1	1
3327	105.839	204	2.51e-63	6	290	148	38.276	274	272	dapF	1	277	WP_055052695.1	1
3328	103.65	204	2.55e-63	6	284	159	39.085	274	274	dapF	1	280	WP_117638384.1	1
3329	106.569	204	2.64e-63	6	292	150	38.014	274	274	dapF	1	279	WP_173740602.1	1
3330	101.095	204	3.08e-63	6	277	144	40.433	274	270	dapF	1	263	WP_097003699.1	1
3331	103.285	204	3.52e-63	5	283	160	38.869	274	274	dapF	1	279	WP_022067979.1	1
3332	102.92	204	3.62e-63	4	282	162	38.298	274	274	dapF	1	278	WP_137328320.1	1
3333	100.73	204	3.83e-63	4	276	157	39.855	274	270	dapF	1	273	WP_125128381.1	1
3334	111.314	204	3.97e-63	5	305	148	40.328	274	273	dapF	1	303	WP_159753451.1	1
3335	102.92	204	4.13e-63	4	282	162	38.298	274	274	dapF	1	278	WP_009202844.1	1
3336	101.095	203	4.41e-63	5	277	154	40.433	274	270	dapF	1	273	WP_117785185.1	1
3337	100.73	203	4.51e-63	4	276	157	39.855	274	270	dapF	1	273	WP_004078056.1	1
3338	101.825	203	4.97e-63	3	279	159	40.502	274	274	dapF	1	282	WP_195609150.1	6
3339	102.92	204	5.15e-63	6	282	157	39.362	274	272	dapF	1	278	WP_015541941.1	1
3340	104.015	203	5.22e-63	5	285	145	41.404	274	270	dapF	1	278	WP_205155636.1	1
3341	106.569	203	5.71e-63	6	292	151	37.671	274	274	dapF	1	279	WP_026648269.1	1
3342	104.38	203	6.2e-63	8	286	157	38.462	274	272	dapF	1	281	WP_073993283.1	1
3343	101.46	203	7.75e-63	4	278	156	39.928	274	271	dapF	1	274	WP_155177392.1	1
3344	106.569	203	9.27e-63	6	292	149	38.356	274	274	dapF	1	279	WP_173752796.1	1
3345	102.92	202	1.24e-62	4	282	162	38.298	274	274	dapF	1	278	WP_008393647.1	1
3346	106.569	202	1.24e-62	6	292	151	37.671	274	274	dapF	1	279	WP_055058130.1	1
3347	100.365	202	1.29e-62	4	275	160	39.273	274	270	dapF	1	273	WP_167956960.1	1
3348	106.569	202	1.39e-62	6	292	151	37.671	274	274	dapF	1	279	WP_173721967.1	1
3349	111.679	203	1.46e-62	8	306	156	37.908	274	274	dapF	1	304	WP_092248641.1	1
3350	106.569	202	1.51e-62	6	292	151	37.671	274	274	dapF	1	279	WP_022380493.1	1
3351	104.38	202	1.68e-62	6	286	160	38.462	274	270	dapF	1	286	WP_026491329.1	1
3352	105.839	202	1.76e-62	6	290	150	37.586	274	272	dapF	1	277	WP_055059321.1	1
3353	102.555	202	1.79e-62	5	281	158	39.858	274	274	dapF	1	280	WP_207669129.1	4
3354	105.839	202	1.84e-62	6	290	150	37.586	274	272	dapF	1	277	WP_195982413.1	1
3355	101.095	202	1.84e-62	5	277	161	37.906	274	270	dapF	1	273	WP_066088132.1	1
3356	111.679	202	2.07e-62	8	306	156	37.908	274	274	dapF	1	304	WP_120656011.1	1
3357	105.839	202	2.14e-62	8	290	156	39.655	274	274	dapF	1	287	WP_027207133.1	1
3358	101.095	202	2.19e-62	4	277	163	38.628	274	272	dapF	1	275	WP_029067474.1	1
3359	105.839	202	2.19e-62	6	290	150	37.586	274	272	dapF	1	277	WP_195284401.1	1
3360	101.095	201	2.58e-62	6	277	142	41.155	274	270	dapF	1	263	WP_013271972.1	1
3361	104.015	202	2.59e-62	6	285	159	38.246	274	274	dapF	1	279	WP_118512580.1	1
3362	101.46	201	2.66e-62	4	278	157	39.568	274	271	dapF	1	274	WP_022046423.1	1
3363	101.095	201	2.83e-62	4	277	163	38.628	274	272	dapF	1	275	WP_022747636.1	1
3364	101.825	201	3.04e-62	3	279	169	36.918	274	274	dapF	1	277	WP_029501929.1	1
3365	112.774	202	3.35e-62	8	309	156	37.54	274	274	dapF	1	307	WP_026488830.1	1
3366	102.92	201	4.01e-62	6	282	161	39.007	274	274	dapF	1	279	WP_087220794.1	1
3367	101.46	201	4.11e-62	4	278	157	39.568	274	271	dapF	1	274	WP_171029087.1	1
3368	106.204	201	4.39e-62	7	291	149	38.144	274	273	dapF	1	280	WP_154466983.1	3
3369	100.73	201	4.83e-62	7	276	151	38.406	274	270	dapF	1	263	WP_026891728.1	1
3370	106.204	201	5.49e-62	8	291	161	37.113	274	274	dapF	1	286	WP_103868547.1	1
3371	110.949	201	6.16e-62	7	304	164	36.184	274	274	dapF	1	304	WP_074462300.1	1
3372	102.92	200	6.96e-62	5	282	146	42.199	274	272	dapF	1	275	WP_066736737.1	1
3373	105.839	201	8.09e-62	8	290	160	38.276	274	274	dapF	1	287	WP_073390177.1	1
3374	110.949	201	8.16e-62	7	304	164	36.184	274	274	dapF	1	304	WP_026514685.1	1
3375	101.825	200	1.07e-61	4	279	164	38.71	274	274	dapF	1	277	WP_091235229.1	1
3376	104.38	200	1.14e-61	5	286	160	38.112	274	270	dapF	1	285	WP_026526351.1	1
3377	102.92	200	1.35e-61	6	282	155	40.78	274	274	dapF	1	278	WP_117764221.1	1
3378	100.73	200	1.43e-61	4	276	156	40.58	274	270	dapF	1	274	WP_154457217.1	1
3379	104.38	199	1.91e-61	5	286	149	39.161	274	272	dapF	1	275	WP_195231473.1	1
3380	104.38	199	2.15e-61	5	286	149	39.161	274	272	dapF	1	275	WP_195488440.1	1
3381	102.19	199	2.23e-61	5	280	152	39.286	274	274	dapF	1	268	WP_008397434.1	1
3382	104.38	199	2.29e-61	5	286	148	39.51	274	272	dapF	1	275	WP_195255951.1	1
3383	104.745	199	3.3e-61	4	287	150	40.07	274	272	dapF	1	280	WP_076776208.1	1
3384	108.029	199	3.83e-61	8	296	159	38.851	274	274	dapF	1	298	WP_035784589.1	3
3385	104.745	199	4.02e-61	6	287	146	38.328	274	274	dapF	6	274	WP_173773668.1	1
3386	104.38	198	4.2e-61	5	286	149	39.161	274	272	dapF	1	275	WP_195508928.1	1
3387	106.569	199	4.62e-61	7	292	162	37.671	274	274	dapF	1	290	WP_029233667.1	1
3388	104.38	198	4.68e-61	5	286	149	39.161	274	272	dapF	1	275	WP_173685923.1	1
3389	104.38	198	4.73e-61	5	286	149	39.161	274	272	dapF	1	275	WP_055249346.1	1
[truncated: 38,076 more rows]

## Sheet: Under cut-off
	% alignment	bitscore	evalue	gapopen	length	mismatch	% id	prot length	qend	qseqid	qstart	send	sseqid	sstart
468	34.6154	49.3	1.74e-06	0	54	30	44.444	156	156	accB	103	121	WP_069997618.1	68
469	59.6154	48.5	2.79e-06	2	93	45	35.484	156	147	accB	55	103	WP_151145789.1	26
470	72.4359	48.5	4.02e-06	4	113	55	37.168	156	147	accB	44	128	WP_097015619.1	23
471	65.3846	48.1	4.9e-06	1	102	66	29.412	156	156	accB	55	120	WP_195518497.1	25
473	67.3077	47.8	6.39e-06	4	105	57	35.238	156	156	accB	56	127	WP_041713702.1	30
474	72.4359	47.4	9.06e-06	4	113	55	37.168	156	147	accB	44	128	WP_091684265.1	23
475	68.5897	47	9.57e-06	3	107	55	34.579	156	156	accB	58	119	WP_124951634.1	20
476	61.5385	47.4	9.68e-06	4	96	49	36.458	156	155	accB	62	125	WP_053831381.1	40
477	83.3333	49.3	1e-05	3	130	82	27.692	156	146	accB	17	1182	WP_055194595.1	1065
478	47.4359	47.8	1.04e-05	1	74	45	35.135	156	156	accB	83	141	WP_029233353.1	71
479	34.6154	46.6	1.57e-05	0	54	29	46.296	156	156	accB	103	127	WP_120197193.1	74
480	50	46.6	2.08e-05	2	78	38	41.026	156	156	accB	80	131	WP_103202449.1	61
481	34.6154	46.6	2.17e-05	0	54	30	44.444	156	156	accB	103	147	WP_150027996.1	94
482	34.6154	46.6	2.17e-05	0	54	30	44.444	156	156	accB	103	147	WP_009295757.1	94
483	34.6154	46.6	2.17e-05	0	54	30	44.444	156	156	accB	103	147	WP_173870567.1	94
484	67.3077	46.2	2.29e-05	3	105	58	35.238	156	156	accB	53	118	WP_008751683.1	23
485	34.6154	46.6	2.33e-05	0	54	30	44.444	156	156	accB	103	147	WP_156684443.1	94
486	65.3846	46.2	2.33e-05	3	102	55	36.275	156	156	accB	56	118	WP_008754143.1	26
487	68.5897	45.8	2.5e-05	3	107	56	33.645	156	156	accB	58	119	WP_060931572.1	20
488	83.3333	48.1	2.75e-05	3	130	82	27.692	156	146	accB	17	1182	WP_173884677.1	1065
489	61.5385	45.8	3.19e-05	1	96	56	34.375	156	156	accB	61	134	WP_024726170.1	46
490	49.359	45.4	3.31e-05	1	77	40	38.961	156	155	accB	79	117	WP_053831525.1	48
491	34.6154	46.2	3.75e-05	0	54	30	44.444	156	156	accB	103	149	WP_202185538.1	96
492	83.3333	47.8	3.77e-05	3	130	82	27.692	156	146	accB	17	1182	WP_015561131.1	1065
493	83.3333	47.8	3.77e-05	3	130	82	27.692	156	146	accB	17	1182	WP_118488939.1	1065
494	83.3333	47.4	3.84e-05	3	130	82	27.692	156	146	accB	17	1182	WP_157350675.1	1065
495	83.3333	47.4	3.84e-05	3	130	82	27.692	156	146	accB	17	1182	WP_015521774.1	1065
496	50	45.8	3.85e-05	2	78	38	41.026	156	156	accB	80	133	WP_058258008.1	63
497	34.6154	45.8	3.99e-05	0	54	30	44.444	156	156	accB	103	149	WP_118020738.1	96
498	83.3333	47.4	3.99e-05	3	130	82	27.692	156	146	accB	17	1182	WP_195441837.1	1065
499	34.6154	45.8	4.1e-05	0	54	30	44.444	156	156	accB	103	143	WP_003501712.1	90
610	94.4444	49.3	8.25e-07	1	119	85	27.731	126	120	acpS	3	122	WP_090299043.1	4
611	94.4444	48.5	1.9e-06	1	119	86	26.891	126	120	acpS	3	122	WP_090489474.1	4
612	94.4444	48.5	2e-06	1	119	86	26.891	126	120	acpS	3	122	WP_090155055.1	4
613	98.4127	44.3	6.99e-05	2	124	86	29.032	126	125	acpS	3	124	WP_109729680.1	2
614	64.2857	36.2	0.11	3	81	33	32.099	126	82	acpS	24	204	WP_021937442.1	124
615	69.0476	33.9	0.84	2	87	49	28.736	126	117	acpS	31	264	WP_172455059.1	191
616	41.2698	33.1	1.1	1	52	31	34.615	126	73	acpS	25	121	WP_173887176.1	70
617	52.381	33.5	1.1	0	66	49	25.758	126	72	acpS	7	186	WP_173898658.1	121
618	52.381	33.5	1.1	0	66	49	25.758	126	72	acpS	7	186	WP_173899620.1	121
619	52.381	33.5	1.1	0	66	49	25.758	126	72	acpS	7	186	WP_118045130.1	121
620	52.381	33.5	1.1	0	66	49	25.758	126	72	acpS	7	186	WP_129795543.1	121
621	52.381	33.5	1.1	0	66	49	25.758	126	72	acpS	7	186	WP_118050791.1	121
622	52.381	33.5	1.1	0	66	49	25.758	126	72	acpS	7	186	WP_005427633.1	121
623	52.381	33.5	1.1	0	66	49	25.758	126	72	acpS	7	186	WP_118367618.1	121
624	52.381	33.5	1.1	0	66	49	25.758	126	72	acpS	7	186	WP_118044616.1	121
625	52.381	33.5	1.1	0	66	49	25.758	126	72	acpS	7	186	WP_117997056.1	121
626	52.381	33.5	1.1	0	66	49	25.758	126	72	acpS	7	186	WP_117592492.1	121
627	52.381	33.5	1.1	0	66	49	25.758	126	72	acpS	7	186	WP_144368939.1	121
628	52.381	33.5	1.1	0	66	49	25.758	126	72	acpS	7	186	WP_117638463.1	121
629	52.381	33.5	1.1	0	66	49	25.758	126	72	acpS	7	186	WP_055065754.1	121
630	52.381	33.5	1.1	0	66	49	25.758	126	72	acpS	7	186	WP_195968106.1	121
631	52.381	33.5	1.1	0	66	49	25.758	126	72	acpS	7	186	WP_117739054.1	121
632	41.2698	33.1	1.3	1	52	31	34.615	126	73	acpS	25	144	WP_022118869.1	93
633	65.873	33.5	1.4	2	83	56	22.892	126	85	acpS	10	415	WP_075680165.1	334
634	52.381	32.7	2.1	0	66	49	25.758	126	72	acpS	7	186	WP_055055968.1	121
635	45.2381	32.3	2.2	3	57	29	36.842	126	118	acpS	69	250	WP_066052642.1	194
636	50.7937	31.6	4.4	1	64	42	31.25	126	115	acpS	52	194	WP_132277120.1	133
637	50.7937	31.6	5	1	64	42	31.25	126	115	acpS	52	194	WP_208071641.1	133
638	57.1429	31.2	5.1	2	72	43	34.722	126	92	acpS	25	162	WP_006860193.1	91
639	50.7937	31.2	6	1	64	42	31.25	126	115	acpS	52	194	WP_049730006.1	133
640	81.746	31.2	6.1	3	103	63	28.155	126	93	acpS	2	132	WP_073278297.1	30
641	50.7937	31.2	7.2	1	64	40	29.688	126	68	acpS	5	206	WP_035779614.1	148
642	69.8413	31.2	7.8	4	88	53	28.409	126	89	acpS	2	379	WP_049730069.1	302
643	81.746	30.8	9	3	103	65	26.214	126	93	acpS	2	132	WP_185255162.1	30
653	65.9401	40.4	0.086	8	242	126	24.38	367	271	asd	70	642	WP_118753851.1	418
654	29.4278	38.5	0.29	2	108	55	31.481	367	196	asd	97	535	WP_003507390.1	439
655	66.2125	38.1	0.45	9	243	126	23.868	367	271	asd	70	642	WP_117777046.1	418
656	65.9401	37.4	0.7	8	242	127	23.967	367	271	asd	70	642	WP_092360552.1	418
657	29.4278	37	0.99	2	108	56	30.556	367	196	asd	97	535	WP_044902338.1	439
658	29.4278	37	0.99	2	108	56	30.556	367	196	asd	97	535	WP_003503548.1	439
659	29.4278	37	1	2	108	56	30.556	367	196	asd	97	535	WP_195628745.1	439
660	35.1499	36.6	1.4	4	129	86	27.132	367	288	asd	161	723	WP_118680934.1	602
661	31.8801	36.2	1.9	3	117	65	30.769	367	214	asd	114	561	WP_026890920.1	445
662	25.0681	35.8	2.4	2	92	65	26.087	367	349	asd	259	483	WP_015520454.1	394
663	25.0681	35.4	2.4	2	92	65	26.087	367	349	asd	259	483	WP_118590167.1	394
664	25.0681	35.4	2.5	2	92	65	26.087	367	349	asd	259	483	WP_118412281.1	394
665	18.8011	35	3.9	1	69	47	30.435	367	234	asd	167	184	WP_051207719.1	116
666	23.4332	34.7	5.2	2	86	54	32.558	367	194	asd	109	111	WP_167959042.1	30
667	20.436	34.3	5.7	3	75	48	29.333	367	295	asd	222	269	WP_026504227.1	199
668	45.2316	33.9	5.7	6	166	110	24.699	367	213	asd	58	206	WP_154430667.1	46
669	20.7084	33.9	6.3	4	76	47	28.947	367	295	asd	222	269	WP_006566723.1	199
670	24.7956	34.3	7.4	2	91	54	31.868	367	196	asd	114	535	WP_009253931.1	445
671	13.3515	33.5	9.6	2	49	19	42.857	367	72	asd	28	79	WP_118202777.1	36
672	29.3878	40.4	0.033	4	72	39	36.111	245	223	bamD	154	200	WP_058257343.1	134
673	42.0408	38.1	0.15	4	103	59	27.184	245	106	bamD	4	92	WP_044969955.1	6
674	42.0408	38.1	0.15	4	103	59	27.184	245	106	bamD	4	92	WP_069151010.1	6
675	31.4286	36.2	0.39	1	77	56	24.675	245	77	bamD	1	76	WP_118757883.1	2
676	31.4286	35.8	0.47	1	77	56	24.675	245	77	bamD	1	76	WP_117549994.1	2
677	31.4286	35.4	0.55	1	77	56	24.675	245	77	bamD	1	76	WP_118649542.1	2
678	17.1429	35.8	0.86	0	42	29	30.952	245	44	bamD	3	48	WP_087272035.1	7
679	57.9592	35.4	1.2	7	142	91	26.056	245	151	bamD	13	144	WP_073590967.1	14
680	29.3878	34.3	1.4	1	72	52	25	245	72	bamD	1	71	WP_120123325.1	2
681	31.4286	34.3	1.5	1	77	57	23.377	245	77	bamD	1	76	WP_119999499.1	2
682	31.4286	34.3	1.5	1	77	56	24.675	245	77	bamD	1	76	WP_055272042.1	2
683	29.3878	35.4	1.5	4	72	40	34.722	245	223	bamD	154	200	WP_103203299.1	134
684	31.4286	33.9	1.8	1	77	56	24.675	245	77	bamD	1	76	WP_055222342.1	2
685	31.4286	33.9	2	1	77	56	24.675	245	77	bamD	1	76	WP_015534481.1	2
686	47.3469	33.9	2.3	5	116	67	25.862	245	121	bamD	7	103	WP_101882702.1	6
687	47.3469	33.9	2.7	5	116	67	25.862	245	121	bamD	7	103	WP_064785611.1	6
688	38.7755	34.3	3	3	95	67	24.211	245	95	bamD	3	97	WP_195609145.1	6
689	38.7755	34.3	3.2	3	95	67	24.211	245	95	bamD	3	97	WP_054705168.1	6
690	28.5714	33.9	3.7	2	70	45	30	245	75	bamD	7	76	WP_059068156.1	10
691	30.6122	33.5	5.4	4	75	37	37.333	245	203	bamD	134	555	WP_022772526.1	486
692	49.3878	33.5	5.4	3	121	76	20.661	245	125	bamD	6	115	WP_154780925.1	14
693	30.6122	33.5	5.5	4	75	37	37.333	245	203	bamD	134	555	WP_103869741.1	486
694	32.6531	32.3	5.7	2	80	57	26.25	245	82	bamD	3	81	WP_004614302.1	4
695	35.5102	33.1	7.5	3	87	59	26.437	245	91	bamD	7	93	WP_121057363.1	10
696	42.0408	32.7	9	4	103	56	31.068	245	96	bamD	3	102	WP_115481397.1	6
697	11.4286	32	9.5	1	28	13	50	245	29	bamD	3	29	WP_090419620.1	2
698	9.79592	32.3	9.5	1	24	7	62.5	245	30	bamD	7	36	WP_026497447.1	15
699	9.79592	32.3	9.9	1	24	8	58.333	245	30	bamD	7	36	WP_091819501.1	15
722	45.9091	49.7	7.16e-06	2	101	61	31.683	220	125	can	30	139	WP_078038249.1	42
723	42.2727	49.7	8.06e-06	1	93	61	31.183	220	122	can	30	126	WP_036611291.1	37
724	72.7273	49.7	9.14e-06	6	160	98	29.375	220	189	can	31	189	WP_031550412.1	44
725	40.4545	39.3	0.038	2	89	63	24.719	220	110	can	26	112	WP_053833240.1	24
726	43.6364	37.4	0.14	4	96	60	27.083	220	103	can	14	102	WP_016406721.1	11
727	43.1818	35.4	0.69	4	95	56	29.474	220	112	can	24	105	WP_100041532.1	16
728	43.6364	34.7	1	4	96	62	25	220	103	can	14	99	WP_073587233.1	8
729	42.2727	34.7	1.3	2	93	63	25.806	220	102	can	14	98	WP_201311402.1	8
730	43.1818	34.3	1.4	4	95	57	28.421	220	112	can	24	105	WP_186422308.1	16
731	43.1818	33.5	2.7	4	95	61	25.263	220	102	can	14	98	WP_075759151.1	8
732	44.5455	33.1	4	4	98	53	28.571	220	112	can	24	105	WP_100305433.1	16
733	67.2727	33.5	4.6	4	148	96	25	220	202	can	59	324	WP_027206477.1	188
734	67.2727	33.5	4.8	4	148	96	25	220	202	can	59	324	WP_074754045.1	188
735	43.1818	32.7	4.9	4	95	61	25.263	220	102	can	14	98	WP_008390636.1	8
736	43.1818	32.7	4.9	4	95	61	25.263	220	102	can	14	98	WP_118352662.1	8
737	46.3636	32.7	5	4	102	67	24.51	220	102	can	7	98	WP_144366732.1	1
738	43.1818	32.7	5.1	4	95	61	25.263	220	102	can	14	98	WP_173726298.1	8
739	41.3636	33.5	5.3	4	91	52	27.473	220	127	can	44	157	WP_090488697.1	74
740	43.1818	32.7	5.3	4	95	61	25.263	220	102	can	14	98	WP_055160911.1	8
741	67.2727	33.1	5.6	4	148	96	25	220	202	can	59	324	WP_022756169.1	188
742	41.3636	33.1	5.7	4	91	52	27.473	220	127	can	44	157	WP_099413166.1	74
743	46.8182	33.1	5.7	2	103	73	25.243	220	162	can	61	230	WP_005540810.1	131
744	43.6364	32.3	5.9	4	96	62	25	220	103	can	14	99	WP_073282689.1	8
745	43.6364	32.3	6	4	96	63	23.958	220	103	can	14	98	WP_066053560.1	7
746	67.2727	33.1	6.1	4	148	96	25	220	202	can	59	324	WP_110073687.1	188
747	67.2727	33.1	6.2	4	148	96	25	220	202	can	59	324	WP_092039971.1	188
748	43.6364	32.3	6.6	4	96	63	23.958	220	103	can	14	102	WP_205134147.1	11
749	67.2727	33.1	6.7	4	148	97	24.324	220	202	can	59	324	WP_027219048.1	188
750	54.5455	33.1	7	3	120	77	25	220	202	can	85	317	WP_092873406.1	209
751	67.2727	33.1	7.1	4	148	97	24.324	220	202	can	59	324	WP_027215540.1	188
752	67.2727	33.1	7.1	4	148	97	24.324	220	202	can	59	324	WP_022758068.1	188
753	29.5455	32.3	7.6	3	65	35	27.692	220	204	can	147	113	WP_115622328.1	54
754	41.3636	32.7	7.8	4	91	52	27.473	220	127	can	44	157	WP_099392329.1	74
755	11.3636	32.7	8	0	25	12	52	220	51	can	27	218	WP_069153787.1	194
756	47.7273	32	8.1	4	105	67	23.81	220	102	can	4	99	WP_115804112.1	2
757	11.3636	32.7	8.2	0	25	12	52	220	51	can	27	218	WP_069422798.1	194
758	47.7273	32	8.4	4	105	67	23.81	220	102	can	4	99	WP_110290172.1	2
759	67.2727	32.7	8.8	4	148	97	24.324	220	202	can	59	324	WP_027204061.1	188
760	15.9091	32.3	9.3	1	35	20	34.286	220	181	can	147	85	WP_018596199.1	54
761	38.1818	32	9.8	3	84	55	25	220	103	can	26	99	WP_012199492.1	18
762	38.1818	32	9.9	3	84	55	25	220	103	can	26	99	WP_073274863.1	18
818	74.3671	49.7	3.32e-05	10	235	138	25.106	316	266	coaA	42	218	WP_034443158.1	12
819	75.3165	49.7	3.5e-05	9	238	143	23.95	316	265	coaA	39	218	WP_090298289.1	8
820	58.5443	48.9	5.58e-05	6	185	117	25.946	316	265	coaA	90	218	WP_026525995.1	45
821	66.7722	49.3	7.58e-05	8	211	121	26.54	316	243	coaA	42	197	WP_029232042.1	12
822	76.2658	48.5	8.44e-05	9	241	140	24.481	316	266	coaA	39	220	WP_029319137.1	9
823	59.8101	48.5	8.8e-05	8	189	109	30.159	316	261	coaA	82	218	WP_073108789.1	44
824	52.5316	48.1	8.86e-05	4	166	108	24.096	316	246	coaA	90	200	WP_091822088.1	44
825	66.1392	48.1	0.000107	5	209	125	23.923	316	246	coaA	47	200	WP_022760675.1	17
826	56.0127	47.8	0.00012	6	177	111	25.989	316	243	coaA	76	197	WP_091756903.1	32
827	66.1392	47.8	0.000146	5	209	126	23.445	316	246	coaA	47	200	WP_026497878.1	17
828	58.8608	47.8	0.000152	6	186	121	24.194	316	266	coaA	90	218	WP_026510588.1	44
829	67.0886	47.4	0.000155	9	212	119	25	316	246	coaA	47	200	WP_028234497.1	17
830	58.5443	47	0.000214	5	185	120	24.324	316	265	coaA	90	218	WP_026671080.1	45
831	80.6962	47	0.00023	11	255	148	25.098	316	277	coaA	39	235	WP_026513828.1	8
832	51.5823	47	0.000234	7	163	98	28.834	316	243	coaA	90	197	WP_071175485.1	44
833	79.4304	47	0.000235	11	251	133	25.1	316	280	coaA	47	229	WP_099413678.1	17
834	79.4304	47	0.000246	11	251	133	25.1	316	280	coaA	47	229	WP_090155032.1	17
835	68.038	46.6	0.000303	6	215	128	24.651	316	246	coaA	41	200	WP_031555176.1	11
836	80.0633	46.6	0.000315	11	253	135	24.901	316	282	coaA	47	231	WP_099392233.1	17
837	79.4304	46.6	0.000341	11	251	134	24.701	316	280	coaA	47	230	WP_177209294.1	18
838	60.443	46.2	0.000434	7	191	121	25.131	316	265	coaA	84	217	WP_090417851.1	40
839	73.1013	45.4	0.000581	11	231	127	24.675	316	312	coaA	88	194	WP_026505610.1	5
840	51.5823	45.8	0.000587	5	163	103	25.767	316	243	coaA	90	197	WP_072703242.1	44
841	58.8608	45.8	0.000637	6	186	121	24.194	316	266	coaA	90	218	WP_044913248.1	44
842	66.1392	45.4	0.000865	7	209	123	24.88	316	246	coaA	47	200	WP_028243297.1	17
843	52.5316	44.7	0.001	4	166	108	24.096	316	246	coaA	90	200	WP_091870680.1	44
844	46.8354	43.9	0.002	7	148	86	27.027	316	234	coaA	90	134	WP_123609554.1	6
845	67.7215	44.3	0.002	6	214	129	23.832	316	246	coaA	42	200	WP_029201640.1	12
846	65.5063	43.9	0.002	9	207	115	27.053	316	243	coaA	47	197	WP_092248960.1	17
847	51.5823	43.9	0.002	5	163	104	25.153	316	243	coaA	90	197	WP_074891081.1	44
848	68.3544	43.9	0.003	7	216	124	25	316	246	coaA	42	202	WP_044933059.1	14
849	65.5063	43.9	0.003	9	207	115	27.053	316	243	coaA	47	197	WP_120687551.1	17
850	50.9494	43.5	0.003	6	161	99	26.087	316	248	coaA	90	148	WP_029504610.1	6
851	69.9367	43.1	0.003	7	221	136	20.814	316	308	coaA	90	190	WP_034446019.1	7
852	47.1519	43.1	0.004	8	149	81	29.53	316	234	coaA	90	134	WP_073281591.1	6
853	57.2785	42.7	0.004	8	181	109	25.967	316	267	coaA	90	164	WP_154516210.1	6
854	70.8861	42.7	0.005	8	224	121	25.893	316	289	coaA	89	206	WP_207657821.1	5
855	71.519	42.7	0.005	11	226	124	25.221	316	306	coaA	86	188	WP_073390124.1	3
856	59.1772	42.7	0.005	9	187	115	25.134	316	267	coaA	84	173	WP_154524858.1	9
857	66.1392	42.7	0.006	8	209	117	24.88	316	243	coaA	47	198	WP_151622016.1	18
858	59.1772	42.7	0.006	7	187	120	24.064	316	266	coaA	90	218	WP_022775744.1	44
859	56.962	42.4	0.007	7	180	115	23.333	316	267	coaA	90	164	WP_185259503.1	6
860	46.519	42	0.009	6	147	89	25.85	316	234	coaA	90	135	WP_022766569.1	7
861	68.3544	42.4	0.009	7	216	127	24.537	316	243	coaA	39	197	WP_103870094.1	7
862	46.519	41.6	0.011	7	147	86	27.891	316	234	coaA	90	134	WP_167956603.1	6
863	52.5316	42	0.011	4	166	105	25.904	316	246	coaA	90	200	WP_090814860.1	44
864	48.1013	40.8	0.012	7	152	82	27.632	316	234	coaA	89	135	WP_181899367.1	6
865	70.2532	41.2	0.015	9	222	131	23.423	316	309	coaA	90	190	WP_012200401.1	6
866	47.1519	41.2	0.015	8	149	85	26.846	316	234	coaA	90	134	WP_029323121.1	6
867	46.519	41.2	0.015	6	147	90	25.17	316	234	coaA	90	135	WP_199713038.1	7
868	48.4177	41.2	0.016	7	153	88	26.797	316	237	coaA	90	140	WP_022774399.1	7
869	72.4684	40.8	0.019	12	229	125	24.891	316	312	coaA	90	190	WP_130432093.1	3
870	46.519	40.8	0.023	6	147	91	24.49	316	234	coaA	90	135	WP_120686727.1	7
871	58.5443	40.4	0.028	8	185	103	27.568	316	267	coaA	89	164	WP_151140807.1	5
872	48.7342	40.4	0.029	8	154	86	27.273	316	234	coaA	86	135	WP_022755458.1	3
873	57.5949	40.4	0.03	10	182	109	25.275	316	267	coaA	90	164	WP_035764463.1	6
874	46.519	40	0.033	6	147	92	23.81	316	234	coaA	90	135	WP_092247833.1	7
875	46.519	40	0.036	6	147	90	25.17	316	234	coaA	90	135	WP_022768191.1	7
876	48.7342	40	0.039	8	154	86	27.273	316	234	coaA	86	135	WP_022757846.1	3
877	46.519	40	0.039	6	147	90	25.17	316	234	coaA	90	135	WP_026523046.1	7
878	47.1519	39.7	0.049	8	149	86	26.174	316	234	coaA	90	134	WP_022760252.1	6
879	56.0127	40	0.052	4	177	117	22.599	316	243	coaA	76	197	WP_024867223.1	32
880	47.1519	39.7	0.056	8	149	87	25.503	316	234	coaA	90	134	WP_026509483.1	6
881	48.7342	39.3	0.06	8	154	89	25.325	316	237	coaA	90	140	WP_103870232.1	7
882	46.8354	39.3	0.069	7	148	89	25	316	234	coaA	90	134	WP_073587242.1	6
883	48.7342	39.3	0.074	8	154	89	25.325	316	237	coaA	90	140	WP_074889018.1	7
884	56.962	38.9	0.079	7	180	114	23.889	316	267	coaA	90	165	WP_026655798.1	7
885	47.1519	38.5	0.12	8	149	91	22.819	316	234	coaA	90	135	WP_074791927.1	7
886	47.1519	38.5	0.12	8	149	91	22.819	316	234	coaA	90	135	WP_033154551.1	7
887	47.1519	38.5	0.13	8	149	87	25.503	316	234	coaA	90	134	WP_091869133.1	6
888	56.962	38.1	0.14	7	180	114	23.889	316	267	coaA	90	165	WP_092337068.1	7
889	56.962	38.1	0.15	7	180	115	23.333	316	267	coaA	90	165	WP_074462025.1	7
890	37.9747	38.5	0.15	3	120	74	28.333	316	200	coaA	90	160	WP_120658731.1	44
891	58.8608	38.5	0.16	6	186	123	22.043	316	265	coaA	90	218	WP_026495744.1	45
892	28.481	38.1	0.18	3	90	57	28.889	316	178	coaA	90	89	WP_073276471.1	6
893	46.519	38.1	0.18	7	147	90	25.17	316	234	coaA	90	134	WP_026657355.1	6
894	48.1013	37.7	0.22	7	152	93	24.342	316	237	coaA	90	140	WP_024867308.1	7
895	47.1519	37.7	0.22	8	149	86	26.174	316	234	coaA	90	135	WP_120741558.1	7
896	56.962	37.4	0.26	7	180	115	23.333	316	267	coaA	90	165	WP_092060866.1	7
897	46.519	37.4	0.27	7	147	91	24.49	316	234	coaA	90	134	WP_026664288.1	6
898	56.962	37.4	0.28	7	180	115	23.333	316	267	coaA	90	165	WP_026488721.1	7
899	56.962	37.4	0.3	7	180	114	23.889	316	267	coaA	90	165	WP_026513683.1	7
900	48.1013	37.4	0.33	7	152	94	23.684	316	237	coaA	90	140	WP_071175318.1	7
901	58.5443	37	0.5	5	185	119	24.865	316	265	coaA	90	217	WP_026521177.1	44
902	48.1013	36.6	0.51	7	152	93	24.342	316	237	coaA	90	140	WP_026652338.1	7
903	57.5949	36.6	0.56	7	182	116	23.626	316	267	coaA	88	164	WP_208429719.1	4
904	51.5823	36.6	0.69	3	163	110	21.472	316	243	coaA	90	197	WP_022769787.1	44
905	57.2785	36.2	0.77	8	181	117	21.547	316	267	coaA	90	165	WP_028235838.1	7
906	32.5949	35.8	1.4	4	103	55	29.126	316	165	coaA	64	105	WP_069409561.1	20
907	32.5949	35.8	1.4	4	103	55	29.126	316	165	coaA	64	105	WP_069151258.1	20
908	51.5823	35.4	1.5	4	163	105	24.54	316	243	coaA	90	197	WP_022764430.1	44
909	48.1013	35.4	1.5	7	152	93	24.342	316	237	coaA	90	140	WP_092328676.1	7
910	32.5949	35.4	1.6	4	103	55	29.126	316	165	coaA	64	105	WP_009255157.1	20
911	32.5949	35.4	1.6	4	103	55	29.126	316	165	coaA	64	105	WP_069157436.1	20
912	56.962	34.7	2.2	7	180	116	22.778	316	267	coaA	90	165	WP_029232791.1	7
913	48.1013	34.3	2.9	7	152	94	23.684	316	237	coaA	90	140	WP_022779687.1	7
914	51.5823	34.3	3.4	4	163	103	25.767	316	243	coaA	90	197	WP_026519696.1	44
915	26.2658	34.3	3.8	3	83	59	24.096	316	171	coaA	90	110	WP_072448181.1	31
916	48.1013	33.9	4.1	7	152	94	23.684	316	237	coaA	90	140	WP_026517075.1	7
917	48.1013	33.9	4.1	7	152	94	23.684	316	237	coaA	90	140	WP_013279935.1	7
918	48.1013	33.9	4.2	7	152	94	23.684	316	237	coaA	90	140	WP_026662578.1	7
919	27.8481	33.9	4.8	5	88	36	34.091	316	198	coaA	116	156	WP_075720745.1	86
920	37.9747	34.3	4.8	5	120	71	25.833	316	307	coaA	201	340	WP_005350895.1	226
921	37.9747	34.3	4.8	5	120	71	25.833	316	307	coaA	201	340	WP_118314923.1	226
922	37.9747	34.3	5	5	120	71	25.833	316	307	coaA	201	340	WP_118329534.1	226
923	37.9747	34.3	5.1	5	120	71	25.833	316	307	coaA	201	340	WP_022170599.1	226
924	10.443	30.4	6.8	0	33	19	42.424	316	120	coaA	88	36	WP_139241113.1	4
925	12.3418	32.3	6.9	1	39	22	38.462	316	164	coaA	128	116	WP_024734715.1	78
926	34.1772	33.9	7	6	108	59	30.556	316	128	coaA	24	445	WP_060930190.1	351
927	34.1772	33.9	7	6	108	59	30.556	316	128	coaA	24	445	WP_124952538.1	351
928	57.5949	33.1	7.8	7	182	116	23.626	316	267	coaA	88	164	WP_023354078.1	4
929	26.8987	33.5	8.3	1	85	51	30.588	316	108	coaA	32	112	WP_087222390.1	28
930	45.2532	32.7	8.7	4	143	96	23.776	316	248	coaA	107	153	WP_021429643.1	23
1299	37.7358	46.2	2.92e-05	1	60	31	38.333	159	56	coaD	3	61	WP_115483476.1	2
1300	37.1069	44.3	0.000134	1	59	32	37.288	159	56	coaD	3	62	WP_179974592.1	4
1301	37.1069	44.3	0.000134	1	59	32	37.288	159	56	coaD	3	60	WP_117606034.1	2
1302	96.2264	44.3	0.000139	6	153	74	26.797	159	140	coaD	3	131	WP_173900580.1	2
1303	37.7358	44.3	0.000166	1	60	31	38.333	159	56	coaD	3	61	WP_147598218.1	2
1304	37.7358	43.5	0.000235	1	60	31	38.333	159	56	coaD	3	61	WP_130182479.1	2
1305	37.7358	43.5	0.000261	1	60	31	38.333	159	56	coaD	3	61	WP_148393349.1	2
1306	35.8491	44.7	0.00034	1	57	35	35.088	159	68	coaD	12	571	WP_184092614.1	517
1307	44.0252	44.3	0.000372	1	70	50	27.143	159	72	coaD	3	72	WP_034466281.1	4
1308	37.7358	43.1	0.000416	1	60	31	38.333	159	56	coaD	3	61	WP_065540955.1	2
1309	37.7358	42.7	0.000475	1	60	32	36.667	159	56	coaD	3	61	WP_055065621.1	2
1310	37.7358	42.7	0.000479	1	60	32	36.667	159	56	coaD	3	61	WP_023354864.1	2
1311	37.7358	42.7	0.000519	1	60	32	36.667	159	56	coaD	3	61	WP_031556732.1	2
1312	37.7358	42.4	0.0007	1	60	32	36.667	159	56	coaD	3	61	WP_004842818.1	2
1313	37.7358	42.4	0.000747	1	60	33	35	159	56	coaD	3	61	WP_022375640.1	2
1314	37.7358	42	0.001	1	60	33	35	159	56	coaD	3	61	WP_092870399.1	2
1315	37.7358	42	0.001	1	60	33	35	159	56	coaD	3	61	WP_208427850.1	2
1316	37.7358	41.6	0.001	1	60	33	35	159	56	coaD	3	61	WP_022215553.1	2
1317	37.7358	42	0.001	1	60	33	35	159	56	coaD	3	61	WP_201311906.1	2
1318	42.7673	42.7	0.001	1	68	49	26.471	159	72	coaD	5	72	WP_022766429.1	6
1319	37.7358	41.6	0.001	1	60	33	35	159	56	coaD	3	61	WP_187002750.1	2
1320	69.8113	41.6	0.001	4	111	56	27.027	159	98	coaD	3	102	WP_173743759.1	2
1321	44.0252	42.7	0.001	1	70	50	27.143	159	72	coaD	3	72	WP_090418057.1	4
1322	37.7358	41.6	0.001	1	60	33	35	159	56	coaD	3	61	WP_022389009.1	2
1323	37.7358	41.6	0.001	1	60	33	35	159	56	coaD	3	61	WP_118039558.1	2
1324	37.7358	41.6	0.001	1	60	33	35	159	56	coaD	3	61	WP_005422533.1	2
1325	37.7358	41.6	0.001	1	60	32	36.667	159	56	coaD	3	61	WP_138269856.1	2
1326	37.7358	41.6	0.001	1	60	33	35	159	56	coaD	3	61	WP_072520989.1	2
1327	37.7358	41.2	0.002	1	60	33	35	159	56	coaD	3	61	WP_099385742.1	2
1328	37.7358	41.2	0.002	1	60	34	33.333	159	56	coaD	3	61	WP_009290651.1	2
1329	37.7358	41.2	0.002	1	60	33	35	159	56	coaD	3	61	WP_118359564.1	2
1330	37.7358	41.2	0.002	1	60	33	35	159	56	coaD	3	61	WP_118031465.1	2
1331	37.7358	41.2	0.002	1	60	34	33.333	159	56	coaD	3	61	WP_066736820.1	2
1332	41.5094	41.6	0.002	1	66	40	36.364	159	72	coaD	9	73	WP_092323836.1	8
1333	37.7358	40.8	0.002	1	60	33	35	159	56	coaD	3	61	WP_021943559.1	2
1334	37.7358	40.8	0.003	1	60	34	33.333	159	56	coaD	3	61	WP_161284509.1	2
1335	37.7358	40.8	0.003	1	60	35	31.667	159	56	coaD	3	61	WP_075759440.1	2
1336	49.0566	40.8	0.003	2	78	36	33.333	159	74	coaD	3	69	WP_025489596.1	2
1337	45.9119	41.6	0.003	1	73	53	26.027	159	75	coaD	3	75	WP_073387831.1	4
1338	69.8113	40.4	0.003	4	111	57	26.126	159	98	coaD	3	102	WP_019162026.1	2
1339	45.9119	41.6	0.004	1	73	53	26.027	159	75	coaD	3	75	WP_022753155.1	4
1340	45.9119	41.6	0.004	1	73	53	26.027	159	75	coaD	3	75	WP_034490158.1	4
1341	37.7358	40.4	0.004	1	60	35	31.667	159	56	coaD	3	61	WP_044922877.1	2
1342	103.145	41.6	0.004	6	164	90	23.78	159	149	coaD	3	147	WP_092064963.1	2
1343	45.9119	41.2	0.004	1	73	53	26.027	159	75	coaD	3	75	WP_034490622.1	4
1344	37.7358	40	0.005	1	60	33	35	159	56	coaD	3	61	WP_050641975.1	2
1345	37.7358	40	0.005	1	60	35	31.667	159	56	coaD	3	61	WP_008394220.1	2
1346	37.7358	40	0.005	1	60	33	35	159	56	coaD	3	61	WP_173728820.1	2
1347	37.7358	39.7	0.006	1	60	35	31.667	159	56	coaD	3	61	WP_055231762.1	2
1348	37.7358	39.7	0.006	1	60	35	31.667	159	56	coaD	3	61	WP_024726601.1	2
1349	37.7358	39.3	0.009	1	60	34	33.333	159	56	coaD	3	61	WP_021925443.1	2
1350	37.7358	39.7	0.009	1	60	35	31.667	159	56	coaD	3	61	WP_129700049.1	2
1351	37.7358	39.7	0.009	1	60	36	36.667	159	60	coaD	3	61	WP_071177008.1	2
1352	37.7358	39.3	0.009	1	60	35	31.667	159	56	coaD	3	61	WP_137329575.1	2
1353	44.0252	40	0.011	1	70	48	30	159	72	coaD	3	73	WP_118649904.1	5
1354	37.7358	38.9	0.011	1	60	35	31.667	159	56	coaD	3	61	WP_005947780.1	2
1355	42.1384	40	0.013	1	67	42	34.328	159	78	coaD	12	222	WP_003019597.1	158
1356	37.7358	38.9	0.014	1	60	33	35	159	56	coaD	3	61	WP_118584161.1	2
1357	37.7358	38.5	0.015	1	60	33	35	159	56	coaD	3	61	WP_087152687.1	2
1358	37.7358	38.9	0.016	1	60	34	33.333	159	56	coaD	3	61	WP_026523895.1	2
1359	37.7358	38.5	0.017	1	60	34	33.333	159	56	coaD	3	61	WP_118341392.1	2
1360	37.7358	38.9	0.018	1	60	33	35	159	56	coaD	3	61	WP_132383267.1	2
1361	44.0252	39.7	0.018	1	70	47	31.429	159	72	coaD	3	73	WP_055145729.1	5
1362	44.0252	39.3	0.019	1	70	47	31.429	159	72	coaD	3	73	WP_055223634.1	5
1363	42.7673	39.3	0.023	1	68	50	25	159	72	coaD	5	72	WP_034468334.1	6
1364	42.7673	39.3	0.024	1	68	50	25	159	72	coaD	5	72	WP_034461976.1	6
1365	37.7358	38.5	0.025	1	60	37	35	159	60	coaD	3	61	WP_091755589.1	2
1366	37.7358	38.1	0.025	1	60	36	30	159	56	coaD	3	61	WP_006565697.1	2
1367	42.7673	38.9	0.026	1	68	50	25	159	72	coaD	5	72	WP_035780308.1	6
1368	41.5094	38.5	0.029	1	66	42	33.333	159	72	coaD	9	73	WP_092061833.1	8
1369	44.0252	38.9	0.032	1	70	51	25.714	159	72	coaD	3	72	WP_087164221.1	4
1370	37.7358	38.1	0.033	1	60	37	35	159	60	coaD	3	61	WP_072701035.1	2
1371	34.5912	37.7	0.039	1	55	33	29.091	159	57	coaD	9	65	WP_039946149.1	11
1372	50.9434	38.1	0.04	3	81	45	34.568	159	76	coaD	1	78	WP_009532132.1	1
1373	44.0252	38.5	0.04	1	70	48	30	159	72	coaD	3	74	WP_147566757.1	6
1374	44.0252	38.5	0.04	1	70	48	30	159	72	coaD	3	73	WP_118017830.1	5
1375	41.5094	37.7	0.042	1	66	42	33.333	159	72	coaD	9	73	WP_026490368.1	8
1376	44.0252	38.5	0.044	1	70	48	30	159	72	coaD	3	73	WP_049937848.1	5
1377	44.0252	38.5	0.044	1	70	48	30	159	72	coaD	3	73	WP_120123895.1	5
1378	37.7358	37.4	0.047	1	60	36	30	159	56	coaD	3	61	WP_022171159.1	2
1379	44.0252	38.5	0.047	1	70	48	30	159	72	coaD	3	73	WP_119998747.1	5
1380	44.0252	38.1	0.05	1	70	48	30	159	72	coaD	3	73	WP_118758149.1	5
1381	44.0252	38.1	0.051	1	70	48	30	159	72	coaD	3	73	WP_015534053.1	5
1382	44.0252	38.1	0.053	1	70	48	30	159	72	coaD	3	73	WP_117874860.1	5
1383	44.0252	38.1	0.054	1	70	48	30	159	72	coaD	3	73	WP_055272491.1	5
1384	44.0252	38.1	0.054	1	70	48	30	159	72	coaD	3	73	WP_022215839.1	5
1385	44.0252	38.1	0.056	1	70	48	30	159	72	coaD	3	73	WP_117551126.1	5
1386	77.9874	37.7	0.06	6	124	67	26.613	159	119	coaD	1	105	WP_099385807.1	1
1387	44.0252	38.1	0.062	1	70	48	30	159	72	coaD	3	73	WP_161172207.1	5
1388	33.9623	36.6	0.082	1	54	31	33.333	159	51	coaD	3	55	WP_103201531.1	2
1389	44.0252	37.7	0.084	1	70	45	30	159	72	coaD	3	67	WP_173737652.1	2
1390	44.0252	37.7	0.085	1	70	44	31.429	159	72	coaD	3	67	WP_173767434.1	2
1391	44.0252	37.7	0.086	1	70	44	31.429	159	72	coaD	3	67	WP_186900826.1	2
1392	33.9623	36.6	0.091	1	54	33	27.778	159	56	coaD	9	63	WP_026496492.1	10
1393	101.258	37.4	0.096	7	161	92	24.845	159	153	coaD	5	147	WP_083572517.1	4
1394	25.7862	37.4	0.099	1	41	20	46.341	159	43	coaD	5	44	WP_090486696.1	4
1395	42.7673	37	0.1	3	68	41	32.353	159	67	coaD	5	71	WP_074715433.1	4
1396	25.7862	37.4	0.11	1	41	20	46.341	159	43	coaD	5	44	WP_099412554.1	4
1397	25.7862	37.4	0.12	1	41	20	46.341	159	43	coaD	5	44	WP_099391853.1	4
1398	25.7862	37.4	0.12	1	41	20	46.341	159	43	coaD	5	44	WP_090149784.1	4
1399	35.8491	37.4	0.12	1	57	35	35.088	159	68	coaD	12	546	WP_029233422.1	492
1400	44.0252	37	0.14	1	70	45	30	159	72	coaD	3	67	WP_174088087.1	2
1401	44.0252	37	0.14	1	70	45	30	159	72	coaD	3	67	WP_148445447.1	2
1402	44.0252	37	0.14	1	70	45	30	159	72	coaD	3	67	WP_173762059.1	2
1403	44.0252	37	0.14	1	70	49	28.571	159	72	coaD	3	72	WP_073287751.1	4
1404	62.2642	37	0.16	3	99	60	27.273	159	103	coaD	12	617	WP_013279868.1	524
1405	39.6226	35.8	0.18	2	63	37	30.159	159	56	coaD	1	63	WP_008703533.1	1
1406	25.7862	36.6	0.2	1	41	20	46.341	159	43	coaD	5	44	WP_015549704.1	4
1407	42.1384	36.6	0.2	1	67	44	31.343	159	78	coaD	12	507	WP_186981976.1	443
1408	35.8491	36.6	0.22	1	57	36	33.333	159	68	coaD	12	451	WP_147402859.1	397
1409	44.0252	36.6	0.22	1	70	45	30	159	72	coaD	3	67	WP_118584166.1	2
1410	44.0252	36.6	0.22	1	70	45	30	159	72	coaD	3	67	WP_173716130.1	2
1411	44.0252	36.6	0.23	1	70	45	30	159	72	coaD	3	67	WP_173772510.1	2
1412	44.0252	36.6	0.23	1	70	45	30	159	72	coaD	3	67	WP_148463607.1	2
1413	44.0252	36.2	0.23	1	70	45	30	159	72	coaD	3	67	WP_173773531.1	2
1414	39.6226	36.2	0.23	0	63	46	26.984	159	151	coaD	89	76	WP_066084028.1	14
1415	38.9937	35.8	0.23	2	62	33	37.097	159	58	coaD	3	63	WP_117612813.1	2
1416	44.0252	36.2	0.25	1	70	48	25.714	159	72	coaD	3	67	WP_195415851.1	2
1417	33.9623	35	0.26	1	54	31	33.333	159	51	coaD	3	55	WP_125476991.1	2
1418	33.9623	35.4	0.27	1	54	33	35.185	159	60	coaD	9	61	WP_029233740.1	8
1419	44.0252	36.2	0.27	1	70	46	28.571	159	72	coaD	3	67	WP_173759071.1	2
1420	25.7862	36.2	0.28	1	41	21	43.902	159	43	coaD	5	44	WP_090526407.1	4
1421	44.0252	36.2	0.29	1	70	45	30	159	72	coaD	3	67	WP_022380215.1	2
1422	44.0252	36.2	0.29	1	70	45	30	159	72	coaD	3	67	WP_055151870.1	2
1423	44.0252	36.2	0.29	1	70	45	30	159	72	coaD	3	67	WP_173721713.1	2
1424	44.0252	36.2	0.29	1	70	45	30	159	72	coaD	3	67	WP_026649140.1	2
1425	44.0252	36.2	0.29	1	70	45	30	159	72	coaD	3	67	WP_118330456.1	2
1426	44.0252	36.2	0.29	1	70	45	30	159	72	coaD	3	67	WP_055054128.1	2
1427	44.0252	36.2	0.29	1	70	45	30	159	72	coaD	3	67	WP_008705390.1	2
1428	44.0252	36.2	0.3	1	70	45	30	159	72	coaD	3	67	WP_025581039.1	2
1429	39.6226	35.8	0.3	1	63	43	30.159	159	65	coaD	3	65	WP_117627066.1	4
1430	59.7484	35.8	0.3	1	95	69	25.263	159	93	coaD	1	95	WP_101875386.1	1
1433	38.3929	49.7	9.47e-06	4	86	45	38.372	224	212	cohE	130	193	WP_117788137.1	113
1435	38.3929	48.9	1.92e-05	4	86	46	37.209	224	212	cohE	130	193	WP_118329114.1	113
1436	60.7143	48.9	2.02e-05	7	136	69	31.618	224	212	cohE	86	224	WP_154456626.1	104
1437	38.3929	48.5	2.11e-05	4	86	46	37.209	224	212	cohE	130	193	WP_055052956.1	113
1438	38.3929	48.5	2.63e-05	4	86	46	37.209	224	212	cohE	130	193	WP_118314570.1	113
1439	38.3929	48.5	2.66e-05	4	86	46	37.209	224	212	cohE	130	193	WP_209293310.1	113
1440	67.4107	48.5	2.81e-05	6	151	94	30.464	224	212	cohE	65	228	WP_007156129.1	86
1441	62.5	48.5	2.86e-05	9	140	75	30.714	224	212	cohE	81	199	WP_173902106.1	74
1442	38.3929	48.1	3.22e-05	4	86	46	37.209	224	212	cohE	130	193	WP_004612934.1	113
1443	62.5	48.1	3.75e-05	9	140	75	30.714	224	212	cohE	81	199	WP_161285843.1	74
1444	62.0536	47.8	5.04e-05	8	139	74	32.374	224	212	cohE	81	199	WP_022215023.1	74
1445	95.9821	47.8	5.69e-05	14	215	114	28.837	224	212	cohE	11	218	WP_204611530.1	30
1446	48.2143	47.4	7.26e-05	5	108	62	34.259	224	185	cohE	81	175	WP_087161458.1	74
1447	48.2143	47.4	7.33e-05	5	108	62	34.259	224	185	cohE	81	175	WP_191404879.1	74
1448	64.7321	47	9.4e-05	8	145	81	31.034	224	220	cohE	81	204	WP_125476358.1	74
1449	61.1607	46.6	0.00011	7	137	78	30.657	224	212	cohE	81	198	WP_058257868.1	74
1450	38.3929	46.6	0.00011	4	86	47	36.047	224	212	cohE	130	193	WP_118617853.1	113
1451	60.7143	46.2	0.000165	7	136	77	32.353	224	212	cohE	81	198	WP_101881816.1	74
1452	60.2679	46.2	0.000167	7	135	75	31.852	224	212	cohE	83	198	WP_009004251.1	76
1453	58.0357	45.8	0.0002	9	130	69	34.615	224	212	cohE	88	199	WP_021639143.1	81
1454	61.6071	45.8	0.000206	7	138	74	32.609	224	212	cohE	81	198	WP_006856092.1	74
1455	59.8214	45.8	0.000206	7	134	75	32.836	224	212	cohE	83	198	WP_117602221.1	76
1456	61.1607	45.8	0.000254	8	137	71	32.847	224	212	cohE	83	198	WP_004845141.1	76
1457	60.7143	45.4	0.000278	9	136	79	31.618	224	212	cohE	81	199	WP_015525162.1	74
1458	61.1607	45.4	0.000327	7	137	81	29.197	224	212	cohE	81	199	WP_022398654.1	74
1459	48.6607	45.4	0.000328	5	109	59	33.028	224	194	cohE	92	184	WP_205132995.1	84
1460	65.625	45.4	0.000341	10	147	81	30.612	224	221	cohE	81	205	WP_205131990.1	74
1461	65.625	45.1	0.000385	10	147	82	29.932	224	221	cohE	81	205	WP_087150460.1	74
1462	59.8214	45.1	0.000397	7	134	79	29.851	224	212	cohE	83	198	WP_087177139.1	76
1463	62.0536	45.1	0.000418	8	139	75	32.374	224	212	cohE	81	200	WP_109624829.1	74
1464	61.6071	45.1	0.000456	9	138	76	31.884	224	212	cohE	81	199	WP_006861022.1	74
1465	60.7143	45.1	0.00047	9	136	79	31.618	224	212	cohE	81	199	WP_021978042.1	74
1466	38.8393	45.8	0.000532	3	87	52	35.632	224	212	cohE	127	799	WP_013655279.1	716
1467	61.6071	44.7	0.000552	7	138	74	34.783	224	221	cohE	88	206	WP_026651200.1	81
1468	48.6607	44.7	0.000553	6	109	64	31.193	224	185	cohE	81	175	WP_118347708.1	74
1469	61.6071	44.7	0.000557	9	138	71	32.609	224	212	cohE	83	199	WP_022067458.1	76
1470	48.2143	44.7	0.00059	7	108	56	36.111	224	185	cohE	83	175	WP_026891341.1	76
1471	47.3214	44.7	0.000627	4	106	64	31.132	224	185	cohE	83	175	WP_059069507.1	76
1472	68.3036	44.3	0.000645	6	153	94	31.373	224	214	cohE	65	198	WP_022753029.1	54
1473	62.0536	44.3	0.000652	8	139	73	32.374	224	212	cohE	81	197	WP_021922750.1	73
1474	60.2679	44.3	0.000663	7	135	76	31.111	224	212	cohE	83	198	WP_025657469.1	76
1475	60.2679	44.3	0.000676	7	135	76	31.111	224	212	cohE	83	198	WP_050642301.1	76
1476	62.0536	44.3	0.000677	8	139	73	32.374	224	212	cohE	81	197	WP_007889977.1	73
1477	61.6071	44.3	0.000686	9	138	77	31.159	224	212	cohE	81	199	WP_055056785.1	74
1478	61.6071	44.3	0.000686	9	138	77	31.159	224	212	cohE	81	199	WP_119200570.1	74
1479	59.375	44.3	0.000721	4	133	86	28.571	224	212	cohE	81	198	WP_074649392.1	74
1480	59.375	44.3	0.000742	4	133	86	28.571	224	212	cohE	81	198	WP_031471462.1	74
1481	61.1607	44.3	0.000776	7	137	81	29.197	224	212	cohE	81	199	WP_117523648.1	74
1482	59.8214	44.3	0.000778	7	134	77	31.343	224	212	cohE	83	198	WP_117989034.1	76
1483	61.6071	44.3	0.000779	9	138	74	32.609	224	212	cohE	81	198	WP_075719655.1	74
1484	60.7143	44.3	0.000785	7	136	78	31.618	224	212	cohE	81	198	WP_073962198.1	74
1485	61.6071	44.3	0.000797	9	138	77	31.159	224	212	cohE	81	199	WP_044925585.1	74
1486	60.7143	44.3	0.000815	7	136	78	31.618	224	212	cohE	81	198	WP_118052053.1	74
1487	47.3214	44.3	0.000831	4	106	64	31.132	224	185	cohE	83	175	WP_186874479.1	76
1488	58.4821	43.9	0.001	7	131	73	31.298	224	212	cohE	87	198	WP_074715425.1	80
1489	61.1607	43.9	0.001	7	137	79	29.927	224	212	cohE	81	198	WP_117922154.1	74
1490	48.2143	43.9	0.001	7	108	56	36.111	224	185	cohE	83	175	WP_007718146.1	76
1491	61.1607	43.9	0.001	7	137	79	29.927	224	212	cohE	81	198	WP_186898769.1	74
1492	60.7143	43.5	0.001	7	136	79	30.882	224	212	cohE	81	198	WP_004842911.1	74
1493	61.6071	43.5	0.001	9	138	77	31.159	224	212	cohE	81	199	WP_022389339.1	74
1494	57.1429	43.5	0.001	8	128	69	34.375	224	211	cohE	88	197	WP_130837842.1	81
1495	55.8036	43.5	0.001	9	125	64	36	224	211	cohE	92	198	WP_009252733.1	85
1496	65.625	43.5	0.001	10	147	83	29.932	224	221	cohE	81	206	WP_015542717.1	74
1497	46.4286	43.5	0.001	3	104	66	31.731	224	185	cohE	83	175	WP_008975707.1	76
1498	38.8393	44.7	0.001	3	87	52	35.632	224	212	cohE	127	799	WP_127065278.1	716
1499	57.1429	43.5	0.001	7	128	71	33.594	224	211	cohE	88	198	WP_026523574.1	81
1500	59.8214	43.5	0.001	8	134	76	32.09	224	212	cohE	83	198	WP_024295460.1	76
1501	58.4821	43.5	0.001	10	131	66	33.588	224	211	cohE	88	197	WP_031390022.1	81
1502	60.7143	43.1	0.002	8	136	82	28.676	224	212	cohE	81	198	WP_055214933.1	74
1503	62.9464	43.5	0.002	8	141	82	30.496	224	212	cohE	80	204	WP_193484082.1	72
1504	48.2143	43.5	0.002	7	108	57	35.185	224	185	cohE	83	175	WP_118753827.1	76
1505	60.7143	43.1	0.002	8	136	82	28.676	224	212	cohE	81	198	WP_055285594.1	74
1506	60.7143	43.1	0.002	8	136	82	28.676	224	212	cohE	81	198	WP_041688084.1	74
1507	60.2679	43.1	0.002	7	135	82	29.63	224	212	cohE	81	198	WP_027437486.1	74
1508	46.875	43.1	0.002	4	105	67	29.524	224	185	cohE	83	175	WP_191466580.1	76
1509	38.3929	43.1	0.002	4	86	48	34.884	224	212	cohE	130	193	WP_195968414.1	113
1510	60.7143	43.1	0.002	7	136	80	32.353	224	221	cohE	88	206	WP_074461208.1	81
1511	60.7143	43.1	0.002	7	136	79	33.088	224	221	cohE	88	206	WP_022774010.1	81
1512	60.7143	43.1	0.002	8	136	82	28.676	224	212	cohE	81	198	WP_154300812.1	74
1513	54.0179	43.1	0.002	6	121	70	30.579	224	194	cohE	80	184	WP_072850383.1	72
1514	54.0179	43.1	0.002	6	121	70	30.579	224	194	cohE	80	184	WP_087989098.1	72
1515	61.1607	43.1	0.002	7	137	81	29.197	224	212	cohE	81	199	WP_022172502.1	74
1516	60.7143	43.1	0.002	9	136	72	33.088	224	212	cohE	83	198	WP_118281208.1	76
1517	61.1607	43.1	0.002	7	137	72	32.117	224	212	cohE	83	198	WP_022515777.1	76
1518	61.1607	43.1	0.002	6	137	83	28.467	224	212	cohE	81	200	WP_055272991.1	74
1519	60.2679	43.1	0.002	8	135	77	30.37	224	212	cohE	83	198	WP_021860978.1	76
1520	40.625	42.7	0.002	3	91	54	37.363	224	214	cohE	125	198	WP_022759152.1	110
1521	59.8214	42.7	0.002	8	134	77	31.343	224	212	cohE	83	198	WP_120198412.1	76
1522	40.625	42.7	0.002	3	91	54	37.363	224	214	cohE	125	198	WP_027218159.1	110
1523	59.375	42.7	0.003	6	133	81	29.323	224	212	cohE	83	198	WP_109708627.1	76
1524	58.0357	42.7	0.003	7	130	71	33.077	224	212	cohE	88	199	WP_118676187.1	81
1525	61.6071	42.7	0.003	8	138	75	31.884	224	212	cohE	81	198	WP_014079667.1	74
1526	65.1786	42.4	0.003	5	146	93	28.082	224	212	cohE	68	193	WP_028235216.1	59
1527	59.8214	42.4	0.003	7	134	77	31.343	224	212	cohE	83	198	WP_109730363.1	76
1528	60.7143	42.4	0.004	7	136	83	27.941	224	212	cohE	81	196	WP_008754273.1	72
1529	58.9286	42.4	0.004	6	132	77	32.576	224	211	cohE	83	198	WP_029232148.1	76
1530	53.125	42.4	0.004	4	119	74	28.571	224	185	cohE	68	167	WP_195548623.1	59
1531	46.4286	42.4	0.004	3	104	67	30.769	224	185	cohE	83	175	WP_205149633.1	76
1532	68.3036	42.4	0.004	6	153	99	26.797	224	212	cohE	65	200	WP_005600748.1	56
1533	61.6071	42	0.004	8	138	76	31.159	224	212	cohE	81	198	WP_075678853.1	74
1534	62.0536	42	0.004	8	139	77	29.496	224	212	cohE	81	198	WP_075758889.1	74
1535	65.625	42	0.004	10	147	84	29.252	224	221	cohE	81	206	WP_072521143.1	74
1536	59.8214	42	0.004	8	134	77	31.343	224	212	cohE	83	198	WP_038282050.1	76
1537	37.5	42	0.005	3	84	52	33.333	224	212	cohE	130	193	WP_103952142.1	113
1538	59.8214	42	0.005	8	134	77	31.343	224	212	cohE	83	198	WP_097004198.1	76
1539	59.8214	42	0.005	8	134	77	31.343	224	212	cohE	83	198	WP_013272675.1	76
1540	56.25	42	0.005	6	126	75	32.54	224	211	cohE	88	198	WP_092247022.1	81
1541	45.0893	41.6	0.006	4	101	62	31.683	224	212	cohE	116	193	WP_022518944.1	96
1542	57.1429	41.6	0.006	7	128	72	32.813	224	211	cohE	88	198	WP_026494643.1	81
1543	46.4286	41.6	0.006	6	104	59	32.692	224	211	cohE	113	197	WP_022748585.1	100
1544	60.7143	41.6	0.006	8	136	82	28.676	224	212	cohE	81	196	WP_008751861.1	72
1545	56.6964	41.6	0.006	4	127	85	28.346	224	211	cohE	86	203	WP_053832957.1	82
1546	64.2857	41.6	0.006	5	144	93	27.083	224	210	cohE	68	191	WP_002594698.1	59
1547	61.6071	41.6	0.006	9	138	71	28.986	224	212	cohE	85	215	WP_119221354.1	95
1548	64.2857	41.6	0.006	5	144	93	27.083	224	210	cohE	68	191	WP_118538305.1	59
1549	58.9286	41.6	0.006	6	132	84	28.788	224	212	cohE	83	197	WP_002572476.1	74
1550	65.625	41.6	0.007	8	147	80	30.612	224	215	cohE	81	210	WP_087220457.1	74
1551	61.6071	41.6	0.007	9	138	71	28.986	224	212	cohE	85	215	WP_055217843.1	95
1552	60.7143	41.6	0.007	7	136	81	31.618	224	221	cohE	88	206	WP_026654874.1	81
1553	58.4821	41.6	0.007	4	131	83	29.771	224	212	cohE	83	198	WP_132378182.1	76
1554	61.1607	41.2	0.007	6	137	78	30.657	224	212	cohE	81	198	WP_173782926.1	74
1555	62.0536	41.2	0.007	8	139	73	30.216	224	212	cohE	83	199	WP_130435916.1	76
1556	65.625	41.2	0.008	8	147	84	29.932	224	221	cohE	81	207	WP_021937724.1	74
1557	58.4821	41.2	0.008	5	131	84	29.008	224	212	cohE	83	198	WP_025233061.1	76
1558	58.4821	41.2	0.008	6	131	80	31.298	224	211	cohE	83	198	WP_013280826.1	76
1559	56.6964	41.2	0.008	6	127	71	34.646	224	211	cohE	88	198	WP_022778571.1	81
1560	61.1607	41.2	0.008	7	137	79	29.927	224	212	cohE	81	198	WP_103202510.1	74
1561	37.5	41.2	0.008	3	84	52	33.333	224	212	cohE	130	193	WP_097005050.1	113
1562	60.7143	41.2	0.008	7	136	81	31.618	224	221	cohE	88	206	WP_092336066.1	81
1563	56.25	41.2	0.008	6	126	76	31.746	224	211	cohE	88	198	WP_120656576.1	81
1564	58.4821	41.2	0.008	5	131	84	29.008	224	212	cohE	83	198	WP_100304689.1	76
1565	60.7143	41.2	0.008	6	136	81	29.412	224	212	cohE	81	198	WP_006566711.1	74
1566	61.1607	41.2	0.009	6	137	78	30.657	224	212	cohE	81	198	WP_008391477.1	74
1567	60.2679	41.2	0.009	9	135	76	31.111	224	212	cohE	83	198	WP_022243831.1	76
1568	49.1071	41.2	0.009	6	110	57	32.727	224	185	cohE	83	175	WP_184088672.1	76
1569	64.2857	40.8	0.009	5	144	93	27.083	224	210	cohE	68	191	WP_055161134.1	59
1570	46.4286	41.2	0.009	3	104	68	29.808	224	185	cohE	83	175	WP_173693347.1	76
1571	46.4286	41.2	0.009	3	104	68	29.808	224	185	cohE	83	175	WP_009248517.1	76
1572	59.375	41.2	0.009	6	133	80	30.075	224	212	cohE	83	198	WP_005336329.1	76
1573	46.875	41.2	0.009	4	105	65	31.429	224	185	cohE	83	175	WP_055284226.1	76
1574	64.2857	40.8	0.01	5	144	93	27.083	224	210	cohE	68	191	WP_117528789.1	59
1575	46.875	40.8	0.01	4	105	65	31.429	224	185	cohE	83	175	WP_028085918.1	76
1576	49.5536	40.8	0.01	7	111	55	33.333	224	185	cohE	83	175	WP_120409501.1	76
1577	60.7143	40.8	0.01	7	136	81	31.618	224	221	cohE	88	206	WP_026512959.1	81
1578	58.0357	40.8	0.011	8	130	69	33.846	224	212	cohE	88	197	WP_103240653.1	80
1579	61.6071	40.8	0.011	7	138	77	30.435	224	212	cohE	81	198	WP_099385808.1	74
1580	58.9286	40.8	0.011	8	132	71	33.333	224	214	cohE	88	208	WP_044920845.1	89
1581	46.4286	40.8	0.012	3	104	68	29.808	224	185	cohE	83	175	WP_205153302.1	76
1582	37.5	40.8	0.012	3	84	52	33.333	224	212	cohE	130	193	WP_118344087.1	113
1583	61.1607	40.8	0.012	8	137	77	31.387	224	212	cohE	81	198	WP_183771859.1	74
1584	58.4821	40.8	0.013	6	131	80	31.298	224	211	cohE	83	198	WP_092321850.1	76
1585	47.3214	40.8	0.013	5	106	64	31.132	224	185	cohE	83	175	WP_024732553.1	76
1586	46.875	40.4	0.013	4	105	65	31.429	224	185	cohE	83	175	WP_161158871.1	76
1587	61.1607	40.4	0.013	6	137	85	27.007	224	212	cohE	81	200	WP_004850960.1	74
1588	64.2857	40.4	0.014	5	144	93	27.083	224	210	cohE	68	191	WP_117992236.1	59
1589	58.4821	40.4	0.014	5	131	87	26.718	224	212	cohE	83	198	WP_118707336.1	76
1590	60.2679	40.4	0.014	10	135	75	31.852	224	212	cohE	83	198	WP_004612597.1	76
1591	44.6429	40.4	0.014	3	100	62	33	224	185	cohE	87	175	WP_016219104.1	80
1592	61.1607	40.4	0.014	10	137	73	30.657	224	211	cohE	83	198	WP_195502630.1	76
1593	59.375	40.4	0.014	5	133	88	27.068	224	212	cohE	81	198	WP_027430764.1	74
1594	45.9821	40.4	0.014	5	103	58	31.068	224	177	cohE	81	169	WP_186872108.1	74
1595	46.875	40.4	0.015	4	105	66	30.476	224	185	cohE	83	175	WP_118224064.1	76
1596	61.1607	40.4	0.015	10	137	72	32.117	224	212	cohE	83	198	WP_073271937.1	76
1597	58.4821	40.4	0.015	5	131	85	28.244	224	212	cohE	83	198	WP_075669997.1	76
1598	60.7143	40.4	0.015	8	136	78	31.618	224	212	cohE	81	198	WP_021866704.1	74
1599	46.875	40.4	0.015	4	105	65	31.429	224	185	cohE	83	175	WP_006426555.1	76
1600	61.1607	40.4	0.016	8	137	78	30.657	224	212	cohE	81	198	WP_022375275.1	74
1601	60.7143	40.4	0.017	9	136	76	29.412	224	211	cohE	83	198	WP_055157087.1	76
1602	49.5536	40.4	0.017	6	111	60	32.432	224	185	cohE	81	175	WP_144364314.1	74
1603	62.0536	40.4	0.017	8	139	77	30.935	224	212	cohE	81	200	WP_027294057.1	74
1604	60.7143	40.4	0.017	9	136	76	29.412	224	211	cohE	83	198	WP_008370284.1	76
1605	59.375	40.4	0.017	6	133	80	30.075	224	212	cohE	83	198	WP_029732398.1	76
1606	54.9107	40.4	0.017	3	123	77	31.707	224	194	cohE	72	187	WP_154495273.1	72
1607	59.8214	40	0.018	9	134	78	29.851	224	211	cohE	83	198	WP_173826056.1	76
1608	61.1607	40	0.019	6	137	84	27.737	224	212	cohE	81	200	WP_055222649.1	74
1609	61.1607	40	0.019	6	137	84	27.737	224	212	cohE	81	200	WP_022216463.1	74
1610	61.6071	40	0.02	5	138	89	26.812	224	210	cohE	74	191	WP_066517902.1	65
1611	60.7143	40	0.022	6	136	82	28.676	224	212	cohE	81	198	WP_118475826.1	74
1612	61.1607	40	0.023	7	137	82	27.737	224	212	cohE	81	198	WP_154428594.1	74
1613	60.2679	40	0.023	7	135	80	31.111	224	212	cohE	81	198	WP_208428764.1	74
1614	37.5	39.7	0.023	3	84	53	32.143	224	212	cohE	130	193	WP_074758862.1	113
1615	61.1607	40	0.024	9	137	78	28.467	224	212	cohE	83	199	WP_117834762.1	76
1616	56.25	39.7	0.024	6	126	75	32.54	224	211	cohE	88	198	WP_026515867.1	81
1617	60.7143	39.7	0.024	8	136	75	33.824	224	212	cohE	81	198	WP_023353141.1	74
1618	59.8214	39.7	0.024	7	134	82	28.358	224	212	cohE	83	194	WP_186835346.1	71
1619	60.7143	39.7	0.024	6	136	82	28.676	224	212	cohE	81	198	WP_024727203.1	74
1620	60.2679	39.7	0.024	7	135	83	28.889	224	212	cohE	81	198	WP_012200557.1	74
1621	79.4643	40	0.025	6	178	108	24.719	224	212	cohE	44	243	WP_120406033.1	83
1622	59.8214	39.7	0.025	9	134	77	31.343	224	212	cohE	83	198	WP_009266264.1	76
1623	64.2857	39.7	0.025	5	144	94	26.389	224	210	cohE	68	191	WP_173776410.1	59
1624	58.4821	39.7	0.025	5	131	87	26.718	224	212	cohE	83	198	WP_117559767.1	76
1625	64.7321	39.7	0.026	7	145	87	28.276	224	210	cohE	69	191	WP_073110066.1	61
1626	49.1071	39.7	0.026	6	110	59	30.909	224	185	cohE	83	175	WP_185255413.1	76
1627	37.5	39.7	0.026	3	84	53	32.143	224	212	cohE	130	193	WP_151623864.1	113
1628	64.2857	39.7	0.026	5	144	94	26.389	224	210	cohE	68	191	WP_055057002.1	59
1629	60.7143	39.7	0.027	8	136	83	27.941	224	212	cohE	81	196	WP_060930539.1	72
1630	57.1429	40	0.027	5	128	81	28.125	224	212	cohE	87	237	WP_009534293.1	119
1631	58.4821	39.7	0.027	6	131	83	29.771	224	212	cohE	83	198	WP_005332774.1	76
1632	60.7143	39.7	0.027	6	136	82	28.676	224	212	cohE	81	198	WP_137328913.1	74
1633	58.4821	39.7	0.028	7	131	75	29.771	224	212	cohE	87	198	WP_101694333.1	80
1634	60.2679	39.7	0.028	7	135	84	28.148	224	212	cohE	81	198	WP_029504423.1	74
1635	58.4821	39.7	0.028	6	131	83	29.771	224	212	cohE	83	198	WP_118397194.1	76
1636	60.7143	39.7	0.029	9	136	76	29.412	224	211	cohE	83	198	WP_211134120.1	76
1637	61.1607	39.7	0.03	7	137	80	29.197	224	212	cohE	81	198	WP_197661190.1	74
1638	46.4286	39.3	0.032	3	104	68	29.808	224	185	cohE	83	175	WP_076777395.1	76
1639	64.2857	39.3	0.032	5	144	94	26.389	224	210	cohE	68	191	WP_173818408.1	59
1640	60.7143	39.3	0.033	9	136	76	29.412	224	211	cohE	83	198	WP_195488262.1	76
1641	64.2857	39.3	0.034	5	144	94	26.389	224	210	cohE	68	191	WP_117461307.1	59
1642	46.875	39.3	0.034	4	105	65	31.429	224	185	cohE	83	175	WP_173785187.1	76
1643	58.4821	39.3	0.034	6	131	82	29.771	224	211	cohE	83	198	WP_026487779.1	76
1644	57.1429	39.3	0.035	8	128	70	33.594	224	211	cohE	88	197	WP_035766073.1	81
1645	51.3393	39.3	0.035	4	115	72	27.826	224	181	cohE	68	163	WP_066559574.1	59
1646	49.1071	39.3	0.036	2	110	75	29.091	224	191	cohE	83	181	WP_024734287.1	74
1647	61.1607	39.3	0.036	9	137	79	27.737	224	212	cohE	83	199	WP_195230420.1	76
1648	61.1607	39.3	0.036	9	137	79	27.737	224	212	cohE	83	199	WP_055248555.1	76
1649	49.1071	39.3	0.037	6	110	59	30.909	224	185	cohE	83	175	WP_073587678.1	76
1650	61.1607	39.3	0.037	7	137	83	27.007	224	212	cohE	81	198	WP_074521168.1	74
1651	43.3036	39.3	0.038	5	97	49	37.113	224	212	cohE	122	198	WP_028236397.1	108
1652	62.0536	39.3	0.039	4	139	92	25.899	224	205	cohE	68	187	WP_023920595.1	59
1653	37.5	40	0.04	4	84	53	32.143	224	212	cohE	130	800	WP_053985672.1	720
1654	60.2679	39.3	0.04	6	135	84	28.148	224	212	cohE	81	196	WP_205134376.1	72
1655	45.9821	39.3	0.04	7	103	57	34.951	224	212	cohE	114	198	WP_090166497.1	102
1656	57.1429	39.3	0.041	6	128	74	32.031	224	212	cohE	88	197	WP_069997630.1	80
1657	60.2679	39.3	0.042	8	135	78	29.63	224	212	cohE	83	198	WP_118383867.1	76
1658	60.7143	38.9	0.043	7	136	83	27.941	224	212	cohE	81	198	WP_118558442.1	74
1659	64.2857	38.9	0.044	5	144	95	25.694	224	210	cohE	68	191	WP_173757800.1	59
1660	59.8214	38.9	0.045	8	134	80	29.104	224	212	cohE	83	196	WP_208101113.1	74
1661	64.2857	38.9	0.045	5	144	94	26.389	224	210	cohE	68	191	WP_173745480.1	59
1662	64.2857	38.9	0.046	8	144	89	28.472	224	221	cohE	81	206	WP_173718930.1	74
1663	45.9821	38.9	0.047	5	103	58	33.981	224	212	cohE	114	198	WP_028247077.1	102
1664	59.8214	38.9	0.049	6	134	83	26.119	224	211	cohE	83	198	WP_154524987.1	76
1665	58.4821	38.9	0.049	5	131	86	27.481	224	212	cohE	83	198	WP_022200560.1	76
1666	64.2857	38.9	0.05	5	144	94	26.389	224	210	cohE	68	191	WP_109710575.1	59
1667	64.2857	38.9	0.052	5	144	94	26.389	224	210	cohE	68	191	WP_002587849.1	59
1668	43.3036	38.9	0.053	7	97	48	38.144	224	212	cohE	122	198	WP_015549706.1	108
1669	37.5	38.9	0.053	3	84	54	30.952	224	212	cohE	130	193	WP_054740629.1	113
1670	64.2857	38.9	0.054	5	144	95	25.694	224	210	cohE	68	191	WP_173746812.1	59
1671	59.375	38.9	0.054	5	133	85	29.323	224	212	cohE	81	198	WP_092457516.1	74
1672	58.4821	38.9	0.054	5	131	86	27.481	224	212	cohE	83	198	WP_065547127.1	76
1673	60.2679	38.9	0.054	7	135	84	28.148	224	212	cohE	81	198	WP_087165758.1	74
1674	64.2857	38.9	0.055	5	144	94	26.389	224	210	cohE	68	191	WP_055224558.1	59
1675	48.6607	38.9	0.055	6	109	58	33.028	224	185	cohE	83	175	WP_087155007.1	76
1676	58.4821	38.9	0.055	5	131	86	27.481	224	212	cohE	83	198	WP_002567621.1	76
1677	64.2857	38.5	0.056	5	144	94	26.389	224	210	cohE	68	191	WP_024853352.1	59
1678	56.25	38.9	0.057	6	126	76	31.746	224	211	cohE	88	198	WP_120738094.1	81
1679	61.1607	38.9	0.058	8	137	82	28.467	224	212	cohE	81	199	WP_118511518.1	74
1680	59.375	38.5	0.058	6	133	81	29.323	224	212	cohE	83	198	WP_191384289.1	76
1681	64.2857	38.9	0.059	7	144	90	27.778	224	212	cohE	73	212	WP_091203985.1	79
1682	59.8214	38.5	0.064	7	134	82	27.612	224	212	cohE	83	196	WP_111524323.1	74
1683	64.2857	38.5	0.065	5	144	94	26.389	224	210	cohE	68	191	WP_144093556.1	59
1684	48.6607	38.5	0.065	6	109	65	30.275	224	185	cohE	81	175	WP_015529226.1	74
1685	61.1607	38.5	0.065	9	137	79	29.197	224	211	cohE	81	198	WP_158420963.1	74
1686	58.4821	38.5	0.066	5	131	86	27.481	224	212	cohE	83	198	WP_118018769.1	76
1687	58.4821	38.5	0.069	5	131	86	27.481	224	212	cohE	83	198	WP_002585231.1	76
1688	61.6071	38.5	0.07	5	138	89	26.812	224	210	cohE	74	191	WP_144362647.1	65
1689	65.625	38.5	0.07	8	147	82	30.612	224	221	cohE	81	206	WP_019161694.1	74
1690	58.4821	38.5	0.071	6	131	76	30.534	224	212	cohE	86	197	WP_066090893.1	78
1691	64.2857	38.5	0.071	5	144	94	26.389	224	210	cohE	68	191	WP_008118564.1	59
1692	64.2857	38.5	0.071	8	144	89	28.472	224	221	cohE	81	206	WP_148463022.1	74
1693	64.2857	38.5	0.072	5	144	94	26.389	224	210	cohE	68	191	WP_144123442.1	59
1694	43.3036	38.5	0.072	6	97	46	31.959	224	170	cohE	83	161	WP_073281546.1	76
1695	49.5536	38.5	0.072	6	111	62	30.631	224	185	cohE	81	175	WP_109214618.1	74
1696	61.6071	38.5	0.073	9	138	77	31.884	224	221	cohE	88	205	WP_022153059.1	81
1697	46.875	38.5	0.073	4	105	66	30.476	224	185	cohE	83	175	WP_008398284.1	76
1698	46.875	38.5	0.074	4	105	66	30.476	224	185	cohE	83	175	WP_015574188.1	76
1699	39.2857	38.5	0.077	2	88	57	30.682	224	169	cohE	83	160	WP_122642753.1	76
1700	64.2857	37.7	0.079	5	144	95	25.694	224	210	cohE	68	154	WP_118279463.1	22
1701	41.5179	38.1	0.081	4	93	52	31.183	224	170	cohE	83	161	WP_161839158.1	76
1702	60.2679	38.1	0.082	7	135	78	29.63	224	212	cohE	83	198	WP_167956584.1	76
1703	45.9821	38.1	0.083	5	103	58	31.068	224	177	cohE	81	169	WP_191415851.1	74
1704	40.1786	38.9	0.084	4	90	59	28.889	224	217	cohE	129	511	WP_054742679.1	426
1705	37.5	38.1	0.084	3	84	55	29.762	224	212	cohE	130	193	WP_103953490.1	113
1706	45.9821	38.1	0.085	5	103	58	31.068	224	177	cohE	81	169	WP_087306279.1	74
1707	45.9821	38.1	0.087	5	103	58	31.068	224	177	cohE	81	169	WP_191430972.1	74
1708	44.6429	38.1	0.09	6	100	55	35	224	212	cohE	117	198	WP_090548757.1	105
1709	64.2857	38.1	0.091	5	144	95	25.694	224	210	cohE	68	191	WP_055291083.1	59
1710	55.8036	38.1	0.091	8	125	65	34.4	224	211	cohE	92	197	WP_026509291.1	85
1711	56.6964	38.1	0.097	5	127	86	25.197	224	212	cohE	87	245	WP_009428285.1	127
1712	60.7143	38.1	0.097	7	136	82	29.412	224	212	cohE	81	199	WP_154475491.1	74
1713	62.9464	38.1	0.098	8	141	79	26.95	224	212	cohE	81	199	WP_021926525.1	74
1714	55.8036	37.7	0.1	8	125	66	33.6	224	211	cohE	92	197	WP_026528864.1	85
1715	56.6964	38.1	0.11	5	127	86	25.197	224	212	cohE	87	245	WP_009536291.1	127
1716	46.875	37.7	0.11	4	105	66	30.476	224	185	cohE	83	175	WP_070089189.1	76
1717	30.3571	37.7	0.11	2	68	39	38.235	224	191	cohE	125	181	WP_166434657.1	116
1718	42.4107	37.7	0.11	4	95	55	29.474	224	170	cohE	81	161	WP_091683618.1	74
1719	58.4821	37.7	0.11	5	131	86	27.481	224	212	cohE	83	198	WP_007864529.1	76
1720	62.9464	37.7	0.11	7	141	87	29.787	224	221	cohE	83	206	WP_071176069.1	76
1721	33.9286	37.7	0.12	3	76	44	36.842	224	199	cohE	125	188	WP_166445666.1	116
1722	38.3929	37.7	0.12	4	86	50	32.558	224	212	cohE	130	193	WP_072699957.1	113
1723	30.8036	37.7	0.12	4	69	37	40.58	224	192	cohE	125	175	WP_073390027.1	110
1724	47.7679	37.7	0.12	4	107	73	25.234	224	185	cohE	81	175	WP_005610045.1	74
1725	58.4821	37.7	0.12	6	131	82	29.771	224	211	cohE	83	198	WP_034452199.1	76
1726	42.8571	37.7	0.13	4	96	55	30.208	224	171	cohE	81	162	WP_033139577.1	74
1727	60.2679	37.7	0.13	6	135	85	27.407	224	212	cohE	81	196	WP_118582071.1	72
1728	58.0357	37.4	0.13	6	130	72	30.769	224	212	cohE	92	171	WP_195479071.1	51
1729	55.3571	37.7	0.13	8	124	69	32.258	224	211	cohE	92	197	WP_091866732.1	85
1730	55.3571	37.7	0.13	8	124	69	32.258	224	211	cohE	92	197	WP_022759971.1	85
1731	28.5714	36.6	0.14	3	64	35	39.063	224	192	cohE	130	124	WP_118197831.1	64
1732	59.8214	37.7	0.14	5	134	86	27.612	224	212	cohE	81	198	WP_044958798.1	74
1733	58.4821	37.4	0.14	5	131	86	27.481	224	212	cohE	83	198	WP_048930496.1	76
1734	47.7679	37.4	0.15	6	107	64	29.907	224	185	cohE	83	174	WP_132087087.1	75
1735	58.4821	37.4	0.15	5	131	86	27.481	224	212	cohE	83	198	WP_195415478.1	76
1736	59.8214	37.4	0.15	7	134	79	29.851	224	212	cohE	83	198	WP_087173928.1	76
1737	64.2857	37.4	0.15	5	144	95	25.694	224	210	cohE	68	191	WP_195942870.1	59
1738	58.9286	37.4	0.15	7	132	81	30.303	224	212	cohE	83	198	WP_033124916.1	76
1739	40.1786	37.4	0.17	2	90	61	27.778	224	171	cohE	83	162	WP_151142207.1	76
1740	41.9643	36.6	0.17	1	94	69	24.468	224	222	cohE	129	147	WP_082431318.1	56
1741	56.6964	37.4	0.17	5	127	84	26.772	224	212	cohE	87	206	WP_179011099.1	88
1742	64.2857	37.4	0.18	5	144	95	25.694	224	210	cohE	68	191	WP_118445293.1	59
1743	48.6607	37.4	0.18	6	109	59	32.11	224	185	cohE	83	175	WP_191393514.1	76
1744	55.8036	37.4	0.19	8	125	67	32.8	224	211	cohE	92	197	WP_026660173.1	85
1745	38.3929	36.6	0.19	1	86	61	26.744	224	212	cohE	127	142	WP_118362367.1	59
1746	58.4821	37.4	0.19	6	131	82	29.771	224	211	cohE	83	198	WP_024864770.1	76
1747	45.5357	37	0.19	5	102	62	31.373	224	212	cohE	114	198	WP_072919672.1	102
1748	58.4821	37	0.2	9	131	70	33.588	224	212	cohE	87	198	WP_159751262.1	80
1749	60.7143	37	0.2	8	136	81	29.412	224	212	cohE	81	198	WP_101875389.1	74
1750	56.25	37	0.2	6	126	77	30.952	224	211	cohE	88	198	WP_026512302.1	81
1751	59.8214	37	0.2	8	134	83	26.866	224	212	cohE	83	198	WP_009532136.1	76
1752	53.5714	37	0.21	4	120	81	26.667	224	199	cohE	81	187	WP_092869957.1	74
1753	37.5	37	0.21	3	84	54	30.952	224	212	cohE	130	193	WP_026508800.1	113
1754	59.8214	37	0.21	7	134	79	29.851	224	212	cohE	83	198	WP_004079066.1	76
1755	59.8214	37	0.21	7	134	82	27.612	224	212	cohE	83	196	WP_034212979.1	74
1756	56.25	37	0.22	6	126	77	30.952	224	211	cohE	88	198	WP_022763915.1	81
1757	59.375	37	0.22	9	133	67	33.083	224	212	cohE	88	209	WP_193737291.1	91
1758	58.4821	37	0.22	5	131	87	26.718	224	212	cohE	83	198	WP_054354255.1	76
1759	64.7321	37	0.23	5	145	94	25.517	224	221	cohE	81	208	WP_022170296.1	74
1760	62.5	37	0.24	8	140	81	27.143	224	212	cohE	81	200	WP_173788662.1	74
1761	58.4821	37	0.24	6	131	82	29.771	224	211	cohE	83	198	WP_026518927.1	76
1762	62.5	37	0.25	8	140	81	27.143	224	212	cohE	81	200	WP_008400862.1	74
1763	46.4286	37	0.25	1	104	75	25.962	224	212	cohE	109	230	WP_127067672.1	129
1764	40.1786	37	0.25	2	90	60	28.889	224	171	cohE	83	162	WP_005539625.1	76
1765	61.6071	36.6	0.26	10	138	78	29.71	224	212	cohE	81	198	WP_066732363.1	74
1766	43.3036	36.6	0.28	7	97	49	37.113	224	212	cohE	122	198	WP_090149778.1	108
1767	58.4821	36.6	0.29	6	131	82	29.771	224	211	cohE	83	198	WP_026520671.1	76
1768	62.9464	36.6	0.3	8	141	79	26.241	224	212	cohE	81	198	WP_015514206.1	74
1769	59.375	36.6	0.3	8	133	69	31.579	224	212	cohE	91	199	WP_082891562.1	78
1770	55.3571	36.6	0.31	8	124	69	32.258	224	211	cohE	92	197	WP_026490672.1	85
1771	42.8571	36.6	0.32	4	96	57	28.125	224	171	cohE	81	162	WP_018598168.1	74
1772	36.1607	35.8	0.32	1	81	58	25.926	224	212	cohE	132	138	WP_195997781.1	60
1773	42.8571	36.6	0.32	4	96	57	28.125	224	171	cohE	81	162	WP_029468971.1	74
1774	42.8571	36.2	0.35	5	96	57	31.25	224	177	cohE	86	168	WP_066051682.1	78
1775	37.5	36.2	0.36	3	84	55	29.762	224	212	cohE	130	193	WP_186847584.1	113
1776	47.3214	36.2	0.36	4	106	66	29.245	224	185	cohE	83	175	WP_049727970.1	76
1777	60.7143	36.2	0.37	4	136	89	25.735	224	212	cohE	81	201	WP_021907478.1	74
1778	57.1429	36.2	0.37	6	128	77	29.688	224	212	cohE	88	197	WP_013657239.1	80
1779	47.3214	36.2	0.38	4	106	66	29.245	224	185	cohE	83	175	WP_208068410.1	76
1780	54.4643	36.2	0.38	4	122	83	26.23	224	210	cohE	90	191	WP_129258890.1	76
1781	36.1607	36.6	0.38	1	81	58	25.926	224	212	cohE	132	234	WP_002584945.1	156
1782	37.5	35.8	0.4	1	84	59	27.381	224	212	cohE	129	153	WP_173771738.1	72
1783	47.7679	36.2	0.41	6	107	59	28.972	224	178	cohE	83	174	WP_007593087.1	74
1784	64.7321	36.2	0.42	5	145	94	25.517	224	221	cohE	81	208	WP_055298852.1	74
1785	46.4286	36.2	0.42	7	104	57	33.654	224	212	cohE	114	198	WP_090295875.1	102
1786	42.8571	36.2	0.45	4	96	57	28.125	224	171	cohE	81	162	WP_065541645.1	74
1787	43.75	35.8	0.47	5	98	50	34.694	224	212	cohE	122	198	WP_151624555.1	108
1788	36.1607	36.2	0.48	1	81	58	25.926	224	212	cohE	132	234	WP_132094167.1	156
1789	37.5	35.4	0.5	1	84	59	27.381	224	212	cohE	129	153	WP_114002689.1	72
1790	21.875	35.8	0.51	2	49	27	40.816	224	177	cohE	130	162	WP_179010167.1	115
1791	54.4643	35.8	0.52	7	122	72	31.967	224	211	cohE	92	197	WP_029321362.1	85
1792	42.4107	35.8	0.54	5	95	57	30.526	224	177	cohE	87	170	WP_072853455.1	81
1793	37.5	35.4	0.56	1	84	59	27.381	224	212	cohE	129	153	WP_161210080.1	72
1794	47.7679	35.8	0.57	6	107	59	28.972	224	178	cohE	83	174	WP_128673016.1	74
1795	38.3929	35	0.58	1	86	61	26.744	224	212	cohE	127	131	WP_082413995.1	48
1796	57.5893	35.8	0.58	7	129	79	28.682	224	212	cohE	87	207	WP_078038597.1	89
1797	23.6607	35.8	0.6	2	53	31	35.849	224	181	cohE	130	163	WP_026504825.1	113
1798	44.6429	35.8	0.6	6	100	56	34	224	212	cohE	117	198	WP_028243725.1	105
1799	38.3929	35	0.61	1	86	61	26.744	224	212	cohE	127	131	WP_118010208.1	48
1800	41.9643	35.8	0.61	1	94	69	24.468	224	222	cohE	129	242	WP_117548696.1	151
1801	47.3214	35.8	0.62	4	106	66	29.245	224	185	cohE	83	175	WP_006441395.1	76
1802	62.9464	35.4	0.64	8	141	78	29.078	224	212	cohE	81	201	WP_087272263.1	74
1803	42.8571	35.4	0.64	4	96	57	28.125	224	171	cohE	81	162	WP_095173022.1	74
1804	58.4821	35.4	0.64	8	131	73	31.298	224	212	cohE	87	198	WP_087217729.1	80
1805	61.6071	35.4	0.64	8	138	75	28.986	224	212	cohE	83	199	WP_073992367.1	77
1806	38.3929	35	0.64	1	86	61	26.744	224	212	cohE	127	142	WP_173738093.1	59
1807	44.6429	35.8	0.67	2	100	68	29	224	212	cohE	114	231	WP_195255572.1	134
1808	38.3929	35	0.69	1	86	61	26.744	224	212	cohE	127	131	WP_118371276.1	48
1809	45.9821	35.4	0.69	5	103	59	33.01	224	212	cohE	114	198	WP_090416567.1	102
1810	37.5	35.8	0.7	1	84	59	27.381	224	212	cohE	129	231	WP_195966117.1	150
1811	64.2857	35.4	0.71	5	144	95	25.694	224	210	cohE	68	191	WP_055196060.1	59
1812	38.3929	35.8	0.72	1	86	61	26.744	224	212	cohE	127	231	WP_117613581.1	148
1813	38.3929	35	0.73	1	86	61	26.744	224	212	cohE	127	142	WP_119218651.1	59
1814	57.5893	35.4	0.74	6	129	81	27.132	224	212	cohE	87	207	WP_081832703.1	89
1815	19.6429	35.4	0.76	1	44	25	40.909	224	171	cohE	129	162	WP_092476867.1	119
1816	58.4821	35.4	0.77	5	131	85	28.244	224	212	cohE	83	198	WP_073108391.1	76
1817	46.4286	35.4	0.79	1	104	74	26.923	224	212	cohE	109	230	WP_069432369.1	129
1818	37.5	35.4	0.79	1	84	59	27.381	224	212	cohE	129	231	WP_138346149.1	150
1819	37.5	35.4	0.81	1	84	59	27.381	224	212	cohE	129	231	WP_055216172.1	150
1820	61.6071	35.4	0.82	7	138	83	28.261	224	212	cohE	81	201	WP_003021155.1	74
1821	58.9286	35.4	0.82	6	132	84	28.788	224	212	cohE	83	199	WP_091758437.1	76
1822	37.5	35.4	0.82	1	84	59	27.381	224	212	cohE	129	231	WP_117998372.1	150
1823	37.5	35.4	0.83	1	84	59	27.381	224	212	cohE	129	231	WP_118383589.1	150
1824	41.9643	35	0.85	4	94	55	28.723	224	169	cohE	81	160	WP_196002737.1	74
1825	37.5	35.4	0.86	1	84	59	27.381	224	212	cohE	129	231	WP_077326120.1	150
1826	37.5	35.4	0.87	1	84	60	26.19	224	212	cohE	129	232	WP_119221012.1	151
1827	38.3929	34.7	0.89	1	86	61	26.744	224	212	cohE	127	135	WP_116443696.1	52
1828	61.1607	35	0.89	6	137	81	28.467	224	212	cohE	81	198	WP_201309683.1	74
1829	41.0714	35	0.9	2	92	63	27.174	224	171	cohE	81	162	WP_006906175.1	74
1830	37.5	35.4	0.92	1	84	59	27.381	224	212	cohE	129	231	WP_118649879.1	150
1831	24.5536	35	0.93	2	55	28	40	224	171	cohE	122	162	WP_110289966.1	108
1832	36.1607	35.4	0.93	1	81	59	24.691	224	212	cohE	132	234	WP_118753172.1	156
1833	37.5	35	0.95	1	84	59	27.381	224	212	cohE	129	231	WP_147348927.1	150
1834	37.5	35.4	0.95	1	84	59	27.381	224	212	cohE	129	231	WP_119297898.1	150
1835	43.3036	35	0.96	5	97	51	35.052	224	212	cohE	122	198	WP_033154116.1	108
1836	46.4286	35	1	1	104	74	26.923	224	212	cohE	109	230	WP_005601642.1	129
1837	38.3929	34.7	1	1	86	61	26.744	224	212	cohE	127	142	WP_173756475.1	59
1838	37.5	35	1	1	84	59	27.381	224	212	cohE	129	231	WP_118488588.1	150
1839	46.4286	35	1	1	104	74	26.923	224	212	cohE	109	230	WP_118108774.1	129
1840	42.8571	35	1	4	96	58	27.083	224	171	cohE	81	162	WP_173682939.1	74
1841	37.5	35	1	1	84	59	27.381	224	212	cohE	129	231	WP_118542164.1	150
1842	37.5	35	1.1	1	84	60	26.19	224	212	cohE	129	231	WP_117482444.1	150
1843	38.3929	34.3	1.2	1	86	61	26.744	224	212	cohE	127	142	WP_118665384.1	59
1844	49.5536	34.7	1.2	6	111	63	29.73	224	185	cohE	81	175	WP_115482385.1	74
1845	38.3929	35	1.2	1	86	61	26.744	224	212	cohE	127	231	WP_075720892.1	148
1846	41.9643	34.7	1.2	4	94	55	28.723	224	169	cohE	81	160	WP_008703132.1	74
1847	37.5	35	1.2	1	84	59	27.381	224	212	cohE	129	231	WP_105310139.1	150
1848	49.1071	34.7	1.2	7	110	59	30.909	224	185	cohE	83	175	WP_178051900.1	76
1849	38.3929	35	1.2	1	86	61	26.744	224	212	cohE	127	231	WP_155177838.1	148
1850	37.5	35	1.2	1	84	59	27.381	224	212	cohE	129	231	WP_144362539.1	150
1851	40.625	34.7	1.2	4	91	54	34.066	224	176	cohE	88	160	WP_036599684.1	74
1852	37.5	35	1.3	1	84	60	26.19	224	212	cohE	129	231	WP_005342333.1	150
1853	37.5	35	1.3	1	84	59	27.381	224	212	cohE	129	231	WP_173829619.1	150
1854	54.9107	34.7	1.3	3	123	78	30.081	224	199	cohE	77	173	WP_182438742.1	59
1855	37.5	35	1.3	1	84	60	26.19	224	212	cohE	129	231	WP_004611565.1	150
1856	37.5	35	1.3	1	84	59	27.381	224	212	cohE	129	231	WP_117627417.1	150
1857	61.1607	34.7	1.3	5	137	89	24.818	224	212	cohE	81	201	WP_021845790.1	74
1858	37.5	34.7	1.3	1	84	59	27.381	224	212	cohE	129	231	WP_055264134.1	150
1859	42.8571	34.7	1.3	4	96	57	28.125	224	171	cohE	81	162	WP_173749739.1	74
1860	60.2679	34.7	1.3	9	135	67	31.852	224	211	cohE	88	210	WP_002588787.1	90
1861	41.5179	34.7	1.4	5	93	54	31.183	224	171	cohE	83	162	WP_044902155.1	76
1862	37.5	34.7	1.4	1	84	59	27.381	224	212	cohE	129	231	WP_186872927.1	150
1863	68.3036	34.7	1.4	6	153	94	28.105	224	212	cohE	65	206	WP_009298435.1	65
1864	43.3036	34.7	1.4	5	97	51	35.052	224	212	cohE	122	198	WP_044934479.1	108
1865	41.5179	34.7	1.4	5	93	54	31.183	224	171	cohE	83	162	WP_003503971.1	76
1866	44.6429	34.7	1.5	2	100	68	29	224	212	cohE	114	231	WP_173738642.1	134
1867	37.9464	35	1.6	3	85	53	30.588	224	152	cohE	73	307	WP_072701600.1	224
1868	46.4286	34.7	1.6	1	104	74	26.923	224	212	cohE	109	230	WP_118343050.1	129
1869	61.1607	34.3	1.7	8	137	81	28.467	224	212	cohE	81	198	WP_091228879.1	74
1870	63.3929	34.3	1.7	7	142	85	29.577	224	212	cohE	78	200	WP_006862354.1	67
1871	56.25	34.3	1.9	5	126	78	30.159	224	212	cohE	92	210	WP_173794993.1	90
1872	42.8571	34.3	1.9	5	96	51	32.292	224	170	cohE	81	161	WP_123608706.1	74
1873	37.5	34.3	1.9	1	84	59	27.381	224	212	cohE	129	231	WP_195523060.1	150
1874	36.6071	34.3	2	1	82	51	30.488	224	212	cohE	131	258	WP_154522595.1	183
1875	89.7321	34.7	2	8	201	131	24.378	224	212	cohE	21	483	WP_013657660.1	295
1876	56.6964	34.3	2	5	127	79	29.921	224	212	cohE	91	210	WP_082431222.1	89
1877	10.2679	31.6	2.1	0	23	10	56.522	224	156	cohE	134	28	WP_210091464.1	6
1878	56.25	34.3	2.1	5	126	78	30.159	224	212	cohE	92	210	WP_187115862.1	90
1879	44.6429	34.3	2.1	2	100	70	27	224	212	cohE	114	231	WP_055152303.1	134
1880	44.6429	33.5	2.2	2	100	69	28	224	212	cohE	114	151	WP_082426303.1	54
1881	49.1071	33.9	2.3	3	110	70	31.818	224	194	cohE	85	187	WP_205838959.1	83
1882	44.6429	34.3	2.3	2	100	69	28	224	212	cohE	114	231	WP_173901352.1	134
1883	44.6429	33.9	2.4	2	100	69	28	224	212	cohE	114	231	WP_055059658.1	134
1884	44.6429	33.9	2.4	2	100	69	28	224	212	cohE	114	231	WP_118624543.1	134
1885	56.25	33.9	2.4	5	126	78	30.159	224	212	cohE	92	210	WP_161171363.1	90
1886	24.5536	33.5	2.5	1	55	33	36.364	224	220	cohE	168	69	WP_083334566.1	15
1887	61.1607	33.9	2.5	5	137	88	25.547	224	212	cohE	81	201	WP_111919401.1	74
1888	44.6429	33.1	2.5	2	100	69	28	224	212	cohE	114	125	WP_173020530.1	28
1889	44.6429	33.9	2.5	2	100	69	28	224	212	cohE	114	231	WP_121056860.1	134
1890	44.6429	33.9	2.5	2	100	69	28	224	212	cohE	114	231	WP_118050735.1	134
1891	44.6429	33.9	2.5	2	100	69	28	224	212	cohE	114	231	WP_173724961.1	134
1892	44.6429	33.9	2.5	2	100	69	28	224	212	cohE	114	231	WP_117594106.1	134
1893	44.6429	33.9	2.5	2	100	69	28	224	212	cohE	114	231	WP_055156898.1	134
1894	44.6429	33.9	2.5	2	100	69	28	224	212	cohE	114	231	WP_008688138.1	134
1895	36.6071	33.9	2.6	3	82	49	31.707	224	197	cohE	121	199	WP_180325005.1	120
1896	44.6429	33.9	2.6	2	100	69	28	224	212	cohE	114	231	WP_173907377.1	134
1897	44.6429	33.9	2.6	2	100	69	28	224	212	cohE	114	231	WP_117649057.1	134
1898	44.6429	33.5	2.6	2	100	69	28	224	212	cohE	114	154	WP_154780368.1	57
1899	48.6607	33.9	2.7	6	109	61	30.275	224	185	cohE	83	175	WP_087155860.1	76
1900	44.6429	33.9	2.7	2	100	69	28	224	212	cohE	114	231	WP_173770326.1	134
1901	59.375	33.5	2.8	5	133	82	27.068	224	178	cohE	50	168	WP_087225606.1	47
1902	33.9286	33.5	2.8	3	76	46	34.211	224	201	cohE	130	188	WP_044930281.1	113
1903	61.1607	33.5	2.9	5	137	88	25.547	224	212	cohE	81	201	WP_072449343.1	74
1904	36.6071	33.5	3	3	82	49	31.707	224	197	cohE	121	196	WP_065547642.1	117
1905	16.9643	34.3	3.1	0	38	23	39.474	224	60	cohE	23	103	WP_026496421.1	66
1906	16.9643	34.3	3.2	0	38	23	39.474	224	60	cohE	23	103	WP_026523352.1	66
1907	16.9643	34.3	3.3	0	38	23	39.474	224	60	cohE	23	103	WP_026671044.1	66
1908	38.3929	33.5	3.7	1	86	61	26.744	224	212	cohE	127	231	WP_117606315.1	148
1909	37.5	33.5	3.7	1	84	58	28.571	224	212	cohE	129	230	WP_008115820.1	149
1910	61.1607	33.9	3.8	7	137	81	27.007	224	212	cohE	83	483	WP_127067088.1	359
1911	46.4286	33.5	3.9	1	104	75	25.962	224	212	cohE	109	230	WP_055302182.1	129
1912	46.4286	33.5	4	1	104	75	25.962	224	212	cohE	109	230	WP_007881885.1	129
1913	33.9286	33.1	4	3	76	46	34.211	224	201	cohE	130	188	WP_009259810.1	113
1914	46.4286	33.1	4	1	104	75	25.962	224	212	cohE	109	230	WP_118929599.1	129
1915	44.6429	33.1	4.5	2	100	69	28	224	212	cohE	114	231	WP_195369583.1	134
1916	37.9464	33.5	4.5	3	85	54	29.412	224	152	cohE	73	307	WP_091755155.1	224
1917	19.6429	33.1	4.6	1	44	25	40.909	224	171	cohE	129	162	WP_092562402.1	119
1918	37.9464	33.5	4.7	3	85	54	29.412	224	152	cohE	73	307	WP_071175716.1	224
1919	16.9643	33.5	5.1	0	38	23	39.474	224	60	cohE	23	102	WP_026657437.1	65
1920	53.125	32.7	5.1	6	119	65	31.933	224	194	cohE	78	184	WP_195303862.1	80
1921	36.6071	33.1	5.2	2	82	51	31.707	224	212	cohE	131	236	WP_024348437.1	160
1922	37.5	33.1	5.3	1	84	59	27.381	224	212	cohE	129	231	WP_014081102.1	150
1923	45.9821	33.1	5.4	2	103	71	28.155	224	212	cohE	111	232	WP_118445433.1	132
1924	45.9821	32.7	5.6	2	103	71	28.155	224	212	cohE	111	232	WP_117457278.1	132
1925	69.6429	32.7	6.7	8	156	91	28.846	224	212	cohE	64	206	WP_118743772.1	64
1926	44.6429	32.7	6.9	2	100	69	28	224	212	cohE	114	231	WP_195371684.1	134
1927	52.6786	32.7	7.1	2	118	84	23.729	224	207	cohE	96	347	WP_120655809.1	230
1928	64.7321	32.3	7.1	10	145	81	29.655	224	221	cohE	83	205	WP_154519749.1	76
1929	56.6964	32.3	7.3	6	127	77	29.921	224	212	cohE	92	203	WP_208037372.1	83
1930	55.8036	32.3	7.6	5	125	80	28.8	224	212	cohE	90	209	WP_034448840.1	92
2059	98.3607	49.7	1.84e-08	0	60	37	38.333	61	60	csrA	1	60	WP_026650943.1	1
2062	80.3279	49.7	3.14e-08	0	49	28	42.857	61	49	csrA	1	49	WP_009250528.1	1
2063	80.3279	49.3	3.2e-08	0	49	29	40.816	61	49	csrA	1	49	WP_122643897.1	1
2064	83.6066	49.3	3.23e-08	0	51	29	43.137	61	51	csrA	1	51	WP_109708716.1	1
2065	86.8852	49.3	3.68e-08	0	53	29	45.283	61	53	csrA	1	53	WP_092870845.1	1
2066	85.2459	49.3	3.72e-08	0	52	29	44.231	61	52	csrA	1	52	WP_186837250.1	1
2067	77.0492	49.3	4.33e-08	0	47	28	40.426	61	47	csrA	1	47	WP_179011223.1	1
2068	77.0492	49.7	4.37e-08	0	47	27	42.553	61	47	csrA	1	47	WP_078037380.1	1
2069	98.3607	48.9	4.47e-08	0	60	37	38.333	61	60	csrA	1	60	WP_120739310.1	1
2070	90.1639	49.3	4.71e-08	0	55	35	36.364	61	55	csrA	1	55	WP_013274025.1	1
2071	98.3607	48.9	4.82e-08	0	60	38	36.667	61	60	csrA	1	60	WP_022773626.1	1
2072	98.3607	48.9	5.21e-08	0	60	38	36.667	61	60	csrA	1	60	WP_022765810.1	1
2073	98.3607	48.5	5.44e-08	0	60	38	36.667	61	60	csrA	1	60	WP_022770342.1	1
2074	77.0492	49.3	5.54e-08	0	47	27	42.553	61	47	csrA	1	47	WP_091205137.1	1
2075	98.3607	48.5	5.62e-08	0	60	38	36.667	61	60	csrA	1	60	WP_034445585.1	1
2076	90.1639	48.5	8.1e-08	0	55	35	36.364	61	55	csrA	1	55	WP_073993982.1	1
2077	77.0492	48.1	9.86e-08	0	47	28	40.426	61	47	csrA	1	47	WP_055175243.1	1
2078	77.0492	48.1	1.01e-07	0	47	28	40.426	61	47	csrA	1	47	WP_138341143.1	1
2079	90.1639	47.8	1.43e-07	0	55	35	36.364	61	55	csrA	1	55	WP_097004738.1	1
2080	98.3607	47.8	1.47e-07	1	60	35	38.333	61	60	csrA	1	58	WP_016221564.1	1
2081	86.8852	47.8	1.94e-07	1	53	26	49.057	61	52	csrA	1	53	WP_022154999.1	1
2082	83.6066	47	2.23e-07	0	51	30	41.176	61	51	csrA	1	51	WP_022097402.1	1
2083	77.0492	47.4	2.24e-07	0	47	28	40.426	61	47	csrA	1	47	WP_027640922.1	1
2084	83.6066	47	2.54e-07	0	51	30	41.176	61	51	csrA	1	51	WP_012738509.1	1
2085	83.6066	46.6	3.41e-07	0	51	31	39.216	61	51	csrA	1	51	WP_119212510.1	1
2086	80.3279	47	3.49e-07	0	49	32	34.694	61	49	csrA	1	49	WP_049728566.1	1
2087	80.3279	46.6	3.9e-07	0	49	32	34.694	61	49	csrA	1	49	WP_208068939.1	1
2088	77.0492	46.6	5.28e-07	0	47	28	40.426	61	47	csrA	1	47	WP_074649748.1	1
2089	77.0492	46.6	5.34e-07	0	47	28	40.426	61	47	csrA	1	47	WP_031473889.1	1
2090	77.0492	45.8	7.66e-07	0	47	29	38.298	61	47	csrA	1	47	WP_057571107.1	1
2091	77.0492	45.8	8.45e-07	0	47	28	40.426	61	47	csrA	1	47	WP_165642679.1	1
2092	86.8852	45.4	9.08e-07	1	53	32	37.736	61	53	csrA	1	52	WP_026892306.1	1
2093	77.0492	45.1	1.41e-06	0	47	27	42.553	61	47	csrA	1	47	WP_173879175.1	1
2094	98.3607	45.1	1.61e-06	1	60	36	36.667	61	60	csrA	1	58	WP_159748923.1	1
2095	77.0492	45.1	1.72e-06	0	47	27	42.553	61	47	csrA	1	47	WP_144362710.1	1
2096	98.3607	45.1	1.77e-06	1	60	38	33.333	61	60	csrA	1	58	WP_004071241.1	1
2097	90.1639	44.3	3.33e-06	0	55	36	34.545	61	55	csrA	1	55	WP_118680430.1	1
2098	80.3279	42.7	1.18e-05	0	49	30	38.776	61	49	csrA	1	49	WP_186876047.1	1
2099	98.3607	42.7	1.3e-05	1	60	39	31.667	61	60	csrA	1	58	WP_162205455.1	1
2100	81.9672	42.4	1.36e-05	1	50	29	40	61	50	csrA	1	49	WP_024292876.1	1
2101	86.8852	42	2.42e-05	0	53	32	39.623	61	53	csrA	1	53	WP_029201447.1	1
2102	86.8852	41.6	4.03e-05	0	53	32	39.623	61	53	csrA	1	53	WP_044917326.1	1
2103	83.6066	41.2	5.47e-05	0	51	28	45.098	61	51	csrA	1	51	WP_132378021.1	1
2104	72.1311	41.6	5.59e-05	0	44	25	43.182	61	44	csrA	1	44	WP_118583867.1	1
2105	72.1311	41.6	5.77e-05	0	44	25	43.182	61	44	csrA	1	44	WP_044927561.1	1
2106	72.1311	41.6	5.83e-05	0	44	25	43.182	61	44	csrA	1	44	WP_118202772.1	1
2107	75.4098	40.4	0.00016	0	46	29	36.957	61	46	csrA	1	46	WP_090297779.1	1
2108	72.1311	39.7	0.000356	0	44	28	36.364	61	44	csrA	1	44	WP_155176742.1	1
2109	72.1311	39.3	0.000418	0	44	28	36.364	61	44	csrA	1	44	WP_195287223.1	1
2110	72.1311	39.3	0.000432	0	44	28	36.364	61	44	csrA	1	44	WP_117830644.1	1
2111	72.1311	39.3	0.000441	0	44	28	36.364	61	44	csrA	1	44	WP_022046776.1	1
2112	72.1311	39.3	0.00046	0	44	28	36.364	61	44	csrA	1	44	WP_055262675.1	1
2113	77.0492	38.9	0.000522	0	47	28	40.426	61	47	csrA	1	47	WP_022306197.1	1
2114	72.1311	38.5	0.001	0	44	28	36.364	61	44	csrA	1	44	WP_195288172.1	1
2115	72.1311	38.5	0.001	0	44	28	36.364	61	44	csrA	1	44	WP_022045067.1	1
2116	81.9672	38.1	0.001	0	50	33	34	61	50	csrA	1	50	WP_154520041.1	1
2117	91.8033	38.1	0.001	0	56	37	33.929	61	56	csrA	1	56	WP_055039490.1	1
2118	91.8033	38.1	0.001	0	56	37	33.929	61	56	csrA	1	56	WP_118587610.1	1
2119	91.8033	38.1	0.001	0	56	37	33.929	61	56	csrA	1	56	WP_007884711.1	1
2120	98.3607	37.7	0.001	1	60	34	40	61	60	csrA	1	58	WP_010166262.1	1
2121	91.8033	37.7	0.001	0	56	39	30.357	61	56	csrA	1	56	WP_154428238.1	1
2122	75.4098	37.7	0.002	0	46	31	32.609	61	46	csrA	1	46	WP_170830756.1	1
2123	75.4098	37.4	0.002	0	46	30	34.783	61	46	csrA	1	46	WP_090549529.1	1
2124	72.1311	37	0.003	0	44	25	43.182	61	44	csrA	1	44	WP_103240749.1	1
2125	91.8033	37	0.004	0	56	38	32.143	61	56	csrA	1	56	WP_118126144.1	1
2126	91.8033	37	0.004	0	56	38	32.143	61	56	csrA	1	56	WP_055169403.1	1
2127	91.8033	37	0.004	0	56	38	32.143	61	56	csrA	1	56	WP_118203858.1	1
2128	72.1311	36.6	0.005	0	44	29	34.091	61	44	csrA	1	44	WP_195287787.1	1
2129	72.1311	36.2	0.006	0	44	29	34.091	61	44	csrA	1	44	WP_055264196.1	1
2130	72.1311	36.2	0.007	0	44	29	34.091	61	44	csrA	1	44	WP_155175276.1	1
2131	98.3607	36.2	0.008	0	60	41	31.667	61	60	csrA	1	60	WP_055306476.1	1
2132	72.1311	36.2	0.008	0	44	29	34.091	61	44	csrA	1	44	WP_195492106.1	1
2133	98.3607	36.2	0.008	0	60	41	31.667	61	60	csrA	1	60	WP_055175371.1	1
2134	98.3607	36.2	0.008	0	60	41	31.667	61	60	csrA	1	60	WP_055175997.1	1
2135	98.3607	36.2	0.008	0	60	41	31.667	61	60	csrA	1	60	WP_055306685.1	1
2136	72.1311	33.9	0.046	0	44	29	34.091	61	44	csrA	1	44	WP_118772895.1	1
2137	72.1311	33.9	0.047	0	44	28	36.364	61	44	csrA	1	44	WP_161839804.1	1
2138	72.1311	33.9	0.047	0	44	29	34.091	61	44	csrA	1	44	WP_186899819.1	1
2139	72.1311	33.9	0.05	0	44	29	34.091	61	44	csrA	1	44	WP_015519939.1	1
2140	72.1311	33.9	0.052	0	44	29	34.091	61	44	csrA	1	44	WP_118489424.1	1
2141	72.1311	33.5	0.055	0	44	29	34.091	61	44	csrA	1	44	WP_055193565.1	1
2142	72.1311	33.5	0.062	0	44	29	34.091	61	44	csrA	1	44	WP_117920795.1	1
2143	72.1311	33.1	0.081	0	44	26	40.909	61	44	csrA	1	44	WP_073273116.1	1
2144	81.9672	33.9	0.1	0	50	36	28	61	58	csrA	9	222	WP_073109110.1	173
2145	100	33.1	0.11	1	61	42	27.869	61	61	csrA	1	59	WP_041687916.1	1
2146	100	33.1	0.11	1	61	42	27.869	61	61	csrA	1	59	WP_055216904.1	1
2147	72.1311	33.1	0.12	0	44	30	31.818	61	44	csrA	1	44	WP_154429669.1	1
2148	81.9672	32.7	0.17	0	50	35	30	61	50	csrA	1	50	WP_119212693.1	1
2149	81.9672	32.7	0.17	0	50	35	30	61	50	csrA	1	50	WP_118352207.1	1
2150	72.1311	32.3	0.24	0	44	29	34.091	61	44	csrA	1	44	WP_118111850.1	1
2151	72.1311	32.3	0.26	0	44	29	34.091	61	44	csrA	1	44	WP_044926970.1	1
2152	72.1311	32	0.33	0	44	29	34.091	61	44	csrA	1	44	WP_055301633.1	1
2153	72.1311	31.6	0.38	0	44	30	31.818	61	44	csrA	1	44	WP_118203654.1	1
2154	57.377	31.6	0.65	1	35	15	48.571	61	39	csrA	8	420	WP_120738730.1	386
2155	95.082	31.6	0.7	1	58	36	32.759	61	58	csrA	1	245	WP_101875764.1	191
2156	68.8525	31.6	0.78	0	42	26	38.095	61	51	csrA	10	206	WP_066735763.1	165
2157	81.9672	30.4	1.8	1	50	31	32	61	58	csrA	9	217	WP_109733120.1	171
2158	81.9672	30.4	1.9	1	50	31	32	61	58	csrA	9	217	WP_118620281.1	171
2159	80.3279	30.4	2	1	49	31	30.612	61	58	csrA	10	214	WP_208070624.1	169
2160	80.3279	30	2.9	1	49	30	32.653	61	57	csrA	9	216	WP_009003009.1	171
2161	81.9672	29.3	4.9	1	50	31	32	61	58	csrA	9	208	WP_087156236.1	162
2162	67.2131	29.3	5.4	1	41	24	34.146	61	47	csrA	10	204	WP_070089857.1	164
2163	80.3279	29.3	5.6	1	49	31	30.612	61	58	csrA	10	214	WP_132274368.1	169
2164	67.2131	28.9	7.9	0	41	27	34.146	61	41	csrA	1	233	WP_002590927.1	193
2165	50.8197	28.5	8.1	0	31	18	41.935	61	36	csrA	6	194	WP_118384057.1	164
2166	50.8197	28.5	8.4	0	31	18	41.935	61	36	csrA	6	194	WP_118451745.1	164
2167	80.3279	28.5	8.8	1	49	30	32.653	61	58	csrA	10	225	WP_004845734.1	180
2168	60.6557	28.5	9.1	0	37	23	37.838	61	46	csrA	10	224	WP_205149866.1	188
2169	118.033	28.5	9.5	3	72	32	30.556	61	54	csrA	1	121	WP_009004358.1	50
2170	19.9234	38.5	0.58	5	104	56	29.808	522	337	cydA	244	198	WP_103203132.1	102
2171	11.4943	35.8	3.2	3	60	29	45	522	341	cydA	286	72	WP_150027328.1	13
2172	11.4943	35.8	3.3	3	60	29	45	522	341	cydA	286	72	WP_003506225.1	13
2173	11.4943	35.8	3.3	3	60	29	45	522	341	cydA	286	72	WP_118007274.1	13
2174	11.4943	35.8	3.4	3	60	29	45	522	341	cydA	286	72	WP_195612346.1	13
2175	11.4943	35.8	3.4	3	60	29	45	522	341	cydA	286	72	WP_173869962.1	13
2176	11.4943	35.8	3.4	3	60	29	45	522	341	cydA	286	72	WP_024739048.1	13
2177	11.4943	35.8	3.4	3	60	29	45	522	341	cydA	286	72	WP_118020508.1	13
2178	11.4943	35.8	3.4	3	60	29	45	522	341	cydA	286	72	WP_055175737.1	13
2179	11.4943	35.8	3.4	3	60	29	45	522	341	cydA	286	72	WP_195321049.1	13
2180	11.4943	35.8	3.5	3	60	29	45	522	341	cydA	286	72	WP_021640663.1	13
2181	11.4943	35.8	3.6	3	60	29	45	522	341	cydA	286	72	WP_144233267.1	13
2182	8.23755	34.7	7.7	2	43	20	41.86	522	459	cydA	422	446	WP_186994222.1	404
2183	19.7889	37.7	0.42	1	75	56	21.333	379	354	cydB	283	140	WP_009249110.1	66
2184	34.8285	37	0.9	8	132	74	29.545	379	249	cydB	127	240	WP_055166965.1	119
2185	34.8285	37	0.91	8	132	74	29.545	379	249	cydB	127	240	WP_129259314.1	119
2186	34.8285	37	0.91	8	132	74	29.545	379	249	cydB	127	240	WP_118384497.1	119
2187	34.8285	37	0.95	8	132	74	29.545	379	249	cydB	127	240	WP_015541399.1	119
2188	34.8285	37	0.95	8	132	74	29.545	379	249	cydB	127	240	WP_118049745.1	119
2189	34.8285	37	0.97	8	132	74	29.545	379	249	cydB	127	240	WP_117602948.1	119
2190	34.8285	37	0.98	8	132	74	29.545	379	249	cydB	127	240	WP_072522471.1	119
2191	34.8285	36.6	1.1	8	132	74	29.545	379	249	cydB	127	240	WP_173886977.1	119
2192	34.8285	36.6	1.2	8	132	74	29.545	379	249	cydB	127	240	WP_117525395.1	119
2193	34.8285	36.6	1.3	8	132	74	29.545	379	249	cydB	127	240	WP_187008329.1	119
2194	19.2612	36.2	1.4	1	73	54	21.918	379	354	cydB	285	140	WP_025642906.1	68
2195	19.5251	35.4	2.3	1	74	55	21.622	379	354	cydB	284	139	WP_115483229.1	66
2196	13.4565	34.3	2.5	1	51	27	37.255	379	54	cydB	4	142	WP_022269161.1	97
2197	15.5673	35.4	2.6	0	59	42	28.814	379	354	cydB	296	143	WP_117915348.1	85
2198	15.5673	35	2.8	0	59	42	28.814	379	354	cydB	296	143	WP_012740213.1	85
2199	18.2058	33.5	8.1	2	69	44	31.884	379	242	cydB	175	213	WP_118519698.1	147
2200	75.6757	28.5	3.8	1	28	14	42.857	37	27	cydX	2	69	WP_009533079.1	42
2695	27.4725	38.9	0.11	4	75	44	36	273	74	dapB	1	73	WP_117560788.1	2
2696	27.4725	38.9	0.11	4	75	44	36	273	74	dapB	1	73	WP_118712093.1	2
2697	38.4615	37.7	0.29	5	105	65	30.476	273	100	dapB	1	103	WP_007858772.1	2
2698	76.5568	35.8	0.81	11	209	99	24.402	273	260	dapB	94	217	WP_027643145.1	26
2699	12.8205	35.8	1.4	1	35	16	51.429	273	94	dapB	60	300	WP_195512600.1	267
2700	45.4212	34.7	2.4	5	124	66	25	273	232	dapB	123	290	WP_170832946.1	180
2708	43.0657	46.2	0.000501	5	118	70	32.203	274	211	dapD	98	428	WP_013656129.1	317
2709	43.0657	46.2	0.000505	5	118	70	32.203	274	211	dapD	98	428	WP_127065921.1	317
2710	43.0657	45.4	0.001	5	118	70	32.203	274	211	dapD	98	428	WP_070001084.1	317
2711	53.6496	44.3	0.001	4	147	84	27.211	274	205	dapD	68	156	WP_073291158.1	24
2712	28.4672	43.5	0.003	1	78	46	30.769	274	211	dapD	134	272	WP_024726582.1	203
2713	38.6861	41.2	0.013	2	106	62	29.245	274	210	dapD	105	194	WP_022766612.1	102
2714	27.7372	40.8	0.015	4	76	34	40.789	274	205	dapD	138	160	WP_087223239.1	88
2715	45.6204	40.8	0.019	5	125	68	29.6	274	204	dapD	97	196	WP_173877197.1	75
2716	43.0657	40.4	0.026	4	118	62	27.966	274	205	dapD	98	190	WP_073279941.1	86
2717	46.7153	40	0.027	3	128	78	27.344	274	208	dapD	81	188	WP_023353824.1	76
2718	92.3358	40.8	0.028	10	253	130	25.296	274	237	dapD	3	298	WP_120738550.1	87
2719	51.4599	39.3	0.052	5	141	69	29.787	274	216	dapD	95	205	WP_028242235.1	76
2720	91.6058	39.7	0.053	10	251	134	24.701	274	237	dapD	3	298	WP_051200287.1	87
2721	31.3869	39.3	0.057	1	86	51	31.395	274	214	dapD	129	178	WP_097014070.1	101
2722	32.4818	39.3	0.059	3	89	41	31.461	274	205	dapD	126	156	WP_087161103.1	79
2723	91.6058	39.7	0.06	10	251	135	24.303	274	237	dapD	3	298	WP_022764057.1	87
2724	42.3358	38.9	0.065	4	116	59	29.31	274	205	dapD	99	156	WP_006859853.1	55
2725	60.219	38.9	0.069	7	165	80	27.879	274	205	dapD	64	174	WP_205839673.1	26
2726	46.7153	38.9	0.069	7	128	61	30.469	274	205	dapD	103	157	WP_159751346.1	33
2727	36.1314	38.5	0.082	3	99	56	29.293	274	205	dapD	121	160	WP_087153341.1	62
2728	34.3066	39.3	0.088	4	94	52	32.979	274	211	dapD	128	275	WP_118510249.1	183
2729	91.6058	38.9	0.096	10	251	134	24.701	274	237	dapD	3	298	WP_022767492.1	87
2730	36.1314	38.5	0.1	3	99	56	29.293	274	205	dapD	121	160	WP_191394243.1	62
2731	13.5036	36.6	0.11	0	37	20	45.946	274	205	dapD	169	39	WP_198137772.1	3
2732	43.0657	38.1	0.11	2	118	70	27.966	274	210	dapD	93	148	WP_066051666.1	46
2733	49.2701	38.9	0.11	4	135	85	28.148	274	213	dapD	89	397	WP_158565786.1	265
2734	34.3066	38.9	0.11	4	94	53	31.915	274	211	dapD	128	275	WP_195567147.1	183
2735	36.1314	38.1	0.11	3	99	56	29.293	274	205	dapD	121	168	WP_191429515.1	70
2736	51.4599	38.9	0.11	5	141	77	28.369	274	213	dapD	89	397	WP_158561565.1	265
2737	34.3066	38.5	0.12	4	94	53	31.915	274	211	dapD	128	275	WP_173683963.1	183
2738	13.1387	38.1	0.13	0	36	20	44.444	274	204	dapD	169	166	WP_205148878.1	131
2739	32.4818	38.1	0.13	3	89	42	30.337	274	205	dapD	126	156	WP_191403559.1	79
2740	41.9708	38.9	0.13	5	115	69	31.304	274	208	dapD	98	425	WP_054739049.1	317
2741	37.5912	38.1	0.13	2	103	62	29.126	274	198	dapD	107	195	WP_053984393.1	93
2742	46.3504	38.1	0.14	5	127	76	26.772	274	208	dapD	88	192	WP_010167403.1	77
2743	34.3066	38.5	0.14	4	94	52	32.979	274	211	dapD	128	287	WP_013280286.1	195
2744	34.3066	38.5	0.14	4	94	52	32.979	274	211	dapD	128	287	WP_026663466.1	195
2745	34.6715	37.7	0.15	3	95	52	30.526	274	202	dapD	122	157	WP_201310441.1	63
2746	29.562	38.1	0.16	3	81	49	34.568	274	205	dapD	128	148	WP_167958186.1	69
2747	39.781	37.7	0.17	3	109	65	29.358	274	204	dapD	107	218	WP_082197774.1	111
2748	34.3066	38.1	0.18	4	94	54	30.851	274	211	dapD	128	275	WP_044997148.1	183
2749	38.6861	37.7	0.19	3	106	64	25.472	274	211	dapD	107	199	WP_147357473.1	108
2750	43.7956	38.1	0.2	5	120	57	30.833	274	237	dapD	128	298	WP_051544905.1	195
2751	34.3066	38.1	0.21	4	94	54	30.851	274	211	dapD	128	275	WP_186995142.1	183
2752	43.4307	37.4	0.21	3	119	67	28.571	274	214	dapD	107	199	WP_002567331.1	88
2753	43.4307	37.4	0.22	4	119	63	31.092	274	213	dapD	107	201	WP_023922015.1	90
2754	16.0584	37.4	0.23	0	44	27	38.636	274	208	dapD	165	169	WP_117545130.1	126
2755	91.6058	37.7	0.25	10	251	135	24.303	274	237	dapD	3	298	WP_026521977.1	87
2756	65.6934	37	0.26	5	180	94	25.556	274	241	dapD	76	181	WP_008754661.1	28
2757	34.3066	37.7	0.27	4	94	53	31.915	274	211	dapD	128	275	WP_195999179.1	183
2758	34.3066	37.7	0.28	4	94	53	31.915	274	211	dapD	128	275	WP_055153837.1	183
2759	34.3066	37.7	0.28	4	94	53	31.915	274	211	dapD	128	275	WP_008705761.1	183
2760	37.5912	37.4	0.28	2	103	67	25.243	274	205	dapD	105	185	WP_208428161.1	91
2761	34.3066	37.4	0.29	4	94	53	31.915	274	211	dapD	128	275	WP_161233679.1	183
2762	34.3066	37.4	0.29	4	94	53	31.915	274	211	dapD	128	275	WP_026649690.1	183
2763	43.4307	37	0.3	3	119	67	28.571	274	214	dapD	107	199	WP_163118157.1	88
2764	43.4307	37	0.3	3	119	67	28.571	274	214	dapD	107	199	WP_182557257.1	88
2765	29.562	37	0.31	3	81	50	33.333	274	205	dapD	128	148	WP_075760509.1	69
2766	29.562	37	0.33	3	81	50	33.333	274	205	dapD	128	148	WP_201309600.1	69
2767	41.9708	37	0.33	2	115	76	24.348	274	215	dapD	111	200	WP_118618968.1	87
2768	29.927	37	0.34	1	82	54	29.268	274	223	dapD	146	208	WP_099385754.1	127
2769	26.6423	36.6	0.37	1	73	44	34.247	274	205	dapD	133	143	WP_083531982.1	75
2770	13.5036	35.8	0.38	0	37	23	37.838	274	211	dapD	175	120	WP_168934271.1	84
2771	40.146	36.6	0.43	4	110	55	29.091	274	205	dapD	105	156	WP_118678816.1	61
2772	39.4161	36.6	0.44	5	108	61	30.556	274	202	dapD	107	192	WP_130432136.1	87
2773	47.8102	36.6	0.45	6	131	67	30.534	274	209	dapD	95	200	WP_154497966.1	78
2774	40.5109	36.6	0.45	4	111	70	28.829	274	205	dapD	103	148	WP_132378215.1	39
2775	59.1241	36.6	0.46	7	162	84	27.778	274	253	dapD	93	209	WP_092250524.1	80
2776	41.6058	36.6	0.46	3	114	69	28.07	274	205	dapD	97	183	WP_072918728.1	78
2777	29.562	36.6	0.48	3	81	49	34.568	274	205	dapD	128	148	WP_130432224.1	69
2778	29.562	36.6	0.49	3	81	52	30.864	274	205	dapD	128	148	WP_006427966.1	69
2779	61.3139	37	0.49	8	168	80	27.976	274	211	dapD	58	287	WP_051198911.1	147
2780	29.562	36.6	0.5	3	81	51	32.099	274	205	dapD	128	148	WP_087152897.1	69
2781	34.3066	36.6	0.5	4	94	53	31.915	274	211	dapD	128	286	WP_092326411.1	194
2782	36.1314	36.2	0.5	2	99	60	28.283	274	194	dapD	107	185	WP_118019362.1	87
2783	67.1533	36.2	0.5	7	184	112	25	274	208	dapD	31	166	WP_115622547.1	3
2784	44.8905	36.6	0.52	6	123	58	30.894	274	239	dapD	128	301	WP_034443390.1	195
2785	29.562	36.2	0.53	3	81	51	32.099	274	205	dapD	128	148	WP_191430269.1	69
2786	43.7956	36.6	0.53	5	120	58	30	274	237	dapD	128	298	WP_022778195.1	195
2787	36.1314	36.2	0.53	2	99	60	28.283	274	194	dapD	107	185	WP_002574428.1	87
2788	29.562	36.2	0.53	3	81	51	32.099	274	205	dapD	128	148	WP_191393836.1	69
2789	41.6058	36.2	0.55	4	114	71	27.193	274	213	dapD	110	197	WP_120092643.1	86
2790	17.8832	35.8	0.56	1	49	30	36.735	274	220	dapD	172	164	WP_053831670.1	117
2791	29.562	36.2	0.57	3	81	50	33.333	274	205	dapD	128	148	WP_117601958.1	69
2792	29.562	36.2	0.57	3	81	52	30.864	274	205	dapD	128	148	WP_195389957.1	69
2793	29.562	36.2	0.58	3	81	52	30.864	274	205	dapD	128	148	WP_161170536.1	69
2794	33.5766	36.2	0.58	4	92	54	33.696	274	205	dapD	117	148	WP_137329149.1	61
2795	43.7956	36.2	0.59	5	120	63	32.5	274	213	dapD	105	201	WP_125127701.1	89
2796	34.3066	36.6	0.59	4	94	54	30.851	274	211	dapD	128	275	WP_055053483.1	183
2797	29.562	36.2	0.59	3	81	50	33.333	274	205	dapD	128	148	WP_022242902.1	69
2798	34.3066	36.6	0.6	4	94	54	30.851	274	211	dapD	128	275	WP_173703842.1	183
2799	29.562	36.2	0.6	3	81	52	30.864	274	205	dapD	128	148	WP_022416337.1	69
2800	40.5109	36.2	0.6	5	111	70	28.829	274	205	dapD	103	148	WP_004605174.1	39
2801	29.562	36.2	0.61	3	81	51	32.099	274	205	dapD	128	148	WP_118227383.1	69
2802	29.562	36.2	0.61	3	81	51	32.099	274	205	dapD	128	148	WP_191410251.1	69
2803	34.3066	36.6	0.62	4	94	54	30.851	274	211	dapD	128	275	WP_195990648.1	183
2804	34.3066	36.6	0.62	4	94	54	30.851	274	211	dapD	128	275	WP_055200027.1	183
2805	41.6058	36.2	0.62	4	114	56	30.702	274	205	dapD	93	148	WP_073287722.1	57
2806	34.3066	36.6	0.63	4	94	54	30.851	274	211	dapD	128	275	WP_118408816.1	183
2807	34.3066	36.6	0.64	4	94	54	30.851	274	211	dapD	128	275	WP_055058738.1	183
2808	41.9708	36.2	0.64	5	115	55	30.435	274	191	dapD	97	189	WP_103238454.1	80
2809	34.3066	36.6	0.66	4	94	53	31.915	274	211	dapD	128	278	WP_118347437.1	186
2810	35.4015	35.8	0.68	3	97	51	28.866	274	205	dapD	125	159	WP_024296390.1	65
2811	31.0219	35.8	0.69	1	85	57	30.588	274	210	dapD	128	152	WP_170158622.1	68
2812	43.4307	35.8	0.69	3	119	67	28.571	274	214	dapD	107	199	WP_026647690.1	88
2813	34.6715	35.8	0.7	3	95	54	29.474	274	208	dapD	114	193	WP_125128076.1	112
2814	29.562	35.8	0.74	3	81	51	32.099	274	205	dapD	128	148	WP_119297371.1	69
2815	42.7007	35.8	0.74	5	117	57	32.479	274	223	dapD	128	184	WP_118352132.1	69
2816	42.7007	35.8	0.75	5	117	57	32.479	274	223	dapD	128	184	WP_022098804.1	69
2817	43.7956	36.2	0.77	3	120	78	25.833	274	221	dapD	112	394	WP_073279824.1	276
2818	42.7007	35.8	0.78	5	117	57	32.479	274	223	dapD	128	184	WP_012738739.1	69
2819	29.562	35.8	0.84	3	81	52	30.864	274	205	dapD	128	148	WP_070088933.1	69
2820	34.3066	36.2	0.85	4	94	55	29.787	274	211	dapD	128	277	WP_015540836.1	185
2821	13.1387	36.6	0.85	0	36	22	38.889	274	247	dapD	212	519	WP_004846264.1	484
2822	42.7007	35.8	0.86	5	117	57	32.479	274	223	dapD	128	184	WP_117915634.1	69
2823	40.5109	35.8	0.86	4	111	69	29.73	274	205	dapD	103	148	WP_092558688.1	39
2824	41.6058	35.8	0.9	5	114	76	25.439	274	208	dapD	103	151	WP_021861064.1	39
2825	34.3066	35.8	0.91	4	94	55	29.787	274	211	dapD	128	277	WP_118041253.1	185
2826	29.562	35.8	0.93	3	81	50	33.333	274	205	dapD	128	148	WP_055197529.1	69
2827	53.6496	35.4	0.94	7	147	74	26.531	274	241	dapD	101	182	WP_024294083.1	64
2828	41.6058	35.4	0.94	4	114	56	30.702	274	205	dapD	93	148	WP_123610005.1	57
2829	40.5109	35.8	0.94	4	111	69	29.73	274	205	dapD	103	148	WP_109709762.1	39
2830	13.1387	36.2	0.95	0	36	22	38.889	274	247	dapD	212	519	WP_129794708.1	484
2831	43.4307	35.4	0.95	4	119	64	25.21	274	205	dapD	98	165	WP_118682243.1	61
2832	35.7664	36.2	0.97	2	98	64	23.469	274	114	dapD	28	131	WP_125129637.1	34
2833	40.5109	35.8	0.98	5	111	71	27.928	274	205	dapD	103	148	WP_025643213.1	39
2834	29.562	35.4	1	3	81	50	33.333	274	205	dapD	128	148	WP_172622401.1	69
2835	43.7956	35.4	1	5	120	63	32.5	274	213	dapD	105	201	WP_004081165.1	89
2836	16.7883	33.1	1	0	46	31	32.609	274	216	dapD	171	53	WP_173769493.1	8
2837	41.2409	35.4	1.1	4	113	60	29.204	274	204	dapD	107	197	WP_118031457.1	90
2838	29.562	35.4	1.1	3	81	49	34.568	274	205	dapD	128	148	WP_092475486.1	69
2839	33.9416	35.8	1.1	2	93	59	24.731	274	208	dapD	127	168	WP_117613685.1	76
2840	29.562	35.4	1.1	3	81	52	30.864	274	205	dapD	128	148	WP_118451764.1	69
2841	53.6496	35.4	1.1	7	147	74	26.531	274	241	dapD	101	182	WP_024345210.1	64
2842	30.6569	35.4	1.2	3	84	56	28.571	274	208	dapD	128	151	WP_154475969.1	69
2843	34.3066	35.8	1.2	4	94	55	29.787	274	211	dapD	128	277	WP_118393357.1	185
2844	25.9124	33.9	1.2	2	71	31	32.394	274	241	dapD	171	89	WP_078035916.1	36
2845	29.562	35.4	1.2	3	81	51	32.099	274	205	dapD	128	148	WP_087160112.1	69
2846	34.3066	35.4	1.2	4	94	54	30.851	274	211	dapD	128	277	WP_138269991.1	185
2847	41.6058	35	1.3	4	114	55	31.579	274	205	dapD	93	148	WP_029503375.1	57
2848	34.3066	35.4	1.3	4	94	55	29.787	274	211	dapD	128	277	WP_195968303.1	185
2849	41.9708	35	1.3	5	115	63	28.696	274	192	dapD	97	188	WP_044935287.1	74
2850	29.562	35	1.3	3	81	51	32.099	274	205	dapD	128	148	WP_055215749.1	69
2851	29.562	35	1.3	3	81	52	30.864	274	205	dapD	128	148	WP_118384081.1	69
2852	34.3066	35.4	1.4	4	94	55	29.787	274	211	dapD	128	277	WP_072521569.1	185
2853	34.3066	35.4	1.4	4	94	55	29.787	274	211	dapD	128	277	WP_117639875.1	185
2854	36.1314	35	1.4	4	99	52	32.323	274	208	dapD	111	193	WP_100303777.1	109
2855	29.562	35	1.4	3	81	50	33.333	274	205	dapD	128	148	WP_173813730.1	69
2856	46.7153	34.7	1.5	7	128	64	28.125	274	205	dapD	103	157	WP_118568134.1	33
2857	34.6715	34.7	1.5	3	95	54	28.421	274	202	dapD	122	157	WP_075759951.1	63
2858	35.0365	35	1.5	4	96	49	33.333	274	205	dapD	111	190	WP_186423282.1	109
2859	29.562	35	1.6	3	81	53	29.63	274	205	dapD	128	148	WP_173791887.1	69
2860	41.2409	35.4	1.6	4	113	77	28.319	274	211	dapD	100	428	WP_082238545.1	319
2861	35.4015	35	1.6	1	97	70	23.711	274	162	dapD	66	202	WP_154300493.1	110
2862	41.6058	35	1.6	4	114	55	31.579	274	205	dapD	93	148	WP_012201327.1	57
2863	61.3139	35	1.6	8	168	81	27.381	274	211	dapD	58	287	WP_051563084.1	147
2864	29.927	34.7	1.7	2	82	35	31.707	274	205	dapD	145	167	WP_005602011.1	86
2865	29.562	35	1.7	3	81	50	33.333	274	205	dapD	128	148	WP_177311586.1	69
2866	61.3139	35	1.7	8	168	81	27.381	274	211	dapD	58	287	WP_074461111.1	147
2867	34.3066	35	1.7	4	94	54	30.851	274	211	dapD	128	287	WP_026488232.1	195
2868	34.3066	35	1.7	4	94	55	29.787	274	211	dapD	128	252	WP_151190364.1	160
2869	40.5109	35	1.7	5	111	70	28.829	274	205	dapD	103	148	WP_044936411.1	39
2870	34.3066	35	1.7	4	94	54	30.851	274	211	dapD	128	287	WP_092064264.1	195
2871	35.7664	35	1.8	4	98	60	27.551	274	215	dapD	128	239	WP_051592795.1	143
2872	29.562	34.7	1.8	3	81	53	29.63	274	205	dapD	128	148	WP_028086017.1	69
2873	22.2628	33.1	1.9	2	61	39	27.869	274	229	dapD	169	76	WP_173903635.1	21
2874	57.6642	34.7	1.9	6	158	86	25.949	274	205	dapD	49	148	WP_193734648.1	21
2875	29.562	34.7	1.9	3	81	51	32.099	274	205	dapD	128	148	WP_187558157.1	69
2876	29.562	34.7	1.9	3	81	52	30.864	274	205	dapD	128	148	WP_095171074.1	69
2877	29.562	34.7	1.9	3	81	50	33.333	274	205	dapD	128	146	WP_118281916.1	67
2878	61.3139	35	2	8	168	81	27.381	274	211	dapD	58	287	WP_092336545.1	147
2879	13.1387	35.4	2	0	36	23	36.111	274	247	dapD	212	519	WP_107435904.1	484
2880	13.1387	35.4	2	0	36	23	36.111	274	247	dapD	212	519	WP_130436422.1	484
2881	29.562	34.7	2	3	81	52	30.864	274	205	dapD	128	148	WP_103732416.1	69
2882	29.562	34.7	2	3	81	53	29.63	274	205	dapD	128	148	WP_195512737.1	69
2883	29.562	34.7	2	3	81	52	30.864	274	205	dapD	128	148	WP_018593520.1	69
2884	52.5547	34.7	2	7	144	70	29.861	274	205	dapD	63	148	WP_195441106.1	35
2885	13.1387	35.4	2	0	36	23	36.111	274	247	dapD	212	519	WP_007868803.1	484
2886	13.1387	35.4	2	0	36	23	36.111	274	247	dapD	212	519	WP_055649092.1	484
2887	13.1387	35.4	2	0	36	23	36.111	274	247	dapD	212	519	WP_119205463.1	484
2888	35.4015	34.7	2	1	97	71	22.68	274	162	dapD	66	202	WP_119212659.1	110
2889	36.8613	34.3	2.1	5	101	40	33.663	274	241	dapD	151	179	WP_009533593.1	96
2890	20.438	33.9	2.1	2	56	27	37.5	274	205	dapD	152	114	WP_186995630.1	65
2891	34.3066	35	2.1	4	94	56	28.723	274	211	dapD	128	277	WP_161285253.1	185
2892	29.562	34.7	2.1	3	81	53	29.63	274	205	dapD	128	148	WP_208071346.1	69
2893	52.5547	34.7	2.1	7	144	72	27.083	274	205	dapD	64	148	WP_087164312.1	36
2894	59.1241	34.7	2.1	7	162	87	25.926	274	208	dapD	49	151	WP_087173151.1	21
2895	29.562	34.7	2.1	3	81	52	30.864	274	205	dapD	128	148	WP_065542695.1	69
2896	35.4015	34.7	2.1	1	97	71	22.68	274	162	dapD	66	202	WP_012740892.1	110
2897	29.562	34.7	2.2	3	81	53	29.63	274	205	dapD	128	148	WP_006441725.1	69
2898	29.562	34.7	2.2	3	81	53	29.63	274	205	dapD	128	148	WP_049727686.1	69
2899	35.4015	34.7	2.2	1	97	71	22.68	274	162	dapD	66	202	WP_118264924.1	110
2900	30.6569	34.7	2.2	3	84	55	29.762	274	208	dapD	128	151	WP_076777189.1	69
2901	33.5766	34.7	2.2	4	92	55	32.609	274	205	dapD	117	148	WP_009290455.1	61
2902	33.5766	34.7	2.3	4	92	55	32.609	274	205	dapD	117	148	WP_024726993.1	61
2903	27.0073	34.3	2.3	3	74	44	32.432	274	205	dapD	133	151	WP_072850055.1	83
2904	29.562	34.3	2.3	3	81	49	34.568	274	205	dapD	128	148	WP_154516503.1	69
2905	29.562	34.3	2.3	3	81	50	33.333	274	205	dapD	128	148	WP_021922977.1	69
2906	36.4964	34.3	2.4	3	100	46	30	274	205	dapD	125	159	WP_100305398.1	65
2907	38.6861	35	2.4	5	106	65	29.245	274	208	dapD	107	425	WP_021430393.1	326
2908	13.1387	35	2.4	0	36	23	36.111	274	247	dapD	212	519	WP_006781031.1	484
2909	59.1241	34.3	2.4	7	162	87	25.926	274	208	dapD	49	151	WP_033124497.1	21
2910	29.562	34.3	2.4	3	81	49	34.568	274	205	dapD	128	148	WP_073113142.1	69
2911	29.562	34.3	2.5	3	81	50	33.333	274	205	dapD	128	148	WP_044928031.1	69
2912	88.3212	34.3	2.5	9	242	130	23.554	274	260	dapD	26	216	WP_029232408.1	23
2913	40.5109	34.3	2.5	5	111	72	27.027	274	205	dapD	103	148	WP_101694565.1	39
2914	29.562	34.3	2.5	3	81	51	32.099	274	205	dapD	128	148	WP_066731497.1	69
2915	45.9854	33.9	2.5	6	126	71	31.746	274	221	dapD	100	163	WP_202031274.1	49
2916	29.1971	34.3	2.6	1	80	54	30	274	205	dapD	128	148	WP_055170048.1	69
2917	35.4015	34.3	2.6	2	97	55	29.897	274	205	dapD	109	192	WP_162205515.1	109
2918	40.5109	34.3	2.6	5	111	72	27.027	274	205	dapD	103	148	WP_173814153.1	39
2919	29.562	34.3	2.6	3	81	53	29.63	274	205	dapD	128	148	WP_132280973.1	69
2920	53.6496	33.5	2.7	5	147	82	25.17	274	227	dapD	89	129	WP_016218830.1	3
2921	29.562	34.3	2.7	3	81	52	30.864	274	205	dapD	128	148	WP_024852536.1	69
2922	29.562	34.3	2.7	3	81	52	30.864	274	205	dapD	128	148	WP_073993427.1	69
2923	29.562	34.3	2.7	3	81	50	33.333	274	205	dapD	128	148	WP_172606748.1	69
2924	29.562	34.3	2.7	3	81	52	30.864	274	205	dapD	128	148	WP_159756712.1	69
2925	29.562	34.3	2.7	3	81	52	30.864	274	205	dapD	128	148	WP_009243857.1	69
2926	29.562	34.3	2.7	3	81	50	33.333	274	205	dapD	128	148	WP_173022862.1	69
2927	29.562	34.3	2.7	3	81	50	33.333	274	205	dapD	128	148	WP_186898983.1	69
2928	29.562	34.3	2.8	3	81	53	29.63	274	205	dapD	128	148	WP_117501313.1	69
2929	50.7299	33.9	2.8	7	139	74	28.058	274	205	dapD	81	157	WP_106492964.1	31
2930	35.4015	34.3	2.9	2	97	55	29.897	274	205	dapD	109	192	WP_004072500.1	109
2931	29.562	34.3	2.9	3	81	53	29.63	274	205	dapD	128	148	WP_116441913.1	69
2932	35.4015	33.9	2.9	3	97	51	28.866	274	205	dapD	125	159	WP_024347464.1	65
2933	33.5766	34.3	2.9	2	92	62	22.826	274	205	dapD	115	190	WP_013658768.1	107
2934	35.4015	34.3	2.9	2	97	56	28.866	274	205	dapD	109	192	WP_004071935.1	109
2935	34.3066	34.3	2.9	4	94	54	30.851	274	211	dapD	128	287	WP_029231574.1	195
2936	50.7299	33.9	2.9	7	139	74	28.058	274	205	dapD	81	157	WP_022399369.1	31
2937	39.781	33.9	3	5	109	59	27.523	274	205	dapD	105	157	WP_118618395.1	61
2938	40.146	33.9	3	4	110	71	27.273	274	210	dapD	103	168	WP_186875499.1	66
2939	29.562	34.3	3	3	81	52	30.864	274	205	dapD	128	148	WP_122643022.1	69
2940	29.562	34.3	3	3	81	52	30.864	274	205	dapD	128	148	WP_087179004.1	69
2941	29.562	33.9	3.1	3	81	52	30.864	274	205	dapD	128	148	WP_120407596.1	69
2942	29.562	33.9	3.1	3	81	52	30.864	274	205	dapD	128	148	WP_009242202.1	69
2943	29.562	33.9	3.1	3	81	52	30.864	274	205	dapD	128	148	WP_191415095.1	69
2944	29.562	33.9	3.2	3	81	52	30.864	274	205	dapD	128	148	WP_004611225.1	69
2945	29.562	34.3	3.2	3	81	51	32.099	274	205	dapD	128	148	WP_173747272.1	69
2946	27.0073	33.9	3.2	3	74	43	33.784	274	205	dapD	133	149	WP_205134518.1	81
2947	29.562	33.9	3.2	3	81	52	30.864	274	205	dapD	128	148	WP_055227154.1	69
2948	29.562	33.9	3.3	3	81	52	30.864	274	205	dapD	128	148	WP_205130925.1	69
2949	29.562	33.9	3.3	3	81	52	30.864	274	205	dapD	128	148	WP_186873153.1	69
2950	42.7007	33.5	3.3	4	117	64	27.35	274	202	dapD	105	132	WP_205132967.1	18
2951	35.4015	33.9	3.4	1	97	71	22.68	274	162	dapD	66	202	WP_022098839.1	110
2952	29.562	33.9	3.5	3	81	53	29.63	274	205	dapD	128	148	WP_016439096.1	69
2953	29.562	33.9	3.5	3	81	53	29.63	274	205	dapD	128	148	WP_016440351.1	69
2954	33.9416	33.9	3.5	2	93	56	25.806	274	205	dapD	113	190	WP_024294388.1	111
2955	29.562	33.9	3.5	3	81	51	32.099	274	205	dapD	128	148	WP_087267222.1	69
2956	48.9051	33.9	3.5	5	134	77	26.119	274	213	dapD	95	201	WP_087175373.1	75
2957	41.2409	34.3	3.5	3	113	69	24.779	274	229	dapD	128	184	WP_158682989.1	77
2958	46.7153	33.9	3.5	3	128	91	20.313	274	215	dapD	89	199	WP_155204313.1	82
2959	46.7153	33.9	3.8	3	128	91	20.313	274	215	dapD	89	199	WP_020437267.1	82
2960	35.0365	33.9	3.9	4	96	49	33.333	274	205	dapD	111	190	WP_038279998.1	109
2961	40.5109	33.9	3.9	4	111	72	27.027	274	205	dapD	103	148	WP_059069931.1	39
2962	29.562	33.9	3.9	3	81	52	30.864	274	205	dapD	128	148	WP_015528958.1	69
2963	32.4818	33.5	4	1	89	46	26.966	274	220	dapD	151	183	WP_059086558.1	95
2964	29.562	33.9	4.1	3	81	51	32.099	274	205	dapD	128	148	WP_094378293.1	69
2965	29.562	33.5	4.1	3	81	52	30.864	274	205	dapD	128	148	WP_151140993.1	69
2966	22.2628	33.1	4.2	2	61	39	27.869	274	229	dapD	169	133	WP_173898085.1	78
2967	27.7372	33.5	4.2	3	76	45	32.895	274	205	dapD	131	148	WP_087151492.1	78
2968	20.8029	33.5	4.3	1	57	23	33.333	274	234	dapD	178	207	WP_207647313.1	166
2969	50.365	33.1	4.3	3	138	86	23.188	274	237	dapD	100	153	WP_118559343.1	36
2970	24.8175	33.1	4.4	3	68	33	33.824	274	233	dapD	166	162	WP_055169311.1	107
2971	29.927	33.9	4.4	4	82	40	30.488	274	215	dapD	151	272	WP_205154477.1	191
2972	40.5109	33.9	4.5	4	111	65	28.829	274	226	dapD	123	438	WP_022211384.1	335
2973	29.562	33.5	4.6	3	81	52	30.864	274	205	dapD	128	148	WP_117687825.1	69
2974	20.438	33.1	4.6	0	56	39	30.357	274	220	dapD	165	142	WP_158582224.1	87
2975	29.562	33.5	4.6	3	81	52	30.864	274	205	dapD	128	148	WP_005609586.1	69
2976	29.562	33.5	4.7	3	81	51	32.099	274	205	dapD	128	148	WP_117802650.1	69
2977	29.562	33.5	4.7	3	81	51	32.099	274	205	dapD	128	148	WP_111919015.1	69
2978	15.3285	33.5	4.7	0	42	27	35.714	274	216	dapD	175	180	WP_118578347.1	139
2979	19.3431	31.2	4.8	2	53	30	33.962	274	229	dapD	177	49	WP_118393405.1	2
2980	34.3066	33.9	4.8	4	94	56	28.723	274	211	dapD	128	281	WP_117768010.1	189
2981	45.9854	33.9	4.8	6	126	62	28.571	274	241	dapD	128	304	WP_024865307.1	195
2982	36.4964	33.5	4.9	3	100	54	27	274	202	dapD	109	184	WP_181475685.1	98
2983	29.562	33.5	5	3	81	51	32.099	274	205	dapD	128	148	WP_092451333.1	69
2984	41.2409	33.1	5	3	113	65	23.894	274	237	dapD	131	171	WP_195968000.1	74
2985	11.3139	33.1	5.2	0	31	18	41.935	274	205	dapD	175	150	WP_207666199.1	120
2986	29.562	33.5	5.2	3	81	51	32.099	274	205	dapD	128	148	WP_173827514.1	69
2987	18.2482	32.3	5.2	1	50	28	34	274	226	dapD	177	105	WP_118620451.1	61
2988	83.9416	33.5	5.2	10	230	128	24.348	274	211	dapD	1	287	WP_120686441.1	85
2989	46.7153	33.5	5.2	3	128	91	20.313	274	215	dapD	89	199	WP_147322146.1	82
2990	15.3285	33.1	5.2	0	42	27	35.714	274	216	dapD	175	180	WP_118700557.1	139
2991	29.562	33.5	5.2	3	81	53	29.63	274	205	dapD	128	148	WP_173824603.1	69
2992	40.5109	33.1	5.3	4	111	54	28.829	274	205	dapD	115	159	WP_100041556.1	54
2993	17.1533	33.1	5.4	0	47	31	34.043	274	215	dapD	169	167	WP_116442103.1	121
2994	52.5547	33.5	5.4	5	144	75	26.389	274	205	dapD	63	148	WP_147619493.1	35
2995	17.5182	32	5.5	0	48	32	33.333	274	220	dapD	173	83	WP_117526605.1	36
2996	31.7518	33.1	5.5	3	87	38	33.333	274	194	dapD	128	155	WP_022502769.1	69
2997	29.562	33.1	5.6	3	81	50	33.333	274	205	dapD	128	148	WP_021865921.1	69
2998	52.5547	33.5	5.6	7	144	73	26.389	274	205	dapD	64	148	WP_087308363.1	36
2999	29.562	33.5	5.6	3	81	51	32.099	274	205	dapD	128	148	WP_075679425.1	69
3000	17.8832	33.1	5.6	1	49	30	36.735	274	216	dapD	169	158	WP_150310985.1	110
3001	29.562	33.1	5.7	3	81	53	29.63	274	205	dapD	128	148	WP_117556283.1	69
3002	29.562	33.1	5.8	3	81	53	29.63	274	205	dapD	128	148	WP_117823949.1	69
3003	56.2044	33.1	5.9	5	154	84	23.377	274	219	dapD	81	206	WP_118359548.1	72
3004	16.0584	33.1	5.9	0	44	29	34.091	274	208	dapD	165	169	WP_026517894.1	126
3005	41.2409	33.5	5.9	3	113	69	24.779	274	229	dapD	128	184	WP_168933121.1	77
3006	35.4015	32.7	6	3	97	51	28.866	274	245	dapD	149	170	WP_195366846.1	92
3007	29.562	33.1	6	3	81	53	29.63	274	205	dapD	128	148	WP_008374760.1	69
3008	30.6569	33.1	6	3	84	56	28.571	274	208	dapD	128	151	WP_009266392.1	69
3009	29.562	33.1	6.1	3	81	51	32.099	274	205	dapD	128	148	WP_022463068.1	69
3010	83.9416	33.5	6.1	10	230	128	24.348	274	211	dapD	1	287	WP_092244568.1	85
3011	35.4015	33.1	6.2	1	97	71	22.68	274	162	dapD	66	202	WP_055287958.1	110
3012	55.1095	33.1	6.2	6	151	91	25.828	274	205	dapD	69	157	WP_205149479.1	14
3013	30.6569	33.1	6.2	3	84	56	28.571	274	208	dapD	128	151	WP_054703587.1	69
3014	12.4088	33.1	6.3	0	34	20	41.176	274	205	dapD	172	193	WP_051205858.1	160
3015	29.562	33.1	6.4	3	81	52	30.864	274	205	dapD	128	148	WP_073279456.1	69
3016	50.365	33.1	6.5	8	138	68	30.435	274	205	dapD	89	160	WP_186865915.1	30
3017	36.4964	33.5	6.6	4	100	60	29	274	217	dapD	128	275	WP_198140204.1	177
3018	12.4088	33.1	6.6	0	34	20	41.176	274	205	dapD	172	193	WP_196812631.1	160
3019	12.7737	32.7	6.6	0	35	21	40	274	211	dapD	177	125	WP_118235921.1	91
3020	25.9124	32.3	6.7	2	71	32	32.394	274	248	dapD	178	146	WP_207220576.1	92
3021	39.4161	33.1	6.9	4	108	59	25	274	216	dapD	111	196	WP_013279831.1	109
3022	68.9781	33.1	7	8	189	95	24.339	274	245	dapD	96	265	WP_051684811.1	86
3023	29.562	33.1	7	3	81	50	33.333	274	205	dapD	128	151	WP_075720517.1	72
3024	13.5036	32.7	7	0	37	25	32.432	274	105	dapD	69	191	WP_055264788.1	155
3025	40.146	32.7	7	5	110	62	31.818	274	205	dapD	101	158	WP_191445362.1	57
3026	46.3504	33.1	7.1	2	127	86	23.622	274	234	dapD	111	349	WP_084558535.1	231
3027	29.562	33.1	7.1	3	81	50	33.333	274	205	dapD	128	148	WP_058257525.1	69
3028	13.5036	32.7	7.1	0	37	25	32.432	274	105	dapD	69	191	WP_173828436.1	155
3029	29.562	33.1	7.1	3	81	53	29.63	274	205	dapD	128	148	WP_004222779.1	69
3030	29.562	33.1	7.2	3	81	53	29.63	274	205	dapD	128	148	WP_117989044.1	69
3031	39.781	32.7	7.3	3	109	53	27.523	274	190	dapD	107	151	WP_021840019.1	44
3032	29.562	33.1	7.3	3	81	53	29.63	274	205	dapD	128	148	WP_072449581.1	69
3033	29.562	32.7	7.4	3	81	53	29.63	274	205	dapD	128	148	WP_004079254.1	69
3034	55.4745	32.7	7.5	4	152	88	23.026	274	220	dapD	92	183	WP_154497780.1	38
3035	18.9781	32.7	7.5	0	52	37	28.846	274	215	dapD	164	147	WP_074649651.1	96
3036	36.1314	32.7	7.5	5	99	49	33.333	274	192	dapD	111	187	WP_162205984.1	89
3037	64.5985	32.7	7.6	7	177	107	20.904	274	234	dapD	73	203	WP_118352639.1	45
3038	29.562	32.7	7.7	3	81	53	29.63	274	205	dapD	128	148	WP_119210363.1	69
3039	44.5255	32.7	7.8	5	122	59	30.328	274	213	dapD	107	202	WP_090422090.1	92
3040	13.5036	32.7	7.8	1	37	15	48.649	274	205	dapD	173	161	WP_109711727.1	125
3041	29.562	32.7	8.1	3	81	53	29.63	274	205	dapD	128	148	WP_005339233.1	69
3042	29.562	32.7	8.2	3	81	50	33.333	274	205	dapD	128	148	WP_074522148.1	69
3043	29.562	32.7	8.2	3	81	51	32.099	274	205	dapD	128	148	WP_197660769.1	69
3044	43.4307	32.7	8.3	5	119	60	28.571	274	205	dapD	98	158	WP_087274949.1	54
3045	31.3869	32	8.5	3	86	47	30.233	274	229	dapD	151	121	WP_055165416.1	42
3046	31.3869	32.7	8.5	3	86	54	32.558	274	210	dapD	128	153	WP_125475495.1	69
3047	34.6715	32.3	8.6	5	95	48	32.632	274	202	dapD	111	120	WP_186865761.1	39
3048	29.562	32.7	8.7	3	81	53	29.63	274	205	dapD	128	148	WP_205154998.1	69
3049	24.4526	32.3	8.7	1	67	38	28.358	274	231	dapD	165	182	WP_026653829.1	126
3050	36.4964	32.7	9	3	100	54	27	274	202	dapD	109	184	WP_117537441.1	98
3051	43.4307	32.3	9	4	119	64	25.21	274	205	dapD	98	165	WP_009253684.1	61
3052	29.562	32.7	9.1	3	81	52	30.864	274	205	dapD	128	148	WP_115482929.1	69
3053	17.5182	32.3	9.3	0	48	31	35.417	274	220	dapD	173	183	WP_208913496.1	136
3054	29.562	32.7	9.5	3	81	53	29.63	274	205	dapD	128	148	WP_055297106.1	69
3055	36.4964	32.3	9.5	3	100	47	29	274	205	dapD	125	159	WP_186422331.1	65
3056	13.1387	33.1	9.9	0	36	24	33.333	274	247	dapD	212	519	WP_118020347.1	484
3057	23.3577	32.3	10	0	64	45	29.688	274	208	dapD	145	144	WP_154458434.1	81
3614	53.3679	46.2	0.000169	1	103	75	25.243	193	182	dcd	80	147	WP_117614213.1	47
3615	96.3731	45.8	0.000208	4	186	108	22.581	193	186	dcd	1	150	WP_201311408.1	1
3616	54.4041	45.4	0.000255	1	105	76	25.714	193	182	dcd	78	147	WP_021925884.1	45
3617	53.3679	45.1	0.000343	1	103	75	25.243	193	182	dcd	80	147	WP_117660431.1	47
3618	53.3679	45.1	0.00041	1	103	75	25.243	193	182	dcd	80	147	WP_029732572.1	47
3619	71.5026	44.3	0.000609	2	138	101	23.913	193	182	dcd	47	147	WP_020435811.1	12
3620	45.0777	42.7	0.001	2	87	54	34.483	193	165	dcd	79	147	WP_092479185.1	64
3621	61.1399	40.4	0.018	1	118	91	21.186	193	189	dcd	72	166	WP_103238954.1	51
3622	44.0415	35.4	0.35	1	85	60	28.235	193	162	dcd	79	119	WP_012740766.1	35
3623	44.0415	35.4	0.36	1	85	60	28.235	193	162	dcd	79	119	WP_117916043.1	35
3624	44.0415	35.4	0.37	1	85	60	28.235	193	162	dcd	79	119	WP_055214385.1	35
3625	91.1917	36.2	0.4	6	176	110	21.591	193	178	dcd	3	348	WP_205160112.1	201
3626	91.1917	36.2	0.42	5	176	111	21.023	193	178	dcd	3	336	WP_205133834.1	189
3627	44.0415	35	0.48	1	85	60	28.235	193	162	dcd	79	119	WP_119211083.1	35
3628	45.5959	35	0.55	1	88	58	32.955	193	162	dcd	76	115	WP_044998672.1	28
3629	45.5959	35	0.56	1	88	58	32.955	193	162	dcd	76	115	WP_118219603.1	28
3630	44.0415	34.3	0.99	1	85	61	27.059	193	162	dcd	79	119	WP_118148834.1	35
3631	44.0415	33.9	1.2	1	85	61	27.059	193	162	dcd	79	119	WP_022097933.1	35
3632	44.0415	33.9	1.3	1	85	61	27.059	193	162	dcd	79	119	WP_119226385.1	35
3633	41.9689	33.5	1.4	1	81	56	28.395	193	163	dcd	83	114	WP_144232862.1	36
3634	44.0415	33.9	1.4	1	85	61	27.059	193	162	dcd	79	119	WP_119218515.1	35
3635	50.7772	34.7	1.6	3	98	60	29.592	193	91	dcd	1	636	WP_087989206.1	541
3636	41.9689	33.1	1.9	1	81	55	29.63	193	163	dcd	83	114	WP_074925889.1	36
3637	41.9689	33.1	2.1	1	81	55	29.63	193	163	dcd	83	114	WP_159750899.1	36
3638	41.9689	33.1	2.3	1	81	56	29.63	193	162	dcd	83	119	WP_004853342.1	39
3639	41.9689	33.1	2.3	1	81	55	29.63	193	163	dcd	83	114	WP_195490889.1	36
3640	41.9689	33.1	2.5	1	81	55	29.63	193	163	dcd	83	114	WP_129900171.1	36
3641	41.9689	32.7	2.5	1	81	55	29.63	193	163	dcd	83	114	WP_173892410.1	36
3642	34.715	32	3	1	67	43	34.328	193	162	dcd	97	73	WP_118199905.1	7
3643	31.6062	32.3	3.4	1	61	43	27.869	193	70	dcd	11	115	WP_180952166.1	55
3644	34.715	33.1	4.2	2	67	47	26.866	193	149	dcd	83	160	WP_159748892.1	96
3645	41.9689	32	4.9	1	81	56	28.395	193	163	dcd	83	114	WP_033143533.1	36
3646	45.0777	33.1	5.1	2	87	51	26.437	193	76	dcd	3	412	WP_072702127.1	326
3647	45.0777	32.7	5.3	2	87	51	26.437	193	76	dcd	3	412	WP_071176344.1	326
3648	45.0777	32.7	5.5	2	87	51	26.437	193	76	dcd	3	412	WP_091756480.1	326
3649	31.6062	32.7	5.9	0	61	43	29.508	193	171	dcd	111	179	WP_173864552.1	119
3650	54.9223	32.3	5.9	3	106	68	24.528	193	164	dcd	60	113	WP_051195492.1	19
3651	27.4611	32.7	6.3	1	53	32	35.849	193	81	dcd	31	154	WP_118711026.1	102
3652	43.5233	32	6.5	1	84	59	28.571	193	161	dcd	79	122	WP_069997804.1	39
3653	27.4611	32.7	6.6	1	53	32	35.849	193	53	dcd	3	378	WP_026507668.1	326
3654	45.0777	32.3	7	2	87	51	26.437	193	76	dcd	3	412	WP_022774046.1	326
3655	41.9689	31.6	7.4	1	81	56	28.395	193	163	dcd	83	114	WP_065550904.1	36
3656	54.9223	31.6	8.1	2	106	76	20.755	193	104	dcd	7	110	WP_120092078.1	5
3657	43.0052	32.3	8.3	2	83	48	26.506	193	72	dcd	3	408	WP_026651692.1	326
3658	41.9689	31.2	8.5	1	81	54	30.864	193	163	dcd	83	114	WP_173901145.1	36
3659	43.0052	32	8.6	2	83	56	27.711	193	164	dcd	83	113	WP_103953118.1	34
3733	48.8889	48.9	5.3e-07	0	66	44	33.333	135	71	dicA	6	66	WP_092337329.1	1
3735	74.8148	49.7	5.62e-07	1	101	72	27.723	135	106	dicA	6	100	WP_209290559.1	1
3736	41.4815	49.7	6.39e-07	0	56	33	41.071	135	62	dicA	7	103	WP_055147778.1	48
3737	65.9259	48.9	6.56e-07	2	89	56	33.708	135	96	dicA	8	90	WP_022099150.1	5
3738	74.8148	49.3	7.23e-07	4	101	53	32.673	135	122	dicA	22	100	WP_173723055.1	15
3739	40	49.3	8.5e-07	0	54	31	42.593	135	60	dicA	7	99	WP_183776413.1	46
3740	84.4444	49.3	8.51e-07	1	114	84	24.561	135	117	dicA	6	114	WP_092065171.1	1
3741	56.2963	49.3	8.58e-07	2	76	46	36.842	135	74	dicA	1	76	WP_175531858.1	1
3742	84.4444	49.3	9.06e-07	1	114	84	24.561	135	117	dicA	6	114	WP_026653764.1	1
3743	51.1111	48.5	9.25e-07	0	69	47	31.884	135	75	dicA	7	73	WP_044917037.1	5
3744	91.1111	49.3	9.34e-07	1	123	78	30.081	135	129	dicA	7	117	WP_095176003.1	3
3745	42.2222	49.3	9.35e-07	0	57	32	43.86	135	63	dicA	7	108	WP_118575494.1	52
3746	63.7037	48.9	9.68e-07	0	86	60	30.233	135	93	dicA	8	91	WP_118445064.1	6
3747	86.6667	48.9	1.04e-06	3	117	82	27.35	135	120	dicA	6	117	WP_210091970.1	2
3748	41.4815	48.9	1.12e-06	0	56	34	39.286	135	62	dicA	7	103	WP_003509323.1	48
3749	86.6667	48.9	1.18e-06	3	117	82	27.35	135	120	dicA	6	116	WP_072918958.1	1
3750	53.3333	48.1	1.22e-06	1	72	45	31.944	135	78	dicA	11	77	WP_075759622.1	6
3751	80.7407	48.9	1.24e-06	2	109	72	31.193	135	111	dicA	4	112	WP_051207744.1	6
3752	51.1111	48.9	1.24e-06	0	69	44	36.232	135	69	dicA	1	69	WP_070102939.1	1
3753	75.5556	48.5	1.4e-06	1	102	66	29.412	135	108	dicA	7	98	WP_002583911.1	3
3754	41.4815	48.5	1.42e-06	0	56	34	39.286	135	62	dicA	7	103	WP_015527891.1	48
3755	81.4815	48.9	1.43e-06	1	110	78	27.273	135	113	dicA	6	110	WP_074717938.1	1
3756	71.8519	48.9	1.47e-06	1	97	64	31.959	135	104	dicA	8	100	WP_117530968.1	6
3757	41.4815	48.5	1.58e-06	0	56	34	39.286	135	62	dicA	7	103	WP_015536490.1	48
3758	42.2222	48.5	1.64e-06	0	57	35	38.596	135	63	dicA	7	108	WP_132093004.1	52
3759	68.8889	48.5	1.65e-06	1	93	60	31.183	135	96	dicA	8	102	WP_118280971.1	10
3760	75.5556	48.5	1.84e-06	1	102	66	29.412	135	108	dicA	7	98	WP_057571630.1	3
3761	71.8519	48.5	1.84e-06	1	97	66	28.866	135	102	dicA	6	94	WP_092064993.1	1
3762	75.5556	48.1	1.92e-06	1	102	66	29.412	135	108	dicA	7	98	WP_196023830.1	3
3764	48.8889	48.5	2.18e-06	0	66	41	37.879	135	72	dicA	7	117	WP_191431248.1	52
3765	68.8889	48.5	2.31e-06	2	93	56	34.409	135	94	dicA	6	92	WP_118288684.1	1
3766	45.9259	48.1	2.39e-06	0	62	39	37.097	135	69	dicA	8	62	WP_049888006.1	1
3767	41.4815	48.1	2.51e-06	0	56	35	37.5	135	62	dicA	7	103	WP_122644000.1	48
3769	74.8148	48.5	2.63e-06	1	101	59	32.673	135	99	dicA	8	107	WP_002594756.1	7
3770	73.3333	47.8	2.67e-06	2	99	55	34.343	135	106	dicA	8	96	WP_087177121.1	8
3771	81.4815	47.8	2.79e-06	2	110	63	33.636	135	117	dicA	8	107	WP_191412985.1	8
3772	48.8889	48.5	3.04e-06	0	66	43	34.848	135	71	dicA	6	66	WP_173896244.1	1
3773	85.1852	49.3	3.13e-06	3	115	76	28.696	135	116	dicA	6	113	WP_091757089.1	1
3774	75.5556	47.8	3.18e-06	2	102	65	30.392	135	108	dicA	7	98	WP_002574193.1	3
3775	68.8889	47.8	3.28e-06	2	93	56	37.634	135	98	dicA	8	111	WP_117634818.1	19
3776	58.5185	48.1	3.3e-06	1	79	52	31.646	135	84	dicA	6	77	WP_173728236.1	1
3777	42.2222	49.3	3.39e-06	0	57	31	45.614	135	62	dicA	6	61	WP_185259148.1	5
3778	58.5185	47.8	3.52e-06	1	79	52	31.646	135	84	dicA	6	77	WP_149883980.1	1
3779	44.4444	47.4	3.61e-06	0	60	35	41.667	135	67	dicA	8	61	WP_049728779.1	2
3780	71.1111	48.9	3.64e-06	2	96	65	30.208	135	99	dicA	6	96	WP_051208006.1	1
3781	75.5556	47.8	3.69e-06	2	102	65	30.392	135	108	dicA	7	98	WP_002567073.1	3
3782	51.1111	46.6	3.69e-06	1	69	37	43.478	135	69	dicA	1	67	WP_092063428.1	1
3783	78.5185	47.4	3.7e-06	2	106	68	30.189	135	107	dicA	8	113	WP_120407949.1	8
3784	57.037	48.9	3.71e-06	1	77	51	32.468	135	82	dicA	6	76	WP_073993309.1	1
3785	53.3333	49.7	3.86e-06	1	72	41	41.667	135	72	dicA	1	74	WP_087418165.1	4
3786	72.5926	47.4	3.89e-06	1	98	66	29.592	135	104	dicA	7	97	WP_089774586.1	3
3787	51.1111	48.9	3.98e-06	1	69	43	36.232	135	74	dicA	6	68	WP_022387976.1	1
3788	41.4815	47.4	4.03e-06	0	56	34	39.286	135	62	dicA	7	100	WP_073112957.1	45
3789	81.4815	47.4	4.31e-06	1	110	78	27.273	135	113	dicA	6	110	WP_022750377.1	1
3790	74.8148	47	4.32e-06	1	101	61	32.673	135	101	dicA	1	94	WP_118705723.1	1
3791	53.3333	49.3	4.37e-06	1	72	41	41.667	135	72	dicA	1	74	WP_087269556.1	4
3792	71.1111	48.9	4.62e-06	2	96	65	30.208	135	99	dicA	6	96	WP_081846697.1	1
3793	63.7037	47	4.68e-06	1	86	52	31.395	135	83	dicA	5	88	WP_022059666.1	3
3794	41.4815	47.4	4.82e-06	0	56	35	37.5	135	62	dicA	7	103	WP_074925645.1	48
3795	52.5926	47.8	4.83e-06	1	71	42	35.211	135	72	dicA	6	71	WP_167959049.1	1
3796	68.8889	47	5.23e-06	1	93	61	30.108	135	96	dicA	8	102	WP_118534663.1	10
3797	48.8889	46.2	5.33e-06	0	66	44	33.333	135	71	dicA	6	66	WP_208895969.1	1
3798	57.7778	47	5.48e-06	0	78	53	32.051	135	85	dicA	8	86	WP_004078067.1	9
3799	56.2963	47	5.62e-06	1	76	50	32.895	135	81	dicA	6	75	WP_103241288.1	1
3800	41.4815	47	5.64e-06	0	56	35	37.5	135	62	dicA	7	103	WP_103731532.1	48
3801	57.037	48.5	5.65e-06	1	77	51	32.468	135	82	dicA	6	76	WP_052084008.1	1
3802	68.8889	47.4	5.89e-06	2	93	56	37.634	135	98	dicA	8	111	WP_048931094.1	19
3803	60	46.6	6.17e-06	1	81	54	30.864	135	90	dicA	10	85	WP_069154348.1	7
3804	47.4074	47	6.26e-06	0	64	44	31.25	135	70	dicA	7	70	WP_074647675.1	7
3805	41.4815	47	6.76e-06	0	56	35	37.5	135	62	dicA	7	107	WP_073290497.1	52
3806	62.2222	47	6.76e-06	0	84	58	30.952	135	88	dicA	5	85	WP_111526103.1	2
3807	45.9259	46.6	7.04e-06	0	62	38	38.71	135	67	dicA	6	62	WP_109730882.1	1
3808	76.2963	46.6	7.1e-06	1	103	72	28.155	135	108	dicA	8	109	WP_035040744.1	7
3809	49.6296	46.6	7.49e-06	0	67	45	32.836	135	72	dicA	6	74	WP_021639869.1	8
3810	56.2963	46.6	7.62e-06	1	76	50	32.895	135	81	dicA	6	75	WP_159756573.1	1
3811	47.4074	46.6	7.68e-06	0	64	42	34.375	135	68	dicA	5	66	WP_147565348.1	3
3812	68.1481	47	7.76e-06	2	92	55	34.783	135	93	dicA	7	96	WP_151626104.1	5
3813	53.3333	47.4	7.95e-06	2	72	41	36.111	135	75	dicA	6	69	WP_087988416.1	1
3814	49.6296	46.6	7.98e-06	0	67	45	32.836	135	72	dicA	6	74	WP_102289561.1	8
3815	57.037	46.6	8.11e-06	2	77	45	37.662	135	74	dicA	1	77	WP_051656483.1	1
3816	57.037	46.6	8.29e-06	2	77	45	37.662	135	74	dicA	1	77	WP_051538272.1	1
3817	42.2222	48.1	8.32e-06	0	57	33	42.105	135	62	dicA	6	57	WP_002566662.1	1
3818	53.3333	47	8.55e-06	2	72	41	36.111	135	75	dicA	6	69	WP_191343688.1	1
3819	85.1852	46.6	8.79e-06	2	115	75	26.087	135	118	dicA	6	107	WP_029200378.1	1
3820	44.4444	46.2	9.63e-06	0	60	39	35	135	67	dicA	8	64	WP_026514159.1	5
3821	54.8148	48.5	9.85e-06	1	74	45	37.838	135	74	dicA	1	73	WP_081455557.1	1
3822	51.8519	46.6	1.01e-05	0	70	46	34.286	135	77	dicA	8	80	WP_015513095.1	11
3823	76.2963	47	1.01e-05	1	103	73	25.243	135	112	dicA	10	103	WP_158097643.1	5
3824	53.3333	47.8	1.05e-05	1	72	41	41.667	135	72	dicA	1	74	WP_191386457.1	4
3825	56.2963	45.8	1.06e-05	2	76	40	38.158	135	85	dicA	10	75	WP_069430380.1	7
3826	69.6296	46.2	1.08e-05	0	94	69	26.596	135	99	dicA	6	98	WP_007591912.1	5
3827	53.3333	47	1.09e-05	2	72	41	36.111	135	75	dicA	6	69	WP_193486663.1	1
3828	41.4815	46.2	1.11e-05	0	56	35	37.5	135	62	dicA	7	104	WP_073290847.1	49
3829	88.1481	48.1	1.13e-05	3	119	66	30.252	135	114	dicA	10	122	WP_073588120.1	7
3830	42.963	45.1	1.16e-05	0	58	36	37.931	135	67	dicA	10	61	WP_118053562.1	4
3831	62.963	46.2	1.17e-05	0	85	60	29.412	135	89	dicA	5	90	WP_002595375.1	6
3832	86.6667	46.2	1.17e-05	1	117	81	27.35	135	122	dicA	6	113	WP_118556917.1	1
3833	56.2963	46.2	1.2e-05	2	76	47	35.526	135	74	dicA	1	76	WP_074463263.1	1
3834	81.4815	46.2	1.2e-05	2	110	79	26.364	135	113	dicA	6	110	WP_028247965.1	1
3835	89.6296	46.2	1.23e-05	4	121	74	33.058	135	125	dicA	6	115	WP_074788638.1	1
3836	102.222	47.4	1.37e-05	5	138	89	27.536	135	132	dicA	4	138	WP_132280405.1	3
3837	71.1111	47.4	1.39e-05	2	96	65	30.208	135	99	dicA	6	96	WP_051197949.1	1
3838	59.2593	47.4	1.41e-05	0	80	53	33.75	135	85	dicA	6	104	WP_140403173.1	25
3839	84.4444	46.2	1.51e-05	2	114	77	23.684	135	113	dicA	6	110	WP_090820080.1	1
3840	47.4074	45.4	1.55e-05	0	64	44	31.25	135	71	dicA	8	65	WP_015534624.1	2
3841	73.3333	45.8	1.65e-05	1	99	74	24.242	135	104	dicA	6	98	WP_016440998.1	1
3842	42.2222	47	1.67e-05	0	57	33	42.105	135	62	dicA	6	57	WP_009004425.1	1
3843	55.5556	45.8	1.68e-05	0	75	52	30.667	135	79	dicA	5	80	WP_074925307.1	6
3844	55.5556	47.8	1.69e-05	1	75	45	38.667	135	82	dicA	8	79	WP_117528605.1	6
3845	91.1111	45.8	1.71e-05	3	123	78	25.203	135	120	dicA	6	117	WP_198014907.1	1
3846	42.2222	47	1.78e-05	0	57	34	40.351	135	62	dicA	6	57	WP_007036729.1	1
3847	54.8148	47	1.83e-05	1	74	44	39.189	135	81	dicA	8	78	WP_181967428.1	6
3848	55.5556	47.4	1.88e-05	1	75	47	36	135	76	dicA	2	108	WP_087160593.1	35
3849	55.5556	47.4	1.88e-05	1	75	47	36	135	76	dicA	2	108	WP_191403223.1	35
3850	49.6296	45.8	1.9e-05	1	67	40	37.313	135	67	dicA	1	112	WP_066086996.1	48
3851	68.8889	45.8	2.06e-05	2	93	57	36.559	135	98	dicA	8	111	WP_195320921.1	19
3852	74.0741	45.4	2.07e-05	1	100	67	27	135	105	dicA	6	94	WP_070090204.1	1
3853	76.2963	45.4	2.08e-05	2	103	64	28.155	135	99	dicA	7	110	WP_158591246.1	8
3854	42.963	44.7	2.12e-05	0	58	36	37.931	135	67	dicA	10	61	WP_117578697.1	4
3855	42.963	46.2	2.15e-05	0	58	33	43.103	135	66	dicA	9	60	WP_173769816.1	3
3856	45.9259	46.6	2.19e-05	0	62	39	37.097	135	67	dicA	6	62	WP_053058714.1	1
3857	91.1111	45.4	2.27e-05	3	123	78	25.203	135	120	dicA	6	117	WP_029201600.1	1
3858	68.8889	45.8	2.28e-05	2	93	57	36.559	135	98	dicA	8	111	WP_002589191.1	19
3859	71.1111	47	2.31e-05	2	96	66	29.167	135	99	dicA	6	96	WP_051209345.1	1
3860	55.5556	46.2	2.42e-05	1	75	53	28	135	79	dicA	6	75	WP_051629961.1	1
3861	47.4074	47	2.44e-05	0	64	38	40.625	135	71	dicA	8	69	WP_007158298.1	6
3862	47.4074	46.2	2.48e-05	0	64	42	34.375	135	71	dicA	8	65	WP_066087852.1	2
3863	49.6296	44.7	2.51e-05	1	67	41	37.313	135	72	dicA	6	75	WP_138270968.1	10
3864	60.7407	45.8	2.56e-05	2	82	47	34.146	135	82	dicA	6	80	WP_025654580.1	1
3865	81.4815	45.1	2.57e-05	2	110	67	30.909	135	116	dicA	7	108	WP_051233632.1	8
3866	48.1481	45.1	2.65e-05	0	65	42	35.385	135	72	dicA	8	66	WP_029732273.1	2
3867	40.7407	47	2.72e-05	0	55	31	43.636	135	62	dicA	8	61	WP_073274662.1	7
3868	42.963	43.9	2.72e-05	0	58	36	37.931	135	67	dicA	10	61	WP_101885197.1	4
3869	56.2963	45.8	2.78e-05	1	76	45	36.842	135	83	dicA	8	79	WP_161840299.1	7
3870	71.1111	45.4	2.78e-05	1	96	59	30.208	135	106	dicA	11	90	WP_054337530.1	3
3871	49.6296	47	2.82e-05	0	67	40	40.299	135	71	dicA	5	70	WP_021639422.1	4
3872	71.1111	45.4	2.84e-05	1	96	59	30.208	135	106	dicA	11	90	WP_118013730.1	3
3873	40.7407	47	2.87e-05	0	55	32	41.818	135	60	dicA	6	55	WP_195243777.1	1
3874	40.7407	47	2.89e-05	0	55	32	41.818	135	60	dicA	6	55	WP_024732017.1	1
3875	71.1111	45.4	2.93e-05	1	96	59	30.208	135	106	dicA	11	90	WP_118309296.1	3
3876	49.6296	47	2.98e-05	0	67	40	40.299	135	71	dicA	5	70	WP_117544594.1	4
3877	40.7407	47	3.01e-05	0	55	32	41.818	135	60	dicA	6	55	WP_181476554.1	1
3878	68.1481	45.1	3.01e-05	1	92	63	30.435	135	93	dicA	3	97	WP_069410251.1	6
3879	40.7407	47	3.04e-05	0	55	32	41.818	135	60	dicA	6	55	WP_053769557.1	1
3880	76.2963	45.1	3.07e-05	1	103	72	26.214	135	106	dicA	8	113	WP_208037037.1	11
3881	42.2222	46.6	3.08e-05	0	57	35	38.596	135	62	dicA	6	61	WP_172455036.1	5
3882	49.6296	44.3	3.14e-05	1	67	41	37.313	135	72	dicA	6	75	WP_138270964.1	10
3883	51.8519	45.1	3.18e-05	1	70	39	38.571	135	74	dicA	9	78	WP_013282702.1	9
3884	48.8889	45.1	3.2e-05	0	66	46	30.303	135	71	dicA	6	66	WP_074462348.1	1
3885	40.7407	46.6	3.25e-05	0	55	31	43.636	135	62	dicA	8	61	WP_073586986.1	7
3886	49.6296	44.3	3.38e-05	1	67	41	37.313	135	72	dicA	6	75	WP_173753192.1	10
3887	81.4815	45.1	3.4e-05	2	110	77	28.182	135	113	dicA	6	110	WP_027216470.1	1
3888	67.4074	45.1	3.46e-05	1	91	61	31.868	135	94	dicA	5	98	WP_191344750.1	8
3889	42.2222	45.1	3.52e-05	0	57	37	35.088	135	63	dicA	7	108	WP_184093330.1	52
3890	47.4074	46.6	3.55e-05	0	64	38	40.625	135	71	dicA	8	69	WP_183683434.1	6
3891	76.2963	45.1	3.63e-05	1	103	72	26.214	135	106	dicA	8	113	WP_044945891.1	11
3892	69.6296	44.7	3.65e-05	0	94	70	25.532	135	99	dicA	6	98	WP_060931061.1	5
3893	79.2593	44.7	3.7e-05	2	107	68	28.037	135	104	dicA	7	110	WP_026513191.1	4
3894	48.1481	46.6	3.7e-05	0	65	42	35.385	135	70	dicA	6	65	WP_065542792.1	1
3895	65.9259	44.7	3.74e-05	1	89	60	30.337	135	94	dicA	8	89	WP_118560930.1	1
3896	60	45.1	3.75e-05	0	81	58	28.395	135	88	dicA	8	91	WP_104802889.1	11
3897	45.9259	44.7	3.81e-05	0	62	38	38.71	135	68	dicA	7	66	WP_008707198.1	5
3898	45.9259	46.2	3.81e-05	1	62	36	40.323	135	70	dicA	9	65	WP_172455198.1	5
3899	81.4815	45.4	3.82e-05	2	110	71	29.091	135	114	dicA	7	111	WP_173770762.1	7
3900	49.6296	44.7	3.97e-05	0	67	46	31.343	135	72	dicA	6	74	WP_195841879.1	8
3901	48.1481	46.6	4e-05	0	65	42	35.385	135	70	dicA	6	65	WP_171285090.1	1
3902	53.3333	45.1	4.05e-05	0	72	45	37.5	135	79	dicA	8	90	WP_038282591.1	19
3903	45.9259	45.8	4.08e-05	0	62	41	33.871	135	67	dicA	6	62	WP_002573284.1	1
3904	53.3333	44.3	4.09e-05	1	72	45	36.111	135	79	dicA	9	83	WP_031556015.1	12
3905	49.6296	46.6	4.09e-05	0	67	40	40.299	135	72	dicA	6	67	WP_051233720.1	1
3906	48.8889	44.7	4.13e-05	0	66	44	33.333	135	71	dicA	6	73	WP_073285141.1	8
3907	83.7037	44.7	4.18e-05	2	113	67	28.319	135	119	dicA	7	106	WP_021651050.1	8
3908	53.3333	44.7	4.29e-05	2	72	45	34.722	135	76	dicA	6	71	WP_186876498.1	1
3909	80	44.7	4.33e-05	1	108	80	24.074	135	111	dicA	6	108	WP_036606901.1	1
3910	82.2222	44.7	4.35e-05	2	111	73	26.126	135	117	dicA	7	110	WP_091757536.1	9
3911	45.9259	45.4	4.43e-05	0	62	42	32.258	135	67	dicA	6	62	WP_137327500.1	1
3912	51.1111	45.8	4.46e-05	1	69	43	36.232	135	74	dicA	6	72	WP_120407194.1	5
3913	97.037	44.7	4.55e-05	6	131	66	33.588	135	119	dicA	1	122	WP_170832873.1	1
3914	44.4444	44.3	4.68e-05	0	60	38	36.667	135	67	dicA	8	61	WP_150309956.1	2
3915	60.7407	44.7	4.71e-05	0	82	59	28.049	135	89	dicA	8	92	WP_006567764.1	11
3916	45.9259	45.4	4.74e-05	0	62	37	40.323	135	67	dicA	6	62	WP_050640881.1	1
3917	80	44.7	4.8e-05	1	108	80	24.074	135	111	dicA	6	108	WP_090816212.1	1
3918	54.0741	46.2	4.81e-05	1	73	48	32.877	135	78	dicA	6	72	WP_162609634.1	1
3919	51.1111	45.1	4.82e-05	0	69	47	31.884	135	84	dicA	16	79	WP_069159297.1	11
3920	72.5926	45.8	4.89e-05	3	98	63	29.592	135	99	dicA	6	96	WP_120739041.1	1
3921	53.3333	45.1	5.05e-05	2	72	42	34.722	135	75	dicA	6	69	WP_072848867.1	1
3922	59.2593	46.2	5.08e-05	0	80	56	30	135	87	dicA	8	85	WP_034486788.1	6
3923	59.2593	44.3	5.34e-05	2	80	46	35	135	86	dicA	7	76	WP_185256499.1	3
3924	85.9259	44.7	5.36e-05	2	116	82	20.69	135	115	dicA	6	112	WP_026494257.1	1
3925	68.8889	44.7	5.41e-05	2	93	57	36.559	135	98	dicA	8	111	WP_002588012.1	19
3926	51.1111	45.1	5.66e-05	1	69	44	34.783	135	73	dicA	6	69	WP_117560224.1	1
3927	61.4815	45.8	5.85e-05	1	83	50	36.145	135	86	dicA	7	91	WP_058258857.1	9
3928	45.9259	44.3	5.96e-05	0	62	40	35.484	135	69	dicA	8	62	WP_173722009.1	1
3929	42.2222	44.3	6e-05	0	57	37	35.088	135	63	dicA	7	111	WP_115482172.1	55
3930	51.8519	44.3	6.09e-05	0	70	48	31.429	135	77	dicA	8	80	WP_015513094.1	11
3931	45.9259	45.4	6.09e-05	0	62	41	33.871	135	67	dicA	6	62	WP_002564473.1	1
3932	48.1481	45.8	6.11e-05	0	65	44	32.308	135	70	dicA	6	65	WP_158588598.1	1
3933	47.4074	44.3	6.19e-05	0	64	45	29.688	135	69	dicA	6	64	WP_026499156.1	1
3934	51.1111	44.7	6.21e-05	1	69	44	34.783	135	73	dicA	6	69	WP_165640991.1	1
3935	71.1111	44.3	6.27e-05	1	96	59	30.208	135	106	dicA	11	90	WP_101871255.1	3
3936	69.6296	44.3	6.28e-05	0	94	70	25.532	135	99	dicA	6	98	WP_009663582.1	5
3937	45.9259	43.9	6.28e-05	0	62	41	33.871	135	69	dicA	8	62	WP_195275021.1	1
3938	48.1481	45.8	6.29e-05	0	65	44	32.308	135	70	dicA	6	65	WP_158587347.1	1
3939	71.1111	44.3	6.34e-05	1	96	59	30.208	135	106	dicA	11	90	WP_117942291.1	3
3940	48.8889	44.3	6.38e-05	0	66	48	27.273	135	71	dicA	6	66	WP_009256334.1	1
3941	59.2593	45.8	6.52e-05	0	80	56	30	135	87	dicA	8	85	WP_022757949.1	6
3942	48.1481	45.8	6.54e-05	0	65	44	32.308	135	70	dicA	6	65	WP_052099605.1	1
3943	42.2222	44.3	6.59e-05	0	57	37	35.088	135	63	dicA	7	108	WP_066049090.1	52
3944	61.4815	44.7	6.61e-05	0	83	55	33.735	135	90	dicA	8	83	WP_117860785.1	1
3945	80	44.3	6.67e-05	1	108	80	25	135	113	dicA	6	107	WP_181976553.1	1
3946	42.2222	43.9	6.71e-05	0	57	38	33.333	135	63	dicA	7	97	WP_154301129.1	41
3947	45.9259	45.8	6.93e-05	0	62	42	32.258	135	62	dicA	1	62	WP_154322346.1	1
3948	46.6667	43.5	7.14e-05	0	63	41	34.921	135	70	dicA	8	68	WP_181014605.1	6
3949	64.4444	45.8	7.28e-05	1	87	54	35.632	135	90	dicA	6	91	WP_090160565.1	5
3950	45.9259	45.8	7.42e-05	0	62	42	32.258	135	62	dicA	1	62	WP_044942042.1	1
3951	56.2963	44.3	7.43e-05	1	76	46	35.526	135	78	dicA	6	82	WP_117822364.1	7
3952	44.4444	43.5	7.71e-05	0	60	41	31.667	135	67	dicA	8	64	WP_034475769.1	5
3953	85.9259	44.3	7.89e-05	1	116	84	26.724	135	121	dicA	6	115	WP_028234701.1	1
3954	50.3704	45.4	7.94e-05	1	68	43	33.824	135	72	dicA	7	98	WP_117606310.1	31
3955	48.8889	44.3	7.95e-05	0	66	43	34.848	135	72	dicA	7	117	WP_193736522.1	52
3956	51.1111	44.7	8.03e-05	1	69	44	34.783	135	73	dicA	6	69	WP_120057727.1	1
3957	50.3704	45.1	8.26e-05	1	68	43	33.824	135	72	dicA	7	98	WP_118145537.1	31
3958	71.1111	45.4	8.36e-05	2	96	69	26.042	135	99	dicA	6	96	WP_013282233.1	1
3959	45.9259	45.8	8.41e-05	0	62	42	32.258	135	62	dicA	1	62	WP_173694777.1	1
3960	50.3704	45.1	8.43e-05	1	68	43	33.824	135	72	dicA	7	98	WP_008120645.1	31
3961	50.3704	45.1	8.6e-05	1	68	43	33.824	135	72	dicA	7	98	WP_055196145.1	31
3962	76.2963	45.4	8.62e-05	4	103	54	34.951	135	101	dicA	9	104	WP_074462746.1	5
3963	72.5926	45.1	8.63e-05	3	98	63	29.592	135	99	dicA	6	96	WP_092061001.1	1
3964	32.5926	42.4	9.09e-05	0	44	23	47.727	135	49	dicA	6	47	WP_118146519.1	4
3965	45.9259	45.1	9.14e-05	0	62	41	33.871	135	67	dicA	6	62	WP_002590109.1	1
3966	71.1111	43.9	9.16e-05	2	96	61	27.083	135	101	dicA	6	87	WP_090300610.1	1
3967	46.6667	45.1	9.22e-05	0	63	36	42.857	135	70	dicA	8	68	WP_066047147.1	6
3968	71.1111	43.9	9.41e-05	1	96	59	30.208	135	106	dicA	11	90	WP_117851375.1	3
3969	46.6667	44.3	9.52e-05	0	63	41	34.921	135	68	dicA	6	63	WP_050641904.1	1
3970	56.2963	43.5	9.66e-05	1	76	48	32.895	135	78	dicA	6	76	WP_049947225.1	1
3971	51.1111	44.3	0.000101	1	69	44	34.783	135	73	dicA	6	69	WP_118711197.1	1
3972	45.9259	44.3	0.000101	0	62	39	37.097	135	67	dicA	6	62	WP_118620161.1	1
3973	32.5926	42	0.000103	0	44	23	47.727	135	49	dicA	6	47	WP_028087727.1	4
3974	51.8519	43.5	0.000103	0	70	48	31.429	135	77	dicA	8	70	WP_129256793.1	1
3975	45.9259	43.5	0.000104	0	62	40	35.484	135	69	dicA	8	62	WP_029677295.1	1
3976	46.6667	43.5	0.000104	0	63	42	33.333	135	70	dicA	8	72	WP_009250690.1	10
3977	53.3333	43.9	0.000105	0	72	46	36.111	135	79	dicA	8	90	WP_092361601.1	19
3978	42.2222	43.9	0.000105	0	57	38	33.333	135	63	dicA	7	111	WP_014078281.1	55
3979	53.3333	43.1	0.000105	1	72	45	36.111	135	79	dicA	9	83	WP_090815146.1	12
3980	77.037	43.9	0.000107	2	104	72	23.077	135	104	dicA	6	101	WP_034445835.1	1
3981	45.9259	45.4	0.00011	0	62	42	32.258	135	62	dicA	1	62	WP_173695157.1	1
3982	85.9259	45.1	0.000112	4	116	56	32.759	135	106	dicA	7	145	WP_073113088.1	36
3983	80.7407	45.1	0.000113	3	109	69	30.275	135	111	dicA	10	113	WP_118679049.1	5
3984	77.037	43.5	0.000114	2	104	72	23.077	135	104	dicA	6	101	WP_034445814.1	1
3985	85.1852	43.9	0.000116	1	115	73	30.435	135	115	dicA	1	108	WP_165641636.1	1
3986	46.6667	43.5	0.000117	0	63	42	33.333	135	70	dicA	8	72	WP_159464089.1	10
3987	74.8148	43.5	0.00012	3	101	64	28.713	135	105	dicA	7	99	WP_151623258.1	5
3988	51.1111	44.7	0.000123	0	69	48	30.435	135	74	dicA	6	69	WP_191384801.1	1
3989	31.1111	42	0.000124	0	42	21	50	135	49	dicA	8	47	WP_117995193.1	6
3990	45.9259	43.5	0.000127	0	62	39	37.097	135	69	dicA	8	62	WP_147619080.1	1
3991	49.6296	45.1	0.00013	0	67	40	40.299	135	71	dicA	5	70	WP_104803004.1	4
3992	49.6296	45.1	0.00013	0	67	40	40.299	135	71	dicA	5	70	WP_095176108.1	4
3993	45.9259	44.3	0.00013	0	62	39	37.097	135	67	dicA	6	62	WP_109732646.1	1
3994	62.963	43.1	0.000132	2	85	52	32.941	135	88	dicA	8	88	WP_072852744.1	5
3995	50.3704	43.5	0.000135	1	68	43	35.294	135	74	dicA	8	77	WP_022779547.1	10
3996	48.8889	43.9	0.00014	0	66	44	33.333	135	71	dicA	6	66	WP_158365190.1	1
3997	80	43.1	0.000142	2	108	70	27.778	135	104	dicA	5	109	WP_092337964.1	2
3998	51.8519	43.1	0.000142	0	70	48	31.429	135	77	dicA	8	70	WP_055201273.1	1
3999	48.8889	43.5	0.000143	1	66	41	36.364	135	67	dicA	2	68	WP_069408900.1	4
4000	46.6667	45.1	0.000144	0	63	36	42.857	135	67	dicA	5	66	WP_069423700.1	4
4001	46.6667	45.1	0.000144	0	63	36	42.857	135	67	dicA	5	66	WP_009254653.1	4
4002	46.6667	45.1	0.000144	0	63	36	42.857	135	67	dicA	5	66	WP_069154946.1	4
4003	46.6667	45.1	0.000144	0	63	36	42.857	135	67	dicA	5	66	WP_069158741.1	4
4004	80	43.1	0.000149	0	108	83	23.148	135	113	dicA	6	108	WP_087151295.1	1
4005	64.4444	44.7	0.000153	1	87	52	33.333	135	87	dicA	1	81	WP_107435458.1	1
4006	85.1852	44.7	0.000153	3	115	77	27.826	135	116	dicA	6	113	WP_022774693.1	1
4007	51.8519	44.3	0.000156	1	70	46	32.857	135	69	dicA	1	70	WP_154497348.1	1
4008	67.4074	43.1	0.000157	1	91	62	30.769	135	94	dicA	5	98	WP_072851698.1	8
4009	48.1481	44.3	0.000158	0	65	42	35.385	135	72	dicA	8	67	WP_009664265.1	3
4010	81.4815	44.7	0.000159	3	110	66	30	135	110	dicA	7	107	WP_090818727.1	3
4011	45.9259	43.9	0.000159	0	62	37	40.323	135	67	dicA	6	62	WP_033140748.1	1
4012	86.6667	43.1	0.000162	2	117	83	26.496	135	120	dicA	6	116	WP_119211671.1	1
4013	61.4815	42.7	0.000163	1	83	53	32.53	135	88	dicA	9	88	WP_191343726.1	6
4014	53.3333	42.7	0.000164	1	72	45	36.111	135	79	dicA	9	83	WP_029201273.1	12
4015	63.7037	44.3	0.000165	2	86	57	31.395	135	93	dicA	8	85	WP_013657621.1	2
4016	80.7407	43.1	0.000166	2	109	69	29.358	135	105	dicA	5	110	WP_074461063.1	2
4017	46.6667	43.1	0.000166	0	63	42	33.333	135	70	dicA	8	72	WP_169897245.1	10
4018	42.963	44.7	0.000167	0	58	37	36.207	135	67	dicA	10	65	WP_197662161.1	8
4019	80.7407	43.1	0.000168	2	109	71	27.523	135	105	dicA	5	110	WP_026655295.1	2
4020	45.9259	44.7	0.000171	0	62	35	43.548	135	70	dicA	9	67	WP_173864152.1	6
4021	45.9259	44.7	0.000172	0	62	42	32.258	135	67	dicA	6	62	WP_159750444.1	1
4022	49.6296	44.3	0.000177	2	67	43	32.836	135	70	dicA	6	67	WP_205839823.1	1
4023	45.9259	44.7	0.00018	0	62	38	38.71	135	67	dicA	6	64	WP_051869770.1	3
4024	45.9259	43.9	0.000182	0	62	37	40.323	135	67	dicA	6	62	WP_153920640.1	1
4025	62.963	42.7	0.000183	2	85	52	32.941	135	88	dicA	8	88	WP_087988372.1	5
4026	51.8519	42.7	0.000187	0	70	48	31.429	135	77	dicA	8	70	WP_173703739.1	1
4027	51.8519	42.7	0.000189	0	70	48	31.429	135	77	dicA	8	70	WP_055057565.1	1
4028	50.3704	44.7	0.000191	0	68	41	39.706	135	75	dicA	8	73	WP_117544827.1	6
4029	48.1481	42.7	0.000191	0	65	42	35.385	135	71	dicA	7	77	WP_055169911.1	13
4030	80.7407	42.7	0.000192	2	109	69	29.358	135	105	dicA	5	110	WP_027208186.1	2
4031	80.7407	43.9	0.000192	1	109	56	32.11	135	114	dicA	6	91	WP_029467865.1	1
4032	51.1111	44.3	0.000194	1	69	44	34.783	135	74	dicA	6	72	WP_186873826.1	5
4033	50.3704	43.5	0.000195	1	68	41	36.765	135	74	dicA	7	68	WP_162291780.1	3
4034	48.1481	44.7	0.000196	0	65	43	33.846	135	70	dicA	6	65	WP_138263873.1	1
4035	60	44.3	0.000198	0	81	59	27.16	135	86	dicA	6	81	WP_087225165.1	1
4036	52.5926	44.7	0.0002	0	71	46	35.211	135	76	dicA	6	71	WP_191404974.1	1
4037	60.7407	44.7	0.000205	3	82	40	40.244	135	84	dicA	9	108	WP_051625335.1	30
4038	52.5926	44.7	0.000205	0	71	49	30.986	135	76	dicA	6	71	WP_109709660.1	1
4039	80	42.7	0.000205	0	108	83	23.148	135	113	dicA	6	108	WP_205129149.1	1
4040	83.7037	43.5	0.000206	2	113	72	27.434	135	120	dicA	8	104	WP_118581774.1	2
4041	47.4074	42.7	0.000208	0	64	46	28.125	135	69	dicA	6	64	WP_091873843.1	1
4042	74.8148	42.7	0.000209	2	101	63	31.683	135	96	dicA	1	100	WP_184095909.1	1
4043	51.1111	43.9	0.000214	0	69	48	30.435	135	74	dicA	6	69	WP_087174263.1	1
4044	47.4074	42.7	0.000216	0	64	41	35.938	135	69	dicA	6	78	WP_004611633.1	15
4045	46.6667	43.9	0.000217	0	63	37	41.27	135	70	dicA	8	68	WP_066091037.1	6
4046	51.1111	43.5	0.000218	1	69	47	30.435	135	76	dicA	9	73	WP_051629991.1	5
4047	40.7407	42.7	0.00022	0	55	34	38.182	135	62	dicA	8	62	WP_074661438.1	8
4048	40	42.7	0.00022	0	54	30	44.444	135	59	dicA	6	65	WP_072699961.1	12
4049	46.6667	42.7	0.00022	0	63	42	33.333	135	70	dicA	8	72	WP_021640060.1	10
4050	48.1481	44.3	0.000222	0	65	43	33.846	135	70	dicA	6	65	WP_147570448.1	1
4051	54.0741	44.3	0.000226	1	73	46	35.616	135	78	dicA	6	74	WP_051650886.1	3
4052	48.1481	44.3	0.000227	0	65	43	33.846	135	70	dicA	6	65	WP_050765483.1	1
4053	63.7037	44.7	0.000229	2	86	50	32.558	135	86	dicA	9	91	WP_087177745.1	6
4054	49.6296	42.7	0.000238	0	67	45	32.836	135	67	dicA	1	67	WP_120742939.1	1
4055	45.9259	43.1	0.000243	1	62	37	38.71	135	70	dicA	10	66	WP_104804861.1	5
4056	42.2222	43.5	0.000245	0	57	37	35.088	135	67	dicA	11	60	WP_184092990.1	4
4057	45.9259	43.5	0.000248	0	62	39	37.097	135	67	dicA	6	62	WP_095175413.1	1
4058	85.9259	43.5	0.000252	3	116	76	28.448	135	114	dicA	6	116	WP_112482733.1	1
4059	46.6667	42.4	0.000255	0	63	42	33.333	135	70	dicA	8	72	WP_154467967.1	10
4060	45.1852	44.3	0.000265	0	61	40	34.426	135	70	dicA	10	67	WP_073277363.1	7
4061	49.6296	42.7	0.000267	0	67	43	35.821	135	67	dicA	1	67	WP_026657829.1	1
4062	65.1852	43.9	0.000272	1	88	54	30.682	135	86	dicA	6	88	WP_173904615.1	1
4063	65.1852	43.5	0.000277	2	88	57	32.955	135	95	dicA	8	87	WP_027207033.1	2
4064	51.1111	42.4	0.000278	0	69	47	31.884	135	75	dicA	7	77	WP_091687617.1	9
4065	60.7407	42.4	0.000281	0	82	58	29.268	135	89	dicA	8	87	WP_138262274.1	6
4066	67.4074	43.9	0.000287	1	91	58	30.769	135	90	dicA	5	94	WP_014079760.1	4
4067	50.3704	43.9	0.000292	0	68	41	39.706	135	75	dicA	8	73	WP_102290103.1	6
4068	81.4815	42.4	0.000294	2	110	78	27.273	135	113	dicA	6	110	WP_027207983.1	1
4069	45.9259	43.9	0.000297	0	62	43	30.645	135	67	dicA	6	62	WP_173866733.1	1
4070	51.1111	42.7	0.000297	0	69	42	39.13	135	76	dicA	8	74	WP_155832714.1	6
4071	44.4444	42	0.000312	0	60	38	36.667	135	67	dicA	8	61	WP_009249522.1	2
4072	47.4074	43.9	0.000317	0	64	39	39.063	135	71	dicA	8	69	WP_195942204.1	6
4073	68.1481	43.1	0.000318	1	92	61	32.609	135	98	dicA	8	97	WP_159752515.1	6
4074	47.4074	43.9	0.00032	0	64	39	39.063	135	71	dicA	8	69	WP_144367147.1	6
4075	56.2963	42.7	0.000325	1	76	51	31.579	135	81	dicA	6	75	WP_187566375.1	1
4076	70.3704	43.9	0.000328	2	95	56	28.421	135	96	dicA	14	127	WP_069999860.1	33
4077	47.4074	43.9	0.000335	0	64	39	39.063	135	71	dicA	8	69	WP_015529499.1	6
4078	49.6296	43.9	0.000337	0	67	42	37.313	135	71	dicA	5	70	WP_186847358.1	4
4079	74.0741	42.4	0.000341	1	100	68	28	135	96	dicA	1	100	WP_097014485.1	1
4080	47.4074	43.9	0.000342	0	64	39	39.063	135	71	dicA	8	69	WP_055147409.1	6
4081	47.4074	43.9	0.000342	0	64	39	39.063	135	71	dicA	8	69	WP_055157272.1	6
4082	73.3333	42.4	0.000346	1	99	65	26.263	135	104	dicA	6	91	WP_195949189.1	1
4083	45.1852	43.1	0.000356	1	61	37	37.705	135	69	dicA	9	65	WP_109714811.1	6
4084	85.1852	43.5	0.000358	4	115	72	29.565	135	115	dicA	8	116	WP_026509195.1	4
4085	47.4074	43.9	0.000359	0	64	39	39.063	135	71	dicA	8	69	WP_117890264.1	6
4086	73.3333	42.4	0.000359	1	99	68	28.283	135	104	dicA	6	96	WP_090552660.1	1
4087	81.4815	42.4	0.000361	2	110	78	27.273	135	113	dicA	6	110	WP_022756211.1	1
4088	55.5556	42.4	0.000363	1	75	33	36	135	71	dicA	12	75	WP_167956229.1	1
4089	44.4444	42	0.000369	0	60	39	35	135	67	dicA	8	61	WP_191413347.1	2
4090	82.963	42.4	0.000372	1	112	73	28.571	135	119	dicA	8	108	WP_116442520.1	4
4091	32.5926	40.8	0.000379	0	44	23	47.727	135	49	dicA	6	47	WP_173692785.1	4
4092	47.4074	42.4	0.000388	0	64	46	28.125	135	69	dicA	6	64	WP_026527944.1	1
4093	74.0741	42	0.000391	1	100	68	28	135	96	dicA	1	100	WP_091685490.1	1
4094	62.963	43.5	0.000391	1	85	58	30.588	135	90	dicA	6	84	WP_117946811.1	1
4095	77.037	42.4	0.000391	2	104	68	28.846	135	107	dicA	5	101	WP_026655153.1	3
4096	73.3333	42.4	0.000395	1	99	68	28.283	135	104	dicA	6	96	WP_015548784.1	1
4097	61.4815	43.9	0.0004	2	83	49	34.94	135	81	dicA	1	80	WP_055155006.1	1
4098	61.4815	43.9	0.0004	2	83	49	34.94	135	81	dicA	1	80	WP_050638950.1	1
4099	45.9259	43.5	0.000401	0	62	42	32.258	135	67	dicA	6	62	WP_166460074.1	1
4100	62.2222	43.1	0.000403	1	84	60	27.381	135	89	dicA	6	83	WP_075680048.1	1
4101	51.8519	42	0.000404	0	70	48	31.429	135	77	dicA	8	70	WP_144095987.1	1
4102	46.6667	43.1	0.000406	0	63	37	41.27	135	70	dicA	8	68	WP_083423975.1	6
4103	58.5185	42	0.000417	2	79	53	30.38	135	85	dicA	7	86	WP_154497250.1	10
4104	45.1852	42	0.000431	0	61	39	36.066	135	67	dicA	7	64	WP_138345178.1	4
4105	73.3333	42	0.000435	1	99	67	29.293	135	104	dicA	6	96	WP_090479225.1	1
4106	45.9259	42.7	0.000435	1	62	34	38.71	135	63	dicA	6	62	WP_205156191.1	1
4107	48.8889	43.5	0.000445	2	66	31	43.939	135	71	dicA	9	67	WP_051594123.1	5
4108	45.9259	43.1	0.000447	0	62	42	32.258	135	67	dicA	6	62	WP_074664450.1	1
4109	48.8889	43.5	0.000449	2	66	31	43.939	135	71	dicA	9	67	WP_051199031.1	5
4110	31.1111	43.5	0.000462	0	42	20	52.381	135	47	dicA	6	44	WP_193735932.1	3
4111	49.6296	43.5	0.000466	0	67	43	35.821	135	72	dicA	6	67	WP_087160437.1	1
4112	42.2222	43.5	0.000467	0	57	38	33.333	135	62	dicA	6	57	WP_165392444.1	1
4113	82.963	42	0.00047	2	112	72	27.679	135	113	dicA	6	107	WP_092872056.1	1
4114	45.9259	43.1	0.000472	0	62	38	38.71	135	71	dicA	10	66	WP_018598312.1	5
4115	55.5556	43.1	0.000476	0	75	56	25.333	135	80	dicA	6	75	WP_118555680.1	1
4116	57.037	43.5	0.000483	0	77	54	29.87	135	82	dicA	6	77	WP_087163952.1	1
4117	63.7037	43.5	0.000488	2	86	51	31.395	135	86	dicA	9	91	WP_191432024.1	6
4118	63.7037	43.5	0.000488	2	86	51	31.395	135	86	dicA	9	91	WP_191422183.1	6
4119	45.1852	41.2	0.000489	0	61	40	34.426	135	66	dicA	6	61	WP_044931258.1	1
4120	46.6667	43.5	0.000499	0	63	41	34.921	135	70	dicA	8	68	WP_158587344.1	6
4121	44.4444	41.6	0.000503	0	60	36	40	135	67	dicA	8	67	WP_154519472.1	8
4122	68.8889	41.6	0.000505	1	93	64	30.108	135	96	dicA	5	95	WP_022215971.1	3
4123	53.3333	41.6	0.000506	1	72	46	34.722	135	79	dicA	9	83	WP_044917436.1	12
4124	48.8889	42.4	0.00051	0	66	45	31.818	135	71	dicA	6	66	WP_161276679.1	1
4125	45.9259	41.6	0.000512	0	62	39	37.097	135	71	dicA	10	66	WP_109730610.1	5
4126	42.2222	43.5	0.000514	0	57	38	33.333	135	62	dicA	6	57	WP_018593693.1	1
4127	51.8519	41.6	0.000519	0	70	48	31.429	135	77	dicA	8	70	WP_173738957.1	1
4128	50.3704	42.4	0.000522	0	68	46	32.353	135	69	dicA	2	144	WP_118640052.1	77
4129	55.5556	42	0.000523	0	75	52	30.667	135	84	dicA	10	79	WP_036594667.1	5
4130	65.1852	41.6	0.000526	1	88	57	34.091	135	94	dicA	8	98	WP_028242701.1	11
4131	64.4444	43.1	0.000527	2	87	51	34.483	135	87	dicA	1	81	WP_092360621.1	1
4132	53.3333	42.4	0.000531	1	72	47	33.333	135	77	dicA	6	71	WP_118288602.1	1
4133	45.9259	43.1	0.000532	0	62	38	38.71	135	71	dicA	10	66	WP_130182394.1	5
4134	85.9259	42.4	0.000533	3	116	68	32.759	135	122	dicA	9	114	WP_201312267.1	7
4135	48.1481	42.7	0.000534	0	65	39	40	135	72	dicA	8	70	WP_092563413.1	6
4136	46.6667	43.1	0.000535	0	63	37	41.27	135	70	dicA	8	68	WP_007861381.1	6
4137	53.3333	42.4	0.000537	0	72	49	31.944	135	81	dicA	10	76	WP_066051192.1	5
4138	51.1111	43.1	0.000537	1	69	40	37.681	135	74	dicA	6	66	WP_022765200.1	1
4139	63.7037	43.5	0.000542	2	86	51	31.395	135	86	dicA	9	91	WP_191465939.1	6
4140	30.3704	40.4	0.000549	0	41	22	46.341	135	62	dicA	22	42	WP_204612472.1	2
4141	45.9259	42.4	0.000556	0	62	39	37.097	135	67	dicA	6	62	WP_065540560.1	1
4142	81.4815	41.6	0.000572	1	110	72	26.364	135	116	dicA	7	109	WP_050008350.1	9
4143	48.1481	43.1	0.000579	3	65	31	41.538	135	65	dicA	7	66	WP_075678629.1	3
4144	80.7407	41.6	0.000592	3	109	75	28.44	135	113	dicA	6	107	WP_026524188.1	1
4145	48.1481	42.7	0.000606	0	65	40	38.462	135	70	dicA	6	68	WP_118057620.1	4
4146	56.2963	41.2	0.000606	2	76	46	35.526	135	81	dicA	9	87	WP_005604267.1	12
4147	32.5926	43.1	0.000625	0	44	23	47.727	135	47	dicA	4	49	WP_167957407.1	6
4148	47.4074	42.7	0.000628	0	64	43	32.813	135	69	dicA	6	64	WP_186856224.1	1
4149	51.1111	43.1	0.000633	0	69	43	37.681	135	74	dicA	6	72	WP_117495609.1	4
4150	51.1111	43.1	0.000633	0	69	43	37.681	135	74	dicA	6	72	WP_005334731.1	4
4151	47.4074	42.7	0.000641	0	64	43	32.813	135	69	dicA	6	64	WP_118520357.1	1
4152	44.4444	41.6	0.000649	0	60	39	35	135	67	dicA	8	112	WP_117515911.1	53
4153	42.2222	42	0.000653	0	57	37	35.088	135	62	dicA	6	57	WP_173717468.1	1
4154	51.1111	43.1	0.000658	0	69	43	37.681	135	74	dicA	6	72	WP_117606945.1	4
4155	40.7407	42.7	0.000659	0	55	34	38.182	135	60	dicA	6	55	WP_205131156.1	1
4156	56.2963	42.7	0.000662	1	76	46	38.158	135	81	dicA	6	78	WP_117558445.1	4
4157	68.8889	41.2	0.000669	1	93	64	30.108	135	96	dicA	5	95	WP_161171382.1	3
4158	48.1481	42.7	0.000669	0	65	40	38.462	135	70	dicA	6	68	WP_117947878.1	4
4159	57.037	41.6	0.000675	3	77	41	37.662	135	74	dicA	1	73	WP_035785883.1	1
4558	25.2677	49.7	9.13e-05	4	118	75	29.661	467	237	dnaA	126	256	WP_059066741.1	141
4559	30.1927	49.7	9.86e-05	4	141	93	25.532	467	269	dnaA	139	288	WP_109732668.1	150
4560	22.2698	48.9	0.000106	2	104	68	31.731	467	271	dnaA	168	203	WP_092564390.1	103
4561	19.7002	48.9	0.000151	0	92	66	28.261	467	465	dnaA	374	286	WP_026495868.1	195
4562	35.1178	48.1	0.000228	5	164	108	27.439	467	291	dnaA	134	274	WP_134523489.1	116
4563	32.5482	48.5	0.00023	5	152	88	28.289	467	269	dnaA	138	288	WP_173841017.1	138
4564	32.5482	48.5	0.000235	5	152	88	28.289	467	269	dnaA	138	288	WP_118515331.1	138
4565	32.9764	48.1	0.000304	7	154	91	27.922	467	269	dnaA	130	288	WP_117603636.1	141
4566	32.5482	48.1	0.000315	5	152	88	28.289	467	269	dnaA	138	288	WP_114001898.1	138
4567	32.9764	47.8	0.000332	7	154	91	27.922	467	269	dnaA	130	288	WP_119298329.1	141
4568	15.2034	45.1	0.000359	0	71	49	30.986	467	449	dnaA	379	96	WP_013283150.1	26
4569	32.5482	47.8	0.000386	5	152	88	28.289	467	269	dnaA	138	288	WP_110103680.1	138
4570	23.3405	47.8	0.000409	4	109	66	28.44	467	237	dnaA	139	256	WP_186877135.1	150
4571	36.8308	47.4	0.000472	6	172	106	25	467	285	dnaA	135	306	WP_055175548.1	137
4572	36.8308	47.4	0.000485	6	172	106	25	467	285	dnaA	135	306	WP_003504782.1	137
4573	36.8308	47.4	0.000507	6	172	106	25	467	285	dnaA	135	306	WP_195612759.1	137
4574	32.334	47	0.000687	5	151	100	24.503	467	269	dnaA	130	288	WP_118207966.1	141
4575	26.9807	46.2	0.000742	3	126	77	29.365	467	282	dnaA	166	224	WP_116440960.1	102
4576	32.334	45.4	0.002	5	151	101	23.841	467	269	dnaA	130	277	WP_179961943.1	130
4577	32.334	45.4	0.002	5	151	101	23.841	467	269	dnaA	130	288	WP_118227443.1	141
4578	34.0471	45.4	0.002	5	159	105	25.157	467	285	dnaA	139	306	WP_021642623.1	150
4579	32.334	45.4	0.002	5	151	101	23.841	467	269	dnaA	130	288	WP_004842405.1	141
4580	30.621	45.1	0.002	5	143	94	25.874	467	269	dnaA	135	271	WP_180955789.1	133
4581	22.2698	44.7	0.003	1	104	75	25.962	467	268	dnaA	165	199	WP_013656050.1	98
4582	30.621	45.1	0.003	5	143	92	27.273	467	269	dnaA	135	270	WP_118046954.1	132
4583	28.0514	45.1	0.003	4	131	80	26.718	467	285	dnaA	168	355	WP_154526305.1	228
4584	19.9143	45.1	0.003	3	93	60	30.108	467	237	dnaA	148	256	WP_122644551.1	166
4585	31.2634	44.7	0.004	3	146	105	24.658	467	292	dnaA	150	311	WP_094378081.1	168
4586	29.1221	44.3	0.005	3	136	98	22.794	467	292	dnaA	162	313	WP_024737415.1	180
4587	30.8351	44.3	0.005	5	144	98	26.389	467	286	dnaA	148	309	WP_162609787.1	169
4588	29.1221	44.3	0.005	3	136	98	22.794	467	292	dnaA	162	313	WP_007710136.1	180
4589	31.9058	44.3	0.005	5	149	90	27.517	467	286	dnaA	148	309	WP_159432842.1	169
4590	29.1221	44.3	0.005	3	136	98	22.794	467	292	dnaA	162	313	WP_092366667.1	180
4591	32.1199	44.3	0.005	4	150	100	26	467	285	dnaA	144	310	WP_023354224.1	164
4592	31.9058	44.3	0.005	5	149	90	27.517	467	286	dnaA	148	309	WP_191344592.1	169
4593	22.2698	43.9	0.006	4	104	63	28.846	467	237	dnaA	142	256	WP_006444621.1	156
4594	31.9058	43.9	0.007	5	149	90	27.517	467	286	dnaA	148	309	WP_193484014.1	169
4595	31.9058	43.9	0.007	4	149	109	22.148	467	292	dnaA	148	311	WP_191384576.1	166
4596	31.9058	43.9	0.007	4	149	109	22.148	467	292	dnaA	148	311	WP_087174939.1	166
4597	22.2698	43.5	0.008	4	104	63	28.846	467	237	dnaA	142	256	WP_138264030.1	156
4598	30.1927	43.5	0.008	5	141	93	24.113	467	269	dnaA	140	288	WP_024854047.1	151
4599	26.9807	43.1	0.008	4	126	77	29.365	467	282	dnaA	166	224	WP_044822756.1	102
4600	26.9807	43.1	0.009	4	126	77	29.365	467	282	dnaA	166	224	WP_173720448.1	102
4601	21.8415	42	0.009	2	102	74	24.51	467	269	dnaA	168	122	WP_173700331.1	24
4602	32.7623	43.1	0.01	3	153	106	25.49	467	286	dnaA	137	242	WP_195949205.1	95
4603	18.6296	43.1	0.01	4	87	45	32.184	467	237	dnaA	157	254	WP_003022318.1	176
4604	43.469	43.1	0.011	5	203	137	21.182	467	269	dnaA	81	288	WP_005609007.1	95
4605	25.4818	43.1	0.011	3	119	82	26.891	467	269	dnaA	154	288	WP_155204456.1	172
4606	43.469	43.1	0.011	5	203	137	21.182	467	269	dnaA	81	288	WP_118212956.1	95
4607	25.4818	43.1	0.011	3	119	82	26.891	467	269	dnaA	154	288	WP_117541539.1	172
4608	25.4818	43.1	0.011	3	119	82	26.891	467	269	dnaA	154	288	WP_015528668.1	172
4609	25.4818	43.1	0.011	3	119	82	26.891	467	269	dnaA	154	288	WP_144367223.1	172
4610	34.6895	43.1	0.012	5	162	111	25.309	467	285	dnaA	128	302	WP_097005720.1	147
4611	25.4818	43.1	0.012	3	119	82	26.891	467	269	dnaA	154	288	WP_117889812.1	172
4612	19.2719	43.1	0.013	2	90	61	27.778	467	237	dnaA	150	255	WP_073104570.1	168
4613	24.6253	42.7	0.013	2	115	74	26.087	467	280	dnaA	168	223	WP_099385355.1	118
4614	19.0578	42.7	0.013	3	89	53	32.584	467	237	dnaA	154	258	WP_184093847.1	172
4615	24.8394	42.7	0.015	3	116	80	25.862	467	286	dnaA	172	302	WP_183684730.1	192
4616	54.1756	42.7	0.015	8	253	177	20.553	467	286	dnaA	45	248	WP_065548246.1	9
4617	24.8394	42.7	0.015	3	116	80	25.862	467	286	dnaA	172	302	WP_007157453.1	192
4618	24.197	42.4	0.018	3	113	78	24.779	467	269	dnaA	159	287	WP_036607892.1	180
4619	22.6981	42	0.018	2	106	74	27.358	467	268	dnaA	163	202	WP_022750445.1	100
4620	31.4775	42.4	0.019	6	147	89	24.49	467	292	dnaA	156	313	WP_022502519.1	179
4621	31.4775	42.4	0.02	4	147	99	25.85	467	286	dnaA	146	309	WP_066090539.1	167
4622	30.621	42.4	0.02	4	143	98	23.776	467	269	dnaA	136	281	WP_087306691.1	141
4623	30.621	42	0.023	4	143	98	23.776	467	269	dnaA	136	281	WP_191437990.1	141
4624	31.0493	42	0.023	5	145	99	25.517	467	292	dnaA	154	314	WP_005540828.1	173
4625	30.621	42	0.023	4	143	98	23.776	467	269	dnaA	136	281	WP_191520191.1	141
4626	36.6167	42	0.024	5	171	103	25.731	467	292	dnaA	139	313	WP_015572814.1	150
4627	31.4775	42	0.024	4	147	101	23.129	467	269	dnaA	133	288	WP_109712659.1	144
4628	23.5546	41.6	0.024	4	110	64	31.818	467	268	dnaA	163	201	WP_024865699.1	99
4629	30.621	42	0.025	4	143	98	23.776	467	269	dnaA	136	281	WP_191429738.1	141
4630	19.9143	42	0.025	2	93	59	30.108	467	237	dnaA	148	243	WP_148391225.1	154
4631	36.6167	42	0.025	5	171	103	25.731	467	292	dnaA	139	313	WP_008396884.1	150
4632	23.5546	41.6	0.027	4	110	63	32.727	467	268	dnaA	163	201	WP_024865618.1	99
4633	29.5503	42	0.027	4	138	94	25.362	467	292	dnaA	158	300	WP_207726704.1	169
4634	17.9872	42	0.029	2	84	55	28.571	467	206	dnaA	126	222	WP_195243278.1	141
4635	17.773	41.6	0.031	4	83	41	33.735	467	237	dnaA	161	254	WP_072446926.1	180
4636	17.9872	41.6	0.031	2	84	55	28.571	467	206	dnaA	126	222	WP_024734050.1	141
4637	25.9101	41.6	0.035	4	121	85	23.967	467	269	dnaA	154	303	WP_111525181.1	185
4638	17.9872	41.6	0.036	1	84	58	28.571	467	237	dnaA	154	253	WP_173683624.1	172
4639	23.5546	41.2	0.038	4	110	64	31.818	467	268	dnaA	163	201	WP_026508605.1	99
4640	26.5525	41.2	0.039	4	124	82	28.226	467	270	dnaA	147	204	WP_069997131.1	88
4641	31.9058	41.2	0.041	4	149	110	21.477	467	292	dnaA	148	300	WP_207742276.1	155
4642	36.1884	41.2	0.043	5	169	114	24.26	467	285	dnaA	128	313	WP_208429875.1	148
4643	31.6916	40.8	0.047	3	148	99	23.649	467	286	dnaA	143	224	WP_092454837.1	87
4644	29.5503	41.2	0.049	3	138	96	23.913	467	285	dnaA	152	302	WP_087222407.1	170
4645	22.6981	40.8	0.051	2	106	74	27.358	467	268	dnaA	163	202	WP_044921093.1	100
4646	22.4839	40.8	0.052	1	105	79	22.857	467	268	dnaA	164	207	WP_090477643.1	105
4647	41.97	41.2	0.052	8	196	129	23.98	467	313	dnaA	131	325	WP_120740218.1	137
4648	19.9143	41.2	0.052	2	93	60	27.957	467	237	dnaA	150	258	WP_091687490.1	168
4649	27.409	41.2	0.053	4	128	87	25	467	285	dnaA	162	302	WP_100043360.1	180
4650	29.7645	40.8	0.054	4	139	93	22.302	467	285	dnaA	153	302	WP_154301060.1	173
4651	29.7645	40.8	0.055	4	139	93	22.302	467	285	dnaA	153	302	WP_119226443.1	173
4652	29.7645	40.8	0.055	4	139	93	22.302	467	285	dnaA	153	302	WP_118149051.1	173
4653	29.7645	40.8	0.057	4	139	93	22.302	467	285	dnaA	153	302	WP_022098988.1	173
4654	47.1092	40.4	0.059	7	220	152	21.364	467	269	dnaA	52	204	WP_154428950.1	4
4655	22.6981	40.4	0.06	2	106	75	26.415	467	268	dnaA	163	202	WP_027422497.1	100
4656	19.2719	40.8	0.061	2	90	61	27.778	467	237	dnaA	150	255	WP_004614344.1	168
4657	26.7666	40.4	0.063	4	125	80	26.4	467	286	dnaA	168	250	WP_005538906.1	132
4658	22.2698	40.8	0.064	4	104	65	26.923	467	237	dnaA	142	256	WP_208070456.1	156
4659	29.7645	40.8	0.064	4	139	93	22.302	467	285	dnaA	153	302	WP_055216413.1	173
5090	18.896	48.5	2.55e-05	2	89	55	35.955	471	451	dnaB	364	103	WP_088110078.1	16
5092	49.6815	48.9	0.000193	9	234	140	23.504	471	415	dnaB	207	272	WP_065547355.1	53
5093	51.5924	48.1	0.000327	9	243	171	22.222	471	440	dnaB	200	338	WP_087157057.1	112
5094	64.9682	48.1	0.000394	15	306	199	21.569	471	292	dnaB	9	290	WP_207744903.1	4
5095	52.6539	47.4	0.000526	12	248	133	26.613	471	447	dnaB	235	234	WP_173762491.1	1
5096	18.6837	43.1	0.000856	4	88	48	32.955	471	416	dnaB	334	89	WP_208924620.1	8
5097	30.3609	43.9	0.008	5	143	96	23.077	471	386	dnaB	254	399	WP_002588659.1	261
5098	51.5924	42.7	0.018	8	243	175	20.576	471	440	dnaB	200	336	WP_070090330.1	110
5099	42.2505	42.7	0.019	5	199	146	22.111	471	389	dnaB	195	566	WP_092244521.1	373
5100	11.6773	40	0.037	1	55	34	36.364	471	263	dnaB	209	92	WP_015574035.1	39
5101	48.62	39.7	0.17	8	229	154	22.707	471	292	dnaB	77	293	WP_202183930.1	75
5102	41.189	39.3	0.27	6	194	142	22.165	471	394	dnaB	206	532	WP_173701581.1	343
5103	39.4904	38.9	0.29	5	186	130	24.194	471	258	dnaB	77	253	WP_009245454.1	75
5104	39.4904	38.9	0.29	5	186	130	24.194	471	258	dnaB	77	253	WP_118401133.1	75
5105	39.4904	38.9	0.3	5	186	130	24.194	471	258	dnaB	77	253	WP_118048156.1	75
5106	18.4713	38.1	0.51	2	87	59	27.586	471	261	dnaB	176	257	WP_186835181.1	174
5107	18.4713	37.7	0.66	3	87	48	29.885	471	292	dnaB	207	143	WP_094377528.1	69
5108	37.155	37.7	0.71	5	175	107	28	471	400	dnaB	226	486	WP_117788400.1	331
5109	37.3673	37.4	0.95	5	176	108	26.705	471	400	dnaB	226	486	WP_208037819.1	331
5110	37.3673	37.4	0.97	5	176	108	26.705	471	400	dnaB	226	486	WP_195997207.1	331
5111	37.3673	37.4	0.98	5	176	108	26.705	471	400	dnaB	226	486	WP_014078526.1	331
5112	37.3673	37.4	0.99	5	176	108	26.705	471	400	dnaB	226	486	WP_055215238.1	331
5113	37.3673	37.4	1	5	176	108	26.705	471	400	dnaB	226	486	WP_173690055.1	331
5114	37.3673	37.4	1	5	176	108	26.705	471	400	dnaB	226	486	WP_055228422.1	331
5115	37.3673	37.4	1.1	5	176	108	26.705	471	400	dnaB	226	486	WP_021682896.1	331
5116	37.3673	37.4	1.1	5	176	108	26.705	471	400	dnaB	226	486	WP_055194537.1	331
5117	37.3673	37.4	1.1	5	176	108	26.705	471	400	dnaB	226	486	WP_129795771.1	331
5118	37.155	37.4	1.2	5	175	108	27.429	471	400	dnaB	226	486	WP_173791095.1	331
5119	37.3673	37.4	1.2	5	176	108	26.705	471	400	dnaB	226	486	WP_055060301.1	331
5120	37.3673	37	1.2	5	176	108	26.705	471	400	dnaB	226	486	WP_119208611.1	331
5121	37.3673	37	1.2	8	176	103	29.545	471	400	dnaB	226	441	WP_117510487.1	286
5122	37.3673	37	1.2	5	176	108	26.705	471	400	dnaB	226	486	WP_015559841.1	331
5123	37.3673	37	1.2	5	176	108	26.705	471	400	dnaB	226	486	WP_154277162.1	331
5124	37.3673	37	1.2	5	176	108	26.705	471	400	dnaB	226	486	WP_118720111.1	331
5125	37.3673	37	1.2	5	176	108	26.705	471	400	dnaB	226	486	WP_002596226.1	331
5126	37.3673	37	1.2	5	176	108	26.705	471	400	dnaB	226	486	WP_147564763.1	331
[truncated: 10,524 more rows]

## Sheet: Hit vs no hit
	Hits	Hits over cutoff	Hits under cutoff	No hits
0	dicA	dicA	ygeG	yobI
1	rbfA	rbfA	lolB	safA
2	yciS	rpsF	lolA	pheM
3	rpsF	rpsD	lpxC	trpL
4	ihfA	ubiD	yciS
5	rpsD	mreC	yrfF
6	tusE	ptsI	rplY
7	ubiD	yqgF	tusE
8	mreC	rimM	cydX
9	priB	rnt	bamD
10	mreD	ftsA	priB
11	ycaR	zipA	wzyE
12	ptsI	hemA	mreD
13	yqgF	hemG	mukF
14	rnt	nadE	mukE
15	ftsB	nadD	dnaT
16	ftsA	ftsW	cydA
17	ftsL	csrA	cydB
18	hemG	rpsS	ycaR
19	hemD	ftsZ	fldA
20	nadD	lolC	secE
21	ftsW	waaA	ydhL
22	csrA	dapB	yqeL
23	rpsT	dapD	hipB
24	ftsQ	lolE	higA
25	rpsS	acpS	ygfZ
26	ftsZ	rplV	rpmB
27	ygeG	lnt	rpmF
28	lolB	rplU	lpxH
29	waaA	rplR	lptG
30	hemA	rplS	ftsB
31	dapD	kdsA	iraM
32	lolE	kdsB	ydfO
33	acpS	tsaC	ftsL
34	rplV	rplJ	hemD
35	lnt	ftsI	ftsQ
36	rplU	rplF	lptD
37	rplR	rplA	lptE
38	rplS	murI	lptF
39	kdsA	murJ	holD
40	kdsB	folP	lptA
41	tsaC	murA
42	rplJ	murB
43	ftsI	murC
44	rplF	murD
45	lolC	murE
46	rplA	murF
47	cydX	murG
48	murI	trmD
49	murJ	folB
50	folP	dnaG
51	murA	dcd
52	murB	rpoA
53	murC	rpoE
54	murD	asd
55	murE	ribA
56	murF	ribC
57	murG	rpoH
58	trmD	ribE
59	folB	ribD
60	cydA	ribF
61	cydB	lpxK
62	hda	lpxL
63	yqeL	lpxA
64	dcd	lpxB
65	rpoA	lpxD
66	rpoE	ispH
67	asd	mrdB
68	ribA	ispE
69	ribC	ispF
70	rpoH	ispG
71	ribE	glyS
72	ribD	ppa
73	ribF	glyQ
74	lpxH	rpsC
75	lpxK	rpsO
76	lpxL	rpsM
77	iraM	rpoD
78	lpxA	rpsH
79	zipA	rpsU
80	lpxC	rpsT
81	lpxD	lexA
82	mrdA	rpsR
83	pyrH	rpsQ
84	mrdB	accB
85	rimM	tonB
86	ispF	rplX
87	ispG	mraY
88	glyS	dapF
89	ppa	cohE
90	glyQ	mukB
91	rpsC	fbaA
92	rpsO	rplW
93	rpsM	lspA
94	rpoD	ubiX
95	lolA	infC
96	rpsH	rnpA
97	rpsU	infA
98	dapB	rpmI
99	lexA	rpmH
100	rpsR	thiL
101	rpsQ	ihfA
102	coaD	rpmC
103	accB	rpmD
104	yrfF	lgt
105	tonB	rplO
106	rplX	nusG
107	mraY	nusB
108	bamD	rplL
109	dapF	nusA
110	wzyE	dnaA
111	cohE	dnaC
112	mukB	dnaB
113	ispH	dnaE
114	fbaA	can
115	rplW	hda
116	lspA	holB
117	mukF	holA
118	mukE	lepB
119	ubiX	dxr
120	infC	tilS
121	rnpA	fabZ
122	infA	fabA
123	rpmI	fabH
124	rpmH	ybeY
125	thiL	rsgA
126	ygfZ	mrdA
127	rpmC	secA
128	rpmB	tsaB
129	rpmD	dnaN
130	lgt	tsaE
131	rpmF	rho
132	dnaT	pyrH
133	rplO	secY
134	nusG	coaD
135	ydfO	coaA
136	nusB
137	rplL
138	nusA
139	dnaA
140	dnaC
141	dnaB
142	dnaE
143	can
144	dnaG
145	holD
146	holB
147	holA
148	lepB
149	dxr
150	tilS
151	fabZ
152	fabA
153	rsgA
154	ybeY
155	rplY
156	fabH
157	higA
158	nadE
159	fldA
160	secA
161	tsaB
162	dnaN
163	secE
164	tsaE
165	ydhL
166	hipB
167	rho
168	ispE
169	secY
170	lpxB
171	coaA
172	lptD
173	lptE
174	lptF
175	lptG
176	lptA

## Sheet: Original results
	qseqid	sseqid	% id	length	mismatch	gapopen	qstart	qend	sstart	send	evalue	bitscore	prot length	% alignment
0	accB	WP_010168210.1	43.949	157	72	2	1	153	1	145	3.92e-35	123	156	100.641
1	accB	WP_205129153.1	41.447	152	69	2	1	152	1	132	6.39e-34	120	156	97.4359
2	accB	WP_075671114.1	43.59	156	71	2	1	156	1	139	2.28e-33	119	156	100
3	accB	WP_118397566.1	42.405	158	72	5	1	152	1	145	8.65e-33	117	156	101.282
4	accB	WP_005339497.1	42.405	158	72	5	1	152	1	145	1.02e-32	117	156	101.282
5	accB	WP_022278885.1	42.484	153	79	4	1	152	1	145	1.09e-32	117	156	98.0769
6	accB	WP_087151299.1	40.789	152	70	2	1	152	1	132	1.12e-32	117	156	97.4359
7	accB	WP_005333164.1	42.405	158	72	5	1	152	1	145	1.36e-32	117	156	101.282
8	accB	WP_117657230.1	42.405	158	72	5	1	152	1	145	1.59e-32	117	156	101.282
9	accB	WP_087218636.1	42.675	157	81	3	1	156	1	149	2.19e-32	116	156	100.641
10	accB	WP_119210237.1	40.764	157	76	4	1	152	1	145	6.96e-32	115	156	100.641
11	accB	WP_053982470.1	37.821	156	85	3	1	155	1	145	1.64e-31	114	156	100
12	accB	WP_173743238.1	39.759	166	82	3	1	156	1	158	2.39e-30	112	156	106.41
13	accB	WP_095172419.1	40.606	165	87	3	1	155	1	164	9.78e-30	110	156	105.769
14	accB	WP_088108452.1	41.071	168	83	3	1	155	1	165	1.04e-29	110	156	107.692
15	accB	WP_029468461.1	40	165	88	3	1	155	1	164	1.1e-29	110	156	105.769
16	accB	WP_018596566.1	40	165	88	3	1	155	1	164	1.43e-29	110	156	105.769
17	accB	WP_153917242.1	41.42	169	83	4	1	156	1	166	1.45e-29	110	156	108.333
18	accB	WP_132381220.1	37.821	156	96	1	1	156	1	155	2.15e-29	109	156	100
19	accB	WP_065541134.1	39.766	171	80	4	1	155	1	164	2.2e-29	109	156	109.615
20	accB	WP_186994567.1	38.509	161	91	2	1	156	1	158	2.75e-29	109	156	103.205
21	accB	WP_103731202.1	41.916	167	82	4	1	155	1	164	3.51e-29	108	156	107.051
22	accB	WP_130182349.1	39.394	165	89	3	1	155	1	164	4.36e-29	108	156	105.769
23	accB	WP_008392668.1	38.462	156	71	3	1	152	1	135	5.36e-29	107	156	100
24	accB	WP_109215437.1	36.842	152	80	2	1	152	1	136	6.55e-29	107	156	97.4359
25	accB	WP_009264992.1	38.462	156	71	3	1	152	1	135	7.66e-29	107	156	100
26	accB	WP_033142221.1	41.317	167	83	4	1	155	1	164	1.06e-28	107	156	107.051
27	accB	WP_109732226.1	39.759	166	90	3	1	156	1	166	1.24e-28	107	156	106.41
28	accB	WP_205151879.1	40.116	172	82	4	1	156	1	167	1.42e-28	107	156	110.256
29	accB	WP_118288439.1	37.037	162	90	2	1	155	1	157	2.82e-28	106	156	103.846
30	accB	WP_205152814.1	37.569	181	80	3	1	156	1	173	3.05e-28	107	156	116.026
31	accB	WP_118660723.1	37.037	162	90	2	1	155	1	157	3.32e-28	106	156	103.846
32	accB	WP_022374877.1	36.538	156	83	3	1	156	1	140	3.92e-28	105	156	100
33	accB	WP_070090132.1	39.412	170	85	3	1	155	1	167	4.34e-28	106	156	108.974
34	accB	WP_109216891.1	40	160	86	3	1	156	1	154	6.22e-28	105	156	102.564
35	accB	WP_005948706.1	40.645	155	84	2	1	155	1	147	6.48e-28	105	156	99.359
36	accB	WP_208072083.1	41.615	161	85	4	1	155	1	158	7.76e-28	105	156	103.205
37	accB	WP_154780232.1	39.412	170	83	4	1	156	1	164	8.69e-28	105	156	108.974
38	accB	WP_118620218.1	38.922	167	91	3	1	156	1	167	9.42e-28	105	156	107.051
39	accB	WP_118508379.1	39.412	170	83	4	1	156	1	164	1.04e-27	105	156	108.974
40	accB	WP_087160346.1	53.061	98	44	1	60	155	83	180	1.06e-27	105	156	62.8205
41	accB	WP_055299961.1	38.182	165	91	3	1	156	1	163	1.26e-27	105	156	105.769
42	accB	WP_209284789.1	38.182	165	91	3	1	156	1	163	1.36e-27	105	156	105.769
43	accB	WP_021908262.1	39.877	163	84	3	1	156	1	156	1.42e-27	104	156	104.487
44	accB	WP_054354686.1	37.209	172	86	3	1	156	1	166	1.56e-27	104	156	110.256
45	accB	WP_132280186.1	42.5	160	85	3	1	155	1	158	1.57e-27	104	156	102.564
46	accB	WP_130436137.1	38.788	165	87	3	1	155	1	161	1.67e-27	104	156	105.769
47	accB	WP_016218039.1	38.272	162	86	2	1	156	1	154	1.8e-27	104	156	103.846
48	accB	WP_173691646.1	37.179	156	79	2	1	155	1	138	2.02e-27	103	156	100
49	accB	WP_191404839.1	58.333	84	35	0	72	155	97	180	2.44e-27	104	156	53.8462
50	accB	WP_154580369.1	38.608	158	92	3	1	156	1	155	2.45e-27	103	156	101.282
51	accB	WP_179011577.1	38.125	160	87	4	1	156	1	152	2.92e-27	103	156	102.564
52	accB	WP_027642071.1	36.628	172	93	3	1	156	1	172	3.03e-27	104	156	110.256
53	accB	WP_101870487.1	34.194	155	87	2	1	155	1	140	3.88e-27	103	156	99.359
54	accB	WP_186875461.1	38.596	171	88	4	1	155	1	170	4.09e-27	103	156	109.615
55	accB	WP_021859716.1	37.037	162	90	2	1	155	1	157	4.41e-27	103	156	103.846
56	accB	WP_022305686.1	36.686	169	89	3	1	155	15	179	4.49e-27	103	156	108.333
57	accB	WP_002592523.1	36.628	172	93	3	1	156	1	172	4.83e-27	103	156	110.256
58	accB	WP_111524259.1	39.623	159	78	3	1	156	1	144	6.65e-27	102	156	101.923
59	accB	WP_002565801.1	35.465	172	95	2	1	156	1	172	7.52e-27	103	156	110.256
60	accB	WP_138263109.1	41.667	156	88	2	1	155	1	154	7.96e-27	102	156	100
61	accB	WP_013658024.1	37.107	159	91	2	1	156	1	153	8.14e-27	102	156	101.923
62	accB	WP_006442877.1	41.667	156	88	2	1	155	1	154	8.31e-27	102	156	100
63	accB	WP_047772659.1	39.49	157	92	2	1	156	1	155	9.16e-27	102	156	100.641
64	accB	WP_138270444.1	37.805	164	90	4	1	156	1	160	9.71e-27	102	156	105.128
65	accB	WP_049728987.1	42.138	159	87	2	1	155	1	158	1.01e-26	102	156	101.923
66	accB	WP_127067390.1	37.107	159	91	2	1	156	1	153	1.02e-26	102	156	101.923
67	accB	WP_109711684.1	42.5	160	80	6	1	156	1	152	1.12e-26	102	156	102.564
68	accB	WP_181989681.1	37.179	156	79	2	1	155	1	138	1.29e-26	101	156	100
69	accB	WP_118047410.1	35.032	157	83	3	1	155	1	140	1.29e-26	101	156	100.641
70	accB	WP_065549174.1	37.572	173	90	4	1	156	1	172	1.32e-26	102	156	110.897
71	accB	WP_009245116.1	33.548	155	88	1	1	155	1	140	1.37e-26	101	156	99.359
72	accB	WP_002594173.1	36.628	172	93	3	1	156	1	172	1.42e-26	102	156	110.256
73	accB	WP_101884169.1	33.548	155	88	1	1	155	1	140	1.57e-26	101	156	99.359
74	accB	WP_044986854.1	37.179	156	79	2	1	155	1	138	1.73e-26	101	156	100
75	accB	WP_002570806.1	35.465	172	95	2	1	156	1	172	1.82e-26	102	156	110.256
76	accB	WP_147599533.1	37.423	163	92	3	1	156	1	160	2.21e-26	101	156	104.487
77	accB	WP_101880209.1	32.903	155	89	1	1	155	1	140	2.42e-26	101	156	99.359
78	accB	WP_096239448.1	39.157	166	81	5	1	156	1	156	2.63e-26	101	156	106.41
79	accB	WP_205128967.1	50	102	37	1	54	155	77	164	3.34e-26	101	156	65.3846
80	accB	WP_059067762.1	38.509	161	88	4	1	155	1	156	3.39e-26	101	156	103.205
81	accB	WP_173766508.1	39.13	161	90	4	1	155	1	159	4.46e-26	100	156	103.205
82	accB	WP_050641842.1	40.828	169	84	4	1	156	1	166	4.79e-26	101	156	108.333
83	accB	WP_209300931.1	38.365	159	92	4	1	156	1	156	4.82e-26	100	156	101.923
84	accB	WP_129879214.1	40.828	169	84	4	1	156	1	166	4.95e-26	100	156	108.333
85	accB	WP_055149873.1	40.828	169	84	4	1	156	1	166	4.95e-26	100	156	108.333
86	accB	WP_002584545.1	36.994	173	91	4	1	156	1	172	5.78e-26	100	156	110.897
87	accB	WP_060931314.1	36.538	156	87	2	1	156	1	144	6.68e-26	100	156	100
88	accB	WP_007870498.1	39.394	165	89	5	1	156	1	163	6.75e-26	100	156	105.769
89	accB	WP_045091695.1	39.394	165	89	5	1	156	1	163	6.82e-26	100	156	105.769
90	accB	WP_083425094.1	39.394	165	89	5	1	156	1	163	6.97e-26	100	156	105.769
91	accB	WP_024854102.1	34.395	157	84	3	1	155	1	140	1.04e-25	99.4	156	100.641
92	accB	WP_016407429.1	36.478	159	83	3	1	155	1	145	1.35e-25	99.8	156	101.923
93	accB	WP_159753401.1	37.059	170	91	3	1	155	1	169	1.48e-25	100	156	108.974
94	accB	WP_124950697.1	39.103	156	83	4	1	156	1	144	1.59e-25	99	156	100
95	accB	WP_009663338.1	37.107	159	82	3	1	156	1	144	1.66e-25	99	156	101.923
96	accB	WP_091234937.1	40.385	156	85	3	1	156	1	148	1.71e-25	99.4	156	100
97	accB	WP_008750491.1	37.821	156	85	3	1	156	1	144	1.71e-25	99	156	100
98	accB	WP_109626278.1	37.342	158	96	2	1	155	1	158	2.08e-25	99.4	156	101.282
99	accB	WP_007595521.1	36.478	159	83	3	1	156	1	144	2.5e-25	98.6	156	101.923
100	accB	WP_008754975.1	35.256	156	89	2	1	156	1	144	2.53e-25	98.6	156	100
101	accB	WP_044905276.1	36.129	155	93	2	1	155	1	149	2.88e-25	98.6	156	99.359
102	accB	WP_015553937.1	35.758	165	88	4	1	155	1	157	3.41e-25	98.6	156	105.769
103	accB	WP_128673474.1	36.478	159	83	3	1	156	1	144	3.54e-25	98.2	156	101.923
104	accB	WP_150310827.1	53.846	91	36	1	71	155	78	168	3.61e-25	99	156	58.3333
105	accB	WP_022415905.1	38.922	167	83	5	1	155	1	160	3.89e-25	98.6	156	107.051
106	accB	WP_034211150.1	36.478	159	83	3	1	156	1	144	3.94e-25	98.2	156	101.923
107	accB	WP_195578484.1	38.608	158	90	3	1	155	1	154	4.26e-25	98.2	156	101.282
108	accB	WP_055182955.1	36.095	169	93	3	1	156	1	167	4.35e-25	98.6	156	108.333
109	accB	WP_015540651.1	38.608	158	90	3	1	155	1	154	4.45e-25	98.2	156	101.282
110	accB	WP_055257639.1	37.821	156	88	3	1	156	1	147	4.81e-25	97.8	156	100
111	accB	WP_173721394.1	37.975	158	91	2	1	156	1	153	5.07e-25	98.2	156	101.282
112	accB	WP_119200975.1	35.185	162	91	3	1	155	1	155	5.14e-25	98.2	156	103.846
113	accB	WP_087149944.1	59.211	76	31	0	80	155	93	168	6e-25	98.2	156	48.7179
114	accB	WP_044941203.1	36.129	155	93	2	1	155	1	149	6.07e-25	97.8	156	99.359
115	accB	WP_173694499.1	38.272	162	91	2	1	155	1	160	6.12e-25	98.2	156	103.846
116	accB	WP_005348777.1	36.095	169	93	3	1	156	1	167	6.21e-25	98.2	156	108.333
117	accB	WP_007155895.1	36.842	152	83	4	1	152	1	139	6.38e-25	97.4	156	97.4359
118	accB	WP_208100073.1	37.736	159	81	3	1	156	1	144	6.56e-25	97.4	156	101.923
119	accB	WP_115482129.1	34.783	161	94	4	1	156	1	155	7.63e-25	97.8	156	103.205
120	accB	WP_118700941.1	36.774	155	91	2	1	155	1	148	8.17e-25	97.4	156	99.359
121	accB	WP_090421485.1	38.65	163	86	3	1	155	1	157	8.39e-25	97.8	156	104.487
122	accB	WP_087157122.1	34.591	159	95	2	1	155	1	154	9.68e-25	97.4	156	101.923
123	accB	WP_072522670.1	37.037	162	87	3	1	155	1	154	1.04e-24	97.4	156	103.846
124	accB	WP_022749643.1	35.897	156	87	2	1	153	1	146	1.09e-24	97.1	156	100
125	accB	WP_022387843.1	35.185	162	91	3	1	155	1	155	1.1e-24	97.4	156	103.846
126	accB	WP_027294205.1	35.256	156	95	2	1	156	1	150	1.28e-24	97.1	156	100
127	accB	WP_130790203.1	38.323	167	86	5	1	156	1	161	1.33e-24	97.4	156	107.051
128	accB	WP_118034868.1	35.185	162	91	3	1	155	1	155	1.51e-24	97.1	156	103.846
129	accB	WP_206762671.1	43.151	146	75	4	15	155	6	148	1.63e-24	96.7	156	93.5897
130	accB	WP_087267510.1	37.58	157	93	3	1	155	1	154	1.64e-24	97.1	156	100.641
131	accB	WP_117688676.1	36.129	155	93	2	1	155	1	149	1.71e-24	96.7	156	99.359
132	accB	WP_008704119.1	37.975	158	91	2	1	156	1	153	1.76e-24	96.7	156	101.282
133	accB	WP_173757980.1	35.256	156	92	2	1	156	1	147	1.82e-24	96.7	156	100
134	accB	WP_087179528.1	59.74	77	31	0	79	155	101	177	1.99e-24	97.4	156	49.359
135	accB	WP_195277710.1	37.037	162	87	3	1	156	1	153	2.2e-24	96.7	156	103.846
136	accB	WP_183772983.1	36.196	163	93	1	1	152	1	163	2.37e-24	96.7	156	104.487
137	accB	WP_118329959.1	37.037	162	87	3	1	156	1	153	2.62e-24	96.3	156	103.846
138	accB	WP_111920843.1	36.538	156	88	4	1	155	1	146	2.99e-24	95.9	156	100
139	accB	WP_005333190.1	36.585	164	90	2	1	155	1	159	3.32e-24	96.3	156	105.128
140	accB	WP_090545882.1	36.129	155	95	3	1	155	1	151	3.36e-24	95.9	156	99.359
141	accB	WP_090816156.1	35.032	157	97	2	1	152	2	158	3.45e-24	96.3	156	100.641
142	accB	WP_072916311.1	35.443	158	91	3	1	155	1	150	3.45e-24	95.9	156	101.282
143	accB	WP_125128283.1	37.576	165	87	4	1	155	1	159	3.46e-24	96.3	156	105.769
144	accB	WP_022381152.1	37.037	162	87	3	1	156	1	153	4.21e-24	95.9	156	103.846
145	accB	WP_009203700.1	37.179	156	89	3	1	156	1	147	4.27e-24	95.5	156	100
146	accB	WP_118393196.1	35.185	162	91	3	1	155	1	155	4.71e-24	95.9	156	103.846
147	accB	WP_118578789.1	58.75	80	33	0	76	155	98	177	4.9e-24	96.3	156	51.2821
148	accB	WP_072448919.1	38.365	159	74	4	1	155	1	139	4.91e-24	95.1	156	101.923
149	accB	WP_132093188.1	33.125	160	98	4	1	156	1	155	5.07e-24	95.5	156	102.564
150	accB	WP_195967343.1	35.185	162	91	3	1	155	1	155	5.13e-24	95.5	156	103.846
151	accB	WP_118592870.1	37.037	162	87	3	1	156	1	153	5.17e-24	95.5	156	103.846
152	accB	WP_148462173.1	58.75	80	33	0	76	155	98	177	5.17e-24	96.3	156	51.2821
153	accB	WP_074716825.1	37.255	153	88	2	1	153	1	145	5.53e-24	95.5	156	98.0769
154	accB	WP_097076609.1	32.903	155	95	2	1	155	1	146	5.57e-24	95.1	156	99.359
155	accB	WP_118397554.1	36.585	164	90	2	1	155	1	159	5.57e-24	95.5	156	105.128
156	accB	WP_173770913.1	57.317	82	35	0	74	155	96	177	5.7e-24	96.3	156	52.5641
157	accB	WP_055149380.1	36.42	162	88	3	1	156	1	153	6.42e-24	95.1	156	103.846
158	accB	WP_055059530.1	36.42	162	88	3	1	156	1	153	6.42e-24	95.1	156	103.846
159	accB	WP_009264128.1	37.179	156	89	3	1	156	1	147	6.52e-24	95.1	156	100
160	accB	WP_004077756.1	35.758	165	90	4	1	155	1	159	6.83e-24	95.5	156	105.769
161	accB	WP_173725281.1	35.256	156	92	2	1	156	1	147	6.88e-24	95.1	156	100
162	accB	WP_118144793.1	36.585	164	90	2	1	155	1	159	6.98e-24	95.5	156	105.128
163	accB	WP_008397741.1	34.503	171	97	2	1	156	1	171	7.77e-24	95.5	156	109.615
164	accB	WP_005425234.1	34.568	162	92	3	1	155	1	155	7.81e-24	95.1	156	103.846
165	accB	WP_117660229.1	35.758	165	90	3	1	155	1	159	7.95e-24	95.1	156	105.769
166	accB	WP_173770178.1	57.5	80	34	0	76	155	98	177	7.95e-24	95.9	156	51.2821
167	accB	WP_055197653.1	35.256	156	92	2	1	156	1	147	8e-24	94.7	156	100
168	accB	WP_191386364.1	36.774	155	97	1	1	155	1	154	8.21e-24	95.1	156	99.359
169	accB	WP_075760099.1	37.821	156	87	1	1	156	1	146	8.49e-24	94.7	156	100
170	accB	WP_087173393.1	37.662	154	92	2	1	152	1	152	8.52e-24	95.1	156	98.7179
171	accB	WP_078036235.1	34.868	152	94	1	1	152	1	147	9.47e-24	94.7	156	97.4359
172	accB	WP_118382740.1	35.897	156	87	3	1	155	1	144	9.62e-24	94.7	156	100
173	accB	WP_022270169.1	34.839	155	89	3	1	155	1	143	9.79e-24	94.7	156	99.359
174	accB	WP_055066453.1	35.802	162	89	3	1	155	1	154	9.86e-24	94.7	156	103.846
175	accB	WP_117657231.1	35.758	165	90	3	1	155	1	159	9.97e-24	95.1	156	105.769
176	accB	WP_087416398.1	36.774	155	97	1	1	155	1	154	1.01e-23	94.7	156	99.359
177	accB	WP_008393425.1	36.538	156	90	3	1	156	1	147	1.03e-23	94.7	156	100
178	accB	WP_005339512.1	35.758	165	90	3	1	155	1	159	1.12e-23	94.7	156	105.769
179	accB	WP_101694325.1	33.544	158	89	2	1	155	1	145	1.15e-23	94.4	156	101.282
180	accB	WP_015544315.1	34.503	171	97	2	1	156	1	171	1.2e-23	95.1	156	109.615
181	accB	WP_168933740.1	36.025	161	95	3	1	155	1	159	1.21e-23	94.7	156	103.205
182	accB	WP_154517233.1	34.194	155	84	2	1	155	1	137	1.51e-23	94	156	99.359
183	accB	WP_090162625.1	33.974	156	96	2	1	155	1	150	1.72e-23	94	156	100
184	accB	WP_173793507.1	35.758	165	90	3	1	155	1	159	1.82e-23	94.4	156	105.769
185	accB	WP_028248247.1	35.443	158	91	3	1	155	1	150	1.88e-23	94	156	101.282
186	accB	WP_119195670.1	35.758	165	90	3	1	155	1	159	1.94e-23	94.4	156	105.769
187	accB	WP_173715832.1	56.098	82	36	0	74	155	96	177	2.01e-23	94.7	156	52.5641
188	accB	WP_029731477.1	35.758	165	90	3	1	155	1	159	2.01e-23	94.4	156	105.769
189	accB	WP_084152930.1	33.758	157	99	3	1	152	2	158	2.08e-23	94.4	156	100.641
190	accB	WP_117890520.1	36.364	165	93	3	1	155	1	163	2.15e-23	94.4	156	105.769
191	accB	WP_118225467.1	36.97	165	83	5	1	155	1	154	2.31e-23	94	156	105.769
192	accB	WP_173785948.1	34.911	169	86	3	1	155	1	159	2.39e-23	94	156	108.333
193	accB	WP_076779199.1	39.61	154	89	2	1	152	1	152	2.59e-23	94	156	98.7179
194	accB	WP_055281844.1	37.349	166	81	5	1	155	1	154	2.69e-23	93.6	156	106.41
195	accB	WP_191393658.1	51.064	94	42	2	62	155	56	145	2.82e-23	93.6	156	60.2564
196	accB	WP_117593714.1	34.969	163	90	3	1	155	1	155	2.91e-23	93.6	156	104.487
197	accB	WP_003019876.1	36.774	155	82	2	1	155	1	139	2.95e-23	93.2	156	99.359
198	accB	WP_122644358.1	35.366	164	98	1	1	156	1	164	3.04e-23	94	156	105.128
199	accB	WP_195638449.1	36.047	172	94	3	1	156	1	172	3.16e-23	94	156	110.256
200	accB	WP_118452788.1	35.897	156	87	3	1	155	1	144	3.19e-23	93.2	156	100
201	accB	WP_177999386.1	37.349	166	81	5	1	155	1	154	3.64e-23	93.6	156	106.41
202	accB	WP_028088541.1	37.349	166	81	5	1	155	1	154	3.68e-23	93.6	156	106.41
203	accB	WP_173698563.1	36.42	162	88	3	1	156	1	153	3.69e-23	93.2	156	103.846
204	accB	WP_118378107.1	36.97	165	83	5	1	155	1	154	4.05e-23	93.2	156	105.769
205	accB	WP_038282209.1	35.583	163	92	3	1	155	1	158	4.26e-23	93.2	156	104.487
206	accB	WP_002577079.1	35.465	172	95	3	1	156	1	172	4.55e-23	93.6	156	110.256
207	accB	WP_193735762.1	38.037	163	84	5	1	155	1	154	4.87e-23	93.2	156	104.487
208	accB	WP_087155025.1	53.333	90	38	2	66	155	60	145	4.89e-23	92.8	156	57.6923
209	accB	WP_021865683.1	35.897	156	92	3	1	156	1	148	5.55e-23	92.8	156	100
210	accB	WP_191396849.1	51.064	94	42	2	62	155	56	145	5.62e-23	92.8	156	60.2564
211	accB	WP_105309995.1	35.758	165	90	3	1	155	1	159	5.65e-23	93.2	156	105.769
212	accB	WP_022220149.1	34.969	163	89	4	1	155	1	154	5.72e-23	92.8	156	104.487
213	accB	WP_191384335.1	53.659	82	38	0	71	152	71	152	6e-23	92.8	156	52.5641
214	accB	WP_173903062.1	37.037	162	83	3	1	155	1	150	6e-23	92.8	156	103.846
215	accB	WP_118633750.1	33.333	156	83	3	1	152	1	139	6.04e-23	92.4	156	100
216	accB	WP_154477455.1	34.211	152	87	2	1	152	1	139	6.1e-23	92.4	156	97.4359
217	accB	WP_055215861.1	33.962	159	91	4	1	155	1	149	6.31e-23	92.8	156	101.923
218	accB	WP_173893777.1	35.057	174	88	3	1	155	1	168	6.57e-23	93.2	156	111.538
219	accB	WP_147598109.1	34.211	152	87	1	1	152	1	139	6.65e-23	92.4	156	97.4359
220	accB	WP_009248215.1	36.585	164	76	3	1	155	1	145	7.21e-23	92.4	156	105.128
221	accB	WP_118237219.1	34.756	164	93	2	1	155	1	159	7.4e-23	92.8	156	105.128
222	accB	WP_117823467.1	34.356	163	90	4	1	155	1	154	8.81e-23	92.4	156	104.487
223	accB	WP_022171320.1	34.783	161	92	3	1	155	1	154	8.81e-23	92.4	156	103.205
224	accB	WP_130096240.1	37.576	165	88	4	1	155	1	160	8.92e-23	92.4	156	105.769
225	accB	WP_195370748.1	35.583	163	88	4	1	155	1	154	9.2e-23	92.4	156	104.487
226	accB	WP_003498429.1	35.057	174	88	3	1	155	1	168	1.01e-22	92.8	156	111.538
227	accB	WP_055214878.1	37.576	165	88	4	1	155	1	160	1.06e-22	92.4	156	105.769
228	accB	WP_027292366.1	37.5	152	78	3	1	152	1	135	1.07e-22	91.7	156	97.4359
229	accB	WP_138001857.1	37.5	152	78	3	1	152	1	135	1.07e-22	91.7	156	97.4359
230	accB	WP_044958376.1	35.032	157	92	3	1	156	1	148	1.1e-22	92	156	100.641
231	accB	WP_015548754.1	32.927	164	87	2	1	155	1	150	1.11e-22	92	156	105.128
232	accB	WP_090489627.1	34.839	155	91	3	1	155	1	145	1.13e-22	92	156	99.359
233	accB	WP_173905694.1	54.878	82	37	0	74	155	73	154	1.18e-22	92	156	52.5641
234	accB	WP_173810796.1	34.969	163	89	4	1	155	1	154	1.2e-22	92	156	104.487
235	accB	WP_055174849.1	35.057	174	88	3	1	155	1	168	1.29e-22	92.4	156	111.538
236	accB	WP_118199674.1	34.969	163	89	4	1	155	1	154	1.3e-22	92	156	104.487
237	accB	WP_154323371.1	36.585	164	76	3	1	155	1	145	1.31e-22	91.7	156	105.128
238	accB	WP_118699105.1	54.878	82	37	0	74	155	73	154	1.31e-22	92	156	52.5641
239	accB	WP_117557683.1	34.969	163	89	4	1	155	1	154	1.37e-22	92	156	104.487
240	accB	WP_022215483.1	54.878	82	37	0	74	155	73	154	1.37e-22	92	156	52.5641
241	accB	WP_173686519.1	36.478	159	92	4	1	155	1	154	1.39e-22	92	156	101.923
242	accB	WP_173759137.1	40.769	130	70	2	31	156	60	186	1.41e-22	92.8	156	83.3333
243	accB	WP_195479198.1	34.969	163	89	4	1	155	1	154	1.42e-22	92	156	104.487
244	accB	WP_003505740.1	35.057	174	88	3	1	155	1	168	1.5e-22	92	156	111.538
245	accB	WP_091204620.1	33.987	153	93	3	1	152	1	146	1.52e-22	91.7	156	98.0769
246	accB	WP_173787399.1	37.725	167	85	5	1	155	1	160	1.53e-22	92	156	107.051
247	accB	WP_129256694.1	53.947	76	35	0	80	155	79	154	1.54e-22	91.7	156	48.7179
248	accB	WP_090478041.1	32.903	155	95	2	1	155	1	146	1.6e-22	91.7	156	99.359
249	accB	WP_173871927.1	34.911	169	95	3	1	155	1	168	1.73e-22	92	156	108.333
250	accB	WP_055249168.1	34.615	156	99	2	1	155	1	154	1.89e-22	91.7	156	100
251	accB	WP_036607183.1	33.987	153	94	3	1	152	1	147	1.96e-22	91.7	156	98.0769
252	accB	WP_006568466.1	36.129	155	91	1	1	155	1	147	2.07e-22	91.3	156	99.359
253	accB	WP_154431066.1	34.161	161	93	3	1	155	1	154	2.09e-22	91.3	156	103.205
254	accB	WP_138270023.1	33.553	152	88	1	1	152	1	139	2.4e-22	90.9	156	97.4359
255	accB	WP_026892565.1	32.911	158	101	2	1	155	1	156	2.44e-22	91.3	156	101.282
256	accB	WP_191493715.1	54.43	79	36	0	74	152	87	165	2.49e-22	91.7	156	50.641
257	accB	WP_191428731.1	54.43	79	36	0	74	152	87	165	2.49e-22	91.7	156	50.641
258	accB	WP_055261767.1	34.356	163	90	4	1	155	1	154	2.59e-22	91.3	156	104.487
259	accB	WP_006905349.1	33.54	161	89	2	1	156	1	148	2.71e-22	90.9	156	103.205
260	accB	WP_173704398.1	35.526	152	85	3	1	152	1	139	2.74e-22	90.9	156	97.4359
261	accB	WP_173687365.1	35.484	155	99	1	1	155	1	154	2.85e-22	91.3	156	99.359
262	accB	WP_024292598.1	36.31	168	84	3	1	155	1	158	3.22e-22	91.3	156	107.692
263	accB	WP_161170131.1	36.31	168	91	2	1	155	1	165	3.45e-22	91.3	156	107.692
264	accB	WP_090153476.1	34.194	155	92	3	1	155	1	145	3.54e-22	90.5	156	99.359
265	accB	WP_118713052.1	38.65	163	92	5	1	156	1	162	3.55e-22	90.9	156	104.487
266	accB	WP_055180669.1	36.31	168	91	3	1	155	1	165	3.68e-22	91.3	156	107.692
267	accB	WP_195367903.1	33.742	163	91	4	1	155	1	154	3.69e-22	90.9	156	104.487
268	accB	WP_117561918.1	39.759	166	86	6	1	156	1	162	3.83e-22	90.9	156	106.41
269	accB	WP_074789976.1	32.258	155	96	2	1	155	1	146	4.09e-22	90.5	156	99.359
270	accB	WP_173737956.1	44.068	118	55	2	50	156	69	186	4.13e-22	91.7	156	75.641
271	accB	WP_055286670.1	33.962	159	91	4	1	155	1	149	4.16e-22	90.5	156	101.923
272	accB	WP_161158932.1	36.31	168	91	3	1	155	1	165	4.37e-22	90.9	156	107.692
273	accB	WP_062807520.1	34.868	152	86	3	1	152	1	139	4.95e-22	90.1	156	97.4359
274	accB	WP_033151681.1	31.613	155	97	2	1	155	1	146	5.29e-22	90.1	156	99.359
275	accB	WP_201311427.1	38.462	156	86	1	1	156	1	146	5.91e-22	90.1	156	100
276	accB	WP_024738832.1	36.905	168	93	3	1	155	1	168	8.31e-22	90.1	156	107.692
277	accB	WP_173755880.1	44.068	118	55	2	50	156	69	186	8.38e-22	90.9	156	75.641
278	accB	WP_004845951.1	32.903	155	93	1	1	155	1	144	9.16e-22	89.4	156	99.359
279	accB	WP_013270779.1	36.145	166	87	4	1	155	1	158	9.77e-22	89.7	156	106.41
280	accB	WP_154476654.1	34.839	155	93	3	1	155	1	147	1.05e-21	89.4	156	99.359
281	accB	WP_161285712.1	36.774	155	93	2	1	155	1	150	1.14e-21	89.4	156	99.359
282	accB	WP_090298448.1	35.185	162	93	3	1	155	1	157	1.22e-21	89.7	156	103.846
283	accB	WP_015528346.1	34.337	166	94	4	1	155	1	162	1.25e-21	89.7	156	106.41
284	accB	WP_090395003.1	30.968	155	98	2	1	155	1	146	1.28e-21	89.4	156	99.359
285	accB	WP_117768262.1	35.484	155	88	2	1	155	1	143	1.3e-21	89	156	99.359
286	accB	WP_121056147.1	34.615	156	94	2	1	156	1	148	1.46e-21	89	156	100
287	accB	WP_118508586.1	33.553	152	89	2	1	152	1	140	1.56e-21	89	156	97.4359
288	accB	WP_026649285.1	33.974	156	82	4	1	152	1	139	1.57e-21	89	156	100
289	accB	WP_012739951.1	33.962	159	91	4	1	155	1	149	1.6e-21	89	156	101.923
290	accB	WP_015514643.1	53.75	80	37	0	76	155	82	161	1.67e-21	89.4	156	51.2821
291	accB	WP_191374879.1	60	70	28	0	79	148	101	170	1.7e-21	90.1	156	44.8718
292	accB	WP_024729308.1	34.839	155	93	1	1	155	1	147	1.81e-21	89	156	99.359
293	accB	WP_117538977.1	53.75	80	37	0	76	155	82	161	1.86e-21	89.4	156	51.2821
294	accB	WP_173728559.1	36.076	158	79	5	1	156	1	138	1.95e-21	88.6	156	101.282
295	accB	WP_028235678.1	33.974	156	95	2	1	155	1	149	2.02e-21	89	156	100
296	accB	WP_099386084.1	32.468	154	98	2	1	153	1	149	2.02e-21	89	156	98.7179
297	accB	WP_025577217.1	33.553	152	88	3	1	152	1	139	2.06e-21	88.6	156	97.4359
298	accB	WP_204612611.1	51.648	91	43	1	66	155	107	197	2.16e-21	90.1	156	58.3333
299	accB	WP_118265560.1	33.333	159	92	4	1	155	1	149	2.17e-21	88.6	156	101.923
300	accB	WP_195366648.1	33.962	159	91	4	1	155	1	149	2.36e-21	88.6	156	101.923
301	accB	WP_076780399.1	34.615	156	89	2	1	156	1	143	2.62e-21	88.2	156	100
302	accB	WP_148446073.1	33.533	167	100	2	1	156	1	167	3.3e-21	88.6	156	107.051
303	accB	WP_036600679.1	34.211	152	89	2	1	152	1	141	3.55e-21	88.2	156	97.4359
304	accB	WP_151622309.1	33.548	155	94	4	1	155	1	146	3.89e-21	87.8	156	99.359
305	accB	WP_186873045.1	31.646	158	100	2	1	156	1	152	4.06e-21	88.2	156	101.282
306	accB	WP_035775692.1	39.474	152	82	5	6	156	5	147	5.07e-21	87.8	156	97.4359
307	accB	WP_087174789.1	34.615	156	91	2	1	156	1	145	5.44e-21	87.4	156	100
308	accB	WP_173866020.1	35.152	165	90	3	1	155	1	158	5.95e-21	87.8	156	105.769
309	accB	WP_022380575.1	34.868	152	86	3	1	152	1	139	6.94e-21	87.4	156	97.4359
310	accB	WP_097005655.1	33.129	163	94	4	1	155	1	156	7.1e-21	87.4	156	104.487
311	accB	WP_008707550.1	34.868	152	86	3	1	152	1	139	7.17e-21	87	156	97.4359
312	accB	WP_066737018.1	38.732	142	80	2	14	155	24	158	7.3e-21	87.4	156	91.0256
313	accB	WP_044935745.1	30.968	155	98	2	1	155	1	146	7.33e-21	87.4	156	99.359
314	accB	WP_117983896.1	50.667	75	37	0	81	155	20	94	7.64e-21	85.5	156	48.0769
315	accB	WP_075719289.1	51.282	78	38	0	78	155	69	146	8.77e-21	87	156	50
316	accB	WP_009289956.1	34.839	155	93	2	1	155	1	147	8.9e-21	87	156	99.359
317	accB	WP_157723600.1	33.544	158	90	3	1	155	1	146	1.03e-20	87	156	101.282
318	accB	WP_087223810.1	38.462	156	88	3	1	155	1	149	1.05e-20	87	156	100
319	accB	WP_090170462.1	32.278	158	96	3	1	155	1	150	1.37e-20	86.7	156	101.282
320	accB	WP_173747355.1	33.974	156	85	4	1	156	1	138	1.37e-20	86.3	156	100
321	accB	WP_100306567.1	33.742	163	95	3	1	155	1	158	1.62e-20	86.7	156	104.487
322	accB	WP_070001177.1	32.704	159	96	3	1	156	1	151	1.77e-20	86.3	156	101.923
323	accB	WP_100043322.1	32.927	164	95	3	1	155	1	158	1.8e-20	86.7	156	105.128
324	accB	WP_022118606.1	35.583	163	92	3	1	155	1	158	2.05e-20	86.3	156	104.487
325	accB	WP_053832959.1	29.114	158	105	2	1	155	1	154	2.06e-20	86.3	156	101.282
326	accB	WP_137329879.1	37.419	155	89	2	1	155	1	147	2.53e-20	85.9	156	99.359
327	accB	WP_092454786.1	33.529	170	89	3	1	155	1	161	2.61e-20	86.3	156	108.974
328	accB	WP_118486011.1	34.194	155	84	1	1	155	1	137	2.86e-20	85.5	156	99.359
329	accB	WP_058258637.1	43.956	91	51	0	65	155	61	151	4.11e-20	85.5	156	58.3333
330	accB	WP_173897491.1	35.583	163	92	3	1	155	1	158	4.2e-20	85.5	156	104.487
331	accB	WP_024733584.1	34.839	155	92	2	1	155	1	146	4.22e-20	85.1	156	99.359
332	accB	WP_022204251.1	30.769	156	102	2	1	156	1	150	4.34e-20	85.5	156	100
333	accB	WP_118008710.1	34.591	159	90	5	1	155	1	149	5.07e-20	85.1	156	101.923
334	accB	WP_073106705.1	30.811	185	98	1	1	155	1	185	5.14e-20	86.3	156	118.59
335	accB	WP_195243424.1	36.129	155	90	3	1	155	1	146	5.29e-20	85.1	156	99.359
336	accB	WP_157881623.1	33.544	158	90	4	1	155	2	147	5.72e-20	85.1	156	101.282
337	accB	WP_118362591.1	34.591	159	90	5	1	155	1	149	5.89e-20	85.1	156	101.923
338	accB	WP_048620965.1	53.947	76	35	0	80	155	71	146	6.09e-20	84.7	156	48.7179
339	accB	WP_062304874.1	53.947	76	35	0	80	155	71	146	6.09e-20	84.7	156	48.7179
340	accB	WP_138276668.1	51.948	77	37	0	79	155	114	190	6.12e-20	85.9	156	49.359
341	accB	WP_173754026.1	50.588	85	41	1	72	155	106	190	7.11e-20	85.9	156	54.4872
342	accB	WP_009297720.1	33.735	166	98	2	1	155	1	165	7.8e-20	85.1	156	106.41
343	accB	WP_028242686.1	32.903	155	89	3	1	155	1	140	7.91e-20	84.3	156	99.359
344	accB	WP_205132303.1	34.839	155	98	1	1	155	1	152	8.17e-20	84.7	156	99.359
345	accB	WP_174087732.1	51.948	77	37	0	79	155	123	199	8.36e-20	85.9	156	49.359
346	accB	WP_075679264.1	36.054	147	79	3	1	146	1	133	8.37e-20	84.3	156	94.2308
347	accB	WP_173761409.1	51.948	77	37	0	79	155	123	199	8.45e-20	85.9	156	49.359
348	accB	WP_051199992.1	37.41	139	79	3	18	156	17	147	8.68e-20	84.3	156	89.1026
349	accB	WP_144093461.1	51.948	77	37	0	79	155	114	190	8.8e-20	85.5	156	49.359
350	accB	WP_022427171.1	51.948	77	37	0	79	155	114	190	8.8e-20	85.5	156	49.359
351	accB	WP_120196266.1	34.395	157	101	2	1	155	1	157	9.17e-20	84.7	156	100.641
352	accB	WP_009266276.1	49.333	75	38	0	81	155	67	141	9.19e-20	84.3	156	48.0769
353	accB	WP_110102727.1	51.948	77	37	0	79	155	116	192	9.39e-20	85.5	156	49.359
354	accB	WP_072448085.1	32.051	156	86	2	1	155	1	137	9.87e-20	84	156	100
355	accB	WP_114001520.1	51.948	77	37	0	79	155	116	192	1.01e-19	85.5	156	49.359
356	accB	WP_110925794.1	51.948	77	37	0	79	155	116	192	1.02e-19	85.5	156	49.359
357	accB	WP_092071746.1	51.948	77	37	0	79	155	116	192	1.02e-19	85.5	156	49.359
358	accB	WP_173741101.1	51.948	77	37	0	79	155	116	192	1.03e-19	85.5	156	49.359
359	accB	WP_118368501.1	51.948	77	37	0	79	155	116	192	1.07e-19	85.5	156	49.359
360	accB	WP_195634958.1	51.948	77	37	0	79	155	116	192	1.08e-19	85.5	156	49.359
361	accB	WP_044962272.1	51.948	77	37	0	79	155	114	190	1.09e-19	85.5	156	49.359
362	accB	WP_148409009.1	30.189	159	80	2	1	152	1	135	1.14e-19	84	156	101.923
363	accB	WP_022767751.1	35.526	152	87	3	6	156	5	146	1.27e-19	84	156	97.4359
364	accB	WP_075670625.1	51.282	78	38	0	78	155	63	140	1.52e-19	83.6	156	50
365	accB	WP_025578783.1	31.41	156	87	2	1	155	1	137	1.53e-19	83.6	156	100
366	accB	WP_179010378.1	36.424	151	78	2	6	156	6	138	1.59e-19	83.6	156	96.7949
367	accB	WP_036569233.1	32.237	152	95	2	1	152	2	145	2.14e-19	83.6	156	97.4359
368	accB	WP_009536046.1	34.211	152	92	3	1	152	2	145	3.02e-19	83.2	156	97.4359
369	accB	WP_009429051.1	30.921	152	97	2	1	152	2	145	3.79e-19	82.8	156	97.4359
370	accB	WP_005542266.1	49.351	77	39	0	79	155	68	144	5.02e-19	82.4	156	49.359
371	accB	WP_091759732.1	31.507	146	85	3	11	156	10	140	5.1e-19	82.4	156	93.5897
372	accB	WP_207668713.1	31.325	166	104	2	1	156	1	166	5.14e-19	83.2	156	106.41
373	accB	WP_173692877.1	50.685	73	36	0	83	155	1	73	6.54e-19	80.1	156	46.7949
374	accB	WP_101876783.1	34.591	159	97	3	1	155	1	156	8.98e-19	82	156	101.923
375	accB	WP_119218558.1	46.753	77	39	1	81	155	56	132	1.14e-18	81.3	156	49.359
376	accB	WP_119211469.1	46.753	77	39	1	81	155	56	132	1.15e-18	81.3	156	49.359
377	accB	WP_119225674.1	46.753	77	39	1	81	155	56	132	1.18e-18	81.3	156	49.359
378	accB	WP_118344401.1	46.753	77	39	1	81	155	56	132	1.21e-18	81.3	156	49.359
379	accB	WP_024737898.1	47.674	86	44	1	71	155	7	92	1.69e-18	79.7	156	55.1282
380	accB	WP_151143483.1	32.895	152	87	4	1	152	1	137	1.93e-18	80.9	156	97.4359
381	accB	WP_007708105.1	48.837	86	43	1	71	155	81	166	2.59e-18	81.3	156	55.1282
382	accB	WP_103202019.1	48.611	72	37	0	85	156	84	155	3.2e-18	80.5	156	46.1538
383	accB	WP_184091723.1	33.548	155	87	2	1	155	1	139	4.17e-18	80.1	156	99.359
384	accB	WP_191519907.1	35.26	173	95	3	1	156	1	173	4.75e-18	80.9	156	110.897
385	accB	WP_022766756.1	36.424	151	83	5	6	156	5	142	5.17e-18	79.7	156	96.7949
386	accB	WP_091688320.1	34.615	156	82	4	1	153	1	139	5.43e-18	79.7	156	100
387	accB	WP_087306631.1	32.948	173	99	4	1	156	1	173	7.05e-18	80.5	156	110.897
388	accB	WP_118755734.1	47.674	86	44	1	71	155	81	166	9.83e-18	79.7	156	55.1282
389	accB	WP_087163455.1	34.132	167	99	3	1	156	1	167	1.05e-17	79.7	156	107.051
390	accB	WP_073275326.1	41.489	94	54	1	63	155	44	137	1.09e-17	79	156	60.2564
391	accB	WP_051563220.1	34.641	153	85	4	6	156	4	143	3.81e-17	77.4	156	98.0769
392	accB	WP_191416224.1	41.935	93	50	1	68	156	33	125	4.43e-17	77	156	59.6154
393	accB	WP_118558077.1	33.333	171	94	5	1	155	1	167	4.73e-17	78.2	156	109.615
394	accB	WP_110290359.1	32.298	161	85	5	1	156	1	142	4.89e-17	77.4	156	103.205
395	accB	WP_119298853.1	31.41	156	98	2	1	155	1	148	5.23e-17	77.4	156	100
396	accB	WP_094377681.1	32.298	161	85	5	1	156	1	142	5.38e-17	77	156	103.205
397	accB	WP_117760991.1	30.769	169	97	4	1	152	1	166	5.91e-17	77.8	156	108.333
398	accB	WP_123609862.1	31.613	155	93	3	1	155	1	142	6.21e-17	77	156	99.359
399	accB	WP_092336978.1	34.194	155	83	5	6	156	4	143	6.37e-17	77	156	99.359
400	accB	WP_117602525.1	30.769	156	99	2	1	155	1	148	6.83e-17	77	156	100
401	accB	WP_191429652.1	32.37	173	100	4	1	156	1	173	9.16e-17	77.4	156	110.897
402	accB	WP_119207819.1	30.588	170	97	4	1	152	1	167	1.02e-16	77	156	108.974
403	accB	WP_117801508.1	30.769	169	97	4	1	152	1	166	1.05e-16	77	156	108.333
404	accB	WP_027208483.1	33.548	155	84	5	6	156	4	143	1.24e-16	76.3	156	99.359
405	accB	WP_026655947.1	33.548	155	84	5	6	156	4	143	1.25e-16	76.3	156	99.359
406	accB	WP_055218562.1	46.575	73	39	0	80	152	94	166	1.27e-16	77	156	46.7949
407	accB	WP_173815458.1	46.575	73	39	0	80	152	94	166	1.36e-16	77	156	46.7949
408	accB	WP_055227401.1	46.575	73	39	0	80	152	94	166	1.54e-16	76.6	156	46.7949
409	accB	WP_118666381.1	46.575	73	39	0	80	152	94	166	1.61e-16	76.6	156	46.7949
410	accB	WP_120658755.1	33.562	146	83	4	11	155	9	141	2.22e-16	75.5	156	93.5897
411	accB	WP_016441628.1	37.879	132	78	2	24	155	47	174	3.04e-16	76.3	156	84.6154
412	accB	WP_034467106.1	31.41	156	96	3	1	156	1	145	3.06e-16	75.5	156	100
413	accB	WP_083572791.1	29.452	146	88	3	11	156	10	140	3.25e-16	75.1	156	93.5897
414	accB	WP_009263063.1	37.879	132	78	2	24	155	47	174	3.42e-16	75.9	156	84.6154
415	accB	WP_025646327.1	31.41	156	97	2	1	156	1	146	3.64e-16	75.1	156	100
416	accB	WP_083385575.1	29.452	146	88	3	11	156	10	140	4.21e-16	74.7	156	93.5897
417	accB	WP_016439729.1	38.168	131	77	2	25	155	48	174	4.45e-16	75.5	156	83.9744
418	accB	WP_116441622.1	48.684	76	39	0	80	155	99	174	4.9e-16	75.5	156	48.7179
419	accB	WP_074461946.1	32.258	155	86	5	6	156	4	143	5.13e-16	74.7	156	99.359
420	accB	WP_008976648.1	48.684	76	39	0	80	155	99	174	5.62e-16	75.5	156	48.7179
421	accB	WP_087988789.1	31.613	155	101	1	1	155	1	150	6.75e-16	74.7	156	99.359
422	accB	WP_117576963.1	48.684	76	39	0	80	155	99	174	7.89e-16	75.1	156	48.7179
423	accB	WP_120106352.1	48.684	76	39	0	80	155	99	174	8.41e-16	75.1	156	48.7179
424	accB	WP_072850425.1	31.613	155	101	1	1	155	1	150	9.69e-16	74.3	156	99.359
425	accB	WP_161836164.1	31.21	157	90	2	1	155	1	141	1.28e-15	73.6	156	100.641
426	accB	WP_120687535.1	32.414	145	86	3	11	155	9	141	1.38e-15	73.6	156	92.9487
427	accB	WP_029502042.1	32.258	155	90	2	1	155	1	140	1.43e-15	73.6	156	99.359
428	accB	WP_081455552.1	46.667	75	40	0	81	155	85	159	1.73e-15	73.6	156	48.0769
429	accB	WP_074891759.1	31.126	151	89	3	6	156	5	140	1.78e-15	73.2	156	96.7949
430	accB	WP_092248899.1	32.414	145	86	3	11	155	9	141	1.79e-15	73.2	156	92.9487
431	accB	WP_023355683.1	44.595	74	41	0	83	156	74	147	2.58e-15	73.2	156	47.4359
432	accB	WP_177205642.1	49.333	75	34	2	83	156	65	136	2.95e-15	72.4	156	48.0769
433	accB	WP_173814352.1	27.564	156	103	2	1	156	1	146	4.19e-15	72.4	156	100
434	accB	WP_101694108.1	28.205	156	102	2	1	156	1	146	4.23e-15	72.4	156	100
435	accB	WP_073994424.1	29.032	155	94	2	1	155	1	139	4.26e-15	72.4	156	99.359
436	accB	WP_012198550.1	32.903	155	89	2	1	155	1	140	5.1e-15	72	156	99.359
437	accB	WP_208429027.1	44.595	74	41	0	83	156	75	148	8.5e-15	71.6	156	47.4359
438	accB	WP_074521565.1	28.571	161	109	2	1	155	3	163	2.62e-14	70.9	156	103.205
439	accB	WP_051195441.1	27.607	163	111	3	1	156	11	173	7.01e-14	69.7	156	104.487
440	accB	WP_207654856.1	27.95	161	110	2	1	155	3	163	1.03e-13	69.3	156	103.205
441	accB	WP_185258179.1	41.333	75	44	0	82	156	64	138	2.32e-13	67.8	156	48.0769
442	accB	WP_022778340.1	28.276	145	97	2	11	155	9	146	2.74e-13	67.8	156	92.9487
443	accB	WP_103870000.1	30.935	139	81	4	18	156	17	140	5.49e-13	66.6	156	89.1026
444	accB	WP_154458304.1	40.789	76	45	0	81	156	101	176	6.91e-13	67.4	156	48.7179
445	accB	WP_022774267.1	30.216	139	82	3	18	156	17	140	9.95e-13	65.9	156	89.1026
446	accB	WP_073590029.1	38.667	75	46	0	82	156	64	138	1.54e-12	65.5	156	48.0769
447	accB	WP_070089901.1	33.333	156	82	5	1	156	1	134	2.69e-12	64.7	156	100
448	accB	WP_035789814.1	31.333	150	93	4	6	155	4	143	6.92e-12	63.9	156	96.1538
449	accB	WP_026518663.1	27.815	151	82	3	6	156	4	127	9.74e-12	63.2	156	96.7949
450	accB	WP_021845114.1	40	90	46	2	68	155	51	134	2.01e-11	62.4	156	57.6923
451	accB	WP_092324782.1	30.519	154	95	4	3	156	1	142	2.08e-11	62.8	156	98.7179
452	accB	WP_005950295.1	40	90	46	2	68	155	62	145	2.35e-11	62.4	156	57.6923
453	accB	WP_092060730.1	30.464	151	93	4	6	155	4	143	1.67e-10	60.1	156	96.7949
454	accB	WP_026662724.1	39.286	84	47	3	73	155	56	136	3.3e-10	59.3	156	53.8462
455	accB	WP_013280661.1	39.286	84	47	3	73	155	56	136	5.35e-10	58.9	156	53.8462
456	accB	WP_154525052.1	25.749	167	111	4	1	156	3	167	7.04e-10	59.3	156	107.051
457	accB	WP_051637203.1	36.145	83	53	0	74	156	75	157	8.92e-10	58.5	156	53.2051
458	accB	WP_197018011.1	36.145	83	53	0	74	156	72	154	1.22e-09	58.2	156	53.2051
459	accB	WP_120743010.1	30.519	154	91	4	3	156	1	138	5e-09	56.2	156	98.7179
460	accB	WP_034450453.1	46.575	73	32	2	83	155	66	131	3.39e-08	53.9	156	46.7949
461	accB	WP_065547235.1	28.571	154	102	3	6	155	11	160	4.1e-08	54.3	156	98.7179
462	accB	WP_170122855.1	32.99	97	60	2	59	155	72	163	9.87e-08	53.5	156	62.1795
463	accB	WP_181899165.1	32.99	97	60	2	59	155	72	163	1.05e-07	53.1	156	62.1795
464	accB	WP_186900516.1	29.032	124	76	3	23	146	1071	1182	6.21e-07	52.8	156	79.4872
465	accB	WP_053985137.1	38.053	113	52	5	49	156	28	127	6.81e-07	50.4	156	72.4359
466	accB	WP_195522242.1	28.462	130	81	3	17	146	1065	1182	1.4e-06	51.6	156	83.3333
467	accB	WP_118591151.1	28.462	130	81	3	17	146	1065	1182	1.48e-06	51.6	156	83.3333
468	accB	WP_069997618.1	44.444	54	30	0	103	156	68	121	1.74e-06	49.3	156	34.6154
469	accB	WP_151145789.1	35.484	93	45	2	55	147	26	103	2.79e-06	48.5	156	59.6154
470	accB	WP_097015619.1	37.168	113	55	4	44	147	23	128	4.02e-06	48.5	156	72.4359
471	accB	WP_195518497.1	29.412	102	66	1	55	156	25	120	4.9e-06	48.1	156	65.3846
472	accB	WP_006856598.1	28.462	130	81	3	17	146	1065	1182	6.04e-06	50.1	156	83.3333
473	accB	WP_041713702.1	35.238	105	57	4	56	156	30	127	6.39e-06	47.8	156	67.3077
474	accB	WP_091684265.1	37.168	113	55	4	44	147	23	128	9.06e-06	47.4	156	72.4359
475	accB	WP_124951634.1	34.579	107	55	3	58	156	20	119	9.57e-06	47	156	68.5897
476	accB	WP_053831381.1	36.458	96	49	4	62	155	40	125	9.68e-06	47.4	156	61.5385
477	accB	WP_055194595.1	27.692	130	82	3	17	146	1065	1182	1e-05	49.3	156	83.3333
478	accB	WP_029233353.1	35.135	74	45	1	83	156	71	141	1.04e-05	47.8	156	47.4359
479	accB	WP_120197193.1	46.296	54	29	0	103	156	74	127	1.57e-05	46.6	156	34.6154
480	accB	WP_103202449.1	41.026	78	38	2	80	156	61	131	2.08e-05	46.6	156	50
481	accB	WP_150027996.1	44.444	54	30	0	103	156	94	147	2.17e-05	46.6	156	34.6154
482	accB	WP_009295757.1	44.444	54	30	0	103	156	94	147	2.17e-05	46.6	156	34.6154
483	accB	WP_173870567.1	44.444	54	30	0	103	156	94	147	2.17e-05	46.6	156	34.6154
484	accB	WP_008751683.1	35.238	105	58	3	53	156	23	118	2.29e-05	46.2	156	67.3077
485	accB	WP_156684443.1	44.444	54	30	0	103	156	94	147	2.33e-05	46.6	156	34.6154
486	accB	WP_008754143.1	36.275	102	55	3	56	156	26	118	2.33e-05	46.2	156	65.3846
487	accB	WP_060931572.1	33.645	107	56	3	58	156	20	119	2.5e-05	45.8	156	68.5897
488	accB	WP_173884677.1	27.692	130	82	3	17	146	1065	1182	2.75e-05	48.1	156	83.3333
489	accB	WP_024726170.1	34.375	96	56	1	61	156	46	134	3.19e-05	45.8	156	61.5385
490	accB	WP_053831525.1	38.961	77	40	1	79	155	48	117	3.31e-05	45.4	156	49.359
491	accB	WP_202185538.1	44.444	54	30	0	103	156	96	149	3.75e-05	46.2	156	34.6154
492	accB	WP_015561131.1	27.692	130	82	3	17	146	1065	1182	3.77e-05	47.8	156	83.3333
493	accB	WP_118488939.1	27.692	130	82	3	17	146	1065	1182	3.77e-05	47.8	156	83.3333
494	accB	WP_157350675.1	27.692	130	82	3	17	146	1065	1182	3.84e-05	47.4	156	83.3333
495	accB	WP_015521774.1	27.692	130	82	3	17	146	1065	1182	3.84e-05	47.4	156	83.3333
496	accB	WP_058258008.1	41.026	78	38	2	80	156	63	133	3.85e-05	45.8	156	50
497	accB	WP_118020738.1	44.444	54	30	0	103	156	96	149	3.99e-05	45.8	156	34.6154
498	accB	WP_195441837.1	27.692	130	82	3	17	146	1065	1182	3.99e-05	47.4	156	83.3333
499	accB	WP_003501712.1	44.444	54	30	0	103	156	90	143	4.1e-05	45.8	156	34.6154
500	acpS	WP_013657998.1	42.276	123	69	2	3	125	2	122	2.5e-25	97.1	126	97.619
501	acpS	WP_069999464.1	43.089	123	68	2	3	125	2	122	8.72e-24	93.6	126	97.619
502	acpS	WP_167957907.1	40.65	123	67	3	3	125	2	118	1.03e-21	87.8	126	97.619
503	acpS	WP_075758849.1	39.024	123	69	3	3	125	2	118	3.95e-21	85.9	126	97.619
504	acpS	WP_073993235.1	40.323	124	68	3	3	126	2	119	1.87e-20	84.3	126	98.4127
505	acpS	WP_073273848.1	41.463	123	66	3	3	125	2	118	3.19e-20	84	126	97.619
506	acpS	WP_151142814.1	38.71	124	70	3	3	126	2	119	4.72e-20	83.2	126	98.4127
507	acpS	WP_054741804.1	36.585	123	76	2	3	125	2	122	1.01e-19	82.8	126	97.619
508	acpS	WP_073290928.1	35.772	123	73	3	3	125	2	118	1.23e-19	82.4	126	97.619
509	acpS	WP_201309725.1	42.742	124	65	3	3	126	2	119	1.72e-19	82	126	98.4127
510	acpS	WP_092456585.1	38.211	123	70	4	3	125	2	118	4.56e-19	80.9	126	97.619
511	acpS	WP_025161275.1	33.065	124	81	2	1	124	1	122	6.78e-19	80.5	126	98.4127
512	acpS	WP_161839360.1	35.484	124	74	3	3	126	2	119	1.84e-18	79.3	126	98.4127
513	acpS	WP_005541607.1	33.333	141	72	4	3	125	2	138	2.07e-18	79.7	126	111.905
514	acpS	WP_185256023.1	37.398	123	71	4	3	125	2	118	2.57e-18	79	126	97.619
515	acpS	WP_132087610.1	38.211	123	70	3	3	125	2	118	2.89e-18	78.6	126	97.619
516	acpS	WP_125475619.1	35.484	124	74	3	3	126	2	119	3.29e-18	78.6	126	98.4127
517	acpS	WP_021894597.1	39.024	123	69	3	3	125	2	118	5.53e-18	78.6	126	97.619
518	acpS	WP_002567394.1	39.024	123	69	3	3	125	2	118	6.16e-18	78.6	126	97.619
519	acpS	WP_195637099.1	39.024	123	69	3	3	125	2	118	7.09e-18	78.2	126	97.619
520	acpS	WP_055039461.1	34.646	127	77	3	3	125	2	126	9.54e-18	77.8	126	100.794
521	acpS	WP_022375295.1	39.516	124	69	4	3	126	2	119	1e-17	77.4	126	98.4127
522	acpS	WP_077325160.1	39.837	123	68	3	3	125	2	118	1.48e-17	77	126	97.619
523	acpS	WP_008392884.1	39.837	123	68	3	3	125	2	118	1.67e-17	76.6	126	97.619
524	acpS	WP_058257661.1	35.772	123	73	3	3	125	2	118	1.85e-17	76.6	126	97.619
525	acpS	WP_034772315.1	38.211	123	72	3	3	125	2	120	1.98e-17	76.6	126	97.619
526	acpS	WP_103202824.1	36.585	123	72	3	3	125	2	118	2.03e-17	76.6	126	97.619
527	acpS	WP_009203474.1	39.837	123	68	3	3	125	2	118	2.36e-17	76.3	126	97.619
528	acpS	WP_179010547.1	36.585	123	71	3	3	125	2	117	2.39e-17	76.3	126	97.619
529	acpS	WP_053985784.1	36	125	75	2	3	125	2	123	2.6e-17	76.6	126	99.2063
530	acpS	WP_009265734.1	39.024	123	69	3	3	125	2	118	2.87e-17	76.3	126	97.619
531	acpS	WP_002583665.1	39.024	123	69	3	3	125	2	118	3.07e-17	76.6	126	97.619
532	acpS	WP_029501647.1	37.097	124	72	3	3	126	2	119	3.57e-17	76.3	126	98.4127
533	acpS	WP_009218700.1	37.097	124	74	3	3	126	2	121	4.96e-17	75.5	126	98.4127
534	acpS	WP_027643920.1	39.024	123	69	3	3	125	2	118	5.21e-17	75.9	126	97.619
535	acpS	WP_022202553.1	39.024	123	69	3	3	125	2	118	5.93e-17	75.9	126	97.619
536	acpS	WP_118557541.1	36.434	129	64	4	3	125	2	118	8.18e-17	75.1	126	102.381
537	acpS	WP_124951979.1	38.71	124	70	5	3	125	2	120	8.42e-17	75.1	126	98.4127
538	acpS	WP_173893289.1	37.903	124	71	4	3	126	2	119	9.18e-17	75.1	126	98.4127
539	acpS	WP_003504409.1	37.903	124	71	4	3	126	2	119	9.38e-17	75.1	126	98.4127
540	acpS	WP_123608242.1	35.537	121	72	3	3	123	2	116	1.07e-16	74.7	126	96.0317
541	acpS	WP_065551544.1	39.024	123	69	3	3	125	2	118	1.1e-16	75.1	126	97.619
542	acpS	WP_022212112.1	36.8	125	72	4	3	125	2	121	1.53e-16	74.3	126	99.2063
543	acpS	WP_023355637.1	34.146	123	75	3	3	125	2	118	1.61e-16	74.3	126	97.619
544	acpS	WP_024727249.1	39.024	123	69	4	3	125	2	118	1.74e-16	74.3	126	97.619
545	acpS	WP_009533692.1	39.837	123	68	4	3	125	2	118	1.9e-16	74.3	126	97.619
546	acpS	WP_183684798.1	34.959	123	73	3	3	125	2	117	1.97e-16	73.9	126	97.619
547	acpS	WP_012198933.1	36.364	121	71	3	3	123	2	116	2.06e-16	73.9	126	96.0317
548	acpS	WP_004082726.1	35.294	119	70	2	5	120	4	118	3.32e-16	73.9	126	94.4444
549	acpS	WP_029201026.1	34.146	123	75	2	3	125	2	118	3.36e-16	73.6	126	97.619
550	acpS	WP_111524856.1	37.097	124	74	3	3	126	2	121	3.95e-16	73.2	126	98.4127
551	acpS	WP_154515867.1	33.871	124	76	3	3	126	2	119	4.35e-16	73.2	126	98.4127
552	acpS	WP_092362078.1	35.484	124	75	2	3	124	2	122	4.73e-16	73.2	126	98.4127
553	acpS	WP_125126206.1	33.621	116	76	1	5	120	4	118	7.11e-16	73.2	126	92.0635
554	acpS	WP_008396114.1	36.585	123	72	3	3	125	2	118	7.31e-16	72.8	126	97.619
555	acpS	WP_197662477.1	35.484	124	74	3	3	126	2	119	8.07e-16	72.4	126	98.4127
556	acpS	WP_060931441.1	37.903	124	71	5	3	125	2	120	9.26e-16	72.4	126	98.4127
557	acpS	WP_058257475.1	32.787	122	81	1	3	123	2	123	1.15e-15	72.4	126	96.8254
558	acpS	WP_075669958.1	37.19	121	60	3	3	118	2	111	1.18e-15	72.4	126	96.0317
559	acpS	WP_091229221.1	36.585	123	72	3	3	125	2	118	1.34e-15	72	126	97.619
560	acpS	WP_137328856.1	38.211	123	70	3	3	125	2	118	1.65e-15	71.6	126	97.619
561	acpS	WP_091689332.1	34.677	124	75	4	3	126	2	119	1.82e-15	71.6	126	98.4127
562	acpS	WP_009534521.1	38.525	122	69	3	3	124	2	117	1.94e-15	75.9	126	96.8254
563	acpS	WP_040461311.1	36.585	123	74	3	3	125	2	120	2.06e-15	71.6	126	97.619
564	acpS	WP_128673803.1	35.484	124	76	3	3	126	2	121	2.24e-15	71.2	126	98.4127
565	acpS	WP_031547403.1	33.333	123	76	2	3	125	2	118	2.88e-15	70.9	126	97.619
566	acpS	WP_006566759.1	37.398	123	71	4	3	125	2	118	9.07e-15	69.7	126	97.619
567	acpS	WP_034214985.1	34.677	124	77	3	3	126	2	121	1.05e-14	69.7	126	98.4127
568	acpS	WP_021772936.1	36	125	70	4	3	125	2	118	1.16e-14	69.3	126	99.2063
569	acpS	WP_129701413.1	37.398	123	71	4	3	125	2	118	1.25e-14	69.3	126	97.619
570	acpS	WP_015554865.1	35.484	124	74	3	3	126	2	119	1.4e-14	69.3	126	98.4127
571	acpS	WP_078036626.1	33.333	123	76	2	3	125	2	118	1.76e-14	68.9	126	97.619
572	acpS	WP_092360854.1	38.211	123	70	3	3	125	2	118	2.17e-14	68.9	126	97.619
573	acpS	WP_007711848.1	38.211	123	70	3	3	125	2	118	2.19e-14	68.9	126	97.619
574	acpS	WP_118754029.1	38.211	123	70	3	3	125	2	118	2.32e-14	68.9	126	97.619
575	acpS	WP_107434779.1	38.211	123	70	3	3	125	2	118	2.75e-14	68.9	126	97.619
576	acpS	WP_091206449.1	34.959	123	74	2	3	125	2	118	3.26e-14	68.2	126	97.619
577	acpS	WP_101877932.1	36.585	123	72	3	3	125	2	118	3.7e-14	68.2	126	97.619
578	acpS	WP_208428983.1	34.959	123	74	4	3	125	2	118	3.79e-14	68.2	126	97.619
579	acpS	WP_007592016.1	34.677	124	77	3	3	126	2	121	4.35e-14	68.2	126	98.4127
580	acpS	WP_031473861.1	35.772	123	73	3	3	125	2	118	6.21e-14	67.8	126	97.619
581	acpS	WP_009662048.1	34.677	124	77	3	3	126	2	121	6.33e-14	67.8	126	98.4127
582	acpS	WP_074649242.1	35.772	123	73	3	3	125	2	118	8.96e-14	67.4	126	97.619
583	acpS	WP_009215192.1	36	125	70	4	3	125	2	118	1e-13	67	126	99.2063
584	acpS	WP_118559690.1	33.333	123	82	0	3	125	1	123	1.44e-13	67	126	97.619
585	acpS	WP_088107702.1	30.894	123	82	2	3	125	2	121	1.47e-13	66.6	126	97.619
586	acpS	WP_036606297.1	32.52	123	77	2	3	125	2	118	3e-13	65.9	126	97.619
587	acpS	WP_009536510.1	36.066	122	71	4	3	124	2	116	5.27e-13	68.9	126	96.8254
588	acpS	WP_009428084.1	35.246	122	72	3	3	124	2	116	5.75e-13	68.9	126	96.8254
589	acpS	WP_151141946.1	28.926	121	85	1	5	125	4	123	1.39e-12	64.7	126	96.0317
590	acpS	WP_009267171.1	28.696	115	81	1	3	117	2	115	1.75e-12	63.9	126	91.2698
591	acpS	WP_120091225.1	34.677	124	75	3	3	126	2	119	1.83e-12	63.9	126	98.4127
592	acpS	WP_087217574.1	36.29	124	73	3	3	126	2	119	1.95e-12	63.9	126	98.4127
593	acpS	WP_195609174.1	30	110	76	1	3	112	2	110	3.22e-12	63.5	126	87.3016
594	acpS	WP_008975418.1	33.871	124	76	3	3	126	2	119	4.26e-12	62.8	126	98.4127
595	acpS	WP_009261951.1	33.871	124	76	3	3	126	2	119	7.94e-12	62.4	126	98.4127
596	acpS	WP_051524691.1	31.933	119	80	1	3	120	4	122	1.19e-11	62	126	94.4444
597	acpS	WP_073589688.1	33.065	124	77	3	3	126	2	119	1.01e-10	59.3	126	98.4127
598	acpS	WP_091235459.1	30.159	126	83	2	3	126	2	124	2.73e-10	58.5	126	100
599	acpS	WP_034448318.1	30.081	123	82	2	6	124	5	127	1.09e-09	57	126	97.619
600	acpS	WP_117451574.1	30.088	113	73	3	5	115	3	111	5.92e-09	54.7	126	89.6825
601	acpS	WP_082173822.1	30.088	113	73	3	5	115	3	111	9.05e-09	54.3	126	89.6825
602	acpS	WP_007863145.1	30.088	113	73	3	5	115	3	111	9.55e-09	54.3	126	89.6825
603	acpS	WP_007871917.1	30.088	113	73	3	5	115	4	112	9.64e-09	54.3	126	89.6825
604	acpS	WP_083425157.1	30.088	113	73	3	5	115	3	111	1.07e-08	53.9	126	89.6825
605	acpS	WP_033151715.1	27.731	119	85	1	3	120	4	122	2.67e-08	53.1	126	94.4444
606	acpS	WP_074792071.1	28.319	113	80	1	3	114	4	116	4.04e-08	52.8	126	89.6825
607	acpS	WP_090394987.1	28.319	113	80	1	3	114	4	116	4.78e-08	52.4	126	89.6825
608	acpS	WP_044935671.1	28.319	113	80	1	3	114	4	116	1.47e-07	51.2	126	89.6825
609	acpS	WP_090163019.1	28.319	113	80	1	3	114	4	116	2.48e-07	50.8	126	89.6825
610	acpS	WP_090299043.1	27.731	119	85	1	3	120	4	122	8.25e-07	49.3	126	94.4444
611	acpS	WP_090489474.1	26.891	119	86	1	3	120	4	122	1.9e-06	48.5	126	94.4444
612	acpS	WP_090155055.1	26.891	119	86	1	3	120	4	122	2e-06	48.5	126	94.4444
613	acpS	WP_109729680.1	29.032	124	86	2	3	125	2	124	6.99e-05	44.3	126	98.4127
614	acpS	WP_021937442.1	32.099	81	33	3	24	82	124	204	0.11	36.2	126	64.2857
615	acpS	WP_172455059.1	28.736	87	49	2	31	117	191	264	0.84	33.9	126	69.0476
616	acpS	WP_173887176.1	34.615	52	31	1	25	73	70	121	1.1	33.1	126	41.2698
617	acpS	WP_173898658.1	25.758	66	49	0	7	72	121	186	1.1	33.5	126	52.381
618	acpS	WP_173899620.1	25.758	66	49	0	7	72	121	186	1.1	33.5	126	52.381
619	acpS	WP_118045130.1	25.758	66	49	0	7	72	121	186	1.1	33.5	126	52.381
620	acpS	WP_129795543.1	25.758	66	49	0	7	72	121	186	1.1	33.5	126	52.381
621	acpS	WP_118050791.1	25.758	66	49	0	7	72	121	186	1.1	33.5	126	52.381
622	acpS	WP_005427633.1	25.758	66	49	0	7	72	121	186	1.1	33.5	126	52.381
623	acpS	WP_118367618.1	25.758	66	49	0	7	72	121	186	1.1	33.5	126	52.381
624	acpS	WP_118044616.1	25.758	66	49	0	7	72	121	186	1.1	33.5	126	52.381
625	acpS	WP_117997056.1	25.758	66	49	0	7	72	121	186	1.1	33.5	126	52.381
626	acpS	WP_117592492.1	25.758	66	49	0	7	72	121	186	1.1	33.5	126	52.381
627	acpS	WP_144368939.1	25.758	66	49	0	7	72	121	186	1.1	33.5	126	52.381
628	acpS	WP_117638463.1	25.758	66	49	0	7	72	121	186	1.1	33.5	126	52.381
629	acpS	WP_055065754.1	25.758	66	49	0	7	72	121	186	1.1	33.5	126	52.381
630	acpS	WP_195968106.1	25.758	66	49	0	7	72	121	186	1.1	33.5	126	52.381
631	acpS	WP_117739054.1	25.758	66	49	0	7	72	121	186	1.1	33.5	126	52.381
632	acpS	WP_022118869.1	34.615	52	31	1	25	73	93	144	1.3	33.1	126	41.2698
633	acpS	WP_075680165.1	22.892	83	56	2	10	85	334	415	1.4	33.5	126	65.873
634	acpS	WP_055055968.1	25.758	66	49	0	7	72	121	186	2.1	32.7	126	52.381
635	acpS	WP_066052642.1	36.842	57	29	3	69	118	194	250	2.2	32.3	126	45.2381
636	acpS	WP_132277120.1	31.25	64	42	1	52	115	133	194	4.4	31.6	126	50.7937
637	acpS	WP_208071641.1	31.25	64	42	1	52	115	133	194	5	31.6	126	50.7937
638	acpS	WP_006860193.1	34.722	72	43	2	25	92	91	162	5.1	31.2	126	57.1429
639	acpS	WP_049730006.1	31.25	64	42	1	52	115	133	194	6	31.2	126	50.7937
640	acpS	WP_073278297.1	28.155	103	63	3	2	93	30	132	6.1	31.2	126	81.746
641	acpS	WP_035779614.1	29.688	64	40	1	5	68	148	206	7.2	31.2	126	50.7937
642	acpS	WP_049730069.1	28.409	88	53	4	2	89	302	379	7.8	31.2	126	69.8413
643	acpS	WP_185255162.1	26.214	103	65	3	2	93	30	132	9	30.8	126	81.746
644	asd	WP_022211158.1	26.331	357	220	9	1	356	1	315	5.75e-18	88.6	367	97.2752
645	asd	WP_072851654.1	25.141	354	223	8	3	356	5	316	7.99e-17	85.5	367	96.4578
646	asd	WP_118581965.1	25.281	356	220	9	3	356	5	316	1.2e-15	82	367	97.0027
647	asd	WP_021430861.1	23.034	356	228	8	3	356	5	316	2.37e-15	80.9	367	97.0027
648	asd	WP_066047903.1	25	356	221	10	3	356	5	316	7.27e-15	79.7	367	97.0027
649	asd	WP_205132584.1	24.294	354	226	8	3	356	5	316	6.82e-14	76.6	367	96.4578
650	asd	WP_088108940.1	24.294	354	226	9	3	356	5	316	1.02e-13	76.3	367	96.4578
651	asd	WP_066089213.1	23.876	356	225	10	3	356	5	316	8.88e-13	73.6	367	97.0027
652	asd	WP_053982654.1	23.529	357	226	13	3	356	5	317	3.91e-10	65.5	367	97.2752
653	asd	WP_118753851.1	24.38	242	126	8	70	271	418	642	0.086	40.4	367	65.9401
654	asd	WP_003507390.1	31.481	108	55	2	97	196	439	535	0.29	38.5	367	29.4278
655	asd	WP_117777046.1	23.868	243	126	9	70	271	418	642	0.45	38.1	367	66.2125
656	asd	WP_092360552.1	23.967	242	127	8	70	271	418	642	0.7	37.4	367	65.9401
657	asd	WP_044902338.1	30.556	108	56	2	97	196	439	535	0.99	37	367	29.4278
658	asd	WP_003503548.1	30.556	108	56	2	97	196	439	535	0.99	37	367	29.4278
659	asd	WP_195628745.1	30.556	108	56	2	97	196	439	535	1	37	367	29.4278
660	asd	WP_118680934.1	27.132	129	86	4	161	288	602	723	1.4	36.6	367	35.1499
661	asd	WP_026890920.1	30.769	117	65	3	114	214	445	561	1.9	36.2	367	31.8801
662	asd	WP_015520454.1	26.087	92	65	2	259	349	394	483	2.4	35.8	367	25.0681
663	asd	WP_118590167.1	26.087	92	65	2	259	349	394	483	2.4	35.4	367	25.0681
664	asd	WP_118412281.1	26.087	92	65	2	259	349	394	483	2.5	35.4	367	25.0681
665	asd	WP_051207719.1	30.435	69	47	1	167	234	116	184	3.9	35	367	18.8011
666	asd	WP_167959042.1	32.558	86	54	2	109	194	30	111	5.2	34.7	367	23.4332
667	asd	WP_026504227.1	29.333	75	48	3	222	295	199	269	5.7	34.3	367	20.436
668	asd	WP_154430667.1	24.699	166	110	6	58	213	46	206	5.7	33.9	367	45.2316
669	asd	WP_006566723.1	28.947	76	47	4	222	295	199	269	6.3	33.9	367	20.7084
670	asd	WP_009253931.1	31.868	91	54	2	114	196	445	535	7.4	34.3	367	24.7956
671	asd	WP_118202777.1	42.857	49	19	2	28	72	36	79	9.6	33.5	367	13.3515
672	bamD	WP_058257343.1	36.111	72	39	4	154	223	134	200	0.033	40.4	245	29.3878
673	bamD	WP_044969955.1	27.184	103	59	4	4	106	6	92	0.15	38.1	245	42.0408
674	bamD	WP_069151010.1	27.184	103	59	4	4	106	6	92	0.15	38.1	245	42.0408
675	bamD	WP_118757883.1	24.675	77	56	1	1	77	2	76	0.39	36.2	245	31.4286
676	bamD	WP_117549994.1	24.675	77	56	1	1	77	2	76	0.47	35.8	245	31.4286
677	bamD	WP_118649542.1	24.675	77	56	1	1	77	2	76	0.55	35.4	245	31.4286
678	bamD	WP_087272035.1	30.952	42	29	0	3	44	7	48	0.86	35.8	245	17.1429
679	bamD	WP_073590967.1	26.056	142	91	7	13	151	14	144	1.2	35.4	245	57.9592
680	bamD	WP_120123325.1	25	72	52	1	1	72	2	71	1.4	34.3	245	29.3878
681	bamD	WP_119999499.1	23.377	77	57	1	1	77	2	76	1.5	34.3	245	31.4286
682	bamD	WP_055272042.1	24.675	77	56	1	1	77	2	76	1.5	34.3	245	31.4286
683	bamD	WP_103203299.1	34.722	72	40	4	154	223	134	200	1.5	35.4	245	29.3878
684	bamD	WP_055222342.1	24.675	77	56	1	1	77	2	76	1.8	33.9	245	31.4286
685	bamD	WP_015534481.1	24.675	77	56	1	1	77	2	76	2	33.9	245	31.4286
686	bamD	WP_101882702.1	25.862	116	67	5	7	121	6	103	2.3	33.9	245	47.3469
687	bamD	WP_064785611.1	25.862	116	67	5	7	121	6	103	2.7	33.9	245	47.3469
688	bamD	WP_195609145.1	24.211	95	67	3	3	95	6	97	3	34.3	245	38.7755
689	bamD	WP_054705168.1	24.211	95	67	3	3	95	6	97	3.2	34.3	245	38.7755
690	bamD	WP_059068156.1	30	70	45	2	7	75	10	76	3.7	33.9	245	28.5714
691	bamD	WP_022772526.1	37.333	75	37	4	134	203	486	555	5.4	33.5	245	30.6122
692	bamD	WP_154780925.1	20.661	121	76	3	6	125	14	115	5.4	33.5	245	49.3878
693	bamD	WP_103869741.1	37.333	75	37	4	134	203	486	555	5.5	33.5	245	30.6122
694	bamD	WP_004614302.1	26.25	80	57	2	3	82	4	81	5.7	32.3	245	32.6531
695	bamD	WP_121057363.1	26.437	87	59	3	7	91	10	93	7.5	33.1	245	35.5102
696	bamD	WP_115481397.1	31.068	103	56	4	3	96	6	102	9	32.7	245	42.0408
697	bamD	WP_090419620.1	50	28	13	1	3	29	2	29	9.5	32	245	11.4286
698	bamD	WP_026497447.1	62.5	24	7	1	7	30	15	36	9.5	32.3	245	9.79592
699	bamD	WP_091819501.1	58.333	24	8	1	7	30	15	36	9.9	32.3	245	9.79592
700	can	WP_073993682.1	35.088	171	101	3	25	186	22	191	1.73e-20	90.1	220	77.7273
701	can	WP_123609922.1	34.831	178	92	8	25	186	22	191	2.34e-17	81.6	220	80.9091
702	can	WP_053831033.1	29.508	183	120	5	11	192	63	237	2.35e-12	68.6	220	83.1818
703	can	WP_118264920.1	30	160	97	3	27	186	36	180	4.12e-09	58.9	220	72.7273
704	can	WP_120409041.1	31.138	167	99	5	27	192	39	190	5.72e-09	58.5	220	75.9091
705	can	WP_055287960.1	29.375	160	98	3	27	186	36	180	1.06e-08	57.8	220	72.7273
706	can	WP_012740887.1	29.375	160	98	3	27	186	36	180	1.26e-08	57.4	220	72.7273
707	can	WP_119220869.1	29.375	160	98	3	27	186	36	180	1.29e-08	57.4	220	72.7273
708	can	WP_118008408.1	28.916	166	103	3	27	192	36	186	1.3e-08	57.4	220	75.4545
709	can	WP_119212385.1	29.375	160	98	3	27	186	36	180	1.48e-08	57.4	220	72.7273
710	can	WP_118350603.1	29.375	160	98	3	27	186	36	180	1.65e-08	57.4	220	72.7273
711	can	WP_118362973.1	28.916	166	103	3	27	192	36	186	1.76e-08	57	220	75.4545
712	can	WP_118391015.1	29.375	160	98	3	27	186	36	180	1.9e-08	57	220	72.7273
713	can	WP_186872404.1	29.487	156	95	4	31	186	43	183	3.67e-08	56.2	220	70.9091
714	can	WP_115481185.1	34.884	86	53	1	27	112	70	152	9.19e-08	55.8	220	39.0909
715	can	WP_013658382.1	37.5	80	47	1	27	106	68	144	1.68e-07	55.1	220	36.3636
716	can	WP_009532294.1	35.088	114	67	4	4	113	19	129	1.88e-07	54.3	220	51.8182
717	can	WP_207658539.1	30.769	156	92	5	32	186	41	181	2.33e-07	53.9	220	70.9091
718	can	WP_118559708.1	31.746	126	71	4	32	156	45	156	7.39e-07	52.8	220	57.2727
719	can	WP_029201940.1	26.667	180	103	4	1	165	1	166	9.2e-07	52.4	220	81.8182
720	can	WP_091208890.1	33.333	93	59	1	30	122	43	132	2.43e-06	51.2	220	42.2727
721	can	WP_090817650.1	27.329	161	102	5	30	189	43	189	6.32e-06	50.1	220	73.1818
722	can	WP_078038249.1	31.683	101	61	2	30	125	42	139	7.16e-06	49.7	220	45.9091
723	can	WP_036611291.1	31.183	93	61	1	30	122	37	126	8.06e-06	49.7	220	42.2727
724	can	WP_031550412.1	29.375	160	98	6	31	189	44	189	9.14e-06	49.7	220	72.7273
725	can	WP_053833240.1	24.719	89	63	2	26	110	24	112	0.038	39.3	220	40.4545
726	can	WP_016406721.1	27.083	96	60	4	14	103	11	102	0.14	37.4	220	43.6364
727	can	WP_100041532.1	29.474	95	56	4	24	112	16	105	0.69	35.4	220	43.1818
728	can	WP_073587233.1	25	96	62	4	14	103	8	99	1	34.7	220	43.6364
729	can	WP_201311402.1	25.806	93	63	2	14	102	8	98	1.3	34.7	220	42.2727
730	can	WP_186422308.1	28.421	95	57	4	24	112	16	105	1.4	34.3	220	43.1818
731	can	WP_075759151.1	25.263	95	61	4	14	102	8	98	2.7	33.5	220	43.1818
732	can	WP_100305433.1	28.571	98	53	4	24	112	16	105	4	33.1	220	44.5455
733	can	WP_027206477.1	25	148	96	4	59	202	188	324	4.6	33.5	220	67.2727
734	can	WP_074754045.1	25	148	96	4	59	202	188	324	4.8	33.5	220	67.2727
735	can	WP_008390636.1	25.263	95	61	4	14	102	8	98	4.9	32.7	220	43.1818
736	can	WP_118352662.1	25.263	95	61	4	14	102	8	98	4.9	32.7	220	43.1818
737	can	WP_144366732.1	24.51	102	67	4	7	102	1	98	5	32.7	220	46.3636
738	can	WP_173726298.1	25.263	95	61	4	14	102	8	98	5.1	32.7	220	43.1818
739	can	WP_090488697.1	27.473	91	52	4	44	127	74	157	5.3	33.5	220	41.3636
740	can	WP_055160911.1	25.263	95	61	4	14	102	8	98	5.3	32.7	220	43.1818
741	can	WP_022756169.1	25	148	96	4	59	202	188	324	5.6	33.1	220	67.2727
742	can	WP_099413166.1	27.473	91	52	4	44	127	74	157	5.7	33.1	220	41.3636
743	can	WP_005540810.1	25.243	103	73	2	61	162	131	230	5.7	33.1	220	46.8182
744	can	WP_073282689.1	25	96	62	4	14	103	8	99	5.9	32.3	220	43.6364
745	can	WP_066053560.1	23.958	96	63	4	14	103	7	98	6	32.3	220	43.6364
746	can	WP_110073687.1	25	148	96	4	59	202	188	324	6.1	33.1	220	67.2727
747	can	WP_092039971.1	25	148	96	4	59	202	188	324	6.2	33.1	220	67.2727
748	can	WP_205134147.1	23.958	96	63	4	14	103	11	102	6.6	32.3	220	43.6364
749	can	WP_027219048.1	24.324	148	97	4	59	202	188	324	6.7	33.1	220	67.2727
750	can	WP_092873406.1	25	120	77	3	85	202	209	317	7	33.1	220	54.5455
751	can	WP_027215540.1	24.324	148	97	4	59	202	188	324	7.1	33.1	220	67.2727
752	can	WP_022758068.1	24.324	148	97	4	59	202	188	324	7.1	33.1	220	67.2727
753	can	WP_115622328.1	27.692	65	35	3	147	204	54	113	7.6	32.3	220	29.5455
754	can	WP_099392329.1	27.473	91	52	4	44	127	74	157	7.8	32.7	220	41.3636
755	can	WP_069153787.1	52	25	12	0	27	51	194	218	8	32.7	220	11.3636
756	can	WP_115804112.1	23.81	105	67	4	4	102	2	99	8.1	32	220	47.7273
757	can	WP_069422798.1	52	25	12	0	27	51	194	218	8.2	32.7	220	11.3636
758	can	WP_110290172.1	23.81	105	67	4	4	102	2	99	8.4	32	220	47.7273
759	can	WP_027204061.1	24.324	148	97	4	59	202	188	324	8.8	32.7	220	67.2727
760	can	WP_018596199.1	34.286	35	20	1	147	181	54	85	9.3	32.3	220	15.9091
761	can	WP_012199492.1	25	84	55	3	26	103	18	99	9.8	32	220	38.1818
762	can	WP_073274863.1	25	84	55	3	26	103	18	99	9.9	32	220	38.1818
763	coaA	WP_201310099.1	27.723	202	112	8	51	243	25	201	7.7e-09	60.5	316	63.9241
764	coaA	WP_137327575.1	24.79	238	139	8	49	275	23	231	2.21e-08	58.9	316	75.3165
765	coaA	WP_092322928.1	28.141	199	118	7	93	277	47	234	2.23e-08	58.9	316	62.9747
766	coaA	WP_006567434.1	26.636	214	122	8	42	246	16	203	2.57e-08	58.9	316	67.7215
767	coaA	WP_055257596.1	28.834	163	97	6	90	243	48	200	1.14e-07	57	316	51.5823
768	coaA	WP_075759853.1	28.415	183	106	8	90	261	48	216	1.79e-07	56.2	316	57.9114
769	coaA	WP_026665685.1	25.194	258	148	11	37	277	5	234	1.93e-07	56.2	316	81.6456
770	coaA	WP_173723855.1	28.834	163	97	6	90	243	48	200	1.99e-07	56.2	316	51.5823
771	coaA	WP_156723422.1	29.545	176	102	7	90	253	48	213	2e-07	56.2	316	55.6962
772	coaA	WP_055161404.1	28.834	163	97	6	90	243	48	200	2.08e-07	56.2	316	51.5823
773	coaA	WP_149883315.1	28.834	163	97	6	90	243	48	200	2.08e-07	56.2	316	51.5823
774	coaA	WP_173755103.1	28.834	163	97	6	90	243	48	200	2.2e-07	56.2	316	51.5823
775	coaA	WP_026489884.1	25.391	256	148	9	39	278	7	235	2.42e-07	55.8	316	81.0127
776	coaA	WP_120740578.1	26.8	250	142	9	42	277	12	234	2.59e-07	55.8	316	79.1139
777	coaA	WP_008392197.1	28.834	163	97	6	90	243	48	200	2.67e-07	55.8	316	51.5823
778	coaA	WP_055196376.1	26.009	223	127	11	49	261	23	217	2.73e-07	55.8	316	70.5696
779	coaA	WP_173750907.1	28.221	163	98	6	90	243	48	200	2.83e-07	55.8	316	51.5823
780	coaA	WP_195465783.1	28.221	163	98	6	90	243	48	200	2.96e-07	55.8	316	51.5823
781	coaA	WP_090167818.1	25.6	250	135	11	42	276	12	225	4.07e-07	55.5	316	79.1139
782	coaA	WP_026493065.1	25	256	147	11	39	277	7	234	4.48e-07	55.1	316	81.0127
783	coaA	WP_074790934.1	27.273	209	118	8	47	246	17	200	4.66e-07	55.1	316	66.1392
784	coaA	WP_055232998.1	28.221	163	98	6	90	243	48	200	6.36e-07	54.7	316	51.5823
785	coaA	WP_092059016.1	24.609	256	150	9	39	278	7	235	6.77e-07	54.7	316	81.0127
786	coaA	WP_090482154.1	27.273	209	118	8	47	246	17	200	7.51e-07	54.3	316	66.1392
787	coaA	WP_022091937.1	28.221	163	98	6	90	243	48	200	7.81e-07	54.3	316	51.5823
788	coaA	WP_173783070.1	28.221	163	98	6	90	243	48	200	8.34e-07	54.3	316	51.5823
789	coaA	WP_044936339.1	27.273	209	118	8	47	246	17	200	8.39e-07	54.3	316	66.1392
790	coaA	WP_077326560.1	28.221	163	98	6	90	243	48	200	8.41e-07	54.3	316	51.5823
791	coaA	WP_022754542.1	26.702	191	118	6	84	265	40	217	8.68e-07	54.3	316	60.443
792	coaA	WP_044925363.1	28.221	163	98	6	90	243	48	200	8.9e-07	54.3	316	51.5823
793	coaA	WP_090394785.1	27.273	209	118	8	47	246	17	200	9.13e-07	54.3	316	66.1392
794	coaA	WP_090529179.1	25	248	139	10	42	276	12	225	1.05e-06	53.9	316	78.481
795	coaA	WP_033152904.1	27.273	209	118	8	47	246	17	200	1.12e-06	53.9	316	66.1392
796	coaA	WP_081373766.1	24.887	221	130	7	37	246	5	200	1.2e-06	53.9	316	69.9367
797	coaA	WP_027205447.1	26.702	191	118	6	84	265	40	217	1.41e-06	53.5	316	60.443
798	coaA	WP_027205814.1	26.702	191	118	6	84	265	40	217	1.49e-06	53.5	316	60.443
799	coaA	WP_026662301.1	26.042	192	120	6	84	266	40	218	1.86e-06	53.5	316	60.7595
800	coaA	WP_110073330.1	26.178	191	119	6	84	265	40	217	2.04e-06	53.1	316	60.443
801	coaA	WP_022776795.1	24.891	229	136	8	47	266	19	220	2.22e-06	53.1	316	72.4684
802	coaA	WP_026529078.1	27.556	225	127	9	51	266	22	219	2.29e-06	53.1	316	71.2025
803	coaA	WP_013280120.1	28.125	192	116	7	84	266	40	218	2.49e-06	52.8	316	60.7595
804	coaA	WP_078038494.1	26.027	219	126	8	39	246	7	200	2.92e-06	52.8	316	69.3038
805	coaA	WP_028246225.1	25.403	248	138	10	42	276	12	225	2.98e-06	52.8	316	78.481
806	coaA	WP_027218004.1	26.943	193	115	7	84	265	40	217	3.31e-06	52.8	316	61.0759
807	coaA	WP_009202854.1	28.221	163	98	6	90	243	48	200	3.86e-06	52.4	316	51.5823
808	coaA	WP_097075932.1	26.316	209	120	8	47	246	17	200	5.3e-06	52	316	66.1392
809	coaA	WP_022759421.1	26.702	191	118	6	84	265	40	217	1.04e-05	51.2	316	60.443
810	coaA	WP_090161661.1	24.597	248	140	10	42	276	12	225	1.08e-05	51.2	316	78.481
811	coaA	WP_081356945.1	25.946	185	117	5	90	265	44	217	1.08e-05	51.2	316	58.5443
812	coaA	WP_027216175.1	25.946	185	117	5	90	265	44	217	1.17e-05	50.8	316	58.5443
813	coaA	WP_026666976.1	25.49	255	147	11	39	277	8	235	1.53e-05	50.4	316	80.6962
814	coaA	WP_083572363.1	26.378	254	128	13	42	276	12	225	1.7e-05	50.4	316	80.3797
815	coaA	WP_026654417.1	25.49	255	147	11	39	277	8	235	1.91e-05	50.1	316	80.6962
816	coaA	WP_044913167.1	24.268	239	143	9	39	266	7	218	1.92e-05	50.4	316	75.6329
817	coaA	WP_092042921.1	25.946	185	117	5	90	265	44	217	2.63e-05	50.1	316	58.5443
818	coaA	WP_034443158.1	25.106	235	138	10	42	266	12	218	3.32e-05	49.7	316	74.3671
819	coaA	WP_090298289.1	23.95	238	143	9	39	265	8	218	3.5e-05	49.7	316	75.3165
820	coaA	WP_026525995.1	25.946	185	117	6	90	265	45	218	5.58e-05	48.9	316	58.5443
821	coaA	WP_029232042.1	26.54	211	121	8	42	243	12	197	7.58e-05	49.3	316	66.7722
822	coaA	WP_029319137.1	24.481	241	140	9	39	266	9	220	8.44e-05	48.5	316	76.2658
823	coaA	WP_073108789.1	30.159	189	109	8	82	261	44	218	8.8e-05	48.5	316	59.8101
824	coaA	WP_091822088.1	24.096	166	108	4	90	246	44	200	8.86e-05	48.1	316	52.5316
825	coaA	WP_022760675.1	23.923	209	125	5	47	246	17	200	0.000107	48.1	316	66.1392
826	coaA	WP_091756903.1	25.989	177	111	6	76	243	32	197	0.00012	47.8	316	56.0127
827	coaA	WP_026497878.1	23.445	209	126	5	47	246	17	200	0.000146	47.8	316	66.1392
828	coaA	WP_026510588.1	24.194	186	121	6	90	266	44	218	0.000152	47.8	316	58.8608
829	coaA	WP_028234497.1	25	212	119	9	47	246	17	200	0.000155	47.4	316	67.0886
830	coaA	WP_026671080.1	24.324	185	120	5	90	265	45	218	0.000214	47	316	58.5443
831	coaA	WP_026513828.1	25.098	255	148	11	39	277	8	235	0.00023	47	316	80.6962
832	coaA	WP_071175485.1	28.834	163	98	7	90	243	44	197	0.000234	47	316	51.5823
833	coaA	WP_099413678.1	25.1	251	133	11	47	280	17	229	0.000235	47	316	79.4304
834	coaA	WP_090155032.1	25.1	251	133	11	47	280	17	229	0.000246	47	316	79.4304
835	coaA	WP_031555176.1	24.651	215	128	6	41	246	11	200	0.000303	46.6	316	68.038
836	coaA	WP_099392233.1	24.901	253	135	11	47	282	17	231	0.000315	46.6	316	80.0633
837	coaA	WP_177209294.1	24.701	251	134	11	47	280	18	230	0.000341	46.6	316	79.4304
838	coaA	WP_090417851.1	25.131	191	121	7	84	265	40	217	0.000434	46.2	316	60.443
839	coaA	WP_026505610.1	24.675	231	127	11	88	312	5	194	0.000581	45.4	316	73.1013
840	coaA	WP_072703242.1	25.767	163	103	5	90	243	44	197	0.000587	45.8	316	51.5823
841	coaA	WP_044913248.1	24.194	186	121	6	90	266	44	218	0.000637	45.8	316	58.8608
842	coaA	WP_028243297.1	24.88	209	123	7	47	246	17	200	0.000865	45.4	316	66.1392
843	coaA	WP_091870680.1	24.096	166	108	4	90	246	44	200	0.001	44.7	316	52.5316
844	coaA	WP_123609554.1	27.027	148	86	7	90	234	6	134	0.002	43.9	316	46.8354
845	coaA	WP_029201640.1	23.832	214	129	6	42	246	12	200	0.002	44.3	316	67.7215
846	coaA	WP_092248960.1	27.053	207	115	9	47	243	17	197	0.002	43.9	316	65.5063
847	coaA	WP_074891081.1	25.153	163	104	5	90	243	44	197	0.002	43.9	316	51.5823
848	coaA	WP_044933059.1	25	216	124	7	42	246	14	202	0.003	43.9	316	68.3544
849	coaA	WP_120687551.1	27.053	207	115	9	47	243	17	197	0.003	43.9	316	65.5063
850	coaA	WP_029504610.1	26.087	161	99	6	90	248	6	148	0.003	43.5	316	50.9494
851	coaA	WP_034446019.1	20.814	221	136	7	90	308	7	190	0.003	43.1	316	69.9367
852	coaA	WP_073281591.1	29.53	149	81	8	90	234	6	134	0.004	43.1	316	47.1519
853	coaA	WP_154516210.1	25.967	181	109	8	90	267	6	164	0.004	42.7	316	57.2785
854	coaA	WP_207657821.1	25.893	224	121	8	89	289	5	206	0.005	42.7	316	70.8861
855	coaA	WP_073390124.1	25.221	226	124	11	86	306	3	188	0.005	42.7	316	71.519
856	coaA	WP_154524858.1	25.134	187	115	9	84	267	9	173	0.005	42.7	316	59.1772
857	coaA	WP_151622016.1	24.88	209	117	8	47	243	18	198	0.006	42.7	316	66.1392
858	coaA	WP_022775744.1	24.064	187	120	7	90	266	44	218	0.006	42.7	316	59.1772
859	coaA	WP_185259503.1	23.333	180	115	7	90	267	6	164	0.007	42.4	316	56.962
860	coaA	WP_022766569.1	25.85	147	89	6	90	234	7	135	0.009	42	316	46.519
861	coaA	WP_103870094.1	24.537	216	127	7	39	243	7	197	0.009	42.4	316	68.3544
862	coaA	WP_167956603.1	27.891	147	86	7	90	234	6	134	0.011	41.6	316	46.519
863	coaA	WP_090814860.1	25.904	166	105	4	90	246	44	200	0.011	42	316	52.5316
864	coaA	WP_181899367.1	27.632	152	82	7	89	234	6	135	0.012	40.8	316	48.1013
865	coaA	WP_012200401.1	23.423	222	131	9	90	309	6	190	0.015	41.2	316	70.2532
866	coaA	WP_029323121.1	26.846	149	85	8	90	234	6	134	0.015	41.2	316	47.1519
867	coaA	WP_199713038.1	25.17	147	90	6	90	234	7	135	0.015	41.2	316	46.519
868	coaA	WP_022774399.1	26.797	153	88	7	90	237	7	140	0.016	41.2	316	48.4177
869	coaA	WP_130432093.1	24.891	229	125	12	90	312	3	190	0.019	40.8	316	72.4684
870	coaA	WP_120686727.1	24.49	147	91	6	90	234	7	135	0.023	40.8	316	46.519
871	coaA	WP_151140807.1	27.568	185	103	8	89	267	5	164	0.028	40.4	316	58.5443
872	coaA	WP_022755458.1	27.273	154	86	8	86	234	3	135	0.029	40.4	316	48.7342
873	coaA	WP_035764463.1	25.275	182	109	10	90	267	6	164	0.03	40.4	316	57.5949
874	coaA	WP_092247833.1	23.81	147	92	6	90	234	7	135	0.033	40	316	46.519
875	coaA	WP_022768191.1	25.17	147	90	6	90	234	7	135	0.036	40	316	46.519
876	coaA	WP_022757846.1	27.273	154	86	8	86	234	3	135	0.039	40	316	48.7342
877	coaA	WP_026523046.1	25.17	147	90	6	90	234	7	135	0.039	40	316	46.519
878	coaA	WP_022760252.1	26.174	149	86	8	90	234	6	134	0.049	39.7	316	47.1519
879	coaA	WP_024867223.1	22.599	177	117	4	76	243	32	197	0.052	40	316	56.0127
880	coaA	WP_026509483.1	25.503	149	87	8	90	234	6	134	0.056	39.7	316	47.1519
881	coaA	WP_103870232.1	25.325	154	89	8	90	237	7	140	0.06	39.3	316	48.7342
882	coaA	WP_073587242.1	25	148	89	7	90	234	6	134	0.069	39.3	316	46.8354
883	coaA	WP_074889018.1	25.325	154	89	8	90	237	7	140	0.074	39.3	316	48.7342
884	coaA	WP_026655798.1	23.889	180	114	7	90	267	7	165	0.079	38.9	316	56.962
885	coaA	WP_074791927.1	22.819	149	91	8	90	234	7	135	0.12	38.5	316	47.1519
886	coaA	WP_033154551.1	22.819	149	91	8	90	234	7	135	0.12	38.5	316	47.1519
887	coaA	WP_091869133.1	25.503	149	87	8	90	234	6	134	0.13	38.5	316	47.1519
888	coaA	WP_092337068.1	23.889	180	114	7	90	267	7	165	0.14	38.1	316	56.962
889	coaA	WP_074462025.1	23.333	180	115	7	90	267	7	165	0.15	38.1	316	56.962
890	coaA	WP_120658731.1	28.333	120	74	3	90	200	44	160	0.15	38.5	316	37.9747
891	coaA	WP_026495744.1	22.043	186	123	6	90	265	45	218	0.16	38.5	316	58.8608
892	coaA	WP_073276471.1	28.889	90	57	3	90	178	6	89	0.18	38.1	316	28.481
893	coaA	WP_026657355.1	25.17	147	90	7	90	234	6	134	0.18	38.1	316	46.519
894	coaA	WP_024867308.1	24.342	152	93	7	90	237	7	140	0.22	37.7	316	48.1013
895	coaA	WP_120741558.1	26.174	149	86	8	90	234	7	135	0.22	37.7	316	47.1519
896	coaA	WP_092060866.1	23.333	180	115	7	90	267	7	165	0.26	37.4	316	56.962
897	coaA	WP_026664288.1	24.49	147	91	7	90	234	6	134	0.27	37.4	316	46.519
898	coaA	WP_026488721.1	23.333	180	115	7	90	267	7	165	0.28	37.4	316	56.962
899	coaA	WP_026513683.1	23.889	180	114	7	90	267	7	165	0.3	37.4	316	56.962
900	coaA	WP_071175318.1	23.684	152	94	7	90	237	7	140	0.33	37.4	316	48.1013
901	coaA	WP_026521177.1	24.865	185	119	5	90	265	44	217	0.5	37	316	58.5443
902	coaA	WP_026652338.1	24.342	152	93	7	90	237	7	140	0.51	36.6	316	48.1013
903	coaA	WP_208429719.1	23.626	182	116	7	88	267	4	164	0.56	36.6	316	57.5949
904	coaA	WP_022769787.1	21.472	163	110	3	90	243	44	197	0.69	36.6	316	51.5823
905	coaA	WP_028235838.1	21.547	181	117	8	90	267	7	165	0.77	36.2	316	57.2785
906	coaA	WP_069409561.1	29.126	103	55	4	64	165	20	105	1.4	35.8	316	32.5949
907	coaA	WP_069151258.1	29.126	103	55	4	64	165	20	105	1.4	35.8	316	32.5949
908	coaA	WP_022764430.1	24.54	163	105	4	90	243	44	197	1.5	35.4	316	51.5823
909	coaA	WP_092328676.1	24.342	152	93	7	90	237	7	140	1.5	35.4	316	48.1013
910	coaA	WP_009255157.1	29.126	103	55	4	64	165	20	105	1.6	35.4	316	32.5949
911	coaA	WP_069157436.1	29.126	103	55	4	64	165	20	105	1.6	35.4	316	32.5949
912	coaA	WP_029232791.1	22.778	180	116	7	90	267	7	165	2.2	34.7	316	56.962
913	coaA	WP_022779687.1	23.684	152	94	7	90	237	7	140	2.9	34.3	316	48.1013
914	coaA	WP_026519696.1	25.767	163	103	4	90	243	44	197	3.4	34.3	316	51.5823
915	coaA	WP_072448181.1	24.096	83	59	3	90	171	31	110	3.8	34.3	316	26.2658
916	coaA	WP_026517075.1	23.684	152	94	7	90	237	7	140	4.1	33.9	316	48.1013
917	coaA	WP_013279935.1	23.684	152	94	7	90	237	7	140	4.1	33.9	316	48.1013
918	coaA	WP_026662578.1	23.684	152	94	7	90	237	7	140	4.2	33.9	316	48.1013
919	coaA	WP_075720745.1	34.091	88	36	5	116	198	86	156	4.8	33.9	316	27.8481
920	coaA	WP_005350895.1	25.833	120	71	5	201	307	226	340	4.8	34.3	316	37.9747
921	coaA	WP_118314923.1	25.833	120	71	5	201	307	226	340	4.8	34.3	316	37.9747
922	coaA	WP_118329534.1	25.833	120	71	5	201	307	226	340	5	34.3	316	37.9747
923	coaA	WP_022170599.1	25.833	120	71	5	201	307	226	340	5.1	34.3	316	37.9747
924	coaA	WP_139241113.1	42.424	33	19	0	88	120	4	36	6.8	30.4	316	10.443
925	coaA	WP_024734715.1	38.462	39	22	1	128	164	78	116	6.9	32.3	316	12.3418
926	coaA	WP_060930190.1	30.556	108	59	6	24	128	351	445	7	33.9	316	34.1772
927	coaA	WP_124952538.1	30.556	108	59	6	24	128	351	445	7	33.9	316	34.1772
928	coaA	WP_023354078.1	23.626	182	116	7	88	267	4	164	7.8	33.1	316	57.5949
929	coaA	WP_087222390.1	30.588	85	51	1	32	108	28	112	8.3	33.5	316	26.8987
930	coaA	WP_021429643.1	23.776	143	96	4	107	248	23	153	8.7	32.7	316	45.2532
931	coaD	WP_009446283.1	49.032	155	79	0	4	158	3	157	6.91e-58	182	159	97.4843
932	coaD	WP_111525588.1	48.077	156	81	0	4	159	3	158	1.72e-56	178	159	98.1132
933	coaD	WP_055197262.1	48.701	154	79	0	5	158	4	157	1.11e-55	176	159	96.8553
934	coaD	WP_008751020.1	47.436	156	82	0	4	159	3	158	1.71e-55	176	159	98.1132
935	coaD	WP_008753893.1	47.742	155	81	0	4	158	3	157	2.51e-55	175	159	97.4843
936	coaD	WP_173688170.1	46.154	156	84	0	4	159	3	158	3.82e-55	175	159	98.1132
937	coaD	WP_008391617.1	48.052	154	80	0	5	158	4	157	5.32e-55	174	159	96.8553
938	coaD	WP_008370580.1	46.154	156	84	0	4	159	3	158	5.49e-55	174	159	98.1132
939	coaD	WP_022212306.1	49.351	154	78	0	5	158	4	157	5.87e-55	174	159	96.8553
940	coaD	WP_118315998.1	48.052	154	76	1	5	154	4	157	4.06e-54	172	159	96.8553
941	coaD	WP_172680759.1	47.799	159	83	0	1	159	1	159	5.73e-54	172	159	100
942	coaD	WP_173827016.1	47.799	159	83	0	1	159	1	159	7.62e-54	172	159	100
943	coaD	WP_022171757.1	48.052	154	76	1	5	154	4	157	8.09e-54	171	159	96.8553
944	coaD	WP_195502716.1	45.513	156	85	0	4	159	3	158	8.63e-54	171	159	98.1132
945	coaD	WP_026076975.1	48.718	156	80	0	3	158	2	157	9.4e-54	171	159	98.1132
946	coaD	WP_026651223.1	44.937	158	86	1	3	159	2	159	1.36e-53	171	159	99.3711
947	coaD	WP_022400359.1	48.052	154	80	0	5	158	4	157	1.44e-53	171	159	96.8553
948	coaD	WP_075759046.1	46.104	154	83	0	5	158	4	157	1.44e-53	171	159	96.8553
949	coaD	WP_201311286.1	47.097	155	82	0	5	159	4	158	1.55e-53	171	159	97.4843
950	coaD	WP_118567617.1	49.65	143	72	0	5	147	4	146	1.92e-53	170	159	89.9371
951	coaD	WP_021845768.1	43.871	155	87	0	4	158	3	157	2.17e-53	170	159	97.4843
952	coaD	WP_106492555.1	49.65	143	72	0	5	147	4	146	3.24e-53	170	159	89.9371
953	coaD	WP_055265195.1	47.771	157	82	0	3	159	2	158	3.33e-53	170	159	98.7421
954	coaD	WP_118721490.1	49.65	143	72	0	5	147	4	146	3.96e-53	169	159	89.9371
955	coaD	WP_022461888.1	47.771	157	82	0	3	159	2	158	4.1e-53	170	159	98.7421
956	coaD	WP_009532117.1	45.806	155	84	0	5	159	4	158	4.84e-53	170	159	97.4843
957	coaD	WP_118508996.1	48.718	156	80	0	3	158	2	157	6.07e-53	169	159	98.1132
958	coaD	WP_025233008.1	46.154	156	84	0	3	158	2	157	6.42e-53	169	159	98.1132
959	coaD	WP_182432754.1	45.223	157	86	0	1	157	1	157	7.66e-53	169	159	98.7421
960	coaD	WP_021976565.1	48.701	154	79	0	5	158	4	157	9.09e-53	169	159	96.8553
961	coaD	WP_075719600.1	46.259	147	79	0	4	150	3	149	1.07e-52	169	159	92.4528
962	coaD	WP_151142142.1	44.231	156	87	0	4	159	3	158	1.17e-52	169	159	98.1132
963	coaD	WP_182438987.1	45.223	157	86	0	1	157	1	157	1.19e-52	168	159	98.7421
964	coaD	WP_022216541.1	46.154	156	84	0	4	159	3	158	1.21e-52	168	159	98.1132
965	coaD	WP_117549014.1	46.154	156	84	0	4	159	3	158	1.21e-52	168	159	98.1132
966	coaD	WP_072521171.1	48.052	154	80	0	5	158	4	157	1.25e-52	169	159	96.8553
967	coaD	WP_094377321.1	44.156	154	86	0	4	157	3	156	1.25e-52	168	159	96.8553
968	coaD	WP_172677261.1	45.223	157	86	0	1	157	1	157	1.48e-52	168	159	98.7421
969	coaD	WP_148447883.1	48.701	154	79	0	5	158	4	157	1.68e-52	168	159	96.8553
970	coaD	WP_015524910.1	48.701	154	79	0	5	158	4	157	1.68e-52	168	159	96.8553
971	coaD	WP_013272632.1	45.513	156	85	0	3	158	2	157	1.83e-52	168	159	98.1132
972	coaD	WP_109708583.1	45.161	155	85	0	4	158	3	157	2.11e-52	168	159	97.4843
973	coaD	WP_026891383.1	45.513	156	85	0	3	158	2	157	2.26e-52	168	159	98.1132
974	coaD	WP_118583104.1	46.753	154	82	0	5	158	4	157	2.6e-52	167	159	96.8553
975	coaD	WP_092360768.1	46.203	158	81	1	4	157	3	160	2.63e-52	167	159	99.3711
976	coaD	WP_021860470.1	44.872	156	86	0	4	159	3	158	2.65e-52	167	159	98.1132
977	coaD	WP_024295507.1	46.154	156	84	0	3	158	2	157	3e-52	167	159	98.1132
978	coaD	WP_120198460.1	45.513	156	85	0	3	158	2	157	3.57e-52	167	159	98.1132
979	coaD	WP_173755762.1	47.403	154	81	0	5	158	4	157	3.84e-52	167	159	96.8553
980	coaD	WP_110289948.1	43.506	154	87	0	4	157	3	156	4.03e-52	167	159	96.8553
981	coaD	WP_005424620.1	46.753	154	82	0	5	158	4	157	4.12e-52	167	159	96.8553
982	coaD	WP_015514037.1	47.436	156	82	0	3	158	2	157	4.13e-52	167	159	98.1132
983	coaD	WP_100304728.1	46.154	156	84	0	3	158	2	157	4.35e-52	167	159	98.1132
984	coaD	WP_173683150.1	48.718	156	80	0	3	158	2	157	4.43e-52	167	159	98.1132
985	coaD	WP_173737832.1	47.403	154	81	0	5	158	4	157	4.48e-52	167	159	96.8553
986	coaD	WP_004843418.1	47.097	155	82	0	4	158	3	157	4.9e-52	167	159	97.4843
987	coaD	WP_090416545.1	46.452	155	83	0	3	157	2	156	5.35e-52	167	159	97.4843
988	coaD	WP_130435894.1	44.872	156	86	0	4	159	3	158	5.63e-52	167	159	98.1132
989	coaD	WP_025657506.1	47.097	155	82	0	4	158	3	157	5.77e-52	167	159	97.4843
990	coaD	WP_008398332.1	45.223	157	86	0	3	159	2	158	5.96e-52	167	159	98.7421
991	coaD	WP_031555879.1	44.516	155	86	0	3	157	2	156	6.33e-52	166	159	97.4843
992	coaD	WP_003507018.1	44.586	157	87	0	3	159	2	158	6.76e-52	167	159	98.7421
993	coaD	WP_173882215.1	47.097	155	82	0	4	158	3	157	7.25e-52	166	159	97.4843
994	coaD	WP_195518798.1	46.452	155	83	0	4	158	3	157	7.5e-52	166	159	97.4843
995	coaD	WP_038281960.1	45.513	156	85	0	3	158	2	157	7.84e-52	166	159	98.1132
996	coaD	WP_173727309.1	46.753	154	82	0	5	158	4	157	7.98e-52	166	159	96.8553
997	coaD	WP_172678849.1	44.586	157	87	0	1	157	1	157	8.03e-52	166	159	98.7421
998	coaD	WP_118572810.1	48.077	156	81	0	3	158	2	157	1.01e-51	166	159	98.1132
999	coaD	WP_027437510.1	43.871	155	87	0	3	157	2	156	1.01e-51	166	159	97.4843
1000	coaD	WP_097004286.1	44.231	156	87	0	3	158	2	157	1.03e-51	166	159	98.1132
1001	coaD	WP_092869933.1	45.513	156	85	0	4	159	3	158	1.03e-51	166	159	98.1132
1002	coaD	WP_078036640.1	45.752	153	83	0	5	157	4	156	1.04e-51	166	159	96.2264
1003	coaD	WP_118513520.1	48.052	154	80	0	5	158	4	157	1.04e-51	166	159	96.8553
1004	coaD	WP_031471445.1	47.436	156	82	0	3	158	2	157	1.07e-51	166	159	98.1132
1005	coaD	WP_125476564.1	44.654	159	85	1	3	158	2	160	1.1e-51	166	159	100
1006	coaD	WP_024734759.1	45.57	158	82	1	4	157	3	160	1.27e-51	166	159	99.3711
1007	coaD	WP_137329105.1	45.455	154	84	0	5	158	4	157	1.33e-51	166	159	96.8553
1008	coaD	WP_091206419.1	45.752	153	83	0	5	157	4	156	1.42e-51	166	159	96.2264
1009	coaD	WP_177312107.1	47.097	155	82	0	5	159	4	158	1.52e-51	166	159	97.4843
1010	coaD	WP_055058006.1	48.077	156	81	0	3	158	2	157	1.54e-51	166	159	98.1132
1011	coaD	WP_132380655.1	45.806	155	84	0	4	158	3	157	1.72e-51	166	159	97.4843
1012	coaD	WP_015542692.1	46.753	154	82	0	5	158	4	157	1.77e-51	166	159	96.8553
1013	coaD	WP_008702978.1	48.077	156	81	0	3	158	2	157	1.77e-51	166	159	98.1132
1014	coaD	WP_022304338.1	46.795	156	83	0	4	159	3	158	1.83e-51	166	159	98.1132
1015	coaD	WP_117988938.1	45.161	155	85	0	4	158	3	157	1.84e-51	166	159	97.4843
1016	coaD	WP_026648955.1	48.077	156	81	0	3	158	2	157	2.21e-51	165	159	98.1132
1017	coaD	WP_021939087.1	48.052	154	80	0	4	157	3	156	3.26e-51	165	159	96.8553
1018	coaD	WP_154456730.1	45.161	155	85	0	5	159	4	158	3.71e-51	166	159	97.4843
1019	coaD	WP_009004295.1	45.161	155	85	0	4	158	3	157	3.73e-51	165	159	97.4843
1020	coaD	WP_122642854.1	46.753	154	82	0	4	157	3	156	3.95e-51	165	159	96.8553
1021	coaD	WP_118048740.1	46.753	154	82	0	5	158	4	157	4.03e-51	165	159	96.8553
1022	coaD	WP_036606599.1	45.752	153	83	0	5	157	4	156	4.06e-51	164	159	96.2264
1023	coaD	WP_015529165.1	44.516	155	86	0	4	158	3	157	4.26e-51	164	159	97.4843
1024	coaD	WP_018598016.1	46.154	156	84	0	4	159	3	158	4.55e-51	164	159	98.1132
1025	coaD	WP_009266143.1	46.452	155	83	0	4	158	3	157	5.18e-51	164	159	97.4843
1026	coaD	WP_075670180.1	49.032	155	79	0	3	157	2	156	5.43e-51	164	159	97.4843
1027	coaD	WP_021907345.1	44.156	154	86	0	5	158	4	157	5.44e-51	164	159	96.8553
1028	coaD	WP_074649379.1	46.795	156	83	0	3	158	2	157	5.49e-51	164	159	98.1132
1029	coaD	WP_022215181.1	46.104	154	83	0	5	158	4	157	5.78e-51	164	159	96.8553
1030	coaD	WP_021926955.1	46.104	154	83	0	5	158	4	157	5.85e-51	164	159	96.8553
1031	coaD	WP_117558493.1	45.513	156	81	1	3	158	2	153	6.19e-51	164	159	98.1132
1032	coaD	WP_118383692.1	44.516	155	86	0	4	158	2	156	6.33e-51	164	159	97.4843
1033	coaD	WP_147564464.1	44.231	156	87	0	4	159	3	158	6.97e-51	164	159	98.1132
1034	coaD	WP_165642349.1	45.513	156	81	1	3	158	2	153	7.06e-51	164	159	98.1132
1035	coaD	WP_065541575.1	46.154	156	84	0	4	159	3	158	8.02e-51	164	159	98.1132
1036	coaD	WP_115482432.1	45.517	145	79	0	4	148	3	147	8.05e-51	164	159	91.195
1037	coaD	WP_096239745.1	44.156	154	86	0	5	158	4	157	8.24e-51	164	159	96.8553
1038	coaD	WP_004851159.1	44.231	156	87	0	4	159	3	158	8.58e-51	164	159	98.1132
1039	coaD	WP_029232168.1	44.304	158	87	1	3	159	2	159	8.63e-51	164	159	99.3711
1040	coaD	WP_207705978.1	44.937	158	83	1	1	154	1	158	1.02e-50	164	159	99.3711
1041	coaD	WP_118707495.1	45.513	156	81	1	3	158	2	153	1.22e-50	163	159	98.1132
1042	coaD	WP_090486658.1	45.806	155	84	0	4	158	3	157	1.3e-50	163	159	97.4843
1043	coaD	WP_029201009.1	47.945	146	76	0	5	150	4	149	1.36e-50	163	159	91.8239
1044	coaD	WP_092456388.1	41.401	157	92	0	3	159	2	158	1.39e-50	163	159	98.7421
1045	coaD	WP_090548668.1	47.973	148	77	0	3	150	2	149	1.39e-50	163	159	93.0818
1046	coaD	WP_008975314.1	46.452	155	83	0	4	158	3	157	1.55e-50	163	159	97.4843
1047	coaD	WP_117612643.1	44.872	156	86	0	3	158	2	157	1.74e-50	163	159	98.1132
1048	coaD	WP_028243704.1	46.154	156	84	0	3	158	2	157	1.88e-50	163	159	98.1132
1049	coaD	WP_054704234.1	45.806	155	84	0	4	158	3	157	1.92e-50	163	159	97.4843
1050	coaD	WP_027430743.1	45.27	148	81	0	3	150	2	149	1.97e-50	163	159	93.0818
1051	coaD	WP_154581490.1	43.506	154	87	0	5	158	4	157	2.04e-50	163	159	96.8553
1052	coaD	WP_031547368.1	46.575	146	78	0	5	150	4	149	2.04e-50	163	159	91.8239
1053	coaD	WP_006565858.1	44.156	154	86	0	5	158	4	157	2.11e-50	163	159	96.8553
1054	coaD	WP_022067416.1	46.104	154	83	0	5	158	4	157	2.12e-50	163	159	96.8553
1055	coaD	WP_161285973.1	46.753	154	82	0	5	158	4	157	2.22e-50	163	159	96.8553
1056	coaD	WP_076777434.1	43.871	155	87	0	4	158	3	157	2.33e-50	163	159	97.4843
1057	coaD	WP_024727041.1	44.156	154	86	0	5	158	4	157	2.54e-50	162	159	96.8553
1058	coaD	WP_059069570.1	45.806	155	84	0	4	158	3	157	2.63e-50	162	159	97.4843
1059	coaD	WP_087155049.1	44.516	155	86	0	4	158	3	157	3.12e-50	162	159	97.4843
1060	coaD	WP_092064030.1	44.304	158	87	1	3	159	2	159	3.18e-50	162	159	99.3711
1061	coaD	WP_021866732.1	45.946	148	80	0	3	150	2	149	3.22e-50	162	159	93.0818
1062	coaD	WP_191393538.1	44.516	155	86	0	4	158	3	157	3.26e-50	162	159	97.4843
1063	coaD	WP_012199352.1	44.516	155	86	0	3	157	2	156	3.36e-50	162	159	97.4843
1064	coaD	WP_005332855.1	44.231	156	87	0	3	158	2	157	3.42e-50	162	159	98.1132
1065	coaD	WP_074521184.1	45.27	148	81	0	3	150	2	149	3.43e-50	162	159	93.0818
1066	coaD	WP_090166534.1	46.154	156	84	0	3	158	2	157	3.63e-50	162	159	98.1132
1067	coaD	WP_090149840.1	45.161	155	85	0	4	158	3	157	4.27e-50	162	159	97.4843
1068	coaD	WP_073103441.1	46.452	155	83	0	4	158	3	157	4.36e-50	162	159	97.4843
1069	coaD	WP_109730293.1	45.161	155	85	0	4	158	3	157	4.36e-50	162	159	97.4843
1070	coaD	WP_028247095.1	45.513	156	85	0	3	158	2	157	4.37e-50	162	159	98.1132
1071	coaD	WP_147599014.1	46.104	154	83	0	5	158	4	157	4.6e-50	162	159	96.8553
1072	coaD	WP_168933548.1	44.231	156	87	0	3	158	2	157	4.75e-50	162	159	98.1132
1073	coaD	WP_205129116.1	44.231	156	87	0	4	159	3	158	4.95e-50	162	159	98.1132
1074	coaD	WP_033141727.1	45.513	156	85	0	4	159	3	158	5.03e-50	162	159	98.1132
1075	coaD	WP_022098602.1	45.946	148	80	0	3	150	2	149	6.27e-50	161	159	93.0818
1076	coaD	WP_026487800.1	44.304	158	87	1	3	159	2	159	6.83e-50	161	159	99.3711
1077	coaD	WP_028236371.1	45.513	156	85	0	3	158	2	157	7.22e-50	161	159	98.1132
1078	coaD	WP_004845074.1	44.516	155	86	0	4	158	3	157	1.19e-49	161	159	97.4843
1079	coaD	WP_013280849.1	43.671	158	88	1	3	159	2	159	1.26e-49	161	159	99.3711
1080	coaD	WP_012739271.1	45.27	148	81	0	3	150	2	149	1.26e-49	160	159	93.0818
1081	coaD	WP_205153265.1	43.871	155	87	0	4	158	3	157	1.29e-49	161	159	97.4843
1082	coaD	WP_154523535.1	41.401	157	92	0	1	157	1	157	1.44e-49	161	159	98.7421
1083	coaD	WP_022515852.1	42.208	154	89	0	4	157	3	156	1.54e-49	160	159	96.8553
1084	coaD	WP_055174771.1	43.243	148	84	0	3	150	2	149	1.72e-49	161	159	93.0818
1085	coaD	WP_181476095.1	46.452	155	83	0	4	158	3	157	1.74e-49	160	159	97.4843
1086	coaD	WP_029505218.1	43.226	155	88	0	3	157	2	156	1.9e-49	160	159	97.4843
1087	coaD	WP_002583561.1	44.444	144	80	0	3	146	2	145	2.07e-49	160	159	90.566
1088	coaD	WP_024732575.1	46.452	155	83	0	4	158	3	157	2.16e-49	160	159	97.4843
1089	coaD	WP_119212667.1	45.946	148	80	0	3	150	2	149	2.51e-49	160	159	93.0818
1090	coaD	WP_065551604.1	44.444	144	80	0	3	146	2	145	2.53e-49	160	159	90.566
1091	coaD	WP_117602175.1	44.516	155	86	0	4	158	3	157	2.89e-49	160	159	97.4843
1092	coaD	WP_151624597.1	45.513	156	85	0	3	158	2	157	3.02e-49	160	159	98.1132
1093	coaD	WP_118281183.1	44.516	155	86	0	3	157	2	156	3.31e-49	160	159	97.4843
1094	coaD	WP_208427811.1	43.59	156	88	0	4	159	3	158	3.48e-49	160	159	98.1132
1095	coaD	WP_074461226.1	44.586	157	86	1	3	158	2	158	3.48e-49	160	159	98.7421
1096	coaD	WP_118558692.1	44.805	154	85	0	5	158	4	157	3.62e-49	159	159	96.8553
1097	coaD	WP_009662623.1	47.742	155	81	0	4	158	3	157	3.68e-49	160	159	97.4843
1098	coaD	WP_087150431.1	44.231	156	87	0	4	159	3	158	3.9e-49	160	159	98.1132
1099	coaD	WP_027643999.1	44.444	144	80	0	3	146	2	145	5.02e-49	159	159	90.566
1100	coaD	WP_092321902.1	43.038	158	89	1	3	159	2	159	5.03e-49	159	159	99.3711
1101	coaD	WP_004613758.1	43.871	155	87	0	4	158	3	157	5.32e-49	159	159	97.4843
1102	coaD	WP_022118546.1	41.026	156	92	0	3	158	2	157	5.37e-49	159	159	98.1132
1103	coaD	WP_087160508.1	43.871	155	87	0	4	158	3	157	5.55e-49	159	159	97.4843
1104	coaD	WP_087272150.1	46.753	154	82	0	4	157	3	156	5.74e-49	159	159	96.8553
1105	coaD	WP_087416852.1	46.753	154	82	0	4	157	3	156	5.8e-49	159	159	96.8553
1106	coaD	WP_002567537.1	43.75	144	81	0	3	146	2	145	6.11e-49	159	159	90.566
1107	coaD	WP_026654850.1	44.586	157	86	1	3	158	2	158	6.35e-49	159	159	98.7421
1108	coaD	WP_049727926.1	42.581	155	89	0	4	158	3	157	6.41e-49	159	159	97.4843
1109	coaD	WP_208068496.1	42.581	155	89	0	4	158	3	157	6.7e-49	159	159	97.4843
1110	coaD	WP_006441464.1	42.581	155	89	0	4	158	3	157	7.31e-49	159	159	97.4843
1111	coaD	WP_147611492.1	43.871	155	87	0	4	158	3	157	7.46e-49	159	159	97.4843
1112	coaD	WP_021772920.1	45.161	155	85	0	5	159	4	158	7.95e-49	159	159	97.4843
1113	coaD	WP_109214592.1	41.026	156	92	0	3	158	2	157	8.26e-49	159	159	98.1132
1114	coaD	WP_021433837.1	41.935	155	90	0	3	157	6	160	9.04e-49	159	159	97.4843
1115	coaD	WP_176726837.1	45.57	158	85	1	1	157	1	158	1.07e-48	159	159	99.3711
1116	coaD	WP_171902353.1	45	160	87	1	1	159	1	160	1.12e-48	159	159	100.629
1117	coaD	WP_128674485.1	47.742	155	81	0	4	158	3	157	1.22e-48	159	159	97.4843
1118	coaD	WP_090295810.1	44.872	156	86	0	3	158	2	157	1.3e-48	158	159	98.1132
1119	coaD	WP_066576449.1	43.226	155	88	0	4	158	3	157	1.39e-48	158	159	97.4843
1120	coaD	WP_159751306.1	42.581	155	89	0	4	158	3	157	1.5e-48	158	159	97.4843
1121	coaD	WP_147576835.1	44.872	156	86	0	4	159	3	158	1.51e-48	158	159	98.1132
1122	coaD	WP_117807512.1	45.161	155	85	0	5	159	4	158	1.54e-48	158	159	97.4843
1123	coaD	WP_092246949.1	43.671	158	88	1	3	159	2	159	1.59e-48	158	159	99.3711
[truncated: 51,474 more rows]
