# Supplementary material for: In Silico Prediction and Prioritization of Novel Selective Antimicrobial Drug Targets in Escherichia coli
Source: Antibiotics (Basel). 2021 May 25;10(6):632. doi: 10.3390/antibiotics10060632 (PMC8229198; doi:10.3390/antibiotics10060632)
Supplement: Supplementary file 1 [file antibiotics-10-00632-s001.zip › Suppl Mat/Suppl Mat 8 Lactobacillus BLAST results.xlsx]

## Sheet: Over cut-off
	% alignment	bitscore	evalue	gapopen	length	mismatch	% id	prot length	qend	qseqid	qstart	send	sseqid	sstart
0	100	112	4.15e-31	4	156	81	41.026	156	156	accB	1	145	WP_003566769.1	1
1	100	110	9.36e-31	5	156	80	41.667	156	156	accB	1	145	WP_003606952.1	1
2	100	109	3.26e-30	4	156	82	40.385	156	156	accB	1	145	WP_108298635.1	1
3	100	109	4.81e-30	4	156	80	40.385	156	156	accB	1	143	WP_003580339.1	1
4	100	103	7.57e-28	2	156	84	38.462	156	156	accB	1	144	WP_005692684.1	1
5	102.564	103	1.3e-27	4	160	86	39.375	156	156	accB	1	153	WP_201331072.1	1
6	103.846	101	6.32e-27	5	162	87	37.654	156	156	accB	1	154	WP_176270469.1	1
7	103.846	100	1.41e-26	5	162	88	37.037	156	156	accB	1	154	WP_035175801.1	1
8	103.846	100	2.44e-26	5	162	88	37.037	156	156	accB	1	154	WP_050889976.1	1
9	100	99.8	2.53e-26	3	156	84	38.462	156	156	accB	1	144	WP_005684764.1	1
10	103.846	99.8	2.72e-26	5	162	88	37.037	156	156	accB	1	154	WP_059217130.1	1
11	103.846	99.8	3.53e-26	4	162	88	37.037	156	156	accB	1	154	WP_025895643.1	1
12	103.846	99.8	3.57e-26	5	162	88	37.037	156	156	accB	1	154	WP_011678193.1	1
13	103.846	99	5.44e-26	4	162	88	37.037	156	156	accB	1	154	WP_050952327.1	1
14	103.846	99	5.68e-26	5	162	89	36.42	156	156	accB	1	154	WP_041806770.1	1
15	103.205	98.6	9.33e-26	4	161	89	37.267	156	156	accB	1	154	WP_002877462.1	1
16	103.846	97.8	1.69e-25	6	162	86	38.272	156	156	accB	1	154	WP_086356329.1	1
17	103.846	97.8	1.8e-25	6	162	87	37.654	156	156	accB	1	154	WP_035165465.1	1
18	103.846	97.4	2.36e-25	6	162	87	37.654	156	156	accB	1	154	WP_003611778.1	1
19	103.846	97.4	2.75e-25	4	162	89	36.42	156	156	accB	1	154	WP_070488167.1	1
20	103.846	97.1	3e-25	5	162	89	36.42	156	156	accB	1	154	WP_013439439.1	1
21	103.846	96.7	5.61e-25	6	162	87	37.654	156	156	accB	1	154	WP_016396255.1	1
22	102.564	96.3	5.85e-25	2	160	88	34.375	156	156	accB	1	147	WP_035149650.1	1
23	101.282	95.9	8.74e-25	4	158	88	34.81	156	156	accB	1	145	WP_202018653.1	1
24	100	95.5	1.01e-24	3	156	94	34.615	156	156	accB	1	148	WP_103662077.1	1
25	103.846	95.5	1.18e-24	6	162	87	37.654	156	156	accB	1	154	WP_035183091.1	1
26	101.282	94.7	1.92e-24	4	158	88	34.81	156	156	accB	1	145	WP_130898703.1	1
27	101.282	94.7	2.39e-24	4	158	88	34.81	156	156	accB	1	145	WP_013642352.1	1
28	100	94.4	2.44e-24	2	156	95	30.769	156	156	accB	1	143	WP_205882344.1	1
29	100	93.2	1.01e-23	2	156	90	36.538	156	156	accB	1	147	WP_007126466.1	1
30	101.282	92.8	1.31e-23	5	158	97	34.177	156	155	accB	1	154	WP_054681982.1	1
31	98.0769	92.4	1.47e-23	2	153	85	32.026	156	152	accB	1	135	WP_169461306.1	1
32	101.923	92.4	1.88e-23	4	159	84	35.849	156	156	accB	1	144	WP_010491727.1	1
33	97.4359	92.4	2.33e-23	1	152	102	30.921	156	152	accB	1	149	WP_203630679.1	1
34	100	91.7	3.38e-23	2	156	92	33.333	156	156	accB	1	144	WP_180870342.1	1
35	101.282	91.3	5.06e-23	4	158	89	34.177	156	156	accB	1	145	WP_136860247.1	1
36	98.0769	90.5	8e-23	2	153	81	32.68	156	153	accB	1	131	WP_203629470.1	1
37	100	89.4	2.98e-22	3	156	92	34.615	156	156	accB	1	146	WP_003682549.1	1
38	100	88.2	8.79e-22	3	156	97	33.974	156	156	accB	1	150	WP_110534527.1	1
39	98.0769	87.8	1.32e-21	2	153	104	29.412	156	152	accB	1	150	WP_172996771.1	1
40	101.923	87.4	1.95e-21	2	159	97	29.56	156	152	accB	1	151	WP_168925821.1	1
41	100	87	2.49e-21	3	156	95	34.615	156	156	accB	1	149	WP_080881990.1	1
42	100	87	2.62e-21	2	156	98	32.051	156	156	accB	1	148	WP_209686451.1	1
43	100	86.7	3.83e-21	3	156	94	35.256	156	156	accB	1	149	WP_006351372.1	1
44	101.282	86.3	4.37e-21	3	158	94	34.177	156	156	accB	1	150	WP_087176166.1	1
45	98.7179	86.3	4.87e-21	4	154	102	29.87	156	152	accB	1	150	WP_172983067.1	1
46	101.282	86.3	5.24e-21	3	158	94	34.177	156	156	accB	1	150	WP_201874784.1	1
47	99.359	85.9	7.99e-21	4	155	98	31.613	156	152	accB	1	150	WP_201725006.1	1
48	98.0769	85.9	8.25e-21	2	153	105	28.758	156	152	accB	1	150	WP_013855208.1	1
49	98.0769	85.9	8.73e-21	2	153	105	28.758	156	152	accB	1	150	WP_172982205.1	1
50	99.359	85.5	9.51e-21	2	155	99	29.032	156	155	accB	1	144	WP_153930744.1	1
51	99.359	85.1	1.11e-20	2	155	99	29.032	156	155	accB	1	144	WP_191668469.1	1
52	99.359	85.1	1.15e-20	2	155	95	30.323	156	155	accB	1	142	WP_076461326.1	1
53	101.923	85.1	1.26e-20	2	159	103	29.56	156	156	accB	1	153	WP_009558418.1	1
54	98.0769	85.1	1.51e-20	2	153	105	28.758	156	152	accB	1	150	WP_172985481.1	1
55	99.359	84.7	1.93e-20	4	155	99	30.968	156	152	accB	1	150	WP_173000409.1	1
56	65.3846	84.7	1.97e-20	1	102	58	41.176	156	156	accB	55	149	WP_003640414.1	50
57	65.3846	84.7	2.1e-20	1	102	58	41.176	156	156	accB	55	149	WP_103152528.1	50
58	101.282	84.3	2.49e-20	3	158	95	33.544	156	156	accB	1	150	WP_098043684.1	1
59	101.282	84.3	3.05e-20	3	158	95	33.544	156	156	accB	1	150	WP_087235566.1	1
60	98.0769	84.3	3.16e-20	2	153	106	28.105	156	152	accB	1	150	WP_003630378.1	1
61	99.359	84	3.59e-20	4	155	100	30.323	156	152	accB	1	150	WP_023192289.1	1
62	99.359	84	3.63e-20	4	155	100	30.323	156	152	accB	1	150	WP_110554569.1	1
63	65.3846	84	4.14e-20	1	102	58	41.176	156	156	accB	55	149	WP_054398123.1	50
64	98.0769	84	4.7e-20	2	153	106	28.105	156	152	accB	1	150	WP_012212320.1	1
65	100	83.6	4.76e-20	2	156	95	29.487	156	156	accB	1	143	WP_180871990.1	3
66	101.282	83.6	4.9e-20	3	158	95	33.544	156	156	accB	1	150	WP_098036286.1	1
67	99.359	83.6	5.01e-20	4	155	100	30.323	156	152	accB	1	150	WP_003625248.1	1
68	101.923	83.6	6.26e-20	2	159	103	29.56	156	156	accB	1	153	WP_008463030.1	1
69	100	83.2	7.55e-20	3	156	103	29.487	156	155	accB	1	150	WP_109586676.1	1
70	65.3846	83.2	7.63e-20	1	102	59	40.196	156	156	accB	55	149	WP_003645122.1	50
71	101.282	83.2	8.75e-20	3	158	95	33.544	156	156	accB	1	150	WP_204777793.1	1
72	101.282	82.8	9.12e-20	3	158	94	31.646	156	156	accB	1	146	WP_005727254.1	1
73	104.487	82.8	9.93e-20	4	163	91	29.448	156	152	accB	1	150	WP_137629852.1	1
74	100	82.8	1.09e-19	2	156	103	28.205	156	156	accB	1	147	WP_117118788.1	1
75	98.0769	82.8	1.22e-19	2	153	106	28.105	156	152	accB	1	150	WP_152723213.1	1
76	103.205	82.8	1.43e-19	5	161	96	34.783	156	155	accB	1	158	WP_103752293.1	1
77	99.359	82.4	1.6e-19	4	155	101	29.677	156	152	accB	1	150	WP_165708929.1	1
78	65.3846	82	2.14e-19	1	102	59	40.196	156	156	accB	55	149	WP_107148211.1	50
79	101.282	81.6	2.67e-19	4	158	88	33.544	156	156	accB	1	143	WP_034532418.1	1
80	99.359	81.6	3.04e-19	3	155	99	32.258	156	155	accB	1	149	WP_038523940.1	1
81	99.359	81.6	3.2e-19	3	155	99	32.258	156	155	accB	1	149	WP_187153921.1	1
82	99.359	81.3	3.6e-19	3	155	98	32.903	156	155	accB	1	149	WP_187160465.1	1
83	99.359	80.9	5.03e-19	3	155	99	32.258	156	155	accB	1	149	WP_198179977.1	1
84	102.564	80.9	5.65e-19	5	160	95	30.625	156	155	accB	1	149	WP_034977932.1	1
85	77.5641	80.5	7.01e-19	2	121	75	33.884	156	156	accB	40	139	WP_021742581.1	20
86	102.564	80.5	7.16e-19	5	160	95	30.625	156	155	accB	1	149	WP_198212936.1	1
87	99.359	80.5	8.77e-19	3	155	99	32.258	156	155	accB	1	149	WP_045928525.1	1
88	101.282	79.3	2.09e-18	4	158	98	30.38	156	155	accB	1	149	WP_046332521.1	1
89	100	79	2.7e-18	1	156	103	29.487	156	156	accB	1	149	WP_057799620.1	1
90	104.487	78.6	4.11e-18	3	163	95	28.834	156	155	accB	1	150	WP_122052824.1	1
91	109.615	78.6	8.28e-18	4	171	102	29.24	156	153	accB	1	170	WP_105452208.1	1
92	103.205	76.6	2.46e-17	4	161	92	29.193	156	156	accB	1	144	WP_098046642.1	1
93	101.923	74.7	1.58e-16	2	159	99	26.415	156	156	accB	1	144	WP_087214841.1	1
94	108.333	73.9	5.08e-16	5	169	103	28.994	156	153	accB	1	168	WP_105449725.1	1
95	99.359	72.8	5.64e-16	2	155	88	29.032	156	155	accB	1	133	WP_191987995.1	1
96	100	68.6	2.74e-14	2	156	94	29.487	156	156	accB	1	142	WP_003681368.1	3
97	114.744	65.9	6.15e-13	5	179	100	27.374	156	153	accB	1	175	WP_063724645.1	1
98	115.385	65.1	1.61e-12	4	180	105	26.667	156	153	accB	1	180	WP_003641936.1	1
99	115.385	64.7	1.64e-12	4	180	105	26.667	156	153	accB	1	180	WP_003643766.1	1
100	115.385	63.5	4.5e-12	4	180	105	26.667	156	153	accB	1	180	WP_013355176.1	1
101	97.4359	58.2	1.95e-10	3	152	82	25	156	152	accB	1	120	WP_105452298.1	1
102	48.7179	55.5	3.99e-09	0	76	45	40.789	156	156	accB	81	155	WP_198204732.1	80
103	100.641	53.1	1.76e-08	5	157	89	24.204	156	155	accB	1	129	WP_021356509.1	1
104	100.641	52.4	3.61e-08	5	157	89	24.204	156	155	accB	1	129	WP_003640916.1	1
105	100.641	51.2	8.83e-08	5	157	89	24.204	156	155	accB	1	129	WP_057138656.1	1
106	97.4359	50.4	1.26e-07	3	152	86	22.368	156	152	accB	1	120	WP_105449833.1	1
165	99.2063	80.1	2.19e-19	3	125	74	32	126	125	acpS	3	117	WP_008469962.1	2
166	99.2063	73.6	6.32e-17	4	125	72	32.8	126	125	acpS	3	116	WP_209685973.1	2
167	99.2063	72	4.44e-16	3	125	69	35.2	126	125	acpS	3	116	WP_201332054.1	2
168	99.2063	71.6	6.63e-16	3	125	73	32	126	125	acpS	3	116	WP_154486216.1	2
169	99.2063	71.6	7.23e-16	3	125	73	32	126	125	acpS	3	116	WP_009557993.1	2
170	99.2063	71.2	7.71e-16	3	125	71	33.6	126	125	acpS	3	116	WP_003612826.1	2
171	99.2063	71.2	8.31e-16	3	125	71	33.6	126	125	acpS	3	116	WP_129335363.1	2
172	70.6349	70.9	8.53e-16	2	89	47	42.697	126	89	acpS	3	88	WP_089137296.1	2
173	99.2063	71.2	9.56e-16	3	125	71	33.6	126	125	acpS	3	116	WP_118979518.1	2
174	69.0476	70.5	1.04e-15	2	87	48	41.379	126	87	acpS	3	87	WP_008472612.1	2
175	70.6349	70.5	1.31e-15	2	89	51	39.326	126	89	acpS	3	89	WP_054397590.1	2
176	99.2063	70.5	1.49e-15	3	125	71	33.6	126	125	acpS	3	116	WP_003620772.1	2
177	99.2063	70.5	1.52e-15	3	125	73	32	126	125	acpS	3	116	WP_008462645.1	2
178	99.2063	70.5	1.58e-15	3	125	71	33.6	126	125	acpS	3	116	WP_164681255.1	2
179	99.2063	70.9	1.59e-15	3	125	71	33.6	126	125	acpS	3	116	WP_070489483.1	2
180	99.2063	70.5	1.62e-15	3	125	71	33.6	126	125	acpS	3	116	WP_011543627.1	2
181	99.2063	70.5	1.67e-15	3	125	71	33.6	126	125	acpS	3	116	WP_050889525.1	2
182	99.2063	70.5	1.92e-15	3	125	71	33.6	126	125	acpS	3	116	WP_152790424.1	2
183	70.6349	69.7	2.16e-15	2	89	52	38.202	126	89	acpS	3	89	WP_003642061.1	2
184	99.2063	70.1	2.42e-15	3	125	72	32.8	126	125	acpS	3	116	WP_072547011.1	2
185	99.2063	69.7	3.8e-15	3	125	72	32.8	126	125	acpS	3	116	WP_191669271.1	2
186	99.2063	69.7	3.88e-15	3	125	72	32.8	126	125	acpS	3	116	WP_002878685.1	2
187	99.2063	69.3	4.86e-15	3	125	72	32.8	126	125	acpS	3	116	WP_013439088.1	2
188	101.587	68.2	9.44e-15	3	128	79	28.906	126	126	acpS	1	119	WP_006729507.1	2
189	71.4286	67.8	1.18e-14	2	90	53	37.778	126	90	acpS	3	90	WP_105450173.1	2
190	98.4127	67.8	1.43e-14	3	124	75	29.839	126	126	acpS	5	117	WP_006731180.1	4
191	69.0476	67.4	1.49e-14	2	87	50	39.08	126	87	acpS	3	87	WP_187153882.1	2
192	71.4286	67.8	1.53e-14	2	90	53	37.778	126	90	acpS	3	90	WP_105452873.1	2
193	69.0476	67.4	1.64e-14	2	87	50	39.08	126	87	acpS	3	87	WP_198213016.1	2
194	99.2063	67.8	2.09e-14	3	125	73	32	126	125	acpS	3	116	WP_086356122.1	2
195	98.4127	67	2.13e-14	3	124	75	29.839	126	126	acpS	5	117	WP_006736090.1	4
196	98.4127	67	2.15e-14	3	124	75	29.839	126	126	acpS	5	117	WP_006734225.1	4
197	69.0476	67	2.17e-14	2	87	50	39.08	126	87	acpS	3	87	WP_045928473.1	2
198	69.0476	67	2.27e-14	2	87	50	39.08	126	87	acpS	3	87	WP_034981441.1	2
199	99.2063	67.8	2.35e-14	3	125	73	32	126	125	acpS	3	116	WP_072538263.1	2
200	69.0476	67	2.44e-14	2	87	50	39.08	126	87	acpS	3	87	WP_198180045.1	2
201	99.2063	67.4	2.91e-14	3	125	73	32	126	125	acpS	3	116	WP_003616905.1	2
202	100	66.6	3e-14	3	126	72	33.333	126	126	acpS	3	117	WP_154546804.1	2
203	98.4127	66.6	3.07e-14	3	124	75	29.839	126	126	acpS	5	117	WP_006736557.1	4
204	99.2063	66.6	3.13e-14	4	125	76	29.6	126	125	acpS	3	116	WP_046327505.1	2
205	69.0476	66.2	5.03e-14	2	87	51	37.931	126	87	acpS	3	87	WP_109586612.1	2
206	69.0476	65.9	6.38e-14	2	87	50	39.08	126	87	acpS	3	87	WP_103660863.1	2
207	69.0476	65.9	6.59e-14	2	87	50	39.08	126	87	acpS	3	87	WP_127811496.1	2
208	69.0476	65.5	8.43e-14	2	87	51	37.931	126	87	acpS	3	87	WP_187160510.1	2
209	69.0476	65.5	8.7e-14	2	87	51	37.931	126	87	acpS	3	87	WP_046332477.1	2
210	69.0476	65.5	1.09e-13	2	87	52	36.782	126	87	acpS	3	87	WP_004045626.1	2
211	69.0476	65.1	1.23e-13	2	87	51	37.931	126	87	acpS	3	87	WP_122052781.1	2
212	69.0476	65.1	1.3e-13	2	87	51	37.931	126	87	acpS	3	87	WP_025080337.1	2
213	69.0476	65.1	1.63e-13	2	87	52	36.782	126	87	acpS	3	87	WP_057798453.1	2
214	70.6349	65.1	1.65e-13	2	89	49	40.449	126	89	acpS	3	88	WP_168925489.1	2
215	69.0476	64.7	1.93e-13	2	87	52	36.782	126	87	acpS	3	87	WP_187158421.1	2
216	69.0476	64.7	2.04e-13	2	87	52	36.782	126	87	acpS	3	87	WP_074425773.1	2
217	99.2063	64.3	2.69e-13	4	125	77	28.8	126	125	acpS	3	116	WP_199282673.1	2
218	100	64.7	2.97e-13	4	126	73	33.333	126	125	acpS	3	119	WP_003705727.1	2
219	100	64.7	3.16e-13	4	126	73	33.333	126	125	acpS	3	119	WP_003699585.1	2
220	69.0476	63.9	3.34e-13	2	87	51	37.931	126	87	acpS	3	87	WP_056985826.1	2
221	69.0476	63.9	4.06e-13	2	87	52	36.782	126	87	acpS	3	87	WP_011254099.1	2
222	69.0476	63.9	4.07e-13	2	87	53	35.632	126	87	acpS	3	87	WP_144354764.1	2
223	69.0476	63.9	4.15e-13	2	87	51	37.931	126	87	acpS	3	87	WP_006351956.1	2
224	99.2063	63.5	4.56e-13	4	125	78	28	126	125	acpS	3	116	WP_038523826.1	2
225	69.0476	63.5	4.72e-13	2	87	52	36.782	126	87	acpS	3	87	WP_056939895.1	2
226	99.2063	63.5	4.83e-13	4	125	76	29.6	126	125	acpS	3	116	WP_020807231.1	2
227	99.2063	63.5	4.88e-13	4	125	76	29.6	126	125	acpS	3	116	WP_057718009.1	2
228	69.0476	63.5	5.6e-13	2	87	52	36.782	126	87	acpS	3	87	WP_025014738.1	2
229	69.0476	63.5	5.74e-13	3	87	47	41.379	126	87	acpS	3	86	WP_057770637.1	2
230	69.0476	63.5	6.17e-13	2	87	51	37.931	126	87	acpS	3	87	WP_009559684.1	2
231	69.0476	63.5	6.3e-13	2	87	51	37.931	126	87	acpS	3	87	WP_201247628.1	2
232	69.0476	63.5	6.3e-13	2	87	52	36.782	126	87	acpS	3	87	WP_057726261.1	2
233	69.0476	63.2	6.79e-13	2	87	53	35.632	126	87	acpS	3	87	WP_125977825.1	2
234	69.0476	63.2	6.81e-13	2	87	52	36.782	126	87	acpS	3	87	WP_094498951.1	2
235	69.0476	63.2	7.39e-13	2	87	54	34.483	126	87	acpS	3	87	WP_118898117.1	2
236	99.2063	63.2	7.66e-13	4	125	76	29.6	126	125	acpS	3	116	WP_113774617.1	2
237	69.0476	63.2	8.26e-13	2	87	52	36.782	126	87	acpS	3	87	WP_162013850.1	2
238	99.2063	63.2	9.19e-13	4	125	77	28.8	126	125	acpS	3	116	WP_155692585.1	2
239	69.0476	62.8	9.68e-13	2	87	52	36.782	126	87	acpS	3	87	WP_013437109.1	2
240	69.0476	62.8	9.88e-13	2	87	53	35.632	126	87	acpS	3	87	WP_187159742.1	2
241	69.0476	62.8	1.01e-12	2	87	53	35.632	126	87	acpS	3	87	WP_013855315.1	2
242	99.2063	62.8	1.01e-12	4	125	76	29.6	126	125	acpS	3	116	WP_049150666.1	2
243	69.0476	62.8	1.06e-12	2	87	53	35.632	126	87	acpS	3	87	WP_172987416.1	2
244	69.0476	62.8	1.07e-12	2	87	52	36.782	126	87	acpS	3	87	WP_013641456.1	2
245	69.0476	62.8	1.1e-12	2	87	53	35.632	126	87	acpS	3	87	WP_172995577.1	2
246	91.2698	62.8	1.15e-12	3	115	71	28.696	126	125	acpS	13	117	WP_117117382.1	12
247	69.0476	62.8	1.2e-12	2	87	53	35.632	126	87	acpS	3	87	WP_025005287.1	2
248	69.0476	62.8	1.2e-12	2	87	52	36.782	126	87	acpS	3	87	WP_136860967.1	2
249	69.0476	62.8	1.22e-12	2	87	52	36.782	126	87	acpS	3	87	WP_122035829.1	2
250	99.2063	62.4	1.29e-12	4	125	74	31.2	126	125	acpS	3	116	WP_174795023.1	2
251	69.0476	62.4	1.29e-12	2	87	53	35.632	126	87	acpS	3	87	WP_025283251.1	2
252	69.0476	62.4	1.46e-12	2	87	52	36.782	126	87	acpS	3	87	WP_003647848.1	2
253	99.2063	62.4	1.57e-12	4	125	77	28.8	126	125	acpS	3	116	WP_077959395.1	2
254	99.2063	62.4	1.64e-12	4	125	72	32	126	125	acpS	3	115	WP_155287662.1	2
255	69.0476	62	1.82e-12	2	87	52	36.782	126	87	acpS	3	87	WP_198194623.1	2
256	99.2063	62.4	1.83e-12	4	125	77	28.8	126	125	acpS	3	116	WP_004898890.1	2
257	69.0476	62	1.89e-12	2	87	52	36.782	126	87	acpS	3	87	WP_056970310.1	2
258	99.2063	62	1.92e-12	4	125	74	31.2	126	125	acpS	3	116	WP_046325382.1	2
259	99.2063	62	1.97e-12	4	125	77	28.8	126	125	acpS	3	116	WP_011161458.1	2
260	99.2063	62	2.03e-12	4	125	77	28.8	126	125	acpS	3	116	WP_192006171.1	2
261	69.0476	62	2.07e-12	2	87	55	33.333	126	87	acpS	3	87	WP_122018885.1	2
262	69.0476	62	2.14e-12	2	87	52	36.782	126	87	acpS	3	87	WP_046307642.1	2
263	69.0476	62	2.33e-12	2	87	51	37.931	126	87	acpS	3	87	WP_040529980.1	2
264	99.2063	62	2.36e-12	4	125	74	31.2	126	125	acpS	3	116	WP_110446449.1	2
265	69.0476	62	2.54e-12	2	87	53	35.632	126	87	acpS	3	87	WP_046813829.1	2
266	69.0476	62	2.57e-12	2	87	52	36.782	126	87	acpS	3	87	WP_080881120.1	2
267	99.2063	62	2.57e-12	4	125	77	28.8	126	125	acpS	3	116	WP_170088332.1	2
268	69.0476	61.6	2.92e-12	2	87	53	35.632	126	87	acpS	3	87	WP_063720633.1	2
269	69.0476	61.6	3.15e-12	2	87	53	35.632	126	87	acpS	3	87	WP_003625735.1	2
270	99.2063	61.6	3.16e-12	4	125	77	28.8	126	125	acpS	3	116	WP_087713285.1	2
271	69.0476	61.6	3.22e-12	2	87	55	33.333	126	87	acpS	3	87	WP_122023285.1	2
272	99.2063	61.2	4.13e-12	4	125	77	28.8	126	125	acpS	3	116	WP_012845626.1	2
273	69.0476	61.2	4.25e-12	2	87	54	34.483	126	87	acpS	3	87	WP_118896015.1	2
274	69.0476	61.2	4.4e-12	2	87	52	36.782	126	87	acpS	3	87	WP_206486992.1	2
275	69.0476	61.2	4.95e-12	2	87	53	35.632	126	87	acpS	3	87	WP_014918206.1	2
276	69.0476	60.8	6.26e-12	2	87	53	35.632	126	87	acpS	3	87	WP_130898650.1	2
277	69.0476	60.8	6.53e-12	2	87	56	32.184	126	87	acpS	3	87	WP_090092381.1	2
278	70.6349	60.5	8.63e-12	3	89	51	38.202	126	89	acpS	3	88	WP_125751676.1	2
279	69.0476	60.1	1.12e-11	2	87	56	32.184	126	87	acpS	3	87	WP_122024907.1	2
280	69.0476	60.1	1.12e-11	2	87	56	32.184	126	87	acpS	3	87	WP_122022159.1	2
281	69.0476	60.1	1.19e-11	2	87	53	35.632	126	87	acpS	3	87	WP_060459183.1	2
282	70.6349	60.1	1.4e-11	3	89	52	37.079	126	89	acpS	3	88	WP_003567669.1	2
283	69.0476	59.7	1.43e-11	2	87	57	31.034	126	87	acpS	3	87	WP_122059389.1	2
284	68.254	60.1	1.49e-11	1	86	54	36.047	126	87	acpS	3	87	WP_180871413.1	2
285	69.0476	59.3	2.42e-11	3	87	50	37.931	126	87	acpS	3	86	WP_005686634.1	2
286	69.0476	58.9	3.51e-11	2	87	52	36.782	126	87	acpS	3	87	WP_076459125.1	2
287	99.2063	58.9	3.91e-11	4	125	78	28	126	125	acpS	3	116	WP_135014286.1	2
288	71.4286	58.5	5.33e-11	2	90	54	36.667	126	90	acpS	3	90	WP_107740714.1	2
289	100	58.2	5.99e-11	4	126	79	26.984	126	126	acpS	3	116	WP_198205200.1	2
290	99.2063	58.2	6.6e-11	4	125	74	30.4	126	125	acpS	3	115	WP_198175702.1	2
291	99.2063	58.2	6.89e-11	4	125	78	28	126	125	acpS	3	116	WP_034525271.1	2
292	69.0476	58.2	7.26e-11	2	87	55	33.333	126	87	acpS	3	87	WP_195923114.1	2
293	69.0476	57.8	1.09e-10	2	87	54	34.483	126	87	acpS	3	87	WP_089147155.1	2
294	71.4286	57	1.82e-10	2	90	55	35.556	126	90	acpS	3	90	WP_168899011.1	2
295	69.0476	57	1.96e-10	2	87	55	33.333	126	87	acpS	3	87	WP_098044791.1	2
296	69.0476	56.6	2.82e-10	2	87	54	34.483	126	87	acpS	3	87	WP_103752343.1	2
297	69.0476	56.2	3.34e-10	2	87	53	35.632	126	87	acpS	3	87	WP_003684028.1	2
298	70.6349	55.8	5.39e-10	3	89	53	35.955	126	89	acpS	3	88	WP_039639939.1	2
299	69.0476	55.1	1.1e-09	2	87	54	34.483	126	87	acpS	3	87	WP_163704601.1	2
300	69.0476	55.1	1.21e-09	2	87	54	34.483	126	87	acpS	3	87	WP_003671253.1	2
301	69.0476	54.7	1.34e-09	2	87	56	32.184	126	87	acpS	3	87	WP_068812790.1	2
302	100	54.7	1.39e-09	4	126	76	28.571	126	125	acpS	3	116	WP_099975240.1	2
303	69.0476	54.7	1.49e-09	2	87	56	32.184	126	87	acpS	3	87	WP_188905621.1	2
304	69.0476	54.7	1.56e-09	2	87	54	34.483	126	87	acpS	3	87	WP_153929766.1	2
305	71.4286	54.7	1.61e-09	2	90	58	32.222	126	90	acpS	3	90	WP_043022923.1	2
306	69.0476	54.7	1.62e-09	2	87	56	32.184	126	87	acpS	3	87	WP_013085798.1	2
307	69.0476	54.3	1.74e-09	2	87	56	32.184	126	87	acpS	3	87	WP_005721641.1	2
308	69.0476	54.3	1.8e-09	2	87	56	32.184	126	87	acpS	3	87	WP_098043539.1	2
309	69.0476	54.3	2.04e-09	2	87	55	33.333	126	87	acpS	3	87	WP_203629204.1	2
310	69.0476	54.3	2.09e-09	2	87	56	32.184	126	87	acpS	3	87	WP_168850661.1	2
311	69.0476	53.9	2.58e-09	2	87	56	32.184	126	87	acpS	3	87	WP_021355825.1	2
312	67.4603	54.7	2.84e-09	3	85	50	35.294	126	87	acpS	5	85	WP_151143273.1	4
313	67.4603	54.3	3.06e-09	3	85	49	36.471	126	87	acpS	5	85	WP_167802013.1	4
314	67.4603	52.4	1.59e-08	3	85	50	35.294	126	87	acpS	5	85	WP_006585886.1	4
315	69.0476	51.6	1.74e-08	2	87	55	33.333	126	87	acpS	3	87	WP_057776486.1	2
316	67.4603	51.6	3.69e-08	3	85	51	34.118	126	87	acpS	5	85	WP_006585235.1	4
322	97.0027	108	1.06e-25	13	356	207	28.652	367	356	asd	4	314	WP_138463866.1	3
323	97.0027	108	1.56e-25	13	356	208	28.371	367	356	asd	4	314	WP_035161952.1	3
324	97.0027	107	1.69e-25	13	356	207	28.652	367	356	asd	4	314	WP_130137546.1	3
325	97.0027	107	1.96e-25	13	356	208	28.371	367	356	asd	4	314	WP_152690128.1	3
326	97.0027	107	2.55e-25	13	356	208	28.371	367	356	asd	4	314	WP_176270514.1	3
327	97.0027	107	2.82e-25	13	356	208	28.371	367	356	asd	4	314	WP_003613743.1	3
328	97.0027	107	3.85e-25	13	356	208	28.371	367	356	asd	4	314	WP_070489291.1	3
329	97.0027	106	4.51e-25	13	356	209	28.09	367	356	asd	4	314	WP_191669469.1	3
330	97.0027	106	4.79e-25	13	356	209	28.09	367	356	asd	4	314	WP_086355531.1	3
331	97.0027	106	5.3e-25	13	356	208	28.371	367	356	asd	4	314	WP_050952565.1	3
332	97.0027	106	5.92e-25	13	356	208	28.371	367	356	asd	4	314	WP_003615449.1	3
333	97.0027	106	5.92e-25	13	356	208	28.371	367	356	asd	4	314	WP_194845997.1	3
334	97.0027	106	6.29e-25	13	356	208	28.371	367	356	asd	4	314	WP_147749418.1	3
335	97.0027	106	6.67e-25	13	356	208	28.371	367	356	asd	4	314	WP_152790957.1	3
336	97.0027	106	6.81e-25	13	356	208	28.371	367	356	asd	4	314	WP_003618564.1	3
337	97.0027	105	7.91e-25	13	356	208	28.371	367	356	asd	4	314	WP_089119949.1	3
338	97.0027	105	8.24e-25	13	356	210	27.809	367	356	asd	4	314	WP_002876756.1	3
339	97.0027	105	8.66e-25	13	356	208	28.371	367	356	asd	4	314	WP_050890317.1	3
340	97.0027	105	1.07e-24	13	356	208	28.371	367	356	asd	4	314	WP_057727189.1	3
341	97.0027	105	1.23e-24	13	356	208	28.371	367	356	asd	4	314	WP_129335384.1	3
342	97.0027	105	1.35e-24	13	356	209	28.09	367	356	asd	4	314	WP_120490457.1	3
343	97.2752	103	8.01e-24	13	357	208	28.571	367	356	asd	3	314	WP_201330097.1	2
344	98.3651	103	1.06e-23	13	361	223	27.978	367	356	asd	3	336	WP_191667685.1	6
345	97.0027	102	1.54e-23	12	356	210	27.809	367	356	asd	4	314	WP_052933699.1	3
346	97.8202	102	2.36e-23	11	359	227	27.577	367	356	asd	3	336	WP_013923992.1	6
347	98.3651	102	3.3e-23	13	361	224	27.701	367	356	asd	3	336	WP_153930202.1	6
348	97.5477	101	4.94e-23	10	358	224	27.933	367	356	asd	3	334	WP_155287408.1	7
349	98.3651	101	6.14e-23	13	361	218	28.809	367	356	asd	4	336	WP_077959012.1	7
350	98.3651	100	7.79e-23	13	361	219	28.532	367	356	asd	4	336	WP_156236052.1	7
351	98.3651	100	1.11e-22	13	361	219	28.532	367	356	asd	4	336	WP_207991608.1	7
352	98.3651	100	1.11e-22	13	361	219	28.532	367	356	asd	4	336	WP_144231229.1	7
353	98.3651	99.8	2.11e-22	13	361	219	28.532	367	356	asd	4	336	WP_049160351.1	7
354	98.3651	99.8	2.13e-22	13	361	219	28.532	367	356	asd	4	336	WP_195212075.1	7
355	99.1826	99.4	2.51e-22	13	364	216	28.297	367	356	asd	3	333	WP_005687023.1	5
356	98.6376	99	3.65e-22	11	362	224	27.348	367	356	asd	3	336	WP_076462229.1	6
357	98.3651	98.6	5e-22	13	361	219	28.532	367	356	asd	4	336	WP_049150456.1	7
358	97.2752	98.6	5.46e-22	11	357	227	27.731	367	356	asd	4	336	WP_008469699.1	7
359	98.3651	97.8	9.56e-22	13	361	220	28.255	367	356	asd	4	336	WP_020807893.1	7
360	98.3651	97.4	1.21e-21	13	361	220	28.255	367	356	asd	4	336	WP_101890667.1	7
361	98.3651	97.1	2.07e-21	13	361	220	28.255	367	356	asd	4	336	WP_095669609.1	7
362	98.0926	96.7	2.3e-21	13	360	218	28.611	367	356	asd	4	334	WP_204116350.1	7
363	98.3651	96.7	2.38e-21	13	361	220	28.255	367	356	asd	4	336	WP_003648929.1	7
364	97.2752	96.3	3.48e-21	11	357	229	27.171	367	356	asd	4	336	WP_003647227.1	7
365	98.3651	96.3	3.65e-21	13	361	220	28.255	367	356	asd	4	336	WP_144773719.1	7
366	98.0926	95.5	5.99e-21	12	360	219	28.333	367	356	asd	4	334	WP_198180600.1	7
367	99.455	95.5	6.21e-21	11	365	222	26.301	367	356	asd	3	333	WP_140999609.1	5
368	100.272	95.5	6.42e-21	14	368	211	27.717	367	356	asd	4	334	WP_034978395.1	7
369	100.272	95.5	6.61e-21	14	368	212	27.446	367	356	asd	4	334	WP_209423250.1	7
370	100.545	95.5	7.21e-21	14	369	212	27.642	367	356	asd	3	334	WP_199699953.1	6
371	100.272	95.5	7.65e-21	14	368	211	27.717	367	356	asd	4	334	WP_208854443.1	7
372	98.0926	95.1	9.06e-21	13	360	225	27.222	367	356	asd	3	333	WP_012490804.1	5
373	97.5477	94.7	1.33e-20	10	358	230	26.257	367	356	asd	3	333	WP_165709509.1	6
374	98.3651	94.7	1.43e-20	12	361	228	25.485	367	356	asd	4	333	WP_174788758.1	6
375	100.272	94.7	1.49e-20	14	368	212	27.446	367	356	asd	4	334	WP_199726698.1	7
376	100.272	94.4	1.87e-20	14	368	214	26.902	367	356	asd	4	334	WP_187160726.1	7
377	98.3651	94	2.52e-20	13	361	221	27.978	367	356	asd	4	336	WP_113774466.1	7
378	81.7439	94	2.64e-20	9	300	182	29.667	367	356	asd	61	336	WP_144843972.1	62
379	100.272	93.6	3.18e-20	14	368	213	27.174	367	356	asd	4	333	WP_187159556.1	6
380	100.272	93.6	3.56e-20	14	368	213	27.174	367	356	asd	4	334	WP_187154120.1	7
381	100.272	93.6	3.65e-20	14	368	212	27.446	367	356	asd	4	334	WP_198212636.1	7
382	98.0926	93.2	3.79e-20	13	360	225	27.222	367	356	asd	3	333	WP_003592635.1	5
383	98.0926	93.2	4.6e-20	13	360	225	27.222	367	356	asd	3	333	WP_003582925.1	5
384	100	92.8	4.7e-20	14	367	220	26.703	367	366	asd	4	324	WP_154547176.1	3
385	97.5477	92.8	5.28e-20	10	358	228	26.536	367	356	asd	4	333	WP_103752559.1	6
386	81.7439	92.8	6.09e-20	8	300	187	28	367	356	asd	61	336	WP_025283483.1	62
387	98.6376	92.4	7.33e-20	12	362	226	26.796	367	356	asd	3	336	WP_101871753.1	6
388	98.6376	92.4	7.76e-20	12	362	226	26.796	367	356	asd	3	336	WP_003626722.1	6
389	81.7439	92.4	8.07e-20	8	300	187	28	367	356	asd	61	336	WP_173003517.1	62
390	81.7439	92.4	8.15e-20	8	300	187	28	367	356	asd	61	336	WP_120357515.1	62
391	81.7439	92.4	8.31e-20	8	300	187	28	367	356	asd	61	336	WP_012211734.1	62
392	97.2752	92.4	8.83e-20	10	357	230	26.891	367	356	asd	3	335	WP_198204328.1	7
393	98.9101	91.7	1.42e-19	13	363	226	26.171	367	356	asd	3	334	WP_105451362.1	5
394	98.6376	91.3	1.75e-19	12	362	226	26.796	367	356	asd	3	336	WP_035504600.1	6
395	100.272	91.3	1.81e-19	14	368	214	26.902	367	356	asd	4	334	WP_122026640.1	7
396	98.0926	91.3	2.03e-19	13	360	221	27.778	367	356	asd	4	334	WP_187157063.1	7
397	98.6376	90.5	3.38e-19	13	362	227	26.243	367	356	asd	3	334	WP_105448874.1	5
398	99.455	89.7	5.69e-19	11	365	229	24.932	367	366	asd	4	324	WP_154486382.1	3
399	100.272	90.1	5.86e-19	14	368	215	26.63	367	356	asd	4	333	WP_046327780.1	6
400	98.6376	89.7	6.2e-19	12	362	227	26.519	367	356	asd	3	336	WP_097550558.1	6
401	98.0926	89.7	6.26e-19	13	360	226	26.944	367	356	asd	3	333	WP_003577304.1	5
402	98.3651	89.4	8.53e-19	12	361	228	26.593	367	356	asd	3	336	WP_169461500.1	6
403	100.272	89.4	8.53e-19	14	368	215	26.63	367	356	asd	4	333	WP_038524637.1	6
404	98.6376	89.4	8.78e-19	12	362	227	26.519	367	356	asd	3	336	WP_165708714.1	6
405	81.7439	89	1.17e-18	8	300	189	27.333	367	356	asd	61	336	WP_172993032.1	62
406	100.272	89	1.21e-18	14	368	215	26.63	367	356	asd	4	334	WP_110446784.1	7
407	99.1826	88.6	1.75e-18	13	364	219	27.473	367	356	asd	3	333	WP_005710900.1	5
408	99.455	88.2	1.8e-18	11	365	229	24.932	367	366	asd	4	324	WP_008459869.1	3
409	98.6376	88.6	1.95e-18	15	362	220	27.348	367	356	asd	4	334	WP_180869705.1	7
410	99.455	87.8	2.6e-18	11	365	229	24.932	367	366	asd	4	324	WP_009558180.1	3
411	83.3787	87.8	3.21e-18	12	306	182	27.124	367	356	asd	61	336	WP_025080606.1	62
412	98.6376	87.4	4.33e-18	13	362	230	25.414	367	356	asd	3	334	WP_003642703.1	5
413	98.6376	87.4	4.81e-18	12	362	227	26.519	367	356	asd	3	336	WP_150397792.1	6
414	100.817	87	6.11e-18	14	370	215	25.946	367	356	asd	4	333	WP_109715959.1	6
415	98.0926	87	6.23e-18	13	360	223	27.222	367	356	asd	4	334	WP_198202956.1	7
416	100.817	86.7	7.26e-18	14	370	216	25.676	367	356	asd	4	333	WP_074426218.1	6
417	100.817	86.7	7.47e-18	14	370	216	25.676	367	356	asd	4	333	WP_187158244.1	6
418	100.817	86.7	8.7e-18	13	370	214	26.216	367	356	asd	4	333	WP_199282321.1	6
419	100.817	86.7	9.22e-18	14	370	216	25.676	367	356	asd	4	333	WP_198188098.1	6
420	100.817	86.3	9.85e-18	14	370	216	25.676	367	356	asd	4	333	WP_046307959.1	6
421	99.1826	85.9	1.34e-17	13	364	220	27.198	367	356	asd	3	333	WP_047675732.1	5
422	97.8202	85.5	1.94e-17	12	359	224	27.298	367	356	asd	4	333	WP_118896218.1	6
423	100.545	85.5	2.2e-17	14	369	213	26.829	367	356	asd	4	334	WP_046325675.1	7
424	99.1826	84.7	3.34e-17	13	364	220	27.198	367	356	asd	3	333	WP_005690249.1	5
425	100.817	84.7	3.54e-17	14	370	216	25.676	367	356	asd	4	333	WP_122036277.1	6
426	100.817	84.3	5.16e-17	13	370	214	26.216	367	356	asd	4	334	WP_174794645.1	7
427	98.6376	84.3	5.23e-17	13	362	222	27.901	367	356	asd	3	336	WP_098036586.1	6
428	100.272	84.3	5.54e-17	15	368	217	27.174	367	356	asd	3	336	WP_080881913.1	6
429	82.2888	84.3	5.75e-17	10	302	181	28.477	367	356	asd	61	333	WP_090092631.1	61
430	101.362	83.6	8.99e-17	14	372	216	25	367	356	asd	4	333	WP_198194569.1	6
431	98.0926	83.2	1.3e-16	12	360	223	27.222	367	356	asd	4	333	WP_118897649.1	6
432	99.1826	83.2	1.45e-16	11	364	222	27.198	367	356	asd	3	336	WP_057799391.1	6
433	97.8202	82.8	1.53e-16	11	359	230	26.184	367	356	asd	3	333	WP_025013855.1	5
434	98.6376	82.8	1.67e-16	12	362	225	27.072	367	356	asd	3	336	WP_098043857.1	6
435	100.272	82.8	1.68e-16	15	368	218	26.902	367	356	asd	3	336	WP_006351266.1	6
436	98.6376	82.8	1.82e-16	12	362	225	27.072	367	356	asd	3	336	WP_087235617.1	6
437	98.6376	82.8	1.83e-16	12	362	225	27.072	367	356	asd	3	336	WP_025006156.1	6
438	97.8202	82.8	1.95e-16	12	359	225	27.019	367	356	asd	4	333	WP_118907110.1	6
439	97.8202	82.4	2.19e-16	11	359	229	26.462	367	356	asd	3	333	WP_070650870.1	5
440	98.6376	82	2.91e-16	12	362	223	27.624	367	356	asd	3	336	WP_057718045.1	6
441	98.6376	82	3.11e-16	11	362	225	27.072	367	356	asd	3	336	WP_153938829.1	6
442	98.6376	82	3.27e-16	11	362	225	27.072	367	356	asd	3	336	WP_094496082.1	6
443	99.1826	81.6	3.66e-16	14	364	220	27.747	367	356	asd	3	336	WP_011254270.1	6
444	99.1826	81.6	3.87e-16	14	364	220	27.747	367	356	asd	3	336	WP_205604263.1	6
445	101.362	81.6	3.98e-16	14	372	216	25	367	356	asd	4	333	WP_198183492.1	6
446	82.5613	81.6	4.71e-16	10	303	179	28.713	367	356	asd	61	333	WP_122022319.1	61
447	82.2888	81.6	4.8e-16	10	302	181	28.477	367	356	asd	61	333	WP_122059542.1	61
448	99.455	81.3	5.19e-16	13	365	218	27.945	367	356	asd	3	336	WP_201874666.1	6
449	99.455	81.3	5.24e-16	13	365	218	27.945	367	356	asd	3	336	WP_098045822.1	6
450	98.6376	81.3	5.34e-16	12	362	226	26.796	367	356	asd	3	336	WP_125978635.1	6
451	99.455	81.3	5.76e-16	13	365	218	27.945	367	356	asd	3	336	WP_087175819.1	6
452	98.6376	81.3	6.04e-16	11	362	225	27.072	367	356	asd	3	336	WP_094503333.1	6
453	99.1826	81.3	6.63e-16	14	364	221	27.473	367	356	asd	3	336	WP_021874200.1	6
454	99.1826	80.9	8.48e-16	13	364	222	27.198	367	356	asd	3	336	WP_144355173.1	6
455	98.6376	80.5	1.18e-15	11	362	226	26.796	367	356	asd	3	336	WP_210145143.1	6
456	98.3651	79.7	1.82e-15	14	361	228	25.485	367	356	asd	4	334	WP_070447265.1	7
457	81.7439	79.3	2.51e-15	8	300	187	28	367	356	asd	61	336	WP_205840170.1	62
458	99.455	79.3	2.63e-15	14	365	217	28.219	367	356	asd	3	336	WP_209685220.1	6
459	83.1063	78.6	4.91e-15	11	305	176	28.852	367	356	asd	61	333	WP_122025018.1	61
460	99.7275	78.2	6.06e-15	12	366	222	26.503	367	356	asd	3	336	WP_013437677.1	6
461	81.7439	77.4	1.01e-14	8	300	188	27.667	367	356	asd	61	336	WP_172985460.1	62
462	81.7439	77.4	1.03e-14	8	300	188	27.667	367	356	asd	61	336	WP_173008615.1	62
463	81.7439	77	1.48e-14	8	300	187	28	367	356	asd	61	336	WP_014918992.1	62
464	99.7275	77	1.81e-14	13	366	222	26.503	367	356	asd	3	336	WP_013641764.1	6
465	98.3651	76.6	1.9e-14	11	361	229	26.316	367	356	asd	3	336	WP_172987635.1	6
466	84.4687	76.6	2.12e-14	8	310	186	27.742	367	356	asd	53	336	WP_057809758.1	59
467	84.4687	76.6	2.31e-14	8	310	186	27.742	367	356	asd	53	336	WP_004042772.1	59
468	84.4687	76.3	2.73e-14	8	310	186	27.742	367	356	asd	53	336	WP_135960192.1	59
469	81.7439	76.3	3.23e-14	8	300	188	27.667	367	356	asd	61	336	WP_172986971.1	62
470	81.7439	75.9	3.42e-14	8	300	188	27.667	367	356	asd	61	336	WP_014563791.1	62
471	81.7439	75.9	3.52e-14	8	300	187	28	367	356	asd	61	336	WP_201724904.1	62
472	99.455	75.9	3.58e-14	13	365	218	27.945	367	356	asd	3	336	WP_005724572.1	6
473	99.455	75.9	3.72e-14	13	365	218	27.945	367	356	asd	3	336	WP_180860264.1	6
474	98.6376	75.5	4.7e-14	12	362	226	26.796	367	356	asd	3	336	WP_100732433.1	6
475	99.455	75.5	6.11e-14	13	365	233	23.562	367	356	asd	3	334	WP_203630391.1	5
476	98.6376	74.7	8.68e-14	12	362	227	26.519	367	356	asd	3	336	WP_198564360.1	6
477	100.272	74.7	9.36e-14	14	368	216	27.446	367	356	asd	3	336	WP_025014341.1	6
478	98.6376	74.7	1.01e-13	12	362	227	26.519	367	356	asd	3	336	WP_089143518.1	6
479	100.272	74.7	1.09e-13	12	368	218	26.902	367	356	asd	3	336	WP_004894679.1	6
480	98.6376	74.3	1.18e-13	12	362	227	26.519	367	356	asd	3	336	WP_198565821.1	6
481	98.6376	74.3	1.23e-13	12	362	227	26.519	367	356	asd	3	336	WP_148238468.1	6
482	98.6376	74.3	1.33e-13	12	362	227	26.519	367	356	asd	3	336	WP_013086190.1	6
483	81.7439	74.3	1.36e-13	8	300	188	27.667	367	356	asd	61	336	WP_172982230.1	62
484	98.6376	74.3	1.38e-13	12	362	227	26.519	367	356	asd	3	336	WP_204777268.1	6
485	98.6376	73.9	1.57e-13	12	362	227	26.519	367	356	asd	3	336	WP_035443419.1	6
486	99.455	73.9	1.6e-13	13	365	219	27.671	367	356	asd	3	336	WP_005722826.1	6
487	98.6376	73.9	1.6e-13	12	362	227	26.519	367	356	asd	3	336	WP_151495596.1	6
488	99.455	73.9	1.6e-13	13	365	219	27.671	367	356	asd	3	336	WP_005718906.1	6
489	98.6376	73.9	1.76e-13	12	362	227	26.519	367	356	asd	3	336	WP_198563767.1	6
490	98.6376	73.9	1.83e-13	12	362	227	26.519	367	356	asd	3	336	WP_198566461.1	6
491	100.272	73.6	2.37e-13	12	368	218	26.902	367	356	asd	3	336	WP_191362139.1	6
492	98.9101	73.6	2.6e-13	14	363	226	26.446	367	356	asd	3	336	WP_089146714.1	6
493	99.1826	73.2	3.28e-13	15	364	223	26.923	367	356	asd	3	336	WP_098035735.1	6
494	98.6376	72.8	4.17e-13	12	362	228	26.243	367	356	asd	3	336	WP_195921883.1	6
495	100	72.4	5.11e-13	14	367	216	27.793	367	356	asd	3	336	WP_007125440.1	6
496	99.455	72.4	6.15e-13	12	365	222	26.849	367	356	asd	3	336	WP_094497397.1	6
497	99.455	72	8.05e-13	12	365	222	26.849	367	356	asd	3	336	WP_172475690.1	6
498	97.8202	72	8.61e-13	11	359	235	25.348	367	356	asd	3	335	WP_125748413.1	5
499	99.7275	71.6	1.08e-12	13	366	222	26.503	367	356	asd	3	336	WP_005728103.1	6
500	100.272	71.2	1.3e-12	12	368	220	26.359	367	356	asd	3	336	WP_127835804.1	6
501	99.455	71.2	1.51e-12	12	365	224	26.301	367	356	asd	3	336	WP_170088712.1	6
502	100.272	70.9	1.68e-12	12	368	220	26.359	367	356	asd	3	336	WP_069168479.1	6
503	99.455	70.5	2.16e-12	12	365	222	26.849	367	356	asd	3	336	WP_135351859.1	6
504	99.1826	70.5	2.31e-12	11	364	229	25.275	367	356	asd	3	336	WP_056941298.1	6
505	99.1826	70.5	2.5e-12	11	364	229	25.275	367	356	asd	3	336	WP_188891346.1	6
506	99.1826	70.1	3.49e-12	11	364	229	25.275	367	356	asd	3	336	WP_013854278.1	6
507	82.0163	69.7	4.43e-12	7	301	188	26.578	367	356	asd	62	336	WP_146283056.1	63
508	100	69.7	5.04e-12	12	367	220	26.703	367	356	asd	3	336	WP_148421089.1	6
509	99.1826	68.9	7.91e-12	11	364	228	25.549	367	356	asd	3	336	WP_180872747.1	6
510	99.455	68.9	7.99e-12	12	365	225	26.027	367	356	asd	3	336	WP_012846215.1	6
515	55.9184	59.3	5.08e-10	1	137	93	24.818	245	185	bamD	49	142	WP_133476154.1	16
520	96.519	307	2.22e-103	2	305	147	49.836	316	316	coaA	12	305	WP_004564108.1	7
521	96.519	306	4.32e-103	2	305	147	49.836	316	316	coaA	12	305	WP_003709536.1	7
522	96.519	291	5.86e-97	1	305	152	48.525	316	316	coaA	12	306	WP_015639506.1	7
523	96.519	285	1.45e-94	2	305	166	43.934	316	316	coaA	12	306	WP_034531460.1	7
524	96.519	279	2.52e-92	2	305	160	45.902	316	316	coaA	12	306	WP_085650501.1	7
525	98.4177	279	4.1e-92	3	311	166	43.408	316	316	coaA	9	307	WP_099974158.1	4
526	96.519	278	8.15e-92	2	305	161	45.574	316	316	coaA	12	306	WP_003672416.1	7
527	96.519	277	1.48e-91	2	305	160	45.902	316	316	coaA	12	306	WP_153707008.1	7
528	96.519	277	2.19e-91	1	305	157	46.885	316	316	coaA	12	306	WP_180871343.1	7
529	96.519	277	2.24e-91	1	305	165	44.262	316	316	coaA	12	306	WP_169462662.1	7
530	96.519	276	2.85e-91	1	305	163	44.918	316	316	coaA	12	306	WP_098044548.1	7
531	96.519	276	3.24e-91	1	305	164	44.59	316	316	coaA	12	306	WP_168850467.1	7
532	96.519	275	1.77e-90	1	305	166	43.934	316	316	coaA	12	306	WP_105450184.1	7
533	96.519	274	1.95e-90	2	305	164	44.59	316	316	coaA	12	306	WP_163704562.1	7
534	96.519	274	2.4e-90	1	305	166	43.934	316	316	coaA	12	306	WP_105452881.1	7
535	96.519	274	3.05e-90	1	305	166	43.934	316	316	coaA	12	306	WP_191668330.1	7
536	96.519	273	4.56e-90	1	305	166	43.934	316	316	coaA	12	306	WP_024746797.1	7
537	96.8354	273	4.66e-90	2	306	163	44.771	316	316	coaA	12	307	WP_025013770.1	7
538	96.519	273	4.66e-90	1	305	165	44.262	316	316	coaA	12	306	WP_168898949.1	7
539	96.8354	273	8.94e-90	2	306	163	44.771	316	316	coaA	12	307	WP_070650130.1	7
540	96.519	270	6.54e-89	1	305	169	42.951	316	316	coaA	12	306	WP_076459738.1	7
541	96.8354	270	9.06e-89	2	306	165	44.118	316	316	coaA	12	307	WP_003566294.1	7
542	96.519	269	2.12e-88	1	305	168	43.279	316	316	coaA	12	306	WP_148467120.1	7
543	96.8354	268	5.39e-88	2	306	164	44.444	316	316	coaA	12	307	WP_005687330.1	7
544	96.8354	268	9.59e-88	2	306	164	44.444	316	316	coaA	12	307	WP_005717836.1	7
545	96.8354	266	2.75e-87	2	306	165	44.118	316	316	coaA	12	307	WP_070550818.1	7
546	98.1013	264	1.79e-86	1	310	173	42.581	316	316	coaA	7	306	WP_168925614.1	2
547	97.7848	263	5.29e-86	3	309	163	43.689	316	316	coaA	12	308	WP_003641152.1	7
548	97.7848	262	9.93e-86	3	309	163	43.689	316	316	coaA	12	308	WP_072533046.1	7
549	96.519	262	1.81e-85	1	305	170	42.623	316	316	coaA	12	306	WP_137631039.1	7
550	97.7848	262	1.93e-85	3	309	167	42.395	316	316	coaA	12	308	WP_203630552.1	7
551	96.519	258	4.86e-84	1	305	163	44.918	316	316	coaA	12	306	WP_125753908.1	7
552	97.4684	257	9.05e-84	1	308	176	41.234	316	316	coaA	9	303	WP_199282197.1	1
553	97.4684	256	3.16e-83	1	308	177	40.909	316	316	coaA	9	303	WP_187159359.1	1
554	100.633	255	6.04e-83	5	318	162	43.711	316	315	coaA	1	304	WP_155287894.1	1
555	97.4684	254	9.66e-83	1	308	176	41.234	316	316	coaA	9	303	WP_103752815.1	1
556	97.4684	254	1.29e-82	1	308	178	40.584	316	316	coaA	9	303	WP_046326660.1	1
557	97.4684	254	1.32e-82	1	308	178	40.584	316	316	coaA	9	303	WP_109917966.1	1
558	97.4684	254	2.18e-82	1	308	178	40.584	316	316	coaA	9	303	WP_038521016.1	1
559	99.0506	254	2.51e-82	4	313	164	43.131	316	316	coaA	9	304	WP_103660878.1	1
560	97.4684	253	3.33e-82	1	308	174	41.883	316	316	coaA	9	303	WP_122034146.1	1
561	97.4684	253	3.92e-82	1	308	178	40.584	316	316	coaA	9	303	WP_174794837.1	1
562	97.4684	253	4.27e-82	1	308	174	41.883	316	316	coaA	9	303	WP_198183829.1	1
563	97.4684	253	4.37e-82	1	308	178	40.584	316	316	coaA	9	303	WP_110445519.1	1
564	97.4684	253	4.61e-82	1	308	178	40.584	316	316	coaA	9	303	WP_198202282.1	1
565	97.4684	253	5.73e-82	1	308	178	40.584	316	316	coaA	9	303	WP_187156853.1	1
566	97.1519	252	7.94e-82	1	307	175	41.368	316	315	coaA	9	302	WP_156301385.1	1
567	97.4684	251	1.43e-81	1	308	175	41.558	316	316	coaA	9	303	WP_109715056.1	1
568	97.4684	251	1.54e-81	1	308	175	41.558	316	316	coaA	9	303	WP_198194691.1	1
569	97.4684	251	1.54e-81	1	308	178	40.584	316	316	coaA	9	303	WP_046324212.1	1
570	97.1519	251	2e-81	1	307	176	41.042	316	315	coaA	9	302	WP_025895579.1	1
571	97.1519	251	2.18e-81	1	307	175	41.368	316	315	coaA	9	302	WP_011678587.1	1
572	97.4684	251	2.32e-81	1	308	178	40.584	316	316	coaA	9	303	WP_122025576.1	1
573	97.4684	251	2.35e-81	1	308	175	41.558	316	316	coaA	9	303	WP_187158552.1	1
574	97.4684	251	2.83e-81	2	308	171	42.857	316	316	coaA	9	303	WP_008472962.1	1
575	97.1519	251	3.71e-81	1	307	176	41.042	316	315	coaA	9	302	WP_086355774.1	1
576	97.4684	250	5.91e-81	1	308	180	39.935	316	316	coaA	9	303	WP_187154865.1	1
577	97.4684	250	5.98e-81	2	308	172	42.532	316	316	coaA	9	303	WP_006352018.1	1
578	97.4684	250	7.51e-81	2	308	172	42.532	316	316	coaA	9	303	WP_080881716.1	1
579	97.1519	249	1.28e-80	1	307	176	41.042	316	315	coaA	9	302	WP_011544225.1	1
580	97.1519	249	1.29e-80	1	307	175	41.368	316	315	coaA	9	302	WP_041811965.1	1
581	97.1519	249	1.66e-80	2	307	172	42.345	316	315	coaA	9	302	WP_057811641.1	1
582	97.4684	249	1.75e-80	2	308	171	42.857	316	316	coaA	9	303	WP_009558824.1	1
583	97.1519	248	2.95e-80	1	307	176	41.042	316	315	coaA	9	302	WP_147749551.1	1
584	97.1519	248	2.98e-80	2	307	172	42.345	316	315	coaA	9	302	WP_004040537.1	1
585	97.4684	248	3.08e-80	1	308	176	41.234	316	316	coaA	9	303	WP_074426043.1	1
586	97.4684	248	3.08e-80	1	308	176	41.234	316	316	coaA	9	303	WP_046305930.1	1
587	97.1519	248	3.15e-80	1	307	176	41.042	316	315	coaA	9	302	WP_191669538.1	1
588	97.1519	248	3.62e-80	1	307	176	41.042	316	315	coaA	9	302	WP_003612148.1	1
589	97.1519	248	3.91e-80	1	307	176	41.042	316	315	coaA	9	302	WP_016396874.1	1
590	97.1519	248	4.5e-80	1	307	176	41.042	316	315	coaA	9	302	WP_050890662.1	1
591	97.1519	248	4.96e-80	1	307	176	41.042	316	315	coaA	9	302	WP_002879355.1	1
592	97.4684	248	6.03e-80	1	308	181	39.61	316	316	coaA	9	303	WP_034978991.1	1
593	97.1519	248	6.03e-80	1	307	177	40.717	316	315	coaA	9	302	WP_070489677.1	1
594	97.1519	247	7.91e-80	2	307	172	42.345	316	315	coaA	9	302	WP_135960575.1	1
595	97.4684	247	8.08e-80	1	308	180	39.935	316	316	coaA	9	303	WP_198180300.1	1
596	97.1519	247	8.17e-80	1	307	176	41.042	316	315	coaA	9	302	WP_099278994.1	1
597	97.4684	247	8.26e-80	1	308	181	39.61	316	316	coaA	9	303	WP_045927456.1	1
598	97.4684	247	1.11e-79	1	308	181	39.61	316	316	coaA	9	303	WP_198213594.1	1
599	97.1519	247	1.16e-79	1	307	177	40.717	316	315	coaA	9	302	WP_035185149.1	1
600	98.1013	246	1.82e-79	2	310	166	42.903	316	315	coaA	9	302	WP_180860925.1	1
601	97.7848	246	2.24e-79	2	309	174	41.748	316	316	coaA	9	304	WP_122017673.1	1
602	97.1519	246	2.29e-79	1	307	176	41.042	316	315	coaA	9	302	WP_072547718.1	1
603	97.1519	245	5.34e-79	1	307	174	41.694	316	315	coaA	9	302	WP_039943337.1	1
604	97.4684	245	5.89e-79	1	308	182	39.286	316	316	coaA	9	303	WP_046331514.1	1
605	97.1519	244	1.14e-78	1	307	174	41.694	316	315	coaA	9	302	WP_035173399.1	1
606	98.1013	244	1.2e-78	2	310	167	42.581	316	315	coaA	9	302	WP_198563447.1	1
607	97.1519	244	1.27e-78	2	307	171	42.671	316	315	coaA	9	302	WP_148238629.1	1
608	98.1013	244	1.33e-78	2	310	167	42.581	316	315	coaA	9	302	WP_013086830.1	1
609	98.1013	244	1.45e-78	2	310	167	42.581	316	315	coaA	9	302	WP_023488333.1	1
610	98.1013	244	1.61e-78	2	310	167	42.581	316	315	coaA	9	302	WP_198566096.1	1
611	98.1013	244	1.74e-78	2	310	167	42.581	316	315	coaA	9	302	WP_195922559.1	1
612	97.1519	243	2.57e-78	2	307	176	41.042	316	315	coaA	9	302	WP_056970513.1	1
613	98.1013	243	4.19e-78	2	310	168	42.258	316	315	coaA	9	302	WP_065989943.1	1
614	94.9367	243	5.53e-78	1	300	169	42	316	316	coaA	17	306	WP_057770314.1	12
615	98.1013	243	5.62e-78	2	310	169	41.935	316	315	coaA	9	302	WP_013642396.1	1
616	98.1013	242	8.58e-78	2	310	168	42.258	316	315	coaA	9	302	WP_005718286.1	1
617	98.1013	242	9.06e-78	2	310	170	41.613	316	315	coaA	9	302	WP_136860455.1	1
618	97.7848	242	9.36e-78	2	309	167	42.395	316	314	coaA	9	301	WP_098035899.1	1
619	98.1013	242	9.88e-78	2	310	168	42.258	316	315	coaA	9	302	WP_005725651.1	1
620	98.1013	241	1.28e-77	2	310	170	41.613	316	315	coaA	9	302	WP_052543183.1	1
621	98.1013	241	1.54e-77	2	310	170	41.613	316	315	coaA	9	302	WP_130898452.1	1
622	98.1013	241	1.74e-77	2	310	169	41.935	316	315	coaA	9	302	WP_056939842.1	1
623	98.1013	241	1.83e-77	2	310	169	41.935	316	315	coaA	9	302	WP_013854712.1	1
624	98.1013	241	2.2e-77	2	310	170	41.613	316	315	coaA	9	302	WP_014566122.1	1
625	97.1519	240	3.71e-77	2	307	177	40.717	316	315	coaA	9	302	WP_063507689.1	1
626	98.1013	240	4.46e-77	2	310	170	41.613	316	315	coaA	9	302	WP_198563976.1	1
627	98.1013	240	4.51e-77	2	310	171	41.29	316	315	coaA	9	302	WP_013438555.1	1
628	98.4177	240	4.6e-77	3	311	172	40.836	316	315	coaA	9	303	WP_154548571.1	1
629	98.1013	240	4.61e-77	2	310	170	41.613	316	315	coaA	9	302	WP_040529592.1	1
630	97.1519	239	1.24e-76	1	307	175	41.368	316	315	coaA	9	302	WP_206349888.1	1
631	98.1013	239	1.44e-76	2	310	170	41.613	316	315	coaA	9	302	WP_202018378.1	1
632	98.1013	238	4.79e-76	2	310	169	41.935	316	315	coaA	9	302	WP_005723908.1	1
633	97.4684	237	5.63e-76	1	308	183	38.961	316	316	coaA	9	303	WP_090093908.1	1
634	97.1519	237	6.57e-76	2	307	180	39.088	316	316	coaA	12	308	WP_046315455.1	7
635	97.4684	237	7.07e-76	1	308	183	38.961	316	316	coaA	9	303	WP_122021198.1	1
636	97.4684	237	7.23e-76	1	308	183	38.961	316	316	coaA	9	303	WP_122047667.1	1
637	97.1519	237	9.69e-76	2	307	176	41.042	316	315	coaA	9	302	WP_188906103.1	1
638	98.1013	236	1.46e-75	2	310	173	40.645	316	315	coaA	9	302	WP_003550009.1	1
639	98.4177	236	1.78e-75	2	311	173	40.836	316	316	coaA	9	303	WP_057798263.1	1
640	98.1013	236	2.63e-75	2	310	172	40.968	316	315	coaA	9	302	WP_025015033.1	1
641	97.4684	235	5.03e-75	1	308	184	38.636	316	316	coaA	9	303	WP_118895756.1	1
642	97.4684	235	5.25e-75	1	308	184	38.636	316	316	coaA	9	303	WP_122058270.1	1
643	99.0506	235	5.61e-75	3	313	180	39.936	316	316	coaA	6	308	WP_045923208.1	2
644	98.7342	235	6.17e-75	3	312	176	39.744	316	316	coaA	9	304	WP_025080222.1	1
645	98.1013	234	1.29e-74	2	310	170	41.613	316	315	coaA	9	302	WP_144355793.1	1
646	97.4684	231	1.82e-73	3	308	177	39.935	316	315	coaA	9	301	WP_060459160.1	1
647	98.1013	230	2.66e-73	3	310	176	39.355	316	315	coaA	9	301	WP_144356171.1	1
648	98.4177	229	6.65e-73	4	311	166	42.444	316	315	coaA	9	302	WP_173006907.1	1
649	98.4177	228	1.62e-72	4	311	167	42.122	316	315	coaA	9	302	WP_172983874.1	1
650	98.4177	228	2.84e-72	4	311	167	42.122	316	315	coaA	9	302	WP_173007256.1	1
651	98.4177	228	3.13e-72	4	311	166	42.444	316	315	coaA	9	302	WP_095662119.1	1
652	98.4177	227	6.39e-72	4	311	167	42.122	316	315	coaA	9	302	WP_023192120.1	1
653	98.4177	227	6.97e-72	4	311	167	42.122	316	315	coaA	9	302	WP_003629976.1	1
654	98.4177	227	7.85e-72	4	311	167	42.122	316	315	coaA	9	302	WP_172996912.1	1
655	98.4177	227	7.94e-72	4	311	167	42.122	316	315	coaA	9	302	WP_012212219.1	1
656	98.4177	227	7.94e-72	4	311	168	41.801	316	315	coaA	9	302	WP_172984508.1	1
657	98.4177	226	9.44e-72	4	311	167	42.122	316	315	coaA	9	302	WP_172994976.1	1
658	98.4177	226	9.44e-72	4	311	167	42.122	316	315	coaA	9	302	WP_046814456.1	1
659	98.4177	226	9.65e-72	4	311	167	42.122	316	315	coaA	9	302	WP_041809704.1	1
660	98.4177	226	1.05e-71	4	311	167	42.122	316	315	coaA	9	302	WP_097550489.1	1
661	98.4177	226	1.16e-71	4	311	168	41.801	316	315	coaA	9	302	WP_087176381.1	1
662	98.4177	226	1.28e-71	4	311	167	42.122	316	315	coaA	9	302	WP_172985607.1	1
663	98.4177	226	1.35e-71	4	311	167	42.122	316	315	coaA	9	302	WP_173002062.1	1
664	98.4177	226	1.47e-71	4	311	168	41.801	316	315	coaA	9	302	WP_025006007.1	1
665	98.4177	226	1.66e-71	4	311	167	42.122	316	315	coaA	9	302	WP_023190683.1	1
666	98.4177	226	1.93e-71	4	311	167	42.122	316	315	coaA	9	302	WP_023061496.1	1
667	98.4177	225	2.82e-71	4	311	168	41.801	316	315	coaA	9	302	WP_204778168.1	1
668	98.4177	225	2.97e-71	4	311	168	41.801	316	315	coaA	9	302	WP_172982310.1	1
669	97.1519	225	2.98e-71	2	307	185	37.785	316	315	coaA	9	301	WP_046327358.1	1
670	97.1519	225	3.5e-71	2	307	185	37.785	316	315	coaA	9	301	WP_038524850.1	1
671	98.4177	225	3.85e-71	4	311	168	41.801	316	315	coaA	9	302	WP_205840999.1	1
672	97.4684	224	5.39e-71	2	308	195	35.065	316	316	coaA	9	303	WP_035443692.1	1
673	97.7848	224	1.41e-70	1	309	197	34.628	316	316	coaA	8	304	WP_089151047.1	1
674	98.4177	223	2.3e-70	4	311	168	41.801	316	315	coaA	9	302	WP_025283890.1	1
675	98.1013	223	2.37e-70	2	310	176	39.677	316	315	coaA	9	302	WP_027825000.1	1
676	97.7848	223	2.45e-70	2	309	196	34.951	316	316	coaA	8	304	WP_133467730.1	1
677	87.3418	221	2.65e-70	5	276	140	43.116	316	315	coaA	46	266	WP_201331608.1	2
678	98.1013	223	2.98e-70	4	310	168	41.613	316	314	coaA	9	301	WP_173008979.1	1
679	97.4684	223	3.66e-70	2	308	196	34.74	316	316	coaA	9	303	WP_195923150.1	1
680	97.7848	221	1.35e-69	2	309	197	34.628	316	316	coaA	8	304	WP_005727004.1	1
681	85.1266	219	1.7e-69	4	269	142	43.123	316	315	coaA	50	261	WP_201335895.1	1
682	97.7848	221	2.25e-69	2	309	198	34.304	316	316	coaA	8	304	WP_101891567.1	1
683	85.1266	217	1.3e-68	2	269	152	40.892	316	315	coaA	48	263	WP_083478826.1	1
684	97.4684	215	2.48e-67	3	308	183	38.312	316	315	coaA	9	302	WP_006585625.1	1
685	72.4684	209	1.36e-65	2	229	128	41.921	316	316	coaA	88	256	WP_080543276.1	33
686	97.4684	209	3.76e-65	3	308	186	37.338	316	315	coaA	9	302	WP_167802811.1	1
687	97.4684	209	7.42e-65	3	308	186	37.338	316	315	coaA	9	302	WP_006586268.1	1
688	72.4684	207	9.54e-65	1	229	130	41.048	316	316	coaA	88	256	WP_081082585.1	33
689	97.1519	206	6.8e-64	2	307	190	36.156	316	315	coaA	9	301	WP_046331411.1	1
690	97.1519	203	1.05e-62	2	307	191	35.831	316	315	coaA	9	301	WP_045927348.1	1
691	85.443	182	1.34e-54	2	270	165	36.296	316	316	coaA	47	282	WP_210144892.1	20
692	85.443	181	1.87e-54	2	270	165	36.296	316	316	coaA	47	282	WP_057718578.1	20
693	85.443	181	4.57e-54	2	270	165	36.296	316	316	coaA	47	282	WP_094523530.1	20
694	85.443	180	5.2e-54	2	270	165	36.296	316	316	coaA	47	282	WP_094517432.1	20
695	85.443	178	4.7e-53	2	270	166	35.926	316	316	coaA	47	282	WP_144231660.1	20
696	85.443	177	6.34e-53	2	270	167	35.556	316	316	coaA	47	282	WP_155692848.1	20
697	85.443	177	7.22e-53	2	270	166	35.926	316	316	coaA	47	282	WP_004896591.1	20
698	85.443	177	1.25e-52	2	270	167	35.556	316	316	coaA	47	282	WP_004897971.1	20
699	78.1646	176	1.38e-52	2	247	151	36.437	316	316	coaA	70	279	WP_164785685.1	39
700	78.1646	176	1.62e-52	2	247	151	36.437	316	316	coaA	70	279	WP_006737191.1	39
701	85.443	176	1.63e-52	2	270	167	35.556	316	316	coaA	47	282	WP_014567832.1	20
702	78.1646	176	1.63e-52	2	247	151	36.437	316	316	coaA	70	279	WP_006734951.1	39
703	78.1646	176	1.72e-52	2	247	151	36.437	316	316	coaA	70	279	WP_006731560.1	39
704	78.1646	176	1.72e-52	2	247	151	36.437	316	316	coaA	70	279	WP_102215504.1	39
705	78.1646	176	1.78e-52	2	247	151	36.437	316	316	coaA	70	279	WP_006730279.1	39
706	85.443	176	2.2e-52	2	270	168	35.185	316	316	coaA	47	282	WP_146283280.1	20
707	85.443	176	2.79e-52	2	270	168	35.185	316	316	coaA	47	282	WP_012846656.1	20
708	78.1646	176	3.32e-52	2	247	152	36.032	316	316	coaA	70	279	WP_102720573.1	39
709	85.443	176	3.57e-52	2	270	168	35.185	316	316	coaA	47	282	WP_023599956.1	20
710	85.443	175	7.25e-52	2	270	166	35.926	316	316	coaA	47	282	WP_138272369.1	20
711	77.8481	174	9.64e-52	2	246	151	36.179	316	315	coaA	70	278	WP_006732938.1	39
712	85.443	174	1.03e-51	2	270	166	35.926	316	316	coaA	47	282	WP_003646760.1	20
713	85.443	174	1.04e-51	2	270	168	35.185	316	316	coaA	47	282	WP_135942808.1	20
714	78.1646	174	1.52e-51	2	247	152	36.032	316	316	coaA	70	279	WP_010222328.1	39
715	85.443	172	5.93e-51	2	270	167	35.556	316	316	coaA	47	282	WP_144774053.1	20
716	85.443	170	3.59e-50	2	270	171	34.074	316	316	coaA	47	282	WP_135352667.1	20
717	75.9494	170	4.84e-50	1	240	147	36.667	316	316	coaA	77	282	WP_003650005.1	48
718	75.9494	169	1.27e-49	1	240	147	36.667	316	316	coaA	77	282	WP_048686235.1	48
719	85.443	169	1.46e-49	2	270	169	34.815	316	316	coaA	47	282	WP_156236691.1	20
720	72.4684	168	2.1e-49	2	229	135	37.991	316	316	coaA	88	275	WP_117117349.1	54
721	75.9494	168	2.39e-49	1	240	148	36.25	316	316	coaA	77	282	WP_003651507.1	48
722	86.0759	166	1.84e-48	3	272	168	33.824	316	314	coaA	47	270	WP_144856792.1	7
723	73.7342	165	3.35e-48	3	233	142	36.481	316	316	coaA	85	276	WP_008470225.1	49
724	84.4937	164	5.48e-48	4	267	160	36.33	316	316	coaA	52	278	WP_209686825.1	20
725	71.519	114	3.23e-29	7	226	126	33.628	316	312	coaA	88	227	WP_105452528.1	25
726	72.1519	113	9.87e-29	7	228	130	32.456	316	314	coaA	88	229	WP_105450092.1	25
783	96.8553	159	1.19e-49	0	154	84	45.455	159	158	coaD	5	157	WP_043022387.1	4
784	96.8553	154	1.77e-47	0	154	83	46.104	159	158	coaD	5	157	WP_168850147.1	4
785	100	154	2.05e-47	1	159	83	47.17	159	159	coaD	2	161	WP_003570185.1	3
786	96.8553	153	2.76e-47	0	154	84	45.455	159	158	coaD	5	157	WP_168899363.1	4
787	100	153	4.3e-47	1	159	83	47.17	159	159	coaD	2	161	WP_003565253.1	3
788	100	153	4.55e-47	1	159	83	47.17	159	159	coaD	2	161	WP_003605072.1	3
789	96.8553	152	4.72e-47	0	154	83	46.104	159	158	coaD	5	157	WP_168902535.1	4
790	97.4843	152	5.19e-47	0	155	83	46.452	159	159	coaD	5	158	WP_107738620.1	4
791	100.629	151	1.79e-46	1	160	83	47.5	159	159	coaD	1	160	WP_125750710.1	1
792	98.1132	149	1.83e-45	1	156	83	46.154	159	158	coaD	4	158	WP_008469497.1	3
793	100	149	2.09e-45	1	159	87	44.654	159	159	coaD	2	161	WP_005710128.1	3
794	98.1132	148	2.13e-45	1	156	83	46.154	159	158	coaD	4	157	WP_060459158.1	2
795	96.8553	145	2.94e-44	0	154	84	45.455	159	157	coaD	4	156	WP_137630350.1	3
796	98.1132	145	4.56e-44	1	156	86	44.231	159	158	coaD	4	158	WP_122021605.1	3
797	100	145	4.57e-44	1	159	88	44.025	159	159	coaD	2	161	WP_005685634.1	3
798	98.1132	145	4.68e-44	0	156	90	42.308	159	159	coaD	4	158	WP_057198103.1	3
799	98.7421	145	7.59e-44	0	157	91	42.038	159	159	coaD	3	158	WP_153930586.1	2
800	97.4843	144	9.28e-44	0	155	88	43.226	159	159	coaD	5	158	WP_057717493.1	4
801	98.7421	145	9.33e-44	0	157	91	42.038	159	159	coaD	3	158	WP_163705207.1	2
802	100	144	1.25e-43	1	159	88	44.025	159	159	coaD	2	161	WP_047677196.1	3
803	98.7421	144	1.61e-43	1	157	88	43.312	159	158	coaD	3	158	WP_122018120.1	2
804	97.4843	143	2.24e-43	1	155	88	42.581	159	158	coaD	5	158	WP_060459528.1	4
805	98.1132	143	3.28e-43	2	156	82	46.154	159	154	coaD	1	156	WP_057768671.1	1
806	98.1132	143	3.76e-43	0	156	92	41.026	159	158	coaD	3	157	WP_003716873.1	2
807	98.1132	142	6.15e-43	0	156	91	41.667	159	158	coaD	3	157	WP_180870013.1	2
808	98.1132	142	7e-43	0	156	90	42.308	159	158	coaD	3	157	WP_169461976.1	2
809	98.1132	142	7.26e-43	1	156	88	42.949	159	158	coaD	4	158	WP_118906905.1	3
810	97.4843	142	7.42e-43	1	155	88	42.581	159	158	coaD	5	158	WP_063507387.1	4
811	98.1132	142	7.51e-43	1	156	88	42.949	159	158	coaD	4	158	WP_090091822.1	3
812	97.4843	141	1.55e-42	1	155	86	43.871	159	158	coaD	5	158	WP_009558485.1	4
813	98.1132	141	2.13e-42	0	156	92	41.026	159	158	coaD	3	157	WP_003668252.1	2
814	100	141	2.18e-42	2	159	87	43.396	159	159	coaD	4	161	WP_006587197.1	3
815	94.3396	140	2.41e-42	0	150	82	45.333	159	154	coaD	5	153	WP_168924271.1	4
816	97.4843	140	2.73e-42	1	155	86	43.871	159	158	coaD	5	158	WP_008463708.1	4
817	97.4843	140	2.73e-42	1	155	86	43.871	159	158	coaD	5	158	WP_154487387.1	4
818	98.7421	141	3.05e-42	0	157	94	40.127	159	159	coaD	3	158	WP_076462185.1	2
819	100	140	3.98e-42	1	159	89	43.396	159	159	coaD	2	161	WP_039638970.1	3
820	96.2264	140	4.43e-42	1	153	87	42.484	159	155	coaD	4	154	WP_004046825.1	2
821	98.1132	140	4.5e-42	1	156	90	41.667	159	159	coaD	5	159	WP_174794422.1	4
822	98.1132	140	4.6e-42	1	156	90	41.667	159	159	coaD	5	159	WP_122026007.1	4
823	98.1132	140	5e-42	1	156	89	42.308	159	158	coaD	4	158	WP_122058731.1	3
824	97.4843	140	5.56e-42	1	155	87	43.226	159	158	coaD	5	158	WP_003546847.1	4
825	97.4843	139	7.42e-42	0	155	90	41.935	159	159	coaD	5	158	WP_003644584.1	4
826	98.1132	139	8.1e-42	1	156	90	41.667	159	159	coaD	5	159	WP_198202441.1	4
827	98.1132	139	9.85e-42	1	156	90	41.667	159	159	coaD	5	159	WP_046324770.1	4
828	97.4843	139	1.05e-41	0	155	90	41.935	159	159	coaD	5	158	WP_003640809.1	4
829	97.4843	139	1.3e-41	1	155	90	41.29	159	158	coaD	5	158	WP_056969606.1	4
830	98.1132	139	1.49e-41	1	156	90	41.667	159	159	coaD	5	159	WP_110446040.1	4
831	97.4843	139	1.64e-41	1	155	83	45.806	159	157	coaD	4	157	WP_209686518.1	3
832	98.1132	139	1.89e-41	1	156	89	42.308	159	159	coaD	5	159	WP_198179337.1	4
833	97.4843	138	2.16e-41	1	155	87	43.226	159	158	coaD	5	158	WP_006351446.1	4
834	96.8553	138	2.88e-41	2	154	87	41.558	159	154	coaD	4	156	WP_006584550.1	3
835	98.1132	138	3.31e-41	0	156	93	40.385	159	158	coaD	3	157	WP_003686377.1	2
836	97.4843	137	1.04e-40	1	155	89	41.935	159	158	coaD	5	158	WP_056940547.1	4
837	99.3711	137	1.12e-40	1	158	92	41.139	159	159	coaD	3	161	WP_099974675.1	4
838	97.4843	136	1.25e-40	1	155	89	41.935	159	158	coaD	5	158	WP_103751556.1	4
839	98.7421	136	1.46e-40	1	157	90	42.038	159	158	coaD	3	158	WP_006738378.1	2
840	97.4843	136	1.67e-40	1	155	89	41.935	159	158	coaD	5	158	WP_046306766.1	4
841	97.4843	136	1.8e-40	1	155	89	41.935	159	158	coaD	5	158	WP_170088773.1	4
842	97.4843	136	1.88e-40	1	155	90	41.29	159	158	coaD	5	158	WP_025014360.1	4
843	98.7421	136	1.94e-40	1	157	90	42.038	159	158	coaD	3	158	WP_006735015.1	2
844	97.4843	136	1.96e-40	1	155	89	41.935	159	158	coaD	5	158	WP_013641751.1	4
845	97.4843	135	2.39e-40	1	155	89	41.935	159	158	coaD	5	158	WP_013437654.1	4
846	97.4843	135	2.47e-40	1	155	89	41.935	159	158	coaD	5	158	WP_056985483.1	4
847	97.4843	135	3.19e-40	1	155	91	40.645	159	158	coaD	5	158	WP_009559948.1	4
848	97.4843	135	4.27e-40	1	155	91	40.645	159	158	coaD	5	158	WP_122037544.1	4
849	97.4843	135	4.49e-40	1	155	89	41.935	159	158	coaD	5	158	WP_198194173.1	4
850	97.4843	135	5.83e-40	1	155	88	42.581	159	158	coaD	5	158	WP_122035046.1	4
851	98.7421	134	7.42e-40	1	157	91	41.401	159	158	coaD	3	158	WP_039919417.1	2
852	98.7421	134	7.92e-40	1	157	91	41.401	159	158	coaD	3	158	WP_006730720.1	2
853	98.7421	134	8.74e-40	1	157	91	41.401	159	158	coaD	3	158	WP_102878081.1	2
854	97.4843	134	1.04e-39	1	155	89	41.935	159	158	coaD	5	158	WP_187157879.1	4
855	98.1132	134	1.22e-39	1	156	90	41.667	159	159	coaD	5	159	WP_046332043.1	4
856	98.1132	134	1.26e-39	1	156	91	41.026	159	159	coaD	5	159	WP_045928024.1	4
857	97.4843	134	1.35e-39	1	155	89	41.935	159	158	coaD	5	158	WP_013086171.1	4
858	98.1132	134	1.42e-39	1	156	89	42.308	159	158	coaD	4	158	WP_117118039.1	3
859	97.4843	134	1.45e-39	1	155	89	41.935	159	158	coaD	5	158	WP_089145753.1	4
860	98.1132	134	1.68e-39	1	156	91	41.026	159	159	coaD	5	159	WP_034979324.1	4
861	98.1132	134	1.75e-39	1	156	91	41.026	159	159	coaD	5	159	WP_187160245.1	4
862	97.4843	133	1.89e-39	1	155	89	41.935	159	158	coaD	5	158	WP_060461865.1	4
863	98.1132	133	1.89e-39	1	156	91	41.026	159	159	coaD	5	159	WP_122052345.1	4
864	97.4843	133	1.95e-39	1	155	89	41.935	159	158	coaD	5	158	WP_057726406.1	4
865	97.4843	133	1.97e-39	1	155	89	41.935	159	158	coaD	5	158	WP_005722811.1	4
866	97.4843	133	1.99e-39	1	155	89	41.935	159	158	coaD	5	158	WP_005718880.1	4
867	95.5975	133	2.01e-39	1	152	86	42.763	159	154	coaD	4	154	WP_027825478.1	3
868	97.4843	133	2.35e-39	1	155	90	41.29	159	158	coaD	5	158	WP_109715433.1	4
869	97.4843	133	2.62e-39	1	155	90	41.29	159	158	coaD	5	158	WP_025005026.1	4
870	97.4843	133	2.65e-39	1	155	90	41.29	159	158	coaD	5	158	WP_098045843.1	4
871	90.566	133	2.77e-39	1	144	80	43.75	159	147	coaD	5	147	WP_046327063.1	4
872	98.7421	133	3.06e-39	1	157	94	39.49	159	158	coaD	3	158	WP_144355153.1	2
873	98.7421	133	3.12e-39	2	157	88	42.038	159	158	coaD	5	160	WP_172757792.1	4
874	90.566	133	3.44e-39	1	144	80	43.75	159	147	coaD	5	147	WP_109918324.1	4
875	97.4843	132	3.55e-39	1	155	91	40.645	159	158	coaD	5	158	WP_007125417.1	4
876	98.1132	132	3.58e-39	1	156	90	41.667	159	159	coaD	5	159	WP_201331764.1	4
877	90.566	132	4.98e-39	1	144	80	43.75	159	147	coaD	5	147	WP_187159045.1	4
878	90.566	132	5.55e-39	1	144	80	43.75	159	147	coaD	5	147	WP_038522408.1	4
879	98.1132	132	5.73e-39	1	156	91	41.026	159	159	coaD	5	159	WP_198211762.1	4
880	90.566	132	6.26e-39	1	144	78	45.139	159	147	coaD	5	147	WP_103661885.1	4
881	97.4843	132	8.67e-39	1	155	89	41.935	159	158	coaD	5	158	WP_198188663.1	4
882	97.4843	132	8.96e-39	1	155	90	41.29	159	158	coaD	5	158	WP_074425433.1	4
883	98.1132	131	1.23e-38	1	156	93	39.744	159	159	coaD	5	159	WP_153245758.1	4
884	98.1132	131	1.26e-38	1	156	93	39.744	159	159	coaD	5	159	WP_003628075.1	4
885	98.1132	131	1.27e-38	1	156	93	39.744	159	159	coaD	5	159	WP_172985223.1	4
886	98.7421	131	1.35e-38	2	157	88	42.038	159	158	coaD	5	160	WP_014564776.1	4
887	98.7421	131	1.51e-38	2	157	88	42.038	159	158	coaD	5	160	WP_035175864.1	4
888	96.2264	131	1.84e-38	1	153	92	39.216	159	155	coaD	4	154	WP_089151049.1	2
889	96.2264	131	1.98e-38	1	153	91	39.869	159	155	coaD	4	154	WP_023488673.1	2
890	98.1132	131	2.14e-38	1	156	93	39.744	159	159	coaD	5	159	WP_025283472.1	4
891	98.7421	130	2.36e-38	2	157	89	41.401	159	158	coaD	5	160	WP_035169565.1	4
892	98.7421	130	2.94e-38	2	157	92	40.127	159	158	coaD	4	158	WP_011475856.1	2
893	96.2264	130	3.03e-38	0	153	90	41.176	159	158	coaD	6	157	WP_203631032.1	5
894	96.2264	130	3.13e-38	1	153	92	39.216	159	155	coaD	4	154	WP_195923134.1	2
895	96.2264	130	3.2e-38	1	153	93	38.562	159	155	coaD	4	154	WP_060464363.1	2
896	98.7421	130	4.68e-38	2	157	89	41.401	159	158	coaD	5	160	WP_003611390.1	4
897	96.8553	130	5.45e-38	0	154	93	39.61	159	158	coaD	5	157	WP_105451112.1	4
898	98.7421	130	5.45e-38	2	157	88	42.038	159	158	coaD	5	160	WP_089119792.1	4
899	98.1132	130	5.82e-38	1	156	94	39.103	159	159	coaD	5	159	WP_152723469.1	4
900	98.1132	129	6.78e-38	1	156	94	39.103	159	159	coaD	5	159	WP_172982093.1	4
901	98.7421	129	7e-38	2	157	90	40.764	159	158	coaD	5	160	WP_003617502.1	4
902	96.8553	129	7.15e-38	0	154	93	39.61	159	158	coaD	5	157	WP_105448604.1	4
903	98.7421	129	7.31e-38	2	157	90	40.764	159	158	coaD	5	160	WP_052933613.1	4
904	97.4843	129	7.47e-38	1	155	92	40	159	158	coaD	5	158	WP_057809717.1	4
905	98.1132	129	7.61e-38	1	156	94	39.103	159	159	coaD	5	157	WP_173009676.1	2
906	98.1132	129	8.9e-38	1	156	94	39.103	159	159	coaD	5	159	WP_003627939.1	4
907	97.4843	129	1.16e-37	1	155	91	40.645	159	158	coaD	5	158	WP_013854300.1	4
908	97.4843	129	1.4e-37	1	155	92	40	159	158	coaD	5	158	WP_004042814.1	4
909	98.7421	129	1.44e-37	2	157	90	40.764	159	158	coaD	5	160	WP_138464029.1	4
910	98.7421	129	1.5e-37	2	157	89	41.401	159	158	coaD	5	160	WP_041813252.1	4
911	96.2264	129	1.64e-37	1	153	92	39.216	159	155	coaD	4	154	WP_133464194.1	2
912	98.7421	128	2.37e-37	2	157	91	40.127	159	158	coaD	5	160	WP_002879090.1	4
913	98.1132	128	2.63e-37	1	156	90	41.667	159	158	coaD	4	158	WP_153938745.1	3
914	100.629	128	2.75e-37	1	160	94	40.625	159	159	coaD	1	161	WP_196246224.1	2
915	98.7421	127	3.54e-37	2	157	91	40.127	159	158	coaD	5	160	WP_072547184.1	4
916	97.4843	127	3.7e-37	1	155	93	39.355	159	158	coaD	5	158	WP_135960205.1	4
917	96.2264	127	4.26e-37	1	153	93	38.562	159	155	coaD	4	154	WP_005719776.1	2
918	98.1132	127	4.6e-37	1	156	95	38.462	159	159	coaD	5	159	WP_172999362.1	4
919	98.1132	127	6.92e-37	1	156	91	41.026	159	158	coaD	4	158	WP_210144658.1	3
920	98.1132	126	1.12e-36	1	156	91	41.026	159	158	coaD	4	158	WP_057719395.1	3
921	98.7421	126	1.69e-36	2	157	88	42.038	159	158	coaD	5	160	WP_154546958.1	4
922	98.1132	126	1.74e-36	1	156	91	41.026	159	158	coaD	4	158	WP_094503647.1	3
923	98.1132	125	2.14e-36	1	156	92	40.385	159	158	coaD	4	158	WP_094498480.1	3
924	98.1132	125	2.6e-36	1	156	90	41.667	159	158	coaD	4	158	WP_011161860.1	3
925	90.566	125	2.74e-36	1	144	87	38.889	159	147	coaD	5	147	WP_057797155.1	4
926	98.1132	125	3e-36	1	156	92	40.385	159	158	coaD	4	158	WP_094517235.1	3
927	98.1132	125	3.68e-36	1	156	91	41.026	159	158	coaD	4	158	WP_003648626.1	3
928	98.1132	125	3.78e-36	1	156	96	37.821	159	159	coaD	5	159	WP_025079986.1	4
929	98.1132	125	3.88e-36	1	156	91	41.026	159	158	coaD	4	158	WP_077958796.1	3
930	98.1132	125	5.38e-36	1	156	91	41.026	159	158	coaD	4	158	WP_004894300.1	3
931	98.7421	124	1.18e-35	1	157	92	40.764	159	159	coaD	4	159	WP_095076883.1	3
932	96.2264	124	1.21e-35	1	153	94	37.908	159	155	coaD	4	154	WP_163596791.1	2
933	98.1132	124	1.31e-35	1	156	91	41.026	159	158	coaD	4	158	WP_127835887.1	3
934	98.1132	124	1.48e-35	1	156	91	41.026	159	158	coaD	4	158	WP_004897556.1	3
935	98.1132	124	1.49e-35	1	156	91	41.026	159	158	coaD	4	158	WP_087285282.1	3
936	98.1132	124	1.59e-35	1	156	92	40.385	159	158	coaD	4	158	WP_095669514.1	3
937	98.1132	123	2.33e-35	1	156	91	41.026	159	158	coaD	4	158	WP_023599722.1	3
938	98.1132	123	2.46e-35	1	156	91	41.026	159	158	coaD	4	158	WP_012846341.1	3
939	98.1132	122	3.52e-35	1	156	92	40.385	159	158	coaD	4	158	WP_049149737.1	3
940	98.1132	122	4.33e-35	1	156	92	40.385	159	158	coaD	4	158	WP_145930451.1	3
941	98.1132	122	7.62e-35	1	156	92	40.385	159	158	coaD	4	158	WP_155692468.1	3
942	98.1132	122	9.06e-35	1	156	92	40.385	159	158	coaD	4	158	WP_003647128.1	3
943	101.258	120	4.04e-34	2	161	97	37.888	159	159	coaD	2	164	WP_198176059.1	4
944	94.9686	119	5.93e-34	1	151	95	36.424	159	154	coaD	5	154	WP_056987836.1	4
945	102.516	108	1e-29	3	163	97	35.583	159	157	coaD	1	161	WP_046316597.1	1
946	74.8428	95.9	5.35e-25	1	119	70	40.336	159	158	coaD	41	128	WP_202018394.1	10
947	54.0881	73.9	8.9e-17	0	86	50	41.86	159	158	coaD	73	92	WP_176270942.1	7
948	66.6667	68.9	9.83e-15	1	106	69	33.962	159	154	coaD	50	106	WP_040473428.1	1
949	41.5094	67.4	1.53e-14	1	66	34	45.455	159	68	coaD	5	69	WP_176270601.1	4
950	41.5094	66.6	2.81e-14	1	66	35	43.939	159	68	coaD	5	69	WP_191668918.1	4
951	27.044	56.2	1.64e-10	0	43	24	44.186	159	47	coaD	5	46	WP_040473429.1	4
1264	93.1034	305	5.35e-97	7	486	256	36.831	522	483	cydA	2	445	WP_198204814.1	7
1265	96.9349	303	1.58e-96	5	506	275	34.98	522	504	cydA	2	459	WP_105448058.1	5
1266	96.9349	303	2.02e-96	5	506	275	34.98	522	504	cydA	2	459	WP_105452554.1	5
1267	99.0421	298	1.85e-94	6	517	270	35.01	522	509	cydA	2	465	WP_168848776.1	6
1268	99.0421	297	4.54e-94	6	517	271	34.816	522	509	cydA	2	465	WP_168899132.1	6
1269	99.2337	293	2.13e-92	7	518	285	33.977	522	516	cydA	2	469	WP_203629160.1	6
1270	93.295	291	1.03e-91	5	487	263	35.524	522	484	cydA	2	445	WP_045923385.1	6
1271	100	290	2.08e-91	6	522	289	33.908	522	520	cydA	2	474	WP_011668342.1	6
1272	99.0421	290	2.63e-91	5	517	288	33.849	522	515	cydA	2	471	WP_168924902.1	6
1273	97.7011	289	6.03e-91	6	510	275	33.922	522	504	cydA	2	459	WP_003641324.1	5
1274	96.7433	288	8.46e-91	6	505	273	34.455	522	503	cydA	2	454	WP_125750941.1	5
1275	97.7011	288	8.49e-91	6	510	275	33.922	522	504	cydA	2	459	WP_096587621.1	5
1276	101.341	283	1.48e-88	8	529	283	33.27	522	520	cydA	2	474	WP_107740745.1	6
1277	92.7203	281	5.88e-88	9	484	247	35.331	522	477	cydA	2	430	WP_135352621.1	5
1278	92.7203	279	2.05e-87	9	484	248	35.124	522	477	cydA	2	430	WP_053106824.1	5
1279	92.7203	279	2.12e-87	9	484	248	35.124	522	477	cydA	2	430	WP_192006731.1	5
1280	99.0421	279	3.71e-87	6	517	293	32.882	522	515	cydA	2	471	WP_137630843.1	6
1281	92.7203	278	8.88e-87	9	484	249	34.917	522	477	cydA	2	430	WP_023600066.1	5
1282	93.4866	278	1.31e-86	6	488	269	33.402	522	484	cydA	2	442	WP_099974058.1	6
1283	96.5517	277	1.76e-86	6	504	277	33.532	522	502	cydA	2	453	WP_025013827.1	5
1284	91.954	276	1.94e-86	7	480	252	35.417	522	477	cydA	2	430	WP_008471524.1	5
1285	98.4674	277	2.08e-86	10	514	280	33.074	522	504	cydA	2	461	WP_180871978.1	1
1286	92.7203	276	2.7e-86	9	484	249	34.917	522	477	cydA	2	430	WP_170088444.1	5
1287	92.7203	276	2.87e-86	9	484	249	34.917	522	477	cydA	2	430	WP_012846791.1	5
1288	92.7203	276	2.97e-86	9	484	250	34.711	522	477	cydA	2	430	WP_135014377.1	5
1289	96.5517	276	3.03e-86	6	504	277	33.532	522	502	cydA	2	453	WP_003571231.1	5
1290	92.7203	276	3.03e-86	9	484	249	34.917	522	477	cydA	2	430	WP_095154381.1	5
1291	96.5517	276	3.06e-86	6	504	277	33.532	522	502	cydA	2	453	WP_003576111.1	5
1292	96.5517	276	3.09e-86	6	504	277	33.532	522	502	cydA	2	453	WP_003584831.1	5
1293	97.7011	276	3.36e-86	6	510	274	33.333	522	502	cydA	2	453	WP_163704843.1	1
1294	92.7203	276	4.22e-86	9	484	250	34.711	522	477	cydA	2	430	WP_014567924.1	5
1295	92.7203	276	4.65e-86	9	484	250	34.711	522	477	cydA	2	430	WP_004898178.1	5
1296	92.7203	275	6.34e-86	9	484	250	34.711	522	477	cydA	2	430	WP_087284560.1	5
1297	96.5517	276	6.74e-86	4	504	280	32.937	522	502	cydA	2	453	WP_005684670.1	5
1298	92.7203	275	6.97e-86	9	484	250	34.711	522	477	cydA	2	430	WP_095182591.1	5
1299	96.5517	275	8.71e-86	4	504	280	32.937	522	502	cydA	2	453	WP_029607524.1	5
1300	96.5517	275	1.07e-85	6	504	278	33.333	522	502	cydA	2	453	WP_010491892.1	5
1301	92.7203	275	1.18e-85	9	484	251	34.504	522	477	cydA	2	430	WP_135942742.1	5
1302	96.5517	275	1.23e-85	4	504	280	32.937	522	502	cydA	2	453	WP_070586497.1	5
1303	92.7203	274	1.84e-85	9	484	251	34.504	522	477	cydA	2	430	WP_151498170.1	5
1304	92.7203	273	3.32e-85	9	484	252	34.298	522	477	cydA	2	430	WP_034525319.1	5
1305	91.954	273	3.97e-85	7	480	260	33.75	522	477	cydA	2	430	WP_144772568.1	5
1306	92.7203	273	5.25e-85	9	484	253	34.091	522	477	cydA	2	430	WP_057718253.1	5
1307	97.7011	273	5.3e-85	7	510	280	32.941	522	502	cydA	2	457	WP_076461159.1	1
1308	92.7203	273	6.29e-85	9	484	253	34.091	522	477	cydA	2	430	WP_094499213.1	5
1309	92.7203	273	6.92e-85	9	484	254	33.884	522	477	cydA	2	430	WP_049150131.1	5
1310	101.533	273	6.96e-85	9	530	284	33.208	522	520	cydA	2	471	WP_008473926.1	1
1311	92.7203	273	7.15e-85	9	484	253	34.091	522	477	cydA	2	430	WP_020807642.1	5
1312	92.7203	273	7.3e-85	9	484	253	34.091	522	477	cydA	2	430	WP_077959244.1	5
1313	92.7203	273	7.87e-85	9	484	253	34.091	522	477	cydA	2	430	WP_094496606.1	5
1314	92.7203	272	1.05e-84	9	484	254	33.884	522	477	cydA	2	430	WP_060791340.1	5
1315	92.5287	272	1.18e-84	7	483	256	33.747	522	477	cydA	2	430	WP_095670252.1	5
1316	92.7203	272	1.31e-84	9	484	254	33.884	522	477	cydA	2	430	WP_113774561.1	5
1317	92.7203	271	1.73e-84	9	484	254	33.884	522	477	cydA	2	430	WP_003650627.1	5
1318	92.7203	271	1.77e-84	9	484	254	33.884	522	477	cydA	2	430	WP_003653156.1	5
1319	92.7203	271	1.91e-84	9	484	254	33.884	522	477	cydA	2	430	WP_048685400.1	5
1320	92.5287	271	4.39e-84	7	483	256	33.747	522	477	cydA	2	430	WP_094503139.1	5
1321	92.7203	270	5.73e-84	9	484	255	33.678	522	477	cydA	2	430	WP_101884442.1	5
1322	97.7011	270	8.81e-84	6	510	274	33.333	522	502	cydA	2	453	WP_098035356.1	1
1323	97.8927	269	2.79e-83	9	511	278	32.094	522	502	cydA	2	452	WP_003706422.1	1
1324	97.8927	267	9.24e-83	6	511	279	32.29	522	502	cydA	2	454	WP_153930239.1	1
1325	96.5517	267	1.27e-82	8	504	265	33.333	522	486	cydA	2	452	WP_009558857.1	1
1326	97.8927	267	1.67e-82	11	511	268	33.855	522	501	cydA	2	452	WP_057797598.1	1
1327	97.8927	265	1.34e-81	6	511	287	32.094	522	504	cydA	2	459	WP_202018229.1	1
1328	97.8927	265	1.38e-81	6	511	287	32.094	522	504	cydA	2	459	WP_025015290.1	1
1329	93.1034	264	1.5e-81	10	486	252	34.156	522	477	cydA	2	432	WP_117118216.1	5
1330	100.958	264	1.7e-81	8	527	298	31.309	522	520	cydA	2	471	WP_027824867.1	1
1331	97.8927	264	2.16e-81	6	511	287	32.094	522	504	cydA	2	459	WP_056939775.1	1
1332	100.958	263	6.41e-81	8	527	298	31.309	522	520	cydA	2	471	WP_006585099.1	1
1333	97.8927	262	9.77e-81	6	511	288	31.898	522	504	cydA	2	459	WP_191451176.1	1
1334	93.6782	262	1.09e-80	8	489	245	34.151	522	473	cydA	2	429	WP_040531652.1	1
1335	101.533	261	3.73e-80	12	530	291	31.698	522	520	cydA	2	470	WP_005725657.1	1
1336	97.8927	260	4.79e-80	7	511	287	32.094	522	504	cydA	2	459	WP_013853651.1	1
1337	98.0843	260	5.41e-80	13	512	267	34.57	522	501	cydA	2	456	WP_103661346.1	1
1338	98.659	260	6.37e-80	8	515	285	32.233	522	506	cydA	2	461	WP_004040375.1	1
1339	98.659	260	7.16e-80	8	515	287	31.845	522	506	cydA	2	461	WP_057808829.1	1
1340	97.8927	260	8.02e-80	6	511	288	31.898	522	504	cydA	2	459	WP_040529844.1	1
1341	101.533	259	9.01e-80	12	530	290	31.887	522	520	cydA	2	470	WP_198565305.1	1
1342	98.2759	259	1.13e-79	7	513	293	31.189	522	506	cydA	2	461	WP_135960608.1	1
1343	97.8927	259	1.45e-79	7	511	287	32.094	522	504	cydA	2	459	WP_095342336.1	1
1344	97.8927	259	1.59e-79	7	511	287	32.094	522	504	cydA	2	459	WP_188891888.1	1
1345	97.7011	259	1.7e-79	8	510	279	32.745	522	501	cydA	2	456	WP_098036704.1	1
1346	101.341	259	1.9e-79	10	529	291	31.947	522	520	cydA	2	470	WP_195922955.1	1
1347	96.9349	259	2.32e-79	11	506	267	32.806	522	490	cydA	2	450	WP_065989731.1	1
1348	101.533	259	2.37e-79	12	530	292	31.509	522	520	cydA	2	470	WP_013086786.1	1
1349	97.7011	259	2.43e-79	8	510	279	32.745	522	501	cydA	2	456	WP_087176491.1	1
1350	101.533	258	2.78e-79	12	530	292	31.509	522	520	cydA	2	470	WP_060462461.1	1
1351	97.8927	258	3.17e-79	7	511	287	32.094	522	504	cydA	2	459	WP_056941365.1	1
1352	101.533	258	3.19e-79	12	530	292	31.509	522	520	cydA	2	470	WP_054832933.1	1
1353	97.7011	258	3.21e-79	8	510	279	32.745	522	501	cydA	2	456	WP_191335413.1	1
1354	101.533	258	3.29e-79	12	530	292	31.509	522	520	cydA	2	470	WP_005723535.1	1
1355	101.533	258	3.4e-79	12	530	292	31.509	522	520	cydA	2	470	WP_035443699.1	1
1356	97.7011	258	3.49e-79	8	510	279	32.745	522	501	cydA	2	456	WP_025005351.1	1
1357	100.958	258	3.57e-79	8	527	299	31.12	522	520	cydA	2	471	WP_150886597.1	1
1358	97.7011	258	5.18e-79	8	510	279	32.745	522	501	cydA	2	456	WP_087363848.1	1
1359	101.533	258	6.64e-79	12	530	293	31.321	522	520	cydA	2	470	WP_150399319.1	1
1360	97.7011	257	7.04e-79	8	510	279	32.745	522	501	cydA	2	456	WP_098043819.1	1
1361	97.7011	257	1e-78	8	510	279	32.745	522	501	cydA	2	456	WP_098045777.1	1
1362	99.2337	257	1.23e-78	10	518	285	32.432	522	508	cydA	2	464	WP_015638594.1	1
1363	101.533	256	1.35e-78	12	530	292	31.509	522	520	cydA	2	470	WP_101883394.1	1
1364	98.4674	252	5.27e-77	10	514	287	31.128	522	504	cydA	2	458	WP_025081075.1	1
1365	97.8927	252	6.66e-77	6	511	290	31.507	522	504	cydA	2	459	WP_144355824.1	1
1366	91.1877	214	7.08e-63	11	476	263	30.672	522	503	cydA	39	420	WP_191338528.1	1
1367	92.1456	205	1.41e-59	12	481	267	29.73	522	520	cydA	51	421	WP_155640526.1	1
1368	91.5709	203	9.38e-59	12	478	264	29.498	522	520	cydA	53	418	WP_020992943.1	4
1369	91.7625	202	2.68e-58	12	479	267	29.436	522	520	cydA	53	422	WP_005728879.1	4
1370	91.7625	200	1.14e-57	12	479	268	29.228	522	520	cydA	53	420	WP_198567472.1	2
1371	90.8046	194	2.69e-55	12	474	265	29.114	522	520	cydA	58	414	WP_035460845.1	1
1372	99.8084	181	9.88e-50	16	521	284	30.326	522	507	cydA	2	466	WP_070707478.1	10
1373	97.1264	179	3.3e-49	13	507	275	30.178	522	493	cydA	2	452	WP_070651037.1	10
1374	99.8084	179	4.91e-49	16	521	285	30.134	522	507	cydA	2	466	WP_003586368.1	10
1375	99.8084	179	4.96e-49	16	521	285	30.134	522	507	cydA	2	466	WP_014566348.1	10
1376	99.8084	179	5.67e-49	16	521	285	30.134	522	507	cydA	2	466	WP_003568469.1	10
1377	97.1264	178	1e-48	16	507	273	30.572	522	493	cydA	2	452	WP_049173191.1	10
1378	97.318	177	1.61e-48	13	508	277	29.921	522	493	cydA	1	452	WP_025013655.1	9
1379	97.1264	177	1.91e-48	15	507	275	30.178	522	493	cydA	2	452	WP_005690374.1	10
1380	97.1264	177	1.95e-48	16	507	273	30.572	522	493	cydA	2	452	WP_108299100.1	10
1381	97.1264	177	2.93e-48	16	507	273	30.572	522	493	cydA	2	452	WP_070721176.1	10
1382	97.1264	176	3.67e-48	16	507	272	30.769	522	493	cydA	2	452	WP_029606625.1	10
1383	97.1264	176	3.94e-48	16	507	272	30.769	522	493	cydA	2	452	WP_005716649.1	10
1384	97.1264	176	4.06e-48	15	507	275	30.178	522	493	cydA	2	452	WP_005709833.1	10
1385	97.1264	176	4.64e-48	16	507	272	30.769	522	493	cydA	2	452	WP_005685669.1	10
1386	97.1264	174	3.81e-47	16	507	274	30.375	522	493	cydA	2	452	WP_031546884.1	10
1387	40.4215	140	9.42e-38	3	211	127	37.915	522	287	cydA	78	208	WP_145993384.1	1
1388	24.1379	101	1.84e-24	0	126	74	41.27	522	154	cydA	29	126	WP_133472528.1	1
1389	10.3448	72	6.73e-15	0	54	24	55.556	522	55	cydA	2	54	WP_005720778.1	1
1390	21.4559	58.5	2.68e-09	3	112	68	34.821	522	313	cydA	204	115	WP_166635306.1	7
1391	96.0422	206	2.44e-62	9	364	201	35.44	379	370	cydB	7	333	WP_203629161.1	4
1392	96.0422	204	5.89e-62	6	364	202	34.615	379	370	cydB	8	333	WP_168924901.1	5
1393	96.0422	200	3.42e-60	4	364	214	31.868	379	370	cydB	7	333	WP_021742718.1	4
1394	96.8338	196	8.82e-59	7	367	210	33.515	379	371	cydB	5	334	WP_004562751.1	2
1395	96.8338	196	1.2e-58	9	367	205	33.243	379	370	cydB	7	333	WP_168899131.1	4
1396	96.8338	194	7.22e-58	6	367	213	31.063	379	370	cydB	7	333	WP_168902355.1	4
1397	96.8338	193	2.14e-57	6	367	213	31.063	379	370	cydB	7	333	WP_168848777.1	4
1398	100	189	7.55e-56	9	379	208	33.245	379	373	cydB	1	340	WP_008471523.1	1
1399	93.4037	188	1.04e-55	8	354	186	35.028	379	368	cydB	20	331	WP_125750938.1	17
1400	96.3061	188	1.24e-55	10	365	203	33.425	379	368	cydB	7	331	WP_105448059.1	4
1401	96.0422	188	1.27e-55	6	364	212	32.418	379	370	cydB	7	333	WP_107740744.1	4
1402	98.153	186	5.77e-55	5	372	199	33.602	379	371	cydB	7	334	WP_025015291.1	4
1403	96.0422	186	6.19e-55	6	364	202	34.615	379	370	cydB	8	333	WP_137630844.1	5
1404	98.153	186	6.7e-55	5	372	199	33.602	379	371	cydB	7	334	WP_191451175.1	4
1405	98.153	186	8.11e-55	5	372	197	34.14	379	371	cydB	7	334	WP_007126643.1	4
1406	98.153	186	1.41e-54	5	372	199	33.602	379	371	cydB	7	334	WP_056939776.1	4
1407	94.4591	185	1.94e-54	7	358	197	32.961	379	374	cydB	22	342	WP_117118217.1	23
1408	95.5145	184	2.58e-54	6	362	214	31.492	379	368	cydB	7	331	WP_105452555.1	4
1409	95.7784	184	3.1e-54	7	363	200	34.986	379	366	cydB	5	329	WP_006585098.1	2
1410	96.8338	184	3.66e-54	4	367	212	32.425	379	370	cydB	5	333	WP_046317924.1	2
1411	96.5699	184	7.58e-54	6	366	193	34.699	379	366	cydB	7	329	WP_098044690.1	4
1412	94.9868	183	8.61e-54	8	360	204	33.889	379	366	cydB	7	329	WP_008473925.1	4
1413	98.153	183	1.47e-53	5	372	200	33.333	379	371	cydB	7	334	WP_204778422.1	4
1414	98.6807	183	1.58e-53	5	374	202	33.155	379	371	cydB	5	334	WP_103661347.1	2
1415	95.7784	182	1.68e-53	7	363	203	34.16	379	366	cydB	5	329	WP_027824866.1	2
1416	97.8892	181	5.65e-53	6	371	215	30.728	379	373	cydB	7	336	WP_003671956.1	4
1417	93.1398	181	8.6e-53	4	353	203	32.861	379	359	cydB	7	322	WP_045923386.1	4
1418	95.2507	181	9.61e-53	7	361	198	35.18	379	366	cydB	7	329	WP_057808827.1	4
1419	96.3061	180	1.14e-52	10	365	202	33.699	379	368	cydB	7	331	WP_003641325.1	4
1420	97.8892	180	1.44e-52	8	371	212	31.536	379	373	cydB	7	336	WP_098047011.1	4
1421	97.8892	179	2.93e-52	7	371	214	30.997	379	373	cydB	7	336	WP_153710204.1	4
1422	95.2507	178	8.39e-52	7	361	199	34.903	379	366	cydB	7	329	WP_004040377.1	4
1423	98.153	177	1.54e-51	5	372	200	33.333	379	371	cydB	7	334	WP_013853652.1	4
1424	98.153	177	1.58e-51	5	372	200	33.333	379	371	cydB	7	334	WP_054640472.1	4
1425	95.7784	177	2.63e-51	6	363	208	31.956	379	370	cydB	11	333	WP_099974059.1	7
1426	96.5699	177	3.57e-51	7	366	204	34.426	379	371	cydB	7	334	WP_144355823.1	4
1427	91.5567	176	4.92e-51	5	347	197	33.141	379	367	cydB	22	335	WP_146282731.1	23
1428	91.2929	176	5.96e-51	5	346	196	33.237	379	366	cydB	22	334	WP_148421461.1	23
1429	96.8338	176	8.86e-51	4	367	221	30.518	379	373	cydB	7	336	WP_180871979.1	4
1430	91.2929	174	2.12e-50	5	346	196	33.237	379	366	cydB	22	334	WP_086875221.1	23
1431	91.2929	174	2.68e-50	5	346	197	32.948	379	366	cydB	22	334	WP_163588805.1	23
1432	91.2929	174	3.11e-50	5	346	197	32.948	379	366	cydB	22	334	WP_004898180.1	23
1433	91.2929	174	3.39e-50	5	346	196	33.237	379	366	cydB	22	334	WP_053106825.1	23
1434	89.4459	174	3.97e-50	6	339	193	32.743	379	359	cydB	22	327	WP_048685395.1	23
1435	89.4459	174	4.65e-50	6	339	193	32.743	379	359	cydB	22	327	WP_077959245.1	23
1436	89.4459	174	4.7e-50	6	339	193	32.743	379	359	cydB	22	327	WP_003649798.1	23
1437	91.2929	174	5.81e-50	5	346	198	32.659	379	366	cydB	22	334	WP_180873306.1	23
1438	89.4459	173	1.13e-49	6	339	193	32.743	379	359	cydB	22	327	WP_020807643.1	23
1439	91.2929	172	1.19e-49	5	346	197	32.948	379	366	cydB	22	334	WP_069168755.1	23
1440	89.4459	172	1.36e-49	6	339	193	32.743	379	359	cydB	22	327	WP_065169699.1	23
1441	91.2929	172	2.4e-49	5	346	198	32.659	379	366	cydB	22	334	WP_170088432.1	23
1442	91.2929	172	2.4e-49	5	346	198	32.659	379	366	cydB	22	334	WP_094497993.1	23
1443	97.8892	171	3.56e-49	5	371	218	29.919	379	373	cydB	7	336	WP_076461161.1	4
1444	91.2929	170	1.03e-48	5	346	199	32.37	379	366	cydB	22	334	WP_004896428.1	23
1445	91.2929	170	1.15e-48	5	346	199	32.37	379	366	cydB	22	334	WP_095154379.1	23
1446	97.8892	170	1.29e-48	6	371	215	30.728	379	373	cydB	7	336	WP_153930238.1	4
1447	89.4459	170	1.32e-48	5	339	194	32.448	379	359	cydB	22	327	WP_012846792.1	23
1448	91.2929	170	1.33e-48	5	346	199	32.37	379	366	cydB	22	334	WP_087284563.1	23
1449	89.4459	170	1.36e-48	5	339	195	32.153	379	359	cydB	22	327	WP_094523734.1	23
1450	91.2929	170	1.59e-48	5	346	199	32.37	379	366	cydB	22	334	WP_095183277.1	23
1451	89.4459	170	1.68e-48	5	339	195	32.153	379	359	cydB	22	327	WP_094499214.1	23
1452	89.4459	170	1.72e-48	5	339	195	32.153	379	359	cydB	22	327	WP_094516878.1	23
1453	91.2929	170	1.72e-48	5	346	199	32.37	379	366	cydB	22	334	WP_191361809.1	23
1454	91.2929	169	1.89e-48	5	346	199	32.37	379	366	cydB	22	334	WP_087712566.1	23
1455	91.2929	169	2.01e-48	5	346	199	32.37	379	366	cydB	22	334	WP_151498158.1	23
1456	89.4459	169	2.73e-48	5	339	196	31.858	379	359	cydB	22	327	WP_153939413.1	23
1457	91.8206	169	4.12e-48	9	348	190	34.483	379	369	cydB	24	332	WP_003584830.1	21
1458	89.4459	169	4.59e-48	5	339	195	32.153	379	359	cydB	22	327	WP_057718252.1	23
1459	96.5699	168	5.74e-48	7	366	209	33.06	379	371	cydB	7	334	WP_061102348.1	4
1460	89.4459	168	7.46e-48	5	339	195	32.153	379	359	cydB	22	327	WP_094503138.1	23
1461	97.0976	168	7.89e-48	4	368	219	31.25	379	374	cydB	7	337	WP_003700429.1	4
1462	91.8206	167	9.01e-48	9	348	190	34.483	379	369	cydB	24	332	WP_003571229.1	21
1463	89.4459	167	1.07e-47	4	339	195	32.153	379	359	cydB	22	327	WP_003653157.1	23
1464	89.4459	167	1.41e-47	5	339	196	31.858	379	359	cydB	22	327	WP_003650625.1	23
1465	89.4459	167	2.05e-47	5	339	196	31.858	379	359	cydB	22	327	WP_144772570.1	23
1466	91.8206	167	2.12e-47	9	348	190	34.483	379	369	cydB	24	332	WP_070707440.1	21
1467	91.8206	166	3.2e-47	9	348	191	34.195	379	369	cydB	24	332	WP_047106359.1	21
1468	99.7361	166	5.2e-47	8	378	197	34.656	379	374	cydB	5	337	WP_025081076.1	2
1469	89.4459	166	6.29e-47	5	339	196	31.858	379	359	cydB	22	327	WP_049150129.1	23
1470	92.3483	164	1.45e-46	10	350	189	34	379	369	cydB	24	332	WP_005692535.1	21
1471	92.3483	164	1.46e-46	10	350	189	34	379	369	cydB	24	332	WP_005684671.1	21
1472	91.8206	163	6.4e-46	9	348	192	33.908	379	369	cydB	24	332	WP_025013828.1	21
1473	98.6807	162	9.85e-46	6	374	198	34.225	379	371	cydB	5	336	WP_025005352.1	4
1474	98.6807	162	1.15e-45	6	374	198	34.225	379	371	cydB	5	336	WP_201874012.1	4
1475	98.6807	162	1.79e-45	6	374	199	33.957	379	371	cydB	5	336	WP_098036705.1	4
1476	98.6807	159	1.67e-44	6	374	199	33.957	379	371	cydB	5	336	WP_087235800.1	4
1477	96.8338	153	2.96e-42	5	367	216	31.88	379	371	cydB	5	334	WP_009558856.1	2
1478	96.5699	151	1.62e-41	7	366	209	33.06	379	371	cydB	7	334	WP_068813399.1	4
1479	96.5699	150	2.54e-41	7	366	208	33.333	379	371	cydB	7	334	WP_148238778.1	4
1480	96.5699	150	3.66e-41	7	366	209	33.06	379	371	cydB	7	334	WP_023488686.1	4
1481	96.5699	149	1.02e-40	7	366	209	33.06	379	371	cydB	7	334	WP_013086785.1	4
1482	96.5699	148	2.23e-40	7	366	209	33.06	379	371	cydB	7	334	WP_005720782.1	4
1483	96.5699	147	4.31e-40	7	366	209	33.06	379	371	cydB	7	334	WP_061204955.1	4
1484	96.5699	147	4.99e-40	7	366	210	32.787	379	371	cydB	7	334	WP_065989729.1	4
1485	96.5699	147	5.15e-40	7	366	210	32.787	379	371	cydB	7	334	WP_196374201.1	4
1486	97.3615	147	6.82e-40	6	369	208	32.249	379	371	cydB	7	334	WP_060462460.1	4
1487	97.3615	147	6.82e-40	6	369	208	32.249	379	371	cydB	7	334	WP_005725658.1	4
1488	96.5699	147	8.76e-40	7	366	211	32.514	379	371	cydB	7	334	WP_198565304.1	4
1489	97.3615	146	1.14e-39	6	369	209	31.978	379	371	cydB	7	334	WP_005723534.1	4
1490	97.3615	146	1.84e-39	6	369	208	32.249	379	371	cydB	7	334	WP_133463903.1	4
1491	97.3615	144	8.32e-39	6	369	209	31.978	379	371	cydB	7	334	WP_195922956.1	4
1492	98.6807	142	4.98e-38	6	374	208	31.551	379	371	cydB	5	334	WP_057797595.1	2
1493	47.4934	118	4.09e-29	2	180	109	36.667	379	186	cydB	7	181	WP_070552266.1	7
1494	94.4591	117	5.43e-29	11	358	194	29.05	379	359	cydB	7	309	WP_005690372.1	7
1495	47.4934	117	5.71e-29	2	180	109	36.667	379	186	cydB	7	181	WP_005709834.1	7
1496	47.4934	117	7.74e-29	2	180	110	36.111	379	186	cydB	7	181	WP_033573779.1	7
1497	47.4934	117	7.82e-29	2	180	110	36.111	379	186	cydB	7	181	WP_047677019.1	7
1498	47.4934	117	7.98e-29	2	180	110	36.111	379	186	cydB	7	181	WP_032954580.1	7
1499	47.4934	117	9.67e-29	2	180	110	36.111	379	186	cydB	7	181	WP_005685668.1	7
1500	46.9657	117	1.27e-28	1	178	111	34.831	379	184	cydB	7	179	WP_070651035.1	7
1501	45.1187	116	1.54e-28	1	171	105	35.673	379	177	cydB	7	172	WP_003584062.1	7
1502	45.1187	116	1.72e-28	1	171	105	35.673	379	177	cydB	7	172	WP_003568540.1	7
1503	45.1187	115	2.74e-28	1	171	105	35.673	379	177	cydB	7	172	WP_108299101.1	7
1504	36.9393	111	1.54e-26	0	140	86	38.571	379	146	cydB	7	146	WP_014568875.1	7
1505	45.1187	109	5.91e-26	1	171	105	35.673	379	177	cydB	7	172	WP_014566349.1	7
1506	95.5145	107	3.23e-25	9	362	193	27.901	379	359	cydB	7	309	WP_039639770.1	7
1507	67.0185	62.4	3.65e-10	4	254	144	24.803	379	371	cydB	125	214	WP_198567322.1	1
1508	61.7414	61.2	6.99e-10	8	234	126	27.778	379	366	cydB	138	198	WP_100733220.1	3
1518	91.2088	108	2.94e-27	7	249	154	32.53	273	252	dapB	7	240	WP_054667692.1	3
1519	91.2088	107	6.57e-27	7	249	154	32.53	273	252	dapB	7	240	WP_154486426.1	3
1520	97.8022	105	6.6e-26	7	267	167	31.835	273	268	dapB	6	257	WP_203630389.1	2
1521	95.6044	102	8.99e-25	8	261	146	30.268	273	252	dapB	7	242	WP_156301014.1	3
1522	95.6044	101	2.29e-24	8	261	146	30.268	273	252	dapB	7	242	WP_206349768.1	3
1523	95.6044	100	2.73e-24	8	261	146	30.268	273	252	dapB	7	242	WP_120490386.1	3
1524	95.6044	100	2.82e-24	8	261	146	30.268	273	252	dapB	7	242	WP_086355422.1	3
1525	95.6044	100	3.29e-24	8	261	146	30.268	273	252	dapB	7	242	WP_003623108.1	3
1526	95.6044	100	3.5e-24	8	261	146	30.268	273	252	dapB	7	242	WP_013439603.1	3
1527	95.6044	100	3.89e-24	8	261	146	30.268	273	252	dapB	7	242	WP_076026403.1	3
1528	98.1685	100	5.62e-24	9	268	158	29.478	273	268	dapB	7	245	WP_045928784.1	3
1529	95.6044	100	6.73e-24	8	261	146	30.268	273	252	dapB	7	242	WP_050952455.1	3
1530	92.3077	99.8	7.17e-24	8	252	157	30.556	273	252	dapB	7	242	WP_035164911.1	3
1531	95.6044	99.8	7.39e-24	8	261	146	30.268	273	252	dapB	7	242	WP_070487853.1	3
1532	95.6044	99.4	1.15e-23	8	261	147	29.885	273	252	dapB	7	242	WP_060598000.1	3
1533	95.6044	99	1.42e-23	8	261	147	29.885	273	252	dapB	7	242	WP_050890087.1	3
1534	95.6044	99	1.61e-23	8	261	147	29.885	273	252	dapB	7	242	WP_164681340.1	3
1535	93.7729	99	1.67e-23	7	256	154	29.688	273	252	dapB	7	242	WP_077299822.1	3
1536	95.6044	98.6	1.9e-23	9	261	147	29.885	273	252	dapB	7	242	WP_129335511.1	3
1537	95.6044	98.6	2.15e-23	8	261	147	29.885	273	252	dapB	7	242	WP_003615195.1	3
1538	95.6044	98.6	2.28e-23	8	261	148	29.502	273	252	dapB	7	242	WP_002880319.1	3
1539	96.337	98.2	3.02e-23	10	263	144	30.038	273	252	dapB	7	242	WP_072547356.1	3
1540	95.6044	98.2	3.02e-23	9	261	147	29.885	273	252	dapB	7	242	WP_003614216.1	3
1541	93.4066	97.8	4.12e-23	10	255	150	31.765	273	252	dapB	7	242	WP_078009586.1	3
1542	96.7033	96.7	1.11e-22	7	264	166	28.409	273	268	dapB	7	245	WP_187160724.1	3
1543	96.7033	95.9	1.8e-22	7	264	164	29.167	273	268	dapB	7	246	WP_122026642.1	4
1544	95.6044	96.3	1.84e-22	8	261	148	29.502	273	252	dapB	7	242	WP_147749266.1	3
1545	90.1099	95.9	2.4e-22	7	246	157	30.894	273	246	dapB	6	239	WP_063205842.1	2
1546	90.1099	95.5	3.33e-22	7	246	157	30.894	273	246	dapB	6	239	WP_003640583.1	2
1547	90.1099	95.5	3.58e-22	7	246	157	30.894	273	246	dapB	6	239	WP_016511645.1	2
1548	100.733	95.1	3.91e-22	9	275	155	28.727	273	273	dapB	7	244	WP_046332793.1	3
1549	96.7033	95.1	4.47e-22	7	264	166	28.409	273	268	dapB	7	245	WP_034978401.1	3
1550	98.1685	94.7	4.52e-22	9	268	160	28.731	273	268	dapB	7	245	WP_122053084.1	3
1551	72.1612	93.2	1.19e-21	6	197	122	33.503	273	252	dapB	59	202	WP_039943783.1	12
1552	72.1612	92.8	1.27e-21	6	197	122	33.503	273	252	dapB	59	202	WP_035173158.1	12
1553	97.4359	93.6	1.59e-21	9	266	162	28.947	273	268	dapB	7	245	WP_187154122.1	3
1554	97.4359	93.2	1.82e-21	7	266	165	27.82	273	268	dapB	7	245	WP_109586891.1	3
1555	94.5055	93.6	1.9e-21	9	258	149	30.233	273	252	dapB	7	242	WP_003546885.1	4
1556	98.1685	92.8	2.6e-21	9	268	160	28.731	273	268	dapB	7	245	WP_198212640.1	3
1557	92.674	92.8	3.25e-21	9	253	156	30.04	273	252	dapB	7	242	WP_021721464.1	4
1558	91.5751	92	5.77e-21	8	250	159	30.8	273	252	dapB	7	242	WP_163705517.1	3
1559	90.8425	92	5.87e-21	6	248	158	29.435	273	252	dapB	7	235	WP_187159554.1	3
1560	98.1685	92	5.93e-21	9	268	160	28.731	273	268	dapB	7	245	WP_174794643.1	3
1561	93.4066	92	6.46e-21	9	255	153	30.588	273	252	dapB	7	242	WP_153930220.1	3
1562	98.5348	91.7	8.15e-21	7	269	165	27.881	273	273	dapB	7	244	WP_198180604.1	3
1563	97.4359	91.3	8.76e-21	9	266	160	29.699	273	268	dapB	7	245	WP_110446786.1	3
1564	96.7033	91.3	9.6e-21	7	264	167	28.03	273	268	dapB	7	245	WP_187157061.1	3
1565	89.3773	91.3	1e-20	4	244	165	26.23	273	247	dapB	6	231	WP_198177915.1	1
1566	93.7729	91.3	1.01e-20	9	256	152	30.469	273	252	dapB	7	242	WP_191667702.1	3
1567	93.4066	91.3	1.01e-20	5	255	144	29.804	273	246	dapB	7	237	WP_137630453.1	3
1568	90.8425	91.3	1.19e-20	6	248	156	30.242	273	252	dapB	7	235	WP_109918923.1	3
1569	97.0696	90.9	1.24e-20	9	265	163	29.057	273	268	dapB	7	245	WP_122038161.1	3
1570	90.8425	90.9	1.35e-20	6	248	157	29.839	273	252	dapB	7	235	WP_199282323.1	3
1571	93.4066	90.9	1.38e-20	7	255	158	28.627	273	252	dapB	7	242	WP_201330998.1	3
1572	103.297	90.9	1.8e-20	8	282	150	29.787	273	273	dapB	7	251	WP_168924704.1	3
1573	91.5751	90.5	2.37e-20	8	250	159	30.4	273	252	dapB	7	242	WP_057799396.1	4
1574	93.4066	90.5	2.4e-20	8	255	148	29.804	273	252	dapB	7	235	WP_198183496.1	3
1575	90.8425	90.1	2.94e-20	6	248	158	29.435	273	252	dapB	7	235	WP_038524644.1	3
1576	93.4066	89.7	3.37e-20	8	255	149	29.412	273	252	dapB	7	235	WP_187158242.1	3
1577	90.8425	89.7	3.42e-20	6	248	158	29.435	273	252	dapB	7	235	WP_046327782.1	3
1578	92.674	90.1	3.57e-20	9	253	157	29.644	273	252	dapB	7	242	WP_209685216.1	4
1579	91.5751	89.7	3.96e-20	8	250	157	31.6	273	252	dapB	7	242	WP_076462233.1	3
1580	92.3077	89.4	5.62e-20	6	252	156	28.175	273	246	dapB	6	239	WP_105448470.1	2
1581	96.7033	89	6.87e-20	7	264	168	27.652	273	268	dapB	7	245	WP_046325677.1	3
1582	94.5055	89	7.17e-20	7	258	144	29.07	273	246	dapB	5	236	WP_144355171.1	2
1583	96.7033	89	7.3e-20	7	264	167	28.03	273	268	dapB	7	245	WP_198202954.1	3
1584	94.1392	88.6	9.77e-20	10	257	144	30.35	273	252	dapB	7	235	WP_198188099.1	3
1585	90.1099	89	1.01e-19	6	246	166	27.642	273	246	dapB	6	240	WP_081509168.1	2
1586	93.4066	88.2	1.26e-19	8	255	149	29.412	273	252	dapB	7	235	WP_109715961.1	3
1587	94.1392	88.2	1.53e-19	10	257	144	30.35	273	252	dapB	7	235	WP_198194570.1	3
1588	98.1685	88.2	1.67e-19	7	268	167	27.985	273	262	dapB	6	254	WP_105450850.1	2
1589	94.1392	88.2	1.71e-19	9	257	145	29.961	273	252	dapB	7	235	WP_122036281.1	3
1590	90.1099	87.8	2.09e-19	7	246	158	28.862	273	246	dapB	7	237	WP_024500891.1	3
1591	92.674	87.4	2.83e-19	9	253	155	30.435	273	252	dapB	7	242	WP_136860330.1	4
1592	93.0403	87.4	3.04e-19	8	254	155	30.315	273	252	dapB	7	242	WP_154547373.1	3
1593	92.674	87.4	3.17e-19	9	253	155	30.435	273	252	dapB	7	242	WP_056985472.1	4
1594	93.7729	87	3.65e-19	9	256	153	29.688	273	252	dapB	7	242	WP_172984127.1	4
1595	93.0403	87	4.33e-19	9	254	155	29.528	273	252	dapB	8	243	WP_169461498.1	5
1596	93.7729	87	4.91e-19	9	256	154	29.297	273	252	dapB	7	242	WP_173001889.1	4
1597	93.7729	86.7	5.89e-19	9	256	153	29.688	273	252	dapB	7	242	WP_172982232.1	4
1598	93.4066	86.7	6.18e-19	8	255	150	29.02	273	252	dapB	7	235	WP_074426216.1	3
1599	93.7729	86.7	6.2e-19	9	256	154	29.297	273	252	dapB	7	242	WP_205840172.1	4
1600	93.7729	86.3	7.37e-19	9	256	154	29.297	273	252	dapB	7	242	WP_023061259.1	4
1601	93.7729	86.3	9.5e-19	9	256	154	29.297	273	252	dapB	7	242	WP_172988089.1	4
1602	92.674	85.9	1.02e-18	8	253	160	28.458	273	252	dapB	7	242	WP_025084253.1	4
1603	92.674	85.9	1.11e-18	9	253	156	30.04	273	252	dapB	7	242	WP_014565748.1	4
1604	92.674	85.9	1.13e-18	9	253	156	30.04	273	252	dapB	7	242	WP_013641762.1	4
1605	92.674	85.9	1.15e-18	8	253	160	28.458	273	252	dapB	7	242	WP_054607429.1	4
1606	92.674	85.9	1.26e-18	9	253	156	30.04	273	252	dapB	7	242	WP_013437675.1	4
1607	93.7729	85.9	1.28e-18	9	256	154	29.297	273	252	dapB	7	242	WP_025283482.1	4
1608	93.7729	85.9	1.31e-18	9	256	154	29.297	273	252	dapB	7	242	WP_110549451.1	4
1609	93.7729	85.5	1.33e-18	9	256	154	29.297	273	252	dapB	7	242	WP_065866345.1	4
1610	92.674	85.5	1.33e-18	8	253	160	28.458	273	252	dapB	7	242	WP_057730060.1	4
1611	93.7729	85.5	1.41e-18	10	256	151	30.469	273	252	dapB	7	242	WP_052541314.1	4
1612	93.7729	85.5	1.41e-18	9	256	154	29.297	273	252	dapB	7	242	WP_023190283.1	4
1613	92.674	85.5	1.52e-18	8	253	160	28.458	273	252	dapB	7	242	WP_138427509.1	4
1614	93.7729	85.5	1.71e-18	9	256	154	29.297	273	252	dapB	7	242	WP_003626724.1	4
1615	93.7729	85.5	1.78e-18	9	256	154	29.297	273	252	dapB	7	242	WP_126963105.1	4
1616	92.674	85.1	2.03e-18	8	253	160	28.458	273	252	dapB	7	242	WP_013854280.1	4
1617	92.674	85.1	2.14e-18	8	253	160	28.458	273	252	dapB	7	242	WP_014918994.1	4
1618	93.7729	85.1	2.27e-18	9	256	155	28.906	273	252	dapB	7	242	WP_172985458.1	4
1619	94.1392	84.7	2.44e-18	9	257	146	29.572	273	252	dapB	7	235	WP_046307961.1	3
1620	93.7729	84.7	2.67e-18	9	256	154	29.297	273	252	dapB	7	242	WP_046814029.1	4
1621	92.674	84.7	3.05e-18	9	253	157	29.644	273	252	dapB	7	242	WP_087175817.1	4
1622	92.674	84.3	3.9e-18	8	253	157	27.668	273	252	dapB	7	236	WP_122048174.1	3
1623	92.674	84.3	4.19e-18	7	253	157	27.668	273	252	dapB	7	236	WP_122022321.1	3
1624	92.674	84.3	4.53e-18	8	253	161	28.063	273	252	dapB	7	242	WP_110535364.1	4
1625	92.674	84	5.71e-18	9	253	155	30.435	273	252	dapB	7	242	WP_202018254.1	4
1626	95.9707	84	6.39e-18	9	262	149	28.244	273	252	dapB	7	242	WP_127835806.1	4
1627	92.674	84	6.65e-18	8	253	157	29.644	273	252	dapB	7	242	WP_005722823.1	4
1628	92.674	83.6	7.32e-18	7	253	157	27.668	273	252	dapB	7	236	WP_122059545.1	3
1629	90.8425	83.6	8.35e-18	5	248	167	28.226	273	252	dapB	7	241	WP_198204326.1	3
1630	92.674	83.2	1.27e-17	9	253	157	29.644	273	252	dapB	7	242	WP_025006158.1	4
1631	95.9707	82.8	1.34e-17	9	262	150	27.863	273	252	dapB	7	242	WP_135960194.1	4
1632	92.674	82.8	1.37e-17	7	253	158	27.273	273	252	dapB	7	236	WP_122025020.1	3
1633	93.4066	82.8	1.74e-17	9	255	154	29.804	273	252	dapB	7	242	WP_151495595.1	4
1634	93.4066	82.4	2.02e-17	9	255	153	30.196	273	252	dapB	7	242	WP_013086188.1	4
1635	95.9707	82.4	2.04e-17	9	262	150	27.863	273	252	dapB	7	242	WP_014567508.1	4
1636	93.7729	82.4	2.3e-17	9	256	154	29.297	273	252	dapB	7	242	WP_172983450.1	4
1637	93.4066	82	2.52e-17	10	255	153	30.196	273	252	dapB	7	242	WP_007125438.1	4
1638	92.674	82	2.68e-17	9	253	157	29.644	273	252	dapB	7	242	WP_139962365.1	4
1639	95.9707	82	3.06e-17	9	262	150	27.863	273	252	dapB	7	242	WP_172475688.1	4
1640	92.674	82	3.09e-17	9	253	156	30.04	273	252	dapB	7	242	WP_025014343.1	4
1641	95.9707	82	3.21e-17	9	262	150	27.863	273	252	dapB	7	242	WP_086874867.1	4
1642	95.9707	81.6	3.45e-17	9	262	150	27.863	273	252	dapB	7	242	WP_004894675.1	4
1643	92.3077	81.6	3.69e-17	8	252	158	26.587	273	252	dapB	8	235	WP_155287410.1	4
1644	92.3077	81.6	3.77e-17	8	252	159	27.381	273	252	dapB	7	236	WP_090092634.1	3
1645	93.4066	81.6	3.93e-17	9	255	155	29.412	273	252	dapB	7	242	WP_060461859.1	4
1646	93.4066	81.6	4.05e-17	9	255	154	29.804	273	252	dapB	7	242	WP_198565054.1	4
1647	93.4066	81.6	4.09e-17	9	255	155	29.412	273	252	dapB	7	242	WP_098035734.1	4
1648	92.674	81.3	4.81e-17	9	253	158	29.249	273	252	dapB	7	242	WP_191335574.1	4
1649	91.2088	81.3	5.21e-17	7	249	162	29.719	273	252	dapB	7	242	WP_080881911.1	4
1650	93.4066	81.3	5.32e-17	9	255	155	29.412	273	252	dapB	7	242	WP_005718904.1	4
1651	93.4066	81.3	5.42e-17	9	255	155	29.412	273	252	dapB	7	242	WP_065990400.1	4
1652	93.4066	81.3	5.48e-17	9	255	155	29.412	273	252	dapB	7	242	WP_061204622.1	4
1653	93.4066	81.3	5.59e-17	9	255	155	29.412	273	252	dapB	7	242	WP_150397793.1	4
1654	93.4066	81.3	6e-17	9	255	155	29.412	273	252	dapB	7	242	WP_198563199.1	4
1655	93.4066	81.3	6e-17	9	255	155	29.412	273	252	dapB	7	242	WP_163596725.1	4
1656	93.4066	80.9	6.57e-17	9	255	155	29.412	273	252	dapB	7	242	WP_089146222.1	4
1657	92.674	80.9	7.25e-17	8	253	158	27.273	273	252	dapB	7	236	WP_118897648.1	3
1658	93.7729	80.9	7.64e-17	9	256	156	28.516	273	252	dapB	7	242	WP_152723443.1	4
1659	96.337	80.9	7.99e-17	9	263	150	27.757	273	252	dapB	7	243	WP_004042776.1	4
1660	93.4066	80.9	8.62e-17	9	255	156	29.02	273	252	dapB	7	242	WP_198567751.1	4
1661	95.9707	80.9	8.7e-17	9	262	150	27.863	273	252	dapB	7	242	WP_180872749.1	4
1662	91.2088	80.5	9.15e-17	6	249	166	28.112	273	252	dapB	7	242	WP_094496081.1	4
1663	91.5751	80.5	9.71e-17	7	250	161	27.2	273	252	dapB	7	236	WP_103752561.1	4
1664	91.2088	80.5	1.07e-16	6	249	166	28.112	273	252	dapB	7	242	WP_057718047.1	4
1665	92.3077	80.5	1.09e-16	6	252	163	27.778	273	252	dapB	7	242	WP_094498923.1	4
1666	91.2088	80.5	1.12e-16	6	249	166	28.112	273	252	dapB	7	242	WP_094503335.1	4
1667	93.4066	80.5	1.16e-16	9	255	155	29.412	273	252	dapB	7	242	WP_023488386.1	4
1668	93.4066	80.5	1.21e-16	9	255	156	29.02	273	252	dapB	7	242	WP_198564358.1	4
1669	93.4066	80.1	1.33e-16	9	255	155	29.412	273	252	dapB	7	242	WP_148238470.1	4
1670	92.674	80.1	1.45e-16	8	253	158	27.273	273	252	dapB	7	236	WP_118896220.1	3
1671	93.0403	80.1	1.59e-16	7	254	158	28.74	273	252	dapB	7	242	WP_195921882.1	4
1672	91.2088	79.7	1.92e-16	6	249	166	28.112	273	252	dapB	7	242	WP_094517041.1	4
1673	91.2088	79.7	1.98e-16	6	249	166	28.112	273	252	dapB	7	242	WP_210145142.1	4
1674	92.3077	79.3	2.85e-16	6	252	164	27.381	273	252	dapB	7	242	WP_153938828.1	4
1675	93.0403	79	3.51e-16	6	254	168	26.378	273	252	dapB	5	242	WP_025080604.1	2
1676	91.2088	79	3.62e-16	7	249	165	28.514	273	252	dapB	7	242	WP_057809749.1	4
1677	95.9707	79	4.21e-16	9	262	152	27.481	273	252	dapB	7	242	WP_098045067.1	3
1678	91.5751	78.6	4.84e-16	8	250	161	29.6	273	252	dapB	7	242	WP_006351264.1	4
1679	89.3773	78.6	5.47e-16	8	244	162	27.459	273	246	dapB	6	233	WP_005687014.1	2
1680	89.3773	78.2	5.81e-16	8	244	161	27.869	273	246	dapB	6	233	WP_005710884.1	2
1681	93.7729	77.8	9.94e-16	8	256	149	26.953	273	246	dapB	7	237	WP_012846217.1	4
1682	89.3773	77.4	1.22e-15	8	244	164	26.639	273	246	dapB	6	233	WP_005690262.1	2
1683	89.3773	77.4	1.4e-15	8	244	163	27.049	273	246	dapB	6	233	WP_070550663.1	2
1684	89.3773	77	1.89e-15	8	244	163	27.049	273	246	dapB	6	233	WP_014568946.1	2
1685	89.3773	76.6	2.2e-15	8	244	163	27.049	273	246	dapB	6	233	WP_005716380.1	2
1686	89.3773	75.5	7.12e-15	8	244	163	27.049	273	246	dapB	6	233	WP_003562656.1	2
1687	89.3773	75.1	9.13e-15	7	244	162	27.459	273	246	dapB	6	233	WP_125748435.1	2
1688	98.9011	74.3	1.6e-14	10	270	168	28.148	273	268	dapB	7	254	WP_180869709.1	3
1689	89.7436	74.3	1.64e-14	8	245	161	27.347	273	246	dapB	6	233	WP_079322740.1	2
1690	89.3773	73.2	4.74e-14	7	244	164	26.639	273	246	dapB	6	233	WP_014566356.1	2
1691	89.3773	72.4	7.09e-14	7	244	153	28.689	273	246	dapB	7	229	WP_045922950.1	3
1692	89.3773	68.6	1.88e-12	8	244	161	27.869	273	246	dapB	6	233	WP_070650883.1	2
1693	89.3773	65.9	1.49e-11	8	244	163	27.049	273	246	dapB	6	233	WP_025013883.1	2
1695	64.5985	93.6	1.21e-21	4	177	88	34.463	274	273	dapD	98	236	WP_209685212.1	87
1696	62.4088	90.9	1.21e-20	3	171	86	33.333	274	273	dapD	104	236	WP_098045064.1	93
1697	64.5985	90.1	2.07e-20	4	177	90	33.333	274	273	dapD	98	236	WP_022087726.1	87
1698	64.5985	90.1	2.09e-20	4	177	90	33.333	274	273	dapD	98	236	WP_056985475.1	87
1699	64.5985	89.7	2.51e-20	4	177	90	33.333	274	273	dapD	98	236	WP_013641760.1	87
1700	64.5985	89.4	3.87e-20	3	177	90	33.333	274	273	dapD	98	236	WP_013437672.1	87
1701	62.4088	89.4	4.29e-20	4	171	84	34.503	274	273	dapD	104	236	WP_135960197.1	93
1702	64.5985	89.4	4.38e-20	4	177	90	33.333	274	273	dapD	98	236	WP_025014345.1	87
1703	62.4088	89.4	4.52e-20	4	171	84	34.503	274	273	dapD	104	236	WP_057809742.1	93
1704	64.5985	89.4	4.56e-20	4	177	91	32.768	274	273	dapD	98	236	WP_202018252.1	87
1705	62.4088	89	5.27e-20	4	171	84	34.503	274	273	dapD	104	236	WP_012846220.1	93
1706	62.4088	89	5.66e-20	4	171	84	34.503	274	273	dapD	104	236	WP_180872751.1	93
1707	62.4088	89	6.4e-20	4	171	84	34.503	274	273	dapD	104	236	WP_069168480.1	93
1708	62.4088	88.6	7.02e-20	4	171	84	34.503	274	273	dapD	104	236	WP_004894669.1	93
1709	62.4088	88.6	7.17e-20	4	171	84	34.503	274	273	dapD	104	236	WP_014567510.1	93
1710	62.4088	88.6	7.17e-20	4	171	84	34.503	274	273	dapD	104	236	WP_004897374.1	93
1711	64.5985	88.6	7.32e-20	4	177	90	33.333	274	273	dapD	98	236	WP_056941297.1	87
1712	64.5985	88.6	7.94e-20	4	177	90	33.333	274	273	dapD	98	236	WP_013854283.1	87
1713	64.5985	88.6	8.46e-20	4	177	89	33.898	274	273	dapD	98	235	WP_198567002.1	86
1714	64.5985	88.6	8.55e-20	4	177	89	33.898	274	273	dapD	98	235	WP_005718901.1	86
1715	62.4088	88.6	8.62e-20	3	171	85	33.918	274	273	dapD	104	236	WP_057799403.1	93
1716	64.5985	88.2	9.28e-20	4	177	89	33.898	274	273	dapD	98	235	WP_005727158.1	86
1717	64.5985	88.2	9.87e-20	4	177	89	33.898	274	273	dapD	98	235	WP_060461860.1	86
1718	64.5985	88.2	1.02e-19	4	177	89	33.898	274	273	dapD	98	235	WP_013086185.1	86
1719	64.5985	88.2	1.07e-19	4	177	89	33.898	274	273	dapD	98	235	WP_065990403.1	86
1720	64.5985	88.2	1.13e-19	4	177	89	33.898	274	273	dapD	98	235	WP_180860274.1	86
1721	64.5985	88.2	1.13e-19	4	177	89	33.898	274	273	dapD	98	235	WP_098035733.1	86
1722	62.4088	88.2	1.14e-19	4	171	83	35.088	274	273	dapD	104	236	WP_169461495.1	93
1723	64.5985	88.2	1.14e-19	4	177	89	33.898	274	273	dapD	98	235	WP_133467574.1	86
1724	64.5985	88.2	1.24e-19	4	177	89	33.898	274	273	dapD	98	239	WP_060464308.1	90
1725	62.4088	87.4	1.84e-19	4	171	84	34.503	274	273	dapD	104	236	WP_146283057.1	93
1726	64.5985	87	2.92e-19	4	177	91	32.768	274	273	dapD	98	236	WP_025080601.1	87
1727	62.4088	86.7	3.55e-19	4	171	85	33.918	274	273	dapD	104	236	WP_004042784.1	93
1728	64.5985	86.7	3.85e-19	4	177	92	32.203	274	273	dapD	98	236	WP_006351261.1	87
1729	64.5985	86.7	4.31e-19	3	177	92	32.203	274	273	dapD	98	236	WP_087175814.1	87
1730	64.5985	86.3	6.16e-19	3	177	93	31.638	274	273	dapD	98	236	WP_060471954.1	87
1731	64.5985	86.3	6.48e-19	3	177	93	31.638	274	273	dapD	98	236	WP_173006337.1	87
1732	64.5985	85.9	6.97e-19	4	177	91	32.768	274	273	dapD	98	236	WP_087235621.1	87
1733	64.5985	85.9	7.44e-19	3	177	93	31.638	274	273	dapD	98	228	WP_057730065.1	79
1734	64.5985	85.5	9.09e-19	4	177	91	32.768	274	273	dapD	98	236	WP_025006161.1	87
1735	64.5985	85.5	9.46e-19	4	177	91	32.768	274	273	dapD	98	236	WP_057718050.1	87
1736	64.5985	85.5	9.76e-19	3	177	93	31.638	274	273	dapD	98	236	WP_003626729.1	87
1737	64.5985	85.5	9.86e-19	4	177	91	32.768	274	273	dapD	98	236	WP_201874670.1	87
1738	64.5985	85.5	1.09e-18	3	177	93	31.638	274	273	dapD	98	236	WP_173003513.1	87
1739	64.5985	85.5	1.1e-18	3	177	93	31.638	274	273	dapD	98	236	WP_125978639.1	87
1740	64.5985	85.1	1.26e-18	3	177	93	31.638	274	273	dapD	98	236	WP_003546878.1	87
1741	64.5985	85.1	1.41e-18	3	177	94	31.073	274	273	dapD	98	236	WP_120357517.1	87
1742	63.8686	85.1	1.54e-18	4	175	79	34.286	274	273	dapD	104	237	WP_008461541.1	94
1743	63.8686	85.1	1.64e-18	4	175	79	34.286	274	273	dapD	104	237	WP_154486423.1	94
1744	64.5985	84.7	2.19e-18	3	177	93	31.638	274	273	dapD	98	236	WP_052541316.1	87
1745	64.5985	84.7	2.35e-18	3	177	93	31.638	274	273	dapD	98	236	WP_172997400.1	87
1746	38.6861	84.3	2.51e-18	1	106	60	42.453	274	208	dapD	104	199	WP_009557853.1	94
1747	62.4088	84.3	3.15e-18	4	171	87	32.749	274	273	dapD	104	236	WP_137630456.1	93
1748	64.5985	84.3	3.32e-18	4	177	92	32.203	274	273	dapD	98	236	WP_094498920.1	87
1749	64.5985	84	3.46e-18	4	177	92	32.203	274	273	dapD	98	236	WP_094496079.1	87
1750	64.5985	84	3.51e-18	5	177	89	33.898	274	273	dapD	98	234	WP_025013886.1	85
1751	64.5985	84	4.37e-18	3	177	93	31.638	274	273	dapD	98	236	WP_172982853.1	87
1752	41.6058	83.6	5.25e-18	1	114	69	38.596	274	208	dapD	96	198	WP_003641534.1	85
1753	46.3504	83.2	8.21e-18	3	127	70	39.37	274	229	dapD	104	213	WP_105448706.1	93
1754	46.3504	83.2	8.47e-18	3	127	70	39.37	274	229	dapD	104	213	WP_105451204.1	93
1755	62.4088	82.8	9.62e-18	4	171	88	32.164	274	273	dapD	104	234	WP_034532610.1	91
1756	64.5985	82.4	1.31e-17	5	177	89	33.898	274	273	dapD	98	234	WP_070650877.1	85
1757	64.5985	82.4	1.66e-17	3	177	94	31.073	274	273	dapD	98	236	WP_172985455.1	87
1758	64.5985	81.6	2.7e-17	4	177	92	32.203	274	273	dapD	98	236	WP_094503338.1	87
1759	81.7518	81.6	2.8e-17	8	224	110	32.143	274	273	dapD	51	234	WP_005716376.1	52
1760	62.4088	80.9	4.71e-17	4	171	88	32.164	274	273	dapD	104	236	WP_078009589.1	93
1761	62.4088	80.9	5.09e-17	5	171	84	34.503	274	273	dapD	104	234	WP_005690255.1	91
1762	62.4088	80.9	5.12e-17	5	171	83	35.088	274	273	dapD	104	238	WP_155287413.1	95
1763	62.4088	80.9	5.14e-17	5	171	84	34.503	274	273	dapD	104	234	WP_005687018.1	91
1764	62.4088	80.9	5.57e-17	5	171	84	34.503	274	273	dapD	104	234	WP_014568949.1	91
1765	40.8759	80.5	6.45e-17	1	112	68	38.393	274	208	dapD	98	198	WP_144355168.1	87
1766	62.4088	80.5	6.49e-17	5	171	84	34.503	274	273	dapD	104	234	WP_047675744.1	91
1767	74.4526	80.5	6.85e-17	6	204	100	31.863	274	273	dapD	82	236	WP_174794640.1	60
1768	62.4088	80.1	9.53e-17	5	171	84	34.503	274	273	dapD	104	234	WP_070550659.1	91
1769	62.4088	80.1	1.02e-16	4	171	88	32.164	274	273	dapD	104	236	WP_153930198.1	93
1770	62.4088	80.1	1.04e-16	4	171	88	32.164	274	273	dapD	104	236	WP_191667681.1	93
1771	62.4088	80.1	1.17e-16	4	171	88	32.164	274	273	dapD	104	236	WP_076462240.1	93
1772	62.4088	79.7	1.28e-16	5	171	85	33.918	274	273	dapD	104	234	WP_003572973.1	91
1773	62.4088	79.7	1.31e-16	4	171	88	32.164	274	273	dapD	104	236	WP_153710611.1	93
1774	62.4088	79.7	1.51e-16	4	171	88	32.164	274	273	dapD	104	236	WP_003671761.1	93
1775	62.4088	78.6	3.35e-16	4	171	84	34.503	274	273	dapD	104	236	WP_103752563.1	93
1776	37.2263	78.2	4.9e-16	2	102	56	42.157	274	194	dapD	96	182	WP_003708242.1	81
1777	62.4088	78.2	5.75e-16	5	171	86	33.333	274	273	dapD	104	237	WP_180869715.1	94
1778	62.4088	76.6	1.72e-15	4	171	88	32.164	274	273	dapD	104	237	WP_201330940.1	94
1779	62.4088	76.3	2.23e-15	4	171	82	35.673	274	273	dapD	104	237	WP_013439606.1	94
1780	62.4088	76.3	2.31e-15	4	171	92	29.825	274	273	dapD	104	236	WP_203630386.1	93
1781	62.4088	76.3	2.42e-15	4	171	82	35.673	274	273	dapD	104	237	WP_129335514.1	94
1782	33.5766	76.3	2.81e-15	1	92	52	42.391	274	194	dapD	104	185	WP_003683238.1	94
1783	62.4088	75.9	3.84e-15	4	171	83	35.088	274	273	dapD	104	237	WP_147749263.1	94
1784	62.4088	75.5	4.37e-15	4	171	83	35.088	274	273	dapD	104	237	WP_060597997.1	94
1785	71.8978	75.1	6.17e-15	5	197	93	32.995	274	273	dapD	89	236	WP_198202951.1	67
1786	62.4088	75.1	6.72e-15	4	171	83	35.088	274	273	dapD	104	237	WP_035184490.1	94
1787	62.4088	74.7	8.55e-15	4	171	84	34.503	274	273	dapD	104	237	WP_003614309.1	94
1788	62.4088	74.7	9.73e-15	4	171	83	35.088	274	273	dapD	104	237	WP_025895668.1	94
1789	62.4088	74.7	9.73e-15	4	171	83	35.088	274	273	dapD	104	237	WP_002880323.1	94
1790	62.4088	74.7	1.02e-14	3	171	87	32.749	274	273	dapD	104	237	WP_154547367.1	94
1791	62.4088	74.7	1.03e-14	4	171	83	35.088	274	273	dapD	104	237	WP_003615201.1	94
1792	62.4088	74.3	1.15e-14	4	171	82	35.673	274	273	dapD	104	236	WP_198212646.1	93
1793	62.4088	74.3	1.45e-14	4	171	85	33.918	274	273	dapD	104	237	WP_070487855.1	94
1794	62.4088	73.9	1.51e-14	4	171	84	34.503	274	273	dapD	104	237	WP_050890092.1	94
1795	62.4088	73.9	1.59e-14	4	171	85	33.918	274	273	dapD	104	237	WP_050952458.1	94
1796	62.4088	73.9	1.69e-14	4	171	84	34.503	274	273	dapD	104	237	WP_086355424.1	94
1797	62.4088	73.9	1.96e-14	4	171	84	34.503	274	273	dapD	104	237	WP_003623114.1	94
1798	62.4088	73.9	2.01e-14	4	171	83	35.088	274	273	dapD	104	236	WP_187159551.1	93
1799	62.4088	73.9	2.03e-14	4	171	82	35.673	274	273	dapD	104	236	WP_122053087.1	93
1800	64.5985	73.6	2.46e-14	5	177	92	32.203	274	273	dapD	98	235	WP_181576809.1	86
1801	64.5985	73.6	2.49e-14	5	177	92	32.203	274	273	dapD	98	235	WP_068813592.1	86
1802	64.5985	73.6	2.64e-14	5	177	92	32.203	274	273	dapD	98	235	WP_089146223.1	86
1803	62.4088	73.2	3.05e-14	4	171	83	35.088	274	273	dapD	104	236	WP_046327785.1	93
1804	62.4088	73.2	3.58e-14	4	171	84	34.503	274	273	dapD	104	236	WP_046332796.1	93
1805	62.4088	73.2	3.62e-14	4	171	83	35.088	274	273	dapD	104	236	WP_109586894.1	93
1806	62.4088	73.2	3.84e-14	4	171	84	34.503	274	273	dapD	104	236	WP_187154125.1	93
1807	62.4088	72.8	3.96e-14	4	171	83	35.088	274	273	dapD	104	236	WP_198180610.1	93
1808	62.4088	72.8	4.16e-14	4	171	83	35.088	274	273	dapD	104	236	WP_034978410.1	93
1809	62.4088	72.8	4.24e-14	4	171	83	35.088	274	273	dapD	104	236	WP_045928787.1	93
1810	62.4088	72.8	4.46e-14	4	171	84	34.503	274	273	dapD	104	236	WP_199282326.1	93
1811	33.5766	72.8	4.55e-14	1	92	54	40.217	274	194	dapD	104	184	WP_168924701.1	93
1812	62.4088	72.4	6.51e-14	4	171	85	33.918	274	273	dapD	104	236	WP_038524652.1	93
1813	62.4088	72.4	7.12e-14	4	171	84	34.503	274	273	dapD	104	236	WP_187160721.1	93
1814	79.1971	72	7.7e-14	6	217	105	31.797	274	273	dapD	69	236	WP_110446789.1	51
1815	38.6861	71.2	1.4e-13	1	106	66	36.792	274	208	dapD	104	198	WP_090092639.1	93
1816	38.6861	71.2	1.48e-13	1	106	66	36.792	274	208	dapD	104	198	WP_122022324.1	93
1817	45.2555	71.2	1.49e-13	3	124	68	35.484	274	194	dapD	83	183	WP_007125435.1	60
1818	38.6861	71.2	1.62e-13	1	106	66	36.792	274	208	dapD	104	198	WP_118896223.1	93
1819	74.4526	71.2	1.81e-13	5	204	100	31.863	274	273	dapD	82	236	WP_122038164.1	60
1820	71.8978	70.5	2.83e-13	5	197	95	31.98	274	273	dapD	89	236	WP_122026645.1	67
1821	50.365	69.3	7.02e-13	3	138	75	34.058	274	194	dapD	69	184	WP_046325680.1	51
1822	62.4088	68.6	1.55e-12	4	171	86	33.333	274	273	dapD	104	236	WP_198176100.1	93
1823	62.4088	67.8	2.66e-12	4	171	90	30.994	274	273	dapD	104	236	WP_198188105.1	93
1824	62.4088	65.9	1.34e-11	4	171	89	31.579	274	273	dapD	104	236	WP_198183502.1	93
1825	33.5766	65.1	2.87e-11	1	92	57	36.957	274	194	dapD	104	184	WP_125748425.1	93
1826	62.4088	61.6	3.99e-10	4	171	90	30.994	274	273	dapD	104	236	WP_198204323.1	93
1827	62.4088	58.9	3.69e-09	4	171	89	31.579	274	273	dapD	104	236	WP_074426213.1	93
1828	62.4088	57.8	8.49e-09	4	171	90	30.994	274	273	dapD	104	236	WP_046307967.1	93
1829	62.4088	56.6	1.95e-08	4	171	90	30.994	274	273	dapD	104	236	WP_187158239.1	93
1830	28.8321	53.1	1.32e-07	1	79	50	35.443	274	175	dapD	98	164	WP_035443020.1	86
1925	38.3212	99	6.25e-25	0	105	61	41.905	274	250	dapF	146	127	WP_133467768.1	23
1926	96.7153	103	7.5e-25	9	265	164	29.434	274	245	dapF	1	263	WP_122025025.1	2
1927	96.7153	102	1.84e-24	9	265	164	29.434	274	245	dapF	1	263	WP_122022327.1	2
1928	102.19	101	4.67e-24	8	280	181	27.5	274	260	dapF	1	279	WP_109918927.1	2
1929	96.7153	101	4.92e-24	9	265	165	29.057	274	245	dapF	1	263	WP_118896226.1	2
1930	96.7153	101	8.19e-24	9	265	165	29.057	274	245	dapF	1	263	WP_118897644.1	2
1931	102.19	101	8.52e-24	7	280	180	27.857	274	260	dapF	1	279	WP_038524658.1	2
1932	102.19	100	8.97e-24	7	280	181	27.5	274	260	dapF	1	279	WP_187159548.1	2
1933	96.7153	100	1.22e-23	9	265	165	29.057	274	245	dapF	1	263	WP_090092642.1	2
1934	96.7153	100	1.93e-23	9	265	165	29.057	274	245	dapF	1	263	WP_122059554.1	2
1935	96.7153	100	1.98e-23	9	265	166	28.679	274	245	dapF	1	263	WP_118907114.1	2
1936	89.0511	100	2.13e-23	9	244	149	30.738	274	227	dapF	1	242	WP_198183509.1	2
1937	89.0511	99.8	3.17e-23	9	244	150	30.328	274	227	dapF	1	242	WP_109715966.1	2
1938	102.19	99.4	3.23e-23	8	280	182	27.143	274	260	dapF	1	279	WP_046327787.1	2
1939	89.0511	98.6	8.4e-23	9	244	150	30.328	274	227	dapF	1	242	WP_122036291.1	2
1940	89.0511	98.2	1.15e-22	9	244	150	30.328	274	227	dapF	1	242	WP_074426210.1	2
1941	89.0511	98.2	1.16e-22	9	244	150	30.328	274	227	dapF	1	242	WP_198188111.1	2
1942	102.92	98.2	1.18e-22	12	282	174	26.241	274	260	dapF	5	279	WP_014567513.1	6
1943	102.92	98.2	1.18e-22	12	282	174	26.241	274	260	dapF	5	279	WP_127835809.1	6
1944	96.7153	97.8	1.58e-22	7	265	167	28.679	274	245	dapF	1	264	WP_199282328.1	2
1945	102.92	97.8	1.64e-22	12	282	175	25.887	274	260	dapF	5	279	WP_012846223.1	6
1946	102.92	97.4	2.09e-22	12	282	174	26.241	274	260	dapF	5	279	WP_094497401.1	6
1947	102.92	97.4	2.09e-22	12	282	174	26.241	274	260	dapF	5	279	WP_086874866.1	6
1948	97.0803	97.1	2.51e-22	10	266	164	29.323	274	245	dapF	1	264	WP_046307974.1	2
1949	101.825	97.1	3.04e-22	11	279	179	25.806	274	260	dapF	5	279	WP_004042790.1	6
1950	106.569	96.7	3.75e-22	12	292	180	28.767	274	269	dapF	2	290	WP_057799409.1	3
1951	89.0511	96.7	3.88e-22	9	244	151	29.918	274	227	dapF	1	242	WP_198194575.1	2
1952	101.46	96.7	3.91e-22	11	278	181	25.54	274	260	dapF	5	279	WP_180872754.1	6
1953	98.5401	96.7	3.96e-22	10	270	169	28.519	274	249	dapF	1	268	WP_045928790.1	2
1954	96.7153	95.9	6.3e-22	9	265	169	27.925	274	245	dapF	1	264	WP_198176103.1	2
1955	102.92	95.9	7.09e-22	12	282	174	26.241	274	260	dapF	5	279	WP_004894664.1	6
1956	97.0803	95.5	8.54e-22	10	266	166	28.571	274	245	dapF	1	264	WP_187160719.1	2
1957	98.1752	95.5	8.71e-22	10	269	160	29.368	274	245	dapF	1	264	WP_187158236.1	2
1958	101.095	95.5	1.16e-21	10	277	184	24.91	274	260	dapF	5	279	WP_057809737.1	6
1959	96.7153	95.1	1.38e-21	9	265	165	29.434	274	245	dapF	1	264	WP_137630459.1	2
1960	97.0803	94.7	1.78e-21	10	266	166	28.571	274	245	dapF	1	264	WP_198180616.1	2
1961	103.285	94.4	2.88e-21	12	283	173	26.148	274	260	dapF	5	279	WP_172475683.1	6
1962	96.7153	92.8	8.77e-21	7	265	162	28.679	274	245	dapF	5	268	WP_003645933.1	7
1963	105.839	92.8	9.6e-21	11	290	177	27.931	274	268	dapF	5	289	WP_147749261.1	6
1964	101.825	92.8	1.09e-20	11	279	181	25.09	274	260	dapF	5	279	WP_135960200.1	6
1965	97.8102	92.4	1.44e-20	11	268	162	29.104	274	245	dapF	1	264	WP_003671767.1	2
1966	97.0803	92	1.72e-20	10	266	167	28.195	274	245	dapF	1	264	WP_034978419.1	2
1967	97.0803	92	1.79e-20	10	266	167	28.195	274	245	dapF	1	264	WP_198212651.1	2
1968	105.839	90.9	4.11e-20	11	290	176	28.276	274	268	dapF	5	289	WP_050890096.1	6
1969	97.0803	90.9	4.33e-20	10	266	167	28.195	274	245	dapF	1	264	WP_187154128.1	2
1970	90.8759	90.5	7.23e-20	8	249	137	30.522	274	225	dapF	2	240	WP_070447259.1	3
1971	100	90.1	8.24e-20	10	274	155	28.832	274	245	dapF	1	264	WP_168924698.1	2
1972	89.781	90.1	9.29e-20	10	246	140	30.488	274	224	dapF	1	237	WP_081509114.1	1
1973	96.7153	89.7	1.1e-19	9	265	170	27.547	274	245	dapF	1	264	WP_122053090.1	2
1974	105.839	89.7	1.27e-19	10	290	178	27.586	274	268	dapF	5	289	WP_201330942.1	6
1975	97.4453	89.7	1.43e-19	11	267	165	28.464	274	245	dapF	1	264	WP_163705522.1	2
1976	106.569	89.4	1.67e-19	12	292	177	27.055	274	268	dapF	5	289	WP_072538223.1	6
1977	96.7153	89.4	1.81e-19	9	265	169	27.925	274	245	dapF	1	264	WP_109586897.1	2
1978	106.569	89	2.51e-19	11	292	177	27.055	274	268	dapF	5	289	WP_012211728.1	6
1979	99.2701	89	2.7e-19	12	272	171	27.574	274	250	dapF	1	268	WP_209685204.1	1
1980	100	89	2.83e-19	12	274	144	29.927	274	245	dapF	5	264	WP_128734084.1	6
1981	97.4453	89	2.86e-19	10	267	156	28.839	274	245	dapF	5	264	WP_172982855.1	6
1982	106.569	88.6	3.16e-19	11	292	177	27.055	274	268	dapF	5	289	WP_173007438.1	6
1983	97.4453	88.6	3.29e-19	10	267	156	28.839	274	245	dapF	5	264	WP_065866340.1	6
1984	106.569	88.6	3.32e-19	11	292	177	27.055	274	268	dapF	5	289	WP_120357519.1	6
1985	98.9051	88.6	3.34e-19	10	271	153	29.52	274	248	dapF	5	265	WP_125748416.1	6
1986	97.4453	88.6	3.42e-19	10	267	156	28.839	274	245	dapF	5	264	WP_173007595.1	6
1987	97.4453	88.6	3.46e-19	10	267	156	28.839	274	245	dapF	5	264	WP_023190281.1	6
1988	97.4453	88.6	3.49e-19	10	267	156	28.839	274	245	dapF	5	264	WP_023061256.1	6
1989	102.19	88.6	3.67e-19	10	280	174	27.143	274	260	dapF	5	279	WP_172758284.1	6
1990	106.569	88.2	4.43e-19	11	292	177	27.055	274	268	dapF	5	289	WP_103658035.1	6
1991	105.839	88.2	4.58e-19	11	290	179	27.241	274	268	dapF	5	289	WP_089119879.1	6
1992	100	88.2	4.99e-19	12	274	144	29.927	274	245	dapF	5	264	WP_198566445.1	6
1993	105.839	87.8	5.31e-19	11	290	179	27.241	274	268	dapF	5	289	WP_077299828.1	6
1994	106.569	88.2	5.41e-19	11	292	177	27.055	274	268	dapF	5	289	WP_025283477.1	6
1995	105.839	87.8	5.64e-19	11	290	179	27.241	274	268	dapF	5	289	WP_156301017.1	6
1996	105.839	87.8	5.75e-19	12	290	179	27.241	274	268	dapF	5	289	WP_013439609.1	6
1997	107.299	87.8	5.87e-19	11	294	183	26.871	274	268	dapF	1	289	WP_191669455.1	2
1998	100	87.8	6.03e-19	12	274	144	29.927	274	245	dapF	5	264	WP_180860283.1	6
1999	105.839	87.8	6.11e-19	12	290	179	27.241	274	268	dapF	5	289	WP_206349764.1	6
2000	106.569	87.8	6.15e-19	11	292	177	27.055	274	268	dapF	5	289	WP_003628082.1	6
2001	106.569	87.8	6.15e-19	11	292	177	27.055	274	268	dapF	5	289	WP_046814024.1	6
2002	101.46	87.8	6.21e-19	10	278	181	25.54	274	260	dapF	5	279	WP_094496076.1	6
2003	100	87.8	6.21e-19	11	274	146	29.197	274	245	dapF	5	264	WP_198565816.1	6
2004	95.2555	87.8	6.24e-19	9	261	165	28.352	274	247	dapF	6	264	WP_198177911.1	7
2005	105.839	87.8	6.42e-19	11	290	179	27.241	274	268	dapF	5	289	WP_014564933.1	6
2006	105.839	87.8	6.42e-19	12	290	179	27.241	274	268	dapF	5	289	WP_130183467.1	6
2007	105.839	87.8	6.61e-19	12	290	179	27.241	274	268	dapF	5	289	WP_003615205.1	6
2008	97.4453	87.8	7.36e-19	10	267	156	28.839	274	245	dapF	5	264	WP_110554608.1	6
2009	105.839	87.4	7.99e-19	12	290	179	27.241	274	268	dapF	5	289	WP_086355426.1	6
2010	105.839	87.4	8.07e-19	12	290	179	27.241	274	268	dapF	5	289	WP_050952460.1	6
2011	105.839	87.4	8.15e-19	11	290	179	27.241	274	268	dapF	5	289	WP_129335516.1	6
2012	103.65	87.4	9.06e-19	10	284	177	27.113	274	260	dapF	1	279	WP_046325684.1	2
2013	105.839	87.4	9.1e-19	12	290	179	27.241	274	268	dapF	5	289	WP_003614332.1	6
2014	100	87	1.08e-18	12	274	145	29.562	274	245	dapF	5	264	WP_196374095.1	6
2015	88.3212	87	1.19e-18	8	242	142	28.926	274	224	dapF	5	239	WP_110540476.1	6
2016	105.839	87	1.19e-18	11	290	178	27.586	274	268	dapF	5	289	WP_147629656.1	6
2017	98.5401	87	1.2e-18	10	270	152	28.889	274	245	dapF	5	264	WP_198567750.1	6
2018	97.4453	87	1.28e-18	10	267	157	28.464	274	245	dapF	5	264	WP_057731693.1	6
2019	98.5401	87	1.3e-18	10	270	152	28.889	274	245	dapF	5	264	WP_089143338.1	6
2020	97.4453	87	1.34e-18	9	267	157	28.464	274	245	dapF	5	264	WP_110535361.1	6
2021	97.4453	87	1.36e-18	9	267	157	28.464	274	245	dapF	5	264	WP_014918999.1	6
2022	88.3212	86.7	1.49e-18	8	242	142	28.926	274	224	dapF	5	239	WP_173008620.1	6
2023	99.2701	86.7	1.52e-18	11	272	158	28.676	274	245	dapF	1	264	WP_204781281.1	2
2024	99.2701	86.7	1.58e-18	11	272	158	28.676	274	245	dapF	1	264	WP_025006164.1	2
2025	97.4453	86.7	1.6e-18	10	267	162	26.592	274	245	dapF	5	264	WP_025080598.1	6
2026	97.8102	86.7	1.6e-18	11	268	154	29.104	274	245	dapF	5	264	WP_191335576.1	6
2027	105.839	86.7	1.64e-18	12	290	179	27.241	274	268	dapF	5	289	WP_002880328.1	6
2028	102.19	86.7	1.81e-18	10	280	174	27.143	274	260	dapF	5	279	WP_060597996.1	6
2029	102.19	86.7	1.91e-18	10	280	179	25.357	274	260	dapF	5	279	WP_057718053.1	6
2030	100	86.3	1.97e-18	12	274	145	29.562	274	245	dapF	5	264	WP_098035731.1	6
2031	100.73	86.3	2.08e-18	10	276	159	26.449	274	249	dapF	5	268	WP_198204320.1	6
2032	97.4453	86.3	2.35e-18	10	267	157	28.464	274	245	dapF	5	264	WP_205840177.1	6
2033	100	86.3	2.44e-18	12	274	145	29.562	274	245	dapF	5	264	WP_089147511.1	6
2034	100	86.3	2.59e-18	12	274	145	29.562	274	245	dapF	5	264	WP_181576812.1	6
2035	100	86.3	2.59e-18	12	274	145	29.562	274	245	dapF	5	264	WP_023488146.1	6
2036	100	85.9	2.75e-18	12	274	145	29.562	274	245	dapF	5	264	WP_005718898.1	6
2037	106.204	85.9	2.8e-18	12	291	178	27.835	274	265	dapF	1	286	WP_122026648.1	2
2038	100	85.9	2.84e-18	12	274	145	29.562	274	245	dapF	5	264	WP_150399133.1	6
2039	100	85.9	2.86e-18	12	274	145	29.562	274	245	dapF	5	264	WP_191450184.1	6
2040	100	85.9	2.89e-18	12	274	145	29.562	274	245	dapF	5	264	WP_198565050.1	6
2041	100	85.9	2.89e-18	12	274	145	29.562	274	245	dapF	5	264	WP_195921877.1	6
2042	100	85.9	3.01e-18	12	274	145	29.562	274	245	dapF	5	264	WP_100732436.1	6
2043	105.839	85.9	3.31e-18	11	290	180	26.897	274	268	dapF	5	289	WP_072547360.1	6
2044	105.839	85.9	3.34e-18	11	290	179	27.241	274	268	dapF	5	289	WP_003623121.1	6
2045	100	85.9	3.42e-18	12	274	146	29.197	274	245	dapF	5	264	WP_089146711.1	6
2046	101.46	85.9	3.56e-18	10	278	182	25.18	274	260	dapF	5	279	WP_094517045.1	6
2047	96.3504	85.5	3.93e-18	8	264	165	28.03	274	245	dapF	5	268	WP_105448641.1	7
2048	105.839	85.5	4.04e-18	11	290	180	26.897	274	268	dapF	5	289	WP_099278808.1	6
2049	97.0803	85.5	4.24e-18	10	266	170	27.068	274	245	dapF	1	264	WP_046332799.1	2
2050	102.555	85.5	4.24e-18	9	281	179	27.758	274	260	dapF	1	279	WP_174794636.1	2
2051	101.46	85.5	4.56e-18	10	278	181	25.54	274	260	dapF	5	279	WP_094498917.1	6
2052	102.19	85.5	4.59e-18	10	280	175	26.786	274	260	dapF	5	279	WP_120490389.1	6
2053	96.3504	85.1	5.18e-18	8	264	165	28.03	274	245	dapF	5	268	WP_105451142.1	7
2054	101.46	85.1	5.84e-18	10	278	182	25.18	274	260	dapF	5	279	WP_094503339.1	6
2055	105.839	84.7	6.49e-18	11	290	180	26.897	274	268	dapF	5	289	WP_035184492.1	6
2056	101.46	84.7	7.78e-18	10	278	182	25.18	274	260	dapF	5	279	WP_210145138.1	6
2057	95.6204	83.2	2.32e-17	11	262	158	28.626	274	245	dapF	5	259	WP_154486421.1	6
2058	106.204	83.2	2.78e-17	12	291	179	27.491	274	265	dapF	1	286	WP_110446792.1	2
2059	103.285	82.8	3.25e-17	10	283	179	26.855	274	260	dapF	1	279	WP_122038167.1	2
2060	98.5401	82.8	3.35e-17	10	270	167	27.037	274	247	dapF	2	266	WP_080881906.1	3
2061	98.5401	82.8	3.41e-17	10	270	166	27.407	274	247	dapF	2	266	WP_006351257.1	3
2062	103.285	82.8	3.7e-17	10	283	180	26.502	274	260	dapF	1	279	WP_187157055.1	2
2063	101.46	82.8	3.73e-17	10	278	183	24.82	274	260	dapF	5	279	WP_153938824.1	6
2064	88.6861	82.8	3.84e-17	8	243	156	25.514	274	224	dapF	1	237	WP_144355165.1	1
2065	100	82.4	5.58e-17	12	274	146	29.197	274	245	dapF	5	264	WP_065990405.1	6
2066	87.9562	82.4	5.81e-17	8	241	148	28.631	274	224	dapF	2	237	WP_098045060.1	3
2067	105.839	82	8.04e-17	12	290	181	26.552	274	268	dapF	5	289	WP_025895667.1	6
2068	95.6204	81.6	8.45e-17	11	262	159	28.244	274	245	dapF	5	259	WP_008461537.1	6
2069	87.2263	81.6	9.3e-17	7	239	147	27.615	274	223	dapF	5	238	WP_169461492.1	6
2070	95.6204	81.3	1.36e-16	11	262	159	28.244	274	245	dapF	5	259	WP_009557851.1	6
2071	103.285	80.9	1.91e-16	10	283	180	26.502	274	260	dapF	1	279	WP_198202948.1	2
2072	97.4453	80.5	2.98e-16	9	267	161	26.966	274	245	dapF	5	264	WP_007125432.1	6
2073	97.0803	79.7	5.34e-16	10	266	167	27.444	274	245	dapF	2	264	WP_153930195.1	3
2074	88.3212	79	9.4e-16	10	242	152	28.099	274	224	dapF	1	239	WP_076462246.1	2
2075	97.4453	77	3.58e-15	11	267	165	27.715	274	245	dapF	2	264	WP_191667678.1	3
2076	105.839	77.4	3.58e-15	10	290	189	23.793	274	268	dapF	5	289	WP_025014348.1	6
2077	96.7153	77	4.69e-15	9	265	171	26.415	274	245	dapF	1	262	WP_070650873.1	2
2078	107.299	76.6	5.08e-15	10	294	193	23.469	274	268	dapF	1	289	WP_013641758.1	2
2079	96.7153	76.6	5.22e-15	10	265	168	27.547	274	245	dapF	1	262	WP_025013854.1	2
2080	107.299	76.3	7.34e-15	10	294	193	23.469	274	268	dapF	1	289	WP_170088770.1	2
2081	109.489	76.3	7.49e-15	11	300	192	23.667	274	273	dapF	5	299	WP_014565743.1	6
2082	97.4453	76.3	8.17e-15	9	267	166	25.094	274	245	dapF	5	264	WP_013854286.1	6
2083	107.299	75.9	1.09e-14	10	294	193	23.469	274	268	dapF	1	289	WP_202018249.1	2
2084	89.4161	75.9	1.18e-14	9	245	145	26.122	274	224	dapF	5	239	WP_125978640.1	6
2085	95.9854	75.5	1.23e-14	8	263	165	27.376	274	245	dapF	5	264	WP_103752565.1	6
2086	105.839	75.5	1.28e-14	10	290	189	23.793	274	268	dapF	5	289	WP_013437669.1	6
2087	105.839	75.5	1.31e-14	10	290	189	23.793	274	268	dapF	5	289	WP_056940320.1	6
2088	105.839	75.5	1.4e-14	10	290	189	23.793	274	268	dapF	5	289	WP_046433196.1	6
2089	105.839	75.1	2.28e-14	10	290	189	23.793	274	268	dapF	5	289	WP_136860335.1	6
2090	109.489	74.7	2.71e-14	11	300	192	23.667	274	273	dapF	5	299	WP_130898845.1	6
2091	89.4161	74.7	2.95e-14	9	245	146	25.714	274	224	dapF	5	239	WP_003546870.1	6
2092	101.095	72.4	1.6e-13	11	277	167	25.632	274	245	dapF	1	271	WP_203630384.1	2
2093	104.745	70.9	5.76e-13	12	287	168	26.132	274	260	dapF	5	279	WP_180869721.1	6
2094	96.7153	70.1	1.1e-12	9	265	175	24.906	274	245	dapF	1	262	WP_047675735.1	2
2095	101.825	69.3	2.13e-12	9	279	181	25.09	274	260	dapF	5	279	WP_154547363.1	6
2096	87.9562	68.9	2.95e-12	9	241	161	24.896	274	225	dapF	1	238	WP_005710897.1	2
2097	87.9562	68.9	3.09e-12	8	241	163	24.066	274	225	dapF	1	238	WP_005690250.1	2
2098	87.9562	68.6	3.53e-12	9	241	161	24.896	274	225	dapF	1	238	WP_014568952.1	2
2099	87.9562	68.2	4.74e-12	9	241	161	24.896	274	225	dapF	1	238	WP_108299179.1	2
2100	87.2263	68.2	5.26e-12	8	239	166	23.849	274	225	dapF	1	238	WP_005687022.1	2
2101	88.6861	67.8	6.24e-12	9	243	158	25.103	274	225	dapF	1	238	WP_005716371.1	2
2102	87.2263	67.8	6.67e-12	9	239	161	24.268	274	223	dapF	1	236	WP_070550653.1	2
2103	87.9562	67	1.09e-11	9	241	160	25.311	274	225	dapF	1	238	WP_012490803.1	2
2104	87.9562	65.9	2.73e-11	9	241	162	24.481	274	225	dapF	1	238	WP_003582923.1	2
2105	87.9562	65.1	6.2e-11	9	241	162	24.481	274	225	dapF	1	238	WP_003577303.1	2
2141	76.2963	51.2	3.32e-08	3	103	60	31.068	135	108	dicA	8	95	WP_025012263.1	2
2142	76.2963	50.1	1.1e-07	3	103	61	30.097	135	108	dicA	8	95	WP_003648015.1	2
2641	100.428	375	1.57e-125	8	469	233	43.497	467	467	dnaA	4	444	WP_174792473.1	3
2642	99.5717	373	1.13e-124	6	465	233	43.226	467	461	dnaA	5	448	WP_105451964.1	7
2643	99.5717	370	1.15e-123	6	465	234	43.011	467	461	dnaA	5	448	WP_105449467.1	7
2644	98.7152	365	8.11e-122	7	461	230	43.384	467	461	dnaA	4	438	WP_137630573.1	6
2645	99.5717	365	1.04e-121	5	465	240	42.151	467	459	dnaA	4	450	WP_203630009.1	6
2646	77.0878	362	9.28e-121	2	360	173	50.556	467	461	dnaA	107	443	WP_211089000.1	84
2647	75.1606	360	1.85e-119	2	351	164	50.997	467	461	dnaA	119	463	WP_198204823.1	113
2648	72.591	358	4.84e-119	2	339	159	52.212	467	461	dnaA	126	444	WP_211089225.1	106
2649	99.3576	354	1.44e-117	6	464	235	43.966	467	465	dnaA	4	445	WP_034530628.1	5
2650	73.0193	350	3.36e-116	0	341	169	50.44	467	461	dnaA	121	430	WP_169461567.1	90
2651	72.591	351	4.37e-116	2	339	158	51.032	467	460	dnaA	130	464	WP_164508413.1	126
2652	72.8051	350	1.02e-115	2	340	163	51.176	467	467	dnaA	130	455	WP_021356229.1	117
2653	72.8051	350	1.21e-115	2	340	163	51.176	467	467	dnaA	130	455	WP_003641628.1	117
2654	99.1435	349	1.33e-115	6	463	238	40.605	467	461	dnaA	5	438	WP_155287559.1	7
2655	98.9293	349	1.94e-115	8	462	233	42.424	467	455	dnaA	5	454	WP_156404230.1	15
2656	73.6617	346	2.47e-114	2	344	162	51.453	467	461	dnaA	123	443	WP_156646765.1	100
2657	73.4475	346	3.92e-114	2	343	166	49.563	467	455	dnaA	120	442	WP_027825041.1	100
2658	77.9443	345	7.3e-114	3	364	172	49.451	467	458	dnaA	107	447	WP_107739396.1	84
2659	95.2891	343	3.37e-113	4	445	235	42.472	467	446	dnaA	4	433	WP_081536600.1	8
2660	95.2891	341	2.69e-112	4	445	236	42.247	467	446	dnaA	4	433	WP_098183839.1	8
2661	67.666	340	4.9e-112	1	316	153	51.266	467	446	dnaA	132	420	WP_209315117.1	105
2662	67.666	339	1.15e-111	1	316	154	50.949	467	446	dnaA	132	420	WP_209315164.1	105
2663	71.7345	339	1.27e-111	1	335	165	50.448	467	455	dnaA	122	441	WP_008471440.1	107
2664	80.7281	339	2.1e-111	4	377	185	47.215	467	455	dnaA	82	443	WP_187158195.1	78
2665	78.5867	339	2.1e-111	3	367	185	48.229	467	465	dnaA	104	452	WP_144354478.1	86
2666	80.7281	339	2.17e-111	4	377	185	47.215	467	455	dnaA	82	443	WP_109714937.1	78
2667	80.7281	339	2.17e-111	4	377	185	47.215	467	455	dnaA	82	443	WP_122033891.1	78
2668	67.666	339	2.26e-111	1	316	154	50.949	467	446	dnaA	132	434	WP_006586046.1	119
2669	80.7281	338	3.06e-111	4	377	185	47.215	467	455	dnaA	82	443	WP_074426157.1	78
2670	82.4411	338	3.27e-111	2	385	198	45.714	467	465	dnaA	82	452	WP_201330180.1	78
2671	80.7281	338	3.84e-111	4	377	186	46.95	467	455	dnaA	82	443	WP_198183592.1	78
2672	80.7281	338	4.33e-111	4	377	185	47.215	467	455	dnaA	82	443	WP_198188199.1	78
2673	77.9443	337	6.4e-111	2	364	179	47.802	467	465	dnaA	103	452	WP_077301005.1	99
2674	67.666	337	7.91e-111	1	316	154	50.949	467	446	dnaA	132	420	WP_205838812.1	105
2675	67.666	337	1.11e-110	1	316	154	50.949	467	446	dnaA	132	434	WP_006588793.1	119
2676	80.7281	337	1.13e-110	4	377	187	46.684	467	455	dnaA	82	443	WP_046305682.1	78
2677	82.4411	337	1.2e-110	2	385	199	45.455	467	465	dnaA	82	452	WP_201336281.1	78
2678	67.666	337	1.21e-110	1	316	154	50.949	467	446	dnaA	132	434	WP_006588191.1	119
2679	80.5139	337	1.34e-110	2	376	195	46.809	467	465	dnaA	91	452	WP_025895694.1	81
2680	80.5139	337	1.66e-110	2	376	195	46.809	467	465	dnaA	91	452	WP_002879422.1	81
2681	75.1606	336	2.15e-110	2	351	179	48.148	467	466	dnaA	119	453	WP_040457206.1	103
2682	71.5203	336	2.45e-110	1	334	167	49.701	467	455	dnaA	123	442	WP_117118250.1	109
2683	80.0857	336	2.53e-110	3	374	186	47.326	467	465	dnaA	96	452	WP_008472874.1	86
2684	77.9443	336	2.67e-110	2	364	180	47.527	467	465	dnaA	103	452	WP_003612619.1	99
2685	77.9443	336	3.24e-110	2	364	180	47.527	467	465	dnaA	103	452	WP_003622141.1	99
2686	77.9443	335	3.94e-110	2	364	180	47.527	467	465	dnaA	103	452	WP_013438859.1	99
2687	80.5139	335	4.25e-110	2	376	195	46.809	467	465	dnaA	91	452	WP_191669113.1	81
2688	77.9443	335	4.39e-110	2	364	180	47.527	467	465	dnaA	103	452	WP_118979849.1	99
2689	79.6574	335	5.55e-110	3	372	191	46.505	467	455	dnaA	87	444	WP_206487736.1	78
2690	67.666	335	5.68e-110	1	316	155	50.633	467	446	dnaA	132	434	WP_006587524.1	119
2691	79.6574	335	5.92e-110	3	372	191	46.505	467	455	dnaA	87	444	WP_060458989.1	78
2692	79.6574	335	6.05e-110	3	372	191	46.505	467	455	dnaA	87	444	WP_056969892.1	78
2693	78.3726	335	6.07e-110	3	366	185	46.721	467	455	dnaA	93	441	WP_057809102.1	83
2694	71.7345	335	6.66e-110	1	335	167	49.851	467	465	dnaA	132	454	WP_008459575.1	120
2695	79.015	335	7.4e-110	3	369	191	46.341	467	465	dnaA	100	456	WP_154548924.1	92
2696	71.7345	335	7.67e-110	1	335	167	49.851	467	465	dnaA	132	454	WP_009557435.1	120
2697	80.5139	335	7.78e-110	2	376	196	46.543	467	465	dnaA	91	452	WP_072546819.1	81
2698	71.7345	335	8.21e-110	1	335	166	50.149	467	465	dnaA	132	452	WP_057799244.1	118
2699	99.5717	334	1.04e-109	5	465	248	40	467	466	dnaA	4	444	WP_180871090.1	9
2700	80.5139	334	1.1e-109	2	376	196	46.543	467	465	dnaA	91	452	WP_003616391.1	81
2701	80.5139	334	1.14e-109	2	376	196	46.543	467	465	dnaA	91	452	WP_050889299.1	81
2702	77.9443	334	1.38e-109	2	364	180	47.527	467	465	dnaA	103	452	WP_138463688.1	99
2703	78.3726	334	1.95e-109	3	366	186	46.448	467	455	dnaA	93	441	WP_004039889.1	83
2704	77.9443	334	1.97e-109	2	364	181	47.253	467	465	dnaA	103	452	WP_138490786.1	99
2705	69.5931	333	2.08e-109	1	325	160	50.462	467	455	dnaA	132	442	WP_003651623.1	118
2706	70.6638	333	2.2e-109	0	330	171	48.182	467	461	dnaA	132	432	WP_003682297.1	103
2707	98.2869	333	2.37e-109	9	459	234	42.048	467	461	dnaA	4	433	WP_076460264.1	6
2708	71.7345	333	3.31e-109	1	335	167	49.851	467	465	dnaA	132	453	WP_103752638.1	119
2709	79.2291	333	4.28e-109	2	370	193	46.486	467	455	dnaA	87	443	WP_056940917.1	78
2710	79.2291	333	5.38e-109	2	370	192	46.757	467	455	dnaA	87	443	WP_172981878.1	78
2711	99.7859	332	5.5e-109	9	466	237	42.06	467	467	dnaA	4	440	WP_098046243.1	6
2712	99.7859	332	6.12e-109	9	466	237	42.06	467	467	dnaA	4	440	WP_003670202.1	6
2713	97.6445	332	6.25e-109	7	456	244	41.228	467	455	dnaA	5	443	WP_038520426.1	7
2714	69.5931	332	6.38e-109	1	325	160	50.462	467	455	dnaA	132	429	WP_122021096.1	105
2715	80.2998	333	7.56e-109	2	375	195	45.333	467	455	dnaA	82	458	WP_118895862.1	93
2716	80.2998	332	8.27e-109	3	375	194	45.6	467	455	dnaA	82	444	WP_122058136.1	79
2717	69.5931	332	8.85e-109	1	325	160	50.462	467	455	dnaA	132	442	WP_063507221.1	118
2718	80.2998	332	1.03e-108	3	375	194	45.6	467	455	dnaA	82	458	WP_090093308.1	93
2719	79.2291	332	1.11e-108	2	370	193	46.486	467	455	dnaA	87	443	WP_013854929.1	78
2720	79.4433	332	1.2e-108	2	371	194	46.361	467	465	dnaA	96	452	WP_103660583.1	86
2721	99.7859	331	1.22e-108	7	466	237	42.06	467	467	dnaA	4	440	WP_153709414.1	6
2722	81.3704	332	1.45e-108	2	380	201	45.789	467	465	dnaA	87	453	WP_087235770.1	78
2723	69.5931	332	1.5e-108	1	325	160	50.462	467	455	dnaA	132	444	WP_122024276.1	120
2724	79.2291	332	1.53e-108	2	370	193	46.486	467	455	dnaA	87	443	WP_172983503.1	78
2725	69.5931	331	1.83e-108	1	325	161	50.154	467	455	dnaA	132	432	WP_144770522.1	108
2726	69.5931	331	1.89e-108	1	325	161	50.154	467	455	dnaA	132	442	WP_086874534.1	118
2727	70.0214	331	1.95e-108	2	327	155	50.459	467	457	dnaA	132	438	WP_142777789.1	118
2728	69.5931	331	2.15e-108	1	325	161	50.154	467	455	dnaA	132	442	WP_153938878.1	118
2729	69.5931	331	2.22e-108	1	325	161	50.154	467	455	dnaA	132	442	WP_094503106.1	118
2730	69.5931	331	2.22e-108	1	325	161	50.154	467	455	dnaA	132	442	WP_094499255.1	118
2731	69.5931	331	2.29e-108	1	325	161	50.154	467	455	dnaA	132	442	WP_049150023.1	118
2732	69.5931	331	2.55e-108	1	325	161	50.154	467	455	dnaA	132	442	WP_057718508.1	118
2733	69.5931	331	2.78e-108	1	325	161	50.154	467	455	dnaA	132	442	WP_087712531.1	118
2734	69.5931	331	2.81e-108	1	325	161	50.154	467	455	dnaA	132	442	WP_048685853.1	118
2735	69.5931	331	3.07e-108	1	325	161	50.154	467	455	dnaA	132	442	WP_061400311.1	118
2736	69.5931	330	3.27e-108	1	325	161	50.154	467	455	dnaA	132	442	WP_004898273.1	118
2737	79.2291	331	3.3e-108	2	370	193	46.486	467	455	dnaA	87	443	WP_020828856.1	78
2738	81.3704	330	3.37e-108	2	380	202	45.526	467	465	dnaA	87	453	WP_056945596.1	78
2739	80.9422	330	3.41e-108	4	378	189	47.09	467	465	dnaA	89	453	WP_151495357.1	86
2740	69.5931	330	3.45e-108	1	325	161	50.154	467	455	dnaA	132	442	WP_020807245.1	118
2741	69.5931	330	3.53e-108	1	325	161	50.154	467	455	dnaA	132	442	WP_151498138.1	118
2742	69.5931	330	3.61e-108	1	325	161	50.154	467	455	dnaA	132	442	WP_087284635.1	118
2743	79.2291	330	3.68e-108	2	370	194	46.216	467	455	dnaA	87	443	WP_095342227.1	78
2744	69.5931	330	3.89e-108	1	325	161	50.154	467	455	dnaA	132	442	WP_034525312.1	118
2745	69.5931	330	4.33e-108	1	325	161	50.154	467	455	dnaA	132	442	WP_095182574.1	118
2746	74.5182	330	4.37e-108	2	348	175	48.851	467	455	dnaA	111	443	WP_109585627.1	96
2747	78.8009	330	4.72e-108	4	368	181	47.826	467	455	dnaA	89	443	WP_150398071.1	86
2748	81.3704	330	4.77e-108	2	380	202	45.526	467	465	dnaA	87	453	WP_087176515.1	78
2749	74.5182	330	4.93e-108	2	348	176	48.563	467	455	dnaA	111	443	WP_198180706.1	96
2750	78.8009	330	5.03e-108	4	368	181	47.826	467	455	dnaA	89	443	WP_035442826.1	86
2751	78.8009	330	5.03e-108	4	368	181	47.826	467	455	dnaA	89	443	WP_188905838.1	86
2752	78.8009	330	5.09e-108	3	368	182	47.554	467	455	dnaA	89	443	WP_013085585.1	86
2753	79.8715	330	5.2e-108	3	373	190	46.113	467	455	dnaA	87	443	WP_056940289.1	78
2754	78.8009	330	5.31e-108	4	368	181	47.826	467	455	dnaA	89	443	WP_195923089.1	86
2755	99.7859	329	5.99e-108	7	466	238	41.845	467	467	dnaA	4	440	WP_153929852.1	6
2756	79.8715	330	6.18e-108	3	373	190	46.113	467	455	dnaA	87	443	WP_013436841.1	78
2757	78.8009	330	6.38e-108	4	368	181	47.826	467	455	dnaA	89	443	WP_005721034.1	86
2758	74.5182	330	7.04e-108	2	348	175	48.851	467	455	dnaA	111	443	WP_034978615.1	96
2759	78.3726	330	7.35e-108	2	366	190	46.721	467	455	dnaA	91	443	WP_097550400.1	82
2760	74.5182	330	7.67e-108	2	348	176	48.563	467	455	dnaA	111	443	WP_046331320.1	96
2761	78.8009	330	9.02e-108	4	368	181	47.826	467	455	dnaA	89	443	WP_198566806.1	86
2762	81.3704	329	9.42e-108	2	380	202	45.526	467	465	dnaA	87	453	WP_191451351.1	78
2763	71.7345	329	1.05e-107	1	335	168	49.552	467	465	dnaA	132	453	WP_187154191.1	119
2764	79.2291	329	1.32e-107	2	370	194	46.216	467	455	dnaA	87	443	WP_138427263.1	78
2765	80.2998	329	1.45e-107	2	375	194	45.6	467	455	dnaA	82	443	WP_174794579.1	78
2766	79.2291	329	1.62e-107	2	370	194	46.216	467	455	dnaA	87	443	WP_172988144.1	78
2767	79.2291	329	1.72e-107	2	370	194	46.216	467	455	dnaA	87	443	WP_014917982.1	78
2768	80.9422	329	1.84e-107	2	378	200	45.767	467	455	dnaA	79	443	WP_201725410.1	70
2769	80.9422	328	2.05e-107	4	378	189	47.09	467	465	dnaA	89	453	WP_208583696.1	86
2770	79.2291	328	2.07e-107	2	370	194	46.216	467	455	dnaA	87	443	WP_172985127.1	78
2771	69.5931	328	2.14e-107	1	325	162	49.846	467	455	dnaA	132	442	WP_094497960.1	118
2772	79.2291	328	2.19e-107	2	370	194	46.216	467	455	dnaA	87	443	WP_046813726.1	78
2773	80.2998	328	2.21e-107	2	375	195	45.333	467	455	dnaA	82	443	WP_198202896.1	78
2774	69.5931	328	2.29e-107	1	325	162	49.846	467	455	dnaA	132	442	WP_035425091.1	118
2775	83.2976	328	2.36e-107	3	389	207	44.987	467	465	dnaA	79	453	WP_011253999.1	70
2776	68.9507	328	2.49e-107	1	322	159	50.311	467	455	dnaA	135	442	WP_012845401.1	121
2777	80.9422	328	2.54e-107	4	378	189	47.09	467	465	dnaA	89	453	WP_005726677.1	86
2778	79.2291	328	2.54e-107	2	370	194	46.216	467	455	dnaA	87	443	WP_025283126.1	78
2779	69.5931	328	2.69e-107	1	325	160	50.462	467	455	dnaA	132	443	WP_046323973.1	119
2780	69.5931	328	2.99e-107	1	325	160	50.462	467	455	dnaA	132	443	WP_122025396.1	119
2781	69.5931	328	3.09e-107	1	325	160	50.462	467	455	dnaA	132	443	WP_122037046.1	119
2782	71.9486	328	3.21e-107	1	336	170	49.107	467	466	dnaA	132	451	WP_025080720.1	116
2783	74.5182	328	3.92e-107	2	348	176	48.563	467	455	dnaA	111	443	WP_045927249.1	96
2784	70.2355	327	4.61e-107	1	328	167	48.78	467	455	dnaA	129	435	WP_025013650.1	108
2785	74.5182	328	4.61e-107	2	348	176	48.563	467	455	dnaA	111	443	WP_187160671.1	96
2786	81.5846	328	5.19e-107	4	381	197	45.669	467	455	dnaA	76	443	WP_122017512.1	72
2787	79.2291	327	5.54e-107	2	370	195	45.946	467	455	dnaA	87	443	WP_110534876.1	78
2788	80.9422	327	1.07e-106	2	378	200	45.767	467	455	dnaA	79	443	WP_103658414.1	70
2789	79.4433	327	1.26e-106	2	371	197	45.553	467	465	dnaA	96	452	WP_009559174.1	86
2790	69.5931	327	1.3e-106	1	325	162	49.846	467	455	dnaA	132	442	WP_035430130.1	118
2791	79.2291	326	1.53e-106	2	370	195	45.946	467	455	dnaA	87	443	WP_120357028.1	78
2792	69.5931	326	1.96e-106	1	325	161	50.154	467	455	dnaA	132	443	WP_198212774.1	119
2793	69.5931	326	2.54e-106	1	325	162	49.846	467	455	dnaA	132	443	WP_201247583.1	119
2794	79.2291	326	2.8e-106	2	370	195	45.946	467	455	dnaA	87	443	WP_152723113.1	78
2795	79.2291	325	4.36e-106	2	370	195	45.946	467	455	dnaA	87	443	WP_012211193.1	78
2796	79.2291	325	4.65e-106	2	370	195	45.946	467	455	dnaA	87	443	WP_065866720.1	78
2797	70.6638	324	5.38e-106	0	330	165	50	467	461	dnaA	132	433	WP_003716310.1	104
2798	79.8715	325	6.93e-106	3	373	192	45.576	467	455	dnaA	87	443	WP_025014299.1	78
2799	69.5931	324	1.03e-105	1	325	163	49.538	467	455	dnaA	132	443	WP_040529486.1	119
2800	79.8715	324	1.1e-105	3	373	193	45.308	467	455	dnaA	87	443	WP_202017970.1	78
2801	73.8758	322	1.2e-104	2	345	173	46.957	467	455	dnaA	121	441	WP_006730799.1	97
2802	69.5931	320	3.62e-104	1	325	166	48.615	467	455	dnaA	132	441	WP_006729294.1	117
2803	69.5931	320	3.81e-104	1	325	166	48.615	467	455	dnaA	132	442	WP_009310563.1	118
2804	69.5931	320	3.95e-104	1	325	166	48.615	467	455	dnaA	132	441	WP_006736154.1	117
2805	70.2355	320	4.29e-104	1	328	165	49.39	467	455	dnaA	129	435	WP_047106740.1	108
2806	70.4497	320	5.11e-104	1	329	167	48.936	467	455	dnaA	128	447	WP_099974102.1	119
2807	73.8758	320	6.21e-104	2	345	174	46.667	467	455	dnaA	121	441	WP_164799282.1	97
2808	67.8801	318	2.41e-103	1	317	156	50.473	467	444	dnaA	129	424	WP_003568444.1	108
2809	69.5931	317	3.97e-103	1	325	165	48.923	467	455	dnaA	132	441	WP_209687611.1	117
2810	67.8801	317	5.36e-103	1	317	156	50.473	467	444	dnaA	129	424	WP_012490751.1	108
2811	70.2355	317	5.78e-103	1	328	166	49.085	467	455	dnaA	129	435	WP_005714275.1	108
2812	70.2355	317	6.58e-103	1	328	166	49.085	467	455	dnaA	129	435	WP_005685692.1	108
2813	70.2355	317	7.65e-103	1	328	166	49.085	467	455	dnaA	129	435	WP_005716640.1	108
2814	74.3041	312	1.8e-101	3	347	171	47.55	467	434	dnaA	89	422	WP_150398387.1	86
2815	34.4754	54.7	3.61e-07	4	161	110	25.466	467	278	dnaA	127	235	WP_004895212.1	76
2816	34.9036	50.1	1.38e-05	8	163	94	29.448	467	237	dnaA	86	231	WP_180871798.1	79
3141	96.8153	393	2.03e-132	7	456	226	45.614	471	466	dnaB	27	459	WP_070544016.1	10
3142	96.8153	392	5.05e-132	7	456	228	45.175	471	466	dnaB	27	459	WP_005687037.1	10
3143	96.8153	392	6.7e-132	7	456	226	45.614	471	466	dnaB	27	459	WP_005690229.1	10
3144	97.0276	390	4.11e-131	7	457	229	44.858	471	466	dnaB	27	460	WP_003607392.1	10
3145	96.8153	389	4.48e-131	7	456	229	44.956	471	466	dnaB	27	459	WP_010490034.1	10
3146	96.8153	389	5.75e-131	7	456	227	45.395	471	466	dnaB	27	459	WP_070552570.1	10
3147	94.6921	389	6.7e-131	5	446	229	45.291	471	460	dnaB	25	448	WP_174792425.1	8
3148	97.0276	389	1.02e-130	7	457	229	44.858	471	466	dnaB	27	460	WP_003562690.1	10
3149	96.8153	387	3.64e-130	7	456	229	44.956	471	466	dnaB	27	459	WP_039639747.1	10
3150	97.8769	375	1.81e-125	8	461	225	44.685	471	467	dnaB	26	459	WP_034983739.1	10
3151	98.0892	375	2.43e-125	7	462	235	44.372	471	464	dnaB	18	456	WP_011666835.1	2
3152	95.1168	374	4.61e-125	8	448	227	45.313	471	460	dnaB	25	449	WP_046315101.1	8
3153	97.0276	372	3.24e-124	8	457	229	44.858	471	467	dnaB	26	458	WP_098034604.1	10
3154	99.5754	370	2.44e-123	6	469	237	42.644	471	467	dnaB	25	470	WP_003641638.1	8
3155	99.7877	370	3.56e-123	6	470	237	42.553	471	467	dnaB	25	471	WP_047672431.1	8
3156	99.7877	370	4.32e-123	6	470	237	42.553	471	467	dnaB	25	471	WP_057717225.1	8
3157	99.5754	369	5.25e-123	6	469	237	42.644	471	467	dnaB	25	470	WP_105451975.1	8
3158	98.5138	369	5.59e-123	6	464	239	43.534	471	464	dnaB	18	459	WP_168850369.1	2
3159	97.8769	368	1.14e-122	7	461	235	42.733	471	464	dnaB	25	460	WP_057769190.1	8
3160	96.3907	368	1.86e-122	7	454	233	44.273	471	464	dnaB	25	455	WP_137630585.1	8
3161	95.7537	367	3.25e-122	7	451	227	44.346	471	462	dnaB	28	452	WP_074426146.1	10
3162	96.1783	366	4.18e-122	7	453	242	42.163	471	464	dnaB	25	452	WP_099974113.1	7
3163	94.2675	366	4.6e-122	8	444	230	44.369	471	462	dnaB	28	445	WP_006730827.1	10
3164	98.5138	367	5e-122	6	464	240	43.319	471	464	dnaB	18	459	WP_168899910.1	2
3165	95.1168	366	5.24e-122	7	448	229	44.196	471	462	dnaB	28	449	WP_011161254.1	10
3166	99.7877	366	7.79e-122	6	470	238	42.34	471	467	dnaB	25	471	WP_105449481.1	8
3167	95.1168	366	8.08e-122	7	448	230	43.973	471	462	dnaB	28	449	WP_034978646.1	10
3168	94.2675	365	8.63e-122	8	444	231	44.144	471	462	dnaB	28	445	WP_006729283.1	10
3169	95.1168	365	1.36e-121	7	448	230	43.973	471	462	dnaB	28	449	WP_198180720.1	10
3170	94.2675	365	1.44e-121	8	444	231	44.144	471	462	dnaB	28	445	WP_006732073.1	10
3171	95.1168	365	1.45e-121	7	448	230	43.973	471	462	dnaB	28	449	WP_109585633.1	10
3172	94.2675	365	1.62e-121	8	444	231	44.144	471	462	dnaB	28	445	WP_006734298.1	10
3173	96.8153	365	1.65e-121	7	456	233	44.079	471	464	dnaB	25	457	WP_168925326.1	8
3174	94.2675	365	1.77e-121	8	444	231	44.144	471	462	dnaB	28	445	WP_006731376.1	10
3175	95.7537	365	2.28e-121	7	451	227	44.346	471	462	dnaB	28	452	WP_006351695.1	10
3176	95.966	365	2.51e-121	8	452	227	44.248	471	462	dnaB	28	453	WP_204780893.1	10
3177	95.966	365	2.86e-121	8	452	227	44.248	471	462	dnaB	28	453	WP_087176507.1	10
3178	95.966	364	3.15e-121	8	452	227	44.248	471	462	dnaB	28	453	WP_172987184.1	10
3179	95.966	364	3.33e-121	8	452	227	44.248	471	462	dnaB	28	453	WP_014562770.1	10
3180	95.966	364	3.34e-121	8	452	224	44.69	471	462	dnaB	28	452	WP_187158191.1	10
3181	95.966	364	3.75e-121	7	452	229	43.805	471	462	dnaB	28	453	WP_014917991.1	10
3182	95.7537	364	3.84e-121	7	451	228	44.124	471	462	dnaB	28	452	WP_122033905.1	10
3183	95.7537	364	4.01e-121	7	451	228	44.124	471	462	dnaB	28	452	WP_198183606.1	10
3184	95.966	364	4.36e-121	8	452	227	44.248	471	462	dnaB	28	453	WP_172982260.1	10
3185	95.966	364	4.91e-121	8	452	227	44.248	471	462	dnaB	28	453	WP_057730720.1	10
3186	95.7537	364	4.93e-121	7	451	228	44.124	471	462	dnaB	28	452	WP_046305721.1	10
3187	97.6645	364	5.7e-121	7	460	242	42.391	471	460	dnaB	18	456	WP_169461557.1	3
3188	95.966	364	5.72e-121	8	452	227	44.248	471	462	dnaB	28	453	WP_025006349.1	10
3189	94.2675	363	5.75e-121	8	444	231	44.144	471	462	dnaB	28	445	WP_006737492.1	10
3190	95.966	364	5.84e-121	8	452	227	44.248	471	462	dnaB	28	453	WP_110534868.1	10
3191	95.3291	363	6.06e-121	7	449	228	44.321	471	462	dnaB	28	450	WP_156661108.1	10
3192	95.3291	363	7.94e-121	7	449	229	44.098	471	462	dnaB	28	450	WP_060458996.1	10
3193	95.1168	363	8.57e-121	7	448	231	43.75	471	462	dnaB	28	449	WP_045927257.1	10
3194	94.9045	363	9.27e-121	7	447	231	43.848	471	462	dnaB	28	448	WP_094523687.1	10
3195	95.966	363	1.03e-120	8	452	227	44.248	471	462	dnaB	28	453	WP_087363425.1	10
3196	95.966	363	1.1e-120	8	452	228	44.027	471	462	dnaB	28	453	WP_172987758.1	10
3197	96.603	363	1.27e-120	5	455	236	43.297	471	464	dnaB	27	461	WP_056944985.1	12
3198	95.966	363	1.39e-120	8	452	228	44.027	471	462	dnaB	28	453	WP_152723106.1	10
3199	95.966	363	1.5e-120	8	452	230	43.584	471	462	dnaB	28	453	WP_013854918.1	10
3200	95.1168	362	1.54e-120	8	448	232	43.527	471	462	dnaB	28	449	WP_008471426.1	10
3201	95.966	363	1.7e-120	6	452	235	42.478	471	460	dnaB	28	455	WP_003716299.1	10
3202	95.966	362	2.12e-120	8	452	228	44.027	471	462	dnaB	28	453	WP_172995719.1	10
3203	95.7537	362	2.44e-120	7	451	228	44.124	471	462	dnaB	28	452	WP_080880964.1	10
3204	94.6921	362	3.25e-120	6	446	237	43.049	471	462	dnaB	28	449	WP_209687623.1	10
3205	95.1168	362	3.78e-120	7	448	231	43.75	471	462	dnaB	28	449	WP_046323983.1	10
3206	95.1168	362	3.91e-120	7	448	232	43.527	471	462	dnaB	28	449	WP_038520455.1	10
3207	95.1168	362	3.95e-120	7	448	231	43.75	471	462	dnaB	28	449	WP_174794574.1	10
3208	95.966	362	4.11e-120	8	452	230	43.584	471	462	dnaB	28	453	WP_095342223.1	10
3209	95.966	361	5.38e-120	8	452	228	44.027	471	462	dnaB	28	453	WP_065866715.1	10
3210	95.966	361	6.4e-120	8	452	228	44.027	471	462	dnaB	28	453	WP_012211203.1	10
3211	95.966	360	1.09e-119	8	452	228	44.027	471	462	dnaB	28	453	WP_173009023.1	10
3212	95.966	360	1.14e-119	8	452	229	43.805	471	462	dnaB	28	453	WP_003624875.1	10
3213	95.966	360	1.54e-119	8	452	229	43.805	471	462	dnaB	28	453	WP_103658973.1	10
3214	96.1783	360	2.28e-119	8	453	226	44.15	471	462	dnaB	28	453	WP_009559185.1	10
3215	95.966	359	2.88e-119	8	452	229	43.805	471	462	dnaB	28	453	WP_110582043.1	10
3216	95.7537	359	3.17e-119	9	451	225	44.568	471	462	dnaB	28	451	WP_144354488.1	10
3217	95.966	359	3.32e-119	8	452	228	44.027	471	462	dnaB	28	453	WP_172985434.1	10
3218	95.1168	359	3.8e-119	7	448	232	43.527	471	462	dnaB	28	449	WP_117118261.1	10
3219	97.4522	358	7.79e-119	8	459	238	42.702	471	460	dnaB	19	455	WP_003682308.1	5
3220	95.5414	357	2.04e-118	7	450	233	43.111	471	462	dnaB	28	451	WP_027825031.1	10
3221	95.966	357	2.09e-118	8	452	231	43.363	471	462	dnaB	28	453	WP_025081296.1	10
3222	97.6645	357	2.78e-118	9	460	229	44.348	471	469	dnaB	28	460	WP_103752650.1	10
3223	95.966	357	3.64e-118	7	452	233	42.92	471	462	dnaB	28	453	WP_089142920.1	10
3224	95.966	356	5.26e-118	7	452	233	42.92	471	462	dnaB	28	453	WP_089146653.1	10
3225	95.966	356	5.8e-118	7	452	233	42.92	471	462	dnaB	28	453	WP_089147836.1	10
3226	97.2399	356	6.7e-118	8	458	229	43.231	471	462	dnaB	28	459	WP_057799263.1	10
3227	96.3907	356	6.77e-118	7	454	235	43.612	471	464	dnaB	25	454	WP_125748403.1	8
3228	95.966	356	7.28e-118	7	452	233	42.92	471	462	dnaB	28	453	WP_098034933.1	10
3229	95.966	356	7.67e-118	8	452	230	43.584	471	462	dnaB	28	453	WP_202017964.1	10
3230	95.966	356	7.85e-118	7	452	233	42.92	471	462	dnaB	28	453	WP_163596715.1	10
3231	95.966	356	8.02e-118	7	452	233	42.92	471	462	dnaB	28	453	WP_057726282.1	10
3232	95.966	355	9.13e-118	7	452	234	42.699	471	462	dnaB	28	453	WP_191338155.1	10
3233	95.966	355	1.01e-117	8	452	230	43.584	471	462	dnaB	28	453	WP_013436850.1	10
3234	95.966	355	1.54e-117	7	452	233	42.92	471	462	dnaB	28	453	WP_151495352.1	10
3235	95.966	355	1.6e-117	7	452	234	42.699	471	462	dnaB	28	453	WP_065991168.1	10
3236	95.966	355	1.64e-117	7	452	234	42.699	471	462	dnaB	28	453	WP_204777442.1	10
3237	95.966	355	1.66e-117	7	452	234	42.699	471	462	dnaB	28	453	WP_180861281.1	10
3238	95.966	355	2.1e-117	7	452	234	42.699	471	462	dnaB	28	453	WP_195923085.1	10
3239	95.966	354	2.47e-117	7	452	234	42.699	471	462	dnaB	28	453	WP_005729251.1	10
3240	95.966	354	2.7e-117	7	452	234	42.699	471	462	dnaB	28	453	WP_005721050.1	10
3241	95.966	354	3.57e-117	7	452	234	42.699	471	462	dnaB	28	453	WP_158181611.1	10
3242	95.966	354	4.07e-117	7	452	234	42.699	471	462	dnaB	28	453	WP_198568104.1	10
3243	95.966	353	5.94e-117	8	452	231	43.363	471	462	dnaB	28	453	WP_025014306.1	10
3244	95.966	353	7.38e-117	7	452	235	42.478	471	462	dnaB	28	453	WP_148238636.1	10
3245	95.966	353	8.4e-117	7	452	234	42.699	471	462	dnaB	28	453	WP_101887212.1	10
3246	95.3291	352	1.9e-116	8	449	235	42.762	471	462	dnaB	28	450	WP_122017522.1	10
3247	94.9045	352	2.12e-116	7	447	237	42.953	471	462	dnaB	28	450	WP_004039875.1	10
3248	95.5414	352	2.28e-116	9	450	230	43.556	471	462	dnaB	28	450	WP_090093293.1	10
3249	95.966	352	2.3e-116	7	452	233	42.92	471	462	dnaB	28	453	WP_056940281.1	10
3250	95.3291	352	2.52e-116	8	449	235	42.762	471	462	dnaB	28	450	WP_122022448.1	10
3251	95.3291	351	4.96e-116	6	449	240	41.648	471	460	dnaB	28	452	WP_003670215.1	10
3252	95.7537	351	4.96e-116	7	451	234	42.794	471	462	dnaB	28	452	WP_103660574.1	10
3253	95.1168	351	5.38e-116	7	448	230	43.973	471	462	dnaB	28	449	WP_020807250.1	10
3254	95.3291	351	5.42e-116	8	449	234	42.984	471	462	dnaB	28	450	WP_118895855.1	10
3255	94.9045	350	6.88e-116	7	447	239	42.506	471	462	dnaB	28	450	WP_057809115.1	10
3256	95.1168	350	8.04e-116	7	448	231	43.75	471	462	dnaB	28	449	WP_101885405.1	10
3257	95.1168	350	8.86e-116	7	448	231	43.75	471	462	dnaB	28	449	WP_003649725.1	10
3258	95.1168	350	1.25e-115	7	448	231	43.75	471	462	dnaB	28	449	WP_003648131.1	10
3259	95.5414	350	1.31e-115	8	450	226	44.222	471	462	dnaB	28	449	WP_087284643.1	10
3260	95.5414	350	1.41e-115	8	450	226	44.222	471	462	dnaB	28	449	WP_014566900.1	10
3261	95.1168	350	1.54e-115	7	448	230	43.973	471	462	dnaB	28	449	WP_146282748.1	10
3262	95.1168	349	3.43e-115	7	448	230	43.973	471	462	dnaB	28	449	WP_094517137.1	10
3263	95.1168	348	4.69e-115	7	448	231	43.75	471	462	dnaB	28	449	WP_004896324.1	10
3264	95.1168	348	5.4e-115	7	448	232	43.527	471	462	dnaB	28	449	WP_094503102.1	10
3265	95.1168	348	5.4e-115	7	448	230	43.973	471	462	dnaB	28	449	WP_094499259.1	10
3266	95.1168	348	5.95e-115	7	448	231	43.75	471	462	dnaB	28	449	WP_180873344.1	10
3267	95.1168	348	6.21e-115	7	448	231	43.75	471	462	dnaB	28	449	WP_057718498.1	10
3268	95.1168	348	7.39e-115	7	448	232	43.527	471	462	dnaB	28	449	WP_094496397.1	10
3269	95.3291	348	8.01e-115	7	449	237	42.094	471	460	dnaB	28	451	WP_076460289.1	10
3270	96.1783	348	8.19e-115	9	453	230	43.267	471	462	dnaB	28	453	WP_008472888.1	10
3271	95.1168	348	9.79e-115	7	448	232	43.527	471	462	dnaB	28	449	WP_049161296.1	10
3272	95.5414	348	1.08e-114	6	450	241	41.778	471	462	dnaB	28	453	WP_007125846.1	10
3273	97.4522	347	1.62e-114	6	459	247	41.394	471	467	dnaB	25	460	WP_203629988.1	8
3274	94.4798	347	1.67e-114	6	445	242	42.022	471	462	dnaB	28	448	WP_075362417.1	10
3275	95.1168	347	1.7e-114	7	448	232	43.527	471	462	dnaB	28	449	WP_095076584.1	10
3276	95.966	347	2.26e-114	7	452	237	42.035	471	462	dnaB	28	453	WP_003549341.1	10
3277	94.4798	347	2.52e-114	6	445	242	42.022	471	462	dnaB	28	448	WP_151074614.1	10
3278	95.966	347	2.6e-114	7	452	237	42.035	471	462	dnaB	28	453	WP_125977534.1	10
3279	95.3291	347	2.9e-114	6	449	241	41.425	471	460	dnaB	28	452	WP_153709423.1	10
3280	95.3291	346	3.85e-114	8	449	230	43.875	471	462	dnaB	28	450	WP_206488491.1	10
3281	94.4798	345	5.91e-114	6	445	242	42.022	471	462	dnaB	28	448	WP_006585378.1	10
3282	96.3907	345	8.84e-114	7	454	235	43.612	471	464	dnaB	25	455	WP_034530644.1	9
3283	95.1168	345	9.39e-114	7	448	232	43.527	471	462	dnaB	28	449	WP_135014606.1	10
3284	95.3291	344	2.04e-113	8	449	231	43.653	471	462	dnaB	28	450	WP_056969911.1	10
3285	96.8153	344	2.9e-113	6	456	246	41.009	471	460	dnaB	22	453	WP_153929837.1	4
3286	94.4798	343	2.96e-113	6	445	243	41.798	471	462	dnaB	28	448	WP_151141422.1	10
3287	94.4798	343	6.97e-113	7	445	241	42.247	471	462	dnaB	28	448	WP_006586056.1	10
3288	94.4798	343	7.2e-113	6	445	243	41.798	471	462	dnaB	28	448	WP_144853450.1	10
3289	94.4798	342	1.22e-112	6	445	243	41.798	471	462	dnaB	28	448	WP_101889906.1	10
3290	94.4798	342	1.47e-112	6	445	243	41.798	471	462	dnaB	28	448	WP_167802592.1	10
3291	96.3907	342	1.98e-112	8	454	234	41.41	471	462	dnaB	28	450	WP_154548933.1	10
3292	98.5138	339	2.63e-111	8	464	240	40.302	471	460	dnaB	25	462	WP_180871108.1	8
3293	96.1783	334	1.47e-109	7	453	240	41.943	471	464	dnaB	28	457	WP_155287724.1	12
3294	94.6921	326	2.18e-106	8	446	246	40.583	471	462	dnaB	28	447	WP_086355970.1	10
3295	94.6921	325	4.74e-106	8	446	246	40.583	471	462	dnaB	28	447	WP_072546825.1	10
3296	94.6921	325	9.77e-106	8	446	246	40.583	471	462	dnaB	28	447	WP_002879435.1	10
3297	95.1168	324	1.28e-105	8	448	244	40.402	471	462	dnaB	28	447	WP_003623658.1	10
3298	94.9045	323	2.75e-105	8	447	245	40.492	471	462	dnaB	28	447	WP_014564437.1	10
3299	95.3291	323	2.87e-105	8	449	237	41.648	471	462	dnaB	28	447	WP_009557442.1	10
3300	95.1168	323	2.91e-105	8	448	246	39.955	471	462	dnaB	28	447	WP_003616383.1	10
3301	94.6921	323	3.34e-105	8	446	247	40.359	471	462	dnaB	28	447	WP_130137821.1	10
3302	95.1168	323	3.57e-105	8	448	245	40.179	471	462	dnaB	28	447	WP_011677866.1	10
3303	94.6921	323	3.89e-105	8	446	247	40.359	471	462	dnaB	28	447	WP_130183309.1	10
3304	94.6921	323	4.06e-105	8	446	247	40.359	471	462	dnaB	28	447	WP_191669117.1	10
3305	95.1168	323	4.11e-105	8	448	245	40.179	471	462	dnaB	28	447	WP_003612625.1	10
3306	95.1168	323	4.15e-105	8	448	245	40.179	471	462	dnaB	28	447	WP_016396059.1	10
3307	95.1168	323	4.99e-105	8	448	245	40.179	471	462	dnaB	28	447	WP_025895707.1	10
3308	95.1168	323	4.99e-105	8	448	245	40.179	471	462	dnaB	28	447	WP_003622122.1	10
3309	95.1168	322	5.68e-105	8	448	245	40.179	471	462	dnaB	28	447	WP_050889306.1	10
3310	94.6921	322	8.02e-105	8	446	248	40.135	471	462	dnaB	28	447	WP_013438866.1	10
3311	94.9045	322	9.03e-105	8	447	245	40.492	471	462	dnaB	28	447	WP_060597773.1	10
3312	95.3291	322	9.23e-105	8	449	245	39.866	471	462	dnaB	28	447	WP_201335829.1	10
3313	95.1168	321	1.57e-104	8	448	245	40.179	471	462	dnaB	28	447	WP_011543468.1	10
3314	95.1168	320	5.97e-104	8	448	246	39.955	471	462	dnaB	28	447	WP_176270396.1	10
3315	73.2484	279	1.52e-89	8	345	162	45.797	471	462	dnaB	135	337	WP_201725108.1	1
3316	65.6051	264	5.62e-84	5	309	145	45.955	471	462	dnaB	171	310	WP_065991195.1	7
3317	73.0361	250	2.45e-78	6	344	198	39.535	471	369	dnaB	28	345	WP_150398213.1	10
3318	63.2696	239	1.35e-74	5	298	143	45.302	471	462	dnaB	178	291	WP_039942996.1	1
3319	50.7431	224	1.42e-69	4	239	102	50.209	471	462	dnaB	239	237	WP_173006522.1	1
3320	51.5924	210	3.32e-64	4	243	115	44.856	471	462	dnaB	233	237	WP_201330063.1	1
3321	48.8323	190	1.58e-56	4	230	110	43.913	471	462	dnaB	246	224	WP_201346490.1	1
3322	53.5032	139	1.28e-35	6	252	152	36.111	471	453	dnaB	206	409	WP_070720989.1	163
3323	53.5032	139	1.42e-35	6	252	151	36.508	471	453	dnaB	206	409	WP_005686920.1	163
3324	53.7155	137	9.55e-35	7	253	150	36.364	471	453	dnaB	206	409	WP_064658206.1	163
3325	86.6242	132	3.49e-33	15	408	220	30.637	471	460	dnaB	84	413	WP_125753729.1	38
3326	63.482	130	2.45e-32	12	299	161	33.445	471	460	dnaB	181	419	WP_057768298.1	140
3327	53.0786	127	4.6e-31	8	250	148	36	471	460	dnaB	215	404	WP_143469854.1	163
3328	53.0786	125	1.79e-30	8	250	144	34.4	471	460	dnaB	219	404	WP_098034098.1	167
3329	53.0786	117	1.59e-27	8	250	132	33.6	471	453	dnaB	220	407	WP_203629047.1	176
3330	34.8195	89.4	6.91e-20	6	164	73	37.195	471	365	dnaB	224	156	WP_166627609.1	1
3331	64.9682	82.8	1.03e-15	14	306	184	27.124	471	460	dnaB	187	655	WP_198564125.1	357
3332	53.5032	79.3	5.82e-15	10	252	153	27.778	471	416	dnaB	184	291	WP_173007196.1	50
3333	66.879	79.7	1.08e-14	15	315	178	27.937	471	460	dnaB	191	648	WP_172995204.1	338
3334	68.5775	78.2	3.4e-14	14	323	197	25.387	471	460	dnaB	167	597	WP_082621130.1	290
3335	68.5775	75.1	2.1e-13	14	323	198	25.077	471	460	dnaB	167	451	WP_060459836.1	144
3336	65.1805	75.5	2.54e-13	19	307	176	28.339	471	460	dnaB	184	634	WP_202017501.1	342
3337	64.7558	73.6	9.99e-13	13	305	171	26.885	471	460	dnaB	197	472	WP_056985392.1	179
3338	58.1741	69.7	4.33e-12	12	274	164	25.547	471	460	dnaB	219	268	WP_080668585.1	3
3339	58.1741	69.7	4.33e-12	12	274	164	25.547	471	460	dnaB	219	268	WP_172987210.1	3
3340	58.1741	69.3	4.98e-12	12	274	164	25.547	471	460	dnaB	219	268	WP_172996351.1	3
3341	46.0722	68.6	6.82e-12	8	217	130	27.189	471	416	dnaB	220	212	WP_081008679.1	4
3342	51.1677	70.9	7.2e-12	11	241	151	27.801	471	422	dnaB	198	582	WP_011114716.1	349
3343	56.051	69.7	1.65e-11	15	264	156	28.409	471	442	dnaB	198	599	WP_010892280.1	350
3344	51.8047	69.3	2.41e-11	14	244	143	29.508	471	422	dnaB	198	581	WP_172690237.1	348
3345	55.2017	68.6	3.63e-11	13	260	158	27.308	471	442	dnaB	201	598	WP_011114721.1	352
3346	51.1677	68.2	5.42e-11	14	241	141	29.461	471	422	dnaB	201	558	WP_172682414.1	328
3347	51.8047	68.2	5.69e-11	14	244	143	29.508	471	422	dnaB	198	582	WP_138464059.1	349
3348	51.1677	68.2	6.05e-11	14	241	141	29.461	471	422	dnaB	201	583	WP_012477817.1	353
3349	51.5924	67.8	6.81e-11	12	243	147	28.395	471	422	dnaB	198	582	WP_207618549.1	349
3350	55.2017	67	1.22e-10	13	260	158	27.308	471	442	dnaB	201	595	WP_207618422.1	349
3351	55.2017	67	1.33e-10	13	260	158	27.308	471	442	dnaB	201	598	WP_207577572.1	352
3352	55.2017	67	1.38e-10	13	260	158	27.308	471	442	dnaB	201	598	WP_207604500.1	352
3353	50.9554	66.6	1.66e-10	12	240	145	28.333	471	422	dnaB	201	582	WP_138490991.1	352
3354	55.2017	66.2	1.77e-10	13	260	158	27.308	471	442	dnaB	201	437	WP_207610801.1	191
3355	50.9554	66.2	1.94e-10	12	240	145	28.333	471	422	dnaB	201	582	WP_207618534.1	352
3356	67.0913	65.9	3.07e-10	16	316	192	25	471	470	dnaB	186	652	WP_023191528.1	351
3357	61.5711	63.9	1.05e-09	13	290	174	25.517	471	444	dnaB	186	629	WP_173005290.1	351
3358	43.7367	62.4	3.48e-09	11	206	125	29.126	471	388	dnaB	198	548	WP_011116960.1	349
3359	49.2569	58.5	4.47e-08	9	232	131	26.724	471	421	dnaB	220	404	WP_060463761.1	182
3360	49.2569	58.5	4.55e-08	9	232	131	26.724	471	421	dnaB	220	404	WP_060463003.1	182
3361	49.2569	58.5	4.67e-08	9	232	131	26.724	471	421	dnaB	220	404	WP_061102275.1	182
3362	49.2569	58.2	6.86e-08	9	232	131	26.724	471	421	dnaB	220	404	WP_133476735.1	182
3363	53.0786	57.4	1.17e-07	8	250	146	24.4	471	421	dnaB	209	438	WP_005729902.1	195
3364	48.4076	50.8	1.65e-05	10	228	141	24.561	471	416	dnaB	209	586	WP_009557471.1	370
3377	68.1633	67	6.06e-12	6	167	109	28.743	245	207	dnaC	45	219	WP_150886535.1	59
3378	73.4694	62.4	1.97e-10	6	180	108	27.222	245	230	dnaC	69	253	WP_135352077.1	79
3379	98.7755	61.6	4.28e-10	10	242	158	23.14	245	225	dnaC	7	255	WP_160813500.1	19
3380	98.7755	60.8	8.17e-10	9	242	159	22.727	245	225	dnaC	7	255	WP_013438260.1	19
3381	78.3673	60.1	1.23e-09	6	192	118	26.563	245	242	dnaC	69	265	WP_095182661.1	79
3382	60.4082	60.1	1.24e-09	5	148	99	27.027	245	207	dnaC	64	219	WP_127811682.1	77
3383	78.3673	60.1	1.26e-09	6	192	118	26.563	245	242	dnaC	69	265	WP_004895212.1	79
3384	78.3673	60.1	1.26e-09	6	192	118	26.563	245	242	dnaC	69	265	WP_192006403.1	79
3385	78.3673	60.1	1.34e-09	6	192	119	26.042	245	242	dnaC	69	265	WP_151498207.1	79
3386	78.3673	59.7	1.54e-09	6	192	118	26.563	245	242	dnaC	69	265	WP_127835573.1	79
3387	77.9592	59.7	1.92e-09	9	191	112	26.178	245	225	dnaC	59	255	WP_139962209.1	70
3388	70.6122	58.9	2.56e-09	8	173	101	28.324	245	224	dnaC	70	226	WP_051545871.1	59
3389	71.0204	59.3	2.57e-09	8	174	102	28.161	245	225	dnaC	70	253	WP_056941530.1	85
3390	70.2041	58.9	3.86e-09	4	172	111	24.419	245	223	dnaC	69	288	WP_198204615.1	119
3391	70.2041	58.9	4.53e-09	4	172	109	25.581	245	223	dnaC	69	289	WP_198176345.1	120
3392	64.898	58.5	4.79e-09	4	159	107	22.642	245	221	dnaC	77	283	WP_209687508.1	127
3393	70.2041	58.2	5.36e-09	5	172	115	24.419	245	221	dnaC	64	242	WP_151495300.1	72
3394	97.551	57.8	7.95e-09	8	239	162	23.849	245	224	dnaC	5	249	WP_113779202.1	12
3395	71.4286	57.8	1.02e-08	6	175	107	27.429	245	221	dnaC	54	247	WP_000200031.1	86
3396	98.7755	57	1.44e-08	9	242	160	22.314	245	225	dnaC	7	255	WP_180860494.1	19
3397	98.7755	57	1.53e-08	9	242	160	22.314	245	225	dnaC	7	255	WP_089151022.1	19
3398	85.3061	56.6	2.47e-08	5	209	151	22.488	245	209	dnaC	9	270	WP_003670857.1	65
3399	78.3673	55.8	3.24e-08	6	192	120	25.521	245	242	dnaC	69	265	WP_144770569.1	79
3400	71.4286	56.2	3.81e-08	4	175	109	26.286	245	223	dnaC	67	294	WP_098034365.1	122
3401	63.2653	55.8	3.95e-08	4	155	103	23.226	245	223	dnaC	83	285	WP_087712774.1	133
3402	68.5714	55.5	5.14e-08	5	168	111	25	245	221	dnaC	68	242	WP_023190916.1	76
3403	62.449	55.5	5.4e-08	4	153	99	24.837	245	222	dnaC	84	285	WP_198188397.1	135
3404	97.551	55.5	5.69e-08	8	239	163	23.431	245	224	dnaC	5	249	WP_065169630.1	12
3405	62.449	55.5	6.16e-08	4	153	100	24.183	245	222	dnaC	84	285	WP_122035503.1	135
3406	93.0612	55.1	6.5e-08	7	228	152	24.561	245	224	dnaC	16	249	WP_151374299.1	23
3407	69.3878	54.7	6.71e-08	6	170	110	26.471	245	225	dnaC	70	223	WP_198566247.1	55
3408	93.0612	55.1	6.75e-08	7	228	152	24.561	245	224	dnaC	16	249	WP_135352183.1	23
3409	62.449	55.5	6.96e-08	4	153	100	24.183	245	222	dnaC	84	285	WP_074425051.1	135
3410	62.449	55.1	7.09e-08	4	153	100	24.183	245	222	dnaC	84	285	WP_198182307.1	135
[truncated: 16,145 more rows]

## Sheet: Under cut-off
	% alignment	bitscore	evalue	gapopen	length	mismatch	% id	prot length	qend	qseqid	qstart	send	sseqid	sstart
107	28.2051	45.4	6.14e-06	0	44	23	47.727	156	149	accB	106	87	WP_143453628.1	44
108	32.6923	45.1	6.4e-05	0	51	26	49.02	156	156	accB	106	1140	WP_155285889.1	1090
109	39.7436	40.8	0.00059	0	62	37	40.323	156	156	accB	95	130	WP_125754441.1	69
110	48.7179	40.4	0.000655	1	76	41	36.842	156	155	accB	80	125	WP_048488198.1	57
111	35.8974	42	0.000813	0	56	35	37.5	156	155	accB	100	1140	WP_057717491.1	1085
112	65.3846	39.7	0.002	3	102	63	32.353	156	153	accB	55	125	WP_105449744.1	27
113	48.7179	39.3	0.002	1	76	41	36.842	156	155	accB	80	134	WP_025013101.1	66
114	48.7179	39.3	0.002	1	76	41	36.842	156	155	accB	80	134	WP_005692993.1	66
115	48.7179	39.3	0.002	1	76	41	36.842	156	155	accB	80	134	WP_070551221.1	66
116	48.7179	39.3	0.002	1	76	41	36.842	156	155	accB	80	134	WP_070650089.1	66
117	48.7179	39.3	0.002	1	76	41	36.842	156	155	accB	80	134	WP_005717139.1	66
118	34.6154	40.4	0.002	0	54	33	38.889	156	156	accB	103	1139	WP_070651812.1	1086
119	34.6154	40.4	0.002	0	54	33	38.889	156	156	accB	103	1139	WP_039638968.1	1086
120	48.7179	38.9	0.003	1	76	41	36.842	156	155	accB	80	134	WP_047678167.1	66
121	48.7179	38.9	0.003	1	76	41	36.842	156	155	accB	80	134	WP_005712341.1	66
122	48.7179	38.9	0.003	1	76	41	36.842	156	155	accB	80	134	WP_005686015.1	66
123	34.6154	39.7	0.004	0	54	34	37.037	156	156	accB	103	1139	WP_012491554.1	1086
124	34.6154	39.7	0.004	0	54	34	37.037	156	156	accB	103	1139	WP_003570181.1	1086
125	34.6154	39.7	0.004	0	54	34	37.037	156	156	accB	103	1139	WP_108298612.1	1086
126	34.6154	39.7	0.004	0	54	33	38.889	156	156	accB	103	1139	WP_047677191.1	1086
127	32.6923	39.7	0.005	0	51	31	39.216	156	156	accB	106	1144	WP_125750718.1	1094
128	34.6154	39.3	0.005	0	54	33	38.889	156	156	accB	103	1139	WP_005710126.1	1086
129	34.6154	39.3	0.006	0	54	33	38.889	156	156	accB	103	1139	WP_014571313.1	1086
130	34.6154	39.3	0.006	0	54	33	38.889	156	156	accB	103	1139	WP_005685631.1	1086
131	34.6154	39.3	0.006	0	54	33	38.889	156	156	accB	103	1139	WP_005715715.1	1086
132	34.6154	39.3	0.006	0	54	33	38.889	156	156	accB	103	1139	WP_070552395.1	1086
133	48.7179	37.4	0.009	1	76	43	34.211	156	155	accB	80	131	WP_003573265.1	63
134	48.7179	37	0.014	1	76	43	34.211	156	155	accB	80	129	WP_003579849.1	61
135	34.6154	37.7	0.023	0	54	34	37.037	156	156	accB	103	1139	WP_070641572.1	1086
136	48.7179	35.8	0.035	1	76	44	32.895	156	155	accB	80	128	WP_108298869.1	60
137	32.6923	36.2	0.057	0	51	30	41.176	156	156	accB	106	78	WP_049164841.1	28
138	57.0513	35	0.058	2	89	57	32.584	156	153	accB	68	116	WP_105452226.1	28
139	32.6923	36.2	0.058	0	51	30	41.176	156	156	accB	106	78	WP_014568083.1	28
140	33.9744	33.9	0.078	0	53	36	32.075	156	156	accB	104	77	WP_180869545.1	25
141	59.6154	35.8	0.091	1	93	53	25.806	156	156	accB	64	1139	WP_098034433.1	1063
142	91.6667	35.4	0.13	4	143	87	22.378	156	153	accB	11	1148	WP_205882237.1	1030
143	32.6923	32.3	0.26	0	51	33	35.294	156	156	accB	106	77	WP_137629962.1	27
144	35.2564	33.9	0.32	0	55	38	30.909	156	156	accB	102	77	WP_110139711.1	23
145	35.2564	32.3	1.1	0	55	39	29.091	156	156	accB	102	77	WP_168899372.1	23
146	35.2564	32.3	1.1	0	55	39	29.091	156	156	accB	102	77	WP_168901580.1	23
147	35.2564	32.3	1.2	0	55	39	29.091	156	156	accB	102	77	WP_168850138.1	23
148	25.641	32.3	1.2	0	40	25	37.5	156	77	accB	38	261	WP_005688855.1	222
149	20.5128	31.6	2.2	0	32	16	50	156	156	accB	125	1104	WP_105448607.1	1073
150	86.5385	30.8	2.5	2	135	64	25.926	156	155	accB	21	171	WP_143453630.1	73
151	35.2564	31.2	3.2	0	55	39	29.091	156	156	accB	102	77	WP_056943514.1	23
152	20.5128	31.2	3.7	0	32	17	46.875	156	156	accB	125	1104	WP_105451115.1	1073
153	36.5385	30.4	4.7	0	57	40	29.825	156	155	accB	99	76	WP_099974667.1	20
154	25.641	30.8	4.7	0	40	25	37.5	156	77	accB	38	261	WP_049178687.1	222
155	25.641	30.8	4.7	0	40	25	37.5	156	77	accB	38	261	WP_047675375.1	222
156	25.641	30.4	4.9	0	40	25	37.5	156	77	accB	38	261	WP_005710346.1	222
157	25.641	30.4	5.1	0	40	25	37.5	156	77	accB	38	261	WP_070552612.1	222
158	21.7949	29.3	5.2	0	34	17	50	156	138	accB	105	73	WP_168925041.1	40
159	21.1538	30.4	5.9	0	33	19	42.424	156	70	accB	38	254	WP_005685761.1	222
160	21.1538	30.4	6	0	33	19	42.424	156	70	accB	38	254	WP_005716073.1	222
161	21.1538	30.4	6.1	0	33	19	42.424	156	70	accB	38	254	WP_014569428.1	222
162	32.6923	28.9	6.1	0	51	34	33.333	156	156	accB	106	77	WP_168925034.1	27
163	37.1795	30	7	0	58	42	27.586	156	156	accB	99	77	WP_198204379.1	20
164	32.6923	29.3	9.1	2	51	23	37.255	156	147	accB	100	132	WP_198564105.1	88
317	55.5556	49.7	1.09e-07	1	70	42	37.143	126	87	acpS	20	87	WP_109918687.1	18
318	67.4603	49.7	1.33e-07	3	85	50	35.294	126	87	acpS	5	85	WP_027825691.1	4
319	69.0476	48.9	2.72e-07	2	87	56	32.184	126	87	acpS	3	87	WP_169462297.1	2
320	56.3492	28.9	9.3	2	71	46	30.986	126	101	acpS	31	268	WP_076461186.1	201
321	27.7778	28.1	10	1	35	19	40	126	84	acpS	50	79	WP_163704019.1	47
511	37.6022	33.1	1.3	6	138	81	31.159	367	288	asd	155	150	WP_098047071.1	23
512	37.6022	32.3	2.4	6	138	82	30.435	367	288	asd	155	150	WP_003670124.1	23
513	37.6022	32.3	2.5	6	138	82	30.435	367	288	asd	155	150	WP_098046514.1	23
514	14.9864	31.6	3.9	2	55	30	40	367	328	asd	277	104	WP_057810438.1	50
516	44.898	45.4	2.78e-05	2	110	77	24.545	245	115	bamD	11	113	WP_143468341.1	5
517	22.449	33.5	1.3	0	55	38	30.909	245	202	bamD	148	668	WP_098034215.1	614
518	22.449	33.5	1.3	0	55	38	30.909	245	202	bamD	148	668	WP_003706562.1	614
519	40.9091	33.9	0.81	1	90	65	24.444	220	115	can	26	683	WP_003717038.1	597
727	50.3165	48.5	1.4e-05	11	159	85	29.56	316	235	coaA	83	139	WP_008460902.1	2
728	50.3165	48.5	1.42e-05	11	159	84	30.189	316	235	coaA	83	139	WP_154486274.1	2
729	50.3165	47.8	2.2e-05	11	159	85	29.56	316	235	coaA	83	139	WP_009558084.1	2
730	44.6203	39.3	0.018	8	141	77	29.078	316	235	coaA	99	139	WP_154486275.1	18
731	48.1013	38.5	0.029	9	152	83	30.263	316	235	coaA	88	138	WP_201331086.1	6
732	50	37.7	0.047	10	158	84	29.747	316	235	coaA	84	138	WP_003617123.1	2
733	48.7342	37.7	0.057	10	154	80	30.519	316	235	coaA	88	138	WP_016395746.1	6
734	48.7342	37.7	0.058	10	154	80	30.519	316	235	coaA	88	138	WP_052933566.1	6
735	48.7342	37.4	0.061	10	154	80	30.519	316	235	coaA	88	138	WP_191669096.1	6
736	48.7342	37.4	0.061	10	154	81	29.87	316	235	coaA	88	138	WP_118979466.1	6
737	48.7342	37.4	0.067	10	154	80	30.519	316	235	coaA	88	138	WP_002878025.1	6
738	48.7342	37.4	0.072	10	154	80	30.519	316	235	coaA	88	138	WP_003611466.1	6
739	45.2532	37	0.099	10	143	74	29.371	316	235	coaA	99	138	WP_086356172.1	17
740	48.7342	36.6	0.12	10	154	82	29.221	316	235	coaA	88	138	WP_057709428.1	6
741	54.4304	36.6	0.12	9	172	103	26.744	316	267	coaA	99	169	WP_057730827.1	18
742	48.7342	36.2	0.17	10	154	82	29.221	316	235	coaA	88	138	WP_003618754.1	6
743	55.3797	35.8	0.21	10	175	95	28.571	316	267	coaA	99	168	WP_152791011.1	18
744	48.7342	35.8	0.21	10	154	81	29.87	316	235	coaA	88	138	WP_050889693.1	6
745	44.6203	35.8	0.25	8	141	78	28.369	316	235	coaA	99	139	WP_009558085.1	18
746	44.6203	35.8	0.26	8	141	78	28.369	316	235	coaA	99	139	WP_008460904.1	18
747	54.4304	35.4	0.29	9	172	103	26.744	316	267	coaA	99	169	WP_110535216.1	18
748	54.4304	35.4	0.3	9	172	103	26.744	316	267	coaA	99	169	WP_014919220.1	18
749	52.8481	35.4	0.34	9	167	99	26.946	316	262	coaA	99	164	WP_173006390.1	18
750	55.3797	35	0.4	10	175	96	28	316	267	coaA	99	168	WP_002878021.1	18
751	45.2532	35	0.42	9	143	74	29.371	316	235	coaA	99	139	WP_050889694.1	18
752	45.2532	35	0.43	9	143	74	29.371	316	235	coaA	99	139	WP_147749022.1	18
753	45.2532	35	0.47	9	143	74	29.371	316	235	coaA	99	139	WP_003611453.1	18
754	45.2532	34.7	0.49	9	143	73	30.07	316	235	coaA	99	139	WP_201331085.1	18
755	55.0633	34.7	0.51	9	174	100	26.437	316	267	coaA	99	168	WP_003617126.1	18
756	45.2532	34.7	0.52	9	143	74	29.371	316	235	coaA	99	139	WP_014564665.1	18
757	54.4304	34.7	0.55	9	172	105	25.581	316	267	coaA	99	169	WP_095342025.1	18
758	54.4304	34.3	0.66	9	172	105	25.581	316	267	coaA	99	169	WP_013854540.1	18
759	45.2532	34.3	0.69	9	143	73	29.371	316	235	coaA	99	138	WP_118979465.1	18
760	45.2532	33.9	0.88	9	143	74	29.371	316	235	coaA	99	139	WP_003618756.1	18
761	45.2532	33.9	1	9	143	74	29.371	316	235	coaA	99	139	WP_003622588.1	18
762	54.4304	33.9	1.1	9	172	104	26.163	316	267	coaA	99	169	WP_087175914.1	18
763	54.4304	33.5	1.5	9	172	106	26.163	316	267	coaA	99	171	WP_056939416.1	18
764	70.5696	33.1	1.6	10	223	134	26.457	316	300	coaA	88	209	WP_025079895.1	7
765	54.4304	33.1	1.9	9	172	106	26.163	316	267	coaA	99	171	WP_013437392.1	18
766	48.1013	33.1	1.9	9	152	85	28.947	316	235	coaA	88	139	WP_154549146.1	7
767	55.3797	32.7	2.1	10	175	100	26.286	316	267	coaA	99	169	WP_201874099.1	18
768	26.8987	32.3	2.2	2	85	53	24.706	316	163	coaA	90	139	WP_168898803.1	55
769	54.4304	32.7	2.4	9	172	106	25	316	267	coaA	99	169	WP_188891432.1	18
770	44.3038	32.7	2.4	8	140	79	28.571	316	235	coaA	99	139	WP_154549147.1	18
771	54.4304	32	3.7	9	172	107	25.581	316	267	coaA	99	171	WP_056984924.1	18
772	54.4304	32	3.9	9	172	107	25.581	316	267	coaA	99	171	WP_025005431.1	18
773	54.4304	32	4.3	9	172	107	25.581	316	267	coaA	99	171	WP_025015580.1	18
774	54.4304	31.6	5.2	9	172	107	25.581	316	267	coaA	99	171	WP_202017794.1	18
775	54.4304	31.6	5.3	9	172	107	25.581	316	267	coaA	99	171	WP_204780829.1	18
776	54.4304	31.6	5.9	8	172	106	25	316	267	coaA	99	169	WP_103661525.1	18
777	48.4177	31.2	6.8	7	153	93	26.144	316	248	coaA	99	153	WP_008473708.1	18
778	22.7848	31.6	8.7	2	72	42	30.556	316	82	coaA	19	384	WP_133477209.1	313
779	55.3797	30.8	9.2	10	175	97	27.429	316	267	coaA	99	168	WP_072547072.1	18
780	54.4304	30.8	9.3	9	172	105	25.581	316	267	coaA	99	166	WP_151495466.1	15
781	54.4304	30.8	9.4	9	172	105	25.581	316	267	coaA	99	169	WP_005720822.1	18
782	54.4304	30.8	10	9	172	105	25.581	316	267	coaA	99	169	WP_013085991.1	18
952	24.5283	49.7	4.55e-08	0	39	20	48.718	159	42	coaD	4	41	WP_144771111.1	3
953	27.044	49.7	5.47e-08	0	43	23	46.512	159	47	coaD	5	46	WP_202018564.1	4
954	42.1384	46.2	2.2e-05	1	67	40	37.313	159	78	coaD	12	221	WP_070447439.1	157
955	37.7358	43.5	5.68e-05	1	60	31	38.333	159	56	coaD	3	61	WP_003646390.1	2
956	42.1384	44.7	8.16e-05	1	67	40	37.313	159	78	coaD	12	219	WP_180870649.1	155
957	37.7358	42.7	0.000152	1	60	32	36.667	159	56	coaD	3	61	WP_180869624.1	2
958	37.7358	42.4	0.000178	1	60	31	38.333	159	56	coaD	3	61	WP_009558145.1	2
959	37.7358	42.4	0.000195	1	60	31	38.333	159	56	coaD	3	61	WP_008460463.1	2
960	37.7358	42.4	0.000197	1	60	31	38.333	159	56	coaD	3	61	WP_025896504.1	2
961	37.7358	42.4	0.000223	1	60	31	38.333	159	56	coaD	3	61	WP_050890682.1	2
962	37.7358	41.6	0.000406	1	60	32	36.667	159	56	coaD	3	61	WP_035175387.1	2
963	37.7358	40.8	0.000718	1	60	32	36.667	159	56	coaD	3	61	WP_154549361.1	2
964	37.7358	40.8	0.001	1	60	32	36.667	159	56	coaD	3	61	WP_011678597.1	2
965	37.7358	40.4	0.001	1	60	32	36.667	159	56	coaD	3	61	WP_191669678.1	2
966	37.7358	40.4	0.001	1	60	32	36.667	159	56	coaD	3	61	WP_003616083.1	2
967	37.7358	40.4	0.001	1	60	32	36.667	159	56	coaD	3	61	WP_004560884.1	2
968	37.7358	40.4	0.001	1	60	32	36.667	159	56	coaD	3	61	WP_147749720.1	2
969	37.7358	40.4	0.001	1	60	32	36.667	159	56	coaD	3	61	WP_118980057.1	2
970	42.1384	41.2	0.001	1	67	40	37.313	159	78	coaD	12	223	WP_013355354.1	159
971	42.1384	41.2	0.001	1	67	40	37.313	159	78	coaD	12	223	WP_003645518.1	159
972	37.7358	40	0.002	1	60	32	36.667	159	56	coaD	3	61	WP_011544237.1	2
973	37.7358	40	0.002	1	60	32	36.667	159	56	coaD	3	61	WP_077301327.1	2
974	37.7358	40	0.002	1	60	32	36.667	159	56	coaD	3	61	WP_002879377.1	2
975	37.7358	39.7	0.002	1	60	33	35	159	56	coaD	3	61	WP_201330489.1	2
976	42.1384	40.4	0.002	1	67	41	35.821	159	78	coaD	12	223	WP_015825303.1	159
977	37.7358	39.7	0.002	1	60	33	35	159	56	coaD	3	61	WP_176270607.1	2
978	37.1069	38.9	0.003	1	59	34	33.898	159	56	coaD	3	60	WP_098043424.1	2
979	37.1069	38.5	0.004	1	59	34	33.898	159	56	coaD	3	60	WP_089150701.1	2
980	37.1069	38.5	0.004	1	59	34	33.898	159	56	coaD	3	60	WP_172476068.1	2
981	42.1384	38.9	0.006	1	67	40	37.313	159	78	coaD	12	223	WP_057799153.1	159
982	37.7358	38.1	0.008	1	60	34	33.333	159	56	coaD	3	61	WP_077301260.1	2
983	42.1384	38.1	0.012	1	67	42	34.328	159	78	coaD	12	223	WP_144355376.1	159
984	42.1384	38.1	0.014	1	67	43	32.836	159	78	coaD	12	221	WP_035159808.1	157
985	42.1384	38.1	0.014	1	67	43	32.836	159	78	coaD	12	221	WP_098046801.1	157
986	42.1384	37.7	0.018	1	67	43	32.836	159	78	coaD	12	221	WP_153930491.1	157
987	39.6226	37.7	0.02	1	63	40	33.333	159	74	coaD	12	219	WP_202018324.1	159
988	42.1384	37.7	0.021	1	67	43	32.836	159	78	coaD	12	221	WP_191668574.1	157
989	110.692	37.4	0.021	6	176	99	21.023	159	152	coaD	12	329	WP_101885663.1	159
990	110.692	37.4	0.022	6	176	99	21.023	159	152	coaD	12	329	WP_005720310.1	159
991	39.6226	37.4	0.023	1	63	40	33.333	159	74	coaD	12	219	WP_025015557.1	159
992	42.1384	37.4	0.025	1	67	41	35.821	159	78	coaD	12	223	WP_063507486.1	159
993	42.1384	37.4	0.025	1	67	41	35.821	159	78	coaD	12	223	WP_206487615.1	159
994	42.1384	37.4	0.026	1	67	41	35.821	159	78	coaD	12	223	WP_170073834.1	159
995	110.692	37	0.032	6	176	100	20.455	159	152	coaD	12	329	WP_068813774.1	159
996	110.692	37	0.033	6	176	100	20.455	159	152	coaD	12	329	WP_180808104.1	159
997	110.692	37	0.033	6	176	100	20.455	159	152	coaD	12	329	WP_198566477.1	159
998	110.692	37	0.033	6	176	100	20.455	159	152	coaD	12	329	WP_005722916.1	159
999	110.692	37	0.033	6	176	100	20.455	159	152	coaD	12	329	WP_013086263.1	159
1000	110.692	37	0.034	6	176	100	20.455	159	152	coaD	12	329	WP_060462585.1	159
1001	110.692	37	0.034	6	176	100	20.455	159	152	coaD	12	329	WP_148238432.1	159
1002	39.6226	37	0.034	1	63	41	31.746	159	74	coaD	12	219	WP_007125485.1	159
1003	110.692	37	0.034	6	176	100	20.455	159	152	coaD	12	329	WP_005726917.1	159
1004	110.692	37	0.035	6	176	100	20.455	159	152	coaD	12	329	WP_060463028.1	159
1005	110.692	37	0.035	6	176	100	20.455	159	152	coaD	12	329	WP_198567458.1	159
1006	110.692	36.6	0.039	6	176	100	20.455	159	152	coaD	12	329	WP_131501122.1	159
1007	110.692	36.6	0.046	6	176	100	20.455	159	152	coaD	12	329	WP_151495375.1	159
1008	39.6226	36.2	0.051	1	63	40	33.333	159	74	coaD	12	218	WP_191451086.1	158
1009	42.1384	36.2	0.052	1	67	46	28.358	159	78	coaD	12	221	WP_163705261.1	157
1010	39.6226	36.2	0.052	1	63	40	33.333	159	74	coaD	12	218	WP_025005794.1	158
1011	39.6226	36.2	0.055	1	63	39	34.921	159	74	coaD	12	219	WP_122018275.1	159
1012	42.1384	36.2	0.055	1	67	42	34.328	159	78	coaD	12	224	WP_169462060.1	160
1013	39.6226	36.2	0.059	1	63	41	31.746	159	74	coaD	12	219	WP_195922477.1	159
1014	39.6226	35.8	0.083	1	63	42	30.159	159	74	coaD	12	219	WP_198563231.1	159
1015	40.8805	35.4	0.095	1	65	45	27.692	159	76	coaD	12	214	WP_025013102.1	152
1016	42.1384	35.4	0.11	1	67	43	32.836	159	78	coaD	12	223	WP_025080688.1	159
1017	42.1384	35.4	0.11	1	67	42	34.328	159	78	coaD	12	223	WP_057811012.1	159
1018	33.9623	34.3	0.13	1	54	32	31.481	159	51	coaD	3	55	WP_203630703.1	2
1019	23.2704	34.3	0.15	0	37	23	37.838	159	39	coaD	3	38	WP_090093597.1	2
1020	39.6226	35	0.15	1	63	42	30.159	159	74	coaD	12	219	WP_003547009.1	159
1021	39.6226	35	0.15	1	63	42	30.159	159	74	coaD	12	219	WP_015613348.1	159
1022	40.8805	34.7	0.19	1	65	45	27.692	159	76	coaD	12	214	WP_070650088.1	152
1023	39.6226	34.7	0.19	1	63	41	31.746	159	74	coaD	12	218	WP_152724238.1	158
1024	110.692	34.7	0.19	6	176	101	19.886	159	152	coaD	12	329	WP_054832832.1	159
1025	39.6226	34.7	0.2	1	63	41	31.746	159	74	coaD	12	219	WP_013854236.1	159
1026	39.6226	34.7	0.2	1	63	41	31.746	159	74	coaD	12	218	WP_172982947.1	158
1027	39.6226	34.7	0.2	1	63	41	31.746	159	74	coaD	12	218	WP_172995956.1	158
1028	110.692	34.7	0.2	6	176	101	19.886	159	152	coaD	12	329	WP_198565091.1	159
1029	42.1384	34.7	0.21	1	67	43	32.836	159	78	coaD	12	223	WP_009560197.1	159
1030	39.6226	34.7	0.21	1	63	41	31.746	159	74	coaD	12	219	WP_054640101.1	159
1031	39.6226	34.7	0.21	1	63	43	28.571	159	74	coaD	12	219	WP_125978615.1	159
1032	23.2704	33.5	0.22	0	37	23	37.838	159	39	coaD	3	38	WP_008472927.1	2
1033	37.1069	33.5	0.22	1	59	36	30.508	159	56	coaD	3	60	WP_003643222.1	2
1034	39.6226	34.3	0.23	1	63	41	31.746	159	74	coaD	12	218	WP_087235596.1	158
1035	39.6226	34.3	0.23	1	63	39	34.921	159	74	coaD	12	219	WP_122058865.1	159
1036	39.6226	34.3	0.24	1	63	39	34.921	159	74	coaD	12	219	WP_090092044.1	159
1037	39.6226	34.3	0.24	1	63	39	34.921	159	74	coaD	12	219	WP_118897853.1	159
1038	39.6226	34.3	0.24	1	63	39	34.921	159	74	coaD	12	219	WP_122021715.1	159
1039	33.9623	33.5	0.25	1	54	32	31.481	159	51	coaD	3	55	WP_089137219.1	2
1040	39.6226	34.3	0.25	1	63	41	31.746	159	74	coaD	12	218	WP_191335580.1	158
1041	39.6226	34.3	0.25	1	63	39	34.921	159	74	coaD	12	219	WP_118896539.1	159
1042	39.6226	34.3	0.25	1	63	39	34.921	159	74	coaD	12	219	WP_118906851.1	159
1043	33.9623	33.5	0.25	1	54	33	29.63	159	51	coaD	3	55	WP_168924865.1	2
1044	39.6226	34.3	0.25	1	63	39	34.921	159	74	coaD	12	219	WP_122024691.1	159
1045	23.2704	33.5	0.26	0	37	24	35.135	159	39	coaD	3	38	WP_027825122.1	2
1046	23.2704	33.5	0.26	0	37	24	35.135	159	39	coaD	3	38	WP_006736363.1	2
1047	33.9623	33.5	0.26	1	54	32	31.481	159	51	coaD	3	55	WP_105448118.1	2
1048	23.2704	33.5	0.28	0	37	24	35.135	159	39	coaD	3	38	WP_006729611.1	2
1049	39.6226	34.3	0.29	1	63	41	31.746	159	74	coaD	12	218	WP_172985257.1	158
1050	42.1384	34.3	0.29	1	67	43	32.836	159	78	coaD	12	223	WP_103660708.1	159
1051	40.8805	34.3	0.3	1	65	47	24.615	159	76	coaD	12	214	WP_047678170.1	152
1052	39.6226	34.3	0.3	1	63	41	31.746	159	74	coaD	12	218	WP_205840686.1	158
1053	42.1384	34.3	0.3	1	67	43	32.836	159	78	coaD	12	223	WP_127796352.1	159
1054	23.2704	33.1	0.3	0	37	24	35.135	159	39	coaD	3	38	WP_006730627.1	2
1055	23.2704	33.1	0.31	0	37	24	35.135	159	39	coaD	3	38	WP_009558987.1	2
1056	40.8805	33.9	0.31	1	65	47	24.615	159	76	coaD	12	214	WP_005717144.1	152
1057	42.1384	33.9	0.32	1	67	43	32.836	159	78	coaD	12	223	WP_008474239.1	159
1058	42.1384	33.9	0.33	1	67	43	32.836	159	78	coaD	12	223	WP_004044973.1	159
1059	64.7799	33.9	0.33	2	103	69	29.126	159	113	coaD	12	250	WP_125754418.1	151
1060	40.8805	33.9	0.35	1	65	47	24.615	159	76	coaD	12	214	WP_005692996.1	152
1061	23.2704	33.1	0.36	0	37	24	35.135	159	39	coaD	3	38	WP_122017802.1	2
1062	40.8805	33.9	0.37	1	65	47	24.615	159	76	coaD	12	214	WP_005686022.1	152
1063	40.8805	33.9	0.38	2	65	43	30.769	159	76	coaD	12	214	WP_003595020.1	152
1064	40.8805	33.9	0.38	1	65	47	24.615	159	76	coaD	12	214	WP_064460617.1	152
1065	40.8805	33.9	0.39	1	65	47	24.615	159	76	coaD	12	214	WP_070551223.1	152
1066	23.2704	32.7	0.39	0	37	24	35.135	159	39	coaD	3	38	WP_160811125.1	2
1067	23.2704	32.7	0.39	0	37	24	35.135	159	39	coaD	3	38	WP_007125083.1	2
1068	23.2704	32.7	0.39	0	37	24	35.135	159	39	coaD	3	38	WP_005727197.1	2
1069	23.2704	32.7	0.4	0	37	24	35.135	159	39	coaD	3	38	WP_005720918.1	2
1070	23.2704	32.7	0.4	0	37	24	35.135	159	39	coaD	3	38	WP_057797016.1	2
1071	23.2704	32.7	0.4	0	37	24	35.135	159	39	coaD	3	38	WP_013437345.1	2
1072	23.2704	32.7	0.41	0	37	24	35.135	159	39	coaD	3	38	WP_068813867.1	2
1073	33.9623	32.7	0.49	1	54	32	31.481	159	51	coaD	3	55	WP_105448146.1	2
1074	33.9623	32.3	0.54	1	54	32	31.481	159	51	coaD	3	55	WP_105452632.1	2
1075	40.8805	33.1	0.67	2	65	43	30.769	159	76	coaD	12	214	WP_012491724.1	152
1076	23.2704	32.3	0.68	0	37	24	35.135	159	39	coaD	3	38	WP_144355704.1	2
1077	23.2704	32.3	0.7	0	37	25	32.432	159	39	coaD	3	38	WP_170073666.1	2
1078	23.2704	32	0.72	0	37	25	32.432	159	39	coaD	3	38	WP_056969996.1	2
1079	23.2704	32	0.86	0	37	25	32.432	159	39	coaD	3	38	WP_198194924.1	2
1080	23.2704	32	0.89	0	37	25	32.432	159	39	coaD	3	38	WP_006585657.1	2
1081	23.2704	32	0.9	0	37	25	32.432	159	39	coaD	3	38	WP_209687154.1	2
1082	23.2704	32	0.9	0	37	24	35.135	159	39	coaD	3	38	WP_025079862.1	2
1083	23.2704	32	0.92	0	37	25	32.432	159	39	coaD	3	38	WP_172998301.1	2
1084	33.9623	32	0.93	1	54	32	31.481	159	51	coaD	3	55	WP_011668269.1	2
1085	23.2704	32	0.93	0	37	25	32.432	159	39	coaD	3	38	WP_046306118.1	2
1086	33.9623	32	0.94	1	54	34	27.778	159	51	coaD	3	55	WP_063486862.1	2
1087	23.2704	32	0.96	0	37	25	32.432	159	39	coaD	3	38	WP_074426368.1	2
1088	23.2704	32	0.98	0	37	25	32.432	159	39	coaD	3	38	WP_109715167.1	2
1089	23.2704	31.6	1	0	37	25	32.432	159	39	coaD	3	38	WP_173006937.1	2
1090	33.9623	32	1	1	54	33	29.63	159	51	coaD	3	55	WP_024748095.1	2
1091	23.2704	31.6	1	0	37	25	32.432	159	39	coaD	3	38	WP_025005397.1	2
1092	23.2704	31.6	1	0	37	25	32.432	159	39	coaD	3	38	WP_103753073.1	2
1093	23.2704	31.6	1.1	0	37	25	32.432	159	39	coaD	3	38	WP_098036679.1	2
1094	23.2704	31.6	1.1	0	37	25	32.432	159	39	coaD	3	38	WP_003633007.1	2
1095	23.2704	31.6	1.1	0	37	25	32.432	159	39	coaD	3	38	WP_014919264.1	2
1096	23.2704	31.6	1.1	0	37	25	32.432	159	39	coaD	3	38	WP_172984480.1	2
1097	23.2704	31.6	1.1	0	37	25	32.432	159	39	coaD	3	38	WP_103660749.1	2
1098	40.8805	32.3	1.2	1	65	48	23.077	159	76	coaD	12	214	WP_005712332.1	152
1099	23.2704	31.6	1.2	0	37	25	32.432	159	39	coaD	3	38	WP_188905884.1	2
1100	42.1384	32.3	1.2	1	67	42	29.851	159	62	coaD	1	129	WP_187159826.1	63
1101	23.2704	31.6	1.2	0	37	25	32.432	159	39	coaD	3	38	WP_011254173.1	2
1102	23.2704	31.6	1.3	0	37	25	32.432	159	39	coaD	3	38	WP_046324443.1	2
1103	23.2704	31.6	1.3	0	37	25	32.432	159	39	coaD	3	38	WP_013854620.1	2
1104	33.9623	31.2	1.4	1	54	32	31.481	159	51	coaD	3	55	WP_154904787.1	2
1105	23.2704	31.2	1.4	0	37	25	32.432	159	39	coaD	3	38	WP_038521479.1	2
1106	23.2704	31.2	1.4	0	37	25	32.432	159	39	coaD	3	38	WP_008471111.1	2
1107	23.2704	31.2	1.4	0	37	25	32.432	159	39	coaD	3	38	WP_080881652.1	2
1108	23.2704	31.2	1.4	0	37	25	32.432	159	39	coaD	3	38	WP_198203002.1	2
1109	23.2704	31.2	1.4	0	37	25	32.432	159	39	coaD	3	38	WP_174795219.1	2
1110	42.1384	32	1.4	1	67	44	31.343	159	78	coaD	12	223	WP_006584825.1	159
1111	42.1384	32	1.5	1	67	44	31.343	159	78	coaD	12	223	WP_144887573.1	159
1112	42.1384	32	1.5	1	67	44	31.343	159	78	coaD	12	223	WP_057706351.1	159
1113	23.2704	31.2	1.5	0	37	25	32.432	159	39	coaD	3	38	WP_110445678.1	2
1114	42.1384	32	1.5	1	67	44	31.343	159	78	coaD	12	223	WP_167589917.1	159
1115	23.2704	31.2	1.5	0	37	25	32.432	159	39	coaD	3	38	WP_117118173.1	2
1116	23.2704	31.2	1.5	0	37	25	32.432	159	39	coaD	3	38	WP_006352771.1	2
1117	23.2704	31.2	1.5	0	37	25	32.432	159	39	coaD	3	38	WP_127345720.1	2
1118	42.1384	32	1.5	1	67	41	31.343	159	62	coaD	1	133	WP_034978137.1	67
1119	23.2704	31.2	1.7	0	37	25	32.432	159	39	coaD	3	38	WP_045927642.1	2
1120	42.1384	32	1.7	1	67	44	31.343	159	78	coaD	12	223	WP_027825645.1	159
1121	23.2704	31.2	1.7	0	37	25	32.432	159	39	coaD	3	38	WP_034980692.1	2
1122	42.1384	32	1.7	1	67	42	29.851	159	62	coaD	1	129	WP_109918784.1	63
1123	42.1384	32	1.7	1	67	42	29.851	159	62	coaD	1	129	WP_038524188.1	63
1124	23.2704	31.2	1.8	0	37	25	32.432	159	39	coaD	3	38	WP_046331681.1	2
1125	33.3333	31.2	1.8	1	53	33	28.302	159	51	coaD	4	55	WP_034531602.1	3
1126	42.1384	31.6	1.8	1	67	42	29.851	159	62	coaD	1	129	WP_199282630.1	63
1127	42.1384	31.6	1.8	1	67	42	29.851	159	62	coaD	1	129	WP_046327620.1	63
1128	33.9623	31.2	1.8	1	54	33	29.63	159	51	coaD	3	55	WP_168900320.1	2
1129	23.2704	31.2	1.8	0	37	25	32.432	159	39	coaD	3	38	WP_198181145.1	2
1130	33.9623	31.2	2	1	54	33	29.63	159	51	coaD	3	55	WP_168849952.1	2
1131	23.8994	30.8	2.1	0	38	25	34.211	159	40	coaD	3	39	WP_057718763.1	2
1132	42.1384	31.6	2.1	1	67	45	29.851	159	78	coaD	12	223	WP_167801770.1	159
1133	23.2704	30.8	2.1	0	37	24	35.135	159	39	coaD	3	38	WP_094499442.1	2
1134	23.2704	30.8	2.3	0	37	24	35.135	159	39	coaD	3	38	WP_095669333.1	2
1135	23.2704	30.8	2.3	0	37	24	35.135	159	39	coaD	3	38	WP_061400632.1	2
1136	23.2704	30.8	2.4	0	37	24	35.135	159	39	coaD	3	38	WP_003646836.1	2
1137	23.2704	30.8	2.4	0	37	24	35.135	159	39	coaD	3	38	WP_004893441.1	2
1138	23.2704	30.8	2.4	0	37	24	35.135	159	39	coaD	3	38	WP_144231390.1	2
1139	40.8805	31.2	2.6	2	65	44	29.231	159	76	coaD	12	214	WP_016382260.1	152
1140	39.6226	31.2	2.8	1	63	43	28.571	159	74	coaD	12	156	WP_172993676.1	96
1141	39.6226	31.2	3.1	1	63	43	28.571	159	74	coaD	12	218	WP_110540464.1	158
1142	23.2704	30.4	3.3	0	37	24	35.135	159	39	coaD	3	38	WP_004040132.1	2
1143	39.6226	31.2	3.3	1	63	43	28.571	159	74	coaD	12	218	WP_003626615.1	158
1144	39.6226	31.2	3.4	1	63	43	28.571	159	74	coaD	12	218	WP_054607413.1	158
1145	39.6226	30.8	3.4	1	63	43	28.571	159	74	coaD	12	218	WP_003628156.1	158
1146	39.6226	30.8	3.4	1	63	43	28.571	159	74	coaD	12	218	WP_014563753.1	158
1147	39.6226	30.8	3.5	1	63	43	28.571	159	74	coaD	12	218	WP_052541258.1	158
1148	39.6226	30.8	3.5	1	63	43	28.571	159	74	coaD	12	218	WP_172987876.1	158
1149	42.1384	30.8	3.5	1	67	42	29.851	159	62	coaD	1	133	WP_187153992.1	67
1150	39.6226	30.8	3.5	1	63	43	28.571	159	74	coaD	12	218	WP_012211774.1	158
1151	39.6226	30.8	3.5	1	63	43	28.571	159	74	coaD	12	218	WP_025283515.1	158
1152	39.6226	30.8	3.5	1	63	43	28.571	159	74	coaD	12	218	WP_173007347.1	158
1153	39.6226	30.8	3.5	1	63	43	28.571	159	74	coaD	12	218	WP_172982387.1	158
1154	39.6226	30.8	3.5	1	63	43	28.571	159	74	coaD	12	218	WP_172998623.1	158
1155	39.6226	30.8	3.5	1	63	43	28.571	159	74	coaD	12	218	WP_172984475.1	158
1156	42.1384	30.8	3.6	1	67	42	29.851	159	62	coaD	1	133	WP_045928624.1	67
1157	35.2201	30	3.7	1	56	33	32.143	159	51	coaD	1	56	WP_057769320.1	1
1158	42.1384	30.8	3.7	1	67	42	29.851	159	62	coaD	1	133	WP_109586750.1	67
1159	39.6226	30.8	3.7	1	63	43	28.571	159	74	coaD	12	218	WP_172983822.1	158
1160	39.6226	30.8	3.8	1	63	43	28.571	159	74	coaD	12	218	WP_172999352.1	158
1161	42.1384	30.8	3.9	1	67	42	29.851	159	62	coaD	1	133	WP_187160409.1	67
1162	39.6226	30.8	4.1	1	63	43	28.571	159	74	coaD	12	218	WP_118953706.1	158
1163	39.6226	30.4	4.6	1	63	43	28.571	159	74	coaD	12	218	WP_046814101.1	158
1164	23.2704	29.6	5.1	0	37	24	35.135	159	39	coaD	3	38	WP_057810149.1	2
1165	42.1384	30.4	5.5	1	67	45	29.851	159	78	coaD	12	223	WP_006586818.1	159
1166	42.1384	30	6.6	1	67	42	29.851	159	62	coaD	1	133	WP_198179823.1	67
1167	37.7358	30	7	1	60	37	30	159	62	coaD	8	128	WP_122048143.1	69
1168	37.7358	30	7	1	60	37	30	159	62	coaD	8	128	WP_122024967.1	69
1169	23.2704	29.3	7.3	0	37	25	32.432	159	39	coaD	3	38	WP_155286460.1	2
1170	37.7358	30	7.4	1	60	37	30	159	62	coaD	8	129	WP_118907064.1	70
1171	37.7358	30	7.4	1	60	37	30	159	62	coaD	8	129	WP_090092522.1	70
1172	37.7358	30	7.5	1	60	37	30	159	62	coaD	8	129	WP_122059474.1	70
1173	37.7358	30	7.6	1	60	37	30	159	62	coaD	8	129	WP_122022243.1	70
1174	41.9643	42	0.001	2	94	55	29.787	224	214	cohE	130	253	WP_015975065.1	162
1175	70.9821	41.6	0.002	6	159	92	26.415	224	214	cohE	67	256	WP_070720979.1	112
1176	55.3571	40.8	0.003	3	124	78	30.645	224	213	cohE	90	234	WP_096587658.1	119
1177	41.9643	40.8	0.003	2	94	55	29.787	224	214	cohE	130	283	WP_025013659.1	192
1178	71.875	38.5	0.015	6	161	100	29.193	224	212	cohE	65	205	WP_006584890.1	46
1179	54.9107	38.9	0.016	4	123	76	26.829	224	214	cohE	101	254	WP_070543930.1	137
1180	56.6964	38.1	0.02	5	127	76	32.283	224	212	cohE	92	205	WP_144798649.1	83
1181	38.3929	38.1	0.023	3	86	52	34.884	224	212	cohE	130	205	WP_006586878.1	121
1182	56.25	37.4	0.04	8	126	72	30.952	224	212	cohE	92	197	WP_201330978.1	82
1183	28.5714	35.8	0.049	3	64	32	37.5	224	141	cohE	81	91	WP_147749807.1	33
1184	44.6429	37	0.053	7	100	53	34	224	185	cohE	92	176	WP_180873802.1	84
1185	56.25	36.6	0.068	8	126	72	30.952	224	212	cohE	92	198	WP_025895395.1	83
1186	56.25	36.6	0.071	8	126	72	30.952	224	212	cohE	92	198	WP_003618548.1	83
1187	56.25	36.6	0.072	8	126	72	30.952	224	212	cohE	92	198	WP_002876773.1	83
1188	37.5	37	0.073	3	84	50	35.714	224	212	cohE	131	253	WP_125753770.1	172
1189	54.4643	36.6	0.076	5	122	76	31.148	224	212	cohE	92	203	WP_041152365.1	89
1190	44.6429	36.6	0.08	7	100	53	34	224	185	cohE	92	176	WP_012845950.1	84
1191	44.6429	36.6	0.081	7	100	53	34	224	185	cohE	92	176	WP_086875032.1	84
1192	44.6429	36.2	0.088	7	100	53	34	224	185	cohE	92	176	WP_011162245.1	84
1193	44.6429	36.2	0.09	7	100	54	33	224	185	cohE	92	176	WP_003650327.1	84
1194	56.25	36.2	0.099	8	126	72	30.952	224	212	cohE	92	198	WP_003612043.1	83
1195	54.9107	36.2	0.1	4	123	77	26.016	224	214	cohE	101	256	WP_021354152.1	139
1196	43.75	36.2	0.11	5	98	63	30.612	224	214	cohE	118	245	WP_148467675.1	152
1197	44.6429	35.8	0.13	7	100	53	34	224	185	cohE	92	176	WP_117285611.1	84
1198	44.6429	35.8	0.13	7	100	53	34	224	185	cohE	92	176	WP_004895286.1	84
1199	72.3214	35.4	0.13	3	162	116	21.605	224	212	cohE	51	164	WP_176270522.1	14
1200	44.6429	35.8	0.13	7	100	54	33	224	185	cohE	92	176	WP_003647498.1	84
1201	44.6429	35.8	0.14	7	100	54	33	224	185	cohE	92	176	WP_094525559.1	84
1202	44.6429	35.8	0.14	7	100	54	33	224	185	cohE	92	176	WP_210145373.1	84
1203	44.6429	35.8	0.15	7	100	54	33	224	185	cohE	92	176	WP_003649046.1	84
1204	56.25	35.8	0.15	8	126	72	30.952	224	212	cohE	92	198	WP_072547468.1	83
1205	37.5	35.8	0.15	3	84	51	34.524	224	212	cohE	131	236	WP_025014052.1	155
1206	80.8036	35	0.21	8	181	116	24.862	224	212	cohE	47	202	WP_005719194.1	27
1207	57.1429	35	0.21	8	128	75	29.688	224	212	cohE	90	200	WP_103660997.1	83
1208	80.8036	35	0.22	8	181	116	24.862	224	212	cohE	47	202	WP_196374255.1	27
1209	59.8214	35	0.27	7	134	75	29.851	224	212	cohE	86	201	WP_168849000.1	80
1210	56.25	34.7	0.3	8	126	73	30.159	224	212	cohE	92	200	WP_056940610.1	85
1211	38.3929	34.7	0.31	4	86	44	37.209	224	203	cohE	127	202	WP_027824624.1	118
1212	46.4286	34.7	0.36	7	104	50	31.731	224	185	cohE	92	176	WP_094503211.1	84
1213	46.4286	34.3	0.47	7	104	50	31.731	224	185	cohE	92	176	WP_094497201.1	84
1214	45.9821	34.3	0.52	2	103	71	25.243	224	112	cohE	15	110	WP_103753059.1	9
1215	56.25	33.9	0.53	8	126	74	29.365	224	212	cohE	92	200	WP_202018264.1	85
1216	59.8214	33.9	0.57	7	134	75	29.851	224	212	cohE	86	201	WP_168900137.1	80
1217	45.5357	33.9	0.57	4	102	65	29.412	224	212	cohE	114	200	WP_003666853.1	103
1218	45.5357	33.9	0.6	7	102	55	33.333	224	185	cohE	90	176	WP_057800114.1	82
1219	46.4286	33.5	0.67	7	104	51	30.769	224	185	cohE	92	176	WP_057718401.1	84
1220	45.5357	33.5	0.67	4	102	66	28.431	224	212	cohE	114	200	WP_153930568.1	103
1221	56.25	33.5	0.77	8	126	74	29.365	224	212	cohE	92	200	WP_040529722.1	85
1222	45.5357	33.1	0.91	4	102	65	29.412	224	212	cohE	114	200	WP_098047183.1	103
1223	56.25	33.1	1.1	8	126	74	29.365	224	212	cohE	92	200	WP_013438156.1	85
1224	80.3571	33.1	1.1	7	180	118	25	224	212	cohE	34	212	WP_087363648.1	49
1225	40.1786	33.1	1.1	1	90	64	27.778	224	214	cohE	126	213	WP_122034896.1	124
1226	48.6607	32.7	1.2	6	109	63	27.523	224	191	cohE	90	182	WP_056941028.1	83
1227	46.875	32.7	1.2	6	105	62	29.524	224	191	cohE	92	182	WP_136860425.1	85
1228	56.25	32.7	1.2	8	126	74	29.365	224	212	cohE	92	200	WP_170088789.1	85
1229	45.0893	32.3	1.7	3	101	67	28.713	224	191	cohE	92	182	WP_006499147.1	86
1230	36.6071	32.7	1.8	4	82	44	30.488	224	218	cohE	137	152	WP_191667640.1	84
1231	45.0893	32.3	1.9	4	101	65	28.713	224	212	cohE	115	200	WP_076462135.1	104
1232	43.75	32.3	2.1	1	98	73	24.49	224	212	cohE	115	214	WP_098044567.1	118
1233	37.5	32	2.2	2	84	56	30.952	224	212	cohE	130	203	WP_025081149.1	121
1234	58.0357	32	2.4	7	130	71	30	224	212	cohE	90	199	WP_003699857.1	83
1235	50.4464	32	2.6	5	113	69	30.088	224	191	cohE	82	182	WP_003685235.1	77
1236	28.5714	32.3	2.8	2	64	29	34.375	224	193	cohE	130	560	WP_210386658.1	510
1237	28.5714	32.3	2.8	2	64	29	34.375	224	193	cohE	130	560	WP_070641599.1	510
1238	28.5714	32.3	2.9	2	64	29	34.375	224	193	cohE	130	560	WP_070721173.1	510
1239	59.8214	31.6	3.3	7	134	75	29.851	224	212	cohE	86	201	WP_024746147.1	80
1240	48.6607	31.6	3.5	6	109	63	27.523	224	191	cohE	90	182	WP_013853914.1	83
1241	37.5	31.6	3.5	4	84	53	30.952	224	212	cohE	130	201	WP_105448560.1	122
1242	71.4286	31.2	4.1	10	160	95	27.5	224	185	cohE	36	177	WP_125748988.1	29
1243	24.1071	32	4.2	2	54	30	33.333	224	87	cohE	34	471	WP_172987223.1	424
1244	24.1071	32	4.3	2	54	30	33.333	224	87	cohE	34	471	WP_173006435.1	424
1245	59.8214	30.8	5.3	5	134	84	26.119	224	212	cohE	82	200	WP_153709779.1	79
1246	23.6607	31.2	5.7	0	53	37	30.189	224	67	cohE	15	61	WP_009559812.1	9
1247	44.6429	30.8	6.2	6	100	54	33	224	185	cohE	92	174	WP_154547192.1	82
1248	59.8214	30.8	6.5	7	134	77	28.358	224	212	cohE	86	201	WP_024855599.1	80
1249	43.75	30.8	7.8	2	98	55	26.531	224	112	cohE	15	89	WP_008473727.1	9
1250	32.5893	30.4	9	2	73	49	24.658	224	110	cohE	42	182	WP_198213542.1	112
1251	23.6607	30.4	9.5	0	53	37	30.189	224	67	cohE	15	61	WP_117117653.1	9
1252	50	30	9.9	3	112	73	28.571	224	199	cohE	88	183	WP_180871844.1	79
1253	29.4643	30.8	9.9	3	66	34	36.364	224	221	cohE	164	69	WP_094497530.1	4
1254	91.8033	29.6	0.74	1	56	41	25	61	59	csrA	4	96	WP_203629213.1	42
1255	55.7377	28.1	2.7	0	34	23	32.353	61	39	csrA	6	77	WP_057770660.1	44
1256	106.557	28.1	2.8	2	65	31	30.769	61	60	csrA	9	78	WP_098039458.1	15
1257	106.557	28.1	3	2	65	31	30.769	61	60	csrA	9	78	WP_180871946.1	15
1258	95.082	27.7	4	1	58	40	29.31	61	61	csrA	4	98	WP_105449802.1	42
1259	62.2951	26.9	7.2	1	38	22	39.474	61	41	csrA	4	78	WP_098034500.1	42
1260	62.2951	26.9	7.8	1	38	22	39.474	61	41	csrA	4	78	WP_003705264.1	42
1261	47.541	26.9	8.6	1	29	14	48.276	61	34	csrA	6	71	WP_168899000.1	44
1262	63.9344	26.9	8.6	1	39	22	38.462	61	47	csrA	9	296	WP_008471951.1	260
1263	54.0984	26.6	9.1	1	33	17	45.455	61	38	csrA	6	75	WP_024747901.1	44
1509	19.2612	33.5	2	2	73	38	31.507	379	260	cydB	189	152	WP_154548905.1	91
1510	17.6781	33.5	2.8	2	67	41	31.343	379	220	cydB	156	403	WP_198212675.1	340
1511	17.6781	32.7	4.3	2	67	41	31.343	379	220	cydB	156	403	WP_122053094.1	340
1512	17.6781	32.7	5	2	67	41	31.343	379	220	cydB	156	403	WP_034978448.1	340
1513	17.6781	32.7	5.3	2	67	41	31.343	379	220	cydB	156	403	WP_198180628.1	340
1514	17.6781	32	7.8	2	67	42	29.851	379	220	cydB	156	403	WP_174794630.1	340
1515	78.3784	26.6	3.7	1	29	16	41.379	37	33	cydX	5	94	WP_137630954.1	67
1516	59.4595	26.6	3.8	0	22	10	54.545	37	36	cydX	15	30	WP_122037709.1	9
1517	78.3784	25.4	8.7	1	29	16	41.379	37	33	cydX	5	94	WP_168924540.1	67
1694	15.7509	34.7	0.72	0	43	29	32.558	273	243	dapB	201	544	WP_009559613.1	502
1831	42.7007	46.2	0.000116	4	117	77	30.769	274	216	dapD	101	435	WP_198178225.1	322
1832	60.219	45.8	0.000195	7	165	107	28.485	274	216	dapD	59	435	WP_137630903.1	275
1833	16.0584	33.5	1.8	1	44	25	38.636	274	203	dapD	162	312	WP_137630903.1	269
1834	50.7299	44.7	0.00038	5	139	93	29.496	274	216	dapD	79	435	WP_153710501.1	301
1835	42.7007	34.3	0.84	5	117	61	28.205	274	203	dapD	89	312	WP_153710501.1	217
1836	50.7299	44.3	0.000591	5	139	94	28.777	274	216	dapD	79	435	WP_087215603.1	301
1837	50.7299	43.9	0.000719	5	139	94	28.777	274	216	dapD	79	434	WP_076459151.1	300
1838	42.7007	33.5	1.5	5	117	62	27.35	274	203	dapD	89	311	WP_076459151.1	216
1839	40.5109	42.7	0.002	4	111	74	29.73	274	216	dapD	107	435	WP_203629186.1	328
1840	52.9197	42.4	0.002	5	145	98	26.897	274	216	dapD	77	435	WP_168925471.1	294
1841	25.9124	40.8	0.003	2	71	41	38.028	274	202	dapD	134	151	WP_023488167.1	82
1842	43.4307	40.8	0.003	6	119	62	33.613	274	208	dapD	97	156	WP_125750431.1	48
1843	50.7299	39.3	0.024	5	139	96	27.338	274	216	dapD	79	435	WP_153930752.1	301
1844	42.7007	35.8	0.3	5	117	61	28.205	274	203	dapD	89	312	WP_153930752.1	217
1845	50.7299	39.3	0.025	5	139	96	27.338	274	216	dapD	79	435	WP_191667441.1	301
1846	42.7007	35.4	0.34	5	117	61	28.205	274	203	dapD	89	312	WP_191667441.1	217
1847	50.7299	38.5	0.042	5	139	98	25.899	274	216	dapD	79	434	WP_098044803.1	300
1848	40.5109	37	0.059	5	111	59	29.73	274	208	dapD	114	141	WP_162148733.1	34
1849	42.3358	37.4	0.088	5	116	65	30.172	274	216	dapD	114	435	WP_056944203.1	323
1850	26.6423	36.6	0.11	2	73	28	35.616	274	205	dapD	152	169	WP_103661280.1	97
1851	26.6423	36.2	0.13	1	73	30	32.877	274	205	dapD	152	168	WP_107740551.1	96
1852	13.8686	35.4	0.17	0	38	22	42.105	274	208	dapD	171	141	WP_204781338.1	104
1853	49.635	35.4	0.21	8	136	60	30.882	274	234	dapD	118	176	WP_006588339.1	56
1854	49.635	35.4	0.24	8	136	60	30.882	274	234	dapD	118	176	WP_006588739.1	56
1855	13.8686	35	0.24	0	38	22	42.105	274	208	dapD	171	149	WP_191451842.1	112
1856	44.1606	34.3	0.53	5	121	50	26.446	274	208	dapD	114	149	WP_056940595.1	42
1857	26.2774	34.3	0.57	3	72	40	38.889	274	208	dapD	141	162	WP_155287578.1	91
1858	78.4672	34.3	0.59	12	215	126	23.256	274	221	dapD	26	196	WP_201247454.1	2
1859	13.8686	33.9	0.6	0	38	23	39.474	274	208	dapD	171	149	WP_202017223.1	112
1860	55.4745	34.3	0.63	8	152	83	29.605	274	205	dapD	71	160	WP_211089269.1	16
1861	29.1971	33.9	0.66	3	80	38	33.75	274	205	dapD	136	148	WP_098183790.1	74
1862	47.0803	34.7	0.73	5	129	74	27.132	274	224	dapD	114	449	WP_043022354.1	323
1863	32.1168	31.6	5.9	4	88	46	28.409	274	203	dapD	121	312	WP_043022354.1	237
1864	25.9124	33.9	0.74	2	71	45	32.394	274	202	dapD	134	152	WP_173008509.1	83
1865	16.0584	33.5	0.95	1	44	24	36.364	274	217	dapD	178	167	WP_151140811.1	124
1866	42.3358	33.9	1.2	3	116	64	26.724	274	203	dapD	89	312	WP_168850249.1	217
1867	43.4307	33.9	1.2	4	119	60	26.891	274	203	dapD	89	312	WP_168901538.1	217
1868	60.5839	33.1	1.3	10	166	75	28.313	274	263	dapD	105	193	WP_155287138.1	65
1869	39.781	33.5	1.3	3	109	61	23.853	274	208	dapD	122	171	WP_169461460.1	63
1870	41.9708	33.9	1.3	4	115	74	26.957	274	220	dapD	107	438	WP_163596752.1	333
1871	41.9708	33.9	1.3	4	115	74	26.957	274	220	dapD	107	438	WP_060464178.1	333
1872	41.9708	33.9	1.4	4	115	74	26.957	274	220	dapD	107	438	WP_068812822.1	333
1873	16.4234	32.7	1.7	1	45	26	33.333	274	218	dapD	178	208	WP_172998562.1	164
1874	36.1314	32.7	1.8	4	99	59	30.303	274	234	dapD	136	162	WP_004563797.1	74
1875	66.7883	33.1	1.9	7	183	91	26.776	274	265	dapD	89	362	WP_105449763.1	217
1876	40.5109	33.1	1.9	4	111	69	28.829	274	216	dapD	107	434	WP_209686058.1	333
1877	43.4307	33.1	1.9	4	119	60	26.891	274	203	dapD	89	312	WP_168899048.1	217
1878	66.7883	33.1	2	7	183	91	26.776	274	265	dapD	89	362	WP_105452241.1	217
1879	27.3723	32.3	2.4	3	75	39	36	274	205	dapD	138	162	WP_169461367.1	90
1880	24.8175	32.3	2.6	2	68	28	33.824	274	245	dapD	178	229	WP_003643253.1	179
1881	27.3723	32.3	2.6	3	75	38	37.333	274	205	dapD	138	160	WP_070447321.1	88
1882	15.6934	31.2	2.6	0	43	26	39.535	274	208	dapD	166	81	WP_013854757.1	39
1883	29.927	32	3.3	3	82	47	29.268	274	211	dapD	138	164	WP_168924722.1	86
1884	41.9708	32.3	3.4	4	115	74	26.957	274	220	dapD	107	438	WP_057726204.1	333
1885	41.9708	32.3	3.6	4	115	74	26.957	274	220	dapD	107	438	WP_013085759.1	333
1886	41.9708	32.3	3.7	4	115	74	26.957	274	220	dapD	107	438	WP_195922156.1	333
1887	19.708	32.3	3.7	1	54	36	31.481	274	92	dapD	39	244	WP_204777232.1	192
1888	41.9708	32.3	3.7	4	115	74	26.957	274	220	dapD	107	438	WP_089150299.1	333
1889	41.9708	32.3	3.7	4	115	74	26.957	274	220	dapD	107	438	WP_198566843.1	333
1890	32.1168	32.3	3.8	2	88	55	27.273	274	203	dapD	117	312	WP_016380952.1	233
1891	41.9708	32.3	3.8	4	115	74	26.957	274	220	dapD	107	438	WP_005725374.1	333
1892	35.0365	31.6	3.9	4	96	51	28.125	274	198	dapD	118	131	WP_029779761.1	39
1893	41.9708	32.3	3.9	4	115	74	26.957	274	220	dapD	107	438	WP_023488472.1	333
1894	41.9708	32.3	4	4	115	74	26.957	274	220	dapD	107	438	WP_089147029.1	333
1895	41.9708	32.3	4	4	115	74	26.957	274	220	dapD	107	438	WP_133465760.1	333
1896	41.9708	32.3	4	4	115	74	26.957	274	220	dapD	107	438	WP_151495387.1	333
1897	41.9708	32.3	4	4	115	74	26.957	274	220	dapD	107	438	WP_005718483.1	333
1898	41.9708	32.3	4	4	115	74	26.957	274	220	dapD	107	438	WP_101891122.1	333
1899	35.0365	31.2	4	4	96	51	28.125	274	198	dapD	118	117	WP_011254161.1	25
1900	32.1168	32.3	4.1	2	88	54	28.409	274	203	dapD	117	312	WP_057718472.1	233
1901	11.6788	31.6	4.1	0	32	19	40.625	274	208	dapD	177	196	WP_081098275.1	165
1902	35.4015	31.6	4.2	4	97	52	27.835	274	199	dapD	118	140	WP_164515960.1	47
1903	41.9708	32	4.6	4	115	74	26.957	274	220	dapD	107	438	WP_101886926.1	333
1904	53.2847	31.6	4.8	5	146	88	23.973	274	205	dapD	82	160	WP_003588841.1	16
1905	37.2263	31.2	5.8	4	102	55	31.373	274	205	dapD	119	160	WP_070650987.1	59
1906	26.6423	31.2	6	1	73	32	30.137	274	205	dapD	152	166	WP_008460287.1	94
1907	26.6423	31.2	6	1	73	32	30.137	274	205	dapD	152	166	WP_154486253.1	94
1908	41.9708	31.6	6.1	4	115	74	26.957	274	220	dapD	107	438	WP_103661702.1	333
1909	79.562	31.2	6.7	12	218	125	22.018	274	221	dapD	26	196	WP_007125695.1	2
1910	53.2847	30.8	7.1	5	146	88	23.973	274	205	dapD	82	160	WP_003580888.1	16
1911	40.5109	31.6	7.1	4	111	70	27.928	274	216	dapD	107	434	WP_007126716.1	333
1912	15.6934	30	7.3	0	43	26	39.535	274	208	dapD	166	103	WP_198564802.1	61
1913	40.5109	31.6	7.4	4	111	70	27.928	274	216	dapD	107	434	WP_098036716.1	333
1914	24.8175	30.8	7.4	1	68	37	30.882	274	208	dapD	151	164	WP_209686281.1	97
1915	40.5109	31.6	7.5	4	111	70	27.928	274	216	dapD	107	434	WP_201247621.1	333
1916	11.3139	30.8	7.7	0	31	18	41.935	274	208	dapD	178	196	WP_064081582.1	166
1917	40.5109	31.2	7.9	4	111	70	27.928	274	216	dapD	107	434	WP_025005720.1	333
1918	40.5109	31.2	8.1	4	111	70	27.928	274	216	dapD	107	434	WP_204781206.1	333
1919	40.5109	31.2	8.1	4	111	70	27.928	274	216	dapD	107	434	WP_191451094.1	333
1920	40.5109	31.2	8.4	4	111	70	27.928	274	216	dapD	107	434	WP_098044139.1	333
1921	40.5109	31.2	8.4	4	111	70	27.928	274	216	dapD	107	434	WP_191335453.1	333
1922	11.3139	30.8	8.6	0	31	18	41.935	274	208	dapD	178	196	WP_172586613.1	166
1923	11.6788	30.8	9.2	0	32	20	37.5	274	208	dapD	177	195	WP_008470905.1	164
1924	11.3139	30.4	10	0	31	18	41.935	274	208	dapD	178	196	WP_041812001.1	166
2106	25.9124	42.7	0.000552	2	71	46	30.986	274	224	dapF	157	75	WP_180860165.1	5
2107	35.7513	32	2.3	1	69	49	26.087	193	179	dcd	113	69	WP_198202506.1	1
2108	35.7513	32	2.3	1	69	49	26.087	193	179	dcd	113	69	WP_046324875.1	1
2109	35.7513	32	2.5	1	69	49	26.087	193	179	dcd	113	69	WP_103751657.1	1
2110	35.7513	31.6	3	1	69	49	26.087	193	179	dcd	113	69	WP_198179183.1	1
2111	35.7513	31.6	3.1	1	69	49	26.087	193	179	dcd	113	69	WP_045928118.1	1
2112	35.7513	31.6	3.1	1	69	49	26.087	193	179	dcd	113	69	WP_046332149.1	1
2113	35.7513	31.6	3.4	1	69	49	26.087	193	179	dcd	113	69	WP_122022969.1	1
2114	35.7513	31.6	3.4	1	69	49	26.087	193	179	dcd	113	69	WP_122018240.1	1
2115	35.7513	30.8	5.6	1	69	49	26.087	193	179	dcd	113	69	WP_080881371.1	1
2116	29.0155	30.8	5.6	1	56	39	26.786	193	179	dcd	126	68	WP_168898615.1	13
2117	35.7513	30.8	5.7	1	69	49	26.087	193	179	dcd	113	69	WP_040456556.1	1
2118	35.7513	30.8	5.8	1	69	49	26.087	193	179	dcd	113	69	WP_034979786.1	1
2119	29.0155	30.8	6.1	1	56	39	26.786	193	179	dcd	126	68	WP_011667527.1	13
2120	35.7513	30.8	6.2	1	69	49	26.087	193	179	dcd	113	69	WP_187158966.1	1
2121	29.0155	30.8	6.2	1	56	39	26.786	193	179	dcd	126	68	WP_024746227.1	13
2122	29.0155	30.8	6.2	1	56	39	26.786	193	179	dcd	126	68	WP_168901865.1	13
2123	35.7513	30.8	6.3	1	69	49	26.087	193	179	dcd	113	69	WP_038522737.1	1
2124	35.7513	30.8	6.3	1	69	49	26.087	193	179	dcd	113	69	WP_046327155.1	1
2125	29.0155	30.4	6.7	1	56	39	26.786	193	179	dcd	126	68	WP_168849868.1	13
2126	35.7513	30.4	6.9	1	69	50	24.638	193	179	dcd	113	69	WP_122035205.1	1
2127	33.1606	30.4	7	1	64	45	26.563	193	179	dcd	118	68	WP_203628801.1	5
2128	35.7513	30.4	7.1	1	69	50	24.638	193	179	dcd	113	69	WP_074425307.1	1
2129	29.0155	30.4	7.1	1	56	39	26.786	193	179	dcd	126	68	WP_034530772.1	13
2130	35.7513	30.4	7.3	1	69	50	24.638	193	179	dcd	113	69	WP_046306937.1	1
2131	22.7979	28.9	7.5	0	44	32	27.273	193	100	dcd	57	71	WP_180871528.1	28
2132	35.7513	30.4	7.9	1	69	50	24.638	193	179	dcd	113	69	WP_025081246.1	1
2133	45.0777	30.4	8.5	1	87	60	27.586	193	190	dcd	107	345	WP_007125498.1	259
2134	26.4249	30.4	8.7	1	51	34	29.412	193	179	dcd	131	68	WP_168924122.1	18
2135	26.4249	30	8.7	1	51	34	29.412	193	179	dcd	131	68	WP_137630091.1	18
2136	35.7513	28.5	9.1	1	69	50	24.638	193	179	dcd	113	69	WP_191335224.1	1
2137	24.8705	30	9.3	0	48	34	29.167	193	179	dcd	132	68	WP_174789321.1	21
2138	26.4249	30	9.5	1	51	34	29.412	193	179	dcd	131	68	WP_046316381.1	18
2139	25.9067	30	9.6	0	50	36	28	193	179	dcd	130	68	WP_155287202.1	19
2140	25.3886	30	9.7	0	49	32	34.694	193	155	dcd	107	309	WP_203629230.1	261
2143	48.1481	48.1	1.76e-07	0	65	40	38.462	135	72	dicA	8	70	WP_181576372.1	6
2144	48.1481	47.8	2.72e-07	0	65	42	35.385	135	72	dicA	8	70	WP_151495066.1	6
2145	56.2963	48.9	3.39e-07	0	76	48	36.842	135	82	dicA	7	81	WP_013854944.1	6
2146	80	48.5	3.45e-07	2	108	65	29.63	135	113	dicA	6	97	WP_166687783.1	1
2147	80	48.5	3.49e-07	2	108	65	29.63	135	113	dicA	6	97	WP_006588673.1	1
2148	51.1111	48.5	4.27e-07	1	69	42	37.681	135	74	dicA	6	68	WP_198563041.1	1
2149	56.2963	48.5	4.54e-07	0	76	49	35.526	135	82	dicA	7	81	WP_005726653.1	6
2150	45.1852	49.7	5.62e-07	0	61	37	39.344	135	67	dicA	7	63	WP_087363648.1	3
2151	56.2963	48.1	5.72e-07	0	76	49	35.526	135	82	dicA	7	81	WP_060462121.1	6
2152	55.5556	48.1	6.1e-07	0	75	48	36	135	81	dicA	7	80	WP_150397865.1	6
2153	42.2222	49.3	6.75e-07	0	57	32	43.86	135	62	dicA	6	58	WP_196246342.1	2
2154	56.2963	47.8	7.44e-07	0	76	49	35.526	135	82	dicA	7	81	WP_150398139.1	6
2155	45.1852	46.6	2.42e-06	0	61	38	37.705	135	66	dicA	6	61	WP_122025229.1	1
2156	56.2963	46.2	2.9e-06	0	76	50	34.211	135	82	dicA	7	81	WP_023487798.1	6
2157	66.6667	45.8	3.75e-06	0	90	59	34.444	135	97	dicA	8	92	WP_005716368.1	3
2158	57.037	47.4	3.89e-06	1	77	44	35.065	135	86	dicA	10	75	WP_035160993.1	5
2159	57.037	45.8	4.04e-06	0	77	53	31.169	135	84	dicA	8	83	WP_103660614.1	7
2160	61.4815	47	4.07e-06	2	83	51	33.735	135	85	dicA	6	82	WP_168900939.1	1
2161	54.8148	45.4	4.93e-06	0	74	46	37.838	135	81	dicA	8	76	WP_005687027.1	3
2162	78.5185	45.1	5.08e-06	4	106	62	29.245	135	113	dicA	8	94	WP_164823926.1	2
2163	49.6296	44.3	6.12e-06	1	67	44	32.836	135	74	dicA	8	72	WP_089150464.1	7
2164	48.1481	44.3	6.64e-06	0	65	44	32.308	135	72	dicA	8	70	WP_131501307.1	6
2165	44.4444	44.3	6.74e-06	0	60	41	31.667	135	67	dicA	8	66	WP_060463534.1	7
2166	54.8148	45.1	6.75e-06	0	74	47	36.486	135	81	dicA	8	76	WP_070550652.1	3
2167	60	45.1	6.8e-06	0	81	59	27.16	135	81	dicA	1	81	WP_180871636.1	1
2168	45.9259	43.9	7.87e-06	0	62	41	33.871	135	69	dicA	8	67	WP_089143043.1	6
2169	52.5926	45.1	8.23e-06	0	71	48	32.394	135	76	dicA	6	71	WP_173008130.1	1
2170	40	45.1	1.02e-05	0	54	35	35.185	135	59	dicA	6	54	WP_087713208.1	1
2171	78.5185	44.3	1.09e-05	4	106	62	29.245	135	113	dicA	8	94	WP_144853504.1	2
2172	44.4444	43.1	1.62e-05	0	60	41	31.667	135	67	dicA	8	66	WP_148238381.1	7
2173	60	45.1	1.72e-05	0	81	58	28.395	135	81	dicA	1	117	WP_003549498.1	37
2174	60	45.1	2.09e-05	0	81	58	28.395	135	81	dicA	1	125	WP_125978959.1	45
2175	54.8148	43.5	2.18e-05	0	74	47	36.486	135	81	dicA	8	76	WP_014568954.1	3
2176	57.7778	44.3	2.93e-05	1	78	50	33.333	135	83	dicA	6	76	WP_168900356.1	1
2177	54.8148	43.1	3.41e-05	0	74	47	36.486	135	81	dicA	8	76	WP_070694269.1	3
2178	56.2963	44.7	3.46e-05	1	76	45	38.158	135	84	dicA	9	77	WP_191668581.1	4
2179	54.8148	43.1	3.91e-05	0	74	52	29.73	135	79	dicA	6	74	WP_152724605.1	1
2180	52.5926	44.3	3.94e-05	2	71	43	36.62	135	75	dicA	6	70	WP_201330854.1	1
2181	65.9259	43.9	3.97e-05	1	89	49	31.461	135	98	dicA	22	107	WP_098039584.1	19
2182	56.2963	44.3	4.18e-05	1	76	45	38.158	135	84	dicA	9	77	WP_153930502.1	4
2183	54.8148	42.7	4.22e-05	0	74	52	29.73	135	79	dicA	6	74	WP_172985894.1	1
2184	45.1852	41.6	5.84e-05	1	61	39	34.426	135	76	dicA	16	68	WP_098034736.1	9
2185	42.2222	42.7	5.96e-05	0	57	36	36.842	135	62	dicA	6	57	WP_103662634.1	1
2186	44.4444	43.1	6.15e-05	0	60	35	41.667	135	67	dicA	8	63	WP_006585110.1	4
2187	57.037	43.9	6.36e-05	1	77	47	36.364	135	85	dicA	9	78	WP_168901695.1	4
2188	65.9259	44.3	6.55e-05	1	89	49	31.461	135	98	dicA	22	107	WP_098035492.1	19
2189	42.2222	42.7	6.61e-05	0	57	36	36.842	135	62	dicA	6	57	WP_201873526.1	1
2190	51.1111	42.4	6.88e-05	0	69	46	33.333	135	74	dicA	6	69	WP_203629440.1	1
2191	44.4444	42.4	9.32e-05	0	60	39	35	135	67	dicA	8	61	WP_061777470.1	2
2192	52.5926	43.5	9.41e-05	2	71	44	35.211	135	75	dicA	6	70	WP_013438929.1	1
2193	52.5926	43.5	9.51e-05	2	71	44	35.211	135	75	dicA	6	70	WP_003611906.1	1
2194	57.037	43.1	9.55e-05	1	77	48	35.065	135	85	dicA	9	78	WP_168850265.1	4
2195	48.1481	42.7	9.55e-05	1	65	38	40	135	72	dicA	8	67	WP_167802315.1	4
2196	60	42.7	0.000111	0	81	59	27.16	135	81	dicA	1	117	WP_051523200.1	37
2197	51.8519	42.4	0.000114	0	70	49	30	135	71	dicA	2	79	WP_127345818.1	10
2198	48.8889	42.4	0.000185	0	66	43	34.848	135	71	dicA	6	66	WP_203629248.1	1
2199	60	42.4	0.000186	0	81	59	27.16	135	81	dicA	1	117	WP_202017706.1	37
2200	53.3333	42.4	0.000187	0	72	51	29.167	135	76	dicA	5	74	WP_003656217.1	3
2201	44.4444	41.6	0.000204	0	60	36	40	135	67	dicA	8	63	WP_006585769.1	4
2202	60.7407	40.8	0.000215	2	82	56	28.049	135	86	dicA	6	80	WP_006738219.1	1
2203	49.6296	41.2	0.000278	0	67	45	32.836	135	74	dicA	8	70	WP_006585112.1	4
2204	83.7037	40.8	0.000312	2	113	79	24.779	135	118	dicA	6	107	WP_198564059.1	1
2205	44.4444	41.2	0.000319	0	60	36	40	135	67	dicA	8	63	WP_151074791.1	4
2206	34.0741	39.7	0.000321	0	46	27	41.304	135	47	dicA	2	49	WP_143469732.1	4
2207	48.8889	41.6	0.000364	1	66	43	33.333	135	71	dicA	6	65	WP_180871844.1	1
2208	49.6296	41.6	0.000375	0	67	44	34.328	135	72	dicA	6	67	WP_125754251.1	1
2209	48.8889	40.8	0.000406	0	66	46	30.303	135	71	dicA	6	66	WP_040457001.1	1
2210	77.7778	40.4	0.000407	3	105	64	29.524	135	101	dicA	6	104	WP_003649156.1	1
2211	45.9259	39.7	0.000417	0	62	43	30.645	135	67	dicA	6	62	WP_136861017.1	1
2212	45.9259	41.6	0.000439	1	62	32	38.71	135	66	dicA	11	66	WP_060791348.1	5
2213	56.2963	40.4	0.000469	0	76	55	27.632	135	81	dicA	6	76	WP_013642580.1	1
2214	41.4815	40.4	0.000469	0	56	35	37.5	135	71	dicA	16	67	WP_168900736.1	12
2215	41.4815	40.4	0.000504	0	56	35	37.5	135	71	dicA	16	67	WP_168848612.1	12
2216	63.7037	41.2	0.000505	2	86	59	27.907	135	90	dicA	6	84	WP_009310429.1	1
2217	46.6667	41.6	0.000522	1	63	39	36.508	135	83	dicA	22	81	WP_098046104.1	19
2218	54.0741	39.7	0.000527	1	73	47	32.877	135	76	dicA	6	73	WP_052253354.1	1
2219	35.5556	41.6	0.000553	0	48	32	33.333	135	69	dicA	22	66	WP_153929726.1	19
2220	41.4815	40.4	0.000553	0	56	35	37.5	135	71	dicA	16	67	WP_168902608.1	12
2221	65.9259	41.2	0.000588	1	89	52	28.09	135	98	dicA	22	107	WP_049161679.1	19
2222	42.963	40.8	0.000589	0	58	37	36.207	135	63	dicA	6	58	WP_024521222.1	1
2223	35.5556	41.2	0.000597	0	48	32	33.333	135	69	dicA	22	66	WP_191667535.1	19
2224	63.7037	41.2	0.000615	2	86	59	27.907	135	90	dicA	6	84	WP_102720339.1	1
2225	42.963	40.8	0.000619	0	58	37	36.207	135	63	dicA	6	58	WP_054397298.1	1
2226	42.963	40.8	0.000619	0	58	37	36.207	135	63	dicA	6	58	WP_003641895.1	1
2227	42.963	40.8	0.000619	0	58	37	36.207	135	63	dicA	6	58	WP_003643741.1	1
2228	47.4074	40.8	0.000637	0	64	43	32.813	135	72	dicA	9	67	WP_163704755.1	4
2229	63.7037	40.8	0.000652	2	86	59	27.907	135	90	dicA	6	84	WP_006733044.1	1
2230	63.7037	40.8	0.000652	2	86	59	27.907	135	90	dicA	6	84	WP_006735006.1	1
2231	49.6296	40.8	0.000687	1	67	44	31.343	135	70	dicA	6	71	WP_042746448.1	5
2232	63.7037	40.8	0.000698	2	86	59	27.907	135	90	dicA	6	84	WP_006731121.1	1
2233	41.4815	40.8	0.000709	1	56	33	39.286	135	76	dicA	22	74	WP_143469542.1	19
2234	63.7037	40.8	0.000712	2	86	59	27.907	135	90	dicA	6	84	WP_006729664.1	1
2235	89.6296	40	0.000726	6	121	68	28.926	135	107	dicA	4	122	WP_002879399.1	3
2236	63.7037	40.8	0.000733	2	86	59	27.907	135	90	dicA	6	84	WP_164785851.1	1
2237	54.0741	41.2	0.000736	2	73	44	34.247	135	73	dicA	4	74	WP_057198681.1	3
2238	42.2222	40.8	0.000741	0	57	37	35.088	135	62	dicA	6	59	WP_003644057.1	3
2239	41.4815	38.5	0.000799	0	56	37	33.929	135	66	dicA	11	65	WP_128733934.1	10
2240	54.0741	39.7	0.000848	1	73	47	32.877	135	76	dicA	6	73	WP_070543838.1	1
2241	34.0741	40	0.000895	0	46	27	41.304	135	47	dicA	2	49	WP_001071126.1	4
2242	82.963	39.7	0.001	1	112	81	26.786	135	115	dicA	4	113	WP_147629670.1	3
2243	40.7407	39.7	0.001	0	55	35	36.364	135	62	dicA	8	57	WP_168924016.1	3
2244	45.1852	39.3	0.001	0	61	41	32.787	135	66	dicA	6	61	WP_133477578.1	1
2245	89.6296	39.7	0.001	6	121	68	28.926	135	107	dicA	4	122	WP_035161576.1	3
2246	56.2963	39.3	0.001	0	76	56	26.316	135	81	dicA	6	76	WP_003646108.1	1
2247	42.2222	40.4	0.001	0	57	37	35.088	135	62	dicA	6	59	WP_054398840.1	3
2248	77.037	39.3	0.001	2	104	76	23.077	135	109	dicA	6	100	WP_180869919.1	1
2249	45.1852	39.3	0.001	0	61	41	32.787	135	66	dicA	6	61	WP_005722586.1	1
2250	45.9259	38.5	0.001	0	62	41	33.871	135	69	dicA	8	67	WP_208583637.1	6
2251	42.2222	40.4	0.001	0	57	37	35.088	135	62	dicA	6	59	WP_072533397.1	3
2252	89.6296	39.7	0.001	6	121	68	28.926	135	107	dicA	4	122	WP_035165293.1	3
2253	58.5185	40.4	0.001	1	79	51	32.911	135	84	dicA	6	77	WP_054396903.1	1
2254	58.5185	40.4	0.001	2	79	53	29.114	135	83	dicA	6	77	WP_164798779.1	1
2255	56.2963	39.3	0.001	0	76	56	26.316	135	81	dicA	6	76	WP_172998215.1	1
2256	29.6296	38.5	0.001	0	40	23	42.5	135	61	dicA	22	54	WP_049148908.1	15
2257	29.6296	38.5	0.001	0	40	23	42.5	135	61	dicA	22	54	WP_048684808.1	15
2258	58.5185	40.4	0.001	1	79	51	32.911	135	84	dicA	6	77	WP_015825190.1	1
2259	29.6296	38.5	0.001	0	40	23	42.5	135	61	dicA	22	54	WP_186462145.1	15
2260	63.7037	40.4	0.001	2	86	59	27.907	135	90	dicA	6	84	WP_164799492.1	1
2261	37.7778	40.4	0.001	0	51	33	35.294	135	72	dicA	22	69	WP_163704511.1	19
2262	44.4444	38.9	0.001	0	60	41	31.667	135	67	dicA	8	61	WP_144773909.1	2
2263	42.963	38.1	0.001	0	58	36	37.931	135	69	dicA	12	60	WP_180871637.1	3
2264	29.6296	38.1	0.001	0	40	23	42.5	135	61	dicA	22	54	WP_151494768.1	15
2265	48.1481	40	0.001	1	65	42	33.846	135	69	dicA	5	66	WP_122018162.1	3
2266	29.6296	38.1	0.001	0	40	23	42.5	135	61	dicA	22	54	WP_015981440.1	15
2267	29.6296	38.1	0.001	0	40	23	42.5	135	61	dicA	22	54	WP_011678805.1	15
2268	29.6296	38.1	0.002	0	40	23	42.5	135	61	dicA	22	54	WP_077959582.1	15
2269	29.6296	38.1	0.002	0	40	23	42.5	135	61	dicA	22	54	WP_020807694.1	15
2270	45.9259	39.7	0.002	0	62	41	33.871	135	66	dicA	5	64	WP_006735599.1	3
2271	51.1111	38.1	0.002	1	69	43	34.783	135	69	dicA	1	69	WP_020992994.1	3
2272	89.6296	38.9	0.002	6	121	68	28.926	135	107	dicA	4	122	WP_130183641.1	3
2273	54.0741	38.9	0.002	1	73	47	32.877	135	76	dicA	6	73	WP_108299014.1	1
2274	48.1481	39.7	0.002	1	65	44	30.769	135	71	dicA	8	75	WP_196246208.1	11
2275	45.9259	40	0.002	1	62	33	37.097	135	66	dicA	11	66	WP_144853775.1	5
2276	49.6296	40	0.002	2	67	35	37.313	135	76	dicA	15	76	WP_078009981.1	12
2277	45.9259	40	0.002	1	62	33	37.097	135	66	dicA	11	66	WP_011162425.1	5
2278	45.9259	40	0.002	1	62	33	37.097	135	66	dicA	11	66	WP_095076531.1	5
2279	48.1481	40	0.002	1	65	42	33.846	135	69	dicA	5	66	WP_122022851.1	3
2280	51.1111	39.3	0.002	1	69	45	33.333	135	74	dicA	6	68	WP_019885652.1	1
2281	78.5185	38.5	0.002	2	106	68	25.472	135	113	dicA	8	96	WP_144853500.1	2
2282	89.6296	38.9	0.002	6	121	68	28.926	135	107	dicA	4	122	WP_130137715.1	3
2283	82.963	38.5	0.002	1	112	81	26.786	135	115	dicA	4	113	WP_077301287.1	3
2284	89.6296	38.5	0.002	6	121	68	28.926	135	107	dicA	4	122	WP_013440173.1	3
2285	41.4815	37.7	0.002	0	56	37	33.929	135	66	dicA	11	65	WP_005727646.1	10
2286	89.6296	38.5	0.002	6	121	68	28.926	135	107	dicA	4	122	WP_072547746.1	3
2287	89.6296	38.5	0.002	6	121	69	28.099	135	107	dicA	4	122	WP_003616106.1	3
2288	65.9259	38.5	0.002	2	89	52	29.213	135	108	dicA	22	97	WP_144231586.1	18
2289	82.963	38.5	0.002	1	112	81	26.786	135	115	dicA	4	113	WP_014565324.1	3
2290	45.9259	38.5	0.002	0	62	43	30.645	135	67	dicA	6	62	WP_082617814.1	1
2291	54.8148	39.3	0.002	1	74	48	32.432	135	82	dicA	9	75	WP_107739587.1	4
2292	42.2222	39.3	0.002	0	57	36	36.842	135	62	dicA	6	57	WP_168924028.1	1
2293	42.963	39.3	0.002	0	58	36	37.931	135	62	dicA	5	61	WP_204777662.1	4
2294	41.4815	38.9	0.003	0	56	36	35.714	135	62	dicA	7	58	WP_089121214.1	3
2295	40	39.7	0.003	0	54	32	40.741	135	59	dicA	6	54	WP_003595034.1	1
2296	45.9259	39.3	0.003	1	62	34	35.484	135	66	dicA	11	66	WP_021351192.1	5
2297	41.4815	37.4	0.003	0	56	37	33.929	135	66	dicA	11	65	WP_133473058.1	10
2298	29.6296	37.4	0.003	0	40	23	42.5	135	61	dicA	22	54	WP_113576223.1	15
2299	71.1111	38.5	0.003	2	96	62	30.208	135	99	dicA	9	100	WP_057717231.1	5
2300	45.1852	38.5	0.003	0	61	39	36.066	135	67	dicA	7	63	WP_027825210.1	3
2301	43.7037	37.4	0.003	1	59	37	35.593	135	69	dicA	11	67	WP_060463435.1	10
2302	49.6296	39.3	0.003	2	67	35	37.313	135	76	dicA	15	76	WP_172988265.1	12
2303	45.1852	38.5	0.003	0	61	39	36.066	135	67	dicA	7	63	WP_006587680.1	3
2304	40.7407	39.3	0.003	0	55	35	36.364	135	64	dicA	10	59	WP_008473831.1	5
2305	82.2222	38.1	0.003	4	111	76	27.027	135	118	dicA	8	107	WP_098034738.1	2
2306	89.6296	38.1	0.003	6	121	68	28.926	135	107	dicA	4	122	WP_099279028.1	3
2307	55.5556	38.9	0.003	3	75	37	34.667	135	66	dicA	4	80	WP_003650819.1	6
2308	40.7407	38.9	0.004	0	55	35	36.364	135	62	dicA	8	57	WP_122024712.1	3
2309	80.7407	38.1	0.004	1	109	78	27.523	135	112	dicA	4	110	WP_176270874.1	3
2310	89.6296	38.1	0.004	6	121	68	28.926	135	107	dicA	4	122	WP_052933773.1	3
2311	45.1852	38.1	0.004	0	61	39	36.066	135	67	dicA	7	63	WP_006585772.1	3
2312	45.1852	38.1	0.004	0	61	39	36.066	135	67	dicA	7	63	WP_167802313.1	3
2313	45.9259	37	0.004	0	62	42	32.258	135	69	dicA	8	67	WP_089151012.1	6
2314	65.9259	37.7	0.004	3	89	51	30.337	135	108	dicA	22	97	WP_138272268.1	18
2315	40.7407	36.6	0.004	0	55	36	34.545	135	66	dicA	12	64	WP_133467640.1	10
2316	89.6296	37.7	0.004	6	121	69	28.099	135	107	dicA	4	122	WP_206350490.1	3
2317	65.9259	37.7	0.004	2	89	53	28.09	135	108	dicA	22	97	WP_142777702.1	18
2318	47.4074	37.7	0.005	1	64	34	35.938	135	62	dicA	6	64	WP_163589045.1	1
2319	45.9259	36.6	0.005	0	62	42	32.258	135	69	dicA	8	67	WP_081092669.1	6
2320	46.6667	38.5	0.005	1	63	40	34.921	135	83	dicA	22	81	WP_003670001.1	19
2321	22.963	36.6	0.005	0	31	18	41.935	135	52	dicA	22	45	WP_180869917.1	15
2322	50.3704	37.7	0.005	0	68	46	32.353	135	83	dicA	16	80	WP_153930982.1	13
2323	89.6296	37.4	0.006	6	121	69	28.099	135	107	dicA	4	122	WP_138490921.1	3
2324	44.4444	36.6	0.006	0	60	41	31.667	135	66	dicA	7	65	WP_098035959.1	6
2325	42.963	37.4	0.006	0	58	42	27.586	135	67	dicA	10	61	WP_063491280.1	4
2326	51.8519	36.6	0.006	0	70	51	27.143	135	85	dicA	16	78	WP_148467568.1	9
2327	45.9259	38.5	0.006	1	62	34	35.484	135	66	dicA	11	66	WP_101889918.1	5
2328	45.9259	36.6	0.006	0	62	42	32.258	135	69	dicA	8	67	WP_024129856.1	6
2329	44.4444	36.2	0.006	0	60	41	31.667	135	66	dicA	7	65	WP_198566589.1	6
2330	45.9259	38.1	0.006	1	62	36	37.097	135	72	dicA	11	77	WP_021354117.1	19
2331	45.9259	38.5	0.006	1	62	34	35.484	135	66	dicA	11	66	WP_080967304.1	5
2332	44.4444	36.2	0.006	0	60	41	31.667	135	66	dicA	7	65	WP_089150722.1	6
2333	55.5556	38.1	0.007	1	75	51	30.667	135	82	dicA	8	75	WP_005684810.1	2
2334	40	38.5	0.007	0	54	32	40.741	135	59	dicA	6	54	WP_012491734.1	1
2335	45.9259	36.2	0.007	0	62	42	32.258	135	69	dicA	8	67	WP_180861999.1	6
2336	76.2963	37.4	0.007	1	103	74	27.184	135	106	dicA	4	104	WP_076026581.1	3
2337	72.5926	37	0.007	1	98	69	23.469	135	105	dicA	8	96	WP_009558550.1	5
2338	45.9259	36.2	0.008	0	62	42	32.258	135	69	dicA	8	67	WP_005728699.1	6
2339	76.2963	37	0.008	1	103	74	27.184	135	106	dicA	4	104	WP_059217230.1	3
2340	77.7778	37	0.008	3	105	70	24.762	135	108	dicA	8	103	WP_005718954.1	4
2341	55.5556	37.7	0.008	3	75	38	33.333	135	66	dicA	4	80	WP_035425145.1	6
2342	55.5556	37.7	0.009	3	75	38	33.333	135	66	dicA	4	80	WP_142783080.1	6
2343	82.963	37	0.009	1	112	82	25.893	135	115	dicA	4	113	WP_172758249.1	3
2344	77.7778	37	0.009	3	105	70	24.762	135	108	dicA	8	103	WP_005726068.1	4
2345	69.6296	37.7	0.01	2	94	62	28.723	135	94	dicA	1	89	WP_023192083.1	1
2346	76.2963	37	0.01	1	103	74	27.184	135	106	dicA	4	104	WP_114128315.1	3
2347	48.1481	37.4	0.01	0	65	44	32.308	135	71	dicA	7	68	WP_203629262.1	4
2348	38.5185	37.7	0.01	0	52	34	34.615	135	73	dicA	22	71	WP_107740837.1	20
2349	45.9259	36.6	0.01	0	62	45	27.419	135	67	dicA	6	63	WP_080647126.1	2
2350	52.5926	37.7	0.01	0	71	48	32.394	135	76	dicA	6	73	WP_031546434.1	3
2351	52.5926	37.7	0.01	0	71	48	32.394	135	76	dicA	6	73	WP_005710942.1	3
2352	52.5926	37.7	0.01	0	71	48	32.394	135	76	dicA	6	73	WP_047675708.1	3
2353	45.1852	35.8	0.01	0	61	42	31.148	135	72	dicA	12	66	WP_195185434.1	6
2354	42.2222	37.7	0.01	0	57	37	35.088	135	62	dicA	6	57	WP_015379951.1	1
2355	48.1481	37.7	0.01	0	65	46	29.231	135	70	dicA	6	65	WP_057769365.1	1
2356	52.5926	37.7	0.01	0	71	48	32.394	135	76	dicA	6	73	WP_005690209.1	3
2357	42.2222	37.7	0.011	0	57	37	35.088	135	62	dicA	6	57	WP_054398843.1	1
2358	42.2222	37.7	0.011	0	57	37	35.088	135	62	dicA	6	57	WP_003644056.1	1
2359	42.2222	37.7	0.011	0	57	37	35.088	135	62	dicA	6	57	WP_003645747.1	1
2360	76.2963	36.6	0.011	1	103	74	27.184	135	106	dicA	4	104	WP_003621442.1	3
2361	45.9259	36.6	0.011	0	62	45	27.419	135	67	dicA	6	63	WP_082268558.1	2
2362	107.407	37.7	0.011	2	145	93	24.828	135	135	dicA	7	148	WP_070652140.1	4
2363	54.0741	37.4	0.012	1	73	46	34.247	135	81	dicA	9	74	WP_198178198.1	4
2364	90.3704	36.6	0.012	5	122	69	28.689	135	115	dicA	4	116	WP_050890696.1	3
2365	73.3333	36.2	0.012	1	99	66	29.293	135	99	dicA	5	101	WP_151141264.1	3
2366	36.2963	36.2	0.013	0	49	32	34.694	135	70	dicA	22	50	WP_168926142.1	2
2367	43.7037	37.7	0.013	1	59	36	33.898	135	63	dicA	8	63	WP_122059677.1	5
2368	46.6667	37	0.014	0	63	44	30.159	135	72	dicA	10	66	WP_168924390.1	4
2369	77.7778	37	0.015	3	105	64	27.619	135	101	dicA	4	101	WP_012492136.1	2
2370	43.7037	35	0.015	0	59	40	32.203	135	59	dicA	1	59	WP_080881732.1	1
2371	49.6296	36.2	0.015	1	67	43	32.836	135	86	dicA	22	84	WP_003654218.1	18
2372	48.1481	37	0.016	1	65	42	33.846	135	71	dicA	7	67	WP_072533516.1	4
2373	37.037	37	0.016	0	50	31	38	135	55	dicA	6	50	WP_152724703.1	1
2374	50.3704	36.2	0.017	1	68	43	35.294	135	75	dicA	8	70	WP_027825212.1	4
2375	55.5556	36.2	0.018	0	75	49	34.667	135	80	dicA	6	75	WP_057811373.1	1
2376	89.6296	36.2	0.018	6	121	69	28.099	135	107	dicA	4	122	WP_050952901.1	3
2377	75.5556	36.6	0.019	2	102	68	27.451	135	101	dicA	4	101	WP_003585919.1	2
2378	45.9259	35.8	0.019	0	62	45	27.419	135	67	dicA	6	63	WP_003574523.1	2
2379	89.6296	36.2	0.019	6	121	69	28.099	135	107	dicA	4	122	WP_003614404.1	3
2380	55.5556	37	0.019	3	75	38	33.333	135	66	dicA	4	80	WP_094495832.1	6
2381	48.1481	36.6	0.02	0	65	45	30.769	135	70	dicA	6	65	WP_203629249.1	1
2382	54.8148	36.6	0.02	1	74	50	31.081	135	82	dicA	9	75	WP_005713809.1	3
2383	28.1481	35.4	0.021	0	38	21	44.737	135	49	dicA	12	79	WP_122017893.1	42
2384	40.7407	35.8	0.021	0	55	36	34.545	135	62	dicA	8	58	WP_098044727.1	4
2385	40	36.6	0.022	0	54	36	33.333	135	62	dicA	9	60	WP_203629287.1	7
2386	85.9259	36.6	0.024	2	116	76	27.586	135	118	dicA	11	118	WP_009560021.1	3
2387	75.5556	36.2	0.025	2	102	68	27.451	135	101	dicA	4	101	WP_003589262.1	2
2388	54.8148	36.6	0.026	1	74	46	29.73	135	76	dicA	9	76	WP_191338084.1	3
2389	76.2963	36.2	0.026	2	103	67	30.097	135	110	dicA	8	99	WP_003584278.1	2
2390	57.7778	36.2	0.027	1	78	52	28.205	135	83	dicA	6	74	WP_125751476.1	1
2391	56.2963	34.7	0.027	2	76	44	38.158	135	76	dicA	1	73	WP_046814045.1	1
2392	45.9259	36.6	0.028	0	62	43	30.645	135	67	dicA	6	62	WP_025080353.1	1
2393	31.1111	36.6	0.03	0	42	25	40.476	135	47	dicA	6	44	WP_003573000.1	3
2394	37.037	35.8	0.032	0	50	31	38	135	57	dicA	8	52	WP_196246260.1	3
2395	46.6667	35.8	0.032	0	63	46	26.984	135	68	dicA	6	63	WP_003607004.1	1
2396	31.1111	36.2	0.033	0	42	25	40.476	135	47	dicA	6	44	WP_003577332.1	3
2397	29.6296	36.2	0.034	0	40	24	40	135	60	dicA	21	59	WP_005716199.1	20
2398	50.3704	35.8	0.035	1	68	46	30.882	135	73	dicA	6	68	WP_125751306.1	2
2399	31.1111	36.2	0.035	0	42	25	40.476	135	47	dicA	6	44	WP_003592682.1	3
2400	38.5185	36.2	0.035	1	52	30	40.385	135	66	dicA	15	59	WP_100733246.1	9
2401	45.9259	35	0.036	0	62	43	30.645	135	69	dicA	8	65	WP_085763557.1	4
2402	45.1852	34.7	0.036	0	61	43	29.508	135	72	dicA	12	66	WP_144231757.1	6
2403	54.0741	35.4	0.038	1	73	47	30.137	135	77	dicA	9	77	WP_105449459.1	5
2404	48.1481	35.8	0.039	1	65	42	33.846	135	71	dicA	7	67	WP_003643427.1	4
2405	109.63	35.8	0.039	5	148	92	23.649	135	133	dicA	6	147	WP_025014107.1	1
2406	27.4074	34.7	0.042	0	37	22	40.541	135	52	dicA	16	75	WP_203630764.1	39
2407	76.2963	35.8	0.045	2	103	64	28.155	135	102	dicA	10	106	WP_125751301.1	4
2408	45.1852	35.4	0.045	1	61	40	32.787	135	69	dicA	9	65	WP_003678446.1	6
2409	48.8889	35	0.046	1	66	43	33.333	135	69	dicA	4	67	WP_011544249.1	3
2410	71.1111	35	0.049	2	96	64	28.125	135	99	dicA	9	100	WP_003641613.1	5
2411	31.1111	35.4	0.049	0	42	25	40.476	135	47	dicA	6	42	WP_191667899.1	1
2412	42.963	34.3	0.049	0	58	42	27.586	135	73	dicA	16	69	WP_110139768.1	12
2413	42.2222	35.4	0.053	0	57	37	35.088	135	62	dicA	6	57	WP_098045314.1	1
2414	40.7407	35.4	0.056	0	55	36	34.545	135	62	dicA	8	58	WP_203629273.1	4
2415	38.5185	35.4	0.058	0	52	33	36.538	135	62	dicA	11	57	WP_076460029.1	6
2416	71.1111	35	0.058	2	96	64	28.125	135	99	dicA	9	100	WP_011102284.1	5
2417	54.0741	34.7	0.058	1	73	47	30.137	135	77	dicA	9	77	WP_105451959.1	5
2418	49.6296	35.4	0.062	1	67	45	31.343	135	71	dicA	5	67	WP_070650116.1	2
2419	54.8148	35	0.062	1	74	51	29.73	135	81	dicA	8	74	WP_070551753.1	2
2420	49.6296	35	0.065	1	67	42	35.821	135	74	dicA	8	67	WP_003565104.1	2
2421	84.4444	35.4	0.076	2	114	72	26.316	135	116	dicA	8	107	WP_172823701.1	1
2422	46.6667	35.4	0.076	1	63	41	33.333	135	83	dicA	22	81	WP_078009647.1	19
2423	48.1481	34.3	0.078	1	65	35	35.385	135	62	dicA	5	66	WP_153939457.1	2
2424	39.2593	35	0.079	0	53	35	33.962	135	61	dicA	9	56	WP_054449589.1	4
2425	46.6667	34.7	0.08	0	63	43	31.746	135	70	dicA	8	65	WP_203629299.1	3
2426	38.5185	33.9	0.086	0	52	35	32.692	135	59	dicA	8	58	WP_170073664.1	7
2427	41.4815	34.7	0.086	0	56	36	35.714	135	62	dicA	7	59	WP_089121607.1	4
2428	40	35	0.086	0	54	35	35.185	135	62	dicA	9	57	WP_203629298.1	4
2429	54.0741	35	0.09	1	73	46	30.137	135	80	dicA	8	70	WP_180861443.1	3
2430	55.5556	33.9	0.092	0	75	50	33.333	135	80	dicA	6	75	WP_023062185.1	1
2431	48.1481	34.3	0.093	1	65	37	32.308	135	62	dicA	5	66	WP_095076983.1	2
2432	45.9259	33.1	0.097	1	62	41	32.258	135	67	dicA	6	61	WP_203629055.1	1
2433	40.7407	32.7	0.098	1	55	35	34.545	135	70	dicA	16	57	WP_168902332.1	4
2434	37.7778	34.3	0.11	0	51	34	33.333	135	58	dicA	8	55	WP_187375257.1	5
2435	40.7407	34.7	0.12	0	55	36	34.545	135	62	dicA	8	57	WP_122023055.1	3
2436	40.7407	34.7	0.12	0	55	36	34.545	135	62	dicA	8	57	WP_118897506.1	3
2437	34.8148	33.9	0.12	0	47	29	38.298	135	62	dicA	16	59	WP_076460176.1	13
2438	46.6667	34.3	0.12	1	63	42	31.746	135	69	dicA	7	65	WP_125753898.1	4
2439	47.4074	34.7	0.12	1	64	37	34.375	135	66	dicA	8	64	WP_127345662.1	1
2440	40.7407	34.7	0.12	0	55	36	34.545	135	62	dicA	8	57	WP_118897027.1	3
2441	76.2963	33.5	0.12	2	103	75	22.33	135	105	dicA	8	106	WP_089143240.1	4
2442	52.5926	34.7	0.13	0	71	49	30.986	135	76	dicA	6	73	WP_070552578.1	3
2443	40.7407	34.3	0.13	0	55	36	34.545	135	62	dicA	8	57	WP_090092160.1	3
2444	40.7407	34.3	0.13	0	55	36	34.545	135	62	dicA	8	57	WP_122018368.1	3
2445	44.4444	34.7	0.13	0	60	41	31.667	135	67	dicA	8	62	WP_195922142.1	3
2446	38.5185	33.9	0.14	0	52	35	32.692	135	59	dicA	8	58	WP_056969997.1	7
2447	48.8889	34.3	0.15	0	66	48	27.273	135	66	dicA	1	66	WP_172996309.1	1
2448	28.8889	33.1	0.15	0	39	23	41.026	135	47	dicA	9	75	WP_172476458.1	37
2449	45.1852	34.3	0.16	0	61	45	26.23	135	70	dicA	10	74	WP_094552377.1	14
2450	28.8889	33.1	0.16	0	39	23	41.026	135	47	dicA	9	75	WP_060471894.1	37
2451	38.5185	33.9	0.16	0	52	35	32.692	135	59	dicA	8	58	WP_206488194.1	7
2452	42.2222	34.3	0.16	1	57	40	28.07	135	67	dicA	12	60	WP_198176369.1	4
2453	45.1852	34.3	0.16	0	61	45	26.23	135	70	dicA	10	74	WP_094502915.1	14
2454	56.2963	33.1	0.16	0	76	57	25	135	81	dicA	6	76	WP_070651139.1	1
2455	74.8148	33.1	0.17	3	101	63	29.703	135	105	dicA	6	97	WP_203630450.1	4
2456	48.8889	33.9	0.2	0	66	48	27.273	135	66	dicA	1	68	WP_101871690.1	3
2457	62.2222	33.1	0.2	2	84	57	29.762	135	87	dicA	5	84	WP_188892062.1	2
2458	48.1481	33.9	0.2	0	65	46	29.231	135	68	dicA	4	70	WP_155692761.1	6
2459	46.6667	33.5	0.21	0	63	45	28.571	135	72	dicA	10	67	WP_057797064.1	5
2460	75.5556	33.1	0.21	2	102	74	22.549	135	105	dicA	9	106	WP_065989562.1	5
2461	77.037	33.1	0.21	2	104	77	24.038	135	109	dicA	6	102	WP_060463469.1	1
2462	37.037	32.7	0.21	1	50	28	36	135	61	dicA	12	87	WP_122025135.1	42
2463	44.4444	33.1	0.22	0	60	42	30	135	67	dicA	8	68	WP_013642089.1	9
2464	92.5926	33.1	0.23	2	125	92	23.2	135	130	dicA	6	121	WP_048686342.1	1
2465	48.8889	33.5	0.23	0	66	45	31.818	135	72	dicA	7	69	WP_137631411.1	4
2466	81.4815	33.1	0.23	1	110	85	21.818	135	116	dicA	8	113	WP_198566596.1	4
2467	54.8148	33.1	0.23	1	74	51	28.378	135	82	dicA	11	79	WP_035185672.1	6
2468	75.5556	33.1	0.23	3	102	72	23.529	135	106	dicA	8	102	WP_126708949.1	4
2469	54.8148	33.1	0.24	1	74	51	28.378	135	82	dicA	11	79	WP_130183602.1	6
2470	54.8148	33.1	0.24	1	74	51	28.378	135	82	dicA	11	79	WP_003612193.1	6
2471	77.037	32.7	0.25	2	104	77	24.038	135	109	dicA	6	105	WP_135306652.1	4
2472	51.8519	33.5	0.26	1	70	42	32.857	135	67	dicA	3	76	WP_144231636.1	7
2473	45.9259	33.5	0.26	0	62	43	30.645	135	71	dicA	10	66	WP_000395511.1	5
2474	41.4815	33.5	0.26	0	56	36	35.714	135	66	dicA	11	59	WP_191451181.1	4
2475	51.8519	33.1	0.26	1	70	47	30	135	80	dicA	11	73	WP_191669106.1	6
2476	94.0741	33.1	0.26	3	127	74	25.984	135	125	dicA	8	128	WP_063507746.1	13
2477	22.963	32	0.26	1	31	12	54.839	135	47	dicA	17	40	WP_013642088.1	12
2478	51.8519	33.1	0.28	1	70	47	30	135	80	dicA	11	73	WP_070489268.1	6
2479	64.4444	33.1	0.28	3	87	50	26.437	135	94	dicA	8	139	WP_198568127.1	67
2480	45.9259	33.1	0.28	0	62	45	27.419	135	71	dicA	10	66	WP_151498147.1	5
2481	80	32.3	0.29	4	108	71	25	135	113	dicA	6	98	WP_144887467.1	1
2482	56.2963	32.7	0.3	0	76	57	25	135	81	dicA	6	76	WP_025013393.1	1
2483	37.037	33.5	0.3	0	50	32	36	135	55	dicA	6	50	WP_057810339.1	1
2484	51.8519	32.7	0.31	1	70	47	30	135	80	dicA	11	73	WP_025895823.1	6
2485	51.8519	32.7	0.33	1	70	47	30	135	80	dicA	11	73	WP_147749165.1	6
2486	54.0741	32.7	0.33	1	73	42	26.027	135	66	dicA	6	79	WP_203630326.1	7
2487	51.8519	32.7	0.33	1	70	47	30	135	80	dicA	11	73	WP_201332137.1	6
2488	45.9259	33.1	0.34	0	62	43	30.645	135	71	dicA	10	66	WP_009269230.1	5
2489	45.9259	33.1	0.35	0	62	43	30.645	135	71	dicA	10	66	WP_002576325.1	5
2490	42.963	33.1	0.35	0	58	40	31.034	135	63	dicA	6	58	WP_057770890.1	1
2491	41.4815	33.1	0.36	0	56	38	32.143	135	66	dicA	11	59	WP_158592471.1	4
2492	34.8148	33.1	0.36	0	47	30	36.17	135	62	dicA	16	58	WP_043022251.1	12
2493	34.8148	32.3	0.37	1	47	28	36.17	135	61	dicA	15	58	WP_168899793.1	14
2494	26.6667	32.3	0.38	0	36	20	44.444	135	46	dicA	11	39	WP_117285571.1	4
2495	28.8889	32.3	0.38	0	39	20	48.718	135	42	dicA	4	40	WP_180870748.1	2
2496	65.9259	32.3	0.38	2	89	56	24.719	135	108	dicA	22	97	WP_008470982.1	18
2497	51.8519	33.1	0.39	1	70	42	32.857	135	67	dicA	3	76	WP_117689486.1	7
2498	45.9259	32.7	0.39	0	62	45	27.419	135	71	dicA	10	66	WP_170088412.1	5
2499	46.6667	32.3	0.4	0	63	47	25.397	135	78	dicA	16	72	WP_056981683.1	10
2500	34.8148	32.3	0.42	0	47	31	34.043	135	62	dicA	16	59	WP_024526202.1	13
2501	45.1852	31.6	0.42	1	61	39	34.426	135	71	dicA	11	63	WP_025012804.1	4
2502	45.9259	32.7	0.42	0	62	45	27.419	135	71	dicA	10	66	WP_012846817.1	5
2503	45.9259	32.7	0.44	0	62	43	30.645	135	71	dicA	10	66	WP_087713211.1	5
2504	52.5926	32.3	0.44	1	71	48	29.577	135	80	dicA	10	73	WP_154549315.1	5
2505	42.2222	31.6	0.44	0	57	40	29.825	135	62	dicA	6	64	WP_210145778.1	8
2506	30.3704	31.2	0.47	0	41	30	26.829	135	62	dicA	22	54	WP_164823927.1	14
2507	45.9259	32.7	0.5	1	62	36	32.258	135	66	dicA	11	66	WP_003650848.1	5
2508	50.3704	32.7	0.51	1	68	46	30.882	135	67	dicA	1	71	WP_198564767.1	4
2509	34.8148	32	0.51	1	47	29	34.043	135	61	dicA	15	58	WP_168901817.1	14
2510	62.2222	32	0.51	2	84	57	29.762	135	87	dicA	5	84	WP_013854033.1	2
2511	92.5926	32	0.52	2	125	93	22.4	135	130	dicA	6	121	WP_117285521.1	1
2512	57.7778	32.7	0.53	2	78	51	25.641	135	80	dicA	6	76	WP_095183389.1	3
2513	30.3704	32.3	0.56	0	41	26	36.585	135	62	dicA	22	59	WP_168900473.1	19
2514	30.3704	32.7	0.56	1	41	21	41.463	135	47	dicA	10	45	WP_173007206.1	5
2515	51.1111	32.3	0.57	1	69	41	33.333	135	71	dicA	8	79	WP_016366757.1	11
2516	37.7778	32.7	0.57	1	51	30	35.294	135	60	dicA	10	65	WP_180862182.1	18
2517	41.4815	31.6	0.57	0	56	39	30.357	135	66	dicA	11	59	WP_094521824.1	4
2518	37.037	32.7	0.57	0	50	33	34	135	55	dicA	6	50	WP_013437219.1	1
2519	55.5556	32.7	0.58	3	75	40	30.667	135	66	dicA	4	80	WP_195212543.1	6
2520	55.5556	32.7	0.58	3	75	40	30.667	135	66	dicA	4	80	WP_144842121.1	6
2521	50.3704	32.7	0.58	1	68	46	30.882	135	67	dicA	1	71	WP_170080735.1	4
2522	43.7037	32.3	0.59	1	59	39	32.203	135	69	dicA	11	60	WP_060791098.1	3
2523	82.963	32	0.6	4	112	69	22.321	135	109	dicA	6	102	WP_128733925.1	1
2524	56.2963	32	0.6	1	76	54	27.632	135	80	dicA	6	76	WP_130137662.1	1
2525	31.1111	32.7	0.61	0	42	27	35.714	135	47	dicA	6	42	WP_025013764.1	1
2526	51.8519	32.3	0.61	2	70	44	34.286	135	69	dicA	1	69	WP_144354666.1	1
2527	41.4815	31.6	0.61	0	56	39	30.357	135	66	dicA	11	59	WP_094496524.1	4
2528	38.5185	32	0.63	0	52	32	38.462	135	62	dicA	11	54	WP_180871924.1	3
2529	43.7037	32.7	0.64	0	59	40	32.203	135	64	dicA	6	94	WP_150399364.1	36
2530	48.8889	31.6	0.64	0	66	48	27.273	135	71	dicA	6	68	WP_105452160.1	3
2531	40.7407	32.3	0.64	0	55	38	30.909	135	62	dicA	8	57	WP_148467538.1	3
2532	55.5556	32.3	0.65	3	75	41	29.333	135	66	dicA	4	80	WP_006587827.1	6
2533	31.1111	32.7	0.65	0	42	27	35.714	135	47	dicA	6	42	WP_070650101.1	1
2534	31.1111	32.7	0.65	0	42	26	38.095	135	47	dicA	6	44	WP_107739895.1	3
2535	38.5185	30.8	0.66	0	52	35	32.692	135	62	dicA	11	55	WP_025013048.1	4
2536	45.1852	32	0.71	0	61	44	27.869	135	67	dicA	7	64	WP_125750970.1	4
2537	56.2963	32	0.72	1	76	54	27.632	135	80	dicA	6	76	WP_035162406.1	1
2538	54.0741	32.3	0.76	1	73	47	28.767	135	80	dicA	8	70	WP_068812808.1	3
2539	43.7037	32	0.78	1	59	38	33.898	135	66	dicA	8	77	WP_095182447.1	20
2540	38.5185	30.4	0.79	0	52	35	32.692	135	62	dicA	11	55	WP_010489313.1	4
2541	41.4815	32	0.8	0	56	38	32.143	135	62	dicA	7	59	WP_168925291.1	4
2542	48.1481	32	0.8	2	65	37	29.231	135	67	dicA	12	68	WP_024305598.1	4
2543	54.0741	32	0.8	1	73	47	28.767	135	80	dicA	8	70	WP_060464175.1	3
2544	31.1111	32	0.81	0	42	27	35.714	135	71	dicA	30	91	WP_192006579.1	50
2545	76.2963	31.6	0.81	2	103	76	24.272	135	109	dicA	7	103	WP_098035963.1	3
2546	82.2222	31.6	0.84	2	111	83	23.423	135	116	dicA	7	112	WP_089143039.1	3
2547	43.7037	32	0.84	1	59	38	33.898	135	66	dicA	8	77	WP_095183738.1	20
2548	51.1111	32	0.89	1	69	45	31.884	135	76	dicA	8	70	WP_126708846.1	4
2549	39.2593	30.4	0.9	0	53	36	32.075	135	68	dicA	16	61	WP_191362093.1	9
2550	40.7407	30.4	0.92	0	55	38	30.909	135	61	dicA	7	58	WP_198566934.1	4
2551	52.5926	31.6	0.92	1	71	49	29.577	135	80	dicA	11	76	WP_041811947.1	6
2552	52.5926	31.6	0.93	1	71	49	29.577	135	80	dicA	11	76	WP_138463847.1	6
2553	40.7407	30.8	0.94	0	55	38	30.909	135	61	dicA	7	58	WP_133463943.1	4
2554	48.8889	31.6	0.94	0	66	50	24.242	135	71	dicA	6	66	WP_158172778.1	1
2555	48.8889	31.6	0.95	2	66	42	31.818	135	66	dicA	2	75	WP_060463977.1	12
2556	27.4074	31.2	0.95	0	37	22	40.541	135	48	dicA	12	80	WP_105449343.1	44
2557	44.4444	31.2	0.97	0	60	44	26.667	135	66	dicA	7	62	WP_089150727.1	3
2558	43.7037	31.6	0.98	0	59	39	33.898	135	64	dicA	6	59	WP_125751063.1	1
2559	43.7037	32	0.99	0	59	41	30.508	135	64	dicA	6	59	WP_061204990.1	1
2560	67.4074	31.6	0.99	2	91	61	27.473	135	90	dicA	1	87	WP_162606792.1	1
2561	38.5185	32	1	0	52	35	32.692	135	67	dicA	16	60	WP_098045812.1	9
2562	45.9259	31.6	1	0	62	46	25.806	135	71	dicA	10	66	WP_004896385.1	5
2563	60.7407	31.6	1	2	82	55	29.268	135	86	dicA	8	93	WP_205757099.1	12
2564	48.1481	31.6	1	0	65	49	24.615	135	70	dicA	6	65	WP_061400321.1	1
2565	49.6296	30.4	1	0	67	49	26.866	135	73	dicA	7	69	WP_103662703.1	3
2566	42.2222	31.6	1	1	57	34	35.088	135	66	dicA	10	71	WP_127811538.1	18
2567	52.5926	31.6	1	1	71	49	29.577	135	80	dicA	11	76	WP_016396847.1	6
2568	47.4074	30.8	1.1	2	64	39	35.938	135	70	dicA	8	66	WP_098035008.1	4
2569	42.2222	31.6	1.1	1	57	34	35.088	135	66	dicA	10	71	WP_103661049.1	18
2570	50.3704	31.6	1.1	0	68	49	27.941	135	83	dicA	16	78	WP_203629276.1	11
2571	52.5926	32	1.1	0	71	51	28.169	135	76	dicA	6	71	WP_005711424.1	1
2572	43.7037	32	1.1	0	59	41	30.508	135	64	dicA	6	59	WP_101887224.1	1
2573	38.5185	31.6	1.1	0	52	35	32.692	135	67	dicA	16	60	WP_098044038.1	9
2574	43.7037	32	1.1	0	59	41	30.508	135	64	dicA	6	59	WP_065991123.1	1
2575	30.3704	31.6	1.1	0	41	26	36.585	135	62	dicA	22	57	WP_203629297.1	17
2576	34.8148	32	1.1	2	47	27	38.298	135	72	dicA	26	69	WP_122023001.1	25
2577	45.1852	31.2	1.1	2	61	34	31.148	135	67	dicA	11	64	WP_094495834.1	8
2578	40.7407	30.4	1.1	0	55	38	30.909	135	61	dicA	7	58	WP_133477742.1	4
2579	39.2593	30	1.1	0	53	36	32.075	135	59	dicA	7	56	WP_133476669.1	4
2580	43.7037	31.6	1.1	0	59	41	30.508	135	64	dicA	6	59	WP_195923343.1	1
2581	40.7407	31.6	1.2	0	55	38	30.909	135	62	dicA	8	57	WP_103751729.1	3
2582	28.1481	30.8	1.2	0	38	23	39.474	135	49	dicA	12	79	WP_122021424.1	42
2583	46.6667	31.2	1.2	0	63	46	26.984	135	67	dicA	5	64	WP_144842116.1	2
2584	40.7407	30.4	1.2	0	55	38	30.909	135	61	dicA	7	58	WP_155640223.1	4
2585	62.963	30.8	1.2	1	85	63	24.706	135	109	dicA	25	104	WP_181577072.1	21
2586	43.7037	31.6	1.2	0	59	41	30.508	135	64	dicA	6	59	WP_198564813.1	1
2587	45.1852	31.2	1.2	0	61	45	26.23	135	70	dicA	10	65	WP_172475923.1	5
2588	45.9259	30	1.2	1	62	39	35.484	135	72	dicA	11	64	WP_005699686.1	4
2589	54.8148	31.6	1.3	1	74	53	27.027	135	78	dicA	6	74	WP_125748888.1	1
2590	41.4815	31.6	1.3	0	56	35	37.5	135	66	dicA	11	58	WP_009557466.1	3
2591	42.2222	30.8	1.3	0	57	40	29.825	135	62	dicA	6	59	WP_105449675.1	3
2592	48.1481	31.2	1.3	0	65	49	24.615	135	70	dicA	6	65	WP_004898224.1	1
2593	39.2593	30	1.3	0	53	36	32.075	135	68	dicA	16	61	WP_094496362.1	9
2594	67.4074	31.6	1.3	1	91	67	25.275	135	99	dicA	10	95	WP_005687856.1	5
2595	40.7407	30.4	1.3	0	55	38	30.909	135	61	dicA	7	58	WP_133476323.1	4
2596	52.5926	31.6	1.3	0	71	51	28.169	135	76	dicA	6	71	WP_070551205.1	1
2597	52.5926	31.2	1.4	1	71	49	29.577	135	80	dicA	11	76	WP_002880102.1	6
2598	42.2222	30.4	1.4	0	57	39	31.579	135	62	dicA	6	68	WP_172995451.1	12
2599	43.7037	31.6	1.4	0	59	41	30.508	135	64	dicA	6	59	WP_198562961.1	1
2600	47.4074	30.8	1.4	2	64	39	35.938	135	70	dicA	8	66	WP_098046401.1	4
2601	48.1481	31.2	1.4	0	65	49	24.615	135	70	dicA	6	65	WP_023600082.1	1
2602	46.6667	31.6	1.4	0	63	41	34.921	135	73	dicA	11	65	WP_181413645.1	3
2603	43.7037	31.6	1.4	0	59	41	30.508	135	64	dicA	6	59	WP_023487861.1	1
2604	67.4074	31.2	1.5	1	91	67	25.275	135	99	dicA	10	95	WP_047677449.1	5
2605	52.5926	31.6	1.5	0	71	51	28.169	135	76	dicA	6	71	WP_047678648.1	1
2606	52.5926	31.6	1.5	0	71	51	28.169	135	76	dicA	6	71	WP_014571428.1	1
2607	42.2222	29.6	1.5	0	57	41	28.07	135	68	dicA	12	62	WP_198567066.1	6
2608	40.7407	31.2	1.6	0	55	35	36.364	135	62	dicA	8	60	WP_203629636.1	6
2609	45.9259	31.2	1.6	0	62	46	25.806	135	71	dicA	10	66	WP_094497977.1	5
2610	92.5926	30.8	1.6	2	125	90	23.2	135	130	dicA	6	119	WP_065169454.1	1
2611	45.1852	31.2	1.6	0	61	45	26.23	135	70	dicA	10	65	WP_014567947.1	5
2612	37.037	31.2	1.7	1	50	31	36	135	55	dicA	6	49	WP_204781032.1	1
2613	67.4074	31.2	1.7	1	91	67	25.275	135	99	dicA	10	95	WP_014571570.1	5
2614	40	31.2	1.7	0	54	36	33.333	135	62	dicA	9	57	WP_203629267.1	4
2615	62.963	30.8	1.7	1	85	62	24.706	135	92	dicA	8	86	WP_046814259.1	4
2616	37.037	31.2	1.7	1	50	30	38	135	55	dicA	6	49	WP_020807345.1	1
2617	67.4074	31.2	1.7	1	91	67	25.275	135	99	dicA	10	95	WP_005716481.1	5
2618	52.5926	31.2	1.8	0	71	51	28.169	135	76	dicA	6	71	WP_032954610.1	1
2619	52.5926	30.4	1.8	1	71	47	30.986	135	76	dicA	6	69	WP_046324974.1	1
2620	27.4074	31.2	1.8	0	37	23	37.838	135	47	dicA	11	40	WP_094497739.1	4
2621	48.1481	30.8	1.8	0	65	49	24.615	135	70	dicA	6	65	WP_011162606.1	1
2622	45.1852	29.6	1.8	1	61	38	36.066	135	71	dicA	11	63	WP_005685226.1	4
2623	45.1852	29.6	1.8	1	61	38	36.066	135	71	dicA	11	63	WP_005690999.1	4
2624	67.4074	31.2	1.8	1	91	67	25.275	135	99	dicA	10	95	WP_005714556.1	5
2625	52.5926	30.4	1.8	1	71	47	30.986	135	76	dicA	6	69	WP_110445921.1	1
2626	80	31.2	1.8	2	108	61	28.704	135	99	dicA	8	110	WP_003655729.1	3
2627	48.1481	31.2	1.8	0	65	46	29.231	135	70	dicA	6	65	WP_072533632.1	1
2628	29.6296	30.4	1.9	0	40	26	35	135	47	dicA	8	49	WP_172981545.1	10
2629	27.4074	30.8	1.9	0	37	23	37.838	135	47	dicA	11	40	WP_080999841.1	4
2630	38.5185	31.2	1.9	0	52	35	32.692	135	67	dicA	16	60	WP_089143574.1	9
2631	60.7407	30	1.9	2	82	53	26.829	135	103	dicA	22	89	WP_154486850.1	15
2632	40.7407	29.6	1.9	0	55	40	27.273	135	76	dicA	22	67	WP_064657867.1	13
2633	77.7778	30.4	1.9	3	105	67	21.905	135	108	dicA	10	101	WP_117285579.1	6
2634	52.5926	31.2	2	0	71	51	28.169	135	76	dicA	6	71	WP_005685988.1	1
2635	50.3704	30.4	2	1	68	47	27.941	135	77	dicA	10	70	WP_110535300.1	5
2636	33.3333	31.2	2	1	45	27	33.333	135	47	dicA	6	45	WP_098045920.1	1
2637	43.7037	30.4	2	0	59	46	22.034	135	66	dicA	8	62	WP_060463541.1	4
2638	30.3704	31.2	2	0	41	27	34.146	135	46	dicA	6	41	WP_015975065.1	1
2639	37.037	31.2	2.1	1	50	30	38	135	55	dicA	6	49	WP_113533195.1	1
2640	60	30	2.1	3	81	53	29.63	135	81	dicA	5	82	WP_068813422.1	2
2817	35.7602	48.1	5.62e-05	6	167	104	27.545	467	289	dnaA	137	250	WP_090093992.1	87
2818	35.7602	47.8	6.2e-05	6	167	105	26.946	467	289	dnaA	137	250	WP_118906685.1	87
2819	35.7602	47.4	7.56e-05	6	167	105	26.946	467	289	dnaA	137	215	WP_147369134.1	52
2820	14.9893	47.8	8.07e-05	1	70	45	32.857	467	237	dnaA	168	222	WP_198194336.1	155
2821	14.9893	47	0.000142	1	70	45	32.857	467	237	dnaA	168	222	WP_074425051.1	155
2822	14.9893	47	0.000152	1	70	45	32.857	467	237	dnaA	168	222	WP_198182307.1	155
2823	50.5353	47	0.000153	7	236	142	25.847	467	237	dnaA	6	227	WP_168900495.1	21
2824	14.9893	47	0.000161	1	70	45	32.857	467	237	dnaA	168	222	WP_122035503.1	155
2825	29.1221	46.6	0.000168	4	136	78	27.206	467	237	dnaA	121	224	WP_198176345.1	91
2826	34.0471	46.6	0.000169	5	159	105	23.899	467	278	dnaA	135	235	WP_192006403.1	78
2827	14.9893	46.6	0.000169	1	70	45	32.857	467	237	dnaA	168	222	WP_109715649.1	155
2828	34.4754	46.6	0.000172	4	161	114	22.981	467	278	dnaA	127	235	WP_144770569.1	76
2829	34.0471	46.6	0.000175	5	159	105	23.899	467	278	dnaA	135	235	WP_095182661.1	78
2830	35.7602	46.6	0.000177	6	167	105	26.946	467	289	dnaA	137	250	WP_122047948.1	87
2831	25.9101	46.2	0.000177	3	121	83	26.446	467	268	dnaA	148	201	WP_003676198.1	87
2832	27.1949	46.2	0.00018	2	127	83	25.984	467	285	dnaA	168	228	WP_003591230.1	104
2833	14.9893	46.6	0.000194	1	70	45	32.857	467	237	dnaA	168	222	WP_198188397.1	155
2834	14.9893	46.6	0.000206	1	70	45	32.857	467	237	dnaA	168	222	WP_046307282.1	155
2835	14.9893	46.6	0.000215	1	70	47	30	467	237	dnaA	168	220	WP_103661668.1	153
2836	35.7602	46.2	0.000232	6	167	106	26.347	467	289	dnaA	137	250	WP_122025186.1	87
2837	32.5482	45.8	0.000258	5	152	103	25.658	467	269	dnaA	127	228	WP_065169630.1	78
2838	32.5482	45.8	0.00027	5	152	103	25.658	467	269	dnaA	127	228	WP_113779202.1	78
2839	50.5353	46.2	0.000296	6	236	145	24.576	467	237	dnaA	6	227	WP_168849477.1	21
2840	50.5353	45.8	0.000307	6	236	145	24.576	467	237	dnaA	6	227	WP_168901137.1	21
2841	14.9893	45.8	0.000339	1	70	47	30	467	237	dnaA	168	221	WP_057809912.1	154
2842	37.045	45.4	0.000412	9	173	103	27.746	467	289	dnaA	134	253	WP_008470394.1	86
2843	14.9893	45.4	0.000493	1	70	47	30	467	237	dnaA	168	221	WP_004046149.1	154
2844	14.7752	45.1	0.000531	1	69	45	31.884	467	237	dnaA	169	222	WP_187158076.1	156
2845	14.9893	45.1	0.000534	1	70	47	30	467	237	dnaA	168	220	WP_057797391.1	153
2846	22.0557	44.7	0.000572	2	103	73	26.214	467	268	dnaA	166	201	WP_098043626.1	102
2847	14.9893	42.7	0.000605	1	70	48	30	467	237	dnaA	168	95	WP_144070442.1	27
2848	34.0471	44.7	0.000619	5	159	105	23.899	467	278	dnaA	135	235	WP_127835573.1	78
2849	23.1263	45.1	0.000686	3	108	68	29.63	467	237	dnaA	137	231	WP_098044752.1	125
2850	50.9636	45.1	0.000695	6	238	144	23.95	467	237	dnaA	6	227	WP_021741701.1	21
2851	21.8415	44.3	0.000712	3	102	60	31.373	467	265	dnaA	168	199	WP_005688200.1	104
2852	14.9893	44.7	0.000769	2	70	43	35.714	467	237	dnaA	168	221	WP_087712774.1	154
2853	14.9893	44.7	0.000799	1	70	43	35.714	467	237	dnaA	168	223	WP_155692763.1	156
2854	17.5589	44.7	0.000824	1	82	55	31.707	467	237	dnaA	156	228	WP_003584692.1	148
2855	17.3448	44.7	0.000824	1	81	54	32.099	467	237	dnaA	157	228	WP_005711545.1	149
2856	22.6981	44.7	0.000834	4	106	66	31.132	467	237	dnaA	137	223	WP_198204615.1	120
2857	17.3448	44.7	0.000846	1	81	54	32.099	467	237	dnaA	157	228	WP_005715532.1	149
2858	31.6916	44.3	0.000849	6	148	94	25.676	467	269	dnaA	137	228	WP_135352183.1	82
2859	17.3448	44.7	0.000854	1	81	54	32.099	467	237	dnaA	157	228	WP_005689761.1	149
2860	14.9893	44.7	0.000895	1	70	46	31.429	467	237	dnaA	168	221	WP_199713328.1	154
2861	14.9893	44.3	0.001	1	70	46	31.429	467	237	dnaA	168	221	WP_199688568.1	154
2862	17.3448	44.7	0.001	1	81	54	32.099	467	237	dnaA	157	228	WP_070641662.1	149
2863	31.2634	43.9	0.001	5	146	101	23.973	467	278	dnaA	142	235	WP_135352077.1	91
2864	16.4882	44.3	0.001	1	77	51	31.169	467	237	dnaA	161	227	WP_154904654.1	153
2865	16.4882	44.3	0.001	1	77	51	31.169	467	237	dnaA	161	227	WP_072533805.1	153
2866	14.9893	44.3	0.001	1	70	47	30	467	237	dnaA	168	221	WP_122026238.1	154
2867	34.0471	43.9	0.001	5	159	107	22.642	467	278	dnaA	135	235	WP_151498207.1	78
2868	14.9893	44.3	0.001	1	70	46	31.429	467	237	dnaA	168	221	WP_198212144.1	154
2869	16.4882	44.3	0.001	1	77	51	31.169	467	237	dnaA	161	227	WP_003644286.1	153
2870	16.4882	44.3	0.001	1	77	51	31.169	467	237	dnaA	161	227	WP_003640276.1	153
2871	25.6959	43.5	0.001	7	120	59	30.833	467	237	dnaA	135	165	WP_198566247.1	53
2872	23.3405	43.9	0.001	3	109	59	33.028	467	237	dnaA	137	227	WP_168925429.1	125
2873	14.9893	43.9	0.001	1	70	47	30	467	237	dnaA	168	221	WP_187157450.1	154
2874	14.9893	43.9	0.001	1	70	47	30	467	237	dnaA	168	221	WP_046325122.1	154
2875	14.9893	43.9	0.001	1	70	46	31.429	467	237	dnaA	168	221	WP_122052636.1	154
2876	14.9893	43.9	0.001	1	70	47	30	467	237	dnaA	168	221	WP_110446282.1	154
2877	14.9893	43.9	0.001	1	70	47	30	467	237	dnaA	168	221	WP_198202113.1	154
2878	31.0493	43.5	0.001	4	145	95	26.207	467	269	dnaA	136	190	WP_198178658.1	47
2879	14.9893	43.9	0.001	1	70	48	30	467	237	dnaA	168	221	WP_172984399.1	153
2880	14.9893	43.9	0.001	1	70	48	30	467	237	dnaA	168	221	WP_014563222.1	153
2881	31.6916	43.5	0.001	6	148	94	25.676	467	269	dnaA	137	228	WP_053107588.1	82
2882	14.9893	43.9	0.001	1	70	48	30	467	237	dnaA	168	221	WP_023061996.1	153
2883	14.9893	43.9	0.002	1	70	48	30	467	237	dnaA	168	221	WP_172998550.1	153
2884	14.9893	43.9	0.002	1	70	48	30	467	237	dnaA	168	221	WP_014918447.1	153
2885	14.9893	43.9	0.002	1	70	48	30	467	237	dnaA	168	221	WP_012212130.1	153
2886	14.9893	43.9	0.002	1	70	48	30	467	237	dnaA	168	221	WP_152724255.1	153
2887	14.9893	43.9	0.002	1	70	48	30	467	237	dnaA	168	221	WP_172982281.1	153
2888	14.9893	43.9	0.002	1	70	48	30	467	237	dnaA	168	221	WP_023190883.1	153
2889	22.4839	43.5	0.002	2	105	72	28.571	467	268	dnaA	164	199	WP_098035575.1	98
2890	14.9893	43.5	0.002	1	70	48	30	467	237	dnaA	168	221	WP_172993120.1	153
2891	23.1263	43.9	0.002	5	108	67	30.556	467	237	dnaA	137	231	WP_076459316.1	125
2892	14.9893	43.5	0.002	1	70	48	30	467	237	dnaA	168	221	WP_023191596.1	153
2893	14.9893	43.5	0.002	1	70	48	30	467	237	dnaA	168	221	WP_204778103.1	153
2894	14.9893	43.5	0.002	1	70	48	30	467	237	dnaA	168	221	WP_087176665.1	153
2895	14.9893	43.5	0.002	1	70	48	30	467	237	dnaA	168	221	WP_025005313.1	153
2896	14.9893	43.5	0.002	1	70	48	30	467	237	dnaA	168	221	WP_087235664.1	153
2897	14.9893	43.5	0.002	1	70	48	30	467	237	dnaA	168	221	WP_098036993.1	153
2898	31.6916	43.1	0.002	6	148	93	26.351	467	269	dnaA	137	228	WP_094496291.1	82
2899	22.4839	43.1	0.002	2	105	72	28.571	467	268	dnaA	164	198	WP_085681258.1	97
2900	14.9893	43.5	0.002	1	70	48	28.571	467	237	dnaA	168	229	WP_154549311.1	162
2901	14.9893	43.5	0.002	1	70	47	30	467	237	dnaA	168	220	WP_009560364.1	153
2902	14.9893	43.5	0.002	1	70	49	28.571	467	237	dnaA	168	221	WP_057730753.1	153
2903	17.3448	43.5	0.002	1	81	54	32.099	467	237	dnaA	157	228	WP_005687989.1	149
2904	14.9893	43.1	0.002	1	70	46	31.429	467	237	dnaA	168	220	WP_056970453.1	153
2905	14.9893	43.1	0.002	1	70	46	31.429	467	237	dnaA	168	220	WP_063507433.1	153
2906	14.9893	43.1	0.002	1	70	47	31.429	467	237	dnaA	168	221	WP_195922881.1	153
2907	14.9893	43.1	0.003	2	70	44	34.286	467	237	dnaA	168	221	WP_023599845.1	154
2908	17.3448	43.1	0.003	1	81	54	32.099	467	237	dnaA	157	228	WP_003570519.1	149
2909	14.9893	43.1	0.003	1	70	47	30	467	237	dnaA	168	221	WP_118906751.1	154
2910	14.9893	43.1	0.003	1	70	47	30	467	237	dnaA	168	221	WP_118896341.1	154
2911	14.9893	43.1	0.003	2	70	44	34.286	467	237	dnaA	168	221	WP_069168615.1	154
2912	14.9893	43.1	0.003	2	70	44	34.286	467	237	dnaA	168	221	WP_095076475.1	154
2913	14.9893	43.1	0.003	1	70	47	30	467	237	dnaA	168	221	WP_122021980.1	154
2914	14.9893	42.7	0.003	1	70	47	30	467	237	dnaA	168	221	WP_090092891.1	154
2915	14.9893	42.7	0.003	2	70	44	34.286	467	237	dnaA	168	221	WP_004893661.1	154
2916	14.9893	42.7	0.003	2	70	44	34.286	467	237	dnaA	168	221	WP_180873012.1	154
2917	14.9893	42.7	0.003	2	70	44	34.286	467	237	dnaA	168	221	WP_012846519.1	154
2918	14.9893	42.7	0.003	2	70	44	34.286	467	237	dnaA	168	221	WP_004897795.1	154
2919	14.9893	42.7	0.003	1	70	47	30	467	237	dnaA	168	221	WP_122024820.1	154
2920	14.9893	42.7	0.003	2	70	44	34.286	467	237	dnaA	168	221	WP_094497718.1	154
2921	14.9893	42.7	0.003	2	70	44	34.286	467	237	dnaA	168	222	WP_205882163.1	155
2922	22.6981	42.7	0.003	2	106	73	28.302	467	268	dnaA	163	199	WP_085680860.1	97
2923	14.9893	42.7	0.003	1	70	47	31.429	467	237	dnaA	168	221	WP_144856764.1	153
2924	22.4839	42.4	0.003	2	105	72	28.571	467	268	dnaA	164	199	WP_163705813.1	98
2925	22.4839	42.4	0.003	2	105	72	28.571	467	268	dnaA	164	199	WP_187549630.1	98
2926	31.6916	42.7	0.003	6	148	94	25.676	467	269	dnaA	137	228	WP_151374299.1	82
2927	14.9893	42.7	0.003	2	70	44	34.286	467	237	dnaA	168	221	WP_155693009.1	154
2928	31.0493	42.4	0.003	4	145	95	26.207	467	269	dnaA	136	227	WP_034979898.1	84
2929	14.9893	42.7	0.003	1	70	47	30	467	237	dnaA	168	221	WP_045928318.1	154
2930	35.3319	42.4	0.004	5	165	110	24.242	467	286	dnaA	136	247	WP_080668588.1	84
2931	22.4839	42.7	0.004	2	105	72	25.714	467	237	dnaA	137	227	WP_072540592.1	125
2932	14.9893	42.7	0.004	2	70	44	34.286	467	237	dnaA	168	221	WP_053107629.1	154
2933	14.9893	42.7	0.004	1	70	47	30	467	237	dnaA	168	221	WP_187154990.1	154
2934	20.985	42.4	0.004	1	98	69	27.551	467	265	dnaA	168	199	WP_003555349.1	104
2935	17.3448	42.4	0.004	1	81	55	30.864	467	237	dnaA	157	228	WP_025013644.1	149
2936	17.3448	42.4	0.004	1	81	55	30.864	467	237	dnaA	157	228	WP_070650483.1	149
2937	15.2034	42.4	0.005	3	71	43	33.803	467	237	dnaA	168	220	WP_144355555.1	153
2938	35.7602	42	0.005	6	167	105	26.946	467	289	dnaA	137	215	WP_118896960.1	52
2939	31.6916	42	0.005	6	148	94	25.676	467	269	dnaA	137	228	WP_095182830.1	82
2940	14.9893	42	0.006	1	70	49	28.571	467	237	dnaA	168	221	WP_125978013.1	153
2941	19.7002	42	0.006	3	92	59	29.348	467	237	dnaA	149	224	WP_188891923.1	136
2942	19.7002	42	0.006	3	92	59	29.348	467	237	dnaA	149	224	WP_013853741.1	136
2943	14.9893	42	0.006	2	70	45	32.857	467	237	dnaA	168	221	WP_020806756.1	154
2944	14.9893	42	0.006	2	70	44	34.286	467	237	dnaA	168	221	WP_057719038.1	154
2945	23.3405	41.6	0.007	3	109	61	31.193	467	237	dnaA	137	227	WP_137629986.1	125
2946	14.9893	41.6	0.008	1	70	47	30	467	237	dnaA	168	219	WP_198178845.1	152
2947	14.9893	41.6	0.008	1	70	47	30	467	237	dnaA	168	228	WP_201330566.1	161
2948	14.9893	41.6	0.008	1	70	48	30	467	237	dnaA	168	221	WP_013086687.1	153
2949	14.9893	41.6	0.008	1	70	48	28.571	467	237	dnaA	168	221	WP_199282836.1	154
2950	14.9893	41.6	0.008	2	70	45	32.857	467	237	dnaA	168	221	WP_195212443.1	154
2951	14.9893	41.6	0.008	2	70	45	32.857	467	237	dnaA	168	221	WP_003648356.1	154
2952	14.9893	41.6	0.008	1	70	48	28.571	467	237	dnaA	168	221	WP_109918556.1	154
2953	14.9893	41.6	0.008	2	70	45	32.857	467	237	dnaA	168	221	WP_003653988.1	154
2954	14.9893	41.6	0.008	1	70	48	28.571	467	237	dnaA	168	221	WP_038523305.1	154
2955	14.9893	41.6	0.008	1	70	48	28.571	467	237	dnaA	168	221	WP_187158817.1	154
2956	14.9893	41.6	0.008	1	70	48	28.571	467	237	dnaA	168	221	WP_046327319.1	154
2957	14.9893	41.6	0.008	1	70	48	30	467	237	dnaA	168	221	WP_065989636.1	153
2958	14.9893	41.6	0.008	1	70	48	30	467	237	dnaA	168	221	WP_068813345.1	153
2959	14.9893	41.6	0.008	2	70	45	32.857	467	237	dnaA	168	221	WP_003652211.1	154
2960	14.9893	41.6	0.008	1	70	48	30	467	237	dnaA	168	221	WP_098036167.1	153
2961	14.9893	41.6	0.008	1	70	48	30	467	237	dnaA	168	221	WP_005721153.1	153
2962	14.9893	41.6	0.009	2	70	45	32.857	467	237	dnaA	168	221	WP_049161554.1	154
2963	14.9893	41.6	0.009	2	70	45	32.857	467	237	dnaA	168	222	WP_153938662.1	155
2964	14.9893	41.6	0.009	1	70	49	27.143	467	237	dnaA	168	220	WP_025080414.1	153
2965	14.9893	41.6	0.009	1	70	48	30	467	237	dnaA	168	221	WP_060464281.1	153
2966	14.9893	41.6	0.009	1	70	48	30	467	237	dnaA	168	221	WP_198566662.1	153
2967	14.9893	41.6	0.009	1	70	48	30	467	237	dnaA	168	221	WP_101887076.1	153
2968	14.9893	41.6	0.009	1	70	48	30	467	237	dnaA	168	221	WP_181576843.1	153
2969	14.9893	41.2	0.009	2	70	45	32.857	467	237	dnaA	168	221	WP_094498738.1	154
2970	16.4882	41.6	0.009	1	77	51	31.169	467	237	dnaA	161	227	WP_105452737.1	153
2971	14.9893	41.2	0.009	1	70	47	30	467	237	dnaA	168	219	WP_174795399.1	152
2972	16.4882	41.6	0.009	1	77	51	31.169	467	237	dnaA	161	227	WP_105448259.1	153
2973	41.5418	41.2	0.009	10	194	97	25.258	467	289	dnaA	125	247	WP_048597915.1	73
2974	14.9893	41.2	0.009	1	70	48	30	467	237	dnaA	168	221	WP_198564575.1	153
2975	14.9893	41.2	0.009	2	70	45	32.857	467	237	dnaA	168	222	WP_202922203.1	155
2976	14.9893	41.2	0.009	2	70	45	32.857	467	237	dnaA	168	221	WP_210144805.1	154
2977	14.9893	41.2	0.009	1	70	48	30	467	237	dnaA	168	189	WP_150398884.1	121
2978	14.9893	41.2	0.01	2	70	45	32.857	467	237	dnaA	168	221	WP_011162335.1	154
2979	14.9893	41.2	0.011	1	70	49	28.571	467	237	dnaA	168	205	WP_156652496.1	137
2980	14.9893	41.2	0.011	2	70	45	32.857	467	237	dnaA	168	221	WP_151494671.1	154
2981	14.9893	41.2	0.011	1	70	49	28.571	467	237	dnaA	168	221	WP_011254494.1	153
2982	14.9893	41.2	0.011	2	70	45	32.857	467	237	dnaA	168	221	WP_077958714.1	154
2983	14.9893	41.2	0.011	1	70	49	28.571	467	237	dnaA	168	221	WP_205606523.1	153
2984	14.9893	41.2	0.011	1	70	48	30	467	237	dnaA	168	221	WP_151495263.1	153
2985	14.9893	41.2	0.012	2	70	45	32.857	467	237	dnaA	168	221	WP_094495809.1	154
2986	14.9893	41.2	0.012	1	70	48	30	467	237	dnaA	168	221	WP_100732712.1	153
2987	14.9893	40.8	0.012	1	70	48	30	467	237	dnaA	168	221	WP_101891211.1	153
2988	14.9893	40.8	0.012	1	70	48	30	467	237	dnaA	168	221	WP_198567940.1	153
2989	14.9893	40.8	0.012	1	70	48	30	467	237	dnaA	168	221	WP_005728262.1	153
2990	14.9893	40.8	0.012	1	70	48	30	467	237	dnaA	168	221	WP_023488424.1	153
2991	14.9893	40.8	0.012	1	70	48	30	467	237	dnaA	168	221	WP_150399097.1	153
2992	14.9893	40.8	0.012	2	70	45	32.857	467	237	dnaA	168	221	WP_209687508.1	154
2993	14.9893	40.8	0.012	1	70	48	30	467	237	dnaA	168	221	WP_089143317.1	153
2994	14.9893	40.8	0.012	1	70	48	30	467	237	dnaA	168	221	WP_150352318.1	153
2995	14.9893	40.8	0.012	1	70	49	28.571	467	237	dnaA	168	221	WP_205608393.1	153
2996	16.2741	40.8	0.013	2	76	50	30.263	467	237	dnaA	163	226	WP_169461909.1	153
2997	14.9893	40.8	0.013	2	70	45	32.857	467	237	dnaA	168	221	WP_086875083.1	154
2998	14.9893	40.8	0.014	2	70	45	32.857	467	237	dnaA	168	221	WP_094522414.1	154
2999	33.6188	40.4	0.014	6	157	103	24.204	467	278	dnaA	137	233	WP_023190916.1	78
3000	14.9893	40.8	0.014	2	70	45	32.857	467	237	dnaA	168	221	WP_094503490.1	154
3001	16.7024	40.8	0.015	1	78	52	30.769	467	237	dnaA	160	232	WP_203628970.1	157
3002	19.7002	40.4	0.016	3	92	60	28.261	467	237	dnaA	149	224	WP_056940982.1	136
3003	14.9893	40.4	0.017	1	70	49	28.571	467	237	dnaA	168	221	WP_089146903.1	153
3004	14.9893	40.4	0.017	1	70	49	28.571	467	237	dnaA	168	221	WP_089150917.1	153
3005	14.9893	40.4	0.018	1	70	49	28.571	467	237	dnaA	168	221	WP_172985535.1	153
3006	14.9893	40.4	0.018	2	70	45	32.857	467	237	dnaA	168	221	WP_095669397.1	154
3007	14.9893	40.4	0.018	2	70	45	32.857	467	237	dnaA	168	221	WP_144848876.1	154
3008	14.9893	40.4	0.02	1	70	48	30	467	237	dnaA	168	221	WP_061204916.1	153
3009	34.0471	40	0.021	5	159	108	22.013	467	278	dnaA	135	238	WP_094522672.1	81
3010	19.7002	40	0.021	3	92	60	28.261	467	237	dnaA	149	224	WP_095342209.1	136
3011	33.6188	40	0.022	4	157	111	24.841	467	289	dnaA	139	250	WP_122025094.1	95
3012	14.9893	40	0.022	1	70	50	25.714	467	237	dnaA	168	228	WP_050890424.1	161
3013	14.9893	40	0.022	1	70	46	31.429	467	237	dnaA	168	231	WP_003686205.1	164
3014	15.2034	40	0.024	3	71	42	35.211	467	237	dnaA	168	219	WP_040473408.1	152
3015	17.3448	40	0.024	1	81	55	29.63	467	237	dnaA	157	226	WP_125748050.1	148
3016	14.9893	40	0.024	1	70	48	28.571	467	237	dnaA	168	221	WP_034980135.1	154
3017	34.9036	39.7	0.025	7	163	101	22.699	467	275	dnaA	133	231	WP_187329628.1	74
3018	35.546	39.7	0.027	5	166	113	24.096	467	289	dnaA	136	250	WP_118898214.1	86
3019	14.9893	39.7	0.028	1	70	48	28.571	467	237	dnaA	168	221	WP_046332326.1	154
3020	14.9893	39.7	0.028	1	70	48	28.571	467	237	dnaA	168	221	WP_187160062.1	154
3021	15.6317	39.7	0.028	2	73	48	28.767	467	237	dnaA	168	224	WP_013642301.1	153
3022	15.6317	39.7	0.029	2	73	48	28.767	467	237	dnaA	168	224	WP_013438408.1	153
3023	15.6317	39.7	0.03	2	73	48	28.767	467	237	dnaA	168	224	WP_056939751.1	153
3024	15.6317	39.7	0.031	2	73	48	28.767	467	237	dnaA	168	224	WP_130898818.1	153
3025	15.6317	39.7	0.032	2	73	48	28.767	467	237	dnaA	168	224	WP_202018126.1	153
3026	14.9893	39.7	0.035	1	70	50	25.714	467	237	dnaA	168	228	WP_156301471.1	161
3027	34.9036	39.3	0.035	7	163	101	22.699	467	275	dnaA	133	231	WP_187329082.1	74
3028	34.9036	39.3	0.036	7	163	101	22.699	467	275	dnaA	133	231	WP_035450225.1	74
3029	14.9893	39.7	0.037	1	70	50	25.714	467	237	dnaA	168	228	WP_147748817.1	161
3030	34.9036	39.3	0.038	7	163	101	22.699	467	275	dnaA	133	231	WP_180947757.1	74
3031	34.9036	39.3	0.038	7	163	101	22.699	467	275	dnaA	133	231	WP_035459101.1	74
3032	34.9036	39.3	0.038	7	163	101	22.699	467	275	dnaA	133	231	WP_196488609.1	74
3033	14.9893	39.3	0.038	1	70	48	28.571	467	237	dnaA	168	219	WP_103751880.1	152
3034	34.9036	39.3	0.04	7	163	101	22.699	467	275	dnaA	133	231	WP_180948368.1	74
3035	14.9893	39.3	0.04	1	70	48	28.571	467	237	dnaA	168	219	WP_109586482.1	152
3036	14.9893	39.3	0.043	1	70	50	25.714	467	237	dnaA	168	228	WP_011544081.1	161
3037	14.9893	39.3	0.044	1	70	50	25.714	467	237	dnaA	168	228	WP_089119991.1	161
3038	14.9893	39.3	0.045	1	70	50	25.714	467	237	dnaA	168	228	WP_003614430.1	161
3039	14.9893	39.3	0.046	1	70	50	25.714	467	237	dnaA	168	228	WP_152790493.1	161
3040	14.9893	39.3	0.046	1	70	50	25.714	467	237	dnaA	168	228	WP_050952651.1	161
3041	15.6317	39.3	0.048	2	73	48	28.767	467	237	dnaA	168	225	WP_025015344.1	154
3042	41.5418	38.9	0.049	10	194	98	24.742	467	289	dnaA	125	247	WP_048587904.1	73
3043	33.6188	38.9	0.049	6	157	104	23.567	467	278	dnaA	137	233	WP_172994827.1	78
3044	14.9893	38.9	0.049	1	70	50	25.714	467	237	dnaA	168	228	WP_035184724.1	161
3045	38.1156	38.9	0.05	6	178	125	23.034	467	269	dnaA	103	227	WP_198212306.1	51
3046	14.9893	38.9	0.051	1	70	48	30	467	237	dnaA	168	231	WP_191668433.1	163
3047	14.9893	38.9	0.052	1	70	48	30	467	237	dnaA	168	231	WP_153931054.1	163
3048	15.6317	38.9	0.053	2	73	48	28.767	467	237	dnaA	168	224	WP_007126543.1	153
3049	14.9893	38.9	0.056	1	70	50	25.714	467	237	dnaA	168	228	WP_035175818.1	161
3050	33.6188	38.5	0.059	5	157	104	23.567	467	278	dnaA	137	236	WP_172998595.1	81
3051	32.334	38.5	0.06	4	151	104	23.179	467	275	dnaA	136	237	WP_122023038.1	88
3052	36.1884	38.5	0.062	7	169	108	24.852	467	289	dnaA	136	205	WP_158592453.1	41
3053	14.9893	38.9	0.063	1	70	49	27.143	467	237	dnaA	168	220	WP_006351602.1	153
3054	31.6916	38.1	0.068	6	148	94	24.324	467	269	dnaA	136	171	WP_158593166.1	28
3055	14.9893	38.5	0.068	1	70	49	27.143	467	237	dnaA	168	227	WP_008459504.1	160
3056	14.9893	38.5	0.073	1	70	47	30	467	237	dnaA	168	222	WP_117117857.1	155
3057	24.197	38.1	0.078	4	113	70	27.434	467	237	dnaA	136	195	WP_056941530.1	84
3058	17.5589	38.5	0.08	1	82	58	26.829	467	237	dnaA	156	229	WP_094751147.1	150
3059	14.9893	38.5	0.082	1	70	50	25.714	467	237	dnaA	168	228	WP_147629385.1	161
3060	22.4839	38.5	0.083	5	105	65	30.476	467	237	dnaA	137	221	WP_099974995.1	121
3061	14.9893	38.5	0.086	1	70	48	30	467	237	dnaA	168	231	WP_153710345.1	163
3062	33.6188	38.1	0.086	5	157	105	22.93	467	278	dnaA	137	233	WP_151495300.1	78
3063	14.9893	38.5	0.087	1	70	48	30	467	237	dnaA	168	231	WP_003670857.1	163
3064	41.5418	38.1	0.087	10	194	98	24.742	467	289	dnaA	125	247	WP_006588870.1	73
3065	17.1306	38.1	0.092	1	80	55	28.75	467	237	dnaA	158	228	WP_098034365.1	151
3066	28.4797	38.1	0.098	3	133	95	24.06	467	269	dnaA	142	227	WP_187154355.1	96
3067	33.4047	38.1	0.099	5	156	108	22.436	467	268	dnaA	120	215	WP_150886535.1	66
3068	34.9036	38.1	0.1	7	163	97	25.153	467	275	dnaA	133	235	WP_051007403.1	78
3069	14.9893	38.1	0.1	1	70	50	25.714	467	237	dnaA	168	228	WP_086355595.1	161
3070	20.985	37.7	0.11	1	98	72	24.49	467	265	dnaA	168	199	WP_168926189.1	104
3071	14.9893	38.1	0.11	1	70	50	25.714	467	237	dnaA	168	228	WP_025895552.1	161
3072	14.9893	38.1	0.11	1	70	50	25.714	467	237	dnaA	168	228	WP_138490940.1	161
3073	14.9893	38.1	0.11	1	70	50	25.714	467	237	dnaA	168	228	WP_003615632.1	161
3074	14.9893	38.1	0.11	1	70	50	25.714	467	237	dnaA	168	228	WP_002879225.1	161
3075	14.9893	38.1	0.11	1	70	50	25.714	467	237	dnaA	168	228	WP_120490517.1	161
3076	14.9893	38.1	0.11	1	70	50	25.714	467	237	dnaA	168	228	WP_130137587.1	161
3077	22.0557	37.7	0.11	4	103	59	29.126	467	236	dnaA	143	187	WP_005722570.1	90
3078	11.5632	37.4	0.12	2	54	34	33.333	467	221	dnaA	168	205	WP_100733018.1	154
3079	24.197	37.4	0.12	4	113	70	27.434	467	237	dnaA	136	169	WP_051545871.1	58
3080	32.7623	37.7	0.13	6	153	102	22.222	467	269	dnaA	133	225	WP_196373849.1	74
3081	24.197	37.7	0.13	4	113	72	25.664	467	237	dnaA	136	188	WP_103661471.1	77
3082	16.7024	37.4	0.19	1	78	53	29.487	467	237	dnaA	160	227	WP_107739788.1	152
3083	35.546	36.6	0.28	5	166	114	23.494	467	289	dnaA	136	250	WP_122018344.1	86
3084	32.7623	36.2	0.33	6	153	103	21.569	467	269	dnaA	133	229	WP_051007388.1	78
3085	17.5589	36.2	0.34	2	82	58	26.829	467	249	dnaA	168	177	WP_006731639.1	98
3086	34.0471	36.2	0.35	6	159	108	22.013	467	278	dnaA	135	238	WP_094496147.1	81
3087	17.5589	36.2	0.38	2	82	58	26.829	467	249	dnaA	168	215	WP_100069060.1	136
3088	35.1178	36.2	0.39	7	164	93	25.61	467	280	dnaA	137	239	WP_201331898.1	85
3089	17.5589	36.2	0.39	2	82	58	26.829	467	249	dnaA	168	233	WP_006730151.1	154
3090	17.5589	36.2	0.43	2	82	58	26.829	467	249	dnaA	168	222	WP_080552859.1	143
3091	38.5439	35.8	0.44	8	180	105	24.444	467	280	dnaA	125	239	WP_191668991.1	67
3092	17.5589	35.8	0.47	2	82	58	26.829	467	249	dnaA	168	233	WP_164798736.1	154
3093	17.5589	35.8	0.48	2	82	58	26.829	467	249	dnaA	168	233	WP_006734528.1	154
3094	17.5589	35.8	0.49	2	82	58	26.829	467	249	dnaA	168	222	WP_080550883.1	143
3095	17.5589	35.8	0.49	2	82	58	26.829	467	249	dnaA	168	233	WP_164785822.1	154
3096	24.4111	35.4	0.52	6	114	70	26.316	467	237	dnaA	136	153	WP_168184605.1	42
3097	17.5589	35.4	0.62	2	82	59	25.61	467	249	dnaA	168	233	WP_102878003.1	154
3098	17.5589	35.4	0.63	2	82	59	25.61	467	249	dnaA	168	233	WP_006738103.1	154
3099	25.9101	35.4	0.63	3	121	85	23.14	467	286	dnaA	168	243	WP_000200031.1	129
3100	17.5589	35.4	0.66	2	82	59	25.61	467	249	dnaA	168	233	WP_102720379.1	154
3101	17.5589	35.4	0.68	2	82	59	25.61	467	249	dnaA	168	233	WP_102215250.1	154
3102	37.2591	35.4	0.71	7	174	110	24.138	467	289	dnaA	135	247	WP_015995119.1	77
3103	24.4111	35.4	0.73	6	114	70	26.316	467	237	dnaA	136	188	WP_127796428.1	77
3104	24.4111	35	0.77	6	114	70	26.316	467	237	dnaA	136	153	WP_161494909.1	42
3105	30.1927	35	0.85	5	141	95	23.404	467	268	dnaA	135	215	WP_127811682.1	81
3106	36.1884	35	0.89	8	169	109	25.444	467	289	dnaA	136	252	WP_158593019.1	86
3107	30.4069	35	1	6	142	68	25.352	467	237	dnaA	133	216	WP_087175683.1	76
3108	30.4069	35	1	6	142	68	25.352	467	237	dnaA	133	216	WP_087235384.1	76
3109	32.7623	34.7	1.5	4	153	95	23.529	467	202	dnaA	50	133	WP_056938116.1	3
3110	17.5589	33.9	1.6	5	82	50	29.268	467	210	dnaA	136	108	WP_181413635.1	28
3111	24.197	33.9	1.6	3	113	81	24.779	467	278	dnaA	166	189	WP_050754883.1	81
3112	17.3448	33.5	3.2	1	81	57	27.16	467	237	dnaA	157	216	WP_196246244.1	138
3113	12.848	32.7	4.6	2	60	32	35	467	189	dnaA	136	145	WP_089151022.1	87
3114	12.848	32.7	4.7	2	60	32	35	467	189	dnaA	136	145	WP_180860494.1	87
3115	25.0535	32.3	4.8	3	117	77	23.077	467	304	dnaA	196	146	WP_137631170.1	35
3116	37.4732	32.7	4.9	8	175	109	24	467	285	dnaA	128	258	WP_125751511.1	91
3117	25.4818	32.7	5.4	3	119	80	25.21	467	269	dnaA	159	148	WP_060464316.1	31
3118	24.6253	32.3	5.7	6	115	69	26.087	467	237	dnaA	136	198	WP_013438260.1	87
3119	16.06	32.7	6.1	2	75	51	29.333	467	232	dnaA	159	104	WP_087236071.1	31
3120	16.06	32.3	6.5	2	75	51	29.333	467	232	dnaA	159	104	WP_025005969.1	31
3121	16.06	32.3	6.5	2	75	51	29.333	467	232	dnaA	159	104	WP_191451124.1	31
3122	16.06	32.3	6.7	2	75	51	29.333	467	232	dnaA	159	104	WP_087176255.1	31
3123	11.5632	32	6.9	2	54	32	35.185	467	283	dnaA	232	195	WP_201247814.1	143
3124	16.06	32.3	7.2	2	75	51	29.333	467	232	dnaA	159	104	WP_191335426.1	31
3125	16.06	32.3	7.3	2	75	51	29.333	467	232	dnaA	159	104	WP_201873739.1	31
3126	24.6253	32	7.9	6	115	69	26.087	467	237	dnaA	136	198	WP_139962209.1	87
3127	20.3426	32.3	7.9	5	95	57	30.526	467	201	dnaA	115	585	WP_167802032.1	492
3128	19.0578	32.3	7.9	5	89	53	30.337	467	195	dnaA	115	581	WP_144772300.1	494
3129	19.0578	32.3	8	5	89	53	30.337	467	195	dnaA	115	581	WP_143458466.1	494
3130	19.0578	32.3	8.1	5	89	53	30.337	467	195	dnaA	115	581	WP_006585865.1	494
3131	17.5589	32.3	8.2	2	82	57	28.049	467	232	dnaA	152	104	WP_101886243.1	24
3132	17.5589	32	9.1	2	82	57	28.049	467	232	dnaA	152	104	WP_198565417.1	24
3133	60.5996	32.3	9.2	17	283	141	25.795	467	387	dnaA	161	395	WP_105451928.1	126
3134	32.9764	32.3	9.3	5	154	95	24.675	467	202	dnaA	50	136	WP_007125939.1	3
3135	17.5589	32	9.4	2	82	57	28.049	467	232	dnaA	152	104	WP_057726674.1	24
3136	22.9122	32.3	9.5	5	107	62	28.037	467	208	dnaA	107	580	WP_076459961.1	484
3137	21.6274	32	9.5	3	101	71	26.733	467	258	dnaA	159	129	WP_198566178.1	31
3138	21.6274	32	9.8	3	101	71	26.733	467	258	dnaA	159	129	WP_060461817.1	31
3139	21.6274	32	9.8	3	101	71	26.733	467	258	dnaA	159	129	WP_098035829.1	31
3140	17.5589	32	9.9	2	82	57	28.049	467	232	dnaA	152	104	WP_005720000.1	24
3365	51.8047	49.3	4.04e-05	10	244	143	23.77	471	432	dnaB	226	283	WP_118992466.1	46
3366	12.5265	43.1	0.000699	1	59	36	37.288	471	277	dnaB	219	60	WP_172995479.1	3
3367	11.0403	39.3	0.048	0	52	37	28.846	471	277	dnaB	226	97	WP_013851333.1	46
3368	11.0403	39.3	0.049	0	52	37	28.846	471	277	dnaB	226	93	WP_162255850.1	42
3369	11.0403	39.3	0.052	0	52	37	28.846	471	277	dnaB	226	97	WP_133476751.1	46
3370	15.4989	35.4	0.65	1	73	50	28.767	471	79	dnaB	7	231	WP_169461723.1	161
3371	4.03397	29.3	4.1	0	19	8	57.895	471	43	dnaB	25	26	WP_147749965.1	8
3372	14.2251	33.1	5.2	2	67	43	32.836	471	272	dnaB	207	136	WP_057769784.1	71
3373	8.70488	32.7	5.8	0	41	26	36.585	471	275	dnaB	235	102	WP_198204338.1	62
3374	5.9448	30	6.7	0	28	18	35.714	471	71	dnaB	44	75	WP_169478219.1	48
3375	17.8344	32	7.2	2	84	48	28.571	471	386	dnaB	303	124	WP_025079920.1	53
3376	16.7728	32.3	9.3	2	79	46	29.114	471	159	dnaB	91	611	WP_164824991.1	533
3461	57.1429	49.7	4.81e-06	4	140	99	24.286	245	215	dnaC	80	266	WP_122024820.1	130
3462	68.9796	49.7	5.09e-06	5	169	118	21.893	245	224	dnaC	69	245	WP_048597945.1	78
3463	60	49.3	5.18e-06	4	147	102	24.49	245	242	dnaC	101	245	WP_005688200.1	103
3464	70.6122	49.7	5.45e-06	6	173	111	24.855	245	229	dnaC	71	261	WP_012491239.1	94
3465	77.9592	49.7	5.46e-06	6	191	120	25.131	245	242	dnaC	70	268	WP_094522672.1	83
3466	84.898	49.7	6.12e-06	7	208	130	23.077	245	223	dnaC	34	293	WP_137629986.1	98
3467	65.3061	49.3	6.61e-06	5	160	109	26.875	245	230	dnaC	77	256	WP_122018344.1	99
3468	94.2857	49.3	8.37e-06	6	231	146	23.81	245	223	dnaC	17	296	WP_003686205.1	72
3469	57.551	48.9	9.03e-06	3	141	104	22.695	245	215	dnaC	78	266	WP_199688568.1	128
3470	71.4286	48.9	9.53e-06	6	175	113	23.429	245	223	dnaC	67	293	WP_005711545.1	122
3471	57.551	48.9	9.55e-06	3	141	104	22.695	245	215	dnaC	78	266	WP_199713328.1	128
3472	72.2449	48.9	9.59e-06	7	177	111	24.294	245	223	dnaC	68	297	WP_076459316.1	123
3473	71.4286	48.9	1.05e-05	6	175	113	23.429	245	223	dnaC	67	293	WP_005687989.1	122
3474	67.7551	48.1	1.07e-05	6	166	112	24.699	245	222	dnaC	68	190	WP_181413635.1	27
3475	81.6327	48.5	1.18e-05	7	200	129	24	245	245	dnaC	64	273	WP_199765189.1	79
3476	52.2449	48.5	1.25e-05	4	128	86	26.563	245	181	dnaC	60	185	WP_154904732.1	60
3477	81.6327	48.5	1.26e-05	7	200	129	24	245	245	dnaC	64	266	WP_101854084.1	72
3478	100.816	48.1	1.3e-05	10	247	154	24.696	245	221	dnaC	1	241	WP_047673024.1	1
3479	56.7347	48.5	1.32e-05	3	139	105	20.863	245	215	dnaC	80	266	WP_118896341.1	130
3480	56.7347	48.5	1.33e-05	3	139	105	20.863	245	215	dnaC	80	266	WP_118906751.1	130
3481	53.8776	48.5	1.37e-05	3	132	86	24.242	245	223	dnaC	104	284	WP_144355555.1	155
3482	56.7347	48.5	1.42e-05	3	139	105	20.863	245	215	dnaC	80	266	WP_090092891.1	130
3483	54.2857	47.8	1.56e-05	2	133	95	24.812	245	230	dnaC	103	211	WP_158592453.1	79
3484	63.6735	48.1	1.59e-05	5	156	99	26.282	245	223	dnaC	84	288	WP_013853741.1	133
3485	63.6735	48.1	1.62e-05	5	156	99	26.282	245	223	dnaC	84	288	WP_056940982.1	133
3486	63.6735	48.1	1.69e-05	5	156	99	26.282	245	223	dnaC	84	288	WP_188891923.1	133
3487	57.1429	48.1	1.74e-05	3	140	106	20.714	245	215	dnaC	79	265	WP_057797391.1	128
3488	78.7755	48.1	1.8e-05	6	193	133	22.28	245	223	dnaC	47	288	WP_007126543.1	97
3489	54.2857	47.4	1.87e-05	2	133	95	24.812	245	230	dnaC	103	198	WP_158593166.1	66
3490	53.4694	48.1	1.98e-05	4	131	90	27.481	245	209	dnaC	84	263	WP_095342209.1	133
3491	90.2041	47.4	2.27e-05	10	221	139	24.887	245	230	dnaC	28	217	WP_198178658.1	6
3492	53.4694	47.8	2.34e-05	3	131	86	23.664	245	222	dnaC	104	284	WP_045928318.1	156
3493	54.2857	47.4	2.43e-05	2	133	95	24.812	245	230	dnaC	103	256	WP_118898214.1	124
3494	43.2653	47.8	2.54e-05	2	106	77	24.528	245	209	dnaC	105	266	WP_008459504.1	163
3495	71.4286	47.4	2.54e-05	5	175	115	24	245	220	dnaC	64	246	WP_110540422.1	72
3496	70.6122	47	2.75e-05	4	173	122	23.121	245	230	dnaC	68	221	WP_147369134.1	50
3497	70.6122	47.4	2.9e-05	4	173	122	23.121	245	230	dnaC	68	256	WP_118906685.1	85
3498	54.6939	47.4	2.9e-05	3	134	101	20.896	245	215	dnaC	85	266	WP_109918556.1	135
3499	54.6939	47.4	2.93e-05	3	134	101	20.896	245	215	dnaC	85	266	WP_046327319.1	135
3500	62.0408	47.4	3.01e-05	4	152	105	20.395	245	222	dnaC	85	284	WP_199282836.1	135
3501	90.2041	47.4	3.01e-05	10	221	140	24.434	245	230	dnaC	28	254	WP_198212306.1	43
3502	55.102	47.4	3.09e-05	3	135	102	20.741	245	215	dnaC	84	266	WP_038523305.1	134
3503	71.8367	47	3.72e-05	7	176	116	24.432	245	230	dnaC	68	256	WP_122025186.1	85
3504	31.4286	47	3.79e-05	2	77	50	29.87	245	175	dnaC	103	196	WP_191668991.1	120
3505	68.5714	47	4e-05	7	168	107	23.214	245	221	dnaC	70	242	WP_005722570.1	81
3506	47.3469	47	4.33e-05	3	116	82	25.862	245	209	dnaC	96	260	WP_023190883.1	147
3507	54.6939	47	4.35e-05	3	134	102	20.149	245	215	dnaC	85	266	WP_187158817.1	135
3508	80	46.6	4.37e-05	11	196	116	25	245	221	dnaC	48	243	WP_035459101.1	57
3509	80	46.6	4.37e-05	11	196	116	25	245	221	dnaC	48	243	WP_187329082.1	57
3510	90.2041	46.6	4.44e-05	9	221	142	23.529	245	230	dnaC	28	254	WP_034979898.1	43
3511	80	46.6	4.62e-05	11	196	116	25	245	221	dnaC	48	243	WP_180947757.1	57
3512	47.7551	46.2	4.77e-05	4	117	72	26.496	245	191	dnaC	88	181	WP_168184605.1	66
3513	79.1837	46.6	5.11e-05	10	194	120	24.227	245	221	dnaC	48	243	WP_187329628.1	57
3514	57.551	46.6	5.56e-05	4	141	92	24.113	245	223	dnaC	96	285	WP_057730753.1	147
3515	53.4694	46.6	5.66e-05	3	131	86	23.664	245	222	dnaC	104	284	WP_187154990.1	156
3516	57.551	46.6	6.2e-05	4	141	92	24.113	245	223	dnaC	96	285	WP_014918447.1	147
3517	71.4286	46.6	6.53e-05	6	175	112	24	245	223	dnaC	67	293	WP_070650483.1	122
3518	57.551	46.2	6.68e-05	4	141	92	24.113	245	223	dnaC	96	285	WP_014563222.1	147
3519	62.449	46.2	6.75e-05	4	153	105	20.915	245	222	dnaC	84	284	WP_198212144.1	134
3520	47.3469	46.2	6.8e-05	3	116	83	25	245	209	dnaC	96	260	WP_012212130.1	147
3521	63.6735	46.2	6.83e-05	4	156	108	20.513	245	222	dnaC	81	282	WP_198178845.1	129
3522	47.3469	46.2	6.93e-05	3	116	83	25	245	209	dnaC	96	260	WP_172998550.1	147
3523	43.6735	46.2	6.94e-05	2	107	78	24.299	245	209	dnaC	104	260	WP_046325122.1	156
3524	47.3469	46.2	7.06e-05	3	116	83	25	245	209	dnaC	96	260	WP_152724255.1	147
3525	47.3469	46.2	7.06e-05	3	116	83	25	245	209	dnaC	96	260	WP_172993120.1	147
3526	55.9184	46.2	7.18e-05	4	137	86	24.088	245	221	dnaC	103	239	WP_105452792.1	103
3527	47.3469	46.2	7.19e-05	3	116	83	25	245	209	dnaC	96	260	WP_172984399.1	147
3528	43.6735	46.2	7.19e-05	2	107	78	24.299	245	209	dnaC	104	260	WP_122026238.1	156
3529	43.6735	46.2	7.19e-05	2	107	78	24.299	245	209	dnaC	104	260	WP_198202113.1	156
3530	47.3469	46.2	7.32e-05	3	116	83	25	245	209	dnaC	96	260	WP_172982281.1	147
3531	57.551	46.2	7.32e-05	4	141	92	24.113	245	223	dnaC	96	285	WP_023061996.1	147
3532	43.6735	46.2	7.4e-05	2	107	78	24.299	245	209	dnaC	104	260	WP_187157450.1	156
3533	43.6735	46.2	7.46e-05	2	107	78	24.299	245	209	dnaC	104	260	WP_110446282.1	156
3534	80	46.2	7.47e-05	11	196	116	25	245	221	dnaC	48	243	WP_180948368.1	57
3535	80	46.2	7.54e-05	10	196	119	23.469	245	221	dnaC	48	243	WP_196373849.1	57
3536	80	46.2	7.61e-05	11	196	116	25	245	221	dnaC	48	243	WP_035450225.1	57
3537	47.3469	46.2	7.67e-05	3	116	83	25	245	209	dnaC	96	260	WP_023191596.1	147
3538	67.7551	46.2	7.88e-05	9	166	96	25.904	245	191	dnaC	48	221	WP_051007388.1	61
3539	80	45.8	7.95e-05	11	196	116	25	245	221	dnaC	48	247	WP_051007403.1	61
3540	80	45.8	8.05e-05	11	196	116	25	245	221	dnaC	48	243	WP_196488609.1	57
3541	64.0816	46.2	8.32e-05	5	157	103	24.204	245	223	dnaC	83	288	WP_130898818.1	132
3542	66.9388	45.8	8.5e-05	6	164	108	25.61	245	230	dnaC	76	254	WP_187154355.1	96
3543	62.8571	45.8	8.86e-05	4	154	102	23.377	245	223	dnaC	84	284	WP_009560364.1	133
3544	64.0816	45.8	8.95e-05	5	157	103	24.204	245	223	dnaC	83	288	WP_013438408.1	132
3545	64.0816	45.8	9.37e-05	5	157	103	24.204	245	223	dnaC	83	288	WP_056939751.1	132
3546	64.0816	45.8	9.63e-05	5	157	103	24.204	245	223	dnaC	83	288	WP_013642301.1	132
3547	92.6531	45.8	9.8e-05	7	227	158	20.705	245	223	dnaC	17	296	WP_098044752.1	72
3548	53.4694	45.8	0.000106	3	131	86	23.664	245	222	dnaC	104	284	WP_034980135.1	156
3549	68.9796	45.4	0.000112	5	169	119	21.302	245	224	dnaC	69	245	WP_075362474.1	78
3550	63.6735	45.8	0.000113	4	156	108	20.513	245	222	dnaC	81	282	WP_174795399.1	129
3551	66.1224	45.4	0.000122	5	162	113	22.84	245	221	dnaC	70	259	WP_125751511.1	100
3552	68.9796	45.4	0.000127	5	169	119	21.302	245	224	dnaC	69	245	WP_006584706.1	78
3553	47.3469	45.4	0.000131	4	116	77	25	245	175	dnaC	69	192	WP_015995119.1	78
3554	61.2245	45.1	0.000151	4	150	96	24	245	245	dnaC	101	239	WP_168926189.1	103
3555	47.3469	45.1	0.000161	3	116	82	25.862	245	209	dnaC	96	260	WP_125978013.1	147
3556	54.6939	45.1	0.000171	4	134	86	25.373	245	223	dnaC	104	289	WP_025015344.1	156
3557	54.6939	45.1	0.000172	4	134	85	26.119	245	223	dnaC	104	288	WP_202018126.1	155
3558	57.551	45.1	0.000175	4	141	91	24.823	245	223	dnaC	96	269	WP_156652496.1	131
3559	63.6735	45.1	0.000193	4	156	108	20.513	245	222	dnaC	81	282	WP_109586482.1	129
3560	57.551	45.1	0.00021	4	141	91	24.823	245	223	dnaC	96	285	WP_011254494.1	147
3561	53.8776	44.7	0.000227	3	132	87	23.485	245	223	dnaC	104	283	WP_040473408.1	154
3562	48.5714	44.7	0.000236	4	119	79	25.21	245	178	dnaC	69	195	WP_048587904.1	78
3563	46.5306	44.7	0.000237	3	114	81	25.439	245	209	dnaC	98	260	WP_025005313.1	149
3564	53.0612	44.7	0.000245	3	130	87	22.308	245	221	dnaC	106	249	WP_098045553.1	120
3565	48.5714	44.7	0.000247	4	119	79	25.21	245	178	dnaC	69	195	WP_048597915.1	78
3566	71.4286	44.7	0.000249	6	175	113	23.429	245	223	dnaC	67	293	WP_025013644.1	122
3567	46.5306	44.7	0.00026	3	114	81	25.439	245	209	dnaC	98	260	WP_087176665.1	149
3568	56.7347	44.7	0.00026	4	139	90	24.46	245	223	dnaC	98	285	WP_087235664.1	149
3569	56.7347	44.7	0.000262	4	139	90	24.46	245	223	dnaC	98	285	WP_204778103.1	149
3570	43.6735	44.7	0.000268	2	107	79	23.364	245	209	dnaC	104	267	WP_201330566.1	163
3571	63.6735	44.3	0.000278	4	156	100	24.359	245	245	dnaC	95	238	WP_098043626.1	96
3572	43.6735	44.7	0.000283	2	107	78	24.299	245	209	dnaC	104	267	WP_035175818.1	163
3573	37.9592	42	0.000323	2	93	61	32.258	245	195	dnaC	103	91	WP_023192019.1	1
3574	46.5306	44.3	0.00033	3	114	81	25.439	245	209	dnaC	98	260	WP_098036993.1	149
3575	54.6939	44.3	0.000331	4	134	83	26.119	245	223	dnaC	104	293	WP_003584692.1	162
3576	63.6735	43.9	0.000351	4	156	100	24.359	245	245	dnaC	95	238	WP_003676198.1	96
3577	86.1224	43.9	0.000379	8	211	134	20.853	245	221	dnaC	32	245	WP_180871647.1	47
3578	53.4694	43.9	0.000435	3	131	87	22.901	245	222	dnaC	104	284	WP_187160062.1	156
3579	53.4694	43.9	0.000468	3	131	87	22.901	245	222	dnaC	104	284	WP_122052636.1	156
3580	54.2857	43.9	0.000519	3	133	101	20.301	245	209	dnaC	80	268	WP_154549311.1	138
3581	86.5306	43.5	0.000536	10	212	134	25.472	245	230	dnaC	34	256	WP_158593019.1	54
3582	45.7143	43.5	0.000561	2	112	81	25	245	214	dnaC	104	270	WP_125748050.1	161
3583	53.4694	43.5	0.000572	3	131	87	22.901	245	222	dnaC	104	284	WP_046332326.1	156
3584	42.8571	43.1	0.000609	2	105	72	26.667	245	207	dnaC	103	182	WP_050754883.1	83
3585	63.2653	43.1	0.000643	5	155	104	21.935	245	223	dnaC	84	253	WP_150398884.1	101
3586	55.5102	43.5	0.000647	4	136	91	22.059	245	221	dnaC	97	270	WP_087235384.1	139
3587	31.0204	43.1	0.000657	2	76	54	25	245	175	dnaC	103	196	WP_201331898.1	121
3588	55.5102	43.1	0.000716	4	136	91	22.059	245	221	dnaC	97	270	WP_087175683.1	139
3589	43.6735	43.1	0.000726	2	107	79	23.364	245	209	dnaC	104	267	WP_147748817.1	163
3590	57.551	43.1	0.000745	4	141	92	24.113	245	223	dnaC	96	285	WP_205606523.1	147
3591	43.6735	43.1	0.000767	2	107	79	23.364	245	209	dnaC	104	267	WP_147629385.1	163
3592	63.2653	43.1	0.000794	5	155	104	21.935	245	223	dnaC	84	285	WP_198567940.1	133
3593	63.2653	43.1	0.000794	5	155	104	21.935	245	223	dnaC	84	285	WP_144856764.1	133
3594	48.5714	43.1	0.000816	4	119	80	24.37	245	178	dnaC	69	195	WP_006588870.1	78
3595	63.2653	43.1	0.000823	5	155	104	21.935	245	223	dnaC	84	285	WP_068813345.1	133
3596	57.551	43.1	0.000846	4	141	93	23.404	245	223	dnaC	96	285	WP_172985535.1	147
3597	43.6735	43.1	0.000864	2	107	79	23.364	245	209	dnaC	104	267	WP_156301471.1	163
3598	43.6735	43.1	0.000896	2	107	79	23.364	245	209	dnaC	104	267	WP_050952651.1	163
3599	63.2653	43.1	0.001	5	155	104	21.935	245	223	dnaC	84	285	WP_023488424.1	133
3600	63.2653	43.1	0.001	5	155	104	21.935	245	223	dnaC	84	285	WP_150399097.1	133
3601	63.2653	42.7	0.001	5	155	104	21.935	245	223	dnaC	84	285	WP_005728262.1	133
3602	43.6735	43.1	0.001	2	107	79	23.364	245	209	dnaC	104	267	WP_003614430.1	163
3603	43.6735	42.7	0.001	2	107	79	23.364	245	209	dnaC	104	267	WP_035184724.1	163
3604	63.2653	42.7	0.001	5	155	104	21.935	245	223	dnaC	84	285	WP_151495263.1	133
3605	63.2653	42.7	0.001	5	155	104	21.935	245	223	dnaC	84	285	WP_150352318.1	133
3606	43.6735	42.7	0.001	2	107	79	23.364	245	209	dnaC	104	267	WP_152790493.1	163
3607	63.2653	42.7	0.001	5	155	104	21.935	245	223	dnaC	84	285	WP_101891211.1	133
3608	63.2653	42.7	0.001	5	155	104	21.935	245	223	dnaC	84	285	WP_089143317.1	133
3609	43.6735	42.7	0.001	2	107	79	23.364	245	209	dnaC	104	267	WP_011544081.1	163
3610	63.2653	42.7	0.001	5	155	104	21.935	245	223	dnaC	84	285	WP_100732712.1	133
3611	43.6735	42.7	0.001	2	107	79	23.364	245	209	dnaC	104	267	WP_089119991.1	163
3612	63.2653	42.7	0.001	5	155	104	21.935	245	223	dnaC	84	285	WP_061204916.1	133
3613	63.2653	42.7	0.001	5	155	104	21.935	245	223	dnaC	84	285	WP_195922881.1	133
3614	63.2653	42.7	0.001	5	155	104	21.935	245	223	dnaC	84	285	WP_198564575.1	133
3615	63.2653	42.7	0.001	5	155	104	21.935	245	223	dnaC	84	285	WP_198566662.1	133
3616	63.2653	42.7	0.001	5	155	104	21.935	245	223	dnaC	84	285	WP_101887076.1	133
3617	63.2653	42.7	0.001	5	155	104	21.935	245	223	dnaC	84	285	WP_065989636.1	133
3618	63.2653	42.7	0.001	5	155	104	21.935	245	223	dnaC	84	285	WP_098036167.1	133
3619	84.898	42.7	0.001	6	208	134	19.712	245	222	dnaC	33	292	WP_072533805.1	100
3620	63.2653	42.4	0.001	5	155	104	21.935	245	223	dnaC	84	285	WP_005721153.1	133
3621	53.8776	42.4	0.001	3	132	85	23.485	245	223	dnaC	106	293	WP_105448259.1	164
3622	63.2653	42.4	0.001	5	155	104	21.935	245	223	dnaC	84	285	WP_013086687.1	133
3623	63.2653	42.4	0.001	5	155	104	21.935	245	223	dnaC	84	285	WP_060464281.1	133
3624	43.6735	42.4	0.001	2	107	79	23.364	245	209	dnaC	104	267	WP_130137587.1	163
3625	63.2653	42.4	0.001	5	155	104	21.935	245	223	dnaC	84	285	WP_181576843.1	133
3626	54.2857	42.4	0.001	4	133	87	23.308	245	223	dnaC	104	285	WP_089146903.1	155
3627	43.6735	42.4	0.001	2	107	79	23.364	245	209	dnaC	104	267	WP_003615632.1	163
3628	43.6735	42.4	0.001	2	107	79	23.364	245	209	dnaC	104	267	WP_138490940.1	163
3629	54.2857	42.4	0.001	4	133	87	23.308	245	223	dnaC	104	285	WP_089150917.1	155
3630	43.6735	42.4	0.002	2	107	79	23.364	245	209	dnaC	104	267	WP_025895552.1	163
3631	43.6735	42.4	0.002	2	107	79	23.364	245	209	dnaC	104	267	WP_120490517.1	163
3632	43.6735	42.4	0.002	2	107	79	23.364	245	209	dnaC	104	267	WP_002879225.1	163
3633	43.6735	42.4	0.002	2	107	79	23.364	245	209	dnaC	104	267	WP_086355595.1	163
3634	43.6735	42	0.002	2	107	80	22.43	245	209	dnaC	104	267	WP_050890424.1	163
3635	53.8776	42	0.002	3	132	85	23.485	245	223	dnaC	106	293	WP_105452737.1	164
3636	60.8163	41.6	0.003	4	149	108	22.148	245	209	dnaC	67	268	WP_094751147.1	122
3637	28.9796	40.8	0.003	1	71	50	26.761	245	174	dnaC	106	139	WP_168898822.1	69
3638	37.1429	40.8	0.004	1	91	66	25.275	245	191	dnaC	101	191	WP_003591230.1	103
3639	57.551	40.8	0.004	4	141	92	24.113	245	223	dnaC	96	285	WP_205608393.1	147
3640	84.898	40.8	0.005	6	208	134	19.712	245	222	dnaC	33	292	WP_154904654.1	100
3641	84.898	40.8	0.005	6	208	134	19.712	245	222	dnaC	33	292	WP_003644286.1	100
3642	34.6939	38.9	0.006	2	85	60	25.882	245	181	dnaC	98	105	WP_144070442.1	23
3643	68.5714	40.4	0.006	5	168	122	19.643	245	225	dnaC	70	249	WP_057799921.1	83
3644	53.4694	40.4	0.006	3	131	86	22.137	245	222	dnaC	106	292	WP_003640276.1	164
3645	29.3878	40	0.007	2	72	47	29.167	245	174	dnaC	106	176	WP_168868684.1	106
3646	53.8776	40	0.007	3	132	87	25.758	245	225	dnaC	103	251	WP_080668588.1	122
3647	49.7959	40.4	0.008	5	122	81	27.869	245	171	dnaC	52	208	WP_003682297.1	92
3648	66.5306	39.7	0.01	4	163	107	22.699	245	222	dnaC	77	290	WP_057768157.1	130
3649	29.3878	39.7	0.012	3	72	39	38.889	245	171	dnaC	102	209	WP_076460264.1	141
3650	29.3878	39.7	0.012	3	72	39	38.889	245	171	dnaC	102	210	WP_098046243.1	142
3651	29.3878	39.7	0.012	3	72	39	38.889	245	171	dnaC	102	210	WP_003670202.1	142
3652	29.3878	39.7	0.013	4	72	38	40.278	245	171	dnaC	102	210	WP_153929852.1	142
3653	29.3878	39.7	0.013	3	72	39	38.889	245	171	dnaC	102	210	WP_153709414.1	142
3654	41.6327	39.3	0.014	1	102	73	26.471	245	195	dnaC	94	192	WP_085680860.1	93
3655	41.6327	38.9	0.015	1	102	73	26.471	245	195	dnaC	94	192	WP_098035575.1	93
3656	82.449	39.3	0.017	5	202	132	19.802	245	223	dnaC	40	298	WP_203628970.1	109
3657	33.0612	39.3	0.022	1	81	57	27.16	245	145	dnaC	65	583	WP_102695452.1	505
3658	33.0612	39.3	0.022	1	81	57	27.16	245	145	dnaC	65	583	WP_006737080.1	505
3659	33.0612	39.3	0.022	1	81	57	27.16	245	145	dnaC	65	583	WP_006734701.1	505
3660	33.0612	39.3	0.022	1	81	57	27.16	245	145	dnaC	65	583	WP_006729523.1	505
3661	33.0612	39.3	0.023	1	81	57	27.16	245	145	dnaC	65	583	WP_160808054.1	505
3662	33.0612	39.3	0.023	1	81	57	27.16	245	145	dnaC	65	583	WP_006730533.1	505
3663	33.0612	39.3	0.023	1	81	57	27.16	245	145	dnaC	65	583	WP_164799521.1	505
3664	33.0612	39.3	0.023	1	81	57	27.16	245	145	dnaC	65	583	WP_102720298.1	505
3665	33.0612	39.3	0.023	1	81	57	27.16	245	145	dnaC	65	583	WP_006734234.1	505
3666	33.0612	39.3	0.023	1	81	57	27.16	245	145	dnaC	65	583	WP_006732749.1	505
3667	33.0612	39.3	0.023	1	81	57	27.16	245	145	dnaC	65	583	WP_102215336.1	505
3668	33.0612	39.3	0.023	1	81	57	27.16	245	145	dnaC	65	583	WP_164824084.1	505
3669	33.0612	39.3	0.023	1	81	57	27.16	245	145	dnaC	65	583	WP_006736560.1	505
3670	33.0612	39.3	0.023	1	81	57	27.16	245	145	dnaC	65	583	WP_006736066.1	505
3671	33.0612	39.3	0.023	1	81	57	27.16	245	145	dnaC	65	583	WP_009310486.1	505
3672	33.0612	39.3	0.023	1	81	57	27.16	245	145	dnaC	65	583	WP_006731213.1	505
3673	33.0612	39.3	0.023	1	81	57	27.16	245	145	dnaC	65	583	WP_006737513.1	505
3674	33.0612	39.3	0.023	1	81	57	27.16	245	145	dnaC	65	583	WP_102877969.1	505
3675	33.0612	39.3	0.023	1	81	57	27.16	245	145	dnaC	65	583	WP_006735759.1	505
3676	33.0612	38.9	0.024	1	81	57	27.16	245	145	dnaC	65	583	WP_164825069.1	505
3677	32.6531	38.9	0.026	2	80	55	28.75	245	171	dnaC	93	83	WP_137630967.1	5
3678	35.9184	38.5	0.028	2	88	59	27.273	245	146	dnaC	64	172	WP_076672568.1	85
3679	32.2449	38.1	0.047	2	79	46	31.646	245	171	dnaC	101	287	WP_046326762.1	209
3680	77.9592	37.4	0.057	5	191	133	21.99	245	191	dnaC	1	189	WP_022522218.1	15
3681	41.6327	37.4	0.058	1	102	73	26.471	245	195	dnaC	94	192	WP_163705813.1	93
3682	41.6327	37.4	0.059	1	102	73	26.471	245	195	dnaC	94	192	WP_187549630.1	93
3683	60.4082	37.4	0.061	4	148	96	22.973	245	245	dnaC	103	235	WP_085681258.1	101
3684	60	37.4	0.08	5	147	97	25.85	245	171	dnaC	29	218	WP_107739396.1	80
3685	91.0204	37	0.087	11	223	129	26.457	245	227	dnaC	19	283	WP_156404230.1	82
3686	59.1837	37	0.089	6	145	92	27.586	245	171	dnaC	33	218	WP_211089000.1	81
3687	64.4898	36.6	0.12	6	158	103	27.848	245	171	dnaC	18	223	WP_105449467.1	73
3688	45.7143	36.6	0.12	4	112	74	25.893	245	171	dnaC	64	214	WP_180871090.1	108
3689	64.4898	36.6	0.15	6	158	103	27.848	245	171	dnaC	18	223	WP_105451964.1	73
3690	45.3061	35.8	0.23	4	111	70	28.829	245	171	dnaC	65	219	WP_211089225.1	114
3691	29.7959	35.4	0.24	1	73	51	27.397	245	173	dnaC	103	177	WP_098046726.1	105
3692	45.3061	35.4	0.29	4	111	70	28.829	245	171	dnaC	65	218	WP_156646765.1	113
3693	47.7551	35.4	0.31	5	117	47	33.333	245	171	dnaC	62	118	WP_198566346.1	26
3694	56.3265	35.4	0.31	7	138	67	28.261	245	224	dnaC	102	275	WP_035430130.1	155
3695	45.3061	35	0.32	2	111	81	24.324	245	215	dnaC	106	269	WP_006588273.1	161
3696	45.3061	35	0.33	2	111	81	24.324	245	215	dnaC	106	269	WP_101889871.1	161
3697	39.1837	35	0.42	3	96	60	29.167	245	171	dnaC	77	114	WP_008471183.1	26
3698	52.2449	35	0.43	4	128	89	25.781	245	227	dnaC	102	268	WP_174792473.1	145
3699	76.3265	35	0.44	5	187	136	22.995	245	227	dnaC	45	293	WP_198204823.1	111
3700	45.3061	34.7	0.44	2	111	81	24.324	245	215	dnaC	106	269	WP_027825351.1	161
3701	37.9592	34.7	0.47	3	93	34	33.333	245	171	dnaC	85	93	WP_150398641.1	23
3702	46.1224	34.7	0.47	4	113	54	31.858	245	171	dnaC	62	128	WP_122026284.1	36
3703	46.1224	34.7	0.48	4	113	54	31.858	245	171	dnaC	62	128	WP_143444024.1	36
3704	17.551	35	0.49	1	43	27	34.884	245	144	dnaC	103	438	WP_014565014.1	396
3705	37.9592	34.7	0.49	3	93	34	33.333	245	171	dnaC	85	116	WP_202405477.1	46
3706	37.9592	34.7	0.51	3	93	34	33.333	245	171	dnaC	85	116	WP_205838852.1	46
3707	37.9592	34.7	0.51	3	93	34	33.333	245	171	dnaC	85	118	WP_195922983.1	48
3708	37.9592	34.7	0.51	3	93	34	33.333	245	171	dnaC	85	118	WP_005720551.1	48
3709	71.8367	34.7	0.51	9	176	104	26.136	245	227	dnaC	64	268	WP_155287559.1	107
3710	37.9592	34.7	0.51	3	93	34	33.333	245	171	dnaC	85	118	WP_180706864.1	48
3711	37.9592	34.7	0.51	3	93	34	33.333	245	171	dnaC	85	118	WP_035461938.1	48
3712	66.5306	34.7	0.51	5	163	88	23.926	245	171	dnaC	17	206	WP_169461567.1	72
3713	37.9592	34.7	0.52	3	93	34	33.333	245	171	dnaC	85	118	WP_005724229.1	48
3714	27.3469	34.7	0.52	2	67	45	29.851	245	161	dnaC	96	73	WP_011222022.1	8
3715	37.9592	34.7	0.52	3	93	34	33.333	245	171	dnaC	85	118	WP_013085871.1	48
3716	37.9592	34.7	0.53	3	93	34	33.333	245	171	dnaC	85	97	WP_023488877.1	27
3717	33.4694	34.7	0.53	2	82	56	29.268	245	183	dnaC	102	94	WP_039639822.1	15
3718	37.9592	34.7	0.53	3	93	34	33.333	245	171	dnaC	85	116	WP_185155076.1	46
3719	37.9592	34.7	0.53	3	93	34	33.333	245	171	dnaC	85	118	WP_180707121.1	48
3720	37.9592	34.7	0.54	3	93	34	33.333	245	171	dnaC	85	118	WP_180808439.1	48
3721	83.2653	34.3	0.55	7	204	126	22.549	245	221	dnaC	42	238	WP_003607023.1	43
3722	46.9388	34.7	0.55	4	115	71	25.217	245	183	dnaC	81	119	WP_133476921.1	8
3723	91.4286	34.7	0.55	12	224	126	25.446	245	224	dnaC	19	276	WP_013436841.1	76
3724	52.2449	34.7	0.56	4	128	90	25	245	227	dnaC	102	283	WP_099974102.1	160
3725	32.2449	34.7	0.56	2	79	47	30.38	245	171	dnaC	101	287	WP_109918053.1	209
3726	37.9592	34.7	0.57	3	93	34	33.333	245	171	dnaC	85	118	WP_198567664.1	48
3727	91.4286	34.7	0.57	12	224	126	25.446	245	224	dnaC	19	276	WP_056940289.1	76
3728	46.1224	34.7	0.58	4	113	54	31.858	245	171	dnaC	62	128	WP_122037818.1	36
3729	47.3469	34.3	0.59	4	116	51	31.034	245	171	dnaC	62	117	WP_013853612.1	25
3730	91.4286	34.7	0.6	12	224	126	25.446	245	224	dnaC	19	276	WP_025014299.1	76
3731	91.4286	34.7	0.61	12	224	126	25.446	245	224	dnaC	19	276	WP_202017970.1	76
3732	29.3878	34.7	0.62	3	72	42	34.722	245	171	dnaC	102	233	WP_164508413.1	165
3733	37.9592	34.3	0.62	3	93	34	33.333	245	171	dnaC	85	128	WP_003549167.1	58
3734	42.449	34.3	0.62	3	104	45	30.769	245	171	dnaC	77	117	WP_122018619.1	32
3735	47.3469	34.3	0.63	4	116	51	31.034	245	171	dnaC	62	117	WP_056940877.1	25
3736	46.9388	34.7	0.64	4	115	71	25.217	245	183	dnaC	81	119	WP_133467358.1	8
3737	46.9388	34.3	0.64	4	115	71	25.217	245	183	dnaC	81	119	WP_005729677.1	8
3738	17.551	34.7	0.67	1	43	27	34.884	245	144	dnaC	103	438	WP_138463858.1	396
3739	17.551	34.7	0.67	1	43	27	34.884	245	144	dnaC	103	438	WP_194845988.1	396
3740	46.9388	34.3	0.67	4	115	71	25.217	245	183	dnaC	81	119	WP_005725702.1	8
3741	17.551	34.7	0.68	1	43	27	34.884	245	144	dnaC	103	438	WP_152790875.1	396
3742	37.9592	34.3	0.68	3	93	34	33.333	245	171	dnaC	85	114	WP_201330256.1	44
3743	17.551	34.7	0.7	1	43	27	34.884	245	144	dnaC	103	438	WP_077302067.1	396
3744	17.551	34.7	0.7	1	43	27	34.884	245	144	dnaC	103	438	WP_172758143.1	396
3745	64.0816	34.3	0.72	5	157	107	25.478	245	171	dnaC	17	220	WP_203630009.1	72
3746	30.6122	34.3	0.76	1	75	52	28	245	139	dnaC	65	597	WP_041152922.1	525
3747	33.4694	34.3	0.77	2	82	31	32.927	245	171	dnaC	96	117	WP_103752502.1	54
3748	26.1224	34.3	0.78	1	64	43	31.25	245	165	dnaC	103	459	WP_035170850.1	396
3749	17.551	34.3	0.82	1	43	27	34.884	245	144	dnaC	103	438	WP_074028259.1	396
3750	17.551	34.3	0.82	1	43	27	34.884	245	144	dnaC	103	438	WP_050890183.1	396
3751	46.9388	34.3	0.83	4	115	71	25.217	245	183	dnaC	81	119	WP_005728836.1	8
3752	17.551	34.3	0.83	1	43	27	34.884	245	144	dnaC	103	438	WP_138491026.1	396
3753	17.551	34.3	0.86	1	43	27	34.884	245	144	dnaC	103	438	WP_208201611.1	396
3754	17.551	34.3	0.86	1	43	27	34.884	245	144	dnaC	103	438	WP_013439670.1	396
3755	46.9388	33.9	0.87	4	115	67	26.957	245	171	dnaC	65	224	WP_003641628.1	119
3756	17.551	34.3	0.87	1	43	27	34.884	245	144	dnaC	103	438	WP_120490421.1	396
3757	17.551	34.3	0.87	1	43	27	34.884	245	144	dnaC	103	438	WP_130137511.1	396
3758	17.551	34.3	0.87	1	43	27	34.884	245	144	dnaC	103	438	WP_207579605.1	396
3759	17.551	34.3	0.87	1	43	27	34.884	245	144	dnaC	103	438	WP_207563450.1	396
3760	46.9388	33.9	0.9	4	115	67	26.957	245	171	dnaC	65	224	WP_021356229.1	119
3761	33.4694	33.9	0.9	2	82	31	32.927	245	171	dnaC	96	118	WP_201801025.1	55
3762	47.3469	33.9	0.92	4	116	51	31.034	245	171	dnaC	62	117	WP_095341923.1	25
3763	32.2449	33.9	0.94	2	79	35	32.911	245	171	dnaC	96	117	WP_110534647.1	54
3764	37.9592	33.9	0.96	3	93	34	33.333	245	171	dnaC	85	114	WP_072547581.1	44
3765	46.9388	33.9	0.97	4	115	71	25.217	245	183	dnaC	81	119	WP_198567477.1	8
3766	32.2449	33.5	1	2	79	35	32.911	245	171	dnaC	96	128	WP_110446349.1	65
3767	37.9592	33.5	1.1	3	93	34	33.333	245	171	dnaC	85	114	WP_191668893.1	44
3768	37.9592	33.5	1.1	3	93	34	33.333	245	171	dnaC	85	114	WP_002876567.1	44
3769	54.6939	33.9	1.1	6	134	75	26.119	245	224	dnaC	102	275	WP_086874534.1	155
3770	54.6939	33.9	1.1	6	134	74	26.866	245	224	dnaC	102	279	WP_154548924.1	159
3771	37.9592	33.5	1.1	3	93	34	33.333	245	171	dnaC	85	114	WP_013439974.1	44
3772	54.6939	33.9	1.1	6	134	75	26.119	245	224	dnaC	102	275	WP_061400311.1	155
3773	54.6939	33.9	1.1	6	134	75	26.119	245	224	dnaC	102	275	WP_094497960.1	155
3774	54.6939	33.9	1.1	6	134	75	26.119	245	224	dnaC	102	275	WP_034525312.1	155
3775	54.6939	33.9	1.1	6	134	75	26.119	245	224	dnaC	102	275	WP_004898273.1	155
3776	37.9592	33.5	1.1	3	93	34	33.333	245	171	dnaC	85	114	WP_003615731.1	44
3777	37.9592	33.5	1.1	3	93	34	33.333	245	171	dnaC	85	114	WP_025895502.1	44
3778	77.9592	33.5	1.1	5	191	131	20.419	245	221	dnaC	52	238	WP_039639490.1	48
3779	19.5918	33.5	1.1	1	48	28	39.583	245	123	dnaC	77	80	WP_117118406.1	33
3780	37.9592	33.5	1.1	3	93	34	33.333	245	171	dnaC	85	114	WP_035185350.1	44
3781	54.6939	33.5	1.1	6	134	75	26.119	245	224	dnaC	102	275	WP_151498138.1	155
3782	54.6939	33.5	1.2	6	134	75	26.119	245	224	dnaC	102	275	WP_087712531.1	155
3783	54.6939	33.5	1.2	6	134	75	26.119	245	224	dnaC	102	275	WP_020807245.1	155
3784	30.6122	33.9	1.2	1	75	52	28	245	139	dnaC	65	640	WP_108298992.1	568
3785	54.6939	33.5	1.2	6	134	75	26.119	245	224	dnaC	102	275	WP_142777789.1	155
3786	54.6939	33.5	1.2	6	134	75	26.119	245	224	dnaC	102	275	WP_094503106.1	155
3787	30.6122	33.9	1.2	1	75	52	28	245	139	dnaC	65	640	WP_012491567.1	568
3788	30.6122	33.9	1.2	1	75	52	28	245	139	dnaC	65	640	WP_003587840.1	568
3789	54.6939	33.5	1.2	6	134	75	26.119	245	224	dnaC	102	275	WP_049150023.1	155
3790	54.6939	33.5	1.2	6	134	75	26.119	245	224	dnaC	102	275	WP_048685853.1	155
3791	54.6939	33.5	1.2	6	134	75	26.119	245	224	dnaC	102	275	WP_094499255.1	155
3792	54.6939	33.5	1.2	6	134	75	26.119	245	224	dnaC	102	275	WP_035425091.1	155
3793	54.6939	33.5	1.2	6	134	75	26.119	245	224	dnaC	102	275	WP_057718508.1	155
3794	32.2449	33.5	1.3	2	79	35	32.911	245	171	dnaC	96	117	WP_198213180.1	54
3795	32.2449	33.5	1.3	2	79	35	32.911	245	171	dnaC	96	117	WP_187153794.1	54
3796	54.6939	33.5	1.3	6	134	75	26.119	245	224	dnaC	102	275	WP_003651623.1	155
3797	54.6939	33.5	1.3	6	134	75	26.119	245	224	dnaC	102	275	WP_153938878.1	155
3798	35.102	33.5	1.3	2	86	60	25.581	245	139	dnaC	54	581	WP_154486204.1	500
3799	47.3469	33.5	1.3	4	116	54	28.448	245	171	dnaC	62	115	WP_154548166.1	23
3800	33.4694	33.5	1.3	2	82	31	32.927	245	171	dnaC	96	117	WP_122052683.1	54
3801	31.0204	33.5	1.3	2	76	38	34.211	245	171	dnaC	96	117	WP_045928369.1	54
3802	33.4694	33.5	1.3	2	82	31	32.927	245	171	dnaC	96	117	WP_034980263.1	54
3803	49.7959	33.1	1.4	6	122	65	28.689	245	171	dnaC	52	115	WP_198178159.1	14
3804	31.0204	33.5	1.4	3	76	38	32.895	245	171	dnaC	102	216	WP_005714275.1	148
3805	33.4694	33.1	1.4	2	82	31	32.927	245	171	dnaC	96	118	WP_202452185.1	55
3806	34.2857	33.5	1.4	4	84	47	29.762	245	176	dnaC	102	225	WP_144770522.1	145
3807	30.6122	33.1	1.4	3	75	24	36	245	171	dnaC	103	117	WP_070447336.1	61
3808	32.2449	33.1	1.4	2	79	35	32.911	245	171	dnaC	96	117	WP_198180979.1	54
3809	33.4694	33.1	1.4	2	82	31	32.927	245	171	dnaC	96	117	WP_168180756.1	54
3810	32.2449	33.1	1.4	2	79	35	32.911	245	171	dnaC	96	117	WP_087176006.1	54
3811	32.2449	33.1	1.4	2	79	35	32.911	245	171	dnaC	96	117	WP_172981954.1	54
3812	31.0204	33.5	1.4	3	76	38	32.895	245	171	dnaC	102	216	WP_005685692.1	148
3813	31.0204	33.5	1.4	3	76	38	32.895	245	171	dnaC	102	216	WP_005716640.1	148
3814	32.2449	33.1	1.4	2	79	35	32.911	245	171	dnaC	96	117	WP_172996751.1	54
3815	42.449	33.1	1.5	3	104	45	30.769	245	171	dnaC	77	118	WP_109715699.1	33
3816	32.2449	33.1	1.5	2	79	35	32.911	245	171	dnaC	96	117	WP_172983406.1	54
3817	33.4694	33.1	1.5	2	82	31	32.927	245	171	dnaC	96	117	WP_060459256.1	54
3818	32.2449	33.1	1.5	2	79	35	32.911	245	171	dnaC	96	117	WP_072749075.1	54
3819	32.2449	33.1	1.5	2	79	35	32.911	245	171	dnaC	96	118	WP_207187932.1	55
3820	31.0204	33.5	1.5	3	76	38	32.895	245	171	dnaC	102	216	WP_047106740.1	148
3821	37.9592	33.1	1.5	3	93	35	32.258	245	171	dnaC	85	117	WP_040530048.1	47
3822	32.2449	33.1	1.5	2	79	35	32.911	245	171	dnaC	96	117	WP_057729681.1	54
3823	37.9592	33.1	1.5	3	93	35	32.258	245	171	dnaC	85	118	WP_207189477.1	48
3824	32.2449	33.1	1.5	2	79	35	32.911	245	171	dnaC	96	117	WP_172995282.1	54
3825	24.4898	33.5	1.5	1	60	41	28.333	245	124	dnaC	65	576	WP_144772300.1	519
3826	24.4898	33.5	1.5	1	60	41	28.333	245	124	dnaC	65	576	WP_006585865.1	519
3827	33.4694	33.1	1.5	2	82	31	32.927	245	171	dnaC	96	117	WP_173001891.1	54
3828	32.2449	33.1	1.5	2	79	35	32.911	245	171	dnaC	96	117	WP_014918325.1	54
3829	32.2449	33.1	1.5	2	79	35	32.911	245	171	dnaC	96	117	WP_003627765.1	54
3830	35.102	33.5	1.5	2	86	60	25.581	245	139	dnaC	54	581	WP_008460079.1	500
3831	36.7347	33.1	1.5	3	90	39	32.222	245	171	dnaC	85	117	WP_023191714.1	47
3832	33.4694	33.1	1.5	2	82	31	32.927	245	171	dnaC	96	117	WP_063507828.1	54
3833	42.449	33.1	1.5	3	104	45	30.769	245	171	dnaC	77	118	WP_046307375.1	33
3834	33.4694	33.1	1.5	2	82	31	32.927	245	171	dnaC	96	117	WP_206487209.1	54
3835	54.6939	33.1	1.6	6	134	75	26.119	245	224	dnaC	102	276	WP_122017512.1	156
3836	33.4694	33.1	1.6	2	82	31	32.927	245	171	dnaC	96	117	WP_057810222.1	54
3837	32.2449	33.1	1.6	2	79	35	32.911	245	171	dnaC	96	117	WP_172984768.1	54
3838	42.449	33.1	1.6	3	104	45	30.769	245	171	dnaC	77	118	WP_187158673.1	33
3839	30.6122	33.5	1.6	1	75	55	24	245	139	dnaC	65	586	WP_008469943.1	514
3840	32.2449	33.1	1.6	2	79	35	32.911	245	171	dnaC	96	117	WP_172993335.1	54
3841	37.9592	33.1	1.6	3	93	35	32.258	245	171	dnaC	85	126	WP_152724102.1	56
3842	37.9592	33.1	1.6	3	93	35	32.258	245	171	dnaC	85	117	WP_025015425.1	47
3843	37.9592	33.1	1.6	3	93	35	32.258	245	171	dnaC	85	117	WP_013641527.1	47
3844	33.4694	33.1	1.6	2	82	31	32.927	245	171	dnaC	96	128	WP_204778126.1	65
3845	35.102	33.5	1.6	2	86	60	25.581	245	139	dnaC	54	581	WP_009558004.1	500
3846	24.4898	33.5	1.6	1	60	41	28.333	245	124	dnaC	65	576	WP_143458466.1	519
3847	33.4694	33.1	1.6	2	82	31	32.927	245	171	dnaC	96	117	WP_054681144.1	54
3848	33.4694	33.1	1.6	2	82	31	32.927	245	171	dnaC	96	128	WP_155830879.1	65
3849	24.4898	33.5	1.7	1	60	41	28.333	245	124	dnaC	65	574	WP_167802032.1	517
3850	56.3265	33.1	1.7	7	138	69	26.812	245	224	dnaC	102	276	WP_201247583.1	156
3851	33.4694	33.1	1.7	2	82	31	32.927	245	171	dnaC	96	117	WP_013437231.1	54
3852	37.9592	33.1	1.7	3	93	35	32.258	245	171	dnaC	85	117	WP_052542796.1	47
3853	37.9592	33.1	1.7	3	93	35	32.258	245	171	dnaC	85	117	WP_095662296.1	47
3854	31.0204	33.1	1.7	3	76	38	32.895	245	171	dnaC	102	216	WP_025013650.1	148
3855	29.3878	33.1	1.7	3	72	41	36.111	245	171	dnaC	102	216	WP_012490751.1	148
3856	32.2449	33.1	1.7	2	79	35	32.911	245	171	dnaC	96	116	WP_008474345.1	53
3857	56.3265	33.1	1.7	7	138	69	26.812	245	224	dnaC	102	276	WP_040529486.1	156
3858	33.4694	33.1	1.7	2	82	31	32.927	245	171	dnaC	96	118	WP_205838276.1	55
3859	37.9592	33.1	1.8	3	93	35	32.258	245	171	dnaC	85	117	WP_136860403.1	47
3860	56.7347	33.1	1.8	5	139	79	25.899	245	222	dnaC	99	191	WP_180872100.1	62
3861	29.3878	33.1	1.8	3	72	41	36.111	245	171	dnaC	102	216	WP_003568444.1	148
3862	40.8163	33.1	1.8	3	100	65	27	245	124	dnaC	25	569	WP_168925864.1	478
3863	44.898	33.1	1.9	3	110	74	28.182	245	171	dnaC	64	209	WP_003716310.1	103
3864	24.0816	33.1	1.9	0	59	44	25.424	245	142	dnaC	84	580	WP_209685937.1	522
3865	54.6939	33.1	1.9	6	134	75	26.119	245	224	dnaC	102	275	WP_095182574.1	155
3866	33.4694	32.7	2	2	82	31	32.927	245	171	dnaC	96	117	WP_004045427.1	54
3867	35.5102	32.7	2	3	87	44	31.034	245	171	dnaC	85	115	WP_003700559.1	45
3868	54.6939	32.7	2	6	134	75	26.119	245	224	dnaC	102	275	WP_012845401.1	155
3869	47.3469	32.7	2	4	116	53	29.31	245	171	dnaC	62	118	WP_098044702.1	26
3870	23.6735	33.1	2	1	58	36	34.483	245	120	dnaC	63	568	WP_153930142.1	513
3871	54.6939	32.7	2	6	134	75	26.119	245	224	dnaC	102	275	WP_087284635.1	155
3872	34.2857	33.1	2.1	2	84	57	26.19	245	143	dnaC	63	594	WP_027825705.1	513
3873	32.2449	32.7	2.1	2	79	35	32.911	245	171	dnaC	96	117	WP_122024857.1	54
3874	31.0204	32.7	2.1	2	76	38	34.211	245	171	dnaC	96	117	WP_122022062.1	54
3875	31.0204	32.7	2.1	2	76	38	34.211	245	171	dnaC	96	117	WP_122048061.1	54
3876	46.9388	32.7	2.1	4	115	69	25.217	245	171	dnaC	65	213	WP_137630573.1	108
4186	4.91379	33.9	8.5	1	57	34	35.088	1160	1037	dnaE	981	1122	WP_147749109.1	1069
4189	4.91379	33.9	9.4	1	57	34	35.088	1160	1037	dnaE	981	1122	WP_070489601.1	1069
4191	4.91379	33.9	8.9	1	57	34	35.088	1160	1037	dnaE	981	1122	WP_050952276.1	1069
4193	4.91379	33.9	9.3	1	57	34	35.088	1160	1037	dnaE	981	1122	WP_050780565.1	1069
4195	4.91379	33.9	9	1	57	34	35.088	1160	1037	dnaE	981	1122	WP_129335473.1	1069
4198	4.91379	33.9	9	1	57	34	35.088	1160	1037	dnaE	981	1122	WP_118979813.1	1069
4201	5.60345	34.7	5.4	1	65	41	32.308	1160	1037	dnaE	973	1122	WP_003624270.1	1061
4204	4.91379	33.9	8.4	1	57	34	35.088	1160	1037	dnaE	981	1122	WP_050889915.1	1069
4206	4.91379	33.9	9	1	57	34	35.088	1160	1037	dnaE	981	1122	WP_060597946.1	1069
4208	4.91379	33.9	9.3	1	57	34	35.088	1160	1037	dnaE	981	1122	WP_152790418.1	1069
4210	4.91379	33.9	9.2	1	57	34	35.088	1160	1037	dnaE	981	1122	WP_119906240.1	1069
4212	5.60345	34.7	5.3	1	65	41	32.308	1160	1037	dnaE	973	1122	WP_114893859.1	1061
4220	4.91379	33.9	8.9	1	57	34	35.088	1160	1037	dnaE	981	1122	WP_076026338.1	1069
4223	5.60345	34.7	5.5	1	65	41	32.308	1160	1037	dnaE	973	1122	WP_011543807.1	1061
4229	4.91379	33.9	8.9	1	57	34	35.088	1160	1037	dnaE	981	1122	WP_049821213.1	1069
4238	7.67241	37	1.1	3	89	52	31.461	1160	1057	dnaE	974	1152	WP_201335831.1	1068
4240	5.60345	34.7	5.4	1	65	41	32.308	1160	1037	dnaE	973	1121	WP_107645604.1	1060
4243	6.37931	38.1	0.48	2	74	45	29.73	1160	1040	dnaE	971	1137	WP_008461311.1	1067
4245	6.37931	38.1	0.46	2	74	45	29.73	1160	1040	dnaE	971	1137	WP_154487071.1	1067
4248	5.25862	37	1.1	1	61	40	29.508	1160	1033	dnaE	973	1130	WP_009558591.1	1073
4257	6.2069	37.4	0.89	1	72	52	26.389	1160	75	dnaE	4	403	WP_125749166.1	333
4273	6.03448	43.9	0.009	0	70	49	30	1160	72	dnaE	3	398	WP_068813272.1	329
4276	6.03448	43.9	0.009	0	70	49	30	1160	72	dnaE	3	398	WP_057726511.1	329
4278	5.94828	43.5	0.012	0	69	46	33.333	1160	75	dnaE	7	407	WP_057768479.1	339
4283	6.03448	43.9	0.009	0	70	49	30	1160	72	dnaE	3	398	WP_170080297.1	329
4286	6.03448	43.9	0.009	0	70	49	30	1160	72	dnaE	3	388	WP_205838118.1	319
4291	5.94828	40	0.12	0	69	48	30.435	1160	75	dnaE	7	402	WP_005715457.1	334
4296	6.03448	43.9	0.009	0	70	49	30	1160	72	dnaE	3	398	WP_198564490.1	329
4299	6.03448	43.9	0.009	0	70	49	30	1160	72	dnaE	3	398	WP_208583590.1	329
4301	6.03448	42.4	0.028	0	70	50	28.571	1160	72	dnaE	3	398	WP_060462063.1	329
4303	6.03448	43.9	0.009	0	70	49	30	1160	72	dnaE	3	398	WP_005725154.1	329
4305	6.03448	43.9	0.009	0	70	49	30	1160	72	dnaE	3	398	WP_005728685.1	329
4307	6.03448	43.9	0.009	0	70	49	30	1160	72	dnaE	3	398	WP_065989763.1	329
4309	6.03448	43.9	0.009	0	70	49	30	1160	72	dnaE	3	398	WP_180861984.1	329
4311	6.03448	43.9	0.009	0	70	49	30	1160	72	dnaE	3	398	WP_005723111.1	329
4314	6.03448	43.9	0.009	0	70	49	30	1160	72	dnaE	3	398	WP_035443752.1	329
4316	6.03448	43.9	0.009	0	70	49	30	1160	72	dnaE	3	388	WP_209148603.1	319
4318	6.03448	43.9	0.009	0	70	49	30	1160	72	dnaE	3	388	WP_202405479.1	319
4320	6.03448	43.9	0.009	0	70	49	30	1160	72	dnaE	3	398	WP_188906042.1	329
4322	6.03448	43.9	0.009	0	70	49	30	1160	72	dnaE	3	398	WP_148238396.1	329
4324	6.03448	43.9	0.009	0	70	49	30	1160	72	dnaE	3	398	WP_198567136.1	329
4326	6.03448	43.9	0.01	0	70	49	30	1160	72	dnaE	3	388	WP_205838847.1	319
4328	6.03448	43.5	0.01	0	70	49	30	1160	72	dnaE	3	398	WP_060463428.1	329
4330	5.94828	40	0.12	0	69	48	30.435	1160	75	dnaE	7	402	WP_005684318.1	334
4332	6.03448	43.9	0.009	0	70	49	30	1160	72	dnaE	3	398	WP_013086494.1	329
4334	6.03448	43.9	0.009	0	70	49	30	1160	72	dnaE	3	398	WP_151495133.1	329
4336	6.03448	43.9	0.009	0	70	49	30	1160	72	dnaE	3	398	WP_180808539.1	329
4338	6.03448	43.9	0.01	0	70	49	30	1160	72	dnaE	3	398	WP_150352412.1	329
4340	6.03448	43.9	0.009	0	70	49	30	1160	72	dnaE	3	388	WP_185155066.1	319
4342	6.03448	43.9	0.009	0	70	49	30	1160	72	dnaE	3	398	WP_101891181.1	329
4344	6.03448	43.9	0.009	0	70	49	30	1160	72	dnaE	3	398	WP_198565961.1	329
4346	6.03448	43.5	0.01	0	70	49	30	1160	72	dnaE	3	398	WP_005722016.1	329
4348	6.03448	43.9	0.009	0	70	49	30	1160	72	dnaE	3	398	WP_131501093.1	329
4351	6.03448	43.9	0.009	0	70	49	30	1160	72	dnaE	3	398	WP_195922088.1	329
4353	6.03448	43.9	0.009	0	70	49	30	1160	72	dnaE	3	398	WP_089142875.1	329
4355	6.03448	43.5	0.01	0	70	49	30	1160	72	dnaE	3	398	WP_005719276.1	329
4357	6.03448	43.9	0.009	0	70	49	30	1160	72	dnaE	3	398	WP_089145796.1	329
4359	6.03448	43.9	0.009	0	70	49	30	1160	72	dnaE	3	398	WP_198562911.1	329
4361	5.94828	40	0.12	0	69	48	30.435	1160	75	dnaE	7	402	WP_014569707.1	334
4363	6.03448	43.9	0.009	0	70	49	30	1160	72	dnaE	3	398	WP_150397976.1	329
4372	6.03448	43.9	0.009	0	70	49	30	1160	72	dnaE	3	398	WP_089146770.1	329
4374	6.03448	43.9	0.009	0	70	49	30	1160	72	dnaE	3	398	WP_098035990.1	329
4376	5.94828	40.4	0.11	0	69	48	30.435	1160	75	dnaE	7	402	WP_005713955.1	334
4378	5.94828	40	0.13	0	69	48	30.435	1160	75	dnaE	7	402	WP_070721085.1	334
4380	5.94828	40	0.11	0	69	48	30.435	1160	75	dnaE	7	402	WP_070552686.1	334
4382	5.68966	38.5	0.4	0	66	47	28.788	1160	72	dnaE	7	398	WP_144355423.1	333
4384	5.94828	40	0.13	0	69	48	30.435	1160	75	dnaE	7	402	WP_047676493.1	334
4391	5.94828	40.4	0.11	0	69	48	30.435	1160	75	dnaE	7	402	WP_014571366.1	334
4396	5.94828	38.1	0.48	0	69	49	28.986	1160	75	dnaE	7	402	WP_025012465.1	334
4399	6.03448	40.8	0.077	0	70	49	30	1160	72	dnaE	3	399	WP_009560244.1	330
4401	6.81034	37.4	0.94	1	79	52	27.848	1160	75	dnaE	2	409	WP_070447079.1	331
4403	6.03448	41.6	0.042	0	70	50	28.571	1160	72	dnaE	3	397	WP_056940209.1	328
4405	5.94828	38.1	0.48	0	69	49	28.986	1160	75	dnaE	7	402	WP_070650424.1	334
4407	12.8448	39.7	0.16	4	149	103	22.148	1160	155	dnaE	7	470	WP_057810564.1	335
4409	5.94828	40.4	0.11	0	69	48	30.435	1160	75	dnaE	7	402	WP_003584565.1	334
4411	5.94828	40.4	0.11	0	69	48	30.435	1160	75	dnaE	7	402	WP_108298539.1	334
4413	13.1897	44.7	0.004	4	153	106	22.222	1160	155	dnaE	3	468	WP_057797922.1	329
4415	5.94828	40.4	0.11	0	69	48	30.435	1160	75	dnaE	7	402	WP_003579359.1	334
4417	5.94828	40.4	0.11	0	69	48	30.435	1160	75	dnaE	7	402	WP_012491637.1	334
4419	5.68966	40.8	0.081	0	66	47	28.788	1160	72	dnaE	7	397	WP_130898771.1	332
4421	5.68966	40.8	0.08	0	66	47	28.788	1160	72	dnaE	7	397	WP_013642131.1	332
4423	5.68966	40.8	0.08	0	66	47	28.788	1160	72	dnaE	7	397	WP_052543044.1	332
4425	5.68966	40.8	0.083	0	66	47	28.788	1160	72	dnaE	7	397	WP_136860433.1	332
4427	12.8448	40	0.14	4	149	103	22.148	1160	155	dnaE	7	470	WP_135960492.1	335
4429	12.8448	39.3	0.2	4	149	103	22.148	1160	155	dnaE	7	304	WP_004042931.1	169
4431	5.68966	40.8	0.082	0	66	47	28.788	1160	72	dnaE	7	397	WP_118026827.1	332
4433	5.68966	40.8	0.08	0	66	47	28.788	1160	72	dnaE	7	397	WP_013438140.1	332
4436	5.68966	40.8	0.083	0	66	47	28.788	1160	72	dnaE	7	397	WP_056985179.1	332
4438	6.03448	43.1	0.016	0	70	48	31.429	1160	72	dnaE	3	397	WP_122026153.1	328
4442	6.03448	41.2	0.049	0	70	50	28.571	1160	72	dnaE	3	397	WP_201247754.1	328
4444	8.53448	42.7	0.018	2	99	65	28.283	1160	101	dnaE	3	422	WP_008472080.1	330
4449	11.1207	35.8	2.7	1	129	94	22.481	1160	130	dnaE	2	442	WP_209315060.1	320
4451	10.6897	34.3	7.2	1	124	90	22.581	1160	130	dnaE	7	453	WP_069684639.1	336
4453	5.68966	45.8	0.002	0	66	43	34.848	1160	72	dnaE	7	397	WP_056970102.1	332
4455	10.5172	40.4	0.087	2	122	87	23.77	1160	130	dnaE	9	449	WP_046307047.1	334
4458	5.68966	45.4	0.003	0	66	43	34.848	1160	72	dnaE	7	397	WP_170073803.1	332
4461	10.5172	40.4	0.093	2	122	87	23.77	1160	130	dnaE	9	449	WP_198182380.1	334
4463	6.03448	44.7	0.005	0	70	47	32.857	1160	72	dnaE	3	397	WP_122037674.1	328
4466	11.0345	40.4	0.1	1	128	92	23.438	1160	130	dnaE	3	453	WP_034533245.1	332
4468	10.6897	34.3	7.1	1	124	90	22.581	1160	130	dnaE	7	442	WP_209315146.1	325
4472	10.6897	34.3	7	1	124	90	22.581	1160	130	dnaE	7	453	WP_006586865.1	336
4772	23.7522	47	0.000114	4	138	79	26.087	581	160	dnaG	35	158	WP_060459837.1	32
4773	38.3821	46.2	0.000514	8	223	131	25.561	581	237	dnaG	35	245	WP_198564125.1	38
4774	12.3924	35.8	0.77	2	72	48	30.556	581	554	dnaG	484	181	WP_122022278.1	111
4775	12.3924	35.8	0.79	2	72	48	30.556	581	554	dnaG	484	181	WP_090092587.1	111
4776	12.3924	35.4	1.1	2	72	48	30.556	581	554	dnaG	484	183	WP_198212477.1	113
4777	12.3924	35	1.1	2	72	48	30.556	581	554	dnaG	484	183	WP_046332659.1	113
4778	12.3924	35	1.1	2	72	48	30.556	581	554	dnaG	484	183	WP_198179736.1	113
4779	12.3924	35	1.2	2	72	48	30.556	581	554	dnaG	484	183	WP_110446632.1	113
4780	12.3924	35	1.3	2	72	48	30.556	581	554	dnaG	484	183	WP_034978253.1	113
4781	12.3924	35	1.3	2	72	48	30.556	581	554	dnaG	484	183	WP_122052956.1	113
4782	12.3924	34.7	1.5	2	72	49	29.167	581	554	dnaG	484	181	WP_118907088.1	111
4783	10.8434	34.7	1.5	2	63	40	33.333	581	554	dnaG	493	182	WP_013085697.1	121
4784	10.8434	34.7	1.5	2	63	40	33.333	581	554	dnaG	493	182	WP_101885553.1	121
4785	10.8434	34.7	1.6	2	63	40	33.333	581	554	dnaG	493	182	WP_005721699.1	121
4786	10.8434	34.7	1.6	2	63	40	33.333	581	554	dnaG	493	182	WP_035460621.1	121
4787	10.8434	34.7	1.6	2	63	40	33.333	581	554	dnaG	493	184	WP_025005583.1	123
4788	10.8434	34.7	1.7	2	63	40	33.333	581	554	dnaG	493	184	WP_098036824.1	123
4789	10.8434	34.7	1.7	2	63	40	33.333	581	554	dnaG	493	184	WP_087363715.1	123
4790	10.8434	34.3	2	2	63	41	31.746	581	554	dnaG	493	181	WP_122019181.1	120
4791	11.5318	34.3	2.1	2	67	44	31.343	581	558	dnaG	493	185	WP_198179740.1	120
4792	10.8434	34.3	2.2	2	63	41	31.746	581	554	dnaG	493	183	WP_027824873.1	122
4793	11.5318	34.3	2.2	2	67	44	31.343	581	558	dnaG	493	185	WP_034978251.1	120
4794	11.5318	34.3	2.2	2	67	44	31.343	581	558	dnaG	493	185	WP_046325568.1	120
4795	11.5318	34.3	2.3	2	67	44	31.343	581	558	dnaG	493	185	WP_109586791.1	120
4796	11.5318	34.3	2.3	2	67	44	31.343	581	558	dnaG	493	185	WP_122026544.1	120
4797	11.5318	34.3	2.3	2	67	44	31.343	581	558	dnaG	493	185	WP_045928673.1	120
4798	42.1687	34.7	2.3	10	245	143	20.816	581	292	dnaG	60	216	WP_082621130.1	11
4799	11.5318	34.3	2.3	2	67	44	31.343	581	558	dnaG	493	185	WP_198212475.1	120
4800	11.5318	34.3	2.3	2	67	44	31.343	581	558	dnaG	493	185	WP_198202629.1	120
4801	12.2203	34.7	2.3	4	71	36	30.986	581	80	dnaG	12	69	WP_010892280.1	10
4802	10.8434	34.3	2.4	2	63	40	33.333	581	554	dnaG	493	182	WP_025015238.1	121
4803	19.6213	34.3	2.6	3	114	61	26.316	581	516	dnaG	415	427	WP_025012448.1	325
4804	10.8434	33.9	2.9	2	63	41	31.746	581	554	dnaG	493	184	WP_025080698.1	123
4805	12.3924	33.9	3.2	2	72	49	29.167	581	554	dnaG	484	181	WP_118896184.1	111
4806	12.3924	33.9	3.3	2	72	49	29.167	581	554	dnaG	484	181	WP_122059511.1	111
4807	10.8434	33.5	3.4	2	63	41	31.746	581	554	dnaG	493	182	WP_013436993.1	121
4808	10.8434	33.5	3.4	2	63	41	31.746	581	554	dnaG	493	182	WP_056939610.1	121
4809	9.98279	33.5	3.7	1	58	39	31.034	581	543	dnaG	487	171	WP_117118587.1	114
4810	12.0482	33.9	4	4	70	39	32.857	581	72	dnaG	10	69	WP_172690237.1	1
4811	10.8434	33.5	4.1	2	63	41	31.746	581	554	dnaG	493	181	WP_127345507.1	120
4812	10.8434	33.5	4.4	2	63	41	31.746	581	554	dnaG	493	186	WP_009558639.1	125
4813	10.8434	33.1	4.5	2	63	41	31.746	581	554	dnaG	493	181	WP_080881053.1	120
4814	10.8434	33.1	4.5	2	63	41	31.746	581	554	dnaG	493	186	WP_147749374.1	125
4815	10.8434	33.1	4.6	2	63	41	31.746	581	554	dnaG	493	181	WP_006352473.1	120
4816	10.8434	33.1	4.6	2	63	41	31.746	581	554	dnaG	493	186	WP_154548336.1	125
4817	10.8434	33.1	4.6	2	63	41	31.746	581	554	dnaG	493	186	WP_201330138.1	125
4818	10.8434	33.1	4.7	2	63	41	31.746	581	554	dnaG	493	186	WP_086356065.1	125
4819	12.3924	33.1	4.7	2	72	49	29.167	581	554	dnaG	484	183	WP_187154030.1	113
4820	10.8434	33.1	4.8	2	63	41	31.746	581	554	dnaG	493	186	WP_002877845.1	125
4821	12.3924	33.1	4.8	2	72	49	29.167	581	554	dnaG	484	183	WP_045928674.1	113
4822	10.8434	33.1	4.9	2	63	41	31.746	581	554	dnaG	493	186	WP_035172082.1	125
4823	10.8434	33.1	4.9	2	63	41	31.746	581	554	dnaG	493	186	WP_035183991.1	125
4824	11.5318	33.1	5	2	67	44	31.343	581	558	dnaG	493	185	WP_038524358.1	120
4825	15.3184	33.1	5	2	89	64	25.843	581	554	dnaG	467	186	WP_003621293.1	99
4826	10.8434	33.1	5.1	2	63	41	31.746	581	554	dnaG	493	185	WP_009560648.1	124
4827	10.8434	33.1	5.2	2	63	41	31.746	581	554	dnaG	493	186	WP_052933526.1	125
4828	10.8434	33.1	5.2	2	63	41	31.746	581	554	dnaG	493	186	WP_016395934.1	125
4829	11.5318	33.1	5.2	2	67	44	31.343	581	558	dnaG	493	185	WP_046327687.1	120
4830	10.8434	33.1	5.4	2	63	41	31.746	581	554	dnaG	493	186	WP_003616675.1	125
4831	10.8434	33.1	5.5	2	63	41	31.746	581	554	dnaG	493	184	WP_008472752.1	123
4832	10.8434	33.5	5.6	3	63	39	31.746	581	72	dnaG	12	69	WP_012477817.1	9
4833	10.8434	33.1	5.6	2	63	41	31.746	581	554	dnaG	493	186	WP_130137189.1	125
4834	10.8434	33.1	5.8	2	63	41	31.746	581	554	dnaG	493	186	WP_060597807.1	125
4835	10.8434	33.1	5.8	2	63	41	31.746	581	554	dnaG	493	186	WP_013438994.1	125
4836	12.0482	33.1	5.8	2	70	48	28.571	581	561	dnaG	493	189	WP_206487757.1	121
4837	10.8434	32.7	5.9	2	63	41	31.746	581	554	dnaG	493	186	WP_011543555.1	125
4838	15.3184	32.7	6	2	89	64	25.843	581	554	dnaG	467	186	WP_003624169.1	99
4839	15.3184	32.7	6	2	89	64	25.843	581	554	dnaG	467	186	WP_089119687.1	99
4840	10.8434	33.1	6.1	3	63	39	31.746	581	72	dnaG	12	69	WP_208201613.1	9
4841	15.3184	32.7	6.4	2	89	64	25.843	581	554	dnaG	467	186	WP_035169361.1	99
[truncated: 9,883 more rows]

## Sheet: Hit vs no hit
	Hits	Hits over cutoff	Hits under cutoff	No hits
0	dicA	dicA	ygeG	yobI
1	rbfA	rbfA	lolB	pheM
2	yciS	rpsF	lolA	ygfZ
3	rpsF	rpsD	lpxC	trpL
4	rpsD	ubiD	yciS
5	tusE	mreC	rplY
6	ubiD	ptsI	lnt
7	mreC	rnt	dxr
8	priB	ftsA	kdsB
9	mreD	hemA	fabA
10	ycaR	hemG	tusE
11	ptsI	nadE	lptF
12	yqgF	nadD	lptG
13	rnt	ftsW	cydX
14	ftsB	rpsS	tonB
15	ftsA	ftsZ	priB
16	hemA	lolC	wzyE
17	hemG	waaA	mreD
18	hemD	dapB	cohE
19	nadD	dapD	mukB
20	ftsW	lolE	mukF
21	csrA	acpS	mukE
22	rpsT	rplV	dnaT
23	ftsQ	rplW	higA
24	rpsS	rplU	ycaR
25	ftsZ	rplR	secE
26	ygeG	rplS	ydhL
27	lolB	kdsA	holD
28	waaA	rplL	yqeL
29	ftsL	rplJ	dcd
30	dapD	ftsI	hipB
31	lolE	rplF	thiL
32	acpS	rplA	rpmB
33	rplV	murI	rpmD
34	lnt	murJ	rpmF
35	rplU	folP	lpxH
36	rplR	murA	lptA
37	rplS	murB	lpxK
38	kdsA	murC	lpxL
39	kdsB	murD	ftsB
40	tsaC	murE	iraM
41	rplJ	murF	lpxA
42	ftsI	murG	ydfO
43	rplF	trmD	ftsL
44	lolC	folB	hemD
45	safA	cydA	safA
46	rplA	cydB	csrA
47	cydX	dnaG	ispH
48	murI	rpoA	can
49	murJ	rpoE	ftsQ
50	folP	asd	lptD
51	murA	ribA	lptE
52	murB	ribC	ispF
53	murC	rpoH	ispG
54	murD	ribE	lpxB
55	murE	ribD	holA
56	murF	ribF
57	murG	zipA
58	trmD	lpxD
59	folB	mrdA
60	cydA	mrdB
61	cydB	rimM
62	hda	dnaN
63	yqeL	glyS
64	dcd	ppa
65	rpoA	glyQ
66	rpoE	rpsC
67	asd	rpsO
68	ribA	rpsM
69	ribC	rpoD
70	rpoH	rpsH
71	ribE	rpsU
72	ribD	rpsT
73	ribF	lexA
74	lpxH	rpsR
75	lpxK	rpsQ
76	lpxL	yrfF
77	iraM	rplX
78	lpxA	mraY
79	zipA	bamD
80	lpxC	dapF
81	lpxD	accB
82	mrdA	fbaA
83	pyrH	lspA
84	mrdB	ubiX
85	rimM	infC
86	ispF	rnpA
87	ispG	infA
88	glyS	rpmI
89	ppa	rpmH
90	glyQ	ihfA
91	rpsC	rpmC
92	rpsO	lgt
93	rpsM	rplO
94	rpoD	nusG
95	lolA	nusB
96	rpsH	nusA
97	rpsU	dnaA
98	dapB	dnaC
99	lexA	dnaB
100	rpsR	dnaE
101	rpsQ	hda
102	coaD	holB
103	accB	lepB
104	yrfF	tilS
105	tonB	fabZ
106	rplX	fabH
107	mraY	ybeY
108	bamD	rsgA
109	dapF	yqgF
110	wzyE	fldA
111	cohE	secA
112	mukB	tsaB
113	ispH	tsaC
114	fbaA	tsaE
115	rplW	ispE
116	lspA	rho
117	mukF	pyrH
118	mukE	secY
119	ubiX	coaD
120	infC	coaA
121	rnpA
122	infA
123	rpmI
124	rpmH
125	thiL
126	ihfA
127	rpmC
128	rpmB
129	rpmD
130	lgt
131	rpmF
132	dnaT
133	rplO
134	nusG
135	ydfO
136	nusB
137	rplL
138	nusA
139	dnaA
140	dnaC
141	dnaB
142	dnaE
143	can
144	dnaG
145	holD
146	holB
147	holA
148	lepB
149	dxr
150	tilS
151	fabZ
152	fabA
153	rsgA
154	ybeY
155	rplY
156	fabH
157	higA
158	nadE
159	fldA
160	secA
161	tsaB
162	dnaN
163	secE
164	tsaE
165	ydhL
166	hipB
167	rho
168	ispE
169	secY
170	lpxB
171	coaA
172	lptD
173	lptE
174	lptF
175	lptG
176	lptA

## Sheet: Original results
	qseqid	sseqid	% id	length	mismatch	gapopen	qstart	qend	sstart	send	evalue	bitscore	prot length	% alignment
0	accB	WP_003566769.1	41.026	156	81	4	1	156	1	145	4.15e-31	112	156	100
1	accB	WP_003606952.1	41.667	156	80	5	1	156	1	145	9.36e-31	110	156	100
2	accB	WP_108298635.1	40.385	156	82	4	1	156	1	145	3.26e-30	109	156	100
3	accB	WP_003580339.1	40.385	156	80	4	1	156	1	143	4.81e-30	109	156	100
4	accB	WP_005692684.1	38.462	156	84	2	1	156	1	144	7.57e-28	103	156	100
5	accB	WP_201331072.1	39.375	160	86	4	1	156	1	153	1.3e-27	103	156	102.564
6	accB	WP_176270469.1	37.654	162	87	5	1	156	1	154	6.32e-27	101	156	103.846
7	accB	WP_035175801.1	37.037	162	88	5	1	156	1	154	1.41e-26	100	156	103.846
8	accB	WP_050889976.1	37.037	162	88	5	1	156	1	154	2.44e-26	100	156	103.846
9	accB	WP_005684764.1	38.462	156	84	3	1	156	1	144	2.53e-26	99.8	156	100
10	accB	WP_059217130.1	37.037	162	88	5	1	156	1	154	2.72e-26	99.8	156	103.846
11	accB	WP_025895643.1	37.037	162	88	4	1	156	1	154	3.53e-26	99.8	156	103.846
12	accB	WP_011678193.1	37.037	162	88	5	1	156	1	154	3.57e-26	99.8	156	103.846
13	accB	WP_050952327.1	37.037	162	88	4	1	156	1	154	5.44e-26	99	156	103.846
14	accB	WP_041806770.1	36.42	162	89	5	1	156	1	154	5.68e-26	99	156	103.846
15	accB	WP_002877462.1	37.267	161	89	4	1	156	1	154	9.33e-26	98.6	156	103.205
16	accB	WP_086356329.1	38.272	162	86	6	1	156	1	154	1.69e-25	97.8	156	103.846
17	accB	WP_035165465.1	37.654	162	87	6	1	156	1	154	1.8e-25	97.8	156	103.846
18	accB	WP_003611778.1	37.654	162	87	6	1	156	1	154	2.36e-25	97.4	156	103.846
19	accB	WP_070488167.1	36.42	162	89	4	1	156	1	154	2.75e-25	97.4	156	103.846
20	accB	WP_013439439.1	36.42	162	89	5	1	156	1	154	3e-25	97.1	156	103.846
21	accB	WP_016396255.1	37.654	162	87	6	1	156	1	154	5.61e-25	96.7	156	103.846
22	accB	WP_035149650.1	34.375	160	88	2	1	156	1	147	5.85e-25	96.3	156	102.564
23	accB	WP_202018653.1	34.81	158	88	4	1	156	1	145	8.74e-25	95.9	156	101.282
24	accB	WP_103662077.1	34.615	156	94	3	1	156	1	148	1.01e-24	95.5	156	100
25	accB	WP_035183091.1	37.654	162	87	6	1	156	1	154	1.18e-24	95.5	156	103.846
26	accB	WP_130898703.1	34.81	158	88	4	1	156	1	145	1.92e-24	94.7	156	101.282
27	accB	WP_013642352.1	34.81	158	88	4	1	156	1	145	2.39e-24	94.7	156	101.282
28	accB	WP_205882344.1	30.769	156	95	2	1	156	1	143	2.44e-24	94.4	156	100
29	accB	WP_007126466.1	36.538	156	90	2	1	156	1	147	1.01e-23	93.2	156	100
30	accB	WP_054681982.1	34.177	158	97	5	1	155	1	154	1.31e-23	92.8	156	101.282
31	accB	WP_169461306.1	32.026	153	85	2	1	152	1	135	1.47e-23	92.4	156	98.0769
32	accB	WP_010491727.1	35.849	159	84	4	1	156	1	144	1.88e-23	92.4	156	101.923
33	accB	WP_203630679.1	30.921	152	102	1	1	152	1	149	2.33e-23	92.4	156	97.4359
34	accB	WP_180870342.1	33.333	156	92	2	1	156	1	144	3.38e-23	91.7	156	100
35	accB	WP_136860247.1	34.177	158	89	4	1	156	1	145	5.06e-23	91.3	156	101.282
36	accB	WP_203629470.1	32.68	153	81	2	1	153	1	131	8e-23	90.5	156	98.0769
37	accB	WP_003682549.1	34.615	156	92	3	1	156	1	146	2.98e-22	89.4	156	100
38	accB	WP_110534527.1	33.974	156	97	3	1	156	1	150	8.79e-22	88.2	156	100
39	accB	WP_172996771.1	29.412	153	104	2	1	152	1	150	1.32e-21	87.8	156	98.0769
40	accB	WP_168925821.1	29.56	159	97	2	1	152	1	151	1.95e-21	87.4	156	101.923
41	accB	WP_080881990.1	34.615	156	95	3	1	156	1	149	2.49e-21	87	156	100
42	accB	WP_209686451.1	32.051	156	98	2	1	156	1	148	2.62e-21	87	156	100
43	accB	WP_006351372.1	35.256	156	94	3	1	156	1	149	3.83e-21	86.7	156	100
44	accB	WP_087176166.1	34.177	158	94	3	1	156	1	150	4.37e-21	86.3	156	101.282
45	accB	WP_172983067.1	29.87	154	102	4	1	152	1	150	4.87e-21	86.3	156	98.7179
46	accB	WP_201874784.1	34.177	158	94	3	1	156	1	150	5.24e-21	86.3	156	101.282
47	accB	WP_201725006.1	31.613	155	98	4	1	152	1	150	7.99e-21	85.9	156	99.359
48	accB	WP_013855208.1	28.758	153	105	2	1	152	1	150	8.25e-21	85.9	156	98.0769
49	accB	WP_172982205.1	28.758	153	105	2	1	152	1	150	8.73e-21	85.9	156	98.0769
50	accB	WP_153930744.1	29.032	155	99	2	1	155	1	144	9.51e-21	85.5	156	99.359
51	accB	WP_191668469.1	29.032	155	99	2	1	155	1	144	1.11e-20	85.1	156	99.359
52	accB	WP_076461326.1	30.323	155	95	2	1	155	1	142	1.15e-20	85.1	156	99.359
53	accB	WP_009558418.1	29.56	159	103	2	1	156	1	153	1.26e-20	85.1	156	101.923
54	accB	WP_172985481.1	28.758	153	105	2	1	152	1	150	1.51e-20	85.1	156	98.0769
55	accB	WP_173000409.1	30.968	155	99	4	1	152	1	150	1.93e-20	84.7	156	99.359
56	accB	WP_003640414.1	41.176	102	58	1	55	156	50	149	1.97e-20	84.7	156	65.3846
57	accB	WP_103152528.1	41.176	102	58	1	55	156	50	149	2.1e-20	84.7	156	65.3846
58	accB	WP_098043684.1	33.544	158	95	3	1	156	1	150	2.49e-20	84.3	156	101.282
59	accB	WP_087235566.1	33.544	158	95	3	1	156	1	150	3.05e-20	84.3	156	101.282
60	accB	WP_003630378.1	28.105	153	106	2	1	152	1	150	3.16e-20	84.3	156	98.0769
61	accB	WP_023192289.1	30.323	155	100	4	1	152	1	150	3.59e-20	84	156	99.359
62	accB	WP_110554569.1	30.323	155	100	4	1	152	1	150	3.63e-20	84	156	99.359
63	accB	WP_054398123.1	41.176	102	58	1	55	156	50	149	4.14e-20	84	156	65.3846
64	accB	WP_012212320.1	28.105	153	106	2	1	152	1	150	4.7e-20	84	156	98.0769
65	accB	WP_180871990.1	29.487	156	95	2	1	156	3	143	4.76e-20	83.6	156	100
66	accB	WP_098036286.1	33.544	158	95	3	1	156	1	150	4.9e-20	83.6	156	101.282
67	accB	WP_003625248.1	30.323	155	100	4	1	152	1	150	5.01e-20	83.6	156	99.359
68	accB	WP_008463030.1	29.56	159	103	2	1	156	1	153	6.26e-20	83.6	156	101.923
69	accB	WP_109586676.1	29.487	156	103	3	1	155	1	150	7.55e-20	83.2	156	100
70	accB	WP_003645122.1	40.196	102	59	1	55	156	50	149	7.63e-20	83.2	156	65.3846
71	accB	WP_204777793.1	33.544	158	95	3	1	156	1	150	8.75e-20	83.2	156	101.282
72	accB	WP_005727254.1	31.646	158	94	3	1	156	1	146	9.12e-20	82.8	156	101.282
73	accB	WP_137629852.1	29.448	163	91	4	1	152	1	150	9.93e-20	82.8	156	104.487
74	accB	WP_117118788.1	28.205	156	103	2	1	156	1	147	1.09e-19	82.8	156	100
75	accB	WP_152723213.1	28.105	153	106	2	1	152	1	150	1.22e-19	82.8	156	98.0769
76	accB	WP_103752293.1	34.783	161	96	5	1	155	1	158	1.43e-19	82.8	156	103.205
77	accB	WP_165708929.1	29.677	155	101	4	1	152	1	150	1.6e-19	82.4	156	99.359
78	accB	WP_107148211.1	40.196	102	59	1	55	156	50	149	2.14e-19	82	156	65.3846
79	accB	WP_034532418.1	33.544	158	88	4	1	156	1	143	2.67e-19	81.6	156	101.282
80	accB	WP_038523940.1	32.258	155	99	3	1	155	1	149	3.04e-19	81.6	156	99.359
81	accB	WP_187153921.1	32.258	155	99	3	1	155	1	149	3.2e-19	81.6	156	99.359
82	accB	WP_187160465.1	32.903	155	98	3	1	155	1	149	3.6e-19	81.3	156	99.359
83	accB	WP_198179977.1	32.258	155	99	3	1	155	1	149	5.03e-19	80.9	156	99.359
84	accB	WP_034977932.1	30.625	160	95	5	1	155	1	149	5.65e-19	80.9	156	102.564
85	accB	WP_021742581.1	33.884	121	75	2	40	156	20	139	7.01e-19	80.5	156	77.5641
86	accB	WP_198212936.1	30.625	160	95	5	1	155	1	149	7.16e-19	80.5	156	102.564
87	accB	WP_045928525.1	32.258	155	99	3	1	155	1	149	8.77e-19	80.5	156	99.359
88	accB	WP_046332521.1	30.38	158	98	4	1	155	1	149	2.09e-18	79.3	156	101.282
89	accB	WP_057799620.1	29.487	156	103	1	1	156	1	149	2.7e-18	79	156	100
90	accB	WP_122052824.1	28.834	163	95	3	1	155	1	150	4.11e-18	78.6	156	104.487
91	accB	WP_105452208.1	29.24	171	102	4	1	153	1	170	8.28e-18	78.6	156	109.615
92	accB	WP_098046642.1	29.193	161	92	4	1	156	1	144	2.46e-17	76.6	156	103.205
93	accB	WP_087214841.1	26.415	159	99	2	1	156	1	144	1.58e-16	74.7	156	101.923
94	accB	WP_105449725.1	28.994	169	103	5	1	153	1	168	5.08e-16	73.9	156	108.333
95	accB	WP_191987995.1	29.032	155	88	2	1	155	1	133	5.64e-16	72.8	156	99.359
96	accB	WP_003681368.1	29.487	156	94	2	1	156	3	142	2.74e-14	68.6	156	100
97	accB	WP_063724645.1	27.374	179	100	5	1	153	1	175	6.15e-13	65.9	156	114.744
98	accB	WP_003641936.1	26.667	180	105	4	1	153	1	180	1.61e-12	65.1	156	115.385
99	accB	WP_003643766.1	26.667	180	105	4	1	153	1	180	1.64e-12	64.7	156	115.385
100	accB	WP_013355176.1	26.667	180	105	4	1	153	1	180	4.5e-12	63.5	156	115.385
101	accB	WP_105452298.1	25	152	82	3	1	152	1	120	1.95e-10	58.2	156	97.4359
102	accB	WP_198204732.1	40.789	76	45	0	81	156	80	155	3.99e-09	55.5	156	48.7179
103	accB	WP_021356509.1	24.204	157	89	5	1	155	1	129	1.76e-08	53.1	156	100.641
104	accB	WP_003640916.1	24.204	157	89	5	1	155	1	129	3.61e-08	52.4	156	100.641
105	accB	WP_057138656.1	24.204	157	89	5	1	155	1	129	8.83e-08	51.2	156	100.641
106	accB	WP_105449833.1	22.368	152	86	3	1	152	1	120	1.26e-07	50.4	156	97.4359
107	accB	WP_143453628.1	47.727	44	23	0	106	149	44	87	6.14e-06	45.4	156	28.2051
108	accB	WP_155285889.1	49.02	51	26	0	106	156	1090	1140	6.4e-05	45.1	156	32.6923
109	accB	WP_125754441.1	40.323	62	37	0	95	156	69	130	0.00059	40.8	156	39.7436
110	accB	WP_048488198.1	36.842	76	41	1	80	155	57	125	0.000655	40.4	156	48.7179
111	accB	WP_057717491.1	37.5	56	35	0	100	155	1085	1140	0.000813	42	156	35.8974
112	accB	WP_105449744.1	32.353	102	63	3	55	153	27	125	0.002	39.7	156	65.3846
113	accB	WP_025013101.1	36.842	76	41	1	80	155	66	134	0.002	39.3	156	48.7179
114	accB	WP_005692993.1	36.842	76	41	1	80	155	66	134	0.002	39.3	156	48.7179
115	accB	WP_070551221.1	36.842	76	41	1	80	155	66	134	0.002	39.3	156	48.7179
116	accB	WP_070650089.1	36.842	76	41	1	80	155	66	134	0.002	39.3	156	48.7179
117	accB	WP_005717139.1	36.842	76	41	1	80	155	66	134	0.002	39.3	156	48.7179
118	accB	WP_070651812.1	38.889	54	33	0	103	156	1086	1139	0.002	40.4	156	34.6154
119	accB	WP_039638968.1	38.889	54	33	0	103	156	1086	1139	0.002	40.4	156	34.6154
120	accB	WP_047678167.1	36.842	76	41	1	80	155	66	134	0.003	38.9	156	48.7179
121	accB	WP_005712341.1	36.842	76	41	1	80	155	66	134	0.003	38.9	156	48.7179
122	accB	WP_005686015.1	36.842	76	41	1	80	155	66	134	0.003	38.9	156	48.7179
123	accB	WP_012491554.1	37.037	54	34	0	103	156	1086	1139	0.004	39.7	156	34.6154
124	accB	WP_003570181.1	37.037	54	34	0	103	156	1086	1139	0.004	39.7	156	34.6154
125	accB	WP_108298612.1	37.037	54	34	0	103	156	1086	1139	0.004	39.7	156	34.6154
126	accB	WP_047677191.1	38.889	54	33	0	103	156	1086	1139	0.004	39.7	156	34.6154
127	accB	WP_125750718.1	39.216	51	31	0	106	156	1094	1144	0.005	39.7	156	32.6923
128	accB	WP_005710126.1	38.889	54	33	0	103	156	1086	1139	0.005	39.3	156	34.6154
129	accB	WP_014571313.1	38.889	54	33	0	103	156	1086	1139	0.006	39.3	156	34.6154
130	accB	WP_005685631.1	38.889	54	33	0	103	156	1086	1139	0.006	39.3	156	34.6154
131	accB	WP_005715715.1	38.889	54	33	0	103	156	1086	1139	0.006	39.3	156	34.6154
132	accB	WP_070552395.1	38.889	54	33	0	103	156	1086	1139	0.006	39.3	156	34.6154
133	accB	WP_003573265.1	34.211	76	43	1	80	155	63	131	0.009	37.4	156	48.7179
134	accB	WP_003579849.1	34.211	76	43	1	80	155	61	129	0.014	37	156	48.7179
135	accB	WP_070641572.1	37.037	54	34	0	103	156	1086	1139	0.023	37.7	156	34.6154
136	accB	WP_108298869.1	32.895	76	44	1	80	155	60	128	0.035	35.8	156	48.7179
137	accB	WP_049164841.1	41.176	51	30	0	106	156	28	78	0.057	36.2	156	32.6923
138	accB	WP_105452226.1	32.584	89	57	2	68	153	28	116	0.058	35	156	57.0513
139	accB	WP_014568083.1	41.176	51	30	0	106	156	28	78	0.058	36.2	156	32.6923
140	accB	WP_180869545.1	32.075	53	36	0	104	156	25	77	0.078	33.9	156	33.9744
141	accB	WP_098034433.1	25.806	93	53	1	64	156	1063	1139	0.091	35.8	156	59.6154
142	accB	WP_205882237.1	22.378	143	87	4	11	153	1030	1148	0.13	35.4	156	91.6667
143	accB	WP_137629962.1	35.294	51	33	0	106	156	27	77	0.26	32.3	156	32.6923
144	accB	WP_110139711.1	30.909	55	38	0	102	156	23	77	0.32	33.9	156	35.2564
145	accB	WP_168899372.1	29.091	55	39	0	102	156	23	77	1.1	32.3	156	35.2564
146	accB	WP_168901580.1	29.091	55	39	0	102	156	23	77	1.1	32.3	156	35.2564
147	accB	WP_168850138.1	29.091	55	39	0	102	156	23	77	1.2	32.3	156	35.2564
148	accB	WP_005688855.1	37.5	40	25	0	38	77	222	261	1.2	32.3	156	25.641
149	accB	WP_105448607.1	50	32	16	0	125	156	1073	1104	2.2	31.6	156	20.5128
150	accB	WP_143453630.1	25.926	135	64	2	21	155	73	171	2.5	30.8	156	86.5385
151	accB	WP_056943514.1	29.091	55	39	0	102	156	23	77	3.2	31.2	156	35.2564
152	accB	WP_105451115.1	46.875	32	17	0	125	156	1073	1104	3.7	31.2	156	20.5128
153	accB	WP_099974667.1	29.825	57	40	0	99	155	20	76	4.7	30.4	156	36.5385
154	accB	WP_049178687.1	37.5	40	25	0	38	77	222	261	4.7	30.8	156	25.641
155	accB	WP_047675375.1	37.5	40	25	0	38	77	222	261	4.7	30.8	156	25.641
156	accB	WP_005710346.1	37.5	40	25	0	38	77	222	261	4.9	30.4	156	25.641
157	accB	WP_070552612.1	37.5	40	25	0	38	77	222	261	5.1	30.4	156	25.641
158	accB	WP_168925041.1	50	34	17	0	105	138	40	73	5.2	29.3	156	21.7949
159	accB	WP_005685761.1	42.424	33	19	0	38	70	222	254	5.9	30.4	156	21.1538
160	accB	WP_005716073.1	42.424	33	19	0	38	70	222	254	6	30.4	156	21.1538
161	accB	WP_014569428.1	42.424	33	19	0	38	70	222	254	6.1	30.4	156	21.1538
162	accB	WP_168925034.1	33.333	51	34	0	106	156	27	77	6.1	28.9	156	32.6923
163	accB	WP_198204379.1	27.586	58	42	0	99	156	20	77	7	30	156	37.1795
164	accB	WP_198564105.1	37.255	51	23	2	100	147	88	132	9.1	29.3	156	32.6923
165	acpS	WP_008469962.1	32	125	74	3	3	125	2	117	2.19e-19	80.1	126	99.2063
166	acpS	WP_209685973.1	32.8	125	72	4	3	125	2	116	6.32e-17	73.6	126	99.2063
167	acpS	WP_201332054.1	35.2	125	69	3	3	125	2	116	4.44e-16	72	126	99.2063
168	acpS	WP_154486216.1	32	125	73	3	3	125	2	116	6.63e-16	71.6	126	99.2063
169	acpS	WP_009557993.1	32	125	73	3	3	125	2	116	7.23e-16	71.6	126	99.2063
170	acpS	WP_003612826.1	33.6	125	71	3	3	125	2	116	7.71e-16	71.2	126	99.2063
171	acpS	WP_129335363.1	33.6	125	71	3	3	125	2	116	8.31e-16	71.2	126	99.2063
172	acpS	WP_089137296.1	42.697	89	47	2	3	89	2	88	8.53e-16	70.9	126	70.6349
173	acpS	WP_118979518.1	33.6	125	71	3	3	125	2	116	9.56e-16	71.2	126	99.2063
174	acpS	WP_008472612.1	41.379	87	48	2	3	87	2	87	1.04e-15	70.5	126	69.0476
175	acpS	WP_054397590.1	39.326	89	51	2	3	89	2	89	1.31e-15	70.5	126	70.6349
176	acpS	WP_003620772.1	33.6	125	71	3	3	125	2	116	1.49e-15	70.5	126	99.2063
177	acpS	WP_008462645.1	32	125	73	3	3	125	2	116	1.52e-15	70.5	126	99.2063
178	acpS	WP_164681255.1	33.6	125	71	3	3	125	2	116	1.58e-15	70.5	126	99.2063
179	acpS	WP_070489483.1	33.6	125	71	3	3	125	2	116	1.59e-15	70.9	126	99.2063
180	acpS	WP_011543627.1	33.6	125	71	3	3	125	2	116	1.62e-15	70.5	126	99.2063
181	acpS	WP_050889525.1	33.6	125	71	3	3	125	2	116	1.67e-15	70.5	126	99.2063
182	acpS	WP_152790424.1	33.6	125	71	3	3	125	2	116	1.92e-15	70.5	126	99.2063
183	acpS	WP_003642061.1	38.202	89	52	2	3	89	2	89	2.16e-15	69.7	126	70.6349
184	acpS	WP_072547011.1	32.8	125	72	3	3	125	2	116	2.42e-15	70.1	126	99.2063
185	acpS	WP_191669271.1	32.8	125	72	3	3	125	2	116	3.8e-15	69.7	126	99.2063
186	acpS	WP_002878685.1	32.8	125	72	3	3	125	2	116	3.88e-15	69.7	126	99.2063
187	acpS	WP_013439088.1	32.8	125	72	3	3	125	2	116	4.86e-15	69.3	126	99.2063
188	acpS	WP_006729507.1	28.906	128	79	3	1	126	2	119	9.44e-15	68.2	126	101.587
189	acpS	WP_105450173.1	37.778	90	53	2	3	90	2	90	1.18e-14	67.8	126	71.4286
190	acpS	WP_006731180.1	29.839	124	75	3	5	126	4	117	1.43e-14	67.8	126	98.4127
191	acpS	WP_187153882.1	39.08	87	50	2	3	87	2	87	1.49e-14	67.4	126	69.0476
192	acpS	WP_105452873.1	37.778	90	53	2	3	90	2	90	1.53e-14	67.8	126	71.4286
193	acpS	WP_198213016.1	39.08	87	50	2	3	87	2	87	1.64e-14	67.4	126	69.0476
194	acpS	WP_086356122.1	32	125	73	3	3	125	2	116	2.09e-14	67.8	126	99.2063
195	acpS	WP_006736090.1	29.839	124	75	3	5	126	4	117	2.13e-14	67	126	98.4127
196	acpS	WP_006734225.1	29.839	124	75	3	5	126	4	117	2.15e-14	67	126	98.4127
197	acpS	WP_045928473.1	39.08	87	50	2	3	87	2	87	2.17e-14	67	126	69.0476
198	acpS	WP_034981441.1	39.08	87	50	2	3	87	2	87	2.27e-14	67	126	69.0476
199	acpS	WP_072538263.1	32	125	73	3	3	125	2	116	2.35e-14	67.8	126	99.2063
200	acpS	WP_198180045.1	39.08	87	50	2	3	87	2	87	2.44e-14	67	126	69.0476
201	acpS	WP_003616905.1	32	125	73	3	3	125	2	116	2.91e-14	67.4	126	99.2063
202	acpS	WP_154546804.1	33.333	126	72	3	3	126	2	117	3e-14	66.6	126	100
203	acpS	WP_006736557.1	29.839	124	75	3	5	126	4	117	3.07e-14	66.6	126	98.4127
204	acpS	WP_046327505.1	29.6	125	76	4	3	125	2	116	3.13e-14	66.6	126	99.2063
205	acpS	WP_109586612.1	37.931	87	51	2	3	87	2	87	5.03e-14	66.2	126	69.0476
206	acpS	WP_103660863.1	39.08	87	50	2	3	87	2	87	6.38e-14	65.9	126	69.0476
207	acpS	WP_127811496.1	39.08	87	50	2	3	87	2	87	6.59e-14	65.9	126	69.0476
208	acpS	WP_187160510.1	37.931	87	51	2	3	87	2	87	8.43e-14	65.5	126	69.0476
209	acpS	WP_046332477.1	37.931	87	51	2	3	87	2	87	8.7e-14	65.5	126	69.0476
210	acpS	WP_004045626.1	36.782	87	52	2	3	87	2	87	1.09e-13	65.5	126	69.0476
211	acpS	WP_122052781.1	37.931	87	51	2	3	87	2	87	1.23e-13	65.1	126	69.0476
212	acpS	WP_025080337.1	37.931	87	51	2	3	87	2	87	1.3e-13	65.1	126	69.0476
213	acpS	WP_057798453.1	36.782	87	52	2	3	87	2	87	1.63e-13	65.1	126	69.0476
214	acpS	WP_168925489.1	40.449	89	49	2	3	89	2	88	1.65e-13	65.1	126	70.6349
215	acpS	WP_187158421.1	36.782	87	52	2	3	87	2	87	1.93e-13	64.7	126	69.0476
216	acpS	WP_074425773.1	36.782	87	52	2	3	87	2	87	2.04e-13	64.7	126	69.0476
217	acpS	WP_199282673.1	28.8	125	77	4	3	125	2	116	2.69e-13	64.3	126	99.2063
218	acpS	WP_003705727.1	33.333	126	73	4	3	125	2	119	2.97e-13	64.7	126	100
219	acpS	WP_003699585.1	33.333	126	73	4	3	125	2	119	3.16e-13	64.7	126	100
220	acpS	WP_056985826.1	37.931	87	51	2	3	87	2	87	3.34e-13	63.9	126	69.0476
221	acpS	WP_011254099.1	36.782	87	52	2	3	87	2	87	4.06e-13	63.9	126	69.0476
222	acpS	WP_144354764.1	35.632	87	53	2	3	87	2	87	4.07e-13	63.9	126	69.0476
223	acpS	WP_006351956.1	37.931	87	51	2	3	87	2	87	4.15e-13	63.9	126	69.0476
224	acpS	WP_038523826.1	28	125	78	4	3	125	2	116	4.56e-13	63.5	126	99.2063
225	acpS	WP_056939895.1	36.782	87	52	2	3	87	2	87	4.72e-13	63.5	126	69.0476
226	acpS	WP_020807231.1	29.6	125	76	4	3	125	2	116	4.83e-13	63.5	126	99.2063
227	acpS	WP_057718009.1	29.6	125	76	4	3	125	2	116	4.88e-13	63.5	126	99.2063
228	acpS	WP_025014738.1	36.782	87	52	2	3	87	2	87	5.6e-13	63.5	126	69.0476
229	acpS	WP_057770637.1	41.379	87	47	3	3	87	2	86	5.74e-13	63.5	126	69.0476
230	acpS	WP_009559684.1	37.931	87	51	2	3	87	2	87	6.17e-13	63.5	126	69.0476
231	acpS	WP_201247628.1	37.931	87	51	2	3	87	2	87	6.3e-13	63.5	126	69.0476
232	acpS	WP_057726261.1	36.782	87	52	2	3	87	2	87	6.3e-13	63.5	126	69.0476
233	acpS	WP_125977825.1	35.632	87	53	2	3	87	2	87	6.79e-13	63.2	126	69.0476
234	acpS	WP_094498951.1	36.782	87	52	2	3	87	2	87	6.81e-13	63.2	126	69.0476
235	acpS	WP_118898117.1	34.483	87	54	2	3	87	2	87	7.39e-13	63.2	126	69.0476
236	acpS	WP_113774617.1	29.6	125	76	4	3	125	2	116	7.66e-13	63.2	126	99.2063
237	acpS	WP_162013850.1	36.782	87	52	2	3	87	2	87	8.26e-13	63.2	126	69.0476
238	acpS	WP_155692585.1	28.8	125	77	4	3	125	2	116	9.19e-13	63.2	126	99.2063
239	acpS	WP_013437109.1	36.782	87	52	2	3	87	2	87	9.68e-13	62.8	126	69.0476
240	acpS	WP_187159742.1	35.632	87	53	2	3	87	2	87	9.88e-13	62.8	126	69.0476
241	acpS	WP_013855315.1	35.632	87	53	2	3	87	2	87	1.01e-12	62.8	126	69.0476
242	acpS	WP_049150666.1	29.6	125	76	4	3	125	2	116	1.01e-12	62.8	126	99.2063
243	acpS	WP_172987416.1	35.632	87	53	2	3	87	2	87	1.06e-12	62.8	126	69.0476
244	acpS	WP_013641456.1	36.782	87	52	2	3	87	2	87	1.07e-12	62.8	126	69.0476
245	acpS	WP_172995577.1	35.632	87	53	2	3	87	2	87	1.1e-12	62.8	126	69.0476
246	acpS	WP_117117382.1	28.696	115	71	3	13	125	12	117	1.15e-12	62.8	126	91.2698
247	acpS	WP_025005287.1	35.632	87	53	2	3	87	2	87	1.2e-12	62.8	126	69.0476
248	acpS	WP_136860967.1	36.782	87	52	2	3	87	2	87	1.2e-12	62.8	126	69.0476
249	acpS	WP_122035829.1	36.782	87	52	2	3	87	2	87	1.22e-12	62.8	126	69.0476
250	acpS	WP_174795023.1	31.2	125	74	4	3	125	2	116	1.29e-12	62.4	126	99.2063
251	acpS	WP_025283251.1	35.632	87	53	2	3	87	2	87	1.29e-12	62.4	126	69.0476
252	acpS	WP_003647848.1	36.782	87	52	2	3	87	2	87	1.46e-12	62.4	126	69.0476
253	acpS	WP_077959395.1	28.8	125	77	4	3	125	2	116	1.57e-12	62.4	126	99.2063
254	acpS	WP_155287662.1	32	125	72	4	3	125	2	115	1.64e-12	62.4	126	99.2063
255	acpS	WP_198194623.1	36.782	87	52	2	3	87	2	87	1.82e-12	62	126	69.0476
256	acpS	WP_004898890.1	28.8	125	77	4	3	125	2	116	1.83e-12	62.4	126	99.2063
257	acpS	WP_056970310.1	36.782	87	52	2	3	87	2	87	1.89e-12	62	126	69.0476
258	acpS	WP_046325382.1	31.2	125	74	4	3	125	2	116	1.92e-12	62	126	99.2063
259	acpS	WP_011161458.1	28.8	125	77	4	3	125	2	116	1.97e-12	62	126	99.2063
260	acpS	WP_192006171.1	28.8	125	77	4	3	125	2	116	2.03e-12	62	126	99.2063
261	acpS	WP_122018885.1	33.333	87	55	2	3	87	2	87	2.07e-12	62	126	69.0476
262	acpS	WP_046307642.1	36.782	87	52	2	3	87	2	87	2.14e-12	62	126	69.0476
263	acpS	WP_040529980.1	37.931	87	51	2	3	87	2	87	2.33e-12	62	126	69.0476
264	acpS	WP_110446449.1	31.2	125	74	4	3	125	2	116	2.36e-12	62	126	99.2063
265	acpS	WP_046813829.1	35.632	87	53	2	3	87	2	87	2.54e-12	62	126	69.0476
266	acpS	WP_080881120.1	36.782	87	52	2	3	87	2	87	2.57e-12	62	126	69.0476
267	acpS	WP_170088332.1	28.8	125	77	4	3	125	2	116	2.57e-12	62	126	99.2063
268	acpS	WP_063720633.1	35.632	87	53	2	3	87	2	87	2.92e-12	61.6	126	69.0476
269	acpS	WP_003625735.1	35.632	87	53	2	3	87	2	87	3.15e-12	61.6	126	69.0476
270	acpS	WP_087713285.1	28.8	125	77	4	3	125	2	116	3.16e-12	61.6	126	99.2063
271	acpS	WP_122023285.1	33.333	87	55	2	3	87	2	87	3.22e-12	61.6	126	69.0476
272	acpS	WP_012845626.1	28.8	125	77	4	3	125	2	116	4.13e-12	61.2	126	99.2063
273	acpS	WP_118896015.1	34.483	87	54	2	3	87	2	87	4.25e-12	61.2	126	69.0476
274	acpS	WP_206486992.1	36.782	87	52	2	3	87	2	87	4.4e-12	61.2	126	69.0476
275	acpS	WP_014918206.1	35.632	87	53	2	3	87	2	87	4.95e-12	61.2	126	69.0476
276	acpS	WP_130898650.1	35.632	87	53	2	3	87	2	87	6.26e-12	60.8	126	69.0476
277	acpS	WP_090092381.1	32.184	87	56	2	3	87	2	87	6.53e-12	60.8	126	69.0476
278	acpS	WP_125751676.1	38.202	89	51	3	3	89	2	88	8.63e-12	60.5	126	70.6349
279	acpS	WP_122024907.1	32.184	87	56	2	3	87	2	87	1.12e-11	60.1	126	69.0476
280	acpS	WP_122022159.1	32.184	87	56	2	3	87	2	87	1.12e-11	60.1	126	69.0476
281	acpS	WP_060459183.1	35.632	87	53	2	3	87	2	87	1.19e-11	60.1	126	69.0476
282	acpS	WP_003567669.1	37.079	89	52	3	3	89	2	88	1.4e-11	60.1	126	70.6349
283	acpS	WP_122059389.1	31.034	87	57	2	3	87	2	87	1.43e-11	59.7	126	69.0476
284	acpS	WP_180871413.1	36.047	86	54	1	3	87	2	87	1.49e-11	60.1	126	68.254
285	acpS	WP_005686634.1	37.931	87	50	3	3	87	2	86	2.42e-11	59.3	126	69.0476
286	acpS	WP_076459125.1	36.782	87	52	2	3	87	2	87	3.51e-11	58.9	126	69.0476
287	acpS	WP_135014286.1	28	125	78	4	3	125	2	116	3.91e-11	58.9	126	99.2063
288	acpS	WP_107740714.1	36.667	90	54	2	3	90	2	90	5.33e-11	58.5	126	71.4286
289	acpS	WP_198205200.1	26.984	126	79	4	3	126	2	116	5.99e-11	58.2	126	100
290	acpS	WP_198175702.1	30.4	125	74	4	3	125	2	115	6.6e-11	58.2	126	99.2063
291	acpS	WP_034525271.1	28	125	78	4	3	125	2	116	6.89e-11	58.2	126	99.2063
292	acpS	WP_195923114.1	33.333	87	55	2	3	87	2	87	7.26e-11	58.2	126	69.0476
293	acpS	WP_089147155.1	34.483	87	54	2	3	87	2	87	1.09e-10	57.8	126	69.0476
294	acpS	WP_168899011.1	35.556	90	55	2	3	90	2	90	1.82e-10	57	126	71.4286
295	acpS	WP_098044791.1	33.333	87	55	2	3	87	2	87	1.96e-10	57	126	69.0476
296	acpS	WP_103752343.1	34.483	87	54	2	3	87	2	87	2.82e-10	56.6	126	69.0476
297	acpS	WP_003684028.1	35.632	87	53	2	3	87	2	87	3.34e-10	56.2	126	69.0476
298	acpS	WP_039639939.1	35.955	89	53	3	3	89	2	88	5.39e-10	55.8	126	70.6349
299	acpS	WP_163704601.1	34.483	87	54	2	3	87	2	87	1.1e-09	55.1	126	69.0476
300	acpS	WP_003671253.1	34.483	87	54	2	3	87	2	87	1.21e-09	55.1	126	69.0476
301	acpS	WP_068812790.1	32.184	87	56	2	3	87	2	87	1.34e-09	54.7	126	69.0476
302	acpS	WP_099975240.1	28.571	126	76	4	3	125	2	116	1.39e-09	54.7	126	100
303	acpS	WP_188905621.1	32.184	87	56	2	3	87	2	87	1.49e-09	54.7	126	69.0476
304	acpS	WP_153929766.1	34.483	87	54	2	3	87	2	87	1.56e-09	54.7	126	69.0476
305	acpS	WP_043022923.1	32.222	90	58	2	3	90	2	90	1.61e-09	54.7	126	71.4286
306	acpS	WP_013085798.1	32.184	87	56	2	3	87	2	87	1.62e-09	54.7	126	69.0476
307	acpS	WP_005721641.1	32.184	87	56	2	3	87	2	87	1.74e-09	54.3	126	69.0476
308	acpS	WP_098043539.1	32.184	87	56	2	3	87	2	87	1.8e-09	54.3	126	69.0476
309	acpS	WP_203629204.1	33.333	87	55	2	3	87	2	87	2.04e-09	54.3	126	69.0476
310	acpS	WP_168850661.1	32.184	87	56	2	3	87	2	87	2.09e-09	54.3	126	69.0476
311	acpS	WP_021355825.1	32.184	87	56	2	3	87	2	87	2.58e-09	53.9	126	69.0476
312	acpS	WP_151143273.1	35.294	85	50	3	5	87	4	85	2.84e-09	54.7	126	67.4603
313	acpS	WP_167802013.1	36.471	85	49	3	5	87	4	85	3.06e-09	54.3	126	67.4603
314	acpS	WP_006585886.1	35.294	85	50	3	5	87	4	85	1.59e-08	52.4	126	67.4603
315	acpS	WP_057776486.1	33.333	87	55	2	3	87	2	87	1.74e-08	51.6	126	69.0476
316	acpS	WP_006585235.1	34.118	85	51	3	5	87	4	85	3.69e-08	51.6	126	67.4603
317	acpS	WP_109918687.1	37.143	70	42	1	20	87	18	87	1.09e-07	49.7	126	55.5556
318	acpS	WP_027825691.1	35.294	85	50	3	5	87	4	85	1.33e-07	49.7	126	67.4603
319	acpS	WP_169462297.1	32.184	87	56	2	3	87	2	87	2.72e-07	48.9	126	69.0476
320	acpS	WP_076461186.1	30.986	71	46	2	31	101	201	268	9.3	28.9	126	56.3492
321	acpS	WP_163704019.1	40	35	19	1	50	84	47	79	10	28.1	126	27.7778
322	asd	WP_138463866.1	28.652	356	207	13	4	356	3	314	1.06e-25	108	367	97.0027
323	asd	WP_035161952.1	28.371	356	208	13	4	356	3	314	1.56e-25	108	367	97.0027
324	asd	WP_130137546.1	28.652	356	207	13	4	356	3	314	1.69e-25	107	367	97.0027
325	asd	WP_152690128.1	28.371	356	208	13	4	356	3	314	1.96e-25	107	367	97.0027
326	asd	WP_176270514.1	28.371	356	208	13	4	356	3	314	2.55e-25	107	367	97.0027
327	asd	WP_003613743.1	28.371	356	208	13	4	356	3	314	2.82e-25	107	367	97.0027
328	asd	WP_070489291.1	28.371	356	208	13	4	356	3	314	3.85e-25	107	367	97.0027
329	asd	WP_191669469.1	28.09	356	209	13	4	356	3	314	4.51e-25	106	367	97.0027
330	asd	WP_086355531.1	28.09	356	209	13	4	356	3	314	4.79e-25	106	367	97.0027
331	asd	WP_050952565.1	28.371	356	208	13	4	356	3	314	5.3e-25	106	367	97.0027
332	asd	WP_003615449.1	28.371	356	208	13	4	356	3	314	5.92e-25	106	367	97.0027
333	asd	WP_194845997.1	28.371	356	208	13	4	356	3	314	5.92e-25	106	367	97.0027
334	asd	WP_147749418.1	28.371	356	208	13	4	356	3	314	6.29e-25	106	367	97.0027
335	asd	WP_152790957.1	28.371	356	208	13	4	356	3	314	6.67e-25	106	367	97.0027
336	asd	WP_003618564.1	28.371	356	208	13	4	356	3	314	6.81e-25	106	367	97.0027
337	asd	WP_089119949.1	28.371	356	208	13	4	356	3	314	7.91e-25	105	367	97.0027
338	asd	WP_002876756.1	27.809	356	210	13	4	356	3	314	8.24e-25	105	367	97.0027
339	asd	WP_050890317.1	28.371	356	208	13	4	356	3	314	8.66e-25	105	367	97.0027
340	asd	WP_057727189.1	28.371	356	208	13	4	356	3	314	1.07e-24	105	367	97.0027
341	asd	WP_129335384.1	28.371	356	208	13	4	356	3	314	1.23e-24	105	367	97.0027
342	asd	WP_120490457.1	28.09	356	209	13	4	356	3	314	1.35e-24	105	367	97.0027
343	asd	WP_201330097.1	28.571	357	208	13	3	356	2	314	8.01e-24	103	367	97.2752
344	asd	WP_191667685.1	27.978	361	223	13	3	356	6	336	1.06e-23	103	367	98.3651
345	asd	WP_052933699.1	27.809	356	210	12	4	356	3	314	1.54e-23	102	367	97.0027
346	asd	WP_013923992.1	27.577	359	227	11	3	356	6	336	2.36e-23	102	367	97.8202
347	asd	WP_153930202.1	27.701	361	224	13	3	356	6	336	3.3e-23	102	367	98.3651
348	asd	WP_155287408.1	27.933	358	224	10	3	356	7	334	4.94e-23	101	367	97.5477
349	asd	WP_077959012.1	28.809	361	218	13	4	356	7	336	6.14e-23	101	367	98.3651
350	asd	WP_156236052.1	28.532	361	219	13	4	356	7	336	7.79e-23	100	367	98.3651
351	asd	WP_207991608.1	28.532	361	219	13	4	356	7	336	1.11e-22	100	367	98.3651
352	asd	WP_144231229.1	28.532	361	219	13	4	356	7	336	1.11e-22	100	367	98.3651
353	asd	WP_049160351.1	28.532	361	219	13	4	356	7	336	2.11e-22	99.8	367	98.3651
354	asd	WP_195212075.1	28.532	361	219	13	4	356	7	336	2.13e-22	99.8	367	98.3651
355	asd	WP_005687023.1	28.297	364	216	13	3	356	5	333	2.51e-22	99.4	367	99.1826
356	asd	WP_076462229.1	27.348	362	224	11	3	356	6	336	3.65e-22	99	367	98.6376
357	asd	WP_049150456.1	28.532	361	219	13	4	356	7	336	5e-22	98.6	367	98.3651
358	asd	WP_008469699.1	27.731	357	227	11	4	356	7	336	5.46e-22	98.6	367	97.2752
359	asd	WP_020807893.1	28.255	361	220	13	4	356	7	336	9.56e-22	97.8	367	98.3651
360	asd	WP_101890667.1	28.255	361	220	13	4	356	7	336	1.21e-21	97.4	367	98.3651
361	asd	WP_095669609.1	28.255	361	220	13	4	356	7	336	2.07e-21	97.1	367	98.3651
362	asd	WP_204116350.1	28.611	360	218	13	4	356	7	334	2.3e-21	96.7	367	98.0926
363	asd	WP_003648929.1	28.255	361	220	13	4	356	7	336	2.38e-21	96.7	367	98.3651
364	asd	WP_003647227.1	27.171	357	229	11	4	356	7	336	3.48e-21	96.3	367	97.2752
365	asd	WP_144773719.1	28.255	361	220	13	4	356	7	336	3.65e-21	96.3	367	98.3651
366	asd	WP_198180600.1	28.333	360	219	12	4	356	7	334	5.99e-21	95.5	367	98.0926
367	asd	WP_140999609.1	26.301	365	222	11	3	356	5	333	6.21e-21	95.5	367	99.455
368	asd	WP_034978395.1	27.717	368	211	14	4	356	7	334	6.42e-21	95.5	367	100.272
369	asd	WP_209423250.1	27.446	368	212	14	4	356	7	334	6.61e-21	95.5	367	100.272
370	asd	WP_199699953.1	27.642	369	212	14	3	356	6	334	7.21e-21	95.5	367	100.545
371	asd	WP_208854443.1	27.717	368	211	14	4	356	7	334	7.65e-21	95.5	367	100.272
372	asd	WP_012490804.1	27.222	360	225	13	3	356	5	333	9.06e-21	95.1	367	98.0926
373	asd	WP_165709509.1	26.257	358	230	10	3	356	6	333	1.33e-20	94.7	367	97.5477
374	asd	WP_174788758.1	25.485	361	228	12	4	356	6	333	1.43e-20	94.7	367	98.3651
375	asd	WP_199726698.1	27.446	368	212	14	4	356	7	334	1.49e-20	94.7	367	100.272
376	asd	WP_187160726.1	26.902	368	214	14	4	356	7	334	1.87e-20	94.4	367	100.272
377	asd	WP_113774466.1	27.978	361	221	13	4	356	7	336	2.52e-20	94	367	98.3651
378	asd	WP_144843972.1	29.667	300	182	9	61	356	62	336	2.64e-20	94	367	81.7439
379	asd	WP_187159556.1	27.174	368	213	14	4	356	6	333	3.18e-20	93.6	367	100.272
380	asd	WP_187154120.1	27.174	368	213	14	4	356	7	334	3.56e-20	93.6	367	100.272
381	asd	WP_198212636.1	27.446	368	212	14	4	356	7	334	3.65e-20	93.6	367	100.272
382	asd	WP_003592635.1	27.222	360	225	13	3	356	5	333	3.79e-20	93.2	367	98.0926
383	asd	WP_003582925.1	27.222	360	225	13	3	356	5	333	4.6e-20	93.2	367	98.0926
384	asd	WP_154547176.1	26.703	367	220	14	4	366	3	324	4.7e-20	92.8	367	100
385	asd	WP_103752559.1	26.536	358	228	10	4	356	6	333	5.28e-20	92.8	367	97.5477
386	asd	WP_025283483.1	28	300	187	8	61	356	62	336	6.09e-20	92.8	367	81.7439
387	asd	WP_101871753.1	26.796	362	226	12	3	356	6	336	7.33e-20	92.4	367	98.6376
388	asd	WP_003626722.1	26.796	362	226	12	3	356	6	336	7.76e-20	92.4	367	98.6376
389	asd	WP_173003517.1	28	300	187	8	61	356	62	336	8.07e-20	92.4	367	81.7439
390	asd	WP_120357515.1	28	300	187	8	61	356	62	336	8.15e-20	92.4	367	81.7439
391	asd	WP_012211734.1	28	300	187	8	61	356	62	336	8.31e-20	92.4	367	81.7439
392	asd	WP_198204328.1	26.891	357	230	10	3	356	7	335	8.83e-20	92.4	367	97.2752
393	asd	WP_105451362.1	26.171	363	226	13	3	356	5	334	1.42e-19	91.7	367	98.9101
394	asd	WP_035504600.1	26.796	362	226	12	3	356	6	336	1.75e-19	91.3	367	98.6376
395	asd	WP_122026640.1	26.902	368	214	14	4	356	7	334	1.81e-19	91.3	367	100.272
396	asd	WP_187157063.1	27.778	360	221	13	4	356	7	334	2.03e-19	91.3	367	98.0926
397	asd	WP_105448874.1	26.243	362	227	13	3	356	5	334	3.38e-19	90.5	367	98.6376
398	asd	WP_154486382.1	24.932	365	229	11	4	366	3	324	5.69e-19	89.7	367	99.455
399	asd	WP_046327780.1	26.63	368	215	14	4	356	6	333	5.86e-19	90.1	367	100.272
400	asd	WP_097550558.1	26.519	362	227	12	3	356	6	336	6.2e-19	89.7	367	98.6376
401	asd	WP_003577304.1	26.944	360	226	13	3	356	5	333	6.26e-19	89.7	367	98.0926
402	asd	WP_169461500.1	26.593	361	228	12	3	356	6	336	8.53e-19	89.4	367	98.3651
403	asd	WP_038524637.1	26.63	368	215	14	4	356	6	333	8.53e-19	89.4	367	100.272
404	asd	WP_165708714.1	26.519	362	227	12	3	356	6	336	8.78e-19	89.4	367	98.6376
405	asd	WP_172993032.1	27.333	300	189	8	61	356	62	336	1.17e-18	89	367	81.7439
406	asd	WP_110446784.1	26.63	368	215	14	4	356	7	334	1.21e-18	89	367	100.272
407	asd	WP_005710900.1	27.473	364	219	13	3	356	5	333	1.75e-18	88.6	367	99.1826
408	asd	WP_008459869.1	24.932	365	229	11	4	366	3	324	1.8e-18	88.2	367	99.455
409	asd	WP_180869705.1	27.348	362	220	15	4	356	7	334	1.95e-18	88.6	367	98.6376
410	asd	WP_009558180.1	24.932	365	229	11	4	366	3	324	2.6e-18	87.8	367	99.455
411	asd	WP_025080606.1	27.124	306	182	12	61	356	62	336	3.21e-18	87.8	367	83.3787
412	asd	WP_003642703.1	25.414	362	230	13	3	356	5	334	4.33e-18	87.4	367	98.6376
413	asd	WP_150397792.1	26.519	362	227	12	3	356	6	336	4.81e-18	87.4	367	98.6376
414	asd	WP_109715959.1	25.946	370	215	14	4	356	6	333	6.11e-18	87	367	100.817
415	asd	WP_198202956.1	27.222	360	223	13	4	356	7	334	6.23e-18	87	367	98.0926
416	asd	WP_074426218.1	25.676	370	216	14	4	356	6	333	7.26e-18	86.7	367	100.817
417	asd	WP_187158244.1	25.676	370	216	14	4	356	6	333	7.47e-18	86.7	367	100.817
418	asd	WP_199282321.1	26.216	370	214	13	4	356	6	333	8.7e-18	86.7	367	100.817
419	asd	WP_198188098.1	25.676	370	216	14	4	356	6	333	9.22e-18	86.7	367	100.817
420	asd	WP_046307959.1	25.676	370	216	14	4	356	6	333	9.85e-18	86.3	367	100.817
421	asd	WP_047675732.1	27.198	364	220	13	3	356	5	333	1.34e-17	85.9	367	99.1826
422	asd	WP_118896218.1	27.298	359	224	12	4	356	6	333	1.94e-17	85.5	367	97.8202
423	asd	WP_046325675.1	26.829	369	213	14	4	356	7	334	2.2e-17	85.5	367	100.545
424	asd	WP_005690249.1	27.198	364	220	13	3	356	5	333	3.34e-17	84.7	367	99.1826
425	asd	WP_122036277.1	25.676	370	216	14	4	356	6	333	3.54e-17	84.7	367	100.817
426	asd	WP_174794645.1	26.216	370	214	13	4	356	7	334	5.16e-17	84.3	367	100.817
427	asd	WP_098036586.1	27.901	362	222	13	3	356	6	336	5.23e-17	84.3	367	98.6376
428	asd	WP_080881913.1	27.174	368	217	15	3	356	6	336	5.54e-17	84.3	367	100.272
429	asd	WP_090092631.1	28.477	302	181	10	61	356	61	333	5.75e-17	84.3	367	82.2888
430	asd	WP_198194569.1	25	372	216	14	4	356	6	333	8.99e-17	83.6	367	101.362
431	asd	WP_118897649.1	27.222	360	223	12	4	356	6	333	1.3e-16	83.2	367	98.0926
432	asd	WP_057799391.1	27.198	364	222	11	3	356	6	336	1.45e-16	83.2	367	99.1826
433	asd	WP_025013855.1	26.184	359	230	11	3	356	5	333	1.53e-16	82.8	367	97.8202
434	asd	WP_098043857.1	27.072	362	225	12	3	356	6	336	1.67e-16	82.8	367	98.6376
435	asd	WP_006351266.1	26.902	368	218	15	3	356	6	336	1.68e-16	82.8	367	100.272
436	asd	WP_087235617.1	27.072	362	225	12	3	356	6	336	1.82e-16	82.8	367	98.6376
437	asd	WP_025006156.1	27.072	362	225	12	3	356	6	336	1.83e-16	82.8	367	98.6376
438	asd	WP_118907110.1	27.019	359	225	12	4	356	6	333	1.95e-16	82.8	367	97.8202
439	asd	WP_070650870.1	26.462	359	229	11	3	356	5	333	2.19e-16	82.4	367	97.8202
440	asd	WP_057718045.1	27.624	362	223	12	3	356	6	336	2.91e-16	82	367	98.6376
441	asd	WP_153938829.1	27.072	362	225	11	3	356	6	336	3.11e-16	82	367	98.6376
442	asd	WP_094496082.1	27.072	362	225	11	3	356	6	336	3.27e-16	82	367	98.6376
443	asd	WP_011254270.1	27.747	364	220	14	3	356	6	336	3.66e-16	81.6	367	99.1826
444	asd	WP_205604263.1	27.747	364	220	14	3	356	6	336	3.87e-16	81.6	367	99.1826
445	asd	WP_198183492.1	25	372	216	14	4	356	6	333	3.98e-16	81.6	367	101.362
446	asd	WP_122022319.1	28.713	303	179	10	61	356	61	333	4.71e-16	81.6	367	82.5613
447	asd	WP_122059542.1	28.477	302	181	10	61	356	61	333	4.8e-16	81.6	367	82.2888
448	asd	WP_201874666.1	27.945	365	218	13	3	356	6	336	5.19e-16	81.3	367	99.455
449	asd	WP_098045822.1	27.945	365	218	13	3	356	6	336	5.24e-16	81.3	367	99.455
450	asd	WP_125978635.1	26.796	362	226	12	3	356	6	336	5.34e-16	81.3	367	98.6376
451	asd	WP_087175819.1	27.945	365	218	13	3	356	6	336	5.76e-16	81.3	367	99.455
452	asd	WP_094503333.1	27.072	362	225	11	3	356	6	336	6.04e-16	81.3	367	98.6376
453	asd	WP_021874200.1	27.473	364	221	14	3	356	6	336	6.63e-16	81.3	367	99.1826
454	asd	WP_144355173.1	27.198	364	222	13	3	356	6	336	8.48e-16	80.9	367	99.1826
455	asd	WP_210145143.1	26.796	362	226	11	3	356	6	336	1.18e-15	80.5	367	98.6376
456	asd	WP_070447265.1	25.485	361	228	14	4	356	7	334	1.82e-15	79.7	367	98.3651
457	asd	WP_205840170.1	28	300	187	8	61	356	62	336	2.51e-15	79.3	367	81.7439
458	asd	WP_209685220.1	28.219	365	217	14	3	356	6	336	2.63e-15	79.3	367	99.455
459	asd	WP_122025018.1	28.852	305	176	11	61	356	61	333	4.91e-15	78.6	367	83.1063
460	asd	WP_013437677.1	26.503	366	222	12	3	356	6	336	6.06e-15	78.2	367	99.7275
461	asd	WP_172985460.1	27.667	300	188	8	61	356	62	336	1.01e-14	77.4	367	81.7439
462	asd	WP_173008615.1	27.667	300	188	8	61	356	62	336	1.03e-14	77.4	367	81.7439
463	asd	WP_014918992.1	28	300	187	8	61	356	62	336	1.48e-14	77	367	81.7439
464	asd	WP_013641764.1	26.503	366	222	13	3	356	6	336	1.81e-14	77	367	99.7275
465	asd	WP_172987635.1	26.316	361	229	11	3	356	6	336	1.9e-14	76.6	367	98.3651
466	asd	WP_057809758.1	27.742	310	186	8	53	356	59	336	2.12e-14	76.6	367	84.4687
467	asd	WP_004042772.1	27.742	310	186	8	53	356	59	336	2.31e-14	76.6	367	84.4687
468	asd	WP_135960192.1	27.742	310	186	8	53	356	59	336	2.73e-14	76.3	367	84.4687
469	asd	WP_172986971.1	27.667	300	188	8	61	356	62	336	3.23e-14	76.3	367	81.7439
470	asd	WP_014563791.1	27.667	300	188	8	61	356	62	336	3.42e-14	75.9	367	81.7439
471	asd	WP_201724904.1	28	300	187	8	61	356	62	336	3.52e-14	75.9	367	81.7439
472	asd	WP_005724572.1	27.945	365	218	13	3	356	6	336	3.58e-14	75.9	367	99.455
473	asd	WP_180860264.1	27.945	365	218	13	3	356	6	336	3.72e-14	75.9	367	99.455
474	asd	WP_100732433.1	26.796	362	226	12	3	356	6	336	4.7e-14	75.5	367	98.6376
475	asd	WP_203630391.1	23.562	365	233	13	3	356	5	334	6.11e-14	75.5	367	99.455
476	asd	WP_198564360.1	26.519	362	227	12	3	356	6	336	8.68e-14	74.7	367	98.6376
477	asd	WP_025014341.1	27.446	368	216	14	3	356	6	336	9.36e-14	74.7	367	100.272
478	asd	WP_089143518.1	26.519	362	227	12	3	356	6	336	1.01e-13	74.7	367	98.6376
479	asd	WP_004894679.1	26.902	368	218	12	3	356	6	336	1.09e-13	74.7	367	100.272
480	asd	WP_198565821.1	26.519	362	227	12	3	356	6	336	1.18e-13	74.3	367	98.6376
481	asd	WP_148238468.1	26.519	362	227	12	3	356	6	336	1.23e-13	74.3	367	98.6376
482	asd	WP_013086190.1	26.519	362	227	12	3	356	6	336	1.33e-13	74.3	367	98.6376
483	asd	WP_172982230.1	27.667	300	188	8	61	356	62	336	1.36e-13	74.3	367	81.7439
484	asd	WP_204777268.1	26.519	362	227	12	3	356	6	336	1.38e-13	74.3	367	98.6376
485	asd	WP_035443419.1	26.519	362	227	12	3	356	6	336	1.57e-13	73.9	367	98.6376
486	asd	WP_005722826.1	27.671	365	219	13	3	356	6	336	1.6e-13	73.9	367	99.455
487	asd	WP_151495596.1	26.519	362	227	12	3	356	6	336	1.6e-13	73.9	367	98.6376
488	asd	WP_005718906.1	27.671	365	219	13	3	356	6	336	1.6e-13	73.9	367	99.455
489	asd	WP_198563767.1	26.519	362	227	12	3	356	6	336	1.76e-13	73.9	367	98.6376
490	asd	WP_198566461.1	26.519	362	227	12	3	356	6	336	1.83e-13	73.9	367	98.6376
491	asd	WP_191362139.1	26.902	368	218	12	3	356	6	336	2.37e-13	73.6	367	100.272
492	asd	WP_089146714.1	26.446	363	226	14	3	356	6	336	2.6e-13	73.6	367	98.9101
493	asd	WP_098035735.1	26.923	364	223	15	3	356	6	336	3.28e-13	73.2	367	99.1826
494	asd	WP_195921883.1	26.243	362	228	12	3	356	6	336	4.17e-13	72.8	367	98.6376
495	asd	WP_007125440.1	27.793	367	216	14	3	356	6	336	5.11e-13	72.4	367	100
496	asd	WP_094497397.1	26.849	365	222	12	3	356	6	336	6.15e-13	72.4	367	99.455
497	asd	WP_172475690.1	26.849	365	222	12	3	356	6	336	8.05e-13	72	367	99.455
498	asd	WP_125748413.1	25.348	359	235	11	3	356	5	335	8.61e-13	72	367	97.8202
499	asd	WP_005728103.1	26.503	366	222	13	3	356	6	336	1.08e-12	71.6	367	99.7275
500	asd	WP_127835804.1	26.359	368	220	12	3	356	6	336	1.3e-12	71.2	367	100.272
501	asd	WP_170088712.1	26.301	365	224	12	3	356	6	336	1.51e-12	71.2	367	99.455
502	asd	WP_069168479.1	26.359	368	220	12	3	356	6	336	1.68e-12	70.9	367	100.272
503	asd	WP_135351859.1	26.849	365	222	12	3	356	6	336	2.16e-12	70.5	367	99.455
504	asd	WP_056941298.1	25.275	364	229	11	3	356	6	336	2.31e-12	70.5	367	99.1826
505	asd	WP_188891346.1	25.275	364	229	11	3	356	6	336	2.5e-12	70.5	367	99.1826
506	asd	WP_013854278.1	25.275	364	229	11	3	356	6	336	3.49e-12	70.1	367	99.1826
507	asd	WP_146283056.1	26.578	301	188	7	62	356	63	336	4.43e-12	69.7	367	82.0163
508	asd	WP_148421089.1	26.703	367	220	12	3	356	6	336	5.04e-12	69.7	367	100
509	asd	WP_180872747.1	25.549	364	228	11	3	356	6	336	7.91e-12	68.9	367	99.1826
510	asd	WP_012846215.1	26.027	365	225	12	3	356	6	336	7.99e-12	68.9	367	99.455
511	asd	WP_098047071.1	31.159	138	81	6	155	288	23	150	1.3	33.1	367	37.6022
512	asd	WP_003670124.1	30.435	138	82	6	155	288	23	150	2.4	32.3	367	37.6022
513	asd	WP_098046514.1	30.435	138	82	6	155	288	23	150	2.5	32.3	367	37.6022
514	asd	WP_057810438.1	40	55	30	2	277	328	50	104	3.9	31.6	367	14.9864
515	bamD	WP_133476154.1	24.818	137	93	1	49	185	16	142	5.08e-10	59.3	245	55.9184
516	bamD	WP_143468341.1	24.545	110	77	2	11	115	5	113	2.78e-05	45.4	245	44.898
517	bamD	WP_098034215.1	30.909	55	38	0	148	202	614	668	1.3	33.5	245	22.449
518	bamD	WP_003706562.1	30.909	55	38	0	148	202	614	668	1.3	33.5	245	22.449
519	can	WP_003717038.1	24.444	90	65	1	26	115	597	683	0.81	33.9	220	40.9091
520	coaA	WP_004564108.1	49.836	305	147	2	12	316	7	305	2.22e-103	307	316	96.519
521	coaA	WP_003709536.1	49.836	305	147	2	12	316	7	305	4.32e-103	306	316	96.519
522	coaA	WP_015639506.1	48.525	305	152	1	12	316	7	306	5.86e-97	291	316	96.519
523	coaA	WP_034531460.1	43.934	305	166	2	12	316	7	306	1.45e-94	285	316	96.519
524	coaA	WP_085650501.1	45.902	305	160	2	12	316	7	306	2.52e-92	279	316	96.519
525	coaA	WP_099974158.1	43.408	311	166	3	9	316	4	307	4.1e-92	279	316	98.4177
526	coaA	WP_003672416.1	45.574	305	161	2	12	316	7	306	8.15e-92	278	316	96.519
527	coaA	WP_153707008.1	45.902	305	160	2	12	316	7	306	1.48e-91	277	316	96.519
528	coaA	WP_180871343.1	46.885	305	157	1	12	316	7	306	2.19e-91	277	316	96.519
529	coaA	WP_169462662.1	44.262	305	165	1	12	316	7	306	2.24e-91	277	316	96.519
530	coaA	WP_098044548.1	44.918	305	163	1	12	316	7	306	2.85e-91	276	316	96.519
531	coaA	WP_168850467.1	44.59	305	164	1	12	316	7	306	3.24e-91	276	316	96.519
532	coaA	WP_105450184.1	43.934	305	166	1	12	316	7	306	1.77e-90	275	316	96.519
533	coaA	WP_163704562.1	44.59	305	164	2	12	316	7	306	1.95e-90	274	316	96.519
534	coaA	WP_105452881.1	43.934	305	166	1	12	316	7	306	2.4e-90	274	316	96.519
535	coaA	WP_191668330.1	43.934	305	166	1	12	316	7	306	3.05e-90	274	316	96.519
536	coaA	WP_024746797.1	43.934	305	166	1	12	316	7	306	4.56e-90	273	316	96.519
537	coaA	WP_025013770.1	44.771	306	163	2	12	316	7	307	4.66e-90	273	316	96.8354
538	coaA	WP_168898949.1	44.262	305	165	1	12	316	7	306	4.66e-90	273	316	96.519
539	coaA	WP_070650130.1	44.771	306	163	2	12	316	7	307	8.94e-90	273	316	96.8354
540	coaA	WP_076459738.1	42.951	305	169	1	12	316	7	306	6.54e-89	270	316	96.519
541	coaA	WP_003566294.1	44.118	306	165	2	12	316	7	307	9.06e-89	270	316	96.8354
542	coaA	WP_148467120.1	43.279	305	168	1	12	316	7	306	2.12e-88	269	316	96.519
543	coaA	WP_005687330.1	44.444	306	164	2	12	316	7	307	5.39e-88	268	316	96.8354
544	coaA	WP_005717836.1	44.444	306	164	2	12	316	7	307	9.59e-88	268	316	96.8354
545	coaA	WP_070550818.1	44.118	306	165	2	12	316	7	307	2.75e-87	266	316	96.8354
546	coaA	WP_168925614.1	42.581	310	173	1	7	316	2	306	1.79e-86	264	316	98.1013
547	coaA	WP_003641152.1	43.689	309	163	3	12	316	7	308	5.29e-86	263	316	97.7848
548	coaA	WP_072533046.1	43.689	309	163	3	12	316	7	308	9.93e-86	262	316	97.7848
549	coaA	WP_137631039.1	42.623	305	170	1	12	316	7	306	1.81e-85	262	316	96.519
550	coaA	WP_203630552.1	42.395	309	167	3	12	316	7	308	1.93e-85	262	316	97.7848
551	coaA	WP_125753908.1	44.918	305	163	1	12	316	7	306	4.86e-84	258	316	96.519
552	coaA	WP_199282197.1	41.234	308	176	1	9	316	1	303	9.05e-84	257	316	97.4684
553	coaA	WP_187159359.1	40.909	308	177	1	9	316	1	303	3.16e-83	256	316	97.4684
554	coaA	WP_155287894.1	43.711	318	162	5	1	315	1	304	6.04e-83	255	316	100.633
555	coaA	WP_103752815.1	41.234	308	176	1	9	316	1	303	9.66e-83	254	316	97.4684
556	coaA	WP_046326660.1	40.584	308	178	1	9	316	1	303	1.29e-82	254	316	97.4684
557	coaA	WP_109917966.1	40.584	308	178	1	9	316	1	303	1.32e-82	254	316	97.4684
558	coaA	WP_038521016.1	40.584	308	178	1	9	316	1	303	2.18e-82	254	316	97.4684
559	coaA	WP_103660878.1	43.131	313	164	4	9	316	1	304	2.51e-82	254	316	99.0506
560	coaA	WP_122034146.1	41.883	308	174	1	9	316	1	303	3.33e-82	253	316	97.4684
561	coaA	WP_174794837.1	40.584	308	178	1	9	316	1	303	3.92e-82	253	316	97.4684
562	coaA	WP_198183829.1	41.883	308	174	1	9	316	1	303	4.27e-82	253	316	97.4684
563	coaA	WP_110445519.1	40.584	308	178	1	9	316	1	303	4.37e-82	253	316	97.4684
564	coaA	WP_198202282.1	40.584	308	178	1	9	316	1	303	4.61e-82	253	316	97.4684
565	coaA	WP_187156853.1	40.584	308	178	1	9	316	1	303	5.73e-82	253	316	97.4684
566	coaA	WP_156301385.1	41.368	307	175	1	9	315	1	302	7.94e-82	252	316	97.1519
567	coaA	WP_109715056.1	41.558	308	175	1	9	316	1	303	1.43e-81	251	316	97.4684
568	coaA	WP_198194691.1	41.558	308	175	1	9	316	1	303	1.54e-81	251	316	97.4684
569	coaA	WP_046324212.1	40.584	308	178	1	9	316	1	303	1.54e-81	251	316	97.4684
570	coaA	WP_025895579.1	41.042	307	176	1	9	315	1	302	2e-81	251	316	97.1519
571	coaA	WP_011678587.1	41.368	307	175	1	9	315	1	302	2.18e-81	251	316	97.1519
572	coaA	WP_122025576.1	40.584	308	178	1	9	316	1	303	2.32e-81	251	316	97.4684
573	coaA	WP_187158552.1	41.558	308	175	1	9	316	1	303	2.35e-81	251	316	97.4684
574	coaA	WP_008472962.1	42.857	308	171	2	9	316	1	303	2.83e-81	251	316	97.4684
575	coaA	WP_086355774.1	41.042	307	176	1	9	315	1	302	3.71e-81	251	316	97.1519
576	coaA	WP_187154865.1	39.935	308	180	1	9	316	1	303	5.91e-81	250	316	97.4684
577	coaA	WP_006352018.1	42.532	308	172	2	9	316	1	303	5.98e-81	250	316	97.4684
578	coaA	WP_080881716.1	42.532	308	172	2	9	316	1	303	7.51e-81	250	316	97.4684
579	coaA	WP_011544225.1	41.042	307	176	1	9	315	1	302	1.28e-80	249	316	97.1519
580	coaA	WP_041811965.1	41.368	307	175	1	9	315	1	302	1.29e-80	249	316	97.1519
581	coaA	WP_057811641.1	42.345	307	172	2	9	315	1	302	1.66e-80	249	316	97.1519
582	coaA	WP_009558824.1	42.857	308	171	2	9	316	1	303	1.75e-80	249	316	97.4684
583	coaA	WP_147749551.1	41.042	307	176	1	9	315	1	302	2.95e-80	248	316	97.1519
584	coaA	WP_004040537.1	42.345	307	172	2	9	315	1	302	2.98e-80	248	316	97.1519
585	coaA	WP_074426043.1	41.234	308	176	1	9	316	1	303	3.08e-80	248	316	97.4684
586	coaA	WP_046305930.1	41.234	308	176	1	9	316	1	303	3.08e-80	248	316	97.4684
587	coaA	WP_191669538.1	41.042	307	176	1	9	315	1	302	3.15e-80	248	316	97.1519
588	coaA	WP_003612148.1	41.042	307	176	1	9	315	1	302	3.62e-80	248	316	97.1519
589	coaA	WP_016396874.1	41.042	307	176	1	9	315	1	302	3.91e-80	248	316	97.1519
590	coaA	WP_050890662.1	41.042	307	176	1	9	315	1	302	4.5e-80	248	316	97.1519
591	coaA	WP_002879355.1	41.042	307	176	1	9	315	1	302	4.96e-80	248	316	97.1519
592	coaA	WP_034978991.1	39.61	308	181	1	9	316	1	303	6.03e-80	248	316	97.4684
593	coaA	WP_070489677.1	40.717	307	177	1	9	315	1	302	6.03e-80	248	316	97.1519
594	coaA	WP_135960575.1	42.345	307	172	2	9	315	1	302	7.91e-80	247	316	97.1519
595	coaA	WP_198180300.1	39.935	308	180	1	9	316	1	303	8.08e-80	247	316	97.4684
596	coaA	WP_099278994.1	41.042	307	176	1	9	315	1	302	8.17e-80	247	316	97.1519
597	coaA	WP_045927456.1	39.61	308	181	1	9	316	1	303	8.26e-80	247	316	97.4684
598	coaA	WP_198213594.1	39.61	308	181	1	9	316	1	303	1.11e-79	247	316	97.4684
599	coaA	WP_035185149.1	40.717	307	177	1	9	315	1	302	1.16e-79	247	316	97.1519
600	coaA	WP_180860925.1	42.903	310	166	2	9	315	1	302	1.82e-79	246	316	98.1013
601	coaA	WP_122017673.1	41.748	309	174	2	9	316	1	304	2.24e-79	246	316	97.7848
602	coaA	WP_072547718.1	41.042	307	176	1	9	315	1	302	2.29e-79	246	316	97.1519
603	coaA	WP_039943337.1	41.694	307	174	1	9	315	1	302	5.34e-79	245	316	97.1519
604	coaA	WP_046331514.1	39.286	308	182	1	9	316	1	303	5.89e-79	245	316	97.4684
605	coaA	WP_035173399.1	41.694	307	174	1	9	315	1	302	1.14e-78	244	316	97.1519
606	coaA	WP_198563447.1	42.581	310	167	2	9	315	1	302	1.2e-78	244	316	98.1013
607	coaA	WP_148238629.1	42.671	307	171	2	9	315	1	302	1.27e-78	244	316	97.1519
608	coaA	WP_013086830.1	42.581	310	167	2	9	315	1	302	1.33e-78	244	316	98.1013
609	coaA	WP_023488333.1	42.581	310	167	2	9	315	1	302	1.45e-78	244	316	98.1013
610	coaA	WP_198566096.1	42.581	310	167	2	9	315	1	302	1.61e-78	244	316	98.1013
611	coaA	WP_195922559.1	42.581	310	167	2	9	315	1	302	1.74e-78	244	316	98.1013
612	coaA	WP_056970513.1	41.042	307	176	2	9	315	1	302	2.57e-78	243	316	97.1519
613	coaA	WP_065989943.1	42.258	310	168	2	9	315	1	302	4.19e-78	243	316	98.1013
614	coaA	WP_057770314.1	42	300	169	1	17	316	12	306	5.53e-78	243	316	94.9367
615	coaA	WP_013642396.1	41.935	310	169	2	9	315	1	302	5.62e-78	243	316	98.1013
616	coaA	WP_005718286.1	42.258	310	168	2	9	315	1	302	8.58e-78	242	316	98.1013
617	coaA	WP_136860455.1	41.613	310	170	2	9	315	1	302	9.06e-78	242	316	98.1013
618	coaA	WP_098035899.1	42.395	309	167	2	9	314	1	301	9.36e-78	242	316	97.7848
619	coaA	WP_005725651.1	42.258	310	168	2	9	315	1	302	9.88e-78	242	316	98.1013
620	coaA	WP_052543183.1	41.613	310	170	2	9	315	1	302	1.28e-77	241	316	98.1013
621	coaA	WP_130898452.1	41.613	310	170	2	9	315	1	302	1.54e-77	241	316	98.1013
622	coaA	WP_056939842.1	41.935	310	169	2	9	315	1	302	1.74e-77	241	316	98.1013
623	coaA	WP_013854712.1	41.935	310	169	2	9	315	1	302	1.83e-77	241	316	98.1013
624	coaA	WP_014566122.1	41.613	310	170	2	9	315	1	302	2.2e-77	241	316	98.1013
625	coaA	WP_063507689.1	40.717	307	177	2	9	315	1	302	3.71e-77	240	316	97.1519
626	coaA	WP_198563976.1	41.613	310	170	2	9	315	1	302	4.46e-77	240	316	98.1013
627	coaA	WP_013438555.1	41.29	310	171	2	9	315	1	302	4.51e-77	240	316	98.1013
628	coaA	WP_154548571.1	40.836	311	172	3	9	315	1	303	4.6e-77	240	316	98.4177
629	coaA	WP_040529592.1	41.613	310	170	2	9	315	1	302	4.61e-77	240	316	98.1013
630	coaA	WP_206349888.1	41.368	307	175	1	9	315	1	302	1.24e-76	239	316	97.1519
631	coaA	WP_202018378.1	41.613	310	170	2	9	315	1	302	1.44e-76	239	316	98.1013
632	coaA	WP_005723908.1	41.935	310	169	2	9	315	1	302	4.79e-76	238	316	98.1013
633	coaA	WP_090093908.1	38.961	308	183	1	9	316	1	303	5.63e-76	237	316	97.4684
634	coaA	WP_046315455.1	39.088	307	180	2	12	316	7	308	6.57e-76	237	316	97.1519
635	coaA	WP_122021198.1	38.961	308	183	1	9	316	1	303	7.07e-76	237	316	97.4684
636	coaA	WP_122047667.1	38.961	308	183	1	9	316	1	303	7.23e-76	237	316	97.4684
637	coaA	WP_188906103.1	41.042	307	176	2	9	315	1	302	9.69e-76	237	316	97.1519
638	coaA	WP_003550009.1	40.645	310	173	2	9	315	1	302	1.46e-75	236	316	98.1013
639	coaA	WP_057798263.1	40.836	311	173	2	9	316	1	303	1.78e-75	236	316	98.4177
640	coaA	WP_025015033.1	40.968	310	172	2	9	315	1	302	2.63e-75	236	316	98.1013
641	coaA	WP_118895756.1	38.636	308	184	1	9	316	1	303	5.03e-75	235	316	97.4684
642	coaA	WP_122058270.1	38.636	308	184	1	9	316	1	303	5.25e-75	235	316	97.4684
643	coaA	WP_045923208.1	39.936	313	180	3	6	316	2	308	5.61e-75	235	316	99.0506
644	coaA	WP_025080222.1	39.744	312	176	3	9	316	1	304	6.17e-75	235	316	98.7342
645	coaA	WP_144355793.1	41.613	310	170	2	9	315	1	302	1.29e-74	234	316	98.1013
646	coaA	WP_060459160.1	39.935	308	177	3	9	315	1	301	1.82e-73	231	316	97.4684
647	coaA	WP_144356171.1	39.355	310	176	3	9	315	1	301	2.66e-73	230	316	98.1013
648	coaA	WP_173006907.1	42.444	311	166	4	9	315	1	302	6.65e-73	229	316	98.4177
649	coaA	WP_172983874.1	42.122	311	167	4	9	315	1	302	1.62e-72	228	316	98.4177
650	coaA	WP_173007256.1	42.122	311	167	4	9	315	1	302	2.84e-72	228	316	98.4177
651	coaA	WP_095662119.1	42.444	311	166	4	9	315	1	302	3.13e-72	228	316	98.4177
652	coaA	WP_023192120.1	42.122	311	167	4	9	315	1	302	6.39e-72	227	316	98.4177
653	coaA	WP_003629976.1	42.122	311	167	4	9	315	1	302	6.97e-72	227	316	98.4177
654	coaA	WP_172996912.1	42.122	311	167	4	9	315	1	302	7.85e-72	227	316	98.4177
655	coaA	WP_012212219.1	42.122	311	167	4	9	315	1	302	7.94e-72	227	316	98.4177
656	coaA	WP_172984508.1	41.801	311	168	4	9	315	1	302	7.94e-72	227	316	98.4177
657	coaA	WP_172994976.1	42.122	311	167	4	9	315	1	302	9.44e-72	226	316	98.4177
658	coaA	WP_046814456.1	42.122	311	167	4	9	315	1	302	9.44e-72	226	316	98.4177
659	coaA	WP_041809704.1	42.122	311	167	4	9	315	1	302	9.65e-72	226	316	98.4177
660	coaA	WP_097550489.1	42.122	311	167	4	9	315	1	302	1.05e-71	226	316	98.4177
661	coaA	WP_087176381.1	41.801	311	168	4	9	315	1	302	1.16e-71	226	316	98.4177
662	coaA	WP_172985607.1	42.122	311	167	4	9	315	1	302	1.28e-71	226	316	98.4177
663	coaA	WP_173002062.1	42.122	311	167	4	9	315	1	302	1.35e-71	226	316	98.4177
664	coaA	WP_025006007.1	41.801	311	168	4	9	315	1	302	1.47e-71	226	316	98.4177
665	coaA	WP_023190683.1	42.122	311	167	4	9	315	1	302	1.66e-71	226	316	98.4177
666	coaA	WP_023061496.1	42.122	311	167	4	9	315	1	302	1.93e-71	226	316	98.4177
667	coaA	WP_204778168.1	41.801	311	168	4	9	315	1	302	2.82e-71	225	316	98.4177
668	coaA	WP_172982310.1	41.801	311	168	4	9	315	1	302	2.97e-71	225	316	98.4177
669	coaA	WP_046327358.1	37.785	307	185	2	9	315	1	301	2.98e-71	225	316	97.1519
670	coaA	WP_038524850.1	37.785	307	185	2	9	315	1	301	3.5e-71	225	316	97.1519
671	coaA	WP_205840999.1	41.801	311	168	4	9	315	1	302	3.85e-71	225	316	98.4177
672	coaA	WP_035443692.1	35.065	308	195	2	9	316	1	303	5.39e-71	224	316	97.4684
673	coaA	WP_089151047.1	34.628	309	197	1	8	316	1	304	1.41e-70	224	316	97.7848
674	coaA	WP_025283890.1	41.801	311	168	4	9	315	1	302	2.3e-70	223	316	98.4177
675	coaA	WP_027825000.1	39.677	310	176	2	9	315	1	302	2.37e-70	223	316	98.1013
676	coaA	WP_133467730.1	34.951	309	196	2	8	316	1	304	2.45e-70	223	316	97.7848
677	coaA	WP_201331608.1	43.116	276	140	5	46	315	2	266	2.65e-70	221	316	87.3418
678	coaA	WP_173008979.1	41.613	310	168	4	9	314	1	301	2.98e-70	223	316	98.1013
679	coaA	WP_195923150.1	34.74	308	196	2	9	316	1	303	3.66e-70	223	316	97.4684
680	coaA	WP_005727004.1	34.628	309	197	2	8	316	1	304	1.35e-69	221	316	97.7848
681	coaA	WP_201335895.1	43.123	269	142	4	50	315	1	261	1.7e-69	219	316	85.1266
682	coaA	WP_101891567.1	34.304	309	198	2	8	316	1	304	2.25e-69	221	316	97.7848
683	coaA	WP_083478826.1	40.892	269	152	2	48	315	1	263	1.3e-68	217	316	85.1266
684	coaA	WP_006585625.1	38.312	308	183	3	9	315	1	302	2.48e-67	215	316	97.4684
685	coaA	WP_080543276.1	41.921	229	128	2	88	316	33	256	1.36e-65	209	316	72.4684
686	coaA	WP_167802811.1	37.338	308	186	3	9	315	1	302	3.76e-65	209	316	97.4684
687	coaA	WP_006586268.1	37.338	308	186	3	9	315	1	302	7.42e-65	209	316	97.4684
688	coaA	WP_081082585.1	41.048	229	130	1	88	316	33	256	9.54e-65	207	316	72.4684
689	coaA	WP_046331411.1	36.156	307	190	2	9	315	1	301	6.8e-64	206	316	97.1519
690	coaA	WP_045927348.1	35.831	307	191	2	9	315	1	301	1.05e-62	203	316	97.1519
691	coaA	WP_210144892.1	36.296	270	165	2	47	316	20	282	1.34e-54	182	316	85.443
692	coaA	WP_057718578.1	36.296	270	165	2	47	316	20	282	1.87e-54	181	316	85.443
693	coaA	WP_094523530.1	36.296	270	165	2	47	316	20	282	4.57e-54	181	316	85.443
694	coaA	WP_094517432.1	36.296	270	165	2	47	316	20	282	5.2e-54	180	316	85.443
695	coaA	WP_144231660.1	35.926	270	166	2	47	316	20	282	4.7e-53	178	316	85.443
696	coaA	WP_155692848.1	35.556	270	167	2	47	316	20	282	6.34e-53	177	316	85.443
697	coaA	WP_004896591.1	35.926	270	166	2	47	316	20	282	7.22e-53	177	316	85.443
698	coaA	WP_004897971.1	35.556	270	167	2	47	316	20	282	1.25e-52	177	316	85.443
699	coaA	WP_164785685.1	36.437	247	151	2	70	316	39	279	1.38e-52	176	316	78.1646
700	coaA	WP_006737191.1	36.437	247	151	2	70	316	39	279	1.62e-52	176	316	78.1646
701	coaA	WP_014567832.1	35.556	270	167	2	47	316	20	282	1.63e-52	176	316	85.443
702	coaA	WP_006734951.1	36.437	247	151	2	70	316	39	279	1.63e-52	176	316	78.1646
703	coaA	WP_006731560.1	36.437	247	151	2	70	316	39	279	1.72e-52	176	316	78.1646
704	coaA	WP_102215504.1	36.437	247	151	2	70	316	39	279	1.72e-52	176	316	78.1646
705	coaA	WP_006730279.1	36.437	247	151	2	70	316	39	279	1.78e-52	176	316	78.1646
706	coaA	WP_146283280.1	35.185	270	168	2	47	316	20	282	2.2e-52	176	316	85.443
707	coaA	WP_012846656.1	35.185	270	168	2	47	316	20	282	2.79e-52	176	316	85.443
708	coaA	WP_102720573.1	36.032	247	152	2	70	316	39	279	3.32e-52	176	316	78.1646
709	coaA	WP_023599956.1	35.185	270	168	2	47	316	20	282	3.57e-52	176	316	85.443
710	coaA	WP_138272369.1	35.926	270	166	2	47	316	20	282	7.25e-52	175	316	85.443
711	coaA	WP_006732938.1	36.179	246	151	2	70	315	39	278	9.64e-52	174	316	77.8481
712	coaA	WP_003646760.1	35.926	270	166	2	47	316	20	282	1.03e-51	174	316	85.443
713	coaA	WP_135942808.1	35.185	270	168	2	47	316	20	282	1.04e-51	174	316	85.443
714	coaA	WP_010222328.1	36.032	247	152	2	70	316	39	279	1.52e-51	174	316	78.1646
715	coaA	WP_144774053.1	35.556	270	167	2	47	316	20	282	5.93e-51	172	316	85.443
716	coaA	WP_135352667.1	34.074	270	171	2	47	316	20	282	3.59e-50	170	316	85.443
717	coaA	WP_003650005.1	36.667	240	147	1	77	316	48	282	4.84e-50	170	316	75.9494
718	coaA	WP_048686235.1	36.667	240	147	1	77	316	48	282	1.27e-49	169	316	75.9494
719	coaA	WP_156236691.1	34.815	270	169	2	47	316	20	282	1.46e-49	169	316	85.443
720	coaA	WP_117117349.1	37.991	229	135	2	88	316	54	275	2.1e-49	168	316	72.4684
721	coaA	WP_003651507.1	36.25	240	148	1	77	316	48	282	2.39e-49	168	316	75.9494
722	coaA	WP_144856792.1	33.824	272	168	3	47	314	7	270	1.84e-48	166	316	86.0759
723	coaA	WP_008470225.1	36.481	233	142	3	85	316	49	276	3.35e-48	165	316	73.7342
724	coaA	WP_209686825.1	36.33	267	160	4	52	316	20	278	5.48e-48	164	316	84.4937
725	coaA	WP_105452528.1	33.628	226	126	7	88	312	25	227	3.23e-29	114	316	71.519
726	coaA	WP_105450092.1	32.456	228	130	7	88	314	25	229	9.87e-29	113	316	72.1519
727	coaA	WP_008460902.1	29.56	159	85	11	83	235	2	139	1.4e-05	48.5	316	50.3165
728	coaA	WP_154486274.1	30.189	159	84	11	83	235	2	139	1.42e-05	48.5	316	50.3165
729	coaA	WP_009558084.1	29.56	159	85	11	83	235	2	139	2.2e-05	47.8	316	50.3165
730	coaA	WP_154486275.1	29.078	141	77	8	99	235	18	139	0.018	39.3	316	44.6203
731	coaA	WP_201331086.1	30.263	152	83	9	88	235	6	138	0.029	38.5	316	48.1013
732	coaA	WP_003617123.1	29.747	158	84	10	84	235	2	138	0.047	37.7	316	50
733	coaA	WP_016395746.1	30.519	154	80	10	88	235	6	138	0.057	37.7	316	48.7342
734	coaA	WP_052933566.1	30.519	154	80	10	88	235	6	138	0.058	37.7	316	48.7342
735	coaA	WP_191669096.1	30.519	154	80	10	88	235	6	138	0.061	37.4	316	48.7342
736	coaA	WP_118979466.1	29.87	154	81	10	88	235	6	138	0.061	37.4	316	48.7342
737	coaA	WP_002878025.1	30.519	154	80	10	88	235	6	138	0.067	37.4	316	48.7342
738	coaA	WP_003611466.1	30.519	154	80	10	88	235	6	138	0.072	37.4	316	48.7342
739	coaA	WP_086356172.1	29.371	143	74	10	99	235	17	138	0.099	37	316	45.2532
740	coaA	WP_057709428.1	29.221	154	82	10	88	235	6	138	0.12	36.6	316	48.7342
741	coaA	WP_057730827.1	26.744	172	103	9	99	267	18	169	0.12	36.6	316	54.4304
742	coaA	WP_003618754.1	29.221	154	82	10	88	235	6	138	0.17	36.2	316	48.7342
743	coaA	WP_152791011.1	28.571	175	95	10	99	267	18	168	0.21	35.8	316	55.3797
744	coaA	WP_050889693.1	29.87	154	81	10	88	235	6	138	0.21	35.8	316	48.7342
745	coaA	WP_009558085.1	28.369	141	78	8	99	235	18	139	0.25	35.8	316	44.6203
746	coaA	WP_008460904.1	28.369	141	78	8	99	235	18	139	0.26	35.8	316	44.6203
747	coaA	WP_110535216.1	26.744	172	103	9	99	267	18	169	0.29	35.4	316	54.4304
748	coaA	WP_014919220.1	26.744	172	103	9	99	267	18	169	0.3	35.4	316	54.4304
749	coaA	WP_173006390.1	26.946	167	99	9	99	262	18	164	0.34	35.4	316	52.8481
750	coaA	WP_002878021.1	28	175	96	10	99	267	18	168	0.4	35	316	55.3797
751	coaA	WP_050889694.1	29.371	143	74	9	99	235	18	139	0.42	35	316	45.2532
752	coaA	WP_147749022.1	29.371	143	74	9	99	235	18	139	0.43	35	316	45.2532
753	coaA	WP_003611453.1	29.371	143	74	9	99	235	18	139	0.47	35	316	45.2532
754	coaA	WP_201331085.1	30.07	143	73	9	99	235	18	139	0.49	34.7	316	45.2532
755	coaA	WP_003617126.1	26.437	174	100	9	99	267	18	168	0.51	34.7	316	55.0633
756	coaA	WP_014564665.1	29.371	143	74	9	99	235	18	139	0.52	34.7	316	45.2532
757	coaA	WP_095342025.1	25.581	172	105	9	99	267	18	169	0.55	34.7	316	54.4304
758	coaA	WP_013854540.1	25.581	172	105	9	99	267	18	169	0.66	34.3	316	54.4304
759	coaA	WP_118979465.1	29.371	143	73	9	99	235	18	138	0.69	34.3	316	45.2532
760	coaA	WP_003618756.1	29.371	143	74	9	99	235	18	139	0.88	33.9	316	45.2532
761	coaA	WP_003622588.1	29.371	143	74	9	99	235	18	139	1	33.9	316	45.2532
762	coaA	WP_087175914.1	26.163	172	104	9	99	267	18	169	1.1	33.9	316	54.4304
763	coaA	WP_056939416.1	26.163	172	106	9	99	267	18	171	1.5	33.5	316	54.4304
764	coaA	WP_025079895.1	26.457	223	134	10	88	300	7	209	1.6	33.1	316	70.5696
765	coaA	WP_013437392.1	26.163	172	106	9	99	267	18	171	1.9	33.1	316	54.4304
766	coaA	WP_154549146.1	28.947	152	85	9	88	235	7	139	1.9	33.1	316	48.1013
767	coaA	WP_201874099.1	26.286	175	100	10	99	267	18	169	2.1	32.7	316	55.3797
768	coaA	WP_168898803.1	24.706	85	53	2	90	163	55	139	2.2	32.3	316	26.8987
769	coaA	WP_188891432.1	25	172	106	9	99	267	18	169	2.4	32.7	316	54.4304
770	coaA	WP_154549147.1	28.571	140	79	8	99	235	18	139	2.4	32.7	316	44.3038
771	coaA	WP_056984924.1	25.581	172	107	9	99	267	18	171	3.7	32	316	54.4304
772	coaA	WP_025005431.1	25.581	172	107	9	99	267	18	171	3.9	32	316	54.4304
773	coaA	WP_025015580.1	25.581	172	107	9	99	267	18	171	4.3	32	316	54.4304
774	coaA	WP_202017794.1	25.581	172	107	9	99	267	18	171	5.2	31.6	316	54.4304
775	coaA	WP_204780829.1	25.581	172	107	9	99	267	18	171	5.3	31.6	316	54.4304
776	coaA	WP_103661525.1	25	172	106	8	99	267	18	169	5.9	31.6	316	54.4304
777	coaA	WP_008473708.1	26.144	153	93	7	99	248	18	153	6.8	31.2	316	48.4177
778	coaA	WP_133477209.1	30.556	72	42	2	19	82	313	384	8.7	31.6	316	22.7848
779	coaA	WP_072547072.1	27.429	175	97	10	99	267	18	168	9.2	30.8	316	55.3797
780	coaA	WP_151495466.1	25.581	172	105	9	99	267	15	166	9.3	30.8	316	54.4304
781	coaA	WP_005720822.1	25.581	172	105	9	99	267	18	169	9.4	30.8	316	54.4304
782	coaA	WP_013085991.1	25.581	172	105	9	99	267	18	169	10	30.8	316	54.4304
783	coaD	WP_043022387.1	45.455	154	84	0	5	158	4	157	1.19e-49	159	159	96.8553
784	coaD	WP_168850147.1	46.104	154	83	0	5	158	4	157	1.77e-47	154	159	96.8553
785	coaD	WP_003570185.1	47.17	159	83	1	2	159	3	161	2.05e-47	154	159	100
786	coaD	WP_168899363.1	45.455	154	84	0	5	158	4	157	2.76e-47	153	159	96.8553
787	coaD	WP_003565253.1	47.17	159	83	1	2	159	3	161	4.3e-47	153	159	100
788	coaD	WP_003605072.1	47.17	159	83	1	2	159	3	161	4.55e-47	153	159	100
789	coaD	WP_168902535.1	46.104	154	83	0	5	158	4	157	4.72e-47	152	159	96.8553
790	coaD	WP_107738620.1	46.452	155	83	0	5	159	4	158	5.19e-47	152	159	97.4843
791	coaD	WP_125750710.1	47.5	160	83	1	1	159	1	160	1.79e-46	151	159	100.629
792	coaD	WP_008469497.1	46.154	156	83	1	4	158	3	158	1.83e-45	149	159	98.1132
793	coaD	WP_005710128.1	44.654	159	87	1	2	159	3	161	2.09e-45	149	159	100
794	coaD	WP_060459158.1	46.154	156	83	1	4	158	2	157	2.13e-45	148	159	98.1132
795	coaD	WP_137630350.1	45.455	154	84	0	4	157	3	156	2.94e-44	145	159	96.8553
796	coaD	WP_122021605.1	44.231	156	86	1	4	158	3	158	4.56e-44	145	159	98.1132
797	coaD	WP_005685634.1	44.025	159	88	1	2	159	3	161	4.57e-44	145	159	100
798	coaD	WP_057198103.1	42.308	156	90	0	4	159	3	158	4.68e-44	145	159	98.1132
799	coaD	WP_153930586.1	42.038	157	91	0	3	159	2	158	7.59e-44	145	159	98.7421
800	coaD	WP_057717493.1	43.226	155	88	0	5	159	4	158	9.28e-44	144	159	97.4843
801	coaD	WP_163705207.1	42.038	157	91	0	3	159	2	158	9.33e-44	145	159	98.7421
802	coaD	WP_047677196.1	44.025	159	88	1	2	159	3	161	1.25e-43	144	159	100
803	coaD	WP_122018120.1	43.312	157	88	1	3	158	2	158	1.61e-43	144	159	98.7421
804	coaD	WP_060459528.1	42.581	155	88	1	5	158	4	158	2.24e-43	143	159	97.4843
805	coaD	WP_057768671.1	46.154	156	82	2	1	154	1	156	3.28e-43	143	159	98.1132
806	coaD	WP_003716873.1	41.026	156	92	0	3	158	2	157	3.76e-43	143	159	98.1132
807	coaD	WP_180870013.1	41.667	156	91	0	3	158	2	157	6.15e-43	142	159	98.1132
808	coaD	WP_169461976.1	42.308	156	90	0	3	158	2	157	7e-43	142	159	98.1132
809	coaD	WP_118906905.1	42.949	156	88	1	4	158	3	158	7.26e-43	142	159	98.1132
810	coaD	WP_063507387.1	42.581	155	88	1	5	158	4	158	7.42e-43	142	159	97.4843
811	coaD	WP_090091822.1	42.949	156	88	1	4	158	3	158	7.51e-43	142	159	98.1132
812	coaD	WP_009558485.1	43.871	155	86	1	5	158	4	158	1.55e-42	141	159	97.4843
813	coaD	WP_003668252.1	41.026	156	92	0	3	158	2	157	2.13e-42	141	159	98.1132
814	coaD	WP_006587197.1	43.396	159	87	2	4	159	3	161	2.18e-42	141	159	100
815	coaD	WP_168924271.1	45.333	150	82	0	5	154	4	153	2.41e-42	140	159	94.3396
816	coaD	WP_008463708.1	43.871	155	86	1	5	158	4	158	2.73e-42	140	159	97.4843
817	coaD	WP_154487387.1	43.871	155	86	1	5	158	4	158	2.73e-42	140	159	97.4843
818	coaD	WP_076462185.1	40.127	157	94	0	3	159	2	158	3.05e-42	141	159	98.7421
819	coaD	WP_039638970.1	43.396	159	89	1	2	159	3	161	3.98e-42	140	159	100
820	coaD	WP_004046825.1	42.484	153	87	1	4	155	2	154	4.43e-42	140	159	96.2264
821	coaD	WP_174794422.1	41.667	156	90	1	5	159	4	159	4.5e-42	140	159	98.1132
822	coaD	WP_122026007.1	41.667	156	90	1	5	159	4	159	4.6e-42	140	159	98.1132
823	coaD	WP_122058731.1	42.308	156	89	1	4	158	3	158	5e-42	140	159	98.1132
824	coaD	WP_003546847.1	43.226	155	87	1	5	158	4	158	5.56e-42	140	159	97.4843
825	coaD	WP_003644584.1	41.935	155	90	0	5	159	4	158	7.42e-42	139	159	97.4843
826	coaD	WP_198202441.1	41.667	156	90	1	5	159	4	159	8.1e-42	139	159	98.1132
827	coaD	WP_046324770.1	41.667	156	90	1	5	159	4	159	9.85e-42	139	159	98.1132
828	coaD	WP_003640809.1	41.935	155	90	0	5	159	4	158	1.05e-41	139	159	97.4843
829	coaD	WP_056969606.1	41.29	155	90	1	5	158	4	158	1.3e-41	139	159	97.4843
830	coaD	WP_110446040.1	41.667	156	90	1	5	159	4	159	1.49e-41	139	159	98.1132
831	coaD	WP_209686518.1	45.806	155	83	1	4	157	3	157	1.64e-41	139	159	97.4843
832	coaD	WP_198179337.1	42.308	156	89	1	5	159	4	159	1.89e-41	139	159	98.1132
833	coaD	WP_006351446.1	43.226	155	87	1	5	158	4	158	2.16e-41	138	159	97.4843
834	coaD	WP_006584550.1	41.558	154	87	2	4	154	3	156	2.88e-41	138	159	96.8553
835	coaD	WP_003686377.1	40.385	156	93	0	3	158	2	157	3.31e-41	138	159	98.1132
836	coaD	WP_056940547.1	41.935	155	89	1	5	158	4	158	1.04e-40	137	159	97.4843
837	coaD	WP_099974675.1	41.139	158	92	1	3	159	4	161	1.12e-40	137	159	99.3711
838	coaD	WP_103751556.1	41.935	155	89	1	5	158	4	158	1.25e-40	136	159	97.4843
839	coaD	WP_006738378.1	42.038	157	90	1	3	158	2	158	1.46e-40	136	159	98.7421
840	coaD	WP_046306766.1	41.935	155	89	1	5	158	4	158	1.67e-40	136	159	97.4843
841	coaD	WP_170088773.1	41.935	155	89	1	5	158	4	158	1.8e-40	136	159	97.4843
842	coaD	WP_025014360.1	41.29	155	90	1	5	158	4	158	1.88e-40	136	159	97.4843
843	coaD	WP_006735015.1	42.038	157	90	1	3	158	2	158	1.94e-40	136	159	98.7421
844	coaD	WP_013641751.1	41.935	155	89	1	5	158	4	158	1.96e-40	136	159	97.4843
845	coaD	WP_013437654.1	41.935	155	89	1	5	158	4	158	2.39e-40	135	159	97.4843
846	coaD	WP_056985483.1	41.935	155	89	1	5	158	4	158	2.47e-40	135	159	97.4843
847	coaD	WP_009559948.1	40.645	155	91	1	5	158	4	158	3.19e-40	135	159	97.4843
848	coaD	WP_122037544.1	40.645	155	91	1	5	158	4	158	4.27e-40	135	159	97.4843
849	coaD	WP_198194173.1	41.935	155	89	1	5	158	4	158	4.49e-40	135	159	97.4843
850	coaD	WP_122035046.1	42.581	155	88	1	5	158	4	158	5.83e-40	135	159	97.4843
851	coaD	WP_039919417.1	41.401	157	91	1	3	158	2	158	7.42e-40	134	159	98.7421
852	coaD	WP_006730720.1	41.401	157	91	1	3	158	2	158	7.92e-40	134	159	98.7421
853	coaD	WP_102878081.1	41.401	157	91	1	3	158	2	158	8.74e-40	134	159	98.7421
854	coaD	WP_187157879.1	41.935	155	89	1	5	158	4	158	1.04e-39	134	159	97.4843
855	coaD	WP_046332043.1	41.667	156	90	1	5	159	4	159	1.22e-39	134	159	98.1132
856	coaD	WP_045928024.1	41.026	156	91	1	5	159	4	159	1.26e-39	134	159	98.1132
857	coaD	WP_013086171.1	41.935	155	89	1	5	158	4	158	1.35e-39	134	159	97.4843
858	coaD	WP_117118039.1	42.308	156	89	1	4	158	3	158	1.42e-39	134	159	98.1132
859	coaD	WP_089145753.1	41.935	155	89	1	5	158	4	158	1.45e-39	134	159	97.4843
860	coaD	WP_034979324.1	41.026	156	91	1	5	159	4	159	1.68e-39	134	159	98.1132
861	coaD	WP_187160245.1	41.026	156	91	1	5	159	4	159	1.75e-39	134	159	98.1132
862	coaD	WP_060461865.1	41.935	155	89	1	5	158	4	158	1.89e-39	133	159	97.4843
863	coaD	WP_122052345.1	41.026	156	91	1	5	159	4	159	1.89e-39	133	159	98.1132
864	coaD	WP_057726406.1	41.935	155	89	1	5	158	4	158	1.95e-39	133	159	97.4843
865	coaD	WP_005722811.1	41.935	155	89	1	5	158	4	158	1.97e-39	133	159	97.4843
866	coaD	WP_005718880.1	41.935	155	89	1	5	158	4	158	1.99e-39	133	159	97.4843
867	coaD	WP_027825478.1	42.763	152	86	1	4	154	3	154	2.01e-39	133	159	95.5975
868	coaD	WP_109715433.1	41.29	155	90	1	5	158	4	158	2.35e-39	133	159	97.4843
869	coaD	WP_025005026.1	41.29	155	90	1	5	158	4	158	2.62e-39	133	159	97.4843
870	coaD	WP_098045843.1	41.29	155	90	1	5	158	4	158	2.65e-39	133	159	97.4843
871	coaD	WP_046327063.1	43.75	144	80	1	5	147	4	147	2.77e-39	133	159	90.566
872	coaD	WP_144355153.1	39.49	157	94	1	3	158	2	158	3.06e-39	133	159	98.7421
873	coaD	WP_172757792.1	42.038	157	88	2	5	158	4	160	3.12e-39	133	159	98.7421
874	coaD	WP_109918324.1	43.75	144	80	1	5	147	4	147	3.44e-39	133	159	90.566
875	coaD	WP_007125417.1	40.645	155	91	1	5	158	4	158	3.55e-39	132	159	97.4843
876	coaD	WP_201331764.1	41.667	156	90	1	5	159	4	159	3.58e-39	132	159	98.1132
877	coaD	WP_187159045.1	43.75	144	80	1	5	147	4	147	4.98e-39	132	159	90.566
878	coaD	WP_038522408.1	43.75	144	80	1	5	147	4	147	5.55e-39	132	159	90.566
879	coaD	WP_198211762.1	41.026	156	91	1	5	159	4	159	5.73e-39	132	159	98.1132
880	coaD	WP_103661885.1	45.139	144	78	1	5	147	4	147	6.26e-39	132	159	90.566
881	coaD	WP_198188663.1	41.935	155	89	1	5	158	4	158	8.67e-39	132	159	97.4843
882	coaD	WP_074425433.1	41.29	155	90	1	5	158	4	158	8.96e-39	132	159	97.4843
883	coaD	WP_153245758.1	39.744	156	93	1	5	159	4	159	1.23e-38	131	159	98.1132
884	coaD	WP_003628075.1	39.744	156	93	1	5	159	4	159	1.26e-38	131	159	98.1132
885	coaD	WP_172985223.1	39.744	156	93	1	5	159	4	159	1.27e-38	131	159	98.1132
886	coaD	WP_014564776.1	42.038	157	88	2	5	158	4	160	1.35e-38	131	159	98.7421
887	coaD	WP_035175864.1	42.038	157	88	2	5	158	4	160	1.51e-38	131	159	98.7421
888	coaD	WP_089151049.1	39.216	153	92	1	4	155	2	154	1.84e-38	131	159	96.2264
889	coaD	WP_023488673.1	39.869	153	91	1	4	155	2	154	1.98e-38	131	159	96.2264
890	coaD	WP_025283472.1	39.744	156	93	1	5	159	4	159	2.14e-38	131	159	98.1132
891	coaD	WP_035169565.1	41.401	157	89	2	5	158	4	160	2.36e-38	130	159	98.7421
892	coaD	WP_011475856.1	40.127	157	92	2	4	158	2	158	2.94e-38	130	159	98.7421
893	coaD	WP_203631032.1	41.176	153	90	0	6	158	5	157	3.03e-38	130	159	96.2264
894	coaD	WP_195923134.1	39.216	153	92	1	4	155	2	154	3.13e-38	130	159	96.2264
895	coaD	WP_060464363.1	38.562	153	93	1	4	155	2	154	3.2e-38	130	159	96.2264
896	coaD	WP_003611390.1	41.401	157	89	2	5	158	4	160	4.68e-38	130	159	98.7421
897	coaD	WP_105451112.1	39.61	154	93	0	5	158	4	157	5.45e-38	130	159	96.8553
898	coaD	WP_089119792.1	42.038	157	88	2	5	158	4	160	5.45e-38	130	159	98.7421
899	coaD	WP_152723469.1	39.103	156	94	1	5	159	4	159	5.82e-38	130	159	98.1132
900	coaD	WP_172982093.1	39.103	156	94	1	5	159	4	159	6.78e-38	129	159	98.1132
901	coaD	WP_003617502.1	40.764	157	90	2	5	158	4	160	7e-38	129	159	98.7421
902	coaD	WP_105448604.1	39.61	154	93	0	5	158	4	157	7.15e-38	129	159	96.8553
903	coaD	WP_052933613.1	40.764	157	90	2	5	158	4	160	7.31e-38	129	159	98.7421
904	coaD	WP_057809717.1	40	155	92	1	5	158	4	158	7.47e-38	129	159	97.4843
905	coaD	WP_173009676.1	39.103	156	94	1	5	159	2	157	7.61e-38	129	159	98.1132
906	coaD	WP_003627939.1	39.103	156	94	1	5	159	4	159	8.9e-38	129	159	98.1132
907	coaD	WP_013854300.1	40.645	155	91	1	5	158	4	158	1.16e-37	129	159	97.4843
908	coaD	WP_004042814.1	40	155	92	1	5	158	4	158	1.4e-37	129	159	97.4843
909	coaD	WP_138464029.1	40.764	157	90	2	5	158	4	160	1.44e-37	129	159	98.7421
910	coaD	WP_041813252.1	41.401	157	89	2	5	158	4	160	1.5e-37	129	159	98.7421
911	coaD	WP_133464194.1	39.216	153	92	1	4	155	2	154	1.64e-37	129	159	96.2264
912	coaD	WP_002879090.1	40.127	157	91	2	5	158	4	160	2.37e-37	128	159	98.7421
913	coaD	WP_153938745.1	41.667	156	90	1	4	158	3	158	2.63e-37	128	159	98.1132
914	coaD	WP_196246224.1	40.625	160	94	1	1	159	2	161	2.75e-37	128	159	100.629
915	coaD	WP_072547184.1	40.127	157	91	2	5	158	4	160	3.54e-37	127	159	98.7421
916	coaD	WP_135960205.1	39.355	155	93	1	5	158	4	158	3.7e-37	127	159	97.4843
917	coaD	WP_005719776.1	38.562	153	93	1	4	155	2	154	4.26e-37	127	159	96.2264
918	coaD	WP_172999362.1	38.462	156	95	1	5	159	4	159	4.6e-37	127	159	98.1132
919	coaD	WP_210144658.1	41.026	156	91	1	4	158	3	158	6.92e-37	127	159	98.1132
920	coaD	WP_057719395.1	41.026	156	91	1	4	158	3	158	1.12e-36	126	159	98.1132
921	coaD	WP_154546958.1	42.038	157	88	2	5	158	4	160	1.69e-36	126	159	98.7421
922	coaD	WP_094503647.1	41.026	156	91	1	4	158	3	158	1.74e-36	126	159	98.1132
923	coaD	WP_094498480.1	40.385	156	92	1	4	158	3	158	2.14e-36	125	159	98.1132
924	coaD	WP_011161860.1	41.667	156	90	1	4	158	3	158	2.6e-36	125	159	98.1132
925	coaD	WP_057797155.1	38.889	144	87	1	5	147	4	147	2.74e-36	125	159	90.566
926	coaD	WP_094517235.1	40.385	156	92	1	4	158	3	158	3e-36	125	159	98.1132
927	coaD	WP_003648626.1	41.026	156	91	1	4	158	3	158	3.68e-36	125	159	98.1132
928	coaD	WP_025079986.1	37.821	156	96	1	5	159	4	159	3.78e-36	125	159	98.1132
929	coaD	WP_077958796.1	41.026	156	91	1	4	158	3	158	3.88e-36	125	159	98.1132
930	coaD	WP_004894300.1	41.026	156	91	1	4	158	3	158	5.38e-36	125	159	98.1132
931	coaD	WP_095076883.1	40.764	157	92	1	4	159	3	159	1.18e-35	124	159	98.7421
932	coaD	WP_163596791.1	37.908	153	94	1	4	155	2	154	1.21e-35	124	159	96.2264
933	coaD	WP_127835887.1	41.026	156	91	1	4	158	3	158	1.31e-35	124	159	98.1132
934	coaD	WP_004897556.1	41.026	156	91	1	4	158	3	158	1.48e-35	124	159	98.1132
935	coaD	WP_087285282.1	41.026	156	91	1	4	158	3	158	1.49e-35	124	159	98.1132
936	coaD	WP_095669514.1	40.385	156	92	1	4	158	3	158	1.59e-35	124	159	98.1132
937	coaD	WP_023599722.1	41.026	156	91	1	4	158	3	158	2.33e-35	123	159	98.1132
938	coaD	WP_012846341.1	41.026	156	91	1	4	158	3	158	2.46e-35	123	159	98.1132
939	coaD	WP_049149737.1	40.385	156	92	1	4	158	3	158	3.52e-35	122	159	98.1132
940	coaD	WP_145930451.1	40.385	156	92	1	4	158	3	158	4.33e-35	122	159	98.1132
941	coaD	WP_155692468.1	40.385	156	92	1	4	158	3	158	7.62e-35	122	159	98.1132
942	coaD	WP_003647128.1	40.385	156	92	1	4	158	3	158	9.06e-35	122	159	98.1132
943	coaD	WP_198176059.1	37.888	161	97	2	2	159	4	164	4.04e-34	120	159	101.258
944	coaD	WP_056987836.1	36.424	151	95	1	5	154	4	154	5.93e-34	119	159	94.9686
945	coaD	WP_046316597.1	35.583	163	97	3	1	157	1	161	1e-29	108	159	102.516
946	coaD	WP_202018394.1	40.336	119	70	1	41	158	10	128	5.35e-25	95.9	159	74.8428
947	coaD	WP_176270942.1	41.86	86	50	0	73	158	7	92	8.9e-17	73.9	159	54.0881
948	coaD	WP_040473428.1	33.962	106	69	1	50	154	1	106	9.83e-15	68.9	159	66.6667
949	coaD	WP_176270601.1	45.455	66	34	1	5	68	4	69	1.53e-14	67.4	159	41.5094
950	coaD	WP_191668918.1	43.939	66	35	1	5	68	4	69	2.81e-14	66.6	159	41.5094
951	coaD	WP_040473429.1	44.186	43	24	0	5	47	4	46	1.64e-10	56.2	159	27.044
952	coaD	WP_144771111.1	48.718	39	20	0	4	42	3	41	4.55e-08	49.7	159	24.5283
953	coaD	WP_202018564.1	46.512	43	23	0	5	47	4	46	5.47e-08	49.7	159	27.044
954	coaD	WP_070447439.1	37.313	67	40	1	12	78	157	221	2.2e-05	46.2	159	42.1384
955	coaD	WP_003646390.1	38.333	60	31	1	3	56	2	61	5.68e-05	43.5	159	37.7358
956	coaD	WP_180870649.1	37.313	67	40	1	12	78	155	219	8.16e-05	44.7	159	42.1384
957	coaD	WP_180869624.1	36.667	60	32	1	3	56	2	61	0.000152	42.7	159	37.7358
958	coaD	WP_009558145.1	38.333	60	31	1	3	56	2	61	0.000178	42.4	159	37.7358
959	coaD	WP_008460463.1	38.333	60	31	1	3	56	2	61	0.000195	42.4	159	37.7358
960	coaD	WP_025896504.1	38.333	60	31	1	3	56	2	61	0.000197	42.4	159	37.7358
961	coaD	WP_050890682.1	38.333	60	31	1	3	56	2	61	0.000223	42.4	159	37.7358
962	coaD	WP_035175387.1	36.667	60	32	1	3	56	2	61	0.000406	41.6	159	37.7358
963	coaD	WP_154549361.1	36.667	60	32	1	3	56	2	61	0.000718	40.8	159	37.7358
964	coaD	WP_011678597.1	36.667	60	32	1	3	56	2	61	0.001	40.8	159	37.7358
965	coaD	WP_191669678.1	36.667	60	32	1	3	56	2	61	0.001	40.4	159	37.7358
966	coaD	WP_003616083.1	36.667	60	32	1	3	56	2	61	0.001	40.4	159	37.7358
967	coaD	WP_004560884.1	36.667	60	32	1	3	56	2	61	0.001	40.4	159	37.7358
968	coaD	WP_147749720.1	36.667	60	32	1	3	56	2	61	0.001	40.4	159	37.7358
969	coaD	WP_118980057.1	36.667	60	32	1	3	56	2	61	0.001	40.4	159	37.7358
970	coaD	WP_013355354.1	37.313	67	40	1	12	78	159	223	0.001	41.2	159	42.1384
971	coaD	WP_003645518.1	37.313	67	40	1	12	78	159	223	0.001	41.2	159	42.1384
972	coaD	WP_011544237.1	36.667	60	32	1	3	56	2	61	0.002	40	159	37.7358
973	coaD	WP_077301327.1	36.667	60	32	1	3	56	2	61	0.002	40	159	37.7358
974	coaD	WP_002879377.1	36.667	60	32	1	3	56	2	61	0.002	40	159	37.7358
975	coaD	WP_201330489.1	35	60	33	1	3	56	2	61	0.002	39.7	159	37.7358
976	coaD	WP_015825303.1	35.821	67	41	1	12	78	159	223	0.002	40.4	159	42.1384
977	coaD	WP_176270607.1	35	60	33	1	3	56	2	61	0.002	39.7	159	37.7358
978	coaD	WP_098043424.1	33.898	59	34	1	3	56	2	60	0.003	38.9	159	37.1069
979	coaD	WP_089150701.1	33.898	59	34	1	3	56	2	60	0.004	38.5	159	37.1069
980	coaD	WP_172476068.1	33.898	59	34	1	3	56	2	60	0.004	38.5	159	37.1069
981	coaD	WP_057799153.1	37.313	67	40	1	12	78	159	223	0.006	38.9	159	42.1384
982	coaD	WP_077301260.1	33.333	60	34	1	3	56	2	61	0.008	38.1	159	37.7358
983	coaD	WP_144355376.1	34.328	67	42	1	12	78	159	223	0.012	38.1	159	42.1384
984	coaD	WP_035159808.1	32.836	67	43	1	12	78	157	221	0.014	38.1	159	42.1384
985	coaD	WP_098046801.1	32.836	67	43	1	12	78	157	221	0.014	38.1	159	42.1384
986	coaD	WP_153930491.1	32.836	67	43	1	12	78	157	221	0.018	37.7	159	42.1384
987	coaD	WP_202018324.1	33.333	63	40	1	12	74	159	219	0.02	37.7	159	39.6226
988	coaD	WP_191668574.1	32.836	67	43	1	12	78	157	221	0.021	37.7	159	42.1384
989	coaD	WP_101885663.1	21.023	176	99	6	12	152	159	329	0.021	37.4	159	110.692
990	coaD	WP_005720310.1	21.023	176	99	6	12	152	159	329	0.022	37.4	159	110.692
991	coaD	WP_025015557.1	33.333	63	40	1	12	74	159	219	0.023	37.4	159	39.6226
992	coaD	WP_063507486.1	35.821	67	41	1	12	78	159	223	0.025	37.4	159	42.1384
993	coaD	WP_206487615.1	35.821	67	41	1	12	78	159	223	0.025	37.4	159	42.1384
994	coaD	WP_170073834.1	35.821	67	41	1	12	78	159	223	0.026	37.4	159	42.1384
995	coaD	WP_068813774.1	20.455	176	100	6	12	152	159	329	0.032	37	159	110.692
996	coaD	WP_180808104.1	20.455	176	100	6	12	152	159	329	0.033	37	159	110.692
997	coaD	WP_198566477.1	20.455	176	100	6	12	152	159	329	0.033	37	159	110.692
998	coaD	WP_005722916.1	20.455	176	100	6	12	152	159	329	0.033	37	159	110.692
999	coaD	WP_013086263.1	20.455	176	100	6	12	152	159	329	0.033	37	159	110.692
1000	coaD	WP_060462585.1	20.455	176	100	6	12	152	159	329	0.034	37	159	110.692
1001	coaD	WP_148238432.1	20.455	176	100	6	12	152	159	329	0.034	37	159	110.692
1002	coaD	WP_007125485.1	31.746	63	41	1	12	74	159	219	0.034	37	159	39.6226
1003	coaD	WP_005726917.1	20.455	176	100	6	12	152	159	329	0.034	37	159	110.692
1004	coaD	WP_060463028.1	20.455	176	100	6	12	152	159	329	0.035	37	159	110.692
1005	coaD	WP_198567458.1	20.455	176	100	6	12	152	159	329	0.035	37	159	110.692
1006	coaD	WP_131501122.1	20.455	176	100	6	12	152	159	329	0.039	36.6	159	110.692
1007	coaD	WP_151495375.1	20.455	176	100	6	12	152	159	329	0.046	36.6	159	110.692
1008	coaD	WP_191451086.1	33.333	63	40	1	12	74	158	218	0.051	36.2	159	39.6226
1009	coaD	WP_163705261.1	28.358	67	46	1	12	78	157	221	0.052	36.2	159	42.1384
1010	coaD	WP_025005794.1	33.333	63	40	1	12	74	158	218	0.052	36.2	159	39.6226
1011	coaD	WP_122018275.1	34.921	63	39	1	12	74	159	219	0.055	36.2	159	39.6226
1012	coaD	WP_169462060.1	34.328	67	42	1	12	78	160	224	0.055	36.2	159	42.1384
1013	coaD	WP_195922477.1	31.746	63	41	1	12	74	159	219	0.059	36.2	159	39.6226
1014	coaD	WP_198563231.1	30.159	63	42	1	12	74	159	219	0.083	35.8	159	39.6226
1015	coaD	WP_025013102.1	27.692	65	45	1	12	76	152	214	0.095	35.4	159	40.8805
1016	coaD	WP_025080688.1	32.836	67	43	1	12	78	159	223	0.11	35.4	159	42.1384
1017	coaD	WP_057811012.1	34.328	67	42	1	12	78	159	223	0.11	35.4	159	42.1384
1018	coaD	WP_203630703.1	31.481	54	32	1	3	51	2	55	0.13	34.3	159	33.9623
1019	coaD	WP_090093597.1	37.838	37	23	0	3	39	2	38	0.15	34.3	159	23.2704
1020	coaD	WP_003547009.1	30.159	63	42	1	12	74	159	219	0.15	35	159	39.6226
1021	coaD	WP_015613348.1	30.159	63	42	1	12	74	159	219	0.15	35	159	39.6226
1022	coaD	WP_070650088.1	27.692	65	45	1	12	76	152	214	0.19	34.7	159	40.8805
1023	coaD	WP_152724238.1	31.746	63	41	1	12	74	158	218	0.19	34.7	159	39.6226
1024	coaD	WP_054832832.1	19.886	176	101	6	12	152	159	329	0.19	34.7	159	110.692
1025	coaD	WP_013854236.1	31.746	63	41	1	12	74	159	219	0.2	34.7	159	39.6226
1026	coaD	WP_172982947.1	31.746	63	41	1	12	74	158	218	0.2	34.7	159	39.6226
1027	coaD	WP_172995956.1	31.746	63	41	1	12	74	158	218	0.2	34.7	159	39.6226
1028	coaD	WP_198565091.1	19.886	176	101	6	12	152	159	329	0.2	34.7	159	110.692
1029	coaD	WP_009560197.1	32.836	67	43	1	12	78	159	223	0.21	34.7	159	42.1384
1030	coaD	WP_054640101.1	31.746	63	41	1	12	74	159	219	0.21	34.7	159	39.6226
1031	coaD	WP_125978615.1	28.571	63	43	1	12	74	159	219	0.21	34.7	159	39.6226
1032	coaD	WP_008472927.1	37.838	37	23	0	3	39	2	38	0.22	33.5	159	23.2704
1033	coaD	WP_003643222.1	30.508	59	36	1	3	56	2	60	0.22	33.5	159	37.1069
1034	coaD	WP_087235596.1	31.746	63	41	1	12	74	158	218	0.23	34.3	159	39.6226
1035	coaD	WP_122058865.1	34.921	63	39	1	12	74	159	219	0.23	34.3	159	39.6226
1036	coaD	WP_090092044.1	34.921	63	39	1	12	74	159	219	0.24	34.3	159	39.6226
1037	coaD	WP_118897853.1	34.921	63	39	1	12	74	159	219	0.24	34.3	159	39.6226
1038	coaD	WP_122021715.1	34.921	63	39	1	12	74	159	219	0.24	34.3	159	39.6226
1039	coaD	WP_089137219.1	31.481	54	32	1	3	51	2	55	0.25	33.5	159	33.9623
1040	coaD	WP_191335580.1	31.746	63	41	1	12	74	158	218	0.25	34.3	159	39.6226
1041	coaD	WP_118896539.1	34.921	63	39	1	12	74	159	219	0.25	34.3	159	39.6226
1042	coaD	WP_118906851.1	34.921	63	39	1	12	74	159	219	0.25	34.3	159	39.6226
1043	coaD	WP_168924865.1	29.63	54	33	1	3	51	2	55	0.25	33.5	159	33.9623
1044	coaD	WP_122024691.1	34.921	63	39	1	12	74	159	219	0.25	34.3	159	39.6226
1045	coaD	WP_027825122.1	35.135	37	24	0	3	39	2	38	0.26	33.5	159	23.2704
1046	coaD	WP_006736363.1	35.135	37	24	0	3	39	2	38	0.26	33.5	159	23.2704
1047	coaD	WP_105448118.1	31.481	54	32	1	3	51	2	55	0.26	33.5	159	33.9623
1048	coaD	WP_006729611.1	35.135	37	24	0	3	39	2	38	0.28	33.5	159	23.2704
1049	coaD	WP_172985257.1	31.746	63	41	1	12	74	158	218	0.29	34.3	159	39.6226
1050	coaD	WP_103660708.1	32.836	67	43	1	12	78	159	223	0.29	34.3	159	42.1384
1051	coaD	WP_047678170.1	24.615	65	47	1	12	76	152	214	0.3	34.3	159	40.8805
1052	coaD	WP_205840686.1	31.746	63	41	1	12	74	158	218	0.3	34.3	159	39.6226
1053	coaD	WP_127796352.1	32.836	67	43	1	12	78	159	223	0.3	34.3	159	42.1384
1054	coaD	WP_006730627.1	35.135	37	24	0	3	39	2	38	0.3	33.1	159	23.2704
1055	coaD	WP_009558987.1	35.135	37	24	0	3	39	2	38	0.31	33.1	159	23.2704
1056	coaD	WP_005717144.1	24.615	65	47	1	12	76	152	214	0.31	33.9	159	40.8805
1057	coaD	WP_008474239.1	32.836	67	43	1	12	78	159	223	0.32	33.9	159	42.1384
1058	coaD	WP_004044973.1	32.836	67	43	1	12	78	159	223	0.33	33.9	159	42.1384
1059	coaD	WP_125754418.1	29.126	103	69	2	12	113	151	250	0.33	33.9	159	64.7799
1060	coaD	WP_005692996.1	24.615	65	47	1	12	76	152	214	0.35	33.9	159	40.8805
1061	coaD	WP_122017802.1	35.135	37	24	0	3	39	2	38	0.36	33.1	159	23.2704
1062	coaD	WP_005686022.1	24.615	65	47	1	12	76	152	214	0.37	33.9	159	40.8805
1063	coaD	WP_003595020.1	30.769	65	43	2	12	76	152	214	0.38	33.9	159	40.8805
1064	coaD	WP_064460617.1	24.615	65	47	1	12	76	152	214	0.38	33.9	159	40.8805
1065	coaD	WP_070551223.1	24.615	65	47	1	12	76	152	214	0.39	33.9	159	40.8805
1066	coaD	WP_160811125.1	35.135	37	24	0	3	39	2	38	0.39	32.7	159	23.2704
1067	coaD	WP_007125083.1	35.135	37	24	0	3	39	2	38	0.39	32.7	159	23.2704
1068	coaD	WP_005727197.1	35.135	37	24	0	3	39	2	38	0.39	32.7	159	23.2704
1069	coaD	WP_005720918.1	35.135	37	24	0	3	39	2	38	0.4	32.7	159	23.2704
1070	coaD	WP_057797016.1	35.135	37	24	0	3	39	2	38	0.4	32.7	159	23.2704
1071	coaD	WP_013437345.1	35.135	37	24	0	3	39	2	38	0.4	32.7	159	23.2704
1072	coaD	WP_068813867.1	35.135	37	24	0	3	39	2	38	0.41	32.7	159	23.2704
1073	coaD	WP_105448146.1	31.481	54	32	1	3	51	2	55	0.49	32.7	159	33.9623
1074	coaD	WP_105452632.1	31.481	54	32	1	3	51	2	55	0.54	32.3	159	33.9623
1075	coaD	WP_012491724.1	30.769	65	43	2	12	76	152	214	0.67	33.1	159	40.8805
1076	coaD	WP_144355704.1	35.135	37	24	0	3	39	2	38	0.68	32.3	159	23.2704
1077	coaD	WP_170073666.1	32.432	37	25	0	3	39	2	38	0.7	32.3	159	23.2704
1078	coaD	WP_056969996.1	32.432	37	25	0	3	39	2	38	0.72	32	159	23.2704
1079	coaD	WP_198194924.1	32.432	37	25	0	3	39	2	38	0.86	32	159	23.2704
1080	coaD	WP_006585657.1	32.432	37	25	0	3	39	2	38	0.89	32	159	23.2704
1081	coaD	WP_209687154.1	32.432	37	25	0	3	39	2	38	0.9	32	159	23.2704
1082	coaD	WP_025079862.1	35.135	37	24	0	3	39	2	38	0.9	32	159	23.2704
1083	coaD	WP_172998301.1	32.432	37	25	0	3	39	2	38	0.92	32	159	23.2704
1084	coaD	WP_011668269.1	31.481	54	32	1	3	51	2	55	0.93	32	159	33.9623
1085	coaD	WP_046306118.1	32.432	37	25	0	3	39	2	38	0.93	32	159	23.2704
1086	coaD	WP_063486862.1	27.778	54	34	1	3	51	2	55	0.94	32	159	33.9623
1087	coaD	WP_074426368.1	32.432	37	25	0	3	39	2	38	0.96	32	159	23.2704
1088	coaD	WP_109715167.1	32.432	37	25	0	3	39	2	38	0.98	32	159	23.2704
1089	coaD	WP_173006937.1	32.432	37	25	0	3	39	2	38	1	31.6	159	23.2704
1090	coaD	WP_024748095.1	29.63	54	33	1	3	51	2	55	1	32	159	33.9623
1091	coaD	WP_025005397.1	32.432	37	25	0	3	39	2	38	1	31.6	159	23.2704
1092	coaD	WP_103753073.1	32.432	37	25	0	3	39	2	38	1	31.6	159	23.2704
1093	coaD	WP_098036679.1	32.432	37	25	0	3	39	2	38	1.1	31.6	159	23.2704
1094	coaD	WP_003633007.1	32.432	37	25	0	3	39	2	38	1.1	31.6	159	23.2704
1095	coaD	WP_014919264.1	32.432	37	25	0	3	39	2	38	1.1	31.6	159	23.2704
[truncated: 28,930 more rows]
