# Supplementary material for: In Silico Prediction and Prioritization of Novel Selective Antimicrobial Drug Targets in Escherichia coli
Source: Antibiotics (Basel). 2021 May 25;10(6):632. doi: 10.3390/antibiotics10060632 (PMC8229198; doi:10.3390/antibiotics10060632)
Supplement: Supplementary file 1 [file antibiotics-10-00632-s001.zip › Suppl Mat/Suppl Mat 9 Bifidobacterium BLAST results.xlsx]

## Sheet: Over cut-off
	% alignment	bitscore	evalue	gapopen	length	mismatch	% id	prot length	qend	qseqid	qstart	send	sseqid	sstart
745	97.5477	97.4	2.36e-21	12	358	224	27.933	367	356	asd	3	337	WP_126030454.1	10
746	97.5477	97.4	2.51e-21	12	358	224	27.933	367	356	asd	3	337	WP_093961257.1	10
747	97.5477	95.5	1e-20	12	358	225	27.654	367	356	asd	3	337	WP_140557436.1	10
748	97.5477	95.1	1.44e-20	12	358	224	27.933	367	356	asd	3	337	WP_152581813.1	10
749	97.5477	94.4	2.9e-20	11	358	225	27.654	367	356	asd	3	337	WP_100511628.1	10
750	97.5477	93.6	6.43e-20	12	358	224	27.933	367	356	asd	3	337	WP_101614913.1	10
751	97.5477	93.2	7.65e-20	12	358	226	27.374	367	356	asd	3	337	WP_094663185.1	10
752	98.6376	92.8	1.15e-19	13	362	218	28.177	367	356	asd	3	337	WP_163227357.1	10
753	97.5477	92.4	1.52e-19	12	358	225	27.654	367	356	asd	3	337	WP_100512332.1	10
754	97.5477	92.4	1.55e-19	12	358	225	27.654	367	356	asd	3	337	WP_109137606.1	10
755	97.5477	92	1.69e-19	12	358	225	27.654	367	356	asd	3	337	WP_095614757.1	10
756	98.0926	92	1.81e-19	12	360	226	26.667	367	356	asd	3	337	WP_024463258.1	10
757	97.5477	91.3	3.05e-19	12	358	227	27.095	367	356	asd	3	337	WP_150395195.1	10
758	98.0926	91.3	3.57e-19	13	360	225	26.944	367	356	asd	3	337	WP_044087583.1	10
759	99.455	90.9	4.45e-19	15	365	211	29.041	367	356	asd	3	337	WP_004218522.1	10
760	99.455	90.9	5.2e-19	15	365	211	29.041	367	356	asd	3	337	WP_129855123.1	10
761	98.0926	90.9	5.25e-19	13	360	224	27.222	367	356	asd	3	337	WP_022861220.1	10
762	98.3651	90.5	7.01e-19	14	361	220	27.978	367	356	asd	3	337	WP_130078923.1	10
763	97.8202	90.5	7.43e-19	12	359	227	26.741	367	356	asd	3	337	WP_072726996.1	10
764	97.5477	90.1	8.09e-19	12	358	225	27.654	367	356	asd	3	337	WP_026644758.1	10
765	97.8202	90.1	8.58e-19	12	359	227	26.741	367	356	asd	3	337	WP_094637579.1	10
766	99.455	89.7	1.19e-18	15	365	212	28.767	367	356	asd	3	337	WP_052831217.1	10
767	99.455	89.7	1.2e-18	15	365	212	28.767	367	356	asd	3	337	WP_052825061.1	10
768	97.5477	89.7	1.31e-18	13	358	226	27.374	367	356	asd	3	337	WP_126031762.1	10
769	99.455	89.4	1.65e-18	15	365	212	28.767	367	356	asd	3	337	WP_065523699.1	10
770	98.9101	88.6	2.8e-18	13	363	219	27.548	367	356	asd	3	343	WP_198217285.1	16
771	97.5477	88.6	3.3e-18	12	358	226	27.374	367	356	asd	3	337	WP_095613313.1	10
772	99.455	88.6	3.36e-18	15	365	213	28.493	367	356	asd	3	337	WP_014697152.1	10
773	97.5477	88.6	3.52e-18	12	358	226	27.374	367	356	asd	3	337	WP_099721067.1	10
774	97.5477	87.4	7.16e-18	13	358	226	27.374	367	356	asd	3	337	WP_129858771.1	10
775	98.9101	86.7	1.25e-17	13	363	221	26.997	367	356	asd	3	337	WP_155588436.1	10
776	98.9101	87	1.26e-17	13	363	220	27.273	367	356	asd	3	343	WP_015022546.1	16
777	97.5477	86.7	1.44e-17	13	358	226	27.374	367	356	asd	3	337	WP_129912684.1	10
778	97.5477	86.7	1.5e-17	13	358	226	27.374	367	356	asd	3	337	WP_129989763.1	10
779	97.8202	86.3	1.69e-17	12	359	227	26.741	367	356	asd	3	337	WP_094694299.1	10
780	97.5477	86.3	1.78e-17	13	358	226	27.374	367	356	asd	3	337	WP_095507378.1	10
781	98.9101	86.3	1.86e-17	13	363	221	26.997	367	356	asd	3	343	WP_110417730.1	16
782	97.5477	86.3	1.94e-17	13	358	226	27.374	367	356	asd	3	337	WP_129966113.1	10
783	98.0926	86.3	1.99e-17	13	360	227	26.389	367	356	asd	3	337	WP_033513028.1	10
784	97.5477	86.3	2.01e-17	13	358	226	27.374	367	356	asd	3	337	WP_129894952.1	10
785	97.5477	86.3	2.03e-17	13	358	226	27.374	367	356	asd	3	337	WP_026644142.1	10
786	97.5477	86.3	2.23e-17	13	358	226	27.374	367	356	asd	3	337	WP_101428236.1	10
787	97.5477	86.3	2.23e-17	12	358	227	27.095	367	356	asd	3	337	WP_024541657.1	10
788	97.5477	86.3	2.23e-17	13	358	226	27.374	367	356	asd	3	337	WP_129863912.1	10
789	97.5477	85.9	2.28e-17	13	358	226	27.374	367	356	asd	3	337	WP_129913954.1	10
790	98.9101	86.3	2.34e-17	13	363	221	26.997	367	356	asd	3	343	WP_198229745.1	16
791	97.5477	85.9	2.6e-17	13	358	226	27.374	367	356	asd	3	337	WP_129916650.1	10
792	98.0926	85.9	2.63e-17	13	360	227	26.389	367	356	asd	3	337	WP_123644385.1	10
793	97.5477	85.9	2.65e-17	13	358	226	27.374	367	356	asd	3	337	WP_101455964.1	10
794	97.8202	85.5	3.21e-17	12	359	231	25.627	367	356	asd	3	340	WP_091846947.1	13
795	98.9101	85.5	4.02e-17	13	363	221	26.997	367	356	asd	3	343	WP_044097737.1	16
796	98.9101	85.1	4.68e-17	13	363	221	26.997	367	356	asd	3	343	WP_198191261.1	16
797	97.8202	85.1	4.7e-17	12	359	227	26.741	367	356	asd	3	337	WP_033494574.1	10
798	98.3651	85.1	5.42e-17	14	361	223	27.147	367	356	asd	3	337	WP_022860371.1	10
799	98.9101	85.1	5.5e-17	13	363	221	26.997	367	356	asd	3	343	WP_110413525.1	16
800	97.5477	84.7	5.74e-17	13	358	227	27.095	367	356	asd	3	337	WP_101430060.1	10
801	98.9101	84.7	6.65e-17	13	363	221	26.997	367	356	asd	3	343	WP_110425885.1	16
802	98.9101	84.7	6.91e-17	13	363	221	26.997	367	356	asd	3	343	WP_144084926.1	16
803	97.5477	84.7	6.94e-17	13	358	227	27.095	367	356	asd	3	337	WP_022858110.1	10
804	98.9101	84.7	6.98e-17	13	363	221	26.997	367	356	asd	3	343	WP_198199529.1	16
805	98.0926	84.7	7.08e-17	12	360	227	26.389	367	356	asd	3	337	WP_033520943.1	10
806	98.9101	84.7	7.46e-17	13	363	221	26.997	367	356	asd	3	343	WP_121912896.1	16
807	98.9101	84.7	7.67e-17	13	363	221	26.997	367	356	asd	3	343	WP_101432974.1	16
808	98.9101	84.7	7.82e-17	13	363	221	26.997	367	356	asd	3	343	WP_198178383.1	16
809	97.8202	84.3	7.86e-17	13	359	228	26.462	367	356	asd	3	337	WP_026642389.1	10
810	98.9101	84.3	8.12e-17	13	363	221	26.997	367	356	asd	3	343	WP_198183158.1	16
811	98.9101	84.3	8.28e-17	13	363	221	26.997	367	356	asd	3	343	WP_144177773.1	16
812	98.9101	84.3	1.04e-16	13	363	221	26.997	367	356	asd	3	343	WP_046323461.1	16
813	98.9101	84.3	1.06e-16	13	363	222	26.722	367	356	asd	3	343	WP_211119924.1	16
814	98.9101	84	1.24e-16	13	363	221	26.997	367	356	asd	3	343	WP_121914970.1	16
815	98.9101	84	1.28e-16	13	363	221	26.997	367	356	asd	3	343	WP_198177182.1	16
816	98.9101	83.6	1.61e-16	13	363	221	26.997	367	356	asd	3	343	WP_154312908.1	16
817	98.9101	83.6	1.89e-16	13	363	222	26.722	367	356	asd	3	343	WP_082067744.1	16
818	98.9101	83.6	1.98e-16	13	363	222	26.722	367	356	asd	3	343	WP_024626970.1	16
819	98.9101	83.2	2.24e-16	13	363	221	26.997	367	356	asd	3	343	WP_198205776.1	16
820	98.0926	82.8	3.09e-16	13	360	225	26.944	367	356	asd	3	343	WP_110452744.1	16
821	98.9101	82.4	4.22e-16	13	363	221	26.997	367	356	asd	3	343	WP_045935861.1	16
822	98.6376	82	4.94e-16	13	362	223	26.796	367	356	asd	3	337	WP_006295464.1	10
823	98.6376	80.9	1.33e-15	12	362	224	26.519	367	356	asd	3	337	WP_034250815.1	10
824	97.8202	80.1	2.37e-15	14	359	229	26.184	367	356	asd	3	337	WP_110445110.1	10
825	97.5477	79.7	3.72e-15	13	358	231	25.978	367	356	asd	3	337	WP_125963820.1	10
826	98.6376	78.6	7.59e-15	13	362	222	27.072	367	356	asd	3	337	WP_033516762.1	10
827	97.8202	78.6	9.15e-15	14	359	230	25.905	367	356	asd	3	337	WP_033498317.1	10
828	97.8202	77.8	1.67e-14	14	359	230	25.905	367	356	asd	3	337	WP_033491139.1	10
829	98.3651	77	2.56e-14	17	361	224	26.87	367	356	asd	3	337	WP_045921601.1	10
830	97.8202	75.9	6.04e-14	14	359	231	25.627	367	356	asd	3	337	WP_198181921.1	10
831	98.3651	72.4	1.07e-12	15	361	229	25.485	367	356	asd	3	337	WP_113860728.1	10
844	60.4545	63.9	3.45e-11	4	133	68	32.331	220	122	can	9	146	WP_026642674.1	17
845	54.0909	63.5	5.6e-11	2	119	64	32.773	220	108	can	3	120	WP_033517686.1	5
846	74.5455	63.2	6.11e-11	6	164	93	31.098	220	184	can	21	161	WP_113860212.1	18
847	43.6364	63.9	6.7e-11	2	96	57	35.417	220	122	can	27	137	WP_033506962.1	47
848	60.4545	63.2	7.94e-11	4	133	70	30.827	220	122	can	9	146	WP_154568402.1	17
849	43.6364	63.5	8.16e-11	2	96	57	35.417	220	122	can	27	136	WP_026650586.1	46
850	50.4545	63.2	9.26e-11	2	111	59	32.432	220	108	can	11	150	WP_081648051.1	43
851	45	63.2	9.85e-11	2	99	59	35.354	220	125	can	27	139	WP_101451579.1	46
852	45	63.2	1.04e-10	2	99	59	35.354	220	125	can	27	140	WP_168984236.1	47
853	45	63.2	1.2e-10	2	99	59	35.354	220	125	can	27	139	WP_101454744.1	46
854	45	63.2	1.2e-10	2	99	59	35.354	220	125	can	27	139	WP_026503026.1	46
855	45	63.2	1.26e-10	2	99	59	35.354	220	125	can	27	139	WP_168973667.1	46
856	43.6364	62.8	1.6e-10	2	96	58	34.375	220	122	can	27	136	WP_015449551.1	46
857	43.6364	62.8	1.73e-10	2	96	57	35.417	220	122	can	27	137	WP_033520805.1	47
858	50.9091	61.6	2.62e-10	2	112	58	33.929	220	107	can	9	118	WP_033510251.1	10
859	48.6364	62	3.11e-10	2	107	66	33.645	220	133	can	27	147	WP_152355595.1	46
860	50.9091	61.6	3.22e-10	2	112	58	33.929	220	107	can	9	118	WP_129236597.1	10
861	40.4545	61.6	3.64e-10	1	89	52	38.202	220	109	can	21	148	WP_152234683.1	63
862	51.3636	61.2	4.58e-10	2	113	58	34.513	220	110	can	11	131	WP_163197337.1	22
863	52.2727	60.8	6.22e-10	2	115	61	33.043	220	110	can	9	138	WP_151915958.1	27
864	40	60.1	6.65e-10	1	88	54	35.227	220	108	can	21	106	WP_033521008.1	22
865	53.6364	59.7	1.51e-09	2	118	65	31.356	220	109	can	5	132	WP_163200966.1	18
866	54.0909	59.3	1.84e-09	3	119	64	32.773	220	107	can	2	119	WP_080785643.1	4
867	51.3636	59.3	2.02e-09	2	113	61	31.858	220	108	can	9	115	WP_033494956.1	6
868	51.3636	58.9	2.35e-09	2	113	60	32.743	220	108	can	9	115	WP_125981671.1	6
869	90.4545	58.5	2.97e-09	6	199	109	28.141	220	186	can	11	203	WP_094664891.1	16
870	90.4545	58.5	3.15e-09	6	199	109	28.141	220	186	can	11	203	WP_140558625.1	16
871	53.1818	58.2	4.71e-09	2	117	64	31.624	220	108	can	5	124	WP_150354197.1	11
872	55	58.2	5.29e-09	2	121	68	30.579	220	110	can	3	122	WP_065456758.1	5
873	90.4545	57.8	5.94e-09	6	199	110	27.638	220	186	can	11	203	WP_150382113.1	16
874	41.8182	57.8	6.5e-09	1	92	57	34.783	220	112	can	21	106	WP_165365782.1	18
875	55	57.8	6.69e-09	2	121	68	30.579	220	110	can	3	122	WP_052789714.1	5
876	50.9091	57.8	7.24e-09	2	112	59	33.036	220	107	can	9	120	WP_193531465.1	12
877	50.9091	57.8	7.45e-09	2	112	59	33.036	220	107	can	9	118	WP_204387401.1	10
878	55	57.8	7.75e-09	2	121	68	30.579	220	110	can	3	122	WP_014483220.1	5
879	50.9091	57.8	7.98e-09	2	112	59	33.036	220	107	can	9	118	WP_204390268.1	10
880	55	57.4	8.22e-09	2	121	68	30.579	220	110	can	3	122	WP_032739705.1	5
881	55	57.4	8.64e-09	2	121	68	30.579	220	110	can	3	122	WP_115767716.1	5
882	54.0909	57.4	9.07e-09	3	119	65	31.933	220	107	can	2	119	WP_065454575.1	4
883	55	57.4	9.72e-09	2	121	68	30.579	220	110	can	3	122	WP_025300911.1	5
884	55	57.4	9.72e-09	2	121	68	30.579	220	110	can	3	122	WP_016462018.1	5
885	55	57.4	9.81e-09	2	121	68	30.579	220	110	can	3	122	WP_052822175.1	5
886	54.0909	57.4	9.81e-09	3	119	65	31.933	220	107	can	2	119	WP_115770764.1	4
887	55	57.4	1e-08	2	121	68	30.579	220	110	can	3	122	WP_025262637.1	5
888	55	57.4	1.01e-08	2	121	68	30.579	220	110	can	3	122	WP_015438196.1	5
889	55	57.4	1.03e-08	2	121	68	30.579	220	110	can	3	122	WP_106622504.1	5
890	80	56.6	1.03e-08	6	176	89	30.682	220	186	can	27	182	WP_093961126.1	24
891	55	57.4	1.1e-08	2	121	68	30.579	220	110	can	3	122	WP_019727641.1	5
892	55	57	1.19e-08	2	121	68	30.579	220	110	can	3	122	WP_025220947.1	5
893	54.0909	57	1.47e-08	2	119	66	31.092	220	107	can	2	119	WP_071475326.1	4
894	55	56.6	1.62e-08	2	121	68	30.579	220	110	can	3	122	WP_052828533.1	5
895	49.5455	56.6	1.73e-08	2	109	57	33.028	220	106	can	11	121	WP_198182179.1	16
896	51.3636	56.6	1.77e-08	2	113	59	33.628	220	110	can	11	128	WP_055426691.1	19
897	51.3636	57	1.78e-08	2	113	59	33.628	220	110	can	11	138	WP_101623290.1	29
898	55	56.6	1.84e-08	2	121	68	30.579	220	110	can	3	122	WP_195950870.1	5
899	51.3636	56.6	1.87e-08	2	113	59	33.628	220	110	can	11	132	WP_051922691.1	23
900	41.8182	56.2	1.91e-08	1	92	58	33.696	220	112	can	21	106	WP_129966672.1	18
901	53.6364	56.6	1.93e-08	2	118	65	31.356	220	107	can	3	119	WP_143881822.1	5
902	38.1818	56.6	1.97e-08	1	84	50	36.905	220	110	can	27	122	WP_115954536.1	42
903	40.4545	56.2	2e-08	1	89	54	35.955	220	109	can	21	103	WP_140445363.1	18
904	38.1818	56.6	2.01e-08	1	84	50	36.905	220	110	can	27	122	WP_116868671.1	42
905	38.1818	56.6	2.07e-08	1	84	50	36.905	220	110	can	27	122	WP_065434312.1	42
906	38.1818	56.2	2.09e-08	1	84	50	36.905	220	110	can	27	122	WP_151910026.1	42
907	38.1818	56.2	2.13e-08	1	84	50	36.905	220	110	can	27	122	WP_154055872.1	42
908	38.1818	56.2	2.13e-08	1	84	50	36.905	220	110	can	27	122	WP_003815080.1	42
909	38.1818	56.2	2.15e-08	1	84	50	36.905	220	110	can	27	122	WP_047297877.1	42
910	38.1818	56.2	2.17e-08	1	84	50	36.905	220	110	can	27	122	WP_057081617.1	42
911	38.1818	56.2	2.21e-08	1	84	50	36.905	220	110	can	27	122	WP_138285150.1	42
912	40.4545	56.2	2.27e-08	1	89	54	35.955	220	109	can	21	103	WP_081887410.1	18
913	85	55.8	2.31e-08	6	187	122	26.738	220	186	can	7	179	WP_081884221.1	1
914	38.1818	56.2	2.39e-08	1	84	50	36.905	220	110	can	27	122	WP_118269534.1	42
915	41.8182	55.8	2.54e-08	1	92	57	34.783	220	112	can	21	106	WP_129853337.1	18
916	90.4545	55.8	2.61e-08	6	199	122	26.131	220	186	can	7	193	WP_162000691.1	1
917	49.5455	55.8	2.82e-08	2	109	58	32.11	220	106	can	11	121	WP_110444346.1	16
918	38.1818	55.8	2.91e-08	1	84	50	36.905	220	110	can	27	122	WP_117827886.1	42
919	51.3636	55.8	3.07e-08	2	113	61	31.858	220	108	can	9	128	WP_169276363.1	19
920	40.9091	55.8	3.2e-08	1	90	55	35.556	220	110	can	21	104	WP_150383493.1	18
921	40.9091	55.5	3.23e-08	1	90	55	35.556	220	110	can	21	104	WP_150394310.1	18
922	54.0909	55.8	3.4e-08	2	119	66	31.092	220	107	can	2	119	WP_200408400.1	4
923	41.8182	55.5	3.41e-08	1	92	58	33.696	220	112	can	21	106	WP_129880519.1	18
924	38.1818	55.8	3.42e-08	1	84	52	34.524	220	110	can	27	104	WP_083570137.1	24
925	54.0909	55.8	3.43e-08	2	119	66	31.092	220	107	can	2	119	WP_029680319.1	4
926	55	55.8	3.47e-08	2	121	69	29.752	220	110	can	3	122	WP_106630155.1	5
927	54.0909	55.8	3.57e-08	2	119	66	31.092	220	107	can	2	119	WP_195261152.1	4
928	55	55.8	3.57e-08	2	121	69	29.752	220	110	can	3	122	WP_124879647.1	5
929	41.8182	55.5	3.61e-08	1	92	58	33.696	220	112	can	21	106	WP_129900524.1	18
930	54.0909	55.8	3.64e-08	2	119	66	31.092	220	107	can	2	119	WP_013139965.1	4
931	54.0909	55.8	3.67e-08	2	119	66	31.092	220	107	can	2	119	WP_197309251.1	4
932	49.5455	55.8	3.68e-08	2	109	59	31.193	220	106	can	11	121	WP_033498611.1	16
933	54.0909	55.8	3.71e-08	2	119	66	31.092	220	107	can	2	119	WP_131292413.1	4
934	54.0909	55.8	3.75e-08	2	119	66	31.092	220	107	can	2	119	WP_131265794.1	4
935	54.0909	55.8	3.75e-08	2	119	66	31.092	220	107	can	2	119	WP_007054568.1	4
936	41.8182	55.5	3.76e-08	1	92	58	33.696	220	112	can	21	106	WP_080653019.1	18
937	41.8182	55.5	3.76e-08	1	92	58	33.696	220	112	can	21	106	WP_129852634.1	18
938	41.8182	55.5	3.76e-08	1	92	58	33.696	220	112	can	21	106	WP_101455898.1	18
939	54.0909	55.8	3.78e-08	2	119	66	31.092	220	107	can	2	119	WP_143724177.1	4
940	54.0909	55.8	3.82e-08	2	119	66	31.092	220	107	can	2	119	WP_061870182.1	4
941	54.0909	55.8	3.82e-08	2	119	66	31.092	220	107	can	2	119	WP_065472883.1	4
942	41.8182	55.5	3.83e-08	1	92	58	33.696	220	112	can	21	106	WP_080699257.1	18
943	41.8182	55.5	3.83e-08	1	92	58	33.696	220	112	can	21	106	WP_129902417.1	18
944	49.5455	55.5	3.86e-08	2	109	59	31.193	220	106	can	11	121	WP_033491518.1	16
945	54.0909	55.5	3.9e-08	2	119	66	31.092	220	107	can	2	119	WP_014484461.1	4
946	54.0909	55.5	3.9e-08	2	119	66	31.092	220	107	can	2	119	WP_071477776.1	4
947	54.0909	55.5	3.9e-08	2	119	66	31.092	220	107	can	2	119	WP_195195400.1	4
948	41.8182	55.5	3.91e-08	1	92	58	33.696	220	112	can	21	106	WP_165362179.1	18
949	41.8182	55.5	4.02e-08	1	92	58	33.696	220	112	can	21	106	WP_081277580.1	18
950	51.3636	55.8	4.12e-08	2	113	60	32.743	220	110	can	11	131	WP_107044662.1	22
951	54.0909	55.5	4.13e-08	2	119	66	31.092	220	107	can	2	119	WP_077422472.1	4
952	54.0909	55.5	4.13e-08	2	119	66	31.092	220	107	can	2	119	WP_007056847.1	4
953	54.0909	55.5	4.21e-08	2	119	66	31.092	220	107	can	2	119	WP_032743273.1	4
954	54.0909	55.5	4.25e-08	2	119	66	31.092	220	107	can	2	119	WP_060620335.1	4
955	54.0909	55.5	4.25e-08	2	119	66	31.092	220	107	can	2	119	WP_007051740.1	4
956	54.0909	55.5	4.34e-08	2	119	66	31.092	220	107	can	2	119	WP_032682631.1	4
957	41.8182	55.5	4.35e-08	1	92	58	33.696	220	112	can	21	106	WP_165369655.1	18
958	54.0909	55.5	4.38e-08	2	119	66	31.092	220	107	can	2	119	WP_206873952.1	4
959	54.0909	55.5	4.38e-08	2	119	66	31.092	220	107	can	2	119	WP_011068585.1	4
960	41.8182	55.5	4.44e-08	1	92	58	33.696	220	112	can	21	106	WP_136511122.1	18
961	41.8182	55.5	4.44e-08	1	92	58	33.696	220	112	can	21	106	WP_095508269.1	18
962	54.0909	55.5	4.47e-08	2	119	66	31.092	220	107	can	2	119	WP_007056544.1	4
963	54.0909	55.5	4.83e-08	2	119	66	31.092	220	107	can	2	119	WP_156624745.1	4
964	41.8182	55.1	4.95e-08	1	92	58	33.696	220	112	can	21	106	WP_129859418.1	18
965	40.9091	55.1	5.13e-08	1	90	56	34.444	220	110	can	21	104	WP_107042005.1	18
966	40.4545	55.1	5.3e-08	1	89	57	32.584	220	109	can	21	103	WP_129854553.1	18
967	41.8182	55.1	5.35e-08	1	92	58	33.696	220	112	can	21	106	WP_129871568.1	18
968	40.4545	55.1	5.62e-08	1	89	57	32.584	220	109	can	21	103	WP_095612903.1	18
969	54.0909	55.1	6.04e-08	2	119	66	31.092	220	107	can	2	119	WP_136500098.1	4
970	40	54.7	6.18e-08	1	88	55	34.091	220	108	can	21	102	WP_204469552.1	18
971	55	55.1	6.86e-08	2	121	69	29.752	220	110	can	3	122	WP_106621236.1	5
972	55	55.1	6.92e-08	2	121	69	29.752	220	110	can	3	122	WP_042993991.1	5
973	54.0909	54.7	7.56e-08	2	119	66	31.092	220	107	can	2	119	WP_131206263.1	4
974	92.7273	54.7	7.78e-08	6	204	119	25.49	220	186	can	11	221	WP_024463831.1	23
975	40	54.3	7.89e-08	1	88	56	32.955	220	114	can	27	108	WP_051867180.1	24
976	51.3636	55.1	8.16e-08	2	113	63	30.088	220	108	can	9	136	WP_163230914.1	27
977	54.0909	54.3	1e-07	2	119	67	30.252	220	107	can	2	119	WP_131226660.1	4
978	65	54.3	1.03e-07	4	143	83	28.671	220	129	can	1	138	WP_167555608.1	1
979	49.5455	54.3	1.05e-07	2	109	58	32.11	220	106	can	11	121	WP_045920907.1	16
980	41.8182	54.3	1.06e-07	1	92	59	32.609	220	118	can	27	130	WP_047271207.1	42
981	48.1818	53.9	1.12e-07	2	106	63	34.906	220	109	can	7	118	WP_100513764.1	16
982	37.2727	53.9	1.25e-07	2	82	48	37.805	220	110	can	29	104	WP_169172870.1	26
983	38.1818	54.3	1.33e-07	1	84	51	35.714	220	110	can	27	122	WP_013389340.1	42
984	38.1818	53.9	1.37e-07	1	84	51	35.714	220	110	can	27	122	WP_013362854.1	42
985	38.1818	53.9	1.38e-07	1	84	51	35.714	220	110	can	27	122	WP_047288495.1	42
986	54.0909	53.9	1.39e-07	2	119	67	30.252	220	107	can	2	119	WP_053496154.1	4
987	38.1818	53.9	1.41e-07	1	84	51	35.714	220	110	can	27	122	WP_047298516.1	42
988	38.1818	53.9	1.51e-07	1	84	51	35.714	220	110	can	27	122	WP_195272723.1	42
989	61.3636	53.9	1.63e-07	3	135	79	28.148	220	122	can	1	130	WP_167555544.1	1
990	61.3636	53.9	1.68e-07	3	135	79	28.148	220	122	can	1	130	WP_167562350.1	1
991	41.8182	53.5	1.73e-07	1	92	59	32.609	220	112	can	21	106	WP_101398713.1	18
992	61.3636	53.9	1.75e-07	3	135	79	28.148	220	122	can	1	130	WP_042994417.1	1
993	61.3636	53.9	1.76e-07	3	135	79	28.148	220	122	can	1	130	WP_041776922.1	1
994	39.5455	53.5	1.78e-07	1	87	53	35.632	220	107	can	21	101	WP_196818736.1	18
995	54.0909	53.5	1.86e-07	2	119	67	30.252	220	107	can	2	119	WP_118268954.1	4
996	87.7273	53.5	1.87e-07	6	193	115	27.979	220	186	can	7	195	WP_101616012.1	14
997	38.1818	53.5	1.97e-07	1	84	54	32.143	220	110	can	27	104	WP_094637541.1	24
998	39.5455	53.5	2.06e-07	1	87	53	35.632	220	107	can	21	101	WP_161782772.1	18
999	61.3636	53.5	2.18e-07	3	135	79	28.148	220	122	can	1	130	WP_052824337.1	1
1000	39.5455	53.1	2.34e-07	1	87	54	34.483	220	107	can	21	101	WP_152358756.1	18
1001	39.5455	53.1	2.48e-07	1	87	53	35.632	220	107	can	21	101	WP_204466086.1	18
1002	61.3636	53.1	3.18e-07	3	135	79	28.148	220	122	can	1	130	WP_012619617.1	1
1003	54.0909	53.1	3.33e-07	2	119	67	30.252	220	107	can	2	119	WP_049137495.1	4
1004	38.6364	52.4	4.08e-07	1	85	55	31.765	220	105	can	21	99	WP_081895658.1	18
1005	40.4545	52	6.7e-07	1	89	58	31.461	220	109	can	21	103	WP_126031840.1	18
1006	40.4545	52	6.9e-07	1	89	58	31.461	220	109	can	21	103	WP_099721702.1	18
1007	61.3636	52	7.17e-07	3	135	80	27.407	220	122	can	1	130	WP_052825946.1	1
1008	40.4545	51.6	7.68e-07	1	89	58	31.461	220	109	can	21	103	WP_101671582.1	18
1009	39.5455	51.6	7.83e-07	1	87	55	33.333	220	107	can	21	101	WP_169713128.1	18
1010	75.9091	51.2	1.03e-06	6	167	104	29.341	220	186	can	27	196	WP_100510386.1	37
1011	41.8182	51.2	1.06e-06	1	92	60	31.522	220	112	can	21	106	WP_180327478.1	18
1012	75.9091	51.2	1.07e-06	6	167	104	29.341	220	186	can	27	196	WP_163198887.1	37
1013	37.7273	51.6	1.2e-06	1	83	51	34.94	220	109	can	27	103	WP_033522300.1	24
1014	40.4545	51.2	1.2e-06	1	89	58	31.461	220	109	can	21	103	WP_155802777.1	18
1015	49.0909	51.6	1.23e-06	4	108	62	33.333	220	109	can	7	159	WP_125964016.1	57
1016	37.2727	50.8	1.25e-06	1	82	52	32.927	220	108	can	27	102	WP_094692177.1	24
1017	38.1818	51.2	1.28e-06	1	84	53	33.333	220	104	can	21	98	WP_155588467.1	18
1018	38.1818	50.8	1.37e-06	1	84	53	33.333	220	104	can	21	98	WP_095614929.1	18
1019	39.0909	51.2	1.42e-06	1	86	54	33.721	220	112	can	27	128	WP_169080843.1	46
1020	39.0909	50.8	1.53e-06	1	86	55	32.558	220	112	can	27	106	WP_080720566.1	24
1021	55.4545	50.8	2.02e-06	3	122	68	29.508	220	107	can	1	119	WP_150379630.1	1
1022	49.0909	50.8	2.16e-06	2	108	72	29.63	220	134	can	27	149	WP_033522443.1	46
1023	55.4545	50.4	2.25e-06	3	122	68	29.508	220	107	can	1	119	WP_094667413.1	1
1024	51.3636	50.4	2.27e-06	3	113	61	30.088	220	107	can	9	119	WP_169241522.1	11
1025	45	50.4	2.27e-06	2	99	64	31.313	220	125	can	27	140	WP_107315026.1	46
1026	51.3636	50.4	2.29e-06	3	113	61	30.088	220	107	can	9	119	WP_100497010.1	11
1027	38.1818	50.1	3.04e-06	1	84	53	33.333	220	104	can	21	98	WP_164521081.1	18
1028	50.9091	50.1	3.21e-06	2	112	62	30.357	220	107	can	9	118	WP_109055944.1	10
1135	93.0818	129	1.01e-37	3	148	81	43.243	159	150	coaD	5	150	WP_014697214.1	4
1136	93.0818	128	3.23e-37	2	148	82	42.568	159	150	coaD	5	150	WP_052831285.1	4
1137	93.0818	128	4.48e-37	3	148	82	42.568	159	150	coaD	5	150	WP_130078979.1	4
1138	93.0818	127	5.11e-37	3	148	81	43.243	159	150	coaD	5	150	WP_004268387.1	4
1139	98.7421	124	1.34e-35	2	157	91	40.127	159	159	coaD	5	159	WP_125963763.1	4
1140	98.7421	124	1.37e-35	2	157	89	41.401	159	159	coaD	5	159	WP_044085187.1	4
1141	93.0818	122	6.39e-35	2	148	83	41.892	159	150	coaD	5	150	WP_085380735.1	4
1142	93.0818	122	1.24e-34	3	148	86	39.865	159	150	coaD	5	150	WP_155588531.1	4
1143	93.7107	122	1.39e-34	2	149	88	38.926	159	150	coaD	4	150	WP_172144738.1	3
1144	93.0818	120	4.19e-34	2	148	84	41.216	159	150	coaD	5	150	WP_042989852.1	4
1145	93.0818	120	4.54e-34	2	148	89	37.838	159	150	coaD	5	150	WP_033504714.1	4
1146	93.0818	120	4.67e-34	2	148	84	41.216	159	150	coaD	5	150	WP_085345753.1	4
1147	93.0818	120	4.77e-34	2	148	84	41.216	159	150	coaD	5	150	WP_021913439.1	4
1148	98.1132	119	1.21e-33	2	156	92	39.103	159	158	coaD	5	158	WP_045935047.1	4
1149	93.0818	118	2.77e-33	2	148	87	39.189	159	150	coaD	5	150	WP_003837556.1	4
1150	98.1132	118	3.12e-33	2	156	94	37.821	159	158	coaD	5	158	WP_033505384.1	4
1151	93.0818	118	3.29e-33	2	148	85	40.541	159	150	coaD	5	150	WP_117805491.1	4
1152	94.3396	118	4.14e-33	4	150	82	42	159	150	coaD	4	150	WP_169078383.1	3
1153	93.7107	117	5.74e-33	2	149	87	39.597	159	150	coaD	4	150	WP_033523346.1	3
1154	93.0818	117	6.39e-33	2	148	87	39.189	159	150	coaD	5	150	WP_117661016.1	4
1155	98.1132	117	7e-33	2	156	93	38.462	159	158	coaD	5	158	WP_154313169.1	4
1156	93.0818	117	7.43e-33	2	148	85	40.541	159	150	coaD	5	150	WP_014759868.1	4
1157	93.0818	117	7.43e-33	2	148	86	39.865	159	150	coaD	5	150	WP_169275875.1	4
1158	93.0818	117	7.43e-33	2	148	87	39.189	159	150	coaD	5	150	WP_195523545.1	4
1159	93.0818	117	7.93e-33	2	148	88	38.514	159	150	coaD	5	150	WP_117675502.1	4
1160	98.7421	117	8.03e-33	2	157	93	38.854	159	159	coaD	5	159	WP_032744634.1	4
1161	93.0818	117	9.75e-33	2	148	88	38.514	159	150	coaD	5	150	WP_195938307.1	4
1162	93.0818	117	9.96e-33	2	148	88	38.514	159	150	coaD	5	150	WP_072043254.1	4
1163	93.0818	117	1.03e-32	2	148	88	38.514	159	150	coaD	5	150	WP_004220158.1	4
1164	93.0818	117	1.22e-32	2	148	87	39.189	159	150	coaD	5	150	WP_196338855.1	4
1165	93.0818	117	1.24e-32	2	148	88	38.514	159	150	coaD	5	150	WP_039196906.1	4
1166	93.0818	117	1.32e-32	2	148	87	39.189	159	150	coaD	5	150	WP_152234602.1	4
1167	93.0818	117	1.37e-32	2	148	85	40.541	159	150	coaD	5	150	WP_033498070.1	4
1168	98.1132	116	1.68e-32	2	156	91	39.744	159	158	coaD	5	158	WP_140555808.1	4
1169	93.0818	116	1.73e-32	2	148	85	40.541	159	150	coaD	5	150	WP_150354712.1	4
1170	98.1132	116	1.81e-32	2	156	93	38.462	159	158	coaD	5	158	WP_046322473.1	4
1171	93.0818	116	1.82e-32	2	148	86	39.865	159	150	coaD	5	150	WP_034253202.1	4
1172	93.0818	116	1.83e-32	2	148	85	40.541	159	150	coaD	5	150	WP_013389543.1	4
1173	98.1132	116	1.87e-32	2	156	94	37.821	159	158	coaD	5	158	WP_033514365.1	4
1174	93.0818	116	1.95e-32	2	148	85	40.541	159	150	coaD	5	150	WP_163227293.1	4
1175	93.0818	116	2e-32	2	148	87	39.189	159	150	coaD	5	150	WP_033521621.1	4
1176	93.0818	116	2.06e-32	2	148	88	38.514	159	150	coaD	5	150	WP_003836177.1	4
1177	93.0818	116	2.06e-32	2	148	88	38.514	159	150	coaD	5	150	WP_033500740.1	4
1178	93.0818	116	2.15e-32	2	148	88	38.514	159	150	coaD	5	150	WP_117791157.1	4
1179	93.0818	116	2.15e-32	2	148	85	40.541	159	150	coaD	5	150	WP_013363094.1	4
1180	94.3396	116	2.2e-32	4	150	82	42	159	150	coaD	4	150	WP_045920843.1	3
1181	94.3396	116	2.2e-32	4	150	83	41.333	159	150	coaD	4	150	WP_003827468.1	3
1182	93.0818	116	2.32e-32	2	148	88	38.514	159	150	coaD	5	150	WP_065446803.1	4
1183	93.0818	116	2.32e-32	2	148	88	38.514	159	150	coaD	5	150	WP_118240522.1	4
1184	98.1132	116	2.7e-32	2	156	94	37.821	159	158	coaD	5	158	WP_110424875.1	4
1185	98.1132	116	3.01e-32	2	156	94	37.821	159	158	coaD	5	158	WP_144178058.1	4
1186	98.1132	116	3.01e-32	2	156	94	37.821	159	158	coaD	5	158	WP_029677731.1	4
1187	98.1132	116	3.17e-32	2	156	94	37.821	159	158	coaD	5	158	WP_198207407.1	4
1188	98.1132	115	4.69e-32	2	156	91	39.744	159	158	coaD	5	158	WP_126030579.1	4
1189	98.1132	115	5.38e-32	2	156	91	39.744	159	158	coaD	5	158	WP_094661717.1	4
1190	98.7421	115	5.68e-32	2	157	98	35.669	159	159	coaD	5	159	WP_113853599.1	4
1191	98.1132	115	6.56e-32	2	156	94	37.821	159	158	coaD	5	158	WP_015021381.1	4
1192	98.1132	115	6.78e-32	2	156	94	37.821	159	158	coaD	5	158	WP_211120045.1	4
1193	98.1132	115	7.08e-32	2	156	94	37.821	159	158	coaD	5	158	WP_024627651.1	4
1194	93.0818	115	7.58e-32	2	148	85	40.541	159	150	coaD	5	150	WP_047298663.1	4
1195	98.1132	115	7.89e-32	2	156	94	37.821	159	158	coaD	5	158	WP_045923959.1	4
1196	93.0818	115	8.11e-32	2	148	86	39.865	159	150	coaD	5	150	WP_022861280.1	4
1197	98.1132	115	1.07e-31	2	156	93	38.462	159	158	coaD	5	158	WP_163232483.1	4
1198	93.0818	114	1.07e-31	2	148	89	37.838	159	150	coaD	5	150	WP_117754433.1	4
1199	93.0818	114	1.11e-31	2	148	86	39.865	159	150	coaD	5	150	WP_204469569.1	4
1200	93.0818	114	1.19e-31	2	148	88	38.514	159	150	coaD	5	150	WP_137652614.1	4
1201	98.7421	114	1.3e-31	2	157	92	39.49	159	159	coaD	5	159	WP_080824070.1	4
1202	93.0818	114	1.36e-31	2	148	87	39.189	159	150	coaD	5	150	WP_137656575.1	4
1203	98.1132	114	1.48e-31	2	156	94	37.821	159	158	coaD	5	158	WP_110416841.1	4
1204	98.1132	114	1.51e-31	2	156	93	38.462	159	158	coaD	5	158	WP_033518548.1	4
1205	99.3711	114	1.57e-31	2	158	94	38.608	159	159	coaD	4	159	WP_163196802.1	3
1206	98.7421	114	1.59e-31	2	157	92	39.49	159	159	coaD	5	159	WP_065471168.1	4
1207	98.1132	114	1.85e-31	2	156	93	38.462	159	158	coaD	5	158	WP_093960218.1	4
1208	98.7421	114	2.06e-31	2	157	93	38.854	159	159	coaD	5	159	WP_101622578.1	4
1209	93.0818	114	2.12e-31	2	148	88	38.514	159	150	coaD	5	150	WP_034876523.1	4
1210	98.7421	114	2.17e-31	2	157	92	39.49	159	159	coaD	5	159	WP_072723435.1	4
1211	93.0818	114	2.22e-31	2	148	89	37.838	159	150	coaD	5	150	WP_142421257.1	4
1212	98.7421	114	2.4e-31	2	157	93	38.854	159	159	coaD	5	159	WP_034530201.1	4
1213	93.0818	113	2.46e-31	2	148	89	37.838	159	150	coaD	5	150	WP_091848133.1	4
1214	98.7421	113	2.53e-31	2	157	92	39.49	159	159	coaD	5	159	WP_101026346.1	4
1215	98.1132	113	3.63e-31	2	156	92	39.103	159	158	coaD	5	158	WP_095612998.1	4
1216	98.1132	113	3.77e-31	2	156	93	38.462	159	158	coaD	5	158	WP_094729264.1	4
1217	98.7421	113	4.2e-31	2	157	93	38.854	159	159	coaD	5	159	WP_032683203.1	4
1218	93.0818	113	4.39e-31	2	148	87	39.189	159	150	coaD	5	150	WP_026646975.1	4
1219	98.7421	113	4.54e-31	2	157	92	39.49	159	159	coaD	5	159	WP_131205018.1	4
1220	98.7421	112	5.06e-31	2	157	92	39.49	159	159	coaD	5	159	WP_007051410.1	4
1221	93.0818	112	5.73e-31	2	148	87	39.189	159	150	coaD	5	150	WP_152357824.1	4
1222	98.7421	112	5.95e-31	2	157	92	39.49	159	159	coaD	5	159	WP_065443912.1	4
1223	98.1132	112	6.74e-31	2	156	95	37.179	159	158	coaD	5	158	WP_198203665.1	4
1224	98.1132	114	6.93e-31	2	156	93	38.462	159	158	coaD	5	158	WP_151916270.1	4
1225	98.7421	112	7.31e-31	2	157	92	39.49	159	159	coaD	5	159	WP_195607127.1	4
1226	98.7421	112	7.63e-31	2	157	93	38.854	159	159	coaD	5	159	WP_131222732.1	4
1227	98.7421	112	7.97e-31	2	157	93	38.854	159	159	coaD	5	159	WP_101027418.1	4
1228	98.7421	112	7.97e-31	2	157	93	38.854	159	159	coaD	5	159	WP_013140250.1	4
1229	93.0818	112	8.06e-31	2	148	85	40.541	159	150	coaD	5	150	WP_044089586.1	4
1230	98.7421	112	8.23e-31	2	157	93	38.854	159	159	coaD	5	159	WP_029680038.1	4
1231	101.887	112	8.38e-31	3	162	94	37.654	159	159	coaD	4	163	WP_140445472.1	3
1232	98.7421	112	8.79e-31	2	157	93	38.854	159	159	coaD	5	159	WP_012576826.1	4
1233	93.0818	112	9.17e-31	2	148	87	39.189	159	150	coaD	5	150	WP_195319391.1	4
1234	98.7421	112	9.17e-31	2	157	94	38.217	159	159	coaD	5	159	WP_109057626.1	4
1235	92.4528	112	9.38e-31	2	147	87	39.456	159	150	coaD	5	149	WP_152355882.1	4
1236	98.1132	112	1.07e-30	2	156	93	38.462	159	158	coaD	5	158	WP_094694152.1	4
1237	98.7421	112	1.11e-30	2	157	94	38.217	159	159	coaD	5	159	WP_125968633.1	4
1238	93.7107	112	1.15e-30	2	149	87	39.597	159	150	coaD	4	150	WP_052119257.1	3
1239	93.7107	112	1.2e-30	2	149	87	39.597	159	150	coaD	4	150	WP_150384079.1	3
1240	93.0818	112	1.22e-30	2	148	88	38.514	159	150	coaD	5	150	WP_022858331.1	4
1241	98.7421	112	1.23e-30	2	157	93	38.854	159	159	coaD	5	159	WP_025221172.1	4
1242	93.0818	111	1.25e-30	2	148	86	39.865	159	150	coaD	5	150	WP_169173176.1	4
1243	98.7421	112	1.3e-30	2	157	92	39.49	159	159	coaD	5	159	WP_174768301.1	4
1244	93.7107	112	1.37e-30	2	149	87	39.597	159	150	coaD	4	150	WP_107041959.1	3
1245	98.1132	112	1.41e-30	2	156	95	37.179	159	158	coaD	5	158	WP_110451680.1	4
1246	98.7421	111	1.48e-30	2	157	93	38.854	159	159	coaD	5	159	WP_100494604.1	4
1247	98.7421	111	1.65e-30	2	157	93	38.854	159	159	coaD	5	159	WP_025341560.1	4
1248	98.7421	111	1.66e-30	2	157	94	38.217	159	159	coaD	5	159	WP_094667013.1	4
1249	98.7421	111	1.96e-30	2	157	93	38.854	159	159	coaD	5	159	WP_060620574.1	4
1250	100	111	2.18e-30	3	159	88	38.365	159	158	coaD	5	157	WP_126031817.1	4
1251	98.7421	111	2.18e-30	2	157	94	38.217	159	159	coaD	5	159	WP_100496954.1	4
1252	98.1132	111	2.25e-30	2	156	95	37.179	159	158	coaD	5	158	WP_049183447.1	4
1253	92.4528	111	2.29e-30	2	147	87	39.456	159	150	coaD	5	149	WP_026503401.1	4
1254	98.7421	111	2.33e-30	2	157	93	38.854	159	159	coaD	5	159	WP_003828261.1	4
1255	98.7421	111	2.43e-30	2	157	93	38.854	159	159	coaD	5	159	WP_065505000.1	4
1256	93.0818	110	2.94e-30	2	148	87	39.189	159	150	coaD	5	150	WP_033494715.1	4
1257	98.7421	110	2.96e-30	2	157	93	38.854	159	159	coaD	5	159	WP_052787289.1	4
1258	98.7421	111	3.07e-30	2	157	94	38.217	159	159	coaD	5	159	WP_055427714.1	4
1259	98.7421	110	3.09e-30	2	157	93	38.854	159	159	coaD	5	159	WP_101625451.1	4
1260	98.1132	110	3.15e-30	2	156	95	37.179	159	158	coaD	5	158	WP_033518869.1	4
1261	93.0818	110	3.19e-30	2	148	88	38.514	159	150	coaD	5	150	WP_150378631.1	4
1262	98.7421	110	3.44e-30	2	157	93	38.854	159	159	coaD	5	159	WP_094637239.1	4
1263	98.7421	110	3.71e-30	2	157	93	38.854	159	159	coaD	5	159	WP_033891545.1	4
1264	92.4528	110	3.83e-30	2	147	87	39.456	159	150	coaD	5	149	WP_033493832.1	4
1265	92.4528	110	4.2e-30	2	147	87	39.456	159	150	coaD	5	149	WP_015449842.1	4
1266	92.4528	110	4.23e-30	2	147	87	39.456	159	150	coaD	5	149	WP_029576884.1	4
1267	92.4528	110	4.27e-30	2	147	87	39.456	159	150	coaD	5	149	WP_033506762.1	4
1268	100	110	4.31e-30	3	159	90	38.365	159	159	coaD	5	158	WP_024541597.1	4
1269	100	110	5.19e-30	3	159	90	38.365	159	159	coaD	5	158	WP_026644701.1	4
1270	93.0818	110	5.22e-30	2	148	87	39.189	159	150	coaD	5	150	WP_033489003.1	4
1271	93.0818	110	5.47e-30	2	148	88	38.514	159	150	coaD	5	150	WP_125980080.1	4
1272	98.7421	110	5.72e-30	2	157	94	38.217	159	159	coaD	5	159	WP_197308873.1	4
1273	93.0818	110	5.72e-30	2	148	88	38.514	159	150	coaD	5	150	WP_152349806.1	4
1274	98.1132	110	6.14e-30	2	156	93	38.462	159	158	coaD	5	158	WP_095614821.1	4
1275	93.0818	110	6.31e-30	2	148	91	36.486	159	150	coaD	5	150	WP_033512585.1	4
1276	98.1132	109	9.16e-30	2	156	97	35.897	159	158	coaD	5	158	WP_101615712.1	4
1277	98.1132	109	9.73e-30	2	156	98	35.256	159	158	coaD	5	158	WP_045921061.1	4
1278	98.1132	109	9.94e-30	2	156	98	35.256	159	158	coaD	5	158	WP_033498693.1	4
1279	98.1132	109	1.06e-29	2	156	98	35.256	159	158	coaD	5	158	WP_033491653.1	4
1280	93.0818	109	1.25e-29	2	148	87	39.189	159	150	coaD	5	150	WP_152209813.1	4
1281	93.0818	108	1.6e-29	2	148	86	39.865	159	150	coaD	5	150	WP_024464380.1	4
1282	98.1132	108	1.92e-29	2	156	98	35.256	159	158	coaD	5	158	WP_198181274.1	4
1283	93.0818	108	2.08e-29	2	148	87	39.189	159	150	coaD	5	150	WP_152580619.1	4
1284	98.1132	108	3.83e-29	2	156	96	36.538	159	158	coaD	5	158	WP_163198405.1	4
1285	93.0818	107	5.12e-29	2	148	88	38.514	159	150	coaD	5	150	WP_026642820.1	4
1286	98.7421	107	6.33e-29	2	157	97	36.306	159	159	coaD	5	159	WP_113860487.1	4
1287	93.0818	107	8.15e-29	2	148	88	38.514	159	150	coaD	5	150	WP_101398295.1	4
1288	98.1132	106	1.13e-28	2	156	96	36.538	159	158	coaD	5	158	WP_100510168.1	4
1289	93.0818	106	1.22e-28	2	148	88	38.514	159	150	coaD	5	150	WP_154568768.1	4
1290	93.0818	106	1.65e-28	2	148	88	38.514	159	150	coaD	5	150	WP_039172989.1	4
1291	93.0818	106	1.7e-28	2	148	88	38.514	159	150	coaD	5	150	WP_054321376.1	4
1292	98.1132	106	1.72e-28	2	156	94	37.821	159	158	coaD	5	158	WP_129916730.1	4
1293	93.0818	106	2.3e-28	2	148	91	36.486	159	150	coaD	5	150	WP_044087092.1	4
1294	93.0818	106	2.46e-28	2	148	88	38.514	159	150	coaD	5	150	WP_129908039.1	4
1295	98.1132	105	5.02e-28	2	156	95	37.179	159	158	coaD	5	158	WP_100512253.1	4
1296	93.0818	104	7.72e-28	2	148	89	37.838	159	150	coaD	5	150	WP_129860682.1	4
1297	93.0818	104	8.77e-28	2	148	88	38.514	159	150	coaD	5	150	WP_022859969.1	4
1298	98.1132	103	1.45e-27	2	156	96	36.538	159	158	coaD	5	158	WP_109137149.1	4
1497	62.0536	56.2	2.73e-08	5	139	70	34.532	224	219	cohE	93	238	WP_035137677.1	109
1498	50.4464	51.6	3.6e-07	3	113	66	36.283	224	219	cohE	108	142	WP_129238340.1	35
1499	41.9643	50.8	7.06e-07	2	94	57	36.17	224	219	cohE	127	144	WP_051915935.1	53
1500	48.2143	50.4	1.07e-06	3	108	63	36.111	224	214	cohE	108	142	WP_081293888.1	40
1501	31.6964	50.8	1.36e-06	2	71	39	40.845	224	196	cohE	127	107	WP_081924943.1	39
1880	96.1686	285	6.04e-89	11	502	246	34.661	522	477	cydA	2	446	WP_033503613.1	1
1881	101.916	277	6.28e-86	11	532	269	33.835	522	510	cydA	2	472	WP_113853712.1	1
1882	99.2337	277	6.81e-86	8	518	256	33.977	522	485	cydA	1	465	WP_198181246.1	1
1883	98.4674	276	8.76e-86	10	514	271	34.241	522	503	cydA	2	459	WP_081882829.1	1
1884	101.724	275	3.65e-85	10	531	273	33.333	522	507	cydA	2	475	WP_113860494.1	1
1885	99.2337	275	3.79e-85	8	518	257	33.784	522	485	cydA	1	465	WP_033491388.1	1
1886	99.2337	275	4.95e-85	8	518	257	33.784	522	485	cydA	1	465	WP_033498216.1	1
1887	95.0192	274	6.12e-85	11	496	255	35.282	522	485	cydA	2	442	WP_091847501.1	1
1888	99.2337	274	6.96e-85	8	518	257	33.784	522	485	cydA	1	465	WP_110444470.1	1
1889	104.406	274	7.45e-85	9	545	284	32.844	522	522	cydA	1	486	WP_110412404.1	1
1890	104.406	273	1.4e-84	9	545	284	32.844	522	522	cydA	1	486	WP_015021329.1	1
1891	104.406	273	1.52e-84	9	545	284	32.844	522	522	cydA	1	486	WP_198216442.1	1
1892	104.406	273	1.54e-84	9	545	285	32.661	522	522	cydA	1	486	WP_198206204.1	1
1893	99.2337	273	1.67e-84	8	518	258	33.591	522	485	cydA	1	465	WP_045921035.1	1
1894	104.406	273	2.85e-84	9	545	285	32.661	522	522	cydA	1	486	WP_154313212.1	1
1895	104.406	272	4.05e-84	9	545	285	32.661	522	522	cydA	1	486	WP_101431906.1	1
1896	104.406	272	4.56e-84	9	545	286	32.477	522	522	cydA	1	486	WP_045935008.1	1
1897	104.406	271	7.2e-84	9	545	285	32.661	522	522	cydA	1	486	WP_198178671.1	1
1898	104.406	271	8.63e-84	9	545	286	32.477	522	522	cydA	1	486	WP_198189634.1	1
1899	104.406	271	1.03e-83	9	545	286	32.477	522	522	cydA	1	486	WP_045923926.1	1
1900	104.406	271	1.32e-83	9	545	286	32.477	522	522	cydA	1	486	WP_198183659.1	1
1901	104.406	271	1.38e-83	9	545	286	32.477	522	522	cydA	1	486	WP_024627600.1	1
1902	104.406	271	1.57e-83	9	545	286	32.477	522	522	cydA	1	486	WP_046322412.1	1
1903	104.215	271	1.86e-83	9	544	285	32.537	522	521	cydA	1	485	WP_110416807.1	1
1904	104.406	271	1.88e-83	9	545	286	32.477	522	522	cydA	1	486	WP_198191518.1	1
1905	99.2337	270	3.7e-83	13	518	283	33.398	522	508	cydA	2	467	WP_033520531.1	1
1906	104.406	270	4.04e-83	9	545	287	32.294	522	522	cydA	1	486	WP_198176866.1	1
1907	104.406	269	6.81e-83	11	545	286	32.477	522	522	cydA	1	486	WP_029677680.1	1
1908	95.7854	267	4.11e-82	8	500	261	34	522	485	cydA	2	451	WP_024464388.1	5
1909	104.406	267	5.3e-82	9	545	288	32.11	522	522	cydA	1	486	WP_121914354.1	1
1910	97.7011	265	3e-81	8	510	262	33.333	522	487	cydA	1	455	WP_110451640.1	1
1911	96.1686	263	9.45e-81	10	502	266	33.665	522	503	cydA	14	447	WP_202805441.1	1
1912	95.4023	261	4.19e-80	8	498	260	32.731	522	480	cydA	2	442	WP_094695128.1	1
1913	93.4866	253	9.81e-77	8	488	257	33.197	522	485	cydA	14	435	WP_202805534.1	1
1914	94.636	249	2.45e-75	11	494	256	34.008	522	480	cydA	2	439	WP_044088069.1	1
1915	96.9349	248	7.81e-75	10	506	266	33.004	522	502	cydA	14	450	WP_202613216.1	1
1932	100	192	7.94e-57	6	379	199	34.828	379	376	cydB	5	339	WP_094695126.1	2
1933	97.8892	175	2.62e-50	9	371	201	32.884	379	370	cydB	7	333	WP_024464389.1	4
1934	99.4723	175	5.26e-50	8	377	217	30.504	379	370	cydB	6	346	WP_033520788.1	3
1935	96.5699	172	2.62e-49	7	366	214	31.694	379	366	cydB	1	330	WP_044088070.1	1
1936	98.4169	171	1.95e-48	7	373	202	31.903	379	370	cydB	7	345	WP_091847500.1	16
1937	99.7361	166	1.44e-46	8	378	205	32.011	379	375	cydB	7	338	WP_198207471.1	4
1938	98.153	165	2.86e-46	8	372	202	31.72	379	369	cydB	7	332	WP_211120073.1	4
1939	99.7361	164	4.05e-46	8	378	206	31.746	379	375	cydB	7	338	WP_144178116.1	4
1940	98.153	164	8.02e-46	8	372	200	32.258	379	369	cydB	7	332	WP_110424831.1	4
1941	98.153	163	9.5e-46	8	372	200	32.258	379	369	cydB	7	332	WP_046322407.1	4
1942	98.153	163	1.17e-45	8	372	200	32.258	379	369	cydB	7	332	WP_110412402.1	4
1943	99.7361	163	1.29e-45	6	378	216	30.159	379	376	cydB	6	339	WP_113860495.1	3
1944	98.9446	162	1.93e-45	8	375	206	32.8	379	375	cydB	7	338	WP_152580627.1	4
1945	99.2084	161	4.8e-45	9	376	206	31.915	379	372	cydB	5	335	WP_033498217.1	2
1946	99.2084	161	7.31e-45	7	376	206	30.851	379	372	cydB	7	335	WP_113853713.1	4
1947	98.9446	159	3.02e-44	7	375	210	31.2	379	372	cydB	5	335	WP_045921036.1	2
1948	98.9446	159	3.02e-44	7	375	210	31.2	379	372	cydB	5	335	WP_033491390.1	2
1949	98.153	157	2.91e-43	8	372	198	32.796	379	369	cydB	7	332	WP_198199250.1	4
1950	98.4169	157	3.03e-43	8	373	203	32.708	379	372	cydB	7	335	WP_110451638.1	4
1951	98.9446	156	6.59e-43	7	375	210	31.2	379	372	cydB	5	335	WP_198181247.1	2
1952	98.153	155	1.25e-42	8	372	201	31.989	379	369	cydB	7	332	WP_198206202.1	4
1953	98.153	155	1.46e-42	8	372	201	31.989	379	369	cydB	7	332	WP_045935006.1	4
1954	98.153	155	1.57e-42	8	372	201	31.989	379	369	cydB	7	332	WP_154313214.1	4
1955	98.153	154	1.88e-42	8	372	199	32.527	379	369	cydB	7	332	WP_045923923.1	4
1956	98.153	153	5.7e-42	8	372	201	31.989	379	369	cydB	7	332	WP_110416805.1	4
1957	98.153	153	7.64e-42	8	372	201	31.989	379	369	cydB	7	332	WP_015021326.1	4
1958	98.153	153	8.3e-42	8	372	201	31.989	379	369	cydB	7	332	WP_144085299.1	4
1959	98.153	152	1e-41	8	372	200	32.258	379	369	cydB	7	332	WP_198191520.1	4
1960	98.153	152	1.06e-41	8	372	201	31.989	379	369	cydB	7	332	WP_198183656.1	4
1961	98.153	152	1.08e-41	8	372	200	32.258	379	369	cydB	7	332	WP_121912611.1	4
1962	98.153	152	1.37e-41	8	372	202	31.72	379	369	cydB	7	332	WP_198176868.1	4
1963	97.3615	152	1.62e-41	8	369	206	31.707	379	369	cydB	7	332	WP_198216441.1	4
1964	98.153	152	1.76e-41	8	372	201	31.989	379	369	cydB	7	332	WP_101431904.1	4
1965	98.153	152	1.84e-41	8	372	201	31.989	379	369	cydB	7	332	WP_024627597.1	4
1966	98.153	152	1.96e-41	8	372	202	31.72	379	369	cydB	7	332	WP_198187558.1	4
1967	98.153	152	2.06e-41	8	372	201	31.989	379	369	cydB	7	332	WP_121914352.1	4
1968	98.153	152	2.71e-41	8	372	202	31.72	379	369	cydB	7	332	WP_029677677.1	4
1969	97.6253	147	8.97e-40	7	370	209	32.162	379	372	cydB	7	335	WP_033503611.1	4
1970	97.6253	139	7.3e-37	6	370	210	31.892	379	370	cydB	5	333	WP_033512603.1	2
1971	97.6253	138	2.64e-36	6	370	211	31.622	379	370	cydB	5	333	WP_123644324.1	2
1999	95.2381	91.7	1.39e-20	7	260	146	30	273	256	dapB	6	234	WP_026642880.1	2
2000	95.6044	87.4	3.84e-19	7	261	145	30.268	273	256	dapB	6	235	WP_115770692.1	2
2001	101.465	86.7	7.63e-19	10	277	132	31.047	273	261	dapB	6	240	WP_198181325.1	2
2002	101.465	85.5	1.97e-18	10	277	132	31.047	273	261	dapB	6	240	WP_033491588.1	2
2003	92.674	85.5	2.31e-18	7	253	139	30.435	273	248	dapB	6	227	WP_140489289.1	2
2004	101.465	85.5	2.59e-18	10	277	132	31.047	273	261	dapB	6	240	WP_045921100.1	2
2005	101.465	85.1	2.78e-18	10	277	132	31.047	273	261	dapB	6	240	WP_033498657.1	2
2006	97.4359	85.1	2.85e-18	9	266	148	30.451	273	261	dapB	6	240	WP_110451743.1	2
2007	92.3077	85.1	3.11e-18	9	252	141	29.762	273	248	dapB	6	226	WP_152581109.1	2
2008	98.1685	85.1	3.41e-18	11	268	145	30.597	273	261	dapB	6	240	WP_003839046.1	2
2009	95.6044	85.1	3.57e-18	7	261	146	29.885	273	256	dapB	6	235	WP_080785273.1	2
2010	98.9011	84.7	4.13e-18	12	270	136	32.963	273	261	dapB	6	240	WP_163228751.1	2
2011	95.6044	84.7	4.2e-18	7	261	146	29.885	273	256	dapB	6	235	WP_138267112.1	2
2012	92.674	84.7	4.29e-18	7	253	139	30.435	273	248	dapB	6	227	WP_044090112.1	2
2013	92.3077	84.7	4.44e-18	7	252	145	28.175	273	248	dapB	6	226	WP_024462687.1	2
2014	97.8022	84.3	5.33e-18	9	267	147	30.337	273	261	dapB	6	240	WP_152355997.1	2
2015	98.1685	84.3	5.66e-18	11	268	145	30.597	273	261	dapB	6	240	WP_195451966.1	2
2016	93.4066	84.3	6.53e-18	7	255	144	29.804	273	250	dapB	6	231	WP_113859611.1	2
2017	95.6044	84	7.88e-18	7	261	146	29.885	273	256	dapB	6	235	WP_065436084.1	2
2018	95.6044	84	8.38e-18	7	261	145	30.268	273	256	dapB	6	235	WP_131213051.1	2
2019	95.6044	84	8.64e-18	7	261	145	30.268	273	256	dapB	6	235	WP_140514199.1	2
2020	95.6044	84	8.73e-18	7	261	145	30.268	273	256	dapB	6	235	WP_010080842.1	2
2021	95.6044	84	9.18e-18	7	261	147	29.502	273	256	dapB	6	235	WP_131233276.1	2
2022	95.6044	84	9.37e-18	7	261	145	30.268	273	256	dapB	6	235	WP_131260912.1	2
2023	98.1685	84	9.5e-18	11	268	145	30.597	273	261	dapB	6	240	WP_003841129.1	2
2024	95.6044	83.6	1.12e-17	7	261	146	29.885	273	256	dapB	6	235	WP_032744803.1	2
2025	95.6044	83.6	1.35e-17	7	261	146	29.885	273	256	dapB	6	235	WP_008783158.1	2
2026	95.6044	83.6	1.35e-17	7	261	146	29.885	273	256	dapB	6	235	WP_013410325.1	2
2027	95.6044	83.2	1.41e-17	7	261	146	29.885	273	256	dapB	6	235	WP_058102117.1	2
2028	95.6044	83.2	1.41e-17	7	261	146	29.885	273	256	dapB	6	235	WP_047378801.1	2
2029	95.6044	83.2	1.41e-17	7	261	146	29.885	273	256	dapB	6	235	WP_007051307.1	2
2030	95.6044	83.2	1.51e-17	7	261	147	29.502	273	256	dapB	6	235	WP_115778337.1	2
2031	95.6044	83.2	1.59e-17	7	261	146	29.885	273	256	dapB	6	235	WP_101629222.1	2
2032	95.6044	83.2	1.69e-17	7	261	146	29.885	273	256	dapB	6	235	WP_029679695.1	2
2033	95.6044	83.2	1.7e-17	7	261	146	29.885	273	256	dapB	6	235	WP_154050284.1	2
2034	92.674	83.2	1.78e-17	8	253	139	30.04	273	248	dapB	6	226	WP_204465541.1	2
2035	95.6044	83.2	1.87e-17	7	261	147	29.502	273	256	dapB	6	235	WP_101025578.1	2
2036	98.1685	82.8	1.87e-17	11	268	144	30.97	273	261	dapB	6	240	WP_196322412.1	2
2037	95.6044	82.8	1.9e-17	7	261	146	29.885	273	256	dapB	6	235	WP_071474747.1	2
2038	96.7033	82.8	2.2e-17	7	264	156	28.409	273	261	dapB	6	240	WP_110444549.1	2
2039	98.1685	82.8	2.27e-17	11	268	145	30.597	273	261	dapB	6	240	WP_196330594.1	2
2040	95.6044	82.8	2.33e-17	7	261	147	29.502	273	256	dapB	6	235	WP_200488370.1	2
2041	95.6044	82.8	2.36e-17	7	261	147	29.502	273	256	dapB	6	235	WP_007053724.1	2
2042	95.6044	82.8	2.38e-17	7	261	147	29.502	273	256	dapB	6	235	WP_195963031.1	2
2043	98.5348	82.8	2.4e-17	9	269	151	28.996	273	261	dapB	5	244	WP_044087175.1	4
2044	95.6044	82.8	2.5e-17	7	261	147	29.502	273	256	dapB	6	235	WP_058062517.1	2
2045	95.6044	82.8	2.53e-17	7	261	147	29.502	273	256	dapB	6	235	WP_118268739.1	2
2046	95.6044	82.4	2.74e-17	7	261	147	29.502	273	256	dapB	6	235	WP_131276560.1	2
2047	94.8718	82.4	2.78e-17	7	259	147	29.344	273	255	dapB	6	233	WP_094636554.1	2
2048	95.6044	82.4	2.83e-17	7	261	146	29.885	273	256	dapB	6	235	WP_013140339.1	2
2049	92.674	82.4	2.9e-17	8	253	139	30.04	273	248	dapB	6	226	WP_026502813.1	2
2050	95.2381	82.4	3.16e-17	6	260	148	29.615	273	256	dapB	6	235	WP_075662374.1	2
2051	98.1685	82.4	3.2e-17	11	268	146	30.224	273	261	dapB	6	240	WP_034522678.1	2
2052	98.1685	82.4	3.24e-17	13	268	136	33.955	273	261	dapB	6	240	WP_152358332.1	2
2053	95.6044	82.4	3.29e-17	7	261	146	29.885	273	256	dapB	6	235	WP_207608547.1	2
2054	95.6044	82.4	3.39e-17	7	261	147	29.502	273	256	dapB	6	235	WP_038426328.1	2
2055	97.8022	82	3.61e-17	9	267	146	30.712	273	261	dapB	6	240	WP_121912741.1	2
2056	95.6044	82	3.71e-17	7	261	146	29.885	273	256	dapB	6	235	WP_032745932.1	2
2057	95.6044	82	3.83e-17	7	261	147	29.502	273	256	dapB	6	235	WP_011068345.1	2
2058	97.4359	82	3.95e-17	10	266	147	30.075	273	261	dapB	6	238	WP_034253101.1	2
2059	95.6044	82	4.03e-17	7	261	147	29.502	273	256	dapB	6	235	WP_117717551.1	2
2060	98.1685	82	4.29e-17	11	268	146	30.224	273	261	dapB	6	240	WP_209164076.1	2
2061	98.1685	82	4.29e-17	11	268	146	30.224	273	261	dapB	6	240	WP_196339654.1	2
2062	97.8022	82	4.34e-17	10	267	145	31.086	273	261	dapB	6	240	WP_046322560.1	2
2063	97.4359	82	4.47e-17	9	266	150	29.699	273	261	dapB	6	240	WP_198201077.1	2
2064	97.8022	81.6	4.95e-17	9	267	149	29.588	273	261	dapB	6	240	WP_029576629.1	2
2065	97.8022	81.6	5.15e-17	9	267	149	29.588	273	261	dapB	6	240	WP_101451883.1	2
2066	97.4359	81.6	5.31e-17	9	266	149	30.075	273	261	dapB	6	240	WP_198217724.1	2
2067	97.8022	81.6	5.59e-17	9	267	149	29.588	273	261	dapB	6	240	WP_101454937.1	2
2068	97.8022	81.6	5.59e-17	9	267	149	29.588	273	261	dapB	6	240	WP_168984129.1	2
2069	97.4359	81.6	5.76e-17	9	266	149	30.075	273	261	dapB	6	240	WP_045924009.1	2
2070	98.5348	81.6	6.06e-17	10	269	142	31.227	273	261	dapB	6	240	WP_033493029.1	2
2071	97.8022	81.3	7.87e-17	9	267	150	29.213	273	261	dapB	6	240	WP_015449997.1	2
2072	97.4359	81.3	7.95e-17	9	266	149	30.075	273	261	dapB	6	240	WP_015021451.1	2
2073	95.6044	81.3	8e-17	8	261	145	30.268	273	256	dapB	6	235	WP_200408590.1	2
2074	96.7033	81.3	8.16e-17	7	264	144	29.167	273	256	dapB	6	235	WP_207436691.1	2
2075	97.4359	81.3	8.37e-17	9	266	150	29.699	273	261	dapB	6	240	WP_144085398.1	2
2076	97.4359	81.3	8.54e-17	10	266	149	30.075	273	261	dapB	6	240	WP_024627479.1	2
2077	95.6044	81.3	8.85e-17	8	261	146	29.885	273	256	dapB	6	235	WP_100496818.1	2
2078	95.6044	81.3	8.85e-17	7	261	148	29.119	273	256	dapB	6	235	WP_131222070.1	2
2079	95.6044	81.3	9.31e-17	8	261	145	30.268	273	256	dapB	6	235	WP_202570311.1	2
2080	97.4359	80.9	9.64e-17	9	266	150	29.699	273	261	dapB	6	240	WP_110416889.1	2
2081	101.099	80.9	1e-16	9	276	156	29.71	273	270	dapB	6	250	WP_072723620.1	2
2082	98.1685	80.9	1.02e-16	11	268	143	31.343	273	261	dapB	6	240	WP_085379799.1	2
2083	97.8022	80.9	1.08e-16	9	267	147	30.337	273	261	dapB	6	240	WP_110424958.1	2
2084	92.674	80.9	1.1e-16	7	253	142	29.249	273	248	dapB	6	227	WP_140445179.1	2
2085	98.9011	80.9	1.13e-16	9	270	152	28.148	273	261	dapB	6	243	WP_130079850.1	2
2086	97.8022	80.9	1.16e-16	9	267	149	29.588	273	261	dapB	6	240	WP_033505009.1	2
2087	97.4359	80.5	1.2e-16	9	266	150	29.699	273	261	dapB	6	240	WP_101432018.1	2
2088	98.9011	80.9	1.22e-16	9	270	152	28.148	273	261	dapB	6	243	WP_129882080.1	2
2089	98.9011	80.9	1.25e-16	9	270	152	28.148	273	261	dapB	6	243	WP_004218250.1	2
2090	93.7729	80.9	1.29e-16	8	256	143	28.125	273	248	dapB	6	229	WP_014698122.1	2
2091	97.8022	80.5	1.41e-16	11	267	145	31.086	273	261	dapB	6	240	WP_198220162.1	2
2092	94.8718	80.5	1.44e-16	6	259	147	30.502	273	256	dapB	6	235	WP_150378790.1	2
2093	97.8022	80.5	1.47e-16	10	267	147	30.337	273	261	dapB	6	240	WP_121914452.1	2
2094	95.6044	80.5	1.51e-16	7	261	148	29.119	273	256	dapB	6	235	WP_109057516.1	2
2095	97.8022	80.5	1.61e-16	11	267	145	31.086	273	261	dapB	6	240	WP_045935098.1	2
2096	95.6044	80.5	1.64e-16	7	261	148	29.119	273	256	dapB	6	235	WP_101011657.1	2
2097	97.8022	80.1	1.78e-16	10	267	146	30.712	273	261	dapB	6	240	WP_198229543.1	2
2098	97.4359	80.1	1.84e-16	10	266	149	30.075	273	261	dapB	6	240	WP_198186832.1	2
2099	97.8022	80.1	1.95e-16	10	267	146	30.712	273	261	dapB	6	240	WP_198190538.1	2
2100	97.4359	80.1	1.95e-16	10	266	149	30.075	273	261	dapB	6	240	WP_198176787.1	2
2101	98.1685	80.1	2.05e-16	11	268	147	29.851	273	261	dapB	6	240	WP_196336393.1	2
2102	97.4359	80.1	2.18e-16	9	266	150	29.699	273	261	dapB	6	240	WP_198203706.1	2
2103	101.465	79.7	2.97e-16	9	277	157	29.242	273	270	dapB	6	251	WP_169078906.1	2
2104	93.7729	79.7	2.97e-16	8	256	142	28.516	273	248	dapB	6	229	WP_155588759.1	2
2105	97.4359	79.3	3.61e-16	10	266	149	30.075	273	261	dapB	6	240	WP_198183797.1	2
2106	94.8718	79.3	3.85e-16	6	259	148	30.116	273	256	dapB	6	235	WP_094667129.1	2
2107	94.8718	79	5e-16	6	259	147	30.502	273	256	dapB	6	235	WP_163197942.1	2
2108	94.8718	79	5.56e-16	11	259	137	30.502	273	250	dapB	6	231	WP_129971176.1	2
2109	97.4359	79	5.74e-16	10	266	149	30.075	273	261	dapB	6	240	WP_154313117.1	2
2110	93.7729	79	6.76e-16	8	256	143	28.125	273	248	dapB	6	229	WP_052825277.1	2
2111	98.1685	78.6	6.79e-16	11	268	144	30.97	273	261	dapB	6	240	WP_195561230.1	2
2112	92.674	78.6	7.4e-16	7	253	143	28.854	273	248	dapB	6	227	WP_150383138.1	2
2113	92.674	78.6	8.1e-16	7	253	142	29.249	273	248	dapB	6	227	WP_043166819.1	2
2114	92.674	78.6	8.6e-16	7	253	143	28.854	273	248	dapB	6	227	WP_107041460.1	2
2115	92.674	78.6	8.78e-16	7	253	142	29.249	273	248	dapB	6	227	WP_150393779.1	2
2116	92.3077	78.2	9.41e-16	6	252	144	28.968	273	248	dapB	6	227	WP_021649597.1	2
2117	92.674	78.2	1.01e-15	7	253	142	29.249	273	248	dapB	6	227	WP_107043892.1	2
2118	94.8718	78.2	1.11e-15	11	259	137	30.502	273	250	dapB	6	231	WP_101430335.1	2
2119	95.6044	78.2	1.15e-15	7	261	151	27.969	273	256	dapB	6	235	WP_152210093.1	2
2120	98.1685	78.2	1.2e-15	11	268	144	30.97	273	261	dapB	6	240	WP_195394372.1	2
2121	97.8022	78.2	1.2e-15	9	267	151	28.839	273	261	dapB	6	240	WP_204442515.1	2
2122	92.674	77.8	1.35e-15	7	253	144	28.458	273	248	dapB	6	227	WP_115786287.1	2
2123	91.9414	77.8	1.37e-15	8	251	139	29.482	273	246	dapB	6	224	WP_099571691.1	2
2124	98.1685	77.8	1.41e-15	11	268	144	30.97	273	261	dapB	6	240	WP_107646423.1	2
2125	94.8718	77.8	1.43e-15	11	259	137	30.502	273	250	dapB	6	231	WP_101441999.1	2
2126	98.1685	77.8	1.64e-15	11	268	144	30.97	273	261	dapB	6	240	WP_046999790.1	2
2127	94.8718	77.8	1.69e-15	11	259	137	30.502	273	250	dapB	6	231	WP_129905785.1	2
2128	97.8022	77.4	1.77e-15	10	267	148	29.963	273	261	dapB	6	240	WP_110412492.1	2
2129	92.674	77.4	1.77e-15	7	253	143	28.854	273	248	dapB	6	227	WP_050824681.1	2
2130	97.4359	77.4	1.85e-15	8	266	148	30.451	273	261	dapB	6	240	WP_169275336.1	2
2131	98.1685	77.4	1.85e-15	11	268	144	30.97	273	261	dapB	6	240	WP_124917318.1	2
2132	97.4359	77.4	1.87e-15	8	266	152	28.947	273	261	dapB	6	240	WP_204390021.1	2
2133	97.8022	77.4	1.91e-15	9	267	153	28.09	273	261	dapB	6	240	WP_137656102.1	2
2134	98.1685	77.4	2.19e-15	9	268	148	29.478	273	261	dapB	6	240	WP_022861664.1	2
2135	92.3077	77.4	2.21e-15	6	252	145	28.571	273	248	dapB	6	227	WP_115775933.1	2
2136	92.674	77.4	2.37e-15	7	253	143	28.854	273	248	dapB	6	227	WP_025221240.1	2
2137	92.674	77	2.39e-15	7	253	143	28.854	273	248	dapB	6	227	WP_124879814.1	2
2138	92.674	77	2.55e-15	8	253	141	29.249	273	248	dapB	6	226	WP_118269619.1	2
2139	95.6044	77	2.56e-15	7	261	150	28.352	273	256	dapB	6	235	WP_033889521.1	2
2140	98.1685	77	2.63e-15	11	268	145	30.597	273	261	dapB	6	240	WP_055309191.1	2
2141	92.674	77	2.83e-15	7	253	143	28.854	273	248	dapB	6	227	WP_065464823.1	2
2142	97.8022	77	2.91e-15	9	267	153	28.09	273	261	dapB	6	240	WP_137655213.1	2
2143	97.4359	76.6	3.31e-15	8	266	152	28.947	273	261	dapB	6	240	WP_193530763.1	2
2144	98.1685	76.6	3.41e-15	11	268	145	30.597	273	261	dapB	6	240	WP_003806709.1	2
2145	95.6044	76.6	3.53e-15	7	261	150	28.352	273	256	dapB	6	235	WP_101626114.1	2
2146	92.674	76.6	3.71e-15	7	253	143	28.854	273	248	dapB	6	227	WP_052787390.1	2
2147	94.8718	76.6	3.85e-15	11	259	138	30.116	273	250	dapB	6	231	WP_101428856.1	2
2148	92.674	76.6	3.92e-15	10	253	136	31.225	273	248	dapB	6	226	WP_094730569.1	2
2149	100.366	76.6	4.16e-15	7	274	162	27.737	273	270	dapB	6	254	WP_100511817.1	8
2150	94.8718	76.6	4.21e-15	11	259	138	30.116	273	250	dapB	6	231	WP_129990180.1	2
2151	98.1685	76.6	4.34e-15	11	268	145	30.597	273	261	dapB	6	240	WP_085346847.1	2
2152	97.4359	76.3	4.36e-15	9	266	152	28.947	273	261	dapB	6	240	WP_029677800.1	2
2153	94.8718	76.6	4.42e-15	11	259	138	30.116	273	250	dapB	6	231	WP_129864636.1	2
2154	94.5055	76.3	4.56e-15	9	258	143	28.682	273	250	dapB	6	231	WP_026643636.1	2
2155	92.674	76.3	4.63e-15	7	253	144	28.458	273	248	dapB	6	227	WP_003828460.1	2
2156	94.8718	76.3	4.7e-15	11	259	138	30.116	273	250	dapB	6	231	WP_033489422.1	2
2157	94.5055	76.3	4.89e-15	9	258	143	28.682	273	250	dapB	6	231	WP_039172369.1	2
2158	92.674	76.3	5.09e-15	8	253	141	29.249	273	248	dapB	6	226	WP_039199135.1	2
2159	92.674	76.3	5.16e-15	7	253	143	28.854	273	248	dapB	6	227	WP_065505149.1	2
2160	97.4359	76.3	5.46e-15	8	266	153	28.571	273	261	dapB	6	240	WP_033506702.1	2
2161	97.8022	76.3	5.97e-15	9	267	154	27.715	273	261	dapB	6	240	WP_137657137.1	2
2162	97.8022	75.9	6.15e-15	9	267	154	27.715	273	261	dapB	6	240	WP_034874817.1	2
2163	94.5055	75.9	6.47e-15	9	258	143	28.682	273	250	dapB	6	231	WP_129867812.1	2
2164	92.674	75.9	6.53e-15	8	253	141	29.249	273	248	dapB	6	226	WP_003835383.1	2
2165	92.674	75.9	6.63e-15	7	253	144	28.458	273	248	dapB	6	227	WP_003832691.1	2
2166	100.733	75.9	6.76e-15	11	275	155	30.545	273	270	dapB	6	251	WP_163227997.1	3
2167	97.4359	75.9	6.87e-15	8	266	153	28.571	273	261	dapB	6	240	WP_204386881.1	2
2168	94.5055	75.9	6.87e-15	9	258	143	28.682	273	250	dapB	6	231	WP_129914437.1	2
2169	92.674	75.9	6.97e-15	7	253	143	28.854	273	248	dapB	6	227	WP_016462309.1	2
2170	98.1685	75.9	7.22e-15	11	268	145	30.597	273	261	dapB	6	240	WP_085380487.1	2
2171	97.8022	75.9	7.51e-15	9	267	149	29.588	273	261	dapB	6	240	WP_095612989.1	2
2172	92.674	75.9	7.59e-15	8	253	141	29.249	273	248	dapB	6	226	WP_154304127.1	2
2173	91.9414	75.9	7.82e-15	8	251	139	29.482	273	246	dapB	6	224	WP_080788899.1	2
2174	98.5348	75.9	7.97e-15	9	269	151	27.881	273	261	dapB	6	240	WP_033512357.1	2
2175	98.1685	75.9	8.38e-15	11	268	145	30.597	273	261	dapB	6	240	WP_118092566.1	2
2176	92.674	75.5	8.85e-15	7	253	144	28.458	273	248	dapB	6	227	WP_052792361.1	2
2177	92.674	75.5	9.78e-15	8	253	142	29.249	273	248	dapB	6	227	WP_026646831.1	2
2178	92.674	75.5	1.16e-14	7	253	143	28.854	273	248	dapB	6	227	WP_003825752.1	2
2179	92.674	75.1	1.19e-14	7	253	144	28.458	273	248	dapB	6	227	WP_195215083.1	2
2180	94.8718	75.1	1.22e-14	11	259	139	29.73	273	250	dapB	6	231	WP_129897929.1	2
2181	93.7729	75.1	1.22e-14	10	256	135	30.078	273	248	dapB	6	226	WP_129901286.1	2
2182	94.8718	75.1	1.38e-14	11	259	139	29.73	273	250	dapB	6	231	WP_120359325.1	2
2183	97.4359	75.1	1.44e-14	8	266	153	28.571	273	261	dapB	6	240	WP_129236919.1	2
2184	92.674	75.1	1.44e-14	7	253	145	28.063	273	248	dapB	6	227	WP_144181541.1	2
2185	100.733	74.7	1.6e-14	8	275	159	28.364	273	270	dapB	7	250	WP_033514874.1	3
2186	94.8718	74.7	1.6e-14	11	259	139	29.73	273	250	dapB	6	231	WP_101397827.1	2
2187	93.7729	74.7	1.7e-14	10	256	135	30.078	273	248	dapB	6	226	WP_003812064.1	2
2188	91.9414	74.7	1.74e-14	8	251	139	29.482	273	246	dapB	6	224	WP_144090030.1	2
2189	92.674	74.7	1.74e-14	7	253	144	28.458	273	248	dapB	6	227	WP_025299595.1	2
2190	94.5055	74.7	1.77e-14	9	258	144	28.295	273	250	dapB	6	231	WP_095508046.1	2
2191	94.8718	74.7	1.92e-14	11	259	139	29.73	273	250	dapB	6	231	WP_101398854.1	2
2192	98.1685	74.7	2.06e-14	11	268	147	29.851	273	261	dapB	6	240	WP_042990394.1	2
2193	92.674	74.7	2.06e-14	8	253	142	28.854	273	248	dapB	6	226	WP_195338698.1	2
2194	98.1685	74.7	2.06e-14	11	268	146	30.224	273	261	dapB	6	240	WP_138297156.1	2
2195	94.5055	74.7	2.08e-14	9	258	144	28.295	273	250	dapB	6	231	WP_022858689.1	2
2196	95.2381	74.7	2.15e-14	7	260	154	27.308	273	256	dapB	6	235	WP_033521993.1	2
2197	92.674	74.7	2.17e-14	8	253	142	29.249	273	248	dapB	6	227	WP_034884744.1	2
2198	92.674	74.3	2.28e-14	7	253	143	28.854	273	248	dapB	6	227	WP_074525369.1	2
2199	98.1685	74.3	2.41e-14	11	268	146	30.224	273	261	dapB	6	240	WP_117779919.1	2
2200	94.5055	74.3	2.48e-14	9	258	144	28.295	273	250	dapB	6	231	WP_118239361.1	2
2201	98.1685	74.3	2.61e-14	11	268	146	30.224	273	261	dapB	6	240	WP_070122704.1	2
2202	65.9341	74.3	2.83e-14	5	180	92	32.222	273	181	dapB	6	155	WP_094692810.1	2
2203	98.1685	74.3	2.85e-14	11	268	145	30.597	273	261	dapB	6	240	WP_041777399.1	2
2204	63.37	74.3	2.89e-14	5	173	84	33.526	273	172	dapB	6	149	WP_101622540.1	2
2205	95.6044	73.9	3.1e-14	7	261	154	26.82	273	256	dapB	6	235	WP_100494496.1	2
2206	92.674	73.9	3.18e-14	8	253	142	28.854	273	248	dapB	6	226	WP_003816186.1	2
2207	94.5055	73.9	3.28e-14	9	258	144	28.295	273	250	dapB	6	231	WP_129898845.1	2
2208	92.674	73.9	3.6e-14	7	253	145	28.063	273	248	dapB	6	227	WP_144180678.1	2
2209	98.1685	73.9	3.62e-14	11	268	144	30.97	273	261	dapB	6	240	WP_117805835.1	2
2210	92.674	73.9	3.66e-14	8	253	142	28.854	273	248	dapB	6	226	WP_061085765.1	2
2211	98.1685	73.9	3.86e-14	10	268	149	29.104	273	261	dapB	6	241	WP_125979947.1	3
2212	102.198	73.9	3.89e-14	10	279	151	29.391	273	270	dapB	6	248	WP_033497045.1	2
2213	91.9414	73.9	4.08e-14	9	251	138	29.88	273	246	dapB	6	224	WP_195524421.1	2
2214	101.465	73.6	4.29e-14	10	277	156	29.242	273	270	dapB	6	250	WP_034879528.1	2
2215	94.1392	73.6	4.75e-14	8	257	143	29.183	273	250	dapB	6	231	WP_163200287.1	2
2216	92.674	73.6	5.08e-14	8	253	143	28.458	273	248	dapB	6	226	WP_151916508.1	2
2217	97.4359	73.2	7.12e-14	8	266	153	28.571	273	261	dapB	6	240	WP_152349737.1	2
2218	95.6044	73.2	7.21e-14	7	261	149	28.736	273	256	dapB	6	235	WP_012578307.1	2
2219	96.337	72.8	7.44e-14	9	263	150	28.897	273	262	dapB	6	233	WP_006294491.1	2
2220	91.9414	72.8	7.86e-14	8	251	139	29.482	273	246	dapB	6	224	WP_022245622.1	2
2221	99.6337	72.8	9.92e-14	9	272	163	27.574	273	270	dapB	6	246	WP_125962798.1	2
2222	91.9414	72.8	1.04e-13	8	251	139	29.482	273	246	dapB	6	224	WP_117656506.1	2
2223	98.1685	72.8	1.05e-13	11	268	145	30.597	273	261	dapB	6	240	WP_055680671.1	2
2224	99.6337	72.8	1.07e-13	9	272	141	30.147	273	261	dapB	6	240	WP_091846958.1	2
2225	91.9414	72.8	1.08e-13	9	251	139	29.88	273	246	dapB	6	225	WP_152234649.1	2
2226	63.37	72.4	1.16e-13	5	173	85	32.948	273	172	dapB	6	149	WP_034529296.1	2
2227	92.674	72.4	1.21e-13	7	253	146	27.668	273	248	dapB	6	227	WP_169171795.1	2
2228	101.465	72.4	1.47e-13	10	277	157	28.881	273	270	dapB	6	250	WP_195346907.1	2
2229	97.4359	72	1.6e-13	8	266	154	28.195	273	261	dapB	6	240	WP_150353964.1	2
2230	98.5348	72	2.01e-13	10	269	147	29.368	273	261	dapB	6	240	WP_026645632.1	2
2231	98.1685	71.6	2.76e-13	11	268	145	30.597	273	261	dapB	6	240	WP_080863668.1	2
2232	98.1685	71.2	3.19e-13	8	268	151	29.104	273	261	dapB	6	250	WP_101615126.1	10
2233	63.37	71.2	3.4e-13	5	173	85	32.37	273	172	dapB	6	148	WP_125967747.1	2
2234	100.366	70.9	4.82e-13	7	274	164	27.007	273	270	dapB	6	248	WP_109138006.1	2
2235	99.2674	70.5	5.4e-13	9	271	137	28.044	273	256	dapB	6	234	WP_033520982.1	2
2236	98.1685	70.5	5.87e-13	8	268	153	28.358	273	261	dapB	6	242	WP_094662839.1	2
2237	62.6374	70.5	6.22e-13	5	171	83	33.333	273	170	dapB	6	147	WP_055427586.1	2
2238	100.366	70.5	6.87e-13	7	274	163	27.372	273	270	dapB	6	248	WP_126029514.1	2
2239	100.366	70.1	7.01e-13	7	274	163	27.372	273	270	dapB	6	248	WP_093960350.1	2
2240	98.1685	70.1	7.08e-13	8	268	152	28.731	273	261	dapB	6	242	WP_100510845.1	2
2241	94.5055	70.1	7.89e-13	7	258	152	27.907	273	256	dapB	6	232	WP_022859867.1	2
2242	91.9414	69.7	1e-12	6	251	148	27.49	273	248	dapB	6	226	WP_095614199.1	2
2243	100.366	69.3	1.44e-12	7	274	165	26.642	273	270	dapB	6	248	WP_150381712.1	2
2244	92.674	69.3	1.69e-12	9	253	139	30.04	273	248	dapB	6	226	WP_033517280.1	2
2245	63.37	68.2	3.79e-12	5	173	87	31.792	273	172	dapB	6	149	WP_204468648.1	2
2246	92.3077	67.4	7.23e-12	10	252	140	29.365	273	246	dapB	5	225	WP_033517304.1	2
2247	74.7253	66.2	1.67e-11	9	204	119	32.353	273	261	dapB	70	240	WP_117760118.1	44
2248	97.8022	66.2	1.93e-11	10	267	151	28.839	273	261	dapB	6	240	WP_099720753.1	2
2249	98.5348	63.9	1.11e-10	11	269	149	28.625	273	261	dapB	6	240	WP_024541099.1	2
2250	91.9414	61.6	7.22e-10	6	251	147	27.888	273	248	dapB	6	226	WP_126032361.1	2
2292	58.3942	80.1	1.02e-16	2	160	100	32.5	274	194	dapD	36	167	WP_204469820.1	15
2349	108.759	97.1	2.89e-22	12	298	155	29.866	274	264	dapF	5	290	WP_196424979.1	9
2350	111.679	97.1	3.11e-22	11	306	156	30.392	274	269	dapF	2	292	WP_033523106.1	6
2351	105.474	94.4	2.51e-21	14	289	138	31.488	274	250	dapF	5	280	WP_167555666.1	9
2352	106.204	93.6	5.24e-21	9	291	141	29.21	274	249	dapF	2	274	WP_169078789.1	6
2353	98.5401	92.8	1.09e-20	11	270	120	31.481	274	227	dapF	3	256	WP_033516836.1	7
2354	101.825	92	1.86e-20	12	279	141	30.824	274	246	dapF	5	272	WP_024540691.1	9
2355	102.555	91.3	3.62e-20	13	281	139	30.605	274	246	dapF	5	272	WP_026645237.1	9
2356	114.964	90.9	4.75e-20	11	315	155	28.571	274	269	dapF	2	297	WP_172144300.1	6
2357	105.474	90.9	5.61e-20	14	289	140	30.796	274	250	dapF	5	280	WP_052832108.1	9
2358	104.015	90.9	5.62e-20	10	285	145	29.474	274	250	dapF	5	276	WP_006294598.1	9
2359	113.869	90.9	5.94e-20	14	312	153	29.808	274	269	dapF	2	295	WP_101357177.1	6
2360	102.92	90.5	6.99e-20	12	282	145	30.851	274	246	dapF	1	272	WP_095614962.1	5
2361	114.964	90.5	7.66e-20	12	315	152	28.254	274	269	dapF	2	293	WP_169241332.1	6
2362	100	90.5	8.22e-20	12	274	149	30.292	274	246	dapF	5	272	WP_095613411.1	9
2363	101.825	90.1	8.73e-20	11	279	143	30.108	274	246	dapF	5	272	WP_099720716.1	9
2364	112.044	90.1	9.84e-20	12	307	155	28.99	274	269	dapF	4	292	WP_150383167.1	8
2365	112.774	90.1	1.08e-19	13	309	149	30.097	274	269	dapF	4	292	WP_150393813.1	8
2366	112.774	90.1	1.16e-19	13	309	149	30.097	274	269	dapF	4	292	WP_107043928.1	8
2367	112.774	89.7	1.18e-19	13	309	149	30.097	274	269	dapF	4	292	WP_043165026.1	8
2368	114.234	89.7	1.46e-19	11	313	152	28.754	274	269	dapF	2	292	WP_045920088.1	6
2369	114.234	89.7	1.46e-19	11	313	158	27.157	274	269	dapF	2	293	WP_106641983.1	6
2370	105.474	89.7	1.59e-19	14	289	141	30.45	274	250	dapF	5	280	WP_052824159.1	9
2371	114.964	89.4	1.67e-19	12	315	152	28.254	274	269	dapF	2	293	WP_100496646.1	6
2372	112.409	89.4	1.75e-19	12	308	149	28.896	274	267	dapF	5	291	WP_151917077.1	9
2373	114.234	89.4	1.76e-19	11	313	152	28.754	274	269	dapF	2	292	WP_033508546.1	6
2374	113.869	89.4	2.1e-19	14	312	154	29.487	274	269	dapF	2	295	WP_047271644.1	6
2375	95.6204	89.4	2.17e-19	7	262	127	30.534	274	223	dapF	2	252	WP_152351049.1	6
2376	103.65	89.4	2.23e-19	10	284	147	29.225	274	249	dapF	5	277	WP_034875857.1	9
2377	105.474	89	2.58e-19	14	289	141	30.45	274	250	dapF	5	280	WP_041777152.1	9
2378	100	89	2.85e-19	13	274	118	31.387	274	224	dapF	5	266	WP_033497637.1	9
2379	114.234	88.6	3.47e-19	11	313	158	27.157	274	269	dapF	2	293	WP_106641021.1	6
2380	101.825	88.6	3.52e-19	12	279	145	29.391	274	246	dapF	5	272	WP_126032144.1	9
2381	114.234	88.6	3.96e-19	11	313	158	27.157	274	269	dapF	2	293	WP_065453649.1	6
2382	112.774	88.2	4.41e-19	13	309	150	29.773	274	269	dapF	4	292	WP_140445495.1	8
2383	114.234	88.2	4.51e-19	11	313	158	27.157	274	269	dapF	2	293	WP_106628207.1	6
2384	115.693	88.2	4.89e-19	15	317	148	29.338	274	269	dapF	2	295	WP_013389615.1	6
2385	113.504	88.2	5.69e-19	12	311	150	28.939	274	269	dapF	4	292	WP_107041328.1	8
2386	115.693	88.2	5.74e-19	15	317	148	29.338	274	269	dapF	2	295	WP_003817304.1	6
2387	114.234	88.2	5.92e-19	11	313	158	27.157	274	269	dapF	2	293	WP_077420711.1	6
2388	112.409	87.8	6.08e-19	10	308	166	26.299	274	269	dapF	2	292	WP_060618656.1	6
2389	114.234	87.8	6.29e-19	11	313	158	27.157	274	269	dapF	2	293	WP_065505086.1	6
2390	114.234	87.8	6.55e-19	11	313	158	27.157	274	269	dapF	2	293	WP_003832587.1	6
2391	114.234	87.8	6.61e-19	11	313	158	27.157	274	269	dapF	2	293	WP_003828721.1	6
2392	107.299	87.8	7.05e-19	15	294	137	29.592	274	250	dapF	5	280	WP_012619846.1	9
2393	114.234	87.8	7.1e-19	11	313	158	27.157	274	269	dapF	2	293	WP_014483961.1	6
2394	114.234	87.8	7.17e-19	11	313	158	27.157	274	269	dapF	2	293	WP_124879923.1	6
2395	114.234	87.8	8.09e-19	11	313	158	27.157	274	269	dapF	2	293	WP_143246576.1	6
2396	114.234	87.8	8.17e-19	11	313	158	27.157	274	269	dapF	2	293	WP_025299660.1	6
2397	115.693	87.4	9.31e-19	15	317	148	29.338	274	269	dapF	2	295	WP_151909790.1	6
2398	114.234	87.4	1.06e-18	11	313	158	27.157	274	269	dapF	2	293	WP_016462406.1	6
2399	114.234	87.4	1.06e-18	11	313	158	27.157	274	269	dapF	2	293	WP_154035757.1	6
2400	113.869	87	1.16e-18	14	312	155	29.167	274	269	dapF	2	295	WP_117764844.1	6
2401	113.869	87	1.23e-18	14	312	155	29.167	274	269	dapF	2	295	WP_117631449.1	6
2402	114.234	87	1.3e-18	10	313	159	26.837	274	269	dapF	2	293	WP_065452231.1	6
2403	114.234	87	1.3e-18	11	313	158	27.157	274	269	dapF	2	293	WP_021649886.1	6
2404	102.555	87	1.31e-18	11	281	150	29.537	274	247	dapF	3	275	WP_129904169.1	7
2405	113.869	87	1.32e-18	14	312	155	29.167	274	269	dapF	2	295	WP_117653966.1	6
2406	95.6204	87	1.34e-18	8	262	124	31.679	274	223	dapF	2	252	WP_169275310.1	6
2407	114.234	87	1.34e-18	11	313	158	27.157	274	269	dapF	2	293	WP_074525331.1	6
2408	105.474	87	1.35e-18	14	289	142	30.104	274	250	dapF	5	280	WP_167555576.1	9
2409	94.8905	87	1.42e-18	8	260	127	30	274	223	dapF	4	252	WP_150354268.1	8
2410	112.774	86.7	1.61e-18	10	309	159	27.184	274	267	dapF	2	291	WP_169170976.1	6
2411	114.234	86.7	1.62e-18	12	313	157	27.476	274	269	dapF	2	293	WP_101625109.1	6
2412	102.19	86.7	1.68e-18	9	280	158	28.571	274	249	dapF	3	277	WP_129864578.1	7
2413	104.38	86.7	1.96e-18	11	286	144	29.371	274	249	dapF	5	277	WP_137654804.1	9
2414	104.38	86.7	1.98e-18	11	286	144	29.371	274	249	dapF	5	277	WP_137657871.1	9
2415	113.869	86.7	2.1e-18	14	312	154	29.487	274	269	dapF	2	295	WP_061870678.1	6
2416	115.693	86.3	2.21e-18	15	317	149	29.022	274	269	dapF	2	295	WP_053824895.1	6
2417	103.65	86.7	2.23e-18	10	284	148	28.873	274	247	dapF	3	275	WP_101399630.1	7
2418	115.693	86.3	2.23e-18	15	317	149	29.022	274	269	dapF	2	295	WP_163112984.1	6
2419	103.65	86.3	2.25e-18	10	284	148	28.873	274	247	dapF	3	275	WP_129897844.1	7
2420	114.234	86.3	2.26e-18	12	313	157	27.476	274	269	dapF	2	293	WP_033889707.1	6
2421	107.299	86.3	2.28e-18	15	294	137	29.592	274	250	dapF	5	280	WP_042994512.1	9
2422	113.869	86.3	2.32e-18	14	312	156	28.846	274	269	dapF	2	295	WP_117687026.1	6
2423	114.234	86.3	2.34e-18	11	313	159	26.837	274	269	dapF	2	293	WP_115786375.1	6
2424	113.869	86.3	2.37e-18	14	312	156	28.846	274	269	dapF	2	295	WP_117827738.1	6
2425	103.65	86.3	2.41e-18	10	284	148	28.873	274	247	dapF	3	275	WP_129917844.1	7
2426	113.504	86.3	2.44e-18	11	311	157	27.01	274	267	dapF	2	291	WP_195215030.1	6
2427	114.234	86.3	2.49e-18	11	313	159	26.837	274	269	dapF	2	293	WP_191137828.1	6
2428	105.839	86.3	2.59e-18	10	290	146	28.276	274	249	dapF	3	277	WP_101429914.1	7
2429	102.555	86.3	2.62e-18	11	281	150	29.537	274	247	dapF	3	275	WP_129887412.1	7
2430	102.555	86.3	2.64e-18	11	281	150	29.537	274	247	dapF	3	275	WP_101393629.1	7
2431	106.204	86.3	2.64e-18	9	291	145	28.179	274	250	dapF	5	280	WP_033492485.1	9
2432	104.38	86.3	2.81e-18	10	286	150	28.671	274	249	dapF	3	277	WP_129966531.1	7
2433	115.693	86.3	2.89e-18	15	317	149	29.022	274	269	dapF	2	295	WP_003812127.1	6
2434	115.693	86.3	2.95e-18	15	317	149	29.022	274	269	dapF	2	295	WP_047298725.1	6
2435	115.693	85.9	3.01e-18	15	317	149	29.022	274	269	dapF	2	295	WP_021648422.1	6
2436	114.234	85.9	3.07e-18	11	313	160	26.518	274	269	dapF	2	293	WP_211119490.1	6
2437	115.693	85.9	3.14e-18	15	317	149	29.022	274	269	dapF	2	295	WP_022173397.1	6
2438	115.693	85.9	3.14e-18	15	317	149	29.022	274	269	dapF	2	295	WP_195272230.1	6
2439	103.65	85.9	3.33e-18	10	284	148	28.873	274	247	dapF	3	275	WP_095508355.1	7
2440	103.65	85.9	3.36e-18	10	284	148	28.873	274	247	dapF	3	275	WP_118239752.1	7
2441	103.65	85.9	3.5e-18	10	284	148	28.873	274	247	dapF	3	275	WP_101397782.1	7
2442	104.38	85.9	3.53e-18	10	286	150	28.671	274	249	dapF	3	277	WP_026647918.1	7
2443	103.65	85.9	3.53e-18	10	284	148	28.873	274	247	dapF	3	275	WP_129854827.1	7
2444	115.693	85.5	4.15e-18	15	317	149	29.022	274	269	dapF	2	295	WP_152029706.1	6
2445	115.693	85.5	4.19e-18	15	317	149	29.022	274	269	dapF	2	295	WP_047285302.1	6
2446	103.65	85.5	4.32e-18	10	284	148	28.873	274	247	dapF	3	275	WP_129900748.1	7
2447	107.299	85.5	4.38e-18	10	294	147	27.551	274	250	dapF	2	278	WP_094667774.1	6
2448	107.299	85.5	4.79e-18	10	294	146	27.891	274	250	dapF	2	278	WP_140493911.1	6
2449	115.693	85.5	4.87e-18	15	317	149	29.022	274	269	dapF	2	295	WP_003821415.1	6
2450	103.65	85.5	5.22e-18	10	284	148	28.873	274	247	dapF	3	275	WP_129861304.1	7
2451	103.65	85.5	5.43e-18	10	284	148	28.873	274	247	dapF	3	275	WP_129905681.1	7
2452	103.65	85.5	5.49e-18	10	284	148	28.873	274	247	dapF	3	275	WP_129967000.1	7
2453	114.234	85.1	5.52e-18	12	313	157	27.476	274	269	dapF	2	293	WP_100494334.1	6
2454	103.65	85.5	5.65e-18	10	284	148	28.873	274	247	dapF	3	275	WP_136511449.1	7
2455	103.65	85.1	6e-18	10	284	148	28.873	274	247	dapF	3	275	WP_129871095.1	7
2456	104.38	85.1	6.58e-18	11	286	146	28.671	274	249	dapF	5	277	WP_003841281.1	9
2457	104.38	85.1	6.78e-18	11	286	145	29.021	274	249	dapF	5	277	WP_034522334.1	9
2458	104.38	85.1	7.06e-18	11	286	145	29.021	274	249	dapF	5	277	WP_163191341.1	9
2459	104.38	84.7	7.96e-18	11	286	146	28.671	274	249	dapF	5	277	WP_196322357.1	9
2460	116.058	84.7	8.53e-18	16	318	148	28.931	274	269	dapF	2	295	WP_014759950.1	6
2461	114.234	84.7	9.01e-18	11	313	158	27.157	274	269	dapF	2	293	WP_109058215.1	6
2462	103.65	84.7	9.43e-18	11	284	144	28.873	274	247	dapF	5	275	WP_209164123.1	9
2463	104.38	84.7	9.43e-18	11	286	146	28.671	274	249	dapF	5	277	WP_065467222.1	9
2464	104.38	84.7	9.81e-18	11	286	146	28.671	274	249	dapF	5	277	WP_003839286.1	9
2465	104.38	84.7	1.01e-17	11	286	146	28.671	274	249	dapF	5	277	WP_196328214.1	9
2466	111.679	84.7	1.02e-17	12	306	164	28.105	274	269	dapF	2	293	WP_136500370.1	6
2467	104.38	84.7	1.04e-17	11	286	146	28.671	274	249	dapF	5	277	WP_196329463.1	9
2468	95.6204	84.3	1.07e-17	11	262	121	30.534	274	223	dapF	5	252	WP_125967876.1	9
2469	114.234	84.3	1.12e-17	12	313	157	27.476	274	269	dapF	2	293	WP_152210257.1	6
2470	111.679	84.3	1.2e-17	12	306	165	27.778	274	269	dapF	2	293	WP_060620816.1	6
2471	111.679	84	1.53e-17	12	306	165	27.778	274	269	dapF	2	293	WP_204385463.1	6
2472	114.964	84	1.61e-17	14	315	155	27.302	274	269	dapF	2	293	WP_143723555.1	6
2473	95.2555	84	1.65e-17	9	261	127	29.502	274	224	dapF	5	253	WP_026502772.1	9
2474	114.234	84	1.8e-17	12	313	158	27.157	274	269	dapF	2	293	WP_144098984.1	6
2475	111.679	84	1.8e-17	12	306	165	27.778	274	269	dapF	2	293	WP_202575289.1	6
2476	94.1606	84	1.93e-17	7	258	127	30.233	274	223	dapF	4	250	WP_055426911.1	8
2477	111.679	83.6	2.02e-17	12	306	165	27.778	274	269	dapF	2	293	WP_065436402.1	6
2478	104.38	83.6	2.15e-17	10	286	151	28.322	274	249	dapF	3	277	WP_026644178.1	7
2479	95.2555	83.6	2.18e-17	9	261	127	29.502	274	224	dapF	5	253	WP_168973190.1	9
2480	111.679	83.6	2.24e-17	12	306	165	27.778	274	269	dapF	2	293	WP_174773288.1	6
2481	111.679	83.6	2.37e-17	12	306	165	27.778	274	269	dapF	2	293	WP_206648258.1	6
2482	94.1606	83.6	2.4e-17	11	258	121	31.783	274	223	dapF	5	250	WP_125979584.1	9
2483	114.964	83.6	2.42e-17	14	315	156	26.984	274	269	dapF	2	293	WP_174773767.1	6
2484	114.599	83.6	2.51e-17	12	314	158	26.752	274	269	dapF	2	293	WP_144181607.1	6
2485	114.234	83.6	2.68e-17	12	313	158	27.157	274	269	dapF	2	293	WP_044090024.1	6
2486	111.314	83.2	2.9e-17	13	305	154	28.525	274	267	dapF	5	291	WP_125962851.1	9
2487	104.38	83.2	3.28e-17	11	286	147	28.322	274	249	dapF	5	277	WP_163193764.1	9
2488	114.234	83.2	3.4e-17	12	313	159	26.837	274	269	dapF	2	293	WP_131277023.1	6
2489	114.234	83.2	3.4e-17	12	313	159	26.837	274	269	dapF	2	293	WP_207436558.1	6
2490	111.679	83.2	3.43e-17	12	306	165	27.778	274	269	dapF	2	293	WP_013141046.1	6
2491	105.839	83.2	3.68e-17	13	290	138	30.69	274	247	dapF	5	282	WP_101616249.1	9
2492	94.5255	82.8	4.17e-17	9	259	127	29.73	274	223	dapF	5	252	WP_163231326.1	9
2493	104.015	82.8	4.52e-17	10	285	149	28.07	274	249	dapF	5	277	WP_196339530.1	9
2494	114.234	82.8	4.58e-17	12	313	158	27.157	274	269	dapF	2	293	WP_101027904.1	6
2495	114.234	82.8	4.92e-17	12	313	158	27.157	274	269	dapF	2	293	WP_197308767.1	6
2496	114.234	82.4	5.77e-17	13	313	158	27.157	274	269	dapF	2	293	WP_131292837.1	6
2497	117.518	82.8	6.23e-17	11	322	155	27.95	274	264	dapF	5	315	WP_033513373.1	9
2498	111.679	82.4	6.24e-17	12	306	166	27.451	274	269	dapF	2	293	WP_071478557.1	6
2499	106.934	82.4	6.75e-17	14	293	142	30.034	274	249	dapF	5	286	WP_022861158.1	9
2500	103.285	82.4	7.05e-17	11	283	149	28.975	274	249	dapF	4	275	WP_034530093.1	8
2501	107.299	82.4	7.45e-17	11	294	137	29.252	274	247	dapF	5	282	WP_100509838.1	9
2502	111.679	82	7.93e-17	12	306	166	27.451	274	269	dapF	2	293	WP_131204480.1	6
2503	111.679	82	8.93e-17	12	306	166	27.451	274	269	dapF	2	293	WP_131299600.1	6
2504	117.518	82.4	9.06e-17	11	322	155	27.95	274	264	dapF	5	315	WP_123645132.1	9
2505	114.234	82	9.3e-17	12	313	160	26.518	274	269	dapF	2	293	WP_196034581.1	6
2506	111.679	81.6	1.02e-16	12	306	167	27.124	274	269	dapF	2	293	WP_117717282.1	6
2507	114.964	81.6	1.05e-16	14	315	156	26.984	274	269	dapF	2	293	WP_101026129.1	6
2508	114.234	81.6	1.06e-16	13	313	159	26.837	274	269	dapF	2	293	WP_131213940.1	6
2509	114.234	81.6	1.09e-16	12	313	161	26.198	274	269	dapF	2	293	WP_131224779.1	6
2510	114.234	81.6	1.09e-16	12	313	160	26.518	274	269	dapF	2	293	WP_118378887.1	6
2511	114.234	81.6	1.17e-16	12	313	160	26.518	274	269	dapF	2	293	WP_013410445.1	6
2512	114.234	81.6	1.18e-16	12	313	159	26.837	274	269	dapF	2	293	WP_109087377.1	6
2513	114.234	81.6	1.19e-16	12	313	160	26.518	274	269	dapF	2	293	WP_032682663.1	6
2514	103.65	81.6	1.21e-16	11	284	151	27.817	274	249	dapF	5	277	WP_118233435.1	9
2515	110.584	81.6	1.25e-16	12	303	161	27.723	274	267	dapF	5	293	WP_117790968.1	9
2516	110.584	81.6	1.26e-16	12	303	161	27.723	274	267	dapF	5	293	WP_117648992.1	9
2517	103.65	81.6	1.27e-16	11	284	151	27.817	274	249	dapF	5	277	WP_117656337.1	9
2518	103.65	81.6	1.32e-16	11	284	151	27.817	274	249	dapF	5	277	WP_004220779.1	9
2519	103.65	81.6	1.33e-16	11	284	151	27.817	274	249	dapF	5	277	WP_095279471.1	9
2520	114.234	81.3	1.37e-16	12	313	163	25.559	274	269	dapF	2	293	WP_012577154.1	6
2521	114.234	81.3	1.4e-16	12	313	161	26.198	274	269	dapF	2	293	WP_117738551.1	6
2522	103.65	81.3	1.4e-16	11	284	151	27.817	274	249	dapF	5	277	WP_117784037.1	9
2523	114.234	81.3	1.41e-16	12	313	160	26.518	274	269	dapF	2	293	WP_206873254.1	6
2524	103.65	81.3	1.43e-16	11	284	151	27.817	274	249	dapF	5	277	WP_072043503.1	9
2525	114.234	81.3	1.45e-16	12	313	161	26.198	274	269	dapF	2	293	WP_206871915.1	6
2526	114.234	81.3	1.51e-16	12	313	160	26.518	274	269	dapF	2	293	WP_065436973.1	6
2527	114.234	81.3	1.53e-16	12	313	160	26.518	274	269	dapF	2	293	WP_101010201.1	6
2528	103.65	81.3	1.53e-16	11	284	151	27.817	274	249	dapF	5	277	WP_118287421.1	9
2529	114.234	81.3	1.54e-16	12	313	160	26.518	274	269	dapF	2	293	WP_007056913.1	6
2530	114.234	81.3	1.56e-16	12	313	160	26.518	274	269	dapF	2	293	WP_007053284.1	6
2531	114.234	81.3	1.56e-16	12	313	160	26.518	274	269	dapF	2	293	WP_131202871.1	6
2532	113.869	81.3	1.6e-16	12	312	157	27.564	274	267	dapF	5	300	WP_033514786.1	9
2533	103.65	81.3	1.63e-16	11	284	151	27.817	274	249	dapF	5	277	WP_118239832.1	9
2534	114.234	81.3	1.64e-16	12	313	160	26.518	274	269	dapF	2	293	WP_007054039.1	6
2535	110.584	81.3	1.66e-16	12	303	161	27.723	274	267	dapF	5	293	WP_065441189.1	9
2536	117.883	81.3	1.71e-16	12	323	137	29.412	274	274	dapF	5	293	WP_109137812.1	9
2537	114.234	81.3	1.74e-16	12	313	161	26.198	274	269	dapF	2	293	WP_206908307.1	6
2538	111.679	81.3	1.74e-16	12	306	168	26.797	274	269	dapF	2	293	WP_131211915.1	6
2539	103.65	81.3	1.82e-16	11	284	151	27.817	274	249	dapF	5	277	WP_117664482.1	9
2540	114.234	80.9	1.92e-16	12	313	160	26.518	274	269	dapF	2	293	WP_101629069.1	6
2541	104.015	80.9	1.97e-16	13	285	143	28.772	274	247	dapF	5	275	WP_026647024.1	9
2542	111.679	80.9	2e-16	12	306	166	27.451	274	269	dapF	2	293	WP_154536369.1	6
2543	106.569	80.9	2e-16	11	292	141	27.74	274	249	dapF	4	275	WP_101622453.1	8
2544	106.204	80.9	2.03e-16	13	291	139	27.491	274	247	dapF	5	275	WP_099595257.1	9
2545	96.7153	80.9	2.03e-16	10	265	120	29.434	274	223	dapF	5	252	WP_152358372.1	9
2546	114.234	80.9	2.06e-16	11	313	161	26.198	274	269	dapF	2	293	WP_095346502.1	6
2547	99.635	80.9	2.11e-16	9	273	162	27.473	274	247	dapF	5	275	WP_107646392.1	9
2548	114.234	80.9	2.12e-16	12	313	161	26.198	274	269	dapF	2	293	WP_131228508.1	6
2549	95.9854	80.9	2.15e-16	8	263	124	28.897	274	223	dapF	5	252	WP_094728824.1	9
2550	114.234	80.9	2.23e-16	12	313	160	26.518	274	269	dapF	2	293	WP_131270439.1	6
2551	103.65	80.9	2.24e-16	11	284	151	27.817	274	249	dapF	5	277	WP_034880908.1	9
2552	114.234	80.5	2.53e-16	12	313	159	26.837	274	269	dapF	2	293	WP_202568050.1	6
2553	104.745	80.5	2.59e-16	10	287	146	26.829	274	247	dapF	5	275	WP_195224102.1	9
2554	103.285	80.5	2.78e-16	10	283	153	27.562	274	249	dapF	5	277	WP_117783636.1	9
2555	105.474	80.5	2.84e-16	11	289	147	26.99	274	249	dapF	5	277	WP_003834216.1	9
2556	105.109	80.5	2.89e-16	11	288	143	27.431	274	247	dapF	5	275	WP_152026390.1	9
2557	112.409	80.5	3.15e-16	14	308	163	27.597	274	269	dapF	2	293	WP_071474862.1	6
2558	103.285	80.5	3.19e-16	10	283	153	27.562	274	249	dapF	5	277	WP_117661061.1	9
2559	103.285	80.5	3.21e-16	12	283	151	28.269	274	247	dapF	3	275	WP_130015296.1	7
2560	104.38	80.5	3.27e-16	12	286	148	27.972	274	247	dapF	3	275	WP_033488874.1	7
2561	105.839	80.5	3.49e-16	11	290	146	26.897	274	249	dapF	5	277	WP_080788757.1	9
2562	96.7153	80.1	3.78e-16	10	265	119	29.811	274	223	dapF	5	252	WP_033505117.1	9
2563	96.7153	80.1	3.93e-16	11	265	117	30.566	274	223	dapF	5	252	WP_101451940.1	9
2564	97.8102	80.1	3.93e-16	12	268	122	27.985	274	224	dapF	5	253	WP_039199033.1	9
2565	96.7153	80.1	4.3e-16	11	265	117	30.566	274	223	dapF	5	252	WP_033493339.1	9
2566	105.109	80.1	4.34e-16	11	288	144	27.083	274	247	dapF	5	275	WP_154304092.1	9
2567	114.234	80.1	4.46e-16	13	313	158	27.157	274	269	dapF	2	293	WP_077382497.1	6
2568	99.2701	80.1	4.68e-16	11	272	126	30.882	274	224	dapF	5	270	WP_034253003.1	9
2569	111.679	80.1	4.69e-16	12	306	167	27.124	274	269	dapF	2	293	WP_065474443.1	6
2570	96.7153	79.7	4.89e-16	11	265	117	30.566	274	223	dapF	5	252	WP_015450061.1	9
2571	105.109	79.7	5.04e-16	11	288	144	27.083	274	247	dapF	5	275	WP_033500439.1	9
2572	103.65	79.7	5.29e-16	11	284	152	27.465	274	249	dapF	5	277	WP_080789462.1	9
2573	114.234	79.7	5.6e-16	12	313	160	26.518	274	269	dapF	2	293	WP_131209765.1	6
2574	103.65	79.7	5.84e-16	11	284	152	27.465	274	249	dapF	5	277	WP_117675365.1	9
2575	100.365	79.7	6.1e-16	10	275	129	29.455	274	223	dapF	2	268	WP_072726874.1	6
2576	107.299	79.3	6.84e-16	14	294	140	27.211	274	249	dapF	5	277	WP_099571375.1	9
2577	95.2555	79.3	7.26e-16	10	261	124	29.885	274	223	dapF	5	252	WP_029576576.1	9
2578	104.745	79.3	7.63e-16	11	287	146	28.223	274	249	dapF	5	277	WP_033519247.1	9
2579	106.934	79.3	8.08e-16	12	293	138	29.352	274	247	dapF	5	282	WP_163199553.1	9
2580	104.745	79.3	8.26e-16	11	287	146	28.223	274	249	dapF	5	277	WP_049183700.1	9
2581	106.204	79.3	8.59e-16	13	291	140	27.148	274	247	dapF	5	275	WP_144090695.1	9
2582	115.693	79.3	8.69e-16	11	317	157	26.814	274	264	dapF	5	307	WP_110451832.1	9
2583	103.65	79.3	9.03e-16	11	284	151	27.817	274	249	dapF	5	277	WP_195524089.1	9
2584	103.65	79	9.39e-16	11	284	151	27.817	274	249	dapF	5	277	WP_195552772.1	9
2585	104.015	79	9.87e-16	13	285	144	28.421	274	247	dapF	5	275	WP_204442605.1	9
2586	105.839	79	1.11e-15	10	290	144	27.586	274	249	dapF	4	275	WP_163195893.1	8
2587	103.285	78.6	1.29e-15	10	283	149	27.562	274	247	dapF	5	275	WP_055054714.1	9
2588	114.234	78.6	1.63e-15	12	313	160	26.518	274	269	dapF	2	293	WP_080784368.1	6
2589	95.9854	78.2	1.84e-15	9	263	123	29.278	274	223	dapF	5	252	WP_152354909.1	9
2590	103.65	78.2	2.16e-15	13	284	150	30.634	274	249	dapF	5	284	WP_100511986.1	9
2591	114.234	77.8	2.64e-15	12	313	161	26.198	274	269	dapF	2	293	WP_154049858.1	6
2592	112.774	77.8	3.81e-15	12	309	163	28.155	274	264	dapF	5	307	WP_198184024.1	9
2593	100	77.4	4.05e-15	13	274	111	31.752	274	224	dapF	5	260	WP_093960074.1	9
2594	112.774	77.4	4.12e-15	12	309	163	28.155	274	264	dapF	5	307	WP_198186897.1	9
2595	109.124	77	4.79e-15	12	299	135	29.766	274	250	dapF	5	285	WP_094664958.1	9
2596	103.65	77.4	4.83e-15	11	284	120	28.521	274	223	dapF	2	268	WP_094637172.1	6
2597	112.774	77.4	5.01e-15	13	309	162	28.479	274	264	dapF	5	307	WP_198219691.1	9
2598	112.774	77.4	5.21e-15	13	309	162	28.479	274	264	dapF	5	307	WP_198176727.1	9
2599	102.555	77	5.92e-15	10	281	153	27.046	274	247	dapF	5	275	WP_159140745.1	9
2600	103.285	76.6	7.07e-15	10	283	150	27.208	274	247	dapF	5	275	WP_011743497.1	9
2601	103.285	76.6	7.72e-15	10	283	151	26.855	274	247	dapF	5	275	WP_033499919.1	9
2602	103.285	76.6	7.72e-15	10	283	150	27.208	274	247	dapF	5	275	WP_117759918.1	9
2603	108.759	76.6	8.37e-15	12	298	135	29.53	274	249	dapF	5	284	WP_150380563.1	9
2604	103.65	76.3	8.77e-15	11	284	148	27.465	274	247	dapF	5	275	WP_055308808.1	9
2605	103.285	76.3	9.68e-15	10	283	151	26.855	274	247	dapF	5	275	WP_003810944.1	9
2606	103.285	76.3	9.68e-15	10	283	151	26.855	274	247	dapF	5	275	WP_085382060.1	9
2607	99.635	76.3	1.03e-14	13	273	111	31.502	274	223	dapF	5	259	WP_126029721.1	9
2608	103.285	76.3	1.06e-14	10	283	151	26.855	274	247	dapF	5	275	WP_117320146.1	9
2609	95.6204	76.3	1.09e-14	7	262	138	27.099	274	227	dapF	5	256	WP_204387377.1	9
2610	95.6204	75.9	1.2e-14	7	262	138	27.099	274	227	dapF	5	256	WP_193531567.1	9
2611	113.139	76.3	1.25e-14	13	310	163	27.742	274	264	dapF	5	307	WP_198178949.1	9
2612	103.285	75.9	1.3e-14	10	283	152	26.502	274	247	dapF	5	275	WP_035010566.1	9
2613	112.774	75.9	1.41e-14	12	309	164	27.832	274	264	dapF	5	307	WP_024627271.1	9
2614	95.6204	75.5	1.61e-14	7	262	138	27.099	274	227	dapF	5	256	WP_033507796.1	9
2615	103.285	75.5	1.69e-14	10	283	150	27.208	274	247	dapF	5	275	WP_138296761.1	9
2616	104.015	75.5	1.79e-14	12	285	148	27.018	274	247	dapF	5	275	WP_046999350.1	9
2617	95.6204	75.5	1.94e-14	7	262	138	27.099	274	227	dapF	5	256	WP_204466006.1	9
2618	104.38	75.9	1.95e-14	7	286	140	25.175	274	227	dapF	5	283	WP_094694838.1	9
2619	103.285	75.1	2.29e-14	10	283	151	26.855	274	247	dapF	5	275	WP_195569787.1	9
2620	103.285	75.1	2.31e-14	10	283	151	26.855	274	247	dapF	5	275	WP_085346627.1	9
2621	103.285	75.1	2.79e-14	10	283	151	26.855	274	247	dapF	5	275	WP_085380449.1	9
2622	112.774	75.1	3.54e-14	11	309	163	28.155	274	264	dapF	5	307	WP_144085450.1	9
2623	109.124	74.7	3.59e-14	11	299	136	29.431	274	250	dapF	5	285	WP_140557634.1	9
2624	112.774	74.7	3.61e-14	12	309	164	27.832	274	264	dapF	5	307	WP_198206008.1	9
2625	112.774	74.7	3.64e-14	12	309	164	27.832	274	264	dapF	5	307	WP_029677879.1	9
2626	113.139	74.7	3.79e-14	13	310	163	27.742	274	264	dapF	5	307	WP_121913985.1	9
2627	96.3504	74.7	3.85e-14	9	264	134	27.652	274	227	dapF	5	256	WP_043168988.1	9
2628	112.774	74.7	4.51e-14	13	309	163	28.155	274	264	dapF	5	307	WP_198189547.1	9
2629	113.869	74.3	5.42e-14	12	312	161	27.564	274	264	dapF	5	307	WP_198207251.1	9
2630	114.599	74.3	5.86e-14	12	314	157	28.025	274	264	dapF	5	307	WP_045924056.1	9
2631	112.774	74.3	6.33e-14	12	309	166	27.184	274	264	dapF	5	307	WP_045935146.1	9
2632	113.869	73.9	7.04e-14	12	312	166	27.885	274	267	dapF	5	310	WP_154313333.1	9
2633	95.6204	73.9	7.33e-14	7	262	139	26.718	274	227	dapF	5	256	WP_204390072.1	9
2634	114.964	73.9	8.52e-14	12	315	147	27.937	274	249	dapF	5	313	WP_033489799.1	9
2635	101.46	73.6	8.86e-14	10	278	120	28.777	274	223	dapF	2	261	WP_204467681.1	6
2636	114.964	73.6	9.14e-14	12	315	163	27.619	274	267	dapF	5	310	WP_110425012.1	9
2637	113.139	73.2	1.11e-13	16	310	160	27.097	274	269	dapF	4	295	WP_026501951.1	8
2638	97.0803	73.2	1.28e-13	11	266	124	28.195	274	224	dapF	5	253	WP_026642928.1	9
2639	105.474	73.2	1.3e-13	15	289	146	27.336	274	249	dapF	5	277	WP_144166041.1	9
2640	115.693	73.2	1.5e-13	13	317	160	27.76	274	267	dapF	5	310	WP_110412556.1	9
2641	114.599	72.8	1.9e-13	13	314	157	28.025	274	264	dapF	5	307	WP_198190575.1	9
2642	114.599	72.8	2.16e-13	13	314	157	28.025	274	264	dapF	5	307	WP_046322630.1	9
2643	98.1752	72.4	2.27e-13	11	269	130	26.766	274	227	dapF	5	256	WP_033509648.1	9
2644	105.474	72	2.36e-13	12	289	144	25.952	274	269	dapF	26	264	WP_115784587.1	1
2645	113.869	72.4	2.91e-13	12	312	162	27.244	274	264	dapF	5	307	WP_144176762.1	9
2646	114.964	72	3.17e-13	13	315	155	28.254	274	264	dapF	5	307	WP_121913248.1	9
2647	116.423	72.4	3.29e-13	11	319	144	27.273	274	249	dapF	5	313	WP_198181357.1	9
2648	114.964	72	4.39e-13	12	315	147	27.937	274	249	dapF	5	313	WP_033497298.1	9
2649	116.058	72	4.69e-13	12	318	145	27.358	274	249	dapF	5	313	WP_110444574.1	9
2650	114.964	71.6	4.76e-13	11	315	160	26.667	274	264	dapF	5	307	WP_101432088.1	9
2651	99.2701	71.2	5.82e-13	12	272	119	28.676	274	223	dapF	5	258	WP_152234809.1	9
2652	112.774	70.9	8.6e-13	12	309	165	27.508	274	264	dapF	5	307	WP_198203749.1	9
2653	109.124	70.9	9.68e-13	11	299	148	28.094	274	249	dapF	5	294	WP_198200869.1	9
2654	120.073	69.7	2.29e-12	12	329	155	27.052	274	267	dapF	2	312	WP_152580860.1	6
2655	109.854	69.3	2.77e-12	11	301	168	26.91	274	267	dapF	5	295	WP_033521348.1	9
2656	116.058	69.3	3.74e-12	12	318	145	27.358	274	249	dapF	5	313	WP_045921128.1	9
2657	97.8102	68.6	5.14e-12	9	268	138	27.985	274	224	dapF	5	269	WP_198217867.1	9
2658	98.1752	68.2	6.82e-12	9	269	138	27.881	274	224	dapF	5	270	WP_015021511.1	9
2659	98.1752	68.2	7.15e-12	9	269	138	27.881	274	224	dapF	5	270	WP_110416933.1	9
2660	80.292	67	7.33e-12	10	220	112	30	274	249	dapF	55	206	WP_137658300.1	4
2661	120.803	67	2.18e-11	14	331	149	28.097	274	267	dapF	2	312	WP_024462773.1	6
2662	94.5255	65.5	6.43e-11	12	259	119	30.502	274	220	dapF	5	249	WP_091846998.1	9
2663	112.774	59.7	6.07e-09	13	309	160	26.214	274	250	dapF	5	312	WP_044086518.1	9
2664	68.9781	56.6	2.86e-08	8	189	97	29.101	274	167	dapF	5	180	WP_116471073.1	3
2665	132.482	57.4	4.43e-08	12	363	173	24.518	274	272	dapF	5	365	WP_163228220.1	9
2668	98.4456	136	1.54e-39	3	190	100	42.105	193	189	dcd	1	181	WP_126032970.1	1
2669	98.4456	135	6.88e-39	3	190	102	41.053	193	189	dcd	1	181	WP_125963957.1	1
2670	98.4456	135	7.92e-39	4	190	101	41.579	193	189	dcd	1	181	WP_152580051.1	1
2671	98.4456	134	1.05e-38	5	190	100	42.105	193	189	dcd	1	181	WP_169275952.1	1
2672	98.4456	134	1.27e-38	4	190	101	41.579	193	189	dcd	1	181	WP_072725335.1	1
2673	98.4456	134	1.33e-38	4	190	100	42.105	193	189	dcd	1	181	WP_163197409.1	1
2674	98.4456	134	1.76e-38	4	190	102	41.053	193	189	dcd	1	181	WP_125981759.1	1
2675	98.4456	134	2.12e-38	4	190	100	42.105	193	189	dcd	1	181	WP_033517741.1	1
2676	98.4456	133	4.62e-38	4	190	101	41.579	193	189	dcd	1	181	WP_094637658.1	1
2677	98.4456	132	5.04e-38	4	190	101	41.579	193	189	dcd	1	181	WP_034525725.1	1
2678	98.4456	132	6.61e-38	3	190	104	40	193	189	dcd	1	181	WP_044084426.1	1
2679	98.4456	132	6.9e-38	3	190	102	41.053	193	189	dcd	1	181	WP_095613783.1	1
2680	98.4456	132	7.94e-38	4	190	102	41.053	193	189	dcd	1	181	WP_150353829.1	1
2681	98.4456	132	8.2e-38	4	190	102	41.053	193	189	dcd	1	181	WP_152358667.1	1
2682	98.4456	132	8.85e-38	3	190	103	40.526	193	189	dcd	1	181	WP_174767863.1	1
2683	98.4456	132	1.08e-37	3	190	103	40.526	193	189	dcd	1	181	WP_118765537.1	1
2684	98.4456	131	1.41e-37	3	190	103	40.526	193	189	dcd	1	181	WP_195224231.1	1
2685	98.4456	131	1.44e-37	3	190	105	39.474	193	189	dcd	1	181	WP_094692311.1	1
2686	98.4456	131	1.5e-37	3	190	103	40.526	193	189	dcd	1	181	WP_004223871.1	1
2687	98.4456	131	1.5e-37	3	190	103	40.526	193	189	dcd	1	181	WP_055063865.1	1
2688	98.4456	131	1.57e-37	4	190	103	40.526	193	189	dcd	1	181	WP_131213279.1	1
2689	98.4456	131	1.64e-37	3	190	103	40.526	193	189	dcd	1	181	WP_129902178.1	1
2690	98.4456	131	1.64e-37	4	190	103	40.526	193	189	dcd	1	181	WP_152235399.1	1
2691	98.4456	131	1.91e-37	4	190	102	41.053	193	189	dcd	1	181	WP_172144407.1	1
2692	98.4456	131	1.99e-37	4	190	103	40.526	193	189	dcd	1	181	WP_033495062.1	1
2693	98.4456	131	1.99e-37	3	190	102	41.053	193	189	dcd	1	181	WP_026644966.1	1
2694	98.4456	131	2.2e-37	4	190	103	40.526	193	189	dcd	1	181	WP_094728544.1	1
2695	98.4456	131	2.39e-37	4	190	101	41.579	193	189	dcd	1	181	WP_152026990.1	1
2696	98.4456	131	2.47e-37	3	190	103	40.526	193	189	dcd	1	181	WP_118240819.1	1
2697	98.4456	130	2.73e-37	4	190	103	40.526	193	189	dcd	1	181	WP_007054623.1	1
2698	98.4456	130	2.73e-37	4	190	102	41.053	193	189	dcd	1	181	WP_055427983.1	1
2699	98.4456	130	3.24e-37	4	190	103	40.526	193	189	dcd	1	181	WP_129966558.1	1
2700	98.4456	130	3.31e-37	4	190	101	41.579	193	189	dcd	1	181	WP_138266875.1	1
2701	98.4456	130	3.35e-37	4	190	103	40.526	193	189	dcd	1	181	WP_033507640.1	1
2702	98.4456	130	3.35e-37	4	190	103	40.526	193	189	dcd	1	181	WP_033506968.1	1
2703	98.4456	130	3.35e-37	3	190	106	38.947	193	189	dcd	1	181	WP_033504933.1	1
2704	98.4456	130	3.46e-37	4	190	100	42.105	193	189	dcd	1	181	WP_129859410.1	1
2705	98.4456	130	3.57e-37	4	190	103	40.526	193	189	dcd	1	181	WP_151915953.1	1
2706	98.4456	130	3.73e-37	4	190	102	41.053	193	189	dcd	1	181	WP_003823573.1	1
2707	98.4456	130	3.9e-37	3	190	103	40.526	193	189	dcd	1	181	WP_163227452.1	1
2708	98.4456	130	3.94e-37	4	190	101	41.579	193	189	dcd	1	181	WP_117643793.1	1
2709	98.4456	130	4.16e-37	4	190	101	41.579	193	189	dcd	1	181	WP_144139920.1	1
2710	98.4456	130	4.34e-37	4	190	101	41.579	193	189	dcd	1	181	WP_034879728.1	1
2711	98.4456	130	4.39e-37	4	190	103	40.526	193	189	dcd	1	181	WP_033508990.1	1
2712	98.4456	130	4.48e-37	4	190	101	41.579	193	189	dcd	1	181	WP_003835360.1	1
2713	98.4456	130	4.78e-37	4	190	100	42.105	193	189	dcd	1	181	WP_129914182.1	1
2714	98.4456	130	4.94e-37	4	190	103	40.526	193	189	dcd	1	181	WP_033515498.1	1
2715	98.4456	130	5e-37	4	190	103	40.526	193	189	dcd	1	181	WP_043166187.1	1
2716	98.4456	130	5.16e-37	3	190	104	40	193	189	dcd	1	181	WP_101456190.1	1
2717	98.4456	130	5.81e-37	3	190	102	41.053	193	189	dcd	1	181	WP_024540192.1	1
2718	98.4456	130	5.94e-37	4	190	100	42.105	193	189	dcd	1	181	WP_054321298.1	1
2719	98.4456	130	6.14e-37	4	190	102	41.053	193	189	dcd	1	181	WP_033522030.1	1
2720	98.4456	130	6.27e-37	4	190	103	40.526	193	189	dcd	1	181	WP_024464594.1	1
2721	98.4456	130	6.62e-37	4	190	102	41.053	193	189	dcd	1	181	WP_155588458.1	1
2722	98.4456	130	6.76e-37	4	190	103	40.526	193	189	dcd	1	181	WP_033513569.1	1
2723	98.4456	130	6.84e-37	3	190	104	40	193	189	dcd	1	181	WP_196339925.1	1
2724	98.4456	130	6.99e-37	4	190	103	40.526	193	189	dcd	1	181	WP_026503032.1	1
2725	98.4456	130	7.29e-37	3	190	103	40.526	193	189	dcd	1	181	WP_169080884.1	1
2726	98.4456	130	7.45e-37	4	190	101	41.579	193	189	dcd	1	181	WP_021913106.1	1
2727	98.4456	129	8.13e-37	4	190	100	42.105	193	189	dcd	1	181	WP_022857827.1	1
2728	98.4456	129	8.58e-37	4	190	103	40.526	193	189	dcd	1	181	WP_015449560.1	1
2729	98.4456	129	8.77e-37	3	190	102	41.053	193	189	dcd	1	181	WP_026643919.1	1
2730	98.4456	129	9.15e-37	4	190	103	40.526	193	189	dcd	1	181	WP_003814973.1	1
2731	98.4456	129	9.66e-37	4	190	103	40.526	193	189	dcd	1	181	WP_152351267.1	1
2732	98.4456	129	9.87e-37	4	190	103	40.526	193	189	dcd	1	181	WP_107041815.1	1
2733	98.4456	129	1.01e-36	3	190	104	40	193	189	dcd	1	181	WP_011743875.1	1
2734	98.4456	129	1.01e-36	4	190	100	42.105	193	189	dcd	1	181	WP_101429198.1	1
2735	98.4456	129	1.08e-36	4	190	104	40	193	189	dcd	1	181	WP_013141497.1	1
2736	98.4456	129	1.08e-36	3	190	104	40	193	189	dcd	1	181	WP_065447117.1	1
2737	98.4456	129	1.1e-36	4	190	103	40.526	193	189	dcd	1	181	WP_033518326.1	1
2738	98.4456	129	1.27e-36	4	190	103	40.526	193	189	dcd	1	181	WP_026642333.1	1
2739	98.4456	129	1.29e-36	4	190	100	42.105	193	189	dcd	1	181	WP_101456306.1	1
2740	98.4456	129	1.29e-36	4	190	103	40.526	193	189	dcd	1	181	WP_050824470.1	1
2741	98.4456	129	1.4e-36	4	190	100	42.105	193	189	dcd	1	181	WP_033489293.1	1
2742	98.4456	129	1.44e-36	3	190	102	41.053	193	189	dcd	1	181	WP_095614135.1	1
2743	98.4456	129	1.52e-36	4	190	103	40.526	193	189	dcd	1	181	WP_204469547.1	1
2744	98.4456	129	1.59e-36	3	190	104	40	193	189	dcd	1	181	WP_003825327.1	1
2745	98.4456	129	1.85e-36	4	190	103	40.526	193	189	dcd	1	181	WP_163230730.1	1
2746	98.4456	129	1.93e-36	4	190	104	40	193	189	dcd	1	181	WP_113853771.1	1
2747	98.4456	129	1.99e-36	4	190	103	40.526	193	189	dcd	1	181	WP_154568848.1	1
2748	98.4456	129	1.99e-36	3	190	104	40	193	189	dcd	1	181	WP_033522392.1	1
2749	98.4456	128	2.15e-36	3	190	104	40	193	189	dcd	1	181	WP_035142251.1	1
2750	98.4456	128	2.27e-36	4	190	105	39.474	193	189	dcd	1	181	WP_113859994.1	1
2751	98.4456	128	2.3e-36	4	190	103	40.526	193	189	dcd	1	181	WP_196327530.1	1
2752	98.4456	128	2.32e-36	4	190	102	41.053	193	189	dcd	1	181	WP_138297280.1	1
2753	98.4456	128	2.35e-36	3	190	104	40	193	189	dcd	1	181	WP_204442686.1	1
2754	98.4456	128	2.42e-36	4	190	102	41.053	193	189	dcd	1	181	WP_034983914.1	1
2755	98.4456	128	2.56e-36	4	190	104	40	193	189	dcd	1	181	WP_029680063.1	1
2756	98.4456	129	2.61e-36	4	190	103	40.526	193	189	dcd	1	181	WP_051921535.1	1
2757	98.4456	128	3.01e-36	3	190	105	39.474	193	189	dcd	1	181	WP_034877546.1	1
2758	98.4456	128	3.28e-36	3	190	104	40	193	189	dcd	1	181	WP_039775990.1	1
2759	98.4456	128	3.31e-36	4	190	104	40	193	189	dcd	1	181	WP_007051821.1	1
2760	98.4456	128	3.75e-36	4	190	105	39.474	193	189	dcd	1	181	WP_022860283.1	1
2761	98.4456	128	3.77e-36	4	190	104	40	193	189	dcd	1	181	WP_065464096.1	1
2762	98.4456	128	3.81e-36	4	190	103	40.526	193	189	dcd	1	181	WP_080821754.1	1
2763	98.4456	128	3.81e-36	4	190	102	41.053	193	189	dcd	1	181	WP_038445237.1	1
2764	98.4456	128	3.98e-36	4	190	104	40	193	189	dcd	1	181	WP_003833017.1	1
2765	98.4456	128	4.03e-36	4	190	103	40.526	193	189	dcd	1	181	WP_065468350.1	1
2766	98.4456	128	4.16e-36	4	190	103	40.526	193	189	dcd	1	181	WP_003838455.1	1
2767	98.4456	128	4.16e-36	4	190	105	39.474	193	189	dcd	1	181	WP_022861781.1	1
2768	98.4456	127	4.39e-36	4	190	104	40	193	189	dcd	1	181	WP_065472957.1	1
2769	98.4456	127	4.39e-36	3	190	104	40	193	189	dcd	1	181	WP_044087487.1	1
2770	98.4456	127	4.44e-36	3	190	104	40	193	189	dcd	1	181	WP_195546343.1	1
2771	98.4456	127	5.88e-36	4	190	104	40	193	189	dcd	1	181	WP_016461964.1	1
2772	98.4456	127	6.01e-36	4	190	104	40	193	189	dcd	1	181	WP_169172844.1	1
2773	98.4456	127	6.07e-36	4	190	103	40.526	193	189	dcd	1	181	WP_125967985.1	1
2774	98.4456	127	6.14e-36	4	190	104	40	193	189	dcd	1	181	WP_052787452.1	1
2775	98.4456	127	6.41e-36	4	190	104	40	193	189	dcd	1	181	WP_025222284.1	1
2776	98.4456	127	6.48e-36	4	190	104	40	193	189	dcd	1	181	WP_065465352.1	1
2777	98.4456	127	6.91e-36	4	190	104	40	193	189	dcd	1	181	WP_003827803.1	1
2778	98.4456	127	8.22e-36	4	190	104	40	193	189	dcd	1	181	WP_101673520.1	1
2779	98.4456	127	8.58e-36	4	190	104	40	193	189	dcd	1	181	WP_106629728.1	1
2780	98.4456	127	9.26e-36	4	190	104	40	193	189	dcd	1	181	WP_115767215.1	1
2781	98.4456	127	9.98e-36	4	190	104	40	193	189	dcd	1	181	WP_106648140.1	1
2782	98.4456	127	1.01e-35	4	190	104	40	193	189	dcd	1	181	WP_129913515.1	1
2783	98.4456	127	1.15e-35	4	190	109	37.368	193	189	dcd	1	181	WP_033491059.1	1
2784	98.4456	126	1.4e-35	4	190	104	40	193	189	dcd	1	181	WP_094668011.1	1
2785	98.4456	126	1.44e-35	4	190	105	39.474	193	189	dcd	1	181	WP_118425070.1	1
2786	98.4456	126	1.62e-35	4	190	104	40	193	189	dcd	1	181	WP_033889470.1	1
2787	98.4456	126	1.84e-35	4	190	103	40.526	193	189	dcd	1	181	WP_034250695.1	1
2788	98.4456	126	2.08e-35	4	190	104	40	193	189	dcd	1	181	WP_100497273.1	1
2789	98.4456	125	2.61e-35	4	190	105	39.474	193	189	dcd	1	181	WP_100494835.1	1
2790	98.4456	125	2.64e-35	3	190	105	39.474	193	189	dcd	1	181	WP_101617280.1	1
2791	98.4456	125	2.67e-35	4	190	104	40	193	189	dcd	1	181	WP_044090290.1	1
2792	98.4456	125	4.16e-35	3	190	106	38.947	193	189	dcd	1	181	WP_100512442.1	1
2793	98.4456	125	5.05e-35	4	190	105	39.474	193	189	dcd	1	181	WP_131209537.1	1
2794	98.4456	125	5.05e-35	4	190	105	39.474	193	189	dcd	1	181	WP_152210328.1	1
2795	98.4456	125	5.5e-35	3	190	106	38.947	193	189	dcd	1	181	WP_004218977.1	1
2796	98.4456	125	5.5e-35	4	190	107	38.421	193	189	dcd	1	181	WP_198199400.1	1
2797	98.4456	125	6e-35	4	190	105	39.474	193	189	dcd	1	181	WP_115800096.1	1
2798	98.4456	124	8.12e-35	4	190	105	39.474	193	189	dcd	1	181	WP_109058214.1	1
2799	98.4456	124	8.29e-35	3	190	105	39.474	193	189	dcd	1	181	WP_091847959.1	1
2800	98.4456	124	9.14e-35	3	190	106	38.947	193	189	dcd	1	181	WP_100510334.1	1
2801	98.4456	124	9.21e-35	3	190	106	38.947	193	189	dcd	1	181	WP_093960816.1	1
2802	98.4456	124	9.41e-35	3	190	106	38.947	193	189	dcd	1	181	WP_126030629.1	1
2803	98.4456	124	9.44e-35	4	190	108	37.895	193	189	dcd	1	181	WP_154312985.1	1
2804	98.4456	124	1.05e-34	4	190	108	37.895	193	189	dcd	1	181	WP_045935940.1	1
2805	98.4456	124	1.09e-34	4	190	108	37.895	193	189	dcd	1	181	WP_198191180.1	1
2806	98.4456	124	1.24e-34	4	190	108	37.895	193	189	dcd	1	181	WP_198229824.1	1
2807	98.4456	124	1.38e-34	4	190	105	39.474	193	189	dcd	1	181	WP_202568849.1	1
2808	98.4456	124	1.44e-34	4	190	108	37.895	193	189	dcd	1	181	WP_198187739.1	1
2809	98.4456	124	1.64e-34	4	190	108	37.895	193	189	dcd	1	181	WP_015022650.1	1
2810	98.4456	124	1.64e-34	4	190	108	37.895	193	189	dcd	1	181	WP_198189393.1	1
2811	98.4456	124	1.73e-34	4	190	108	37.895	193	189	dcd	1	181	WP_045925038.1	1
2812	98.4456	124	1.79e-34	4	190	108	37.895	193	189	dcd	1	181	WP_024627087.1	1
2813	98.4456	123	3.13e-34	4	190	108	37.895	193	189	dcd	1	181	WP_110425991.1	1
2814	98.4456	123	3.2e-34	4	190	108	37.895	193	189	dcd	1	181	WP_110417802.1	1
2815	98.4456	123	3.25e-34	3	190	107	38.421	193	189	dcd	1	181	WP_094664175.1	1
2816	97.9275	117	3.66e-32	3	189	107	37.566	193	188	dcd	1	179	WP_022860372.1	1
2817	82.9016	112	2.84e-30	3	160	87	40	193	189	dcd	31	152	WP_115791068.1	1
2818	58.5492	103	8.02e-27	1	113	58	47.788	193	190	dcd	79	185	WP_129852768.1	73
2819	98.4456	98.6	9.18e-25	7	190	96	36.842	193	191	dcd	3	181	WP_164518506.1	15
2820	98.4456	96.7	4.97e-24	5	190	108	35.789	193	191	dcd	3	181	WP_034256242.1	5
2821	58.0311	96.7	5.29e-24	1	112	59	46.429	193	189	dcd	79	183	WP_165361858.1	72
2822	58.5492	85.5	1.01e-19	1	113	68	38.938	193	190	dcd	79	186	WP_033515334.1	74
2823	43.5233	76.6	2.94e-17	1	84	43	47.619	193	189	dcd	107	85	WP_115801037.1	2
2824	95.8549	58.2	2.58e-09	6	185	117	27.027	193	185	dcd	1	180	WP_094661741.1	14
2825	94.3005	56.2	1.39e-08	6	182	115	26.923	193	182	dcd	1	177	WP_150381564.1	14
2826	103.627	55.8	1.67e-08	6	200	122	24	193	190	dcd	1	180	WP_158214218.1	1
3317	80.7281	313	3.19e-100	4	377	192	44.032	467	454	dnaA	96	527	WP_169276092.1	152
3318	76.4454	310	3.12e-99	4	357	184	45.098	467	454	dnaA	106	483	WP_202568831.1	131
3319	76.4454	309	4.04e-99	4	357	184	45.098	467	454	dnaA	106	483	WP_174772575.1	131
3320	76.4454	309	4.45e-99	4	357	184	45.098	467	454	dnaA	106	483	WP_100985379.1	131
3321	76.4454	309	4.84e-99	4	357	184	45.098	467	454	dnaA	106	483	WP_065472923.1	131
3322	76.4454	309	4.84e-99	4	357	184	45.098	467	454	dnaA	106	483	WP_013139947.1	131
3323	76.4454	309	5.34e-99	4	357	184	45.098	467	454	dnaA	106	483	WP_193641805.1	131
3324	76.4454	309	5.51e-99	4	357	184	45.098	467	454	dnaA	106	483	WP_007057882.1	131
3325	76.4454	309	5.51e-99	4	357	184	45.098	467	454	dnaA	106	483	WP_060620309.1	131
3326	70.6638	308	6.26e-99	2	330	169	46.97	467	454	dnaA	130	483	WP_115801778.1	155
3327	76.4454	309	6.55e-99	4	357	184	45.098	467	454	dnaA	106	483	WP_077424891.1	131
3328	76.4454	309	7.37e-99	4	357	184	45.098	467	454	dnaA	106	483	WP_152028046.1	131
3329	70.6638	308	7.95e-99	2	330	169	46.97	467	454	dnaA	130	483	WP_131224078.1	155
3330	70.6638	308	8.03e-99	2	330	169	46.97	467	454	dnaA	130	483	WP_174769046.1	155
3331	70.6638	308	8.48e-99	2	330	169	46.97	467	454	dnaA	130	483	WP_131215239.1	155
3332	70.6638	308	9.24e-99	2	330	169	46.97	467	454	dnaA	130	483	WP_206820412.1	155
3333	70.6638	308	9.85e-99	2	330	169	46.97	467	454	dnaA	130	483	WP_131219133.1	155
3334	70.6638	308	9.85e-99	2	330	169	46.97	467	454	dnaA	130	483	WP_080785677.1	155
3335	70.6638	308	9.85e-99	2	330	169	46.97	467	454	dnaA	130	483	WP_131212962.1	155
3336	70.6638	308	1.03e-98	2	330	169	46.97	467	454	dnaA	130	483	WP_131204859.1	155
3337	70.6638	308	1.03e-98	2	330	169	46.97	467	454	dnaA	130	483	WP_195338443.1	155
3338	70.6638	308	1.03e-98	2	330	169	46.97	467	454	dnaA	130	483	WP_131211935.1	155
3339	70.6638	308	1.05e-98	2	330	169	46.97	467	454	dnaA	130	483	WP_007051767.1	155
3340	70.6638	308	1.06e-98	2	330	169	46.97	467	454	dnaA	130	483	WP_131225770.1	155
3341	70.6638	308	1.12e-98	2	330	169	46.97	467	454	dnaA	130	483	WP_077422466.1	155
3342	70.6638	308	1.15e-98	2	330	169	46.97	467	454	dnaA	130	483	WP_115769873.1	155
3343	70.4497	306	8.69e-98	2	329	169	46.809	467	453	dnaA	130	508	WP_150354223.1	181
3344	70.4497	305	2.1e-97	2	329	170	46.505	467	453	dnaA	130	495	WP_152350319.1	168
3345	82.6552	306	2.63e-97	6	386	202	43.264	467	454	dnaA	79	512	WP_107042527.1	134
3346	82.6552	306	2.65e-97	6	386	202	43.264	467	454	dnaA	79	512	WP_150383434.1	134
3347	70.6638	303	7.03e-97	2	330	172	46.061	467	454	dnaA	130	472	WP_052828949.1	144
3348	70.6638	303	8.08e-97	2	330	172	46.061	467	454	dnaA	130	472	WP_003827867.1	144
3349	70.6638	303	8.26e-97	2	330	172	46.061	467	454	dnaA	130	472	WP_052829279.1	144
3350	70.6638	303	8.44e-97	2	330	172	46.061	467	454	dnaA	130	472	WP_106648502.1	144
3351	81.1563	305	1.29e-96	6	379	185	43.799	467	454	dnaA	87	558	WP_155588263.1	197
3352	88.651	302	2.81e-96	7	414	200	41.063	467	454	dnaA	76	491	WP_033891493.1	87
3353	70.6638	301	5.08e-96	2	330	173	45.758	467	454	dnaA	130	472	WP_106630146.1	144
3354	71.5203	302	1.52e-95	3	334	168	47.006	467	445	dnaA	120	539	WP_100510492.1	207
3355	84.5824	302	2.2e-95	5	395	209	42.785	467	454	dnaA	76	565	WP_110451442.1	172
3356	81.5846	300	2.27e-95	5	381	199	42.782	467	454	dnaA	82	507	WP_140445346.1	138
3357	71.5203	302	2.28e-95	3	334	168	47.006	467	445	dnaA	120	539	WP_163198990.1	207
3358	81.5846	300	2.5e-95	5	381	199	42.782	467	454	dnaA	82	507	WP_150394229.1	138
3359	81.5846	300	2.64e-95	5	381	199	42.782	467	454	dnaA	82	507	WP_043166249.1	138
3360	81.5846	300	2.66e-95	5	381	199	42.782	467	454	dnaA	82	507	WP_107044615.1	138
3361	76.0171	300	2.87e-95	4	355	175	44.789	467	454	dnaA	120	494	WP_055427957.1	141
3362	73.4475	300	3.06e-95	4	343	178	44.606	467	466	dnaA	130	501	WP_162176990.1	165
3363	70.8779	302	3.16e-95	2	331	174	45.619	467	454	dnaA	129	565	WP_198199376.1	236
3364	70.8779	302	3.19e-95	2	331	174	45.619	467	454	dnaA	129	565	WP_101431727.1	236
3365	70.8779	302	3.3e-95	2	331	174	45.619	467	454	dnaA	129	565	WP_045923739.1	236
3366	70.8779	301	3.33e-95	2	331	174	45.619	467	454	dnaA	129	565	WP_024627114.1	236
3367	70.8779	301	3.33e-95	2	331	174	45.619	467	454	dnaA	129	565	WP_144084807.1	236
3368	84.7966	300	3.66e-95	4	396	219	41.414	467	454	dnaA	65	502	WP_101622153.1	114
3369	70.8779	301	3.85e-95	2	331	174	45.619	467	454	dnaA	129	564	WP_198205864.1	235
3370	70.8779	301	3.92e-95	2	331	174	45.619	467	454	dnaA	129	559	WP_198178467.1	230
3371	70.8779	301	4.02e-95	2	331	174	45.619	467	454	dnaA	129	564	WP_045934803.1	235
3372	73.4475	299	4.04e-95	4	343	178	44.606	467	466	dnaA	130	501	WP_162175554.1	165
3373	70.8779	301	4.08e-95	2	331	174	45.619	467	454	dnaA	129	565	WP_121914858.1	236
3374	80.5139	302	4.43e-95	6	376	194	43.883	467	454	dnaA	93	582	WP_026642506.1	210
3375	80.5139	302	4.48e-95	6	376	194	43.883	467	454	dnaA	93	587	WP_154568421.1	215
3376	70.8779	301	4.67e-95	2	331	174	45.619	467	454	dnaA	129	564	WP_110412226.1	235
3377	73.4475	299	4.7e-95	4	343	178	44.606	467	466	dnaA	130	501	WP_129236614.1	165
3378	70.8779	301	4.93e-95	2	331	174	45.619	467	454	dnaA	129	564	WP_198219628.1	235
3379	73.4475	299	5.23e-95	4	343	178	44.606	467	466	dnaA	130	501	WP_193531447.1	165
3380	70.6638	300	5.25e-95	2	330	172	46.061	467	454	dnaA	130	536	WP_125981598.1	208
3381	70.8779	301	5.25e-95	2	331	174	45.619	467	454	dnaA	129	564	WP_198216796.1	235
3382	70.8779	301	5.37e-95	2	331	174	45.619	467	454	dnaA	129	564	WP_198177081.1	235
3383	70.8779	301	5.54e-95	2	331	174	45.619	467	454	dnaA	129	564	WP_015021047.1	235
3384	70.8779	301	5.58e-95	2	331	174	45.619	467	454	dnaA	129	563	WP_198187695.1	234
3385	70.8779	301	5.72e-95	2	331	174	45.619	467	454	dnaA	129	564	WP_211119818.1	235
3386	70.8779	301	5.82e-95	2	331	174	45.619	467	454	dnaA	129	563	WP_198183330.1	234
3387	70.8779	301	5.97e-95	2	331	174	45.619	467	454	dnaA	129	564	WP_144177961.1	235
3388	70.8779	301	6.1e-95	2	331	174	45.619	467	454	dnaA	129	564	WP_110424630.1	235
3389	73.4475	299	6.28e-95	4	343	178	44.606	467	466	dnaA	130	501	WP_196818730.1	165
3390	77.5161	298	6.56e-95	2	362	200	43.094	467	454	dnaA	98	484	WP_169172809.1	124
3391	71.5203	301	6.63e-95	3	334	172	45.808	467	445	dnaA	120	544	WP_094664718.1	212
3392	71.5203	301	6.71e-95	3	334	172	45.808	467	445	dnaA	120	542	WP_150381453.1	210
3393	70.8779	301	6.86e-95	2	331	174	45.619	467	454	dnaA	129	564	WP_154313011.1	235
3394	70.8779	301	7.09e-95	2	331	174	45.619	467	454	dnaA	129	564	WP_198204256.1	235
3395	70.8779	301	7.72e-95	2	331	174	45.619	467	454	dnaA	129	564	WP_198217405.1	235
3396	70.8779	301	7.8e-95	2	331	174	45.619	467	454	dnaA	129	564	WP_029678382.1	235
3397	70.8779	298	7.97e-95	2	331	173	45.921	467	454	dnaA	129	495	WP_113860008.1	166
3398	70.8779	301	8.06e-95	2	331	174	45.619	467	454	dnaA	129	564	WP_198207801.1	235
3399	70.8779	301	8.06e-95	2	331	174	45.619	467	454	dnaA	129	564	WP_046322066.1	235
3400	70.8779	301	8.41e-95	2	331	174	45.619	467	454	dnaA	129	564	WP_198191158.1	235
3401	76.4454	299	8.98e-95	3	357	184	44.538	467	454	dnaA	111	506	WP_152358742.1	151
3402	77.5161	299	9.12e-95	2	362	200	43.094	467	454	dnaA	98	502	WP_034525649.1	142
3403	70.8779	300	9.36e-95	2	331	174	45.619	467	454	dnaA	129	564	WP_121912777.1	235
3404	70.6638	299	9.5e-95	2	330	174	45.455	467	454	dnaA	130	505	WP_169080875.1	177
3405	83.94	300	9.81e-95	6	392	207	42.857	467	465	dnaA	86	557	WP_152234467.1	171
3406	87.152	298	1.02e-94	5	407	211	40.786	467	454	dnaA	76	491	WP_101625162.1	87
3407	78.5867	299	1.02e-94	3	367	201	43.324	467	454	dnaA	93	501	WP_163197370.1	137
3408	78.5867	298	1.05e-94	6	367	185	43.869	467	454	dnaA	105	489	WP_140489691.1	127
3409	80.7281	299	1.06e-94	4	377	191	42.44	467	454	dnaA	94	512	WP_057081627.1	146
3410	80.7281	299	1.1e-94	4	377	191	42.44	467	454	dnaA	94	512	WP_195338916.1	146
3411	80.7281	299	1.15e-94	4	377	191	42.44	467	454	dnaA	94	512	WP_003819390.1	146
3412	75.3747	298	1.16e-94	4	352	177	44.602	467	454	dnaA	120	489	WP_044089258.1	139
3413	75.3747	298	1.23e-94	4	352	177	44.602	467	454	dnaA	120	489	WP_140463788.1	139
3414	70.6638	298	1.3e-94	2	330	174	45.455	467	454	dnaA	130	500	WP_003825300.1	172
3415	80.7281	298	1.33e-94	4	377	191	42.44	467	454	dnaA	94	512	WP_047271179.1	146
3416	70.6638	300	1.36e-94	2	330	173	45.758	467	454	dnaA	130	556	WP_094692060.1	228
3417	80.5139	298	1.57e-94	4	376	190	42.553	467	454	dnaA	95	512	WP_013362835.1	147
3418	70.6638	298	1.71e-94	2	330	174	45.455	467	454	dnaA	130	508	WP_033522410.1	180
3419	86.0814	298	1.74e-94	6	402	203	40.796	467	454	dnaA	87	491	WP_100493169.1	91
3420	74.5182	298	1.88e-94	3	348	177	44.253	467	454	dnaA	123	512	WP_163113215.1	166
3421	74.5182	298	1.98e-94	3	348	177	44.253	467	454	dnaA	123	512	WP_003815928.1	166
3422	74.5182	298	2.07e-94	3	348	177	44.253	467	454	dnaA	123	512	WP_195300505.1	166
3423	74.5182	298	2.09e-94	3	348	177	44.253	467	454	dnaA	123	512	WP_154055894.1	166
3424	74.5182	298	2.11e-94	3	348	177	44.253	467	454	dnaA	123	512	WP_065434302.1	166
3425	70.6638	297	2.18e-94	2	330	174	45.455	467	454	dnaA	130	483	WP_172144387.1	155
3426	101.071	297	2.22e-94	9	472	267	38.136	467	454	dnaA	5	483	WP_109055922.1	15
3427	77.3019	298	2.46e-94	4	361	192	44.044	467	454	dnaA	102	512	WP_047288472.1	154
3428	77.3019	298	2.46e-94	4	361	192	44.044	467	454	dnaA	102	512	WP_117745410.1	154
3429	77.3019	298	2.46e-94	4	361	192	44.044	467	454	dnaA	102	512	WP_117827881.1	154
3430	74.5182	298	2.59e-94	3	348	177	44.253	467	454	dnaA	123	512	WP_003815030.1	166
3431	77.3019	298	3.04e-94	4	361	192	44.044	467	454	dnaA	102	512	WP_118269682.1	154
3432	77.3019	298	3.32e-94	4	361	192	44.044	467	454	dnaA	102	512	WP_117687419.1	154
3433	85.2248	297	3.41e-94	4	398	205	40.704	467	454	dnaA	87	487	WP_152209127.1	91
3434	84.5824	296	3.51e-94	5	395	212	41.772	467	454	dnaA	76	479	WP_094637497.1	87
3435	74.5182	296	4.68e-94	3	348	178	43.966	467	454	dnaA	123	483	WP_140493138.1	137
3436	75.3747	296	4.7e-94	4	352	178	44.318	467	454	dnaA	120	489	WP_140992135.1	139
3437	70.6638	299	5.06e-94	2	330	173	45.758	467	454	dnaA	130	572	WP_033491032.1	244
3438	74.5182	296	5.27e-94	3	348	178	43.966	467	454	dnaA	123	483	WP_094667433.1	137
3439	70.6638	299	5.51e-94	2	330	173	45.758	467	454	dnaA	130	572	WP_198182033.1	244
3440	70.6638	299	6e-94	2	330	173	45.758	467	454	dnaA	130	572	WP_110444320.1	244
3441	70.6638	299	6.07e-94	2	330	173	45.758	467	454	dnaA	130	572	WP_033498481.1	244
3442	70.6638	296	6.28e-94	2	330	174	45.455	467	454	dnaA	130	494	WP_100497196.1	166
3443	70.6638	296	6.62e-94	2	330	174	45.455	467	454	dnaA	130	494	WP_169241871.1	166
3444	70.6638	298	6.68e-94	2	330	173	45.758	467	454	dnaA	130	572	WP_045920884.1	244
3445	83.94	296	6.88e-94	6	392	214	41.071	467	466	dnaA	85	508	WP_044087481.1	124
3446	70.8779	297	8e-94	2	331	175	45.317	467	454	dnaA	129	533	WP_033496882.1	204
3447	71.3062	298	1.42e-93	4	333	171	45.946	467	454	dnaA	130	566	WP_022542391.1	235
3448	71.3062	297	1.53e-93	4	333	171	45.946	467	454	dnaA	130	566	WP_130077790.1	235
3449	71.3062	297	1.56e-93	4	333	171	45.946	467	454	dnaA	130	566	WP_130080135.1	235
3450	71.3062	297	1.56e-93	4	333	171	45.946	467	454	dnaA	130	566	WP_129882177.1	235
3451	71.3062	297	1.61e-93	4	333	171	45.946	467	454	dnaA	130	566	WP_129855733.1	235
3452	71.3062	297	1.66e-93	4	333	171	45.946	467	454	dnaA	130	566	WP_004219016.1	235
3453	71.3062	297	1.79e-93	4	333	171	45.946	467	454	dnaA	130	565	WP_014696944.1	234
3454	71.3062	297	1.8e-93	4	333	171	45.946	467	454	dnaA	130	565	WP_052824312.1	234
3455	71.3062	297	1.84e-93	4	333	171	45.946	467	454	dnaA	130	565	WP_065523593.1	234
3456	70.8779	296	1.87e-93	2	331	174	45.619	467	454	dnaA	129	534	WP_051126483.1	205
3457	71.3062	297	1.9e-93	4	333	171	45.946	467	454	dnaA	130	565	WP_052831007.1	234
3458	70.8779	294	2.65e-93	3	331	174	45.619	467	454	dnaA	129	482	WP_196338690.1	153
3459	71.5203	296	3.42e-93	3	334	172	45.808	467	445	dnaA	120	546	WP_126030658.1	214
3460	80.5139	294	3.6e-93	8	376	198	43.617	467	454	dnaA	84	473	WP_003833534.1	107
3461	73.4475	294	3.74e-93	4	343	179	44.315	467	466	dnaA	130	496	WP_188599655.1	160
3462	70.8779	298	3.96e-93	2	331	173	45.921	467	454	dnaA	129	612	WP_033522532.1	283
3463	71.5203	296	4.94e-93	3	334	172	45.808	467	445	dnaA	120	540	WP_093961567.1	208
3464	80.5139	293	5.47e-93	8	376	198	43.617	467	454	dnaA	84	473	WP_154303319.1	107
3465	70.8779	293	5.68e-93	3	331	174	45.619	467	454	dnaA	129	482	WP_003838119.1	153
3466	70.6638	295	5.93e-93	2	330	175	45.152	467	454	dnaA	130	518	WP_034250712.1	190
3467	70.8779	293	6.53e-93	3	331	174	45.619	467	454	dnaA	129	482	WP_012901761.1	153
3468	70.8779	293	6.6e-93	3	331	174	45.619	467	454	dnaA	129	482	WP_034876013.1	153
3469	70.6638	293	6.92e-93	2	330	175	45.152	467	454	dnaA	130	482	WP_072724436.1	154
3470	70.8779	293	7.27e-93	3	331	174	45.619	467	454	dnaA	129	482	WP_163191213.1	153
3471	72.591	295	8.93e-93	3	339	173	44.838	467	445	dnaA	120	544	WP_101616447.1	207
3472	70.8779	293	1.01e-92	4	331	172	45.619	467	454	dnaA	129	473	WP_039196488.1	146
3473	70.8779	292	1.2e-92	4	331	172	45.619	467	454	dnaA	129	473	WP_033501585.1	146
3474	78.5867	294	1.23e-92	4	367	194	43.324	467	467	dnaA	106	538	WP_100513738.1	181
3475	81.5846	296	1.6e-92	6	381	191	42.52	467	450	dnaA	93	605	WP_167540108.1	230
3476	81.5846	296	1.76e-92	6	381	191	42.52	467	450	dnaA	93	619	WP_101451572.1	244
3477	70.6638	292	1.84e-92	2	330	176	44.848	467	454	dnaA	130	481	WP_195422574.1	153
3478	70.6638	292	2e-92	2	330	176	44.848	467	454	dnaA	130	481	WP_035010433.1	153
3479	70.6638	292	2.23e-92	2	330	176	44.848	467	454	dnaA	130	481	WP_003807173.1	153
3480	70.6638	292	2.33e-92	2	330	176	44.848	467	454	dnaA	130	481	WP_138297326.1	153
3481	70.6638	292	2.45e-92	2	330	176	44.848	467	454	dnaA	130	481	WP_117319752.1	153
3482	70.6638	292	2.45e-92	2	330	176	44.848	467	454	dnaA	130	481	WP_055680326.1	153
3483	70.6638	292	3.16e-92	2	330	176	44.848	467	454	dnaA	130	494	WP_199801670.1	166
3484	69.1649	289	3.27e-92	2	323	171	44.892	467	446	dnaA	130	392	WP_160199480.1	71
3485	78.3726	293	3.79e-92	4	366	195	43.716	467	444	dnaA	86	520	WP_044084350.1	159
3486	85.0107	292	4.2e-92	6	397	209	40.554	467	454	dnaA	80	500	WP_051592942.1	109
3487	85.0107	292	4.38e-92	6	397	209	40.554	467	454	dnaA	80	500	WP_204442384.1	109
3488	80.9422	295	5.35e-92	4	378	200	42.857	467	454	dnaA	84	617	WP_183193258.1	249
3489	70.6638	292	5.46e-92	2	330	179	43.939	467	454	dnaA	130	514	WP_033517277.1	186
3490	70.6638	292	5.75e-92	2	330	175	45.152	467	454	dnaA	130	524	WP_123644447.1	196
3491	70.8779	295	5.89e-92	3	331	174	45.317	467	454	dnaA	130	620	WP_163227477.1	291
3492	70.6638	292	6.19e-92	2	330	175	45.152	467	454	dnaA	130	524	WP_033513306.1	196
3493	70.8779	290	8.53e-92	4	331	173	45.317	467	454	dnaA	129	473	WP_144090112.1	146
3494	70.6638	290	9.89e-92	2	330	177	44.545	467	454	dnaA	130	481	WP_195524705.1	153
3495	70.8779	290	1.11e-91	4	331	173	45.317	467	454	dnaA	129	473	WP_099571583.1	146
3496	70.6638	290	1.18e-91	2	330	179	43.939	467	454	dnaA	130	493	WP_204468459.1	165
3497	81.5846	294	1.25e-91	6	381	192	42.257	467	450	dnaA	93	619	WP_033506950.1	244
3498	70.6638	291	1.42e-91	2	330	176	44.848	467	454	dnaA	130	533	WP_151915928.1	205
3499	70.0214	293	1.61e-91	3	327	172	45.26	467	450	dnaA	130	611	WP_152355584.1	286
3500	70.6638	291	2.07e-91	2	330	172	46.061	467	454	dnaA	130	556	WP_113853066.1	228
3501	70.8779	291	2.11e-91	2	331	176	45.015	467	454	dnaA	129	544	WP_024464439.1	215
3502	70.8779	289	2.19e-91	4	331	174	45.015	467	454	dnaA	129	473	WP_117811322.1	146
3503	70.8779	289	2.19e-91	4	331	174	45.015	467	454	dnaA	129	473	WP_117675964.1	146
3504	70.6638	290	2.28e-91	2	330	175	45.152	467	454	dnaA	130	498	WP_033518384.1	170
3505	70.8779	289	2.34e-91	4	331	174	45.015	467	454	dnaA	129	473	WP_118240108.1	146
3506	70.8779	289	2.44e-91	4	331	174	45.015	467	454	dnaA	129	473	WP_033524155.1	146
3507	70.8779	289	2.69e-91	4	331	174	45.015	467	454	dnaA	129	473	WP_065438895.1	146
3508	70.0214	293	2.71e-91	3	327	172	45.26	467	450	dnaA	130	619	WP_101455411.1	294
3509	70.8779	290	2.8e-91	2	331	177	44.713	467	454	dnaA	129	523	WP_033494985.1	194
3510	70.6638	290	2.96e-91	2	330	176	44.848	467	454	dnaA	130	504	WP_163232703.1	176
3511	70.0214	293	3.04e-91	3	327	172	45.26	467	450	dnaA	130	625	WP_029576257.1	300
3512	69.1649	290	3.38e-91	2	323	171	44.892	467	446	dnaA	130	500	WP_129895516.1	179
3513	69.1649	290	3.46e-91	2	323	171	44.892	467	446	dnaA	130	500	WP_022857859.1	179
3514	69.1649	290	3.49e-91	2	323	171	44.892	467	446	dnaA	130	500	WP_129854299.1	179
3515	69.1649	290	3.73e-91	2	323	171	44.892	467	446	dnaA	130	500	WP_129918305.1	179
3516	69.1649	290	3.81e-91	2	323	171	44.892	467	446	dnaA	130	500	WP_039170667.1	179
3517	69.1649	290	3.81e-91	2	323	171	44.892	467	446	dnaA	130	500	WP_129874588.1	179
3518	69.1649	290	3.97e-91	2	323	171	44.892	467	446	dnaA	130	500	WP_129913729.1	179
3519	69.1649	290	4.15e-91	2	323	171	44.892	467	446	dnaA	130	500	WP_129864835.1	179
3520	69.1649	289	4.28e-91	2	323	171	44.892	467	446	dnaA	130	500	WP_129913911.1	179
3521	69.1649	289	4.87e-91	2	323	171	44.892	467	446	dnaA	130	500	WP_101429224.1	179
3522	69.1649	289	5.08e-91	2	323	171	44.892	467	446	dnaA	130	500	WP_129965955.1	179
3523	69.1649	289	5.64e-91	2	323	171	44.892	467	446	dnaA	130	505	WP_101398076.1	184
3524	69.1649	289	5.9e-91	2	323	171	44.892	467	446	dnaA	130	500	WP_129858509.1	179
3525	69.1649	289	6.03e-91	2	323	171	44.892	467	446	dnaA	130	500	WP_120359455.1	179
3526	69.1649	289	6.03e-91	2	323	171	44.892	467	446	dnaA	130	500	WP_129853099.1	179
3527	69.1649	289	6.43e-91	2	323	171	44.892	467	446	dnaA	130	500	WP_129870301.1	179
3528	70.0214	291	6.81e-91	3	327	172	45.26	467	450	dnaA	130	568	WP_168973709.1	243
3529	74.5182	291	7.18e-91	3	348	179	43.678	467	454	dnaA	123	567	WP_152580063.1	221
3530	69.1649	289	7.72e-91	2	323	171	44.892	467	446	dnaA	130	500	WP_101393479.1	179
3531	70.0214	290	8.89e-91	3	327	172	45.26	467	450	dnaA	130	568	WP_026503014.1	243
3532	68.5225	290	9.94e-91	2	320	168	45.313	467	444	dnaA	130	566	WP_125963979.1	249
3533	69.1649	288	1.01e-90	2	323	171	44.892	467	446	dnaA	130	500	WP_026643890.1	179
3534	69.1649	288	1.04e-90	2	323	171	44.892	467	446	dnaA	130	500	WP_101454717.1	179
3535	70.6638	288	1.6e-90	2	330	176	44.848	467	454	dnaA	130	498	WP_049184853.1	170
3536	70.8779	288	3.11e-90	2	331	179	44.109	467	454	dnaA	129	519	WP_125968024.1	190
3537	70.6638	288	5.53e-90	2	330	175	45.152	467	454	dnaA	130	563	WP_033504904.1	235
3538	82.0128	285	2.02e-89	4	383	212	40.992	467	454	dnaA	78	515	WP_094729193.1	141
3539	83.5118	286	3.03e-89	6	390	210	41.538	467	445	dnaA	68	529	WP_109136828.1	146
3540	78.3726	285	3.11e-89	5	366	195	41.257	467	454	dnaA	106	523	WP_026644934.1	161
3541	78.3726	285	3.63e-89	5	366	195	41.257	467	454	dnaA	106	523	WP_101671319.1	161
3542	71.3062	285	3.85e-89	2	333	181	42.943	467	454	dnaA	130	525	WP_095612745.1	194
3543	71.3062	284	7.78e-89	2	333	182	42.643	467	454	dnaA	130	525	WP_126031555.1	194
3544	71.3062	283	2.57e-88	2	333	183	42.342	467	454	dnaA	130	525	WP_024540160.1	194
3545	71.3062	280	3.44e-87	2	333	184	42.042	467	454	dnaA	130	521	WP_095614111.1	190
3546	75.803	268	5.31e-82	8	354	183	43.785	467	440	dnaA	98	581	WP_022860238.1	233
3547	56.7452	236	7.7e-72	2	265	137	46.038	467	389	dnaA	130	407	WP_115801034.1	144
3548	52.0343	232	1.64e-70	1	243	121	48.148	467	367	dnaA	130	397	WP_115768928.1	155
3549	49.8929	213	4.04e-65	1	233	126	45.494	467	454	dnaA	222	232	WP_141670573.1	1
3550	55.6745	207	2.47e-62	2	260	146	41.538	467	363	dnaA	110	273	WP_129236990.1	14
3551	56.1028	206	4.63e-62	4	262	142	41.221	467	363	dnaA	107	273	WP_193531587.1	19
3552	55.6745	206	5.73e-62	2	260	146	41.538	467	363	dnaA	110	273	WP_081929406.1	14
3553	51.1777	202	4.79e-61	1	239	132	42.678	467	363	dnaA	130	245	WP_152596044.1	7
3554	57.1734	201	8.26e-60	3	267	146	40.449	467	363	dnaA	110	280	WP_081883055.1	14
3555	57.6017	194	3.14e-57	5	269	141	40.52	467	363	dnaA	107	280	WP_188599639.1	19
3556	46.4668	190	2.84e-56	2	217	120	43.779	467	450	dnaA	235	216	WP_033516049.1	1
3557	45.182	183	9.75e-54	2	211	118	43.128	467	450	dnaA	241	210	WP_204390284.1	1
3558	32.1199	152	4.28e-43	1	150	70	50	467	277	dnaA	133	150	WP_204387452.1	1
3559	31.2634	152	4.57e-43	1	146	67	50.685	467	277	dnaA	137	146	WP_204466120.1	1
3560	32.1199	155	2.55e-42	1	150	70	50	467	273	dnaA	129	292	WP_115786236.1	143
3561	32.334	154	6.83e-42	1	151	72	49.007	467	275	dnaA	130	315	WP_204390167.1	165
3562	30.8351	147	2.57e-41	1	144	67	50	467	277	dnaA	139	144	WP_204388644.1	1
3563	40.4711	147	5.76e-40	0	189	119	37.037	467	325	dnaA	137	204	WP_150393368.1	16
3564	40.6852	145	2.67e-39	0	190	120	36.842	467	326	dnaA	137	205	WP_140444285.1	16
3565	56.9593	142	1.59e-37	4	266	165	32.331	467	354	dnaA	89	279	WP_193312338.1	29
3566	40.6852	140	4.71e-37	0	190	123	35.263	467	326	dnaA	137	205	WP_055428301.1	16
3567	49.4647	127	7.23e-31	3	231	148	33.766	467	360	dnaA	133	248	WP_101625874.1	20
3568	25.4818	117	1.97e-30	1	119	54	50.42	467	243	dnaA	130	120	WP_033516197.1	2
3569	50.7495	89.7	1.29e-18	3	237	158	29.536	467	365	dnaA	132	251	WP_094667819.1	21
3570	50.7495	89.7	1.29e-18	3	237	158	29.536	467	365	dnaA	132	240	WP_181163474.1	10
3571	9.20771	55.5	4.62e-09	0	43	20	53.488	467	435	dnaA	393	43	WP_147295216.1	1
3817	93.2059	322	1.06e-104	7	439	257	39.18	471	460	dnaB	25	451	WP_150384162.1	20
3818	93.2059	320	9.67e-104	7	439	258	38.952	471	460	dnaB	25	451	WP_107040919.1	20
3819	92.569	319	2.34e-103	4	436	264	38.073	471	460	dnaB	25	450	WP_095614737.1	21
3820	93.6306	318	1.35e-102	6	441	263	38.549	471	464	dnaB	25	473	WP_204469519.1	40
3821	95.3291	317	1.51e-102	9	449	259	39.421	471	467	dnaB	25	462	WP_022860333.1	21
3822	93.2059	316	4.51e-102	7	439	257	38.724	471	460	dnaB	25	452	WP_100512768.1	23
3823	93.2059	313	3.46e-101	7	439	258	38.497	471	460	dnaB	25	452	WP_101614392.1	23
3824	92.7813	314	4.92e-101	6	437	263	37.986	471	460	dnaB	25	470	WP_152580353.1	41
3825	93.2059	312	1.2e-100	6	439	264	38.041	471	462	dnaB	25	445	WP_033517209.1	14
3826	93.2059	313	1.3e-100	6	439	265	37.813	471	462	dnaB	25	472	WP_161786340.1	41
3827	96.8153	312	1.58e-100	8	456	272	37.281	471	460	dnaB	8	457	WP_109137792.1	13
3828	94.6921	311	1.96e-100	8	446	259	38.789	471	462	dnaB	22	454	WP_004218499.1	18
3829	92.7813	312	2.17e-100	6	437	265	37.529	471	460	dnaB	25	470	WP_024463234.1	41
3830	92.569	311	2.85e-100	4	436	264	38.073	471	460	dnaB	25	464	WP_181972076.1	35
3831	94.6921	311	3.33e-100	8	446	260	38.565	471	462	dnaB	22	454	WP_014697132.1	18
3832	92.569	311	3.48e-100	4	436	268	37.156	471	460	dnaB	25	447	WP_026644777.1	18
3833	93.2059	311	3.51e-100	6	439	267	37.358	471	462	dnaB	25	474	WP_113860225.1	43
3834	92.7813	311	3.6e-100	6	437	262	38.215	471	460	dnaB	25	471	WP_117836758.1	42
3835	94.4798	310	4.66e-100	8	445	248	38.876	471	460	dnaB	25	437	WP_125982385.1	8
3836	92.9936	310	5.13e-100	4	438	271	36.758	471	462	dnaB	25	449	WP_126031739.1	18
3837	93.4183	310	6.5e-100	6	440	265	37.5	471	462	dnaB	25	449	WP_024541422.1	18
3838	92.7813	311	6.94e-100	6	437	265	37.529	471	460	dnaB	25	471	WP_204442437.1	42
3839	92.7813	311	7.09e-100	6	437	265	37.529	471	460	dnaB	25	471	WP_026646609.1	42
3840	92.7813	310	1.46e-99	6	437	263	37.986	471	460	dnaB	25	471	WP_195525300.1	42
3841	94.6921	309	1.49e-99	8	446	261	38.341	471	462	dnaB	22	454	WP_130078898.1	18
3842	92.9936	308	2.67e-99	6	438	264	37.443	471	460	dnaB	25	447	WP_095612884.1	18
3843	93.6306	308	3.07e-99	7	441	263	37.642	471	462	dnaB	25	435	WP_094663273.1	4
3844	92.7813	309	3.38e-99	6	437	263	37.986	471	460	dnaB	25	471	WP_003807448.1	42
3845	95.1168	308	3.71e-99	8	448	265	37.723	471	460	dnaB	16	457	WP_100511655.1	21
3846	92.7813	309	3.88e-99	6	437	263	37.986	471	460	dnaB	25	471	WP_011742660.1	42
3847	92.7813	308	4.2e-99	6	437	265	37.529	471	460	dnaB	25	441	WP_094694309.1	12
3848	95.1168	308	5.78e-99	8	448	265	37.723	471	460	dnaB	16	460	WP_093960289.1	24
3849	95.1168	308	7.24e-99	8	448	265	37.723	471	460	dnaB	16	460	WP_126030486.1	24
3850	95.966	308	8.55e-99	7	452	260	37.389	471	468	dnaB	25	473	WP_154568363.1	37
3851	95.966	308	9.62e-99	7	452	260	37.389	471	468	dnaB	25	473	WP_026642410.1	37
3852	92.7813	307	1.66e-98	6	437	265	37.529	471	460	dnaB	25	469	WP_154034865.1	40
3853	92.7813	307	1.69e-98	6	437	265	37.529	471	460	dnaB	25	469	WP_039196712.1	40
3854	92.7813	307	1.93e-98	6	437	265	37.529	471	460	dnaB	25	469	WP_003833756.1	40
3855	92.7813	307	2.12e-98	6	437	265	37.529	471	460	dnaB	25	469	WP_033500660.1	40
3856	93.8429	306	2.21e-98	7	442	261	37.783	471	462	dnaB	25	459	WP_006295496.1	28
3857	93.6306	306	2.35e-98	7	441	263	37.642	471	462	dnaB	25	439	WP_181162474.1	8
3858	93.2059	306	2.51e-98	6	439	264	38.041	471	462	dnaB	25	435	WP_204314762.1	4
3859	92.7813	306	2.51e-98	6	437	266	37.3	471	460	dnaB	25	438	WP_026647474.1	9
3860	93.6306	306	2.66e-98	7	441	263	37.642	471	462	dnaB	25	447	WP_033522793.1	16
3861	92.7813	306	2.73e-98	6	437	264	37.757	471	460	dnaB	25	464	WP_177179435.1	35
3862	93.6306	306	2.89e-98	7	441	264	37.415	471	462	dnaB	25	447	WP_107041887.1	16
3863	92.7813	306	3.08e-98	6	437	264	37.757	471	460	dnaB	25	445	WP_003815986.1	16
3864	92.7813	306	3.45e-98	6	437	265	37.529	471	460	dnaB	25	469	WP_195223289.1	40
3865	92.7813	306	3.45e-98	6	437	265	37.529	471	460	dnaB	25	469	WP_195327275.1	40
3866	95.3291	306	3.57e-98	8	449	266	37.639	471	462	dnaB	17	465	WP_205831953.1	28
3867	95.1168	306	4.23e-98	6	448	272	37.5	471	471	dnaB	25	473	WP_143242390.1	33
3868	92.7813	306	4.48e-98	6	437	264	37.757	471	460	dnaB	25	464	WP_181971821.1	35
3869	92.7813	306	4.56e-98	6	437	265	37.529	471	460	dnaB	25	469	WP_034880149.1	40
3870	93.6306	305	4.84e-98	7	441	263	37.642	471	462	dnaB	25	439	WP_190973603.1	8
3871	93.6306	305	4.89e-98	7	441	263	37.642	471	462	dnaB	25	439	WP_043165730.1	8
3872	95.1168	306	5.16e-98	7	448	268	37.5	471	467	dnaB	25	475	WP_187324222.1	35
3873	92.7813	306	5.62e-98	6	437	264	37.757	471	460	dnaB	25	464	WP_171023377.1	35
3874	92.7813	306	5.96e-98	6	437	265	37.529	471	460	dnaB	25	469	WP_072043214.1	40
3875	92.7813	306	6.19e-98	6	437	264	37.757	471	460	dnaB	25	464	WP_192575689.1	35
3876	92.7813	306	6.36e-98	6	437	265	37.529	471	460	dnaB	25	469	WP_118279772.1	40
3877	93.2059	305	6.45e-98	6	439	268	37.13	471	462	dnaB	25	436	WP_033510868.1	5
3878	92.7813	306	6.93e-98	6	437	265	37.529	471	460	dnaB	25	469	WP_022245668.1	40
3879	92.7813	306	7.08e-98	6	437	265	37.529	471	460	dnaB	25	469	WP_118269935.1	40
3880	92.7813	306	7.24e-98	6	437	265	37.529	471	460	dnaB	25	469	WP_065435407.1	40
3881	92.7813	306	7.64e-98	6	437	265	37.529	471	460	dnaB	25	469	WP_117675768.1	40
3882	92.7813	305	7.76e-98	6	437	264	37.757	471	460	dnaB	25	464	WP_172581649.1	35
3883	93.2059	305	8.27e-98	6	439	265	37.813	471	462	dnaB	25	461	WP_051905390.1	30
3884	92.7813	304	8.54e-98	6	437	266	37.3	471	460	dnaB	25	434	WP_045925168.1	5
3885	93.6306	305	8.64e-98	7	441	263	37.642	471	462	dnaB	25	456	WP_107044778.1	25
3886	92.7813	304	8.91e-98	6	437	266	37.3	471	460	dnaB	25	434	WP_121915062.1	5
3887	92.7813	305	9.52e-98	6	437	264	37.757	471	460	dnaB	25	464	WP_198050352.1	35
3888	92.7813	305	9.83e-98	6	437	265	37.529	471	460	dnaB	25	464	WP_179132988.1	35
3889	93.2059	304	1.12e-97	6	439	268	37.13	471	462	dnaB	25	436	WP_198177608.1	5
3890	92.7813	305	1.14e-97	6	437	266	37.3	471	460	dnaB	25	459	WP_198203510.1	30
3891	92.7813	304	1.29e-97	6	437	266	37.3	471	460	dnaB	25	434	WP_101433023.1	5
3892	93.2059	303	1.59e-97	6	439	268	37.13	471	462	dnaB	25	436	WP_110413688.1	5
3893	92.7813	305	1.6e-97	6	437	265	37.529	471	460	dnaB	25	464	WP_172621268.1	35
3894	92.7813	305	1.93e-97	6	437	265	37.529	471	460	dnaB	25	470	WP_034876292.1	41
3895	93.6306	304	1.96e-97	6	441	268	37.415	471	464	dnaB	25	451	WP_026644076.1	18
3896	93.2059	303	2.02e-97	6	439	268	37.13	471	462	dnaB	25	436	WP_198188027.1	5
3897	92.7813	305	2.17e-97	6	437	265	37.529	471	460	dnaB	25	471	WP_163227378.1	42
3898	93.6306	303	2.25e-97	6	441	268	37.415	471	464	dnaB	25	451	WP_033489114.1	18
3899	93.6306	303	2.28e-97	6	441	268	37.415	471	464	dnaB	25	451	WP_129860619.1	18
3900	92.7813	304	2.48e-97	6	437	266	37.3	471	460	dnaB	25	470	WP_003837805.1	41
3901	92.7813	303	2.62e-97	6	437	265	37.529	471	460	dnaB	25	445	WP_055428106.1	16
3902	95.3291	303	2.69e-97	8	449	267	37.416	471	462	dnaB	17	447	WP_033509200.1	10
3903	93.2059	303	2.98e-97	6	439	269	36.902	471	462	dnaB	25	436	WP_046323917.1	5
3904	92.7813	304	3e-97	6	437	266	37.3	471	460	dnaB	25	470	WP_033489148.1	41
3905	93.2059	303	3.46e-97	6	439	269	36.902	471	462	dnaB	25	436	WP_029676065.1	5
3906	93.6306	302	4.68e-97	7	441	264	37.415	471	462	dnaB	25	435	WP_191996852.1	4
3907	92.7813	303	5.37e-97	6	437	266	37.3	471	460	dnaB	25	470	WP_137654692.1	41
3908	95.3291	302	6.24e-97	8	449	267	37.416	471	462	dnaB	17	447	WP_045920489.1	10
3909	92.7813	303	6.8e-97	6	437	266	37.3	471	460	dnaB	25	470	WP_137652537.1	41
3910	92.7813	302	7.94e-97	6	437	263	37.986	471	460	dnaB	25	434	WP_190972049.1	5
3911	93.6306	302	8.03e-97	6	441	269	37.188	471	464	dnaB	25	451	WP_129896749.1	18
3912	93.2059	303	8.66e-97	7	439	264	37.13	471	460	dnaB	25	463	WP_044089337.1	34
3913	93.6306	302	9.04e-97	6	441	269	37.188	471	464	dnaB	25	451	WP_101396477.1	18
3914	93.6306	302	9.83e-97	7	441	266	36.961	471	462	dnaB	25	447	WP_034529189.1	16
3915	93.6306	302	9.85e-97	6	441	269	37.188	471	464	dnaB	25	451	WP_022858134.1	18
3916	95.5414	302	1.02e-96	7	450	277	36.222	471	460	dnaB	12	442	WP_094635958.1	2
3917	100	303	1.09e-96	7	471	292	35.881	471	471	dnaB	2	487	WP_033515632.1	26
3918	93.6306	302	1.15e-96	6	441	269	37.188	471	464	dnaB	25	451	WP_101398223.1	18
3919	93.6306	302	1.18e-96	6	441	267	37.188	471	462	dnaB	25	465	WP_094730067.1	32
3920	92.7813	302	1.19e-96	6	437	263	37.986	471	460	dnaB	25	467	WP_081892959.1	38
3921	92.7813	302	1.31e-96	6	437	263	37.986	471	460	dnaB	25	467	WP_082158551.1	38
3922	93.6306	301	1.35e-96	6	441	269	37.188	471	464	dnaB	25	451	WP_101429390.1	18
3923	93.6306	301	1.5e-96	6	441	269	37.188	471	464	dnaB	25	451	WP_129898331.1	18
3924	93.6306	301	1.78e-96	6	441	269	37.188	471	464	dnaB	25	451	WP_129867470.1	18
3925	92.7813	301	2.31e-96	6	437	264	37.757	471	460	dnaB	25	445	WP_152234640.1	16
3926	93.2059	301	2.92e-96	6	439	264	37.585	471	460	dnaB	25	468	WP_091848177.1	37
3927	93.2059	301	3.11e-96	6	439	266	37.585	471	462	dnaB	25	461	WP_113854005.1	30
3928	95.5414	300	3.37e-96	7	450	277	36.222	471	460	dnaB	12	442	WP_072726973.1	2
3929	97.6645	301	3.52e-96	7	460	282	36.522	471	460	dnaB	2	476	WP_033507355.1	26
3930	93.2059	300	3.69e-96	6	439	272	36.219	471	462	dnaB	25	445	WP_198182147.1	14
3931	97.6645	301	3.71e-96	7	460	282	36.522	471	460	dnaB	2	476	WP_129236745.1	26
3932	93.2059	300	3.99e-96	6	439	272	36.219	471	462	dnaB	25	436	WP_033491273.1	5
3933	92.9936	301	4.19e-96	6	438	267	36.986	471	460	dnaB	25	463	WP_044087167.1	33
3934	93.2059	302	4.89e-96	7	439	264	37.13	471	460	dnaB	25	496	WP_101009787.1	67
3935	92.7813	301	5.08e-96	6	437	267	37.071	471	460	dnaB	25	470	WP_196338777.1	41
3936	93.2059	301	5.5e-96	7	439	264	37.13	471	460	dnaB	25	496	WP_061870068.1	67
3937	93.6306	300	5.6e-96	7	441	266	36.961	471	462	dnaB	25	447	WP_172144937.1	16
3938	92.7813	301	6.16e-96	6	437	267	37.071	471	460	dnaB	25	470	WP_163191137.1	41
3939	93.2059	300	6.21e-96	7	439	265	36.902	471	460	dnaB	25	433	WP_117833283.1	4
3940	92.7813	300	6.27e-96	6	437	269	36.613	471	460	dnaB	25	445	WP_033521054.1	16
3941	92.7813	301	6.3e-96	6	437	267	37.071	471	460	dnaB	25	470	WP_003842852.1	41
3942	92.7813	301	6.3e-96	6	437	267	37.071	471	460	dnaB	25	470	WP_196321041.1	41
3943	92.7813	301	6.5e-96	6	437	267	37.071	471	460	dnaB	25	470	WP_034522018.1	41
3944	92.7813	301	6.5e-96	6	437	267	37.071	471	460	dnaB	25	470	WP_196334743.1	41
3945	93.8429	300	7.52e-96	9	442	258	37.557	471	460	dnaB	25	465	WP_170115066.1	36
3946	93.2059	301	1.01e-95	7	439	264	37.13	471	460	dnaB	25	496	WP_100967845.1	67
3947	93.4183	300	1.11e-95	7	440	261	37.5	471	460	dnaB	25	454	WP_125963839.1	25
3948	93.2059	300	1.23e-95	7	439	265	36.902	471	460	dnaB	25	473	WP_012576675.1	44
3949	93.4183	300	1.25e-95	7	440	262	37.273	471	460	dnaB	25	478	WP_101626093.1	49
3950	92.7813	299	1.3e-95	6	437	265	37.529	471	460	dnaB	25	447	WP_169275743.1	18
3951	93.2059	300	1.32e-95	7	439	265	36.902	471	460	dnaB	25	468	WP_190972443.1	39
3952	93.4183	300	1.4e-95	7	440	261	37.5	471	460	dnaB	25	473	WP_211119181.1	44
3953	93.4183	300	1.42e-95	7	440	261	37.5	471	460	dnaB	25	473	WP_191137580.1	44
3954	93.2059	300	1.42e-95	7	439	265	36.902	471	460	dnaB	25	468	WP_169833996.1	39
3955	93.2059	301	1.43e-95	7	439	265	36.902	471	460	dnaB	25	499	WP_077425133.1	70
3956	93.2059	300	1.47e-95	7	439	265	36.902	471	460	dnaB	25	471	WP_207760094.1	42
3957	93.8429	300	1.49e-95	9	442	259	37.33	471	460	dnaB	25	464	WP_193316175.1	35
3958	93.8429	300	1.59e-95	9	442	259	37.33	471	460	dnaB	25	468	WP_033890676.1	39
3959	93.4183	298	1.69e-95	7	440	262	37.273	471	460	dnaB	25	433	WP_161786247.1	4
3960	93.2059	300	1.79e-95	7	439	265	36.902	471	460	dnaB	25	496	WP_041981594.1	67
3961	93.2059	300	1.8e-95	7	439	265	36.902	471	460	dnaB	25	472	WP_071474375.1	43
3962	93.2059	300	1.85e-95	7	439	264	37.13	471	460	dnaB	25	496	WP_007056304.1	67
3963	93.8429	299	1.98e-95	9	442	259	37.33	471	460	dnaB	25	469	WP_207761537.1	40
3964	93.2059	299	2.03e-95	7	439	265	36.902	471	460	dnaB	25	471	WP_205832611.1	42
3965	93.2059	300	2.27e-95	7	439	265	36.902	471	460	dnaB	25	496	WP_114554943.1	67
3966	93.2059	299	2.27e-95	7	439	265	36.902	471	460	dnaB	25	473	WP_197272302.1	44
3967	93.2059	300	2.32e-95	7	439	265	36.902	471	460	dnaB	25	496	WP_131308234.1	67
3968	93.2059	300	2.53e-95	7	439	265	36.902	471	460	dnaB	25	493	WP_077385878.1	64
3969	93.2059	300	2.61e-95	7	439	265	36.902	471	460	dnaB	25	496	WP_032683274.1	67
3970	93.2059	300	2.61e-95	7	439	265	36.902	471	460	dnaB	25	496	WP_060620488.1	67
3971	93.2059	300	2.64e-95	7	439	265	36.902	471	460	dnaB	25	496	WP_058060651.1	67
3972	93.2059	300	2.69e-95	7	439	265	36.902	471	460	dnaB	25	499	WP_065473461.1	70
3973	93.2059	300	2.69e-95	7	439	265	36.902	471	460	dnaB	25	499	WP_131203062.1	70
3974	93.2059	300	2.69e-95	7	439	265	36.902	471	460	dnaB	25	499	WP_071478758.1	70
3975	93.2059	300	2.72e-95	7	439	265	36.902	471	460	dnaB	25	496	WP_131204259.1	67
3976	93.2059	300	2.78e-95	7	439	265	36.902	471	460	dnaB	25	496	WP_032744920.1	67
3977	93.2059	300	2.84e-95	7	439	265	36.902	471	460	dnaB	25	496	WP_206910496.1	67
3978	93.2059	300	2.87e-95	7	439	265	36.902	471	460	dnaB	25	496	WP_202571484.1	67
3979	93.2059	300	2.93e-95	7	439	265	36.902	471	460	dnaB	25	496	WP_136500057.1	67
3980	93.2059	300	3.1e-95	7	439	265	36.902	471	460	dnaB	25	496	WP_007054729.1	67
3981	93.2059	300	3.23e-95	7	439	265	36.902	471	460	dnaB	25	496	WP_154050248.1	67
3982	93.2059	300	3.27e-95	7	439	265	36.902	471	460	dnaB	25	496	WP_131202591.1	67
3983	93.2059	300	3.45e-95	7	439	265	36.902	471	460	dnaB	25	493	WP_101010999.1	64
3984	93.2059	300	3.65e-95	7	439	265	36.902	471	460	dnaB	25	495	WP_143724267.1	66
3985	93.2059	299	3.68e-95	6	439	271	36.446	471	462	dnaB	25	490	WP_193345926.1	59
3986	93.2059	300	3.7e-95	7	439	265	36.902	471	460	dnaB	25	496	WP_077382699.1	67
3987	93.2059	300	4e-95	7	439	265	36.902	471	460	dnaB	25	496	WP_029679844.1	67
3988	93.2059	300	4.14e-95	7	439	265	36.902	471	460	dnaB	25	496	WP_060868050.1	67
3989	93.4183	299	4.28e-95	7	440	262	37.273	471	460	dnaB	25	473	WP_019727734.1	44
3990	93.2059	299	4.41e-95	7	439	265	36.902	471	460	dnaB	25	496	WP_202570390.1	67
3991	93.2059	299	4.6e-95	7	439	265	36.902	471	460	dnaB	25	496	WP_109087604.1	67
3992	93.2059	299	4.86e-95	7	439	265	36.902	471	460	dnaB	25	496	WP_202575512.1	67
3993	93.4183	298	6.3e-95	7	440	262	37.273	471	460	dnaB	25	473	WP_014483383.1	44
3994	93.4183	298	6.58e-95	7	440	262	37.273	471	460	dnaB	25	473	WP_080988858.1	44
3995	93.4183	298	6.65e-95	7	440	262	37.273	471	460	dnaB	25	473	WP_065454271.1	44
3996	93.4183	298	6.72e-95	7	440	262	37.273	471	460	dnaB	25	473	WP_025221094.1	44
3997	93.4183	298	6.87e-95	7	440	262	37.273	471	460	dnaB	25	473	WP_181895018.1	44
3998	93.2059	298	7.7e-95	7	439	263	37.358	471	460	dnaB	25	468	WP_163146833.1	39
3999	93.2059	299	7.79e-95	7	439	265	36.902	471	460	dnaB	25	496	WP_012472029.1	67
4000	93.4183	298	7.9e-95	7	440	262	37.273	471	460	dnaB	25	473	WP_065505294.1	44
4001	92.7813	297	8.66e-95	6	437	270	36.384	471	460	dnaB	25	445	WP_033490621.1	16
4002	93.2059	298	9.16e-95	7	439	265	36.902	471	460	dnaB	25	493	WP_077387026.1	64
4003	93.2059	298	9.25e-95	7	439	265	36.902	471	460	dnaB	25	496	WP_118214105.1	67
4004	93.2059	298	9.46e-95	7	439	265	36.902	471	460	dnaB	25	493	WP_080825830.1	64
4005	92.7813	297	1.06e-94	6	437	270	36.384	471	460	dnaB	25	445	WP_152355533.1	16
4006	94.0552	297	1.17e-94	8	443	257	37.923	471	460	dnaB	25	462	WP_033494439.1	31
4007	93.2059	298	1.25e-94	7	439	266	36.674	471	460	dnaB	25	496	WP_187330756.1	67
4008	92.7813	297	1.5e-94	6	437	270	36.384	471	460	dnaB	25	462	WP_081815576.1	33
4009	92.7813	296	1.76e-94	6	437	266	37.3	471	460	dnaB	25	453	WP_152350636.1	24
4010	92.7813	297	1.91e-94	6	437	270	36.384	471	460	dnaB	25	466	WP_015449735.1	37
4011	93.2059	298	1.92e-94	7	439	266	36.674	471	460	dnaB	25	496	WP_144169587.1	67
4012	93.4183	297	1.99e-94	7	440	262	37.273	471	460	dnaB	25	473	WP_065458119.1	44
4013	93.2059	297	2.33e-94	7	439	266	36.674	471	460	dnaB	25	493	WP_115769935.1	64
4014	92.7813	297	2.42e-94	6	437	270	36.384	471	460	dnaB	25	481	WP_172620484.1	52
4015	93.2059	297	2.65e-94	7	439	266	36.674	471	460	dnaB	25	496	WP_080785500.1	67
4016	92.7813	296	2.75e-94	6	437	270	36.384	471	460	dnaB	25	470	WP_180334498.1	41
4017	93.2059	296	5.17e-94	7	439	266	36.674	471	460	dnaB	25	477	WP_169171392.1	48
4018	92.7813	290	2.18e-92	6	437	265	37.529	471	460	dnaB	25	438	WP_033498164.1	9
4019	92.1444	290	4.39e-92	7	434	262	37.558	471	460	dnaB	28	435	WP_131312070.1	10
4020	92.1444	289	5.94e-92	7	434	262	37.558	471	460	dnaB	28	435	WP_131211853.1	10
4021	92.1444	289	6.68e-92	7	434	262	37.558	471	460	dnaB	28	435	WP_131277348.1	10
4022	92.569	290	1e-91	7	436	267	36.239	471	460	dnaB	27	481	WP_080988533.1	55
4023	92.3567	287	2.91e-91	7	435	263	37.011	471	460	dnaB	28	435	WP_117768740.1	10
4024	92.3567	287	3.11e-91	7	435	263	37.011	471	460	dnaB	28	435	WP_101026254.1	10
4025	92.1444	287	3.39e-91	7	434	263	37.327	471	460	dnaB	28	435	WP_131234935.1	10
4026	92.3567	286	8.53e-91	7	435	263	37.011	471	460	dnaB	28	435	WP_100991572.1	10
4027	92.1444	286	8.91e-91	7	434	263	37.327	471	460	dnaB	28	435	WP_131224699.1	10
4028	92.1444	286	1.17e-90	7	434	263	37.327	471	460	dnaB	28	435	WP_131227808.1	10
4029	92.7813	287	1.21e-90	6	437	267	37.071	471	460	dnaB	25	471	WP_193786464.1	42
4030	92.3567	285	2.72e-90	7	435	264	36.782	471	460	dnaB	28	435	WP_117712178.1	10
4031	92.3567	285	2.97e-90	7	435	264	36.782	471	460	dnaB	28	435	WP_101014715.1	10
4032	92.3567	285	3.13e-90	7	435	264	36.782	471	460	dnaB	28	435	WP_131218286.1	10
4033	92.3567	285	3.2e-90	7	435	264	36.782	471	460	dnaB	28	435	WP_202571236.1	10
4034	92.3567	285	3.6e-90	7	435	264	36.782	471	460	dnaB	28	435	WP_007055791.1	10
4035	92.3567	285	3.68e-90	7	435	264	36.782	471	460	dnaB	28	435	WP_007058176.1	10
4036	92.3567	285	3.92e-90	7	435	264	36.782	471	460	dnaB	28	435	WP_131294023.1	10
4037	92.3567	285	4.14e-90	7	435	264	36.782	471	460	dnaB	28	435	WP_077384709.1	10
4038	92.3567	285	4.23e-90	7	435	264	36.782	471	460	dnaB	28	435	WP_195403624.1	10
4039	92.3567	285	4.42e-90	7	435	264	36.782	471	460	dnaB	28	435	WP_131206044.1	10
4040	92.1444	285	4.46e-90	7	434	264	37.097	471	460	dnaB	28	435	WP_131290286.1	10
4041	92.3567	284	4.92e-90	7	435	264	36.782	471	460	dnaB	28	435	WP_117781931.1	10
4042	92.3567	284	4.92e-90	7	435	264	36.782	471	460	dnaB	28	435	WP_131207551.1	10
4043	92.3567	284	8.5e-90	7	435	264	36.782	471	460	dnaB	28	435	WP_131266771.1	10
4044	92.3567	284	8.5e-90	7	435	264	36.782	471	460	dnaB	28	435	WP_174768541.1	10
4045	92.3567	283	1.33e-89	7	435	265	36.552	471	460	dnaB	28	435	WP_115778478.1	10
4046	92.3567	283	1.36e-89	7	435	265	36.552	471	460	dnaB	28	435	WP_101011400.1	10
4047	93.2059	280	1.77e-88	6	439	267	35.535	471	465	dnaB	33	430	WP_085393552.1	2
4048	92.3567	280	2e-88	7	435	265	36.552	471	460	dnaB	28	435	WP_124226532.1	10
4049	92.3567	277	2.54e-87	7	435	265	36.552	471	460	dnaB	28	435	WP_131308871.1	10
4050	92.9936	272	1.67e-85	6	438	265	35.845	471	465	dnaB	34	430	WP_065437666.1	3
4051	92.569	267	3.29e-83	7	436	259	37.844	471	460	dnaB	28	437	WP_117745567.1	11
4052	92.569	266	5.8e-83	7	436	258	38.073	471	460	dnaB	28	437	WP_117658516.1	11
4053	70.4883	218	8.42e-66	7	332	193	37.651	471	460	dnaB	133	322	WP_077387530.1	1
4054	43.0998	151	6.63e-42	4	203	114	41.872	471	460	dnaB	259	200	WP_147300067.1	1
4055	62.6327	79.7	3.42e-15	5	295	217	22.373	471	460	dnaB	169	298	WP_100986758.1	13
4056	62.6327	79	6.64e-15	5	295	217	22.373	471	460	dnaB	169	298	WP_206872132.1	13
4057	62.6327	79	6.7e-15	5	295	217	22.373	471	460	dnaB	169	298	WP_014485580.1	13
4058	62.6327	78.6	8.46e-15	5	295	217	22.373	471	460	dnaB	169	298	WP_026646090.1	13
4059	47.3461	72	1.49e-12	6	223	153	24.664	471	422	dnaB	207	261	WP_163191831.1	47
4060	62.6327	71.6	1.87e-12	5	295	221	21.017	471	460	dnaB	169	298	WP_137648368.1	13
4061	62.845	69.7	8.32e-12	6	296	221	20.608	471	460	dnaB	169	298	WP_137658051.1	13
4062	62.845	69.7	1e-11	6	296	221	20.608	471	460	dnaB	169	298	WP_137656216.1	13
4063	62.845	69.3	1.03e-11	6	296	221	20.608	471	460	dnaB	169	298	WP_080821883.1	13
4064	62.845	68.6	2.13e-11	6	296	221	20.608	471	460	dnaB	169	298	WP_163193918.1	13
4065	62.6327	67.8	3.34e-11	5	295	224	20	471	460	dnaB	169	298	WP_168445235.1	13
4066	62.845	67.4	4.52e-11	6	296	221	20.608	471	460	dnaB	169	298	WP_196328149.1	13
4067	62.845	66.2	1.13e-10	6	296	222	20.27	471	460	dnaB	169	298	WP_003839685.1	13
4068	68.7898	61.2	1.43e-08	18	324	201	24.383	471	460	dnaB	173	654	WP_126656939.1	339
4069	26.9639	55.8	1.66e-07	2	127	88	25.197	471	300	dnaB	178	219	WP_094666868.1	96
4070	22.7176	52.8	9.21e-07	1	107	80	24.299	471	313	dnaB	207	152	WP_034519953.1	47
4102	64.4898	62	5.83e-10	4	158	107	27.215	245	221	dnaC	67	247	WP_117659797.1	95
4103	76.7347	61.6	6.73e-10	4	188	125	26.064	245	221	dnaC	40	247	WP_007054584.1	68
4104	76.7347	61.2	8.81e-10	4	188	126	25.532	245	221	dnaC	40	247	WP_117783660.1	68
4105	56.7347	58.9	5.1e-09	4	139	94	27.338	245	216	dnaC	83	236	WP_033521660.1	100
4106	82.8571	58.2	1.02e-08	7	203	133	25.616	245	237	dnaC	43	263	WP_002596233.1	71
4107	71.4286	57.8	1.72e-08	6	175	107	27.429	245	221	dnaC	54	247	WP_000200031.1	86
4108	49.7959	56.6	2.94e-08	2	122	84	27.869	245	211	dnaC	91	227	WP_196339214.1	109
4109	53.8776	56.2	4.53e-08	3	132	90	27.273	245	217	dnaC	90	235	WP_033500214.1	106
4110	75.9184	56.2	5.02e-08	6	186	121	25.806	245	237	dnaC	59	263	WP_033509554.1	88
4602	103.448	723	0	21	1200	670	37.25	1160	1151	dnaE	6	1177	WP_033523582.1	7
4603	103.448	723	0	21	1200	670	37.25	1160	1151	dnaE	6	1177	WP_107314997.1	7
4604	102.759	722	0	21	1192	676	37.584	1160	1151	dnaE	6	1176	WP_169172033.1	7
4605	102.931	717	0	21	1194	681	37.018	1160	1151	dnaE	6	1177	WP_150354088.1	7
4606	103.793	714	0	21	1204	677	36.462	1160	1151	dnaE	6	1180	WP_033521390.1	7
4607	103.707	714	0	24	1203	669	37.24	1160	1151	dnaE	6	1180	WP_095615433.1	7
4608	103.448	714	0	21	1200	675	36.833	1160	1151	dnaE	6	1177	WP_169079044.1	7
4609	102.931	712	0	21	1194	683	36.851	1160	1151	dnaE	6	1177	WP_169275276.1	7
4610	103.448	712	0	21	1200	676	36.75	1160	1151	dnaE	6	1177	WP_045919968.1	7
4611	103.19	711	0	23	1197	682	36.508	1160	1151	dnaE	6	1176	WP_181281815.1	7
4612	103.448	711	0	21	1200	677	36.667	1160	1151	dnaE	6	1177	WP_003825871.1	7
4613	103.19	710	0	22	1197	683	36.424	1160	1151	dnaE	6	1176	WP_190973006.1	7
4614	103.793	709	0	22	1204	685	36.296	1160	1151	dnaE	2	1179	WP_033489820.1	4
4615	103.448	709	0	21	1200	677	36.667	1160	1151	dnaE	6	1177	WP_047750068.1	7
4616	103.103	709	0	20	1196	681	36.789	1160	1151	dnaE	6	1177	WP_152351190.1	7
4617	103.966	709	0	25	1206	681	36.65	1160	1151	dnaE	1	1178	WP_094694698.1	1
4618	103.793	709	0	22	1204	685	36.296	1160	1151	dnaE	2	1179	WP_198181380.1	4
4619	103.19	708	0	21	1197	679	36.842	1160	1151	dnaE	6	1177	WP_044090320.1	7
4620	104.31	707	0	22	1210	673	37.19	1160	1157	dnaE	6	1187	WP_014698025.1	7
4621	104.31	707	0	22	1210	673	37.19	1160	1157	dnaE	6	1187	WP_052824178.1	7
4622	103.017	707	0	21	1195	684	36.485	1160	1151	dnaE	6	1175	WP_150393371.1	7
4623	104.31	706	0	22	1210	674	37.107	1160	1157	dnaE	6	1187	WP_052831971.1	7
4624	104.31	706	0	22	1210	673	37.19	1160	1157	dnaE	6	1187	WP_004218608.1	7
4625	103.534	706	0	22	1201	674	36.803	1160	1151	dnaE	6	1177	WP_163229842.1	7
4626	103.19	706	0	21	1197	680	36.759	1160	1151	dnaE	6	1177	WP_190973843.1	7
4627	103.103	705	0	20	1196	681	36.789	1160	1151	dnaE	6	1177	WP_033889816.1	7
4628	103.103	705	0	20	1196	684	36.538	1160	1151	dnaE	6	1177	WP_170115036.1	7
4629	103.448	705	0	21	1200	688	36.667	1160	1156	dnaE	6	1183	WP_006294254.1	7
4630	103.534	705	0	22	1201	674	36.803	1160	1151	dnaE	6	1177	WP_152234347.1	7
4631	103.707	704	0	24	1203	679	36.658	1160	1151	dnaE	2	1179	WP_154568602.1	7
4632	103.707	704	0	24	1203	679	36.658	1160	1151	dnaE	2	1179	WP_026642954.1	7
4633	103.103	703	0	20	1196	682	36.706	1160	1151	dnaE	6	1177	WP_165781987.1	7
4634	103.448	703	0	22	1200	682	36.833	1160	1151	dnaE	2	1176	WP_123645098.1	3
4635	103.793	703	0	24	1204	670	36.96	1160	1151	dnaE	6	1179	WP_129990109.1	7
4636	103.276	703	0	20	1198	683	36.394	1160	1151	dnaE	6	1178	WP_186289902.1	8
4637	103.276	703	0	20	1198	683	36.394	1160	1151	dnaE	6	1178	WP_206822197.1	8
4638	103.448	703	0	22	1200	682	36.833	1160	1151	dnaE	2	1176	WP_033513252.1	3
4639	103.534	702	0	23	1201	677	36.47	1160	1151	dnaE	6	1176	WP_043259965.1	7
4640	103.448	702	0	22	1200	679	36.417	1160	1151	dnaE	6	1176	WP_163195997.1	7
4641	103.276	702	0	22	1198	682	36.394	1160	1152	dnaE	6	1175	WP_172143643.1	7
4642	103.19	702	0	21	1197	681	36.675	1160	1151	dnaE	6	1177	WP_181162386.1	7
4643	103.448	702	0	21	1200	678	36.583	1160	1151	dnaE	6	1177	WP_193316290.1	7
4644	103.362	702	0	21	1199	680	36.53	1160	1151	dnaE	6	1177	WP_169834088.1	7
4645	103.362	702	0	21	1199	680	36.53	1160	1151	dnaE	6	1177	WP_140495108.1	7
4646	103.276	702	0	20	1198	682	36.477	1160	1151	dnaE	6	1178	WP_165499936.1	8
4647	103.793	702	0	26	1204	668	37.209	1160	1151	dnaE	6	1180	WP_026645206.1	7
4648	104.483	702	0	24	1212	672	36.964	1160	1151	dnaE	1	1181	WP_165777162.1	1
4649	103.534	702	0	23	1201	677	36.47	1160	1151	dnaE	6	1176	WP_190973532.1	7
4650	103.362	702	0	21	1199	681	36.447	1160	1151	dnaE	6	1177	WP_190972523.1	7
4651	104.483	702	0	24	1212	672	36.964	1160	1151	dnaE	1	1181	WP_163199589.1	1
4652	104.828	702	0	25	1216	673	36.76	1160	1151	dnaE	1	1185	WP_170112488.1	1
4653	103.793	702	0	26	1204	668	37.209	1160	1151	dnaE	6	1180	WP_101670835.1	7
4654	103.276	701	0	20	1198	683	36.394	1160	1151	dnaE	6	1178	WP_182279536.1	8
4655	103.276	701	0	20	1198	682	36.477	1160	1151	dnaE	6	1178	WP_182431883.1	8
4656	103.793	701	0	26	1204	669	37.126	1160	1151	dnaE	6	1180	WP_024540657.1	7
4657	103.276	701	0	20	1198	683	36.394	1160	1151	dnaE	6	1178	WP_179106245.1	8
4658	103.276	701	0	20	1198	683	36.394	1160	1151	dnaE	6	1178	WP_162899817.1	8
4659	103.276	701	0	20	1198	683	36.394	1160	1151	dnaE	6	1178	WP_165541446.1	8
4660	103.793	701	0	26	1204	669	37.126	1160	1151	dnaE	6	1180	WP_099720701.1	7
4661	103.276	701	0	20	1198	684	36.311	1160	1151	dnaE	6	1178	WP_065436425.1	8
4662	103.276	701	0	20	1198	683	36.394	1160	1151	dnaE	6	1178	WP_165541685.1	8
4663	103.276	701	0	20	1198	683	36.394	1160	1151	dnaE	6	1178	WP_032741742.1	8
4664	103.534	701	0	22	1201	692	36.22	1160	1156	dnaE	6	1183	WP_125962879.1	7
4665	103.276	701	0	20	1198	683	36.394	1160	1151	dnaE	6	1178	WP_023658464.1	8
4666	103.793	701	0	24	1204	672	36.794	1160	1151	dnaE	6	1179	WP_033488629.1	7
4667	103.276	701	0	20	1198	682	36.477	1160	1151	dnaE	6	1178	WP_195392403.1	8
4668	103.276	701	0	20	1198	683	36.394	1160	1151	dnaE	6	1178	WP_013582833.1	8
4669	103.276	701	0	20	1198	683	36.394	1160	1151	dnaE	6	1178	WP_182430771.1	8
4670	103.534	701	0	23	1201	680	36.386	1160	1152	dnaE	6	1177	WP_140444283.1	7
4671	103.793	700	0	24	1204	671	36.877	1160	1151	dnaE	6	1179	WP_101429802.1	7
4672	103.276	700	0	20	1198	683	36.394	1160	1151	dnaE	6	1178	WP_165541020.1	8
4673	103.276	700	0	20	1198	683	36.394	1160	1151	dnaE	6	1178	WP_060620846.1	8
4674	103.276	700	0	20	1198	683	36.394	1160	1151	dnaE	6	1178	WP_007057561.1	8
4675	103.276	700	0	20	1198	683	36.394	1160	1151	dnaE	6	1178	WP_060662435.1	8
4676	103.276	700	0	20	1198	683	36.394	1160	1151	dnaE	6	1178	WP_198546273.1	8
4677	103.276	700	0	20	1198	683	36.394	1160	1151	dnaE	6	1178	WP_185303207.1	8
4678	103.793	700	0	24	1204	673	36.711	1160	1151	dnaE	6	1179	WP_101428785.1	7
4679	103.276	700	0	20	1198	683	36.394	1160	1151	dnaE	6	1178	WP_195338290.1	8
4680	103.276	700	0	20	1198	683	36.394	1160	1151	dnaE	6	1178	WP_065452829.1	8
4681	103.276	700	0	20	1198	683	36.394	1160	1151	dnaE	6	1178	WP_195607271.1	8
4682	103.276	700	0	20	1198	683	36.394	1160	1151	dnaE	6	1178	WP_165541575.1	8
4683	103.793	700	0	24	1204	673	36.711	1160	1151	dnaE	6	1179	WP_129897819.1	7
4684	103.276	700	0	20	1198	683	36.394	1160	1151	dnaE	6	1178	WP_198546084.1	8
4685	103.276	700	0	20	1198	683	36.394	1160	1151	dnaE	6	1178	WP_165504035.1	8
4686	103.276	700	0	20	1198	683	36.394	1160	1151	dnaE	6	1178	WP_165542848.1	8
4687	103.276	700	0	20	1198	684	36.311	1160	1151	dnaE	6	1178	WP_165506106.1	8
4688	103.276	700	0	20	1198	683	36.394	1160	1151	dnaE	6	1178	WP_181993409.1	8
4689	103.276	700	0	20	1198	684	36.311	1160	1151	dnaE	6	1178	WP_165506720.1	8
4690	103.276	700	0	20	1198	683	36.394	1160	1151	dnaE	6	1178	WP_165499201.1	8
4691	103.103	700	0	20	1196	682	36.706	1160	1151	dnaE	6	1177	WP_165773775.1	7
4692	103.276	700	0	20	1198	683	36.394	1160	1151	dnaE	6	1178	WP_022527713.1	8
4693	103.276	699	0	20	1198	683	36.394	1160	1151	dnaE	6	1178	WP_165498953.1	8
4694	103.276	699	0	20	1198	683	36.394	1160	1151	dnaE	6	1178	WP_165540950.1	8
4695	103.276	699	0	20	1198	683	36.394	1160	1151	dnaE	6	1178	WP_179105954.1	8
4696	103.276	699	0	20	1198	683	36.394	1160	1151	dnaE	6	1178	WP_165505071.1	8
4697	103.19	699	0	22	1197	689	35.923	1160	1151	dnaE	6	1177	WP_113859549.1	8
4698	103.276	699	0	20	1198	683	36.394	1160	1151	dnaE	6	1178	WP_165501155.1	8
4699	103.276	699	0	20	1198	683	36.394	1160	1151	dnaE	6	1178	WP_181989809.1	8
4700	103.276	699	0	20	1198	683	36.394	1160	1151	dnaE	6	1178	WP_195973244.1	8
4701	103.276	699	0	20	1198	684	36.311	1160	1151	dnaE	6	1178	WP_032684067.1	8
4702	103.276	699	0	20	1198	683	36.394	1160	1151	dnaE	6	1178	WP_065437186.1	8
4703	103.276	699	0	20	1198	683	36.394	1160	1151	dnaE	6	1178	WP_195955031.1	8
4704	103.276	699	0	20	1198	683	36.394	1160	1151	dnaE	6	1178	WP_162501726.1	8
4705	103.707	699	0	23	1203	675	36.825	1160	1151	dnaE	6	1189	WP_044087885.1	15
4706	103.276	699	0	20	1198	683	36.394	1160	1151	dnaE	6	1178	WP_165542441.1	8
4707	103.276	699	0	20	1198	683	36.394	1160	1151	dnaE	6	1178	WP_047379937.1	8
4708	103.276	699	0	20	1198	683	36.394	1160	1151	dnaE	6	1178	WP_196034586.1	8
4709	103.276	699	0	20	1198	684	36.311	1160	1151	dnaE	6	1178	WP_181972029.1	8
4710	103.276	699	0	20	1198	684	36.311	1160	1151	dnaE	6	1178	WP_181896648.1	8
4711	103.276	699	0	20	1198	683	36.394	1160	1151	dnaE	6	1178	WP_180375254.1	8
4712	103.448	699	0	22	1200	681	36.25	1160	1151	dnaE	6	1176	WP_101622097.1	7
4713	103.276	699	0	20	1198	683	36.394	1160	1151	dnaE	6	1178	WP_195202218.1	8
4714	103.534	699	0	23	1201	679	36.303	1160	1151	dnaE	6	1176	WP_181162534.1	7
4715	103.276	699	0	20	1198	684	36.311	1160	1151	dnaE	6	1178	WP_165501501.1	8
4716	103.276	699	0	20	1198	683	36.394	1160	1151	dnaE	6	1178	WP_179133360.1	8
4717	103.276	699	0	20	1198	683	36.394	1160	1151	dnaE	6	1178	WP_165505171.1	8
4718	103.276	699	0	20	1198	683	36.394	1160	1151	dnaE	6	1178	WP_202575299.1	8
4719	103.276	699	0	20	1198	684	36.311	1160	1151	dnaE	6	1178	WP_013410620.1	8
4720	103.276	699	0	20	1198	683	36.394	1160	1151	dnaE	6	1178	WP_165542487.1	8
4721	103.793	699	0	24	1204	671	36.877	1160	1151	dnaE	6	1179	WP_129913434.1	7
4722	103.276	699	0	20	1198	684	36.311	1160	1151	dnaE	6	1178	WP_060867868.1	8
4723	103.276	699	0	20	1198	683	36.394	1160	1151	dnaE	6	1178	WP_065443901.1	8
4724	103.448	699	0	21	1200	682	36.25	1160	1151	dnaE	6	1177	WP_100497135.1	7
4725	103.276	699	0	20	1198	684	36.311	1160	1151	dnaE	6	1178	WP_195261418.1	8
4726	103.966	699	0	24	1206	674	37.065	1160	1151	dnaE	1	1180	WP_113853650.1	5
4727	103.276	699	0	20	1198	683	36.394	1160	1151	dnaE	6	1178	WP_174769119.1	8
4728	103.276	699	0	20	1198	683	36.394	1160	1151	dnaE	6	1178	WP_164928206.1	8
4729	103.534	699	0	23	1201	679	36.303	1160	1151	dnaE	6	1176	WP_181281213.1	7
4730	103.276	699	0	20	1198	684	36.311	1160	1151	dnaE	6	1178	WP_168796098.1	8
4731	103.793	699	0	24	1204	673	36.711	1160	1151	dnaE	6	1179	WP_130095477.1	7
4732	103.276	699	0	20	1198	685	36.227	1160	1151	dnaE	6	1178	WP_165506657.1	8
4733	103.276	699	0	20	1198	683	36.394	1160	1151	dnaE	6	1178	WP_206874038.1	8
4734	103.879	699	0	25	1205	672	36.598	1160	1151	dnaE	6	1178	WP_152580703.1	7
4735	103.276	699	0	20	1198	684	36.311	1160	1151	dnaE	6	1178	WP_041473872.1	8
4736	104.569	699	0	24	1213	670	36.603	1160	1151	dnaE	6	1188	WP_033495195.1	8
4737	103.276	699	0	20	1198	684	36.311	1160	1151	dnaE	6	1178	WP_013141009.1	8
4738	103.276	698	0	20	1198	683	36.394	1160	1151	dnaE	6	1178	WP_069483864.1	8
4739	103.276	698	0	20	1198	684	36.311	1160	1151	dnaE	6	1178	WP_195839507.1	8
4740	103.276	698	0	20	1198	684	36.311	1160	1151	dnaE	6	1178	WP_202568068.1	8
4741	103.276	698	0	20	1198	684	36.311	1160	1151	dnaE	6	1178	WP_053495466.1	8
4742	103.793	698	0	24	1204	672	36.794	1160	1151	dnaE	6	1179	WP_120359601.1	7
4743	103.276	698	0	20	1198	685	36.227	1160	1151	dnaE	6	1178	WP_207122015.1	8
4744	103.276	698	0	20	1198	683	36.394	1160	1151	dnaE	6	1178	WP_195963153.1	8
4745	103.793	698	0	24	1204	673	36.711	1160	1151	dnaE	6	1179	WP_026644056.1	7
4746	103.276	698	0	20	1198	684	36.311	1160	1151	dnaE	6	1178	WP_058101995.1	8
4747	103.276	698	0	20	1198	684	36.311	1160	1151	dnaE	6	1178	WP_182429091.1	8
4748	103.793	698	0	26	1204	669	37.126	1160	1151	dnaE	6	1180	WP_126032178.1	7
4749	103.276	698	0	20	1198	684	36.311	1160	1151	dnaE	6	1178	WP_206648277.1	8
4750	103.276	698	0	20	1198	684	36.311	1160	1151	dnaE	6	1178	WP_200406410.1	8
4751	103.793	698	0	24	1204	673	36.711	1160	1151	dnaE	6	1179	WP_129898783.1	7
4752	103.276	698	0	20	1198	684	36.311	1160	1151	dnaE	6	1178	WP_193642173.1	8
4753	103.276	698	0	20	1198	684	36.311	1160	1151	dnaE	6	1178	WP_071474840.1	8
4754	103.276	698	0	20	1198	685	36.227	1160	1151	dnaE	6	1178	WP_179106030.1	8
4755	105.603	698	0	22	1225	682	36.082	1160	1157	dnaE	2	1195	WP_011743466.1	3
4756	104.052	698	0	21	1207	681	36.868	1160	1157	dnaE	6	1187	WP_130079773.1	7
4757	103.276	698	0	20	1198	684	36.311	1160	1151	dnaE	6	1178	WP_065474382.1	8
4758	104.397	698	0	22	1211	684	36.334	1160	1151	dnaE	2	1188	WP_169713212.1	4
4759	103.276	698	0	20	1198	684	36.311	1160	1151	dnaE	6	1178	WP_165542183.1	8
4760	103.276	698	0	20	1198	684	36.311	1160	1151	dnaE	6	1178	WP_071478583.1	8
4761	103.276	698	0	20	1198	684	36.311	1160	1151	dnaE	6	1178	WP_012577193.1	8
4762	103.448	698	0	21	1200	682	36.25	1160	1151	dnaE	6	1177	WP_169241209.1	7
4763	103.793	698	0	24	1204	673	36.711	1160	1151	dnaE	6	1179	WP_129871083.1	7
4764	103.276	698	0	20	1198	683	36.394	1160	1151	dnaE	6	1178	WP_195242618.1	8
4765	103.621	698	0	23	1202	675	36.772	1160	1151	dnaE	6	1179	WP_129852934.1	7
4766	103.276	698	0	20	1198	684	36.311	1160	1151	dnaE	6	1178	WP_041080706.1	8
4767	103.276	698	0	20	1198	683	36.394	1160	1151	dnaE	6	1178	WP_165541093.1	8
4768	103.707	698	0	23	1203	673	36.575	1160	1151	dnaE	6	1177	WP_043168473.1	8
4769	105.603	698	0	22	1225	682	36.082	1160	1157	dnaE	2	1195	WP_195229695.1	3
4770	105.603	698	0	22	1225	682	36.082	1160	1157	dnaE	2	1195	WP_195525499.1	3
4771	103.276	698	0	20	1198	685	36.227	1160	1151	dnaE	6	1178	WP_185968262.1	8
4772	105.603	698	0	22	1225	682	36.082	1160	1157	dnaE	2	1195	WP_118235093.1	3
4773	103.276	698	0	20	1198	684	36.311	1160	1151	dnaE	6	1178	WP_049137047.1	8
4774	103.793	698	0	26	1204	670	37.043	1160	1151	dnaE	6	1180	WP_095613511.1	7
4775	105.603	698	0	22	1225	682	36.082	1160	1157	dnaE	2	1195	WP_085407789.1	3
4776	105.603	698	0	22	1225	682	36.082	1160	1157	dnaE	2	1195	WP_195262186.1	3
4777	103.276	698	0	20	1198	684	36.311	1160	1151	dnaE	6	1178	WP_174772607.1	8
4778	103.276	697	0	20	1198	684	36.311	1160	1151	dnaE	6	1178	WP_165507593.1	8
4779	103.276	697	0	20	1198	684	36.311	1160	1151	dnaE	6	1178	WP_032684967.1	8
4780	105.603	697	0	22	1225	682	36.082	1160	1157	dnaE	2	1195	WP_195526848.1	3
4781	103.793	697	0	24	1204	672	36.794	1160	1151	dnaE	6	1179	WP_129966520.1	7
4782	103.793	697	0	24	1204	673	36.711	1160	1151	dnaE	6	1179	WP_129917819.1	7
4783	105.603	697	0	22	1225	682	36.082	1160	1157	dnaE	2	1195	WP_117759886.1	3
4784	103.276	697	0	20	1198	685	36.227	1160	1151	dnaE	6	1178	WP_181365442.1	8
4785	103.276	697	0	20	1198	685	36.227	1160	1151	dnaE	6	1178	WP_174773751.1	8
4786	103.276	697	0	20	1198	684	36.311	1160	1151	dnaE	6	1178	WP_201120977.1	8
4787	103.793	697	0	24	1204	672	36.794	1160	1151	dnaE	6	1179	WP_039173347.1	7
4788	103.276	697	0	20	1198	684	36.311	1160	1151	dnaE	6	1178	WP_165505754.1	8
4789	103.276	697	0	20	1198	684	36.311	1160	1151	dnaE	6	1178	WP_195319336.1	8
4790	103.276	697	0	20	1198	684	36.311	1160	1151	dnaE	6	1178	WP_181973817.1	8
4791	103.276	697	0	20	1198	685	36.227	1160	1151	dnaE	6	1178	WP_165507478.1	8
4792	103.276	697	0	20	1198	683	36.394	1160	1151	dnaE	6	1178	WP_165542770.1	8
4793	103.793	697	0	24	1204	673	36.711	1160	1151	dnaE	6	1179	WP_095507979.1	7
4794	103.276	697	0	20	1198	684	36.311	1160	1151	dnaE	6	1178	WP_193020926.1	8
4795	105.603	697	0	22	1225	682	36.082	1160	1157	dnaE	2	1195	WP_195228476.1	3
4796	103.276	697	0	20	1198	684	36.311	1160	1151	dnaE	6	1178	WP_165500640.1	8
4797	103.276	697	0	20	1198	685	36.227	1160	1151	dnaE	6	1178	WP_179105808.1	8
4798	103.276	697	0	20	1198	684	36.311	1160	1151	dnaE	6	1178	WP_165501988.1	8
4799	103.276	697	0	20	1198	684	36.311	1160	1151	dnaE	6	1178	WP_008782645.1	8
4800	104.397	697	0	23	1211	675	36.416	1160	1151	dnaE	6	1187	WP_163146955.1	7
4801	105.603	697	0	22	1225	682	36.082	1160	1157	dnaE	2	1195	WP_003810836.1	3
4802	104.138	697	0	22	1208	681	36.341	1160	1151	dnaE	2	1181	WP_190972622.1	4
4803	103.276	697	0	20	1198	684	36.311	1160	1151	dnaE	6	1178	WP_165542715.1	8
4804	103.707	697	0	23	1203	679	36.326	1160	1152	dnaE	6	1178	WP_175578210.1	7
4805	103.793	697	0	24	1204	674	36.628	1160	1151	dnaE	6	1179	WP_130013341.1	7
4806	103.793	697	0	24	1204	674	36.628	1160	1151	dnaE	6	1179	WP_101397765.1	7
4807	103.793	697	0	24	1204	673	36.711	1160	1151	dnaE	6	1179	WP_129851690.1	7
4808	103.793	697	0	24	1204	673	36.711	1160	1151	dnaE	6	1179	WP_129864565.1	7
4809	105.603	697	0	22	1225	682	36.082	1160	1157	dnaE	2	1195	WP_038444691.1	3
4810	103.276	697	0	20	1198	684	36.311	1160	1151	dnaE	6	1178	WP_012471778.1	8
4811	103.793	697	0	24	1204	673	36.711	1160	1151	dnaE	6	1179	WP_129908545.1	7
4812	103.448	697	0	22	1200	682	36.167	1160	1151	dnaE	6	1176	WP_034529917.1	7
4813	103.793	697	0	24	1204	673	36.711	1160	1151	dnaE	6	1179	WP_129869898.1	7
4814	103.793	696	0	24	1204	674	36.628	1160	1151	dnaE	6	1179	WP_101393587.1	7
4815	103.276	696	0	20	1198	684	36.311	1160	1151	dnaE	6	1178	WP_206911040.1	8
4816	103.276	696	0	20	1198	684	36.311	1160	1151	dnaE	6	1178	WP_165502141.1	8
4817	105.603	696	0	22	1225	683	36	1160	1157	dnaE	2	1195	WP_085379743.1	3
4818	103.276	696	0	20	1198	684	36.311	1160	1151	dnaE	6	1178	WP_165541884.1	8
4819	105.603	696	0	22	1225	682	36.082	1160	1157	dnaE	2	1195	WP_195482067.1	3
4820	105.345	696	0	25	1222	671	36.498	1160	1151	dnaE	1	1188	WP_125967847.1	1
4821	103.793	696	0	24	1204	672	36.794	1160	1151	dnaE	6	1179	WP_022858042.1	7
4822	103.621	696	0	24	1202	677	36.522	1160	1151	dnaE	6	1178	WP_024463614.1	7
4823	103.793	696	0	24	1204	673	36.711	1160	1151	dnaE	6	1179	WP_129853907.1	7
4824	103.793	696	0	24	1204	673	36.711	1160	1151	dnaE	6	1179	WP_129874429.1	7
4825	103.276	696	0	20	1198	685	36.227	1160	1151	dnaE	6	1178	WP_187324342.1	8
4826	103.793	696	0	24	1204	672	36.794	1160	1151	dnaE	6	1179	WP_129895272.1	7
4827	103.621	696	0	22	1202	677	36.356	1160	1151	dnaE	6	1177	WP_033515750.1	8
4828	103.276	696	0	20	1198	686	36.144	1160	1151	dnaE	6	1178	WP_200408158.1	8
4829	104.138	696	0	22	1208	682	36.258	1160	1151	dnaE	2	1181	WP_169713061.1	4
4830	103.276	696	0	20	1198	685	36.227	1160	1151	dnaE	6	1178	WP_202574316.1	8
4831	103.276	696	0	20	1198	685	36.227	1160	1151	dnaE	6	1178	WP_029680537.1	8
4832	103.276	696	0	20	1198	684	36.311	1160	1151	dnaE	6	1178	WP_165506480.1	8
4833	103.534	696	0	21	1201	684	36.636	1160	1151	dnaE	2	1178	WP_164514680.1	4
4834	103.793	696	0	24	1204	672	36.794	1160	1151	dnaE	6	1179	WP_129966993.1	7
4835	103.793	696	0	24	1204	673	36.711	1160	1151	dnaE	6	1179	WP_118239278.1	7
4836	103.793	696	0	24	1204	674	36.628	1160	1151	dnaE	6	1179	WP_101399582.1	7
[truncated: 19,614 more rows]

## Sheet: Under cut-off
	% alignment	bitscore	evalue	gapopen	length	mismatch	% id	prot length	qend	qseqid	qstart	send	sseqid	sstart
0	80.7692	43.9	0.00024	2	126	80	30.159	156	156	accB	31	603	WP_081924988.1	486
1	32.6923	43.9	0.000296	0	51	28	45.098	156	156	accB	106	604	WP_204469655.1	554
2	66.6667	43.5	0.000345	3	104	56	30.769	156	156	accB	53	609	WP_152579962.1	522
3	32.6923	41.2	0.000366	0	51	29	43.137	156	156	accB	106	75	WP_034885544.1	25
4	32.6923	43.1	0.000512	0	51	28	45.098	156	156	accB	106	602	WP_100513601.1	552
5	32.6923	43.1	0.000529	0	51	28	45.098	156	156	accB	106	602	WP_101614427.1	552
6	32.6923	42.4	0.001	0	51	29	43.137	156	156	accB	106	606	WP_055427848.1	556
7	71.1538	42	0.001	2	111	68	31.532	156	156	accB	46	609	WP_169078307.1	507
8	32.6923	41.6	0.001	0	51	29	43.137	156	156	accB	106	605	WP_123644792.1	555
9	32.6923	41.6	0.001	0	51	29	43.137	156	156	accB	106	605	WP_033511488.1	555
10	32.6923	41.2	0.002	0	51	30	41.176	156	156	accB	106	609	WP_033523375.1	559
11	54.4872	41.2	0.002	1	85	48	35.294	156	156	accB	72	605	WP_196327858.1	528
12	54.4872	41.2	0.002	1	85	48	35.294	156	156	accB	72	605	WP_209163999.1	528
13	32.6923	41.2	0.002	0	51	30	41.176	156	156	accB	106	609	WP_045920829.1	559
14	54.4872	41.2	0.002	1	85	48	35.294	156	156	accB	72	605	WP_003837496.1	528
15	54.4872	41.2	0.002	1	85	48	35.294	156	156	accB	72	605	WP_034255776.1	528
16	54.4872	41.2	0.002	1	85	48	35.294	156	156	accB	72	605	WP_196330041.1	528
17	54.4872	41.2	0.002	1	85	48	35.294	156	156	accB	72	605	WP_196326784.1	528
18	32.6923	41.2	0.002	0	51	30	41.176	156	156	accB	106	609	WP_003827392.1	559
19	54.4872	41.2	0.002	1	85	48	35.294	156	156	accB	72	605	WP_163191436.1	528
20	54.4872	41.2	0.002	1	85	48	35.294	156	156	accB	72	605	WP_080821840.1	528
21	54.4872	41.2	0.002	1	85	48	35.294	156	156	accB	72	605	WP_196340006.1	528
22	32.6923	41.2	0.002	0	51	29	43.137	156	156	accB	106	611	WP_032743615.1	561
23	32.6923	41.2	0.002	0	51	29	43.137	156	156	accB	106	611	WP_136500706.1	561
24	54.4872	41.2	0.002	1	85	48	35.294	156	156	accB	72	605	WP_034519188.1	528
25	54.4872	40.8	0.002	1	85	48	35.294	156	156	accB	72	605	WP_196321834.1	528
26	32.6923	40.8	0.002	0	51	29	43.137	156	156	accB	106	608	WP_193641708.1	558
27	32.6923	40.8	0.002	0	51	29	43.137	156	156	accB	106	611	WP_174772936.1	561
28	32.6923	40.8	0.002	0	51	29	43.137	156	156	accB	106	611	WP_144098872.1	561
29	32.6923	40.8	0.003	0	51	29	43.137	156	156	accB	106	608	WP_060620163.1	558
30	32.6923	40.8	0.003	0	51	29	43.137	156	156	accB	106	608	WP_065464156.1	558
31	32.6923	40.8	0.003	0	51	29	43.137	156	156	accB	106	611	WP_174774381.1	561
32	32.6923	40.8	0.003	0	51	29	43.137	156	156	accB	106	611	WP_202568944.1	561
33	71.1538	40.8	0.003	2	111	70	28.829	156	156	accB	46	606	WP_101621444.1	505
34	32.6923	40.8	0.003	0	51	29	43.137	156	156	accB	106	611	WP_071478193.1	561
35	32.6923	40.8	0.003	0	51	30	41.176	156	156	accB	106	606	WP_163196677.1	556
36	32.6923	40.8	0.003	0	51	29	43.137	156	156	accB	106	614	WP_033493481.1	564
37	32.6923	40.8	0.003	0	51	29	43.137	156	156	accB	106	607	WP_152233831.1	557
38	54.4872	40.8	0.003	1	85	48	35.294	156	156	accB	72	605	WP_195451562.1	528
39	30.7692	40.8	0.003	0	48	27	43.75	156	153	accB	106	602	WP_113853295.1	555
40	32.6923	40.8	0.003	0	51	30	41.176	156	156	accB	106	606	WP_130079010.1	556
41	32.6923	40.8	0.003	0	51	29	43.137	156	156	accB	106	616	WP_163232173.1	566
42	49.359	40.8	0.003	1	77	42	36.364	156	156	accB	80	602	WP_101455252.1	533
43	49.359	40.8	0.003	1	77	42	36.364	156	156	accB	80	602	WP_101452484.1	533
44	32.6923	40.8	0.003	0	51	30	41.176	156	156	accB	106	608	WP_044090462.1	558
45	32.6923	40.4	0.004	0	51	30	41.176	156	156	accB	106	608	WP_140463365.1	558
46	32.6923	40.4	0.004	0	51	30	41.176	156	156	accB	106	608	WP_140490428.1	558
47	32.6923	39.7	0.004	0	51	30	41.176	156	156	accB	106	111	WP_152028085.1	61
48	32.6923	40.4	0.004	0	51	30	41.176	156	156	accB	106	606	WP_130077176.1	556
49	32.6923	40.4	0.004	0	51	30	41.176	156	156	accB	106	606	WP_004268445.1	556
50	32.6923	40.4	0.004	0	51	30	41.176	156	156	accB	106	607	WP_019841881.1	557
51	32.6923	40.4	0.004	0	51	30	41.176	156	156	accB	106	611	WP_033891596.1	561
52	34.6154	39.3	0.004	0	54	33	38.889	156	156	accB	103	148	WP_033518068.1	95
53	32.6923	40.4	0.004	0	51	30	41.176	156	156	accB	106	611	WP_150394042.1	561
54	32.6923	40.4	0.004	0	51	30	41.176	156	156	accB	106	611	WP_043164670.1	561
55	32.6923	40.4	0.004	0	51	30	41.176	156	156	accB	106	611	WP_140444570.1	561
56	34.6154	40.4	0.004	0	54	33	38.889	156	156	accB	103	612	WP_150383364.1	559
57	34.6154	40.4	0.004	0	54	33	38.889	156	156	accB	103	612	WP_107041525.1	559
58	32.6923	40.4	0.004	0	51	30	41.176	156	156	accB	106	611	WP_107043934.1	561
59	32.6923	40	0.005	0	51	30	41.176	156	156	accB	106	611	WP_101625483.1	561
60	53.8462	40	0.005	2	84	48	33.333	156	156	accB	73	597	WP_095615032.1	522
61	32.6923	40	0.005	0	51	30	41.176	156	156	accB	106	615	WP_100494645.1	565
62	32.6923	40	0.005	0	51	29	43.137	156	156	accB	106	608	WP_125982444.1	558
63	32.6923	40	0.005	0	51	30	41.176	156	156	accB	106	614	WP_152209841.1	564
64	63.4615	40	0.005	3	99	51	30.303	156	150	accB	52	568	WP_034254064.1	488
65	32.6923	40	0.005	0	51	29	43.137	156	156	accB	106	606	WP_117654437.1	556
66	32.6923	39.7	0.005	0	51	30	41.176	156	156	accB	106	162	WP_147294997.1	112
67	32.6923	40	0.006	0	51	29	43.137	156	156	accB	106	606	WP_117687112.1	556
68	32.6923	40	0.006	0	51	29	43.137	156	156	accB	106	606	WP_117631072.1	556
69	32.6923	40	0.006	0	51	29	43.137	156	156	accB	106	606	WP_151909951.1	556
70	32.6923	40	0.006	0	51	30	41.176	156	156	accB	106	604	WP_204463808.1	554
71	32.6923	40	0.006	0	51	30	41.176	156	156	accB	106	604	WP_129238038.1	554
72	32.6923	40	0.006	0	51	30	41.176	156	156	accB	106	604	WP_033505344.1	554
73	32.6923	40	0.006	0	51	30	41.176	156	156	accB	106	604	WP_204389588.1	554
74	32.6923	40	0.006	0	51	30	41.176	156	156	accB	106	604	WP_204388052.1	554
75	32.6923	40	0.006	0	51	29	43.137	156	156	accB	106	606	WP_154056016.1	556
76	32.6923	40	0.006	0	51	30	41.176	156	156	accB	106	604	WP_043170040.1	554
77	32.6923	40	0.006	0	51	30	41.176	156	156	accB	106	604	WP_193530532.1	554
78	32.6923	40	0.006	0	51	30	41.176	156	156	accB	106	604	WP_033508278.1	554
79	32.6923	40	0.006	0	51	29	43.137	156	156	accB	106	602	WP_015451039.1	552
80	32.6923	40	0.006	0	51	29	43.137	156	156	accB	106	602	WP_168983598.1	552
81	32.6923	40	0.006	0	51	29	43.137	156	156	accB	106	606	WP_198050332.1	556
82	32.6923	40	0.006	0	51	29	43.137	156	156	accB	106	602	WP_029575776.1	552
83	32.6923	40	0.006	0	51	30	41.176	156	156	accB	106	611	WP_154050156.1	561
84	32.6923	40	0.006	0	51	30	41.176	156	156	accB	106	608	WP_065457897.1	558
85	32.6923	40	0.006	0	51	30	41.176	156	156	accB	106	611	WP_193021024.1	561
86	32.6923	40	0.006	0	51	30	41.176	156	156	accB	106	608	WP_065505490.1	558
87	32.6923	40	0.006	0	51	30	41.176	156	156	accB	106	608	WP_065471041.1	558
88	32.6923	40	0.006	0	51	30	41.176	156	156	accB	106	611	WP_049137359.1	561
89	32.6923	40	0.006	0	51	30	41.176	156	156	accB	106	611	WP_143725053.1	561
90	32.6923	40	0.006	0	51	30	41.176	156	156	accB	106	611	WP_101028052.1	561
91	32.6923	40	0.006	0	51	30	41.176	156	156	accB	106	611	WP_100991381.1	561
92	32.6923	40	0.006	0	51	30	41.176	156	156	accB	106	611	WP_013141344.1	561
93	32.6923	39.7	0.006	0	51	29	43.137	156	156	accB	106	604	WP_140555186.1	554
94	32.6923	39.7	0.006	0	51	30	41.176	156	156	accB	106	611	WP_029679999.1	561
95	32.6923	39.7	0.006	0	51	30	41.176	156	156	accB	106	603	WP_152349698.1	553
96	32.6923	39.7	0.006	0	51	30	41.176	156	156	accB	106	611	WP_095346742.1	561
97	32.6923	39.7	0.006	0	51	30	41.176	156	156	accB	106	611	WP_195554602.1	561
98	32.6923	39.7	0.006	0	51	30	41.176	156	156	accB	106	611	WP_117738596.1	561
99	32.6923	39.7	0.006	0	51	30	41.176	156	156	accB	106	611	WP_131222555.1	561
100	32.6923	39.7	0.006	0	51	29	43.137	156	156	accB	106	604	WP_094662215.1	554
101	32.6923	39.7	0.006	0	51	30	41.176	156	156	accB	106	611	WP_014485306.1	561
102	32.6923	39.7	0.007	0	51	30	41.176	156	156	accB	106	611	WP_131208430.1	561
103	32.6923	39.7	0.007	0	51	29	43.137	156	156	accB	106	604	WP_155403449.1	554
104	32.6923	39.7	0.007	0	51	29	43.137	156	156	accB	106	606	WP_047297788.1	556
105	32.6923	39.7	0.007	0	51	30	41.176	156	156	accB	106	611	WP_195403794.1	561
106	32.6923	39.7	0.007	0	51	29	43.137	156	156	accB	106	606	WP_061871073.1	556
107	32.6923	39.7	0.007	0	51	30	41.176	156	156	accB	106	611	WP_131235061.1	561
108	32.6923	39.7	0.007	0	51	30	41.176	156	156	accB	106	611	WP_080785821.1	561
109	32.6923	39.7	0.007	0	51	30	41.176	156	156	accB	106	611	WP_195928225.1	561
110	32.6923	39.7	0.007	0	51	30	41.176	156	156	accB	106	611	WP_007058554.1	561
111	32.6923	39.7	0.007	0	51	30	41.176	156	156	accB	106	611	WP_131203305.1	561
112	32.6923	39.7	0.007	0	51	30	41.176	156	156	accB	106	611	WP_023658651.1	561
113	32.6923	39.7	0.007	0	51	30	41.176	156	156	accB	106	611	WP_015713875.1	561
114	32.6923	39.7	0.007	0	51	30	41.176	156	156	accB	106	611	WP_206873639.1	561
115	32.6923	39.7	0.007	0	51	30	41.176	156	156	accB	106	611	WP_161519665.1	561
116	32.6923	39.7	0.007	0	51	30	41.176	156	156	accB	106	611	WP_007053766.1	561
117	32.6923	39.7	0.007	0	51	30	41.176	156	156	accB	106	611	WP_144169421.1	561
118	32.6923	39.7	0.007	0	51	30	41.176	156	156	accB	106	611	WP_077383234.1	561
119	32.6923	39.7	0.007	0	51	29	43.137	156	156	accB	106	606	WP_047290383.1	556
120	32.6923	39.7	0.007	0	51	29	43.137	156	156	accB	106	606	WP_013390271.1	556
121	32.6923	39.7	0.007	0	51	29	43.137	156	156	accB	106	606	WP_065434367.1	556
122	32.6923	39.7	0.007	0	51	29	43.137	156	156	accB	106	606	WP_013363918.1	556
123	32.6923	39.7	0.007	0	51	29	43.137	156	156	accB	106	606	WP_117726337.1	556
124	32.6923	39.7	0.007	0	51	30	41.176	156	156	accB	106	611	WP_101027188.1	561
125	32.6923	39.7	0.007	0	51	30	41.176	156	156	accB	106	611	WP_007052981.1	561
126	32.6923	39.7	0.007	0	51	30	41.176	156	156	accB	106	611	WP_131219042.1	561
127	32.6923	39.7	0.007	0	51	30	41.176	156	156	accB	106	611	WP_131262373.1	561
128	32.6923	39.7	0.007	0	51	30	41.176	156	156	accB	106	613	WP_150378659.1	563
129	32.6923	39.7	0.007	0	51	30	41.176	156	156	accB	106	611	WP_200408323.1	561
130	32.6923	39.7	0.007	0	51	29	43.137	156	156	accB	106	606	WP_116475897.1	556
131	32.6923	39.7	0.007	0	51	30	41.176	156	156	accB	106	611	WP_008783656.1	561
132	32.6923	39.7	0.007	0	51	30	41.176	156	156	accB	106	611	WP_131221965.1	561
133	32.6923	39.7	0.007	0	51	30	41.176	156	156	accB	106	611	WP_117701594.1	561
134	32.6923	39.7	0.007	0	51	30	41.176	156	156	accB	106	611	WP_101025885.1	561
135	32.6923	39.7	0.007	0	51	30	41.176	156	156	accB	106	611	WP_118268940.1	561
136	32.6923	39.7	0.007	0	51	30	41.176	156	156	accB	106	611	WP_131234591.1	561
137	32.6923	39.7	0.007	0	51	30	41.176	156	156	accB	106	611	WP_065473986.1	561
138	32.6923	39.7	0.007	0	51	29	43.137	156	156	accB	106	606	WP_047270974.1	556
139	32.6923	39.7	0.007	0	51	30	41.176	156	156	accB	106	611	WP_131266028.1	561
140	32.6923	39.7	0.007	0	51	30	41.176	156	156	accB	106	611	WP_033504264.1	561
141	32.6923	39.7	0.007	0	51	30	41.176	156	156	accB	106	611	WP_117641443.1	561
142	32.6923	39.7	0.007	0	51	30	41.176	156	156	accB	106	611	WP_075662753.1	561
143	32.6923	39.7	0.007	0	51	30	41.176	156	156	accB	106	611	WP_058062774.1	561
144	32.6923	39.7	0.007	0	51	30	41.176	156	156	accB	106	611	WP_131216836.1	561
145	32.6923	39.7	0.007	0	51	30	41.176	156	156	accB	106	611	WP_202575042.1	561
146	32.6923	39.7	0.007	0	51	30	41.176	156	156	accB	106	611	WP_204385505.1	561
147	32.6923	39.7	0.007	0	51	30	41.176	156	156	accB	106	611	WP_071475241.1	561
148	32.6923	39.7	0.007	0	51	29	43.137	156	156	accB	106	606	WP_047284700.1	556
149	32.6923	39.7	0.007	0	51	29	43.137	156	156	accB	106	606	WP_003817771.1	556
150	32.6923	39.7	0.007	0	51	30	41.176	156	156	accB	106	611	WP_065438553.1	561
151	32.6923	39.7	0.007	0	51	30	41.176	156	156	accB	106	611	WP_101026185.1	561
152	32.6923	39.7	0.007	0	51	30	41.176	156	156	accB	106	611	WP_195261309.1	561
153	32.6923	39.7	0.007	0	51	30	41.176	156	156	accB	106	611	WP_143723030.1	561
154	32.6923	39.7	0.007	0	51	30	41.176	156	156	accB	106	611	WP_154536773.1	561
155	32.6923	39.7	0.007	0	51	29	43.137	156	156	accB	106	606	WP_021648152.1	556
156	32.6923	39.7	0.007	0	51	30	41.176	156	156	accB	106	611	WP_060867900.1	561
157	32.6923	39.7	0.007	0	51	30	41.176	156	156	accB	106	611	WP_131204180.1	561
158	32.6923	39.7	0.007	0	51	30	41.176	156	156	accB	106	608	WP_052790431.1	558
159	32.6923	39.7	0.007	0	51	30	41.176	156	156	accB	106	608	WP_206648779.1	558
160	32.6923	39.7	0.007	0	51	30	41.176	156	156	accB	106	611	WP_131238986.1	561
161	32.6923	39.7	0.007	0	51	30	41.176	156	156	accB	106	611	WP_196025162.1	561
162	32.6923	39.7	0.007	0	51	30	41.176	156	156	accB	106	611	WP_131211717.1	561
163	32.6923	39.7	0.007	0	51	30	41.176	156	156	accB	106	611	WP_118248817.1	561
164	32.6923	39.7	0.007	0	51	30	41.176	156	156	accB	106	611	WP_117717835.1	561
165	32.6923	39.7	0.007	0	51	30	41.176	156	156	accB	106	611	WP_101010386.1	561
166	32.6923	39.7	0.007	0	51	30	41.176	156	156	accB	106	611	WP_193641104.1	561
167	32.6923	39.7	0.007	0	51	30	41.176	156	156	accB	106	608	WP_124880290.1	558
168	32.6923	39.7	0.007	0	51	30	41.176	156	156	accB	106	611	WP_012578516.1	561
169	32.6923	39.7	0.007	0	51	30	41.176	156	156	accB	106	611	WP_131220609.1	561
170	32.6923	39.7	0.007	0	51	30	41.176	156	156	accB	106	611	WP_202570554.1	561
171	32.6923	39.7	0.007	0	51	30	41.176	156	156	accB	106	611	WP_131207282.1	561
172	32.6923	39.7	0.007	0	51	30	41.176	156	156	accB	106	611	WP_115791247.1	561
173	32.6923	39.7	0.007	0	51	30	41.176	156	156	accB	106	608	WP_191137764.1	558
174	32.6923	39.7	0.007	0	51	30	41.176	156	156	accB	106	608	WP_052822131.1	558
175	32.6923	39.7	0.007	0	51	30	41.176	156	156	accB	106	608	WP_032739217.1	558
176	32.6923	39.7	0.007	0	51	30	41.176	156	156	accB	106	611	WP_131219444.1	561
177	32.6923	39.7	0.007	0	51	29	43.137	156	156	accB	106	606	WP_163112936.1	556
178	32.6923	39.7	0.007	0	51	29	43.137	156	156	accB	106	605	WP_126030137.1	555
179	32.6923	39.7	0.007	0	51	30	41.176	156	156	accB	106	611	WP_094668202.1	561
180	32.6923	39.7	0.007	0	51	30	41.176	156	156	accB	106	608	WP_115767155.1	558
181	32.6923	39.7	0.007	0	51	30	41.176	156	156	accB	106	608	WP_077420408.1	558
182	32.6923	39.7	0.007	0	51	30	41.176	156	156	accB	106	608	WP_144180493.1	558
183	32.6923	39.7	0.007	0	51	30	41.176	156	156	accB	106	608	WP_106621952.1	558
184	32.6923	39.7	0.007	0	51	30	41.176	156	156	accB	106	608	WP_016462631.1	558
185	32.6923	39.7	0.007	0	51	30	41.176	156	156	accB	106	611	WP_131224455.1	561
186	32.6923	39.7	0.008	0	51	30	41.176	156	156	accB	106	608	WP_025300055.1	558
187	32.6923	39.7	0.008	0	51	30	41.176	156	156	accB	106	608	WP_014484315.1	558
188	32.6923	39.7	0.008	0	51	30	41.176	156	156	accB	106	608	WP_115776059.1	558
189	32.6923	39.7	0.008	0	51	30	41.176	156	156	accB	106	608	WP_050825162.1	558
190	32.6923	39.7	0.008	0	51	30	41.176	156	156	accB	106	608	WP_025263277.1	558
191	32.6923	39.7	0.008	0	51	30	41.176	156	156	accB	106	617	WP_125968589.1	567
192	32.6923	39.7	0.008	0	51	29	43.137	156	156	accB	106	605	WP_093960600.1	555
193	32.6923	39.7	0.008	0	51	30	41.176	156	156	accB	106	608	WP_106641732.1	558
194	32.6923	39.7	0.008	0	51	30	41.176	156	156	accB	106	608	WP_106629666.1	558
195	32.6923	39.7	0.008	0	51	30	41.176	156	156	accB	106	608	WP_025301439.1	558
196	32.6923	39.7	0.008	0	51	30	41.176	156	156	accB	106	608	WP_052788316.1	558
197	32.6923	39.7	0.008	0	51	30	41.176	156	156	accB	106	608	WP_065452745.1	558
198	32.6923	39.7	0.008	0	51	30	41.176	156	156	accB	106	608	WP_106628907.1	558
199	32.6923	39.7	0.008	0	51	30	41.176	156	156	accB	106	608	WP_032743069.1	558
200	32.6923	39.7	0.008	0	51	30	41.176	156	156	accB	106	608	WP_052829152.1	558
201	32.6923	39.7	0.008	0	51	30	41.176	156	156	accB	106	608	WP_106621113.1	558
202	32.6923	39.7	0.008	0	51	30	41.176	156	156	accB	106	608	WP_065454322.1	558
203	32.6923	39.7	0.008	0	51	30	41.176	156	156	accB	106	608	WP_080867564.1	558
204	32.6923	39.7	0.008	0	51	30	41.176	156	156	accB	106	608	WP_154035695.1	558
205	32.6923	39.7	0.008	0	51	30	41.176	156	156	accB	106	608	WP_211119359.1	558
206	32.6923	39.7	0.008	0	51	30	41.176	156	156	accB	106	608	WP_065465557.1	558
207	32.6923	39.7	0.008	0	51	30	41.176	156	156	accB	106	608	WP_019727372.1	558
208	32.6923	39.7	0.008	0	51	30	41.176	156	156	accB	106	608	WP_101673289.1	558
209	32.6923	39.7	0.008	0	51	30	41.176	156	156	accB	106	611	WP_197308713.1	561
210	32.6923	39.7	0.008	0	51	30	41.176	156	156	accB	106	608	WP_106630660.1	558
211	32.6923	39.7	0.008	0	51	30	41.176	156	156	accB	106	611	WP_077387211.1	561
212	32.6923	39.7	0.008	0	51	29	43.137	156	156	accB	106	484	WP_003822984.1	434
213	32.6923	39.7	0.008	0	51	30	41.176	156	156	accB	106	608	WP_015439246.1	558
214	32.6923	39.7	0.008	0	51	30	41.176	156	156	accB	106	611	WP_200488419.1	561
215	32.6923	39.7	0.008	0	51	30	41.176	156	156	accB	106	608	WP_103619664.1	558
216	32.6923	39.7	0.008	0	51	30	41.176	156	156	accB	106	611	WP_131299768.1	561
217	32.6923	39.7	0.008	0	51	30	41.176	156	156	accB	106	611	WP_118378984.1	561
218	48.0769	39.3	0.009	1	75	43	33.333	156	156	accB	82	613	WP_046726113.1	546
219	32.6923	39.3	0.009	0	51	30	41.176	156	156	accB	106	605	WP_151917321.1	555
220	32.6923	39.3	0.009	0	51	31	39.216	156	156	accB	106	636	WP_163227249.1	586
221	32.6923	39.3	0.009	0	51	30	41.176	156	156	accB	106	608	WP_094730215.1	558
222	48.0769	39.3	0.009	1	75	43	33.333	156	156	accB	82	613	WP_049185351.1	546
223	32.6923	39.3	0.009	0	51	31	39.216	156	156	accB	106	606	WP_052831310.1	556
224	32.6923	39.3	0.009	0	51	30	41.176	156	156	accB	106	614	WP_152357930.1	564
225	32.6923	39.3	0.009	0	51	30	41.176	156	156	accB	106	603	WP_169276380.1	553
226	32.6923	39.3	0.009	0	51	30	41.176	156	156	accB	106	601	WP_051867201.1	551
227	32.6923	39.3	0.01	0	51	30	41.176	156	156	accB	106	602	WP_150354340.1	552
228	72.4359	39.3	0.01	3	113	58	28.319	156	156	accB	44	606	WP_196327763.1	517
229	32.6923	39.3	0.01	0	51	31	39.216	156	156	accB	106	606	WP_052824958.1	556
230	72.4359	39.3	0.01	3	113	58	28.319	156	156	accB	44	606	WP_003837969.1	517
231	32.6923	39.3	0.01	0	51	31	39.216	156	156	accB	106	607	WP_083570063.1	557
232	72.4359	39.3	0.011	3	113	58	28.319	156	156	accB	44	606	WP_163191172.1	517
233	32.6923	39.3	0.011	0	51	29	43.137	156	156	accB	106	602	WP_152355271.1	552
234	72.4359	39.3	0.011	3	113	58	28.319	156	156	accB	44	606	WP_065468462.1	517
235	32.6923	39.3	0.011	0	51	30	41.176	156	156	accB	106	611	WP_117768510.1	561
236	32.6923	39.3	0.011	0	51	30	41.176	156	156	accB	106	611	WP_117756166.1	561
237	72.4359	39.3	0.011	3	113	58	28.319	156	156	accB	44	606	WP_196326689.1	517
238	72.4359	39.3	0.011	3	113	58	28.319	156	156	accB	44	606	WP_129879543.1	517
239	34.6154	38.9	0.011	0	54	33	38.889	156	156	accB	103	599	WP_034258439.1	546
240	72.4359	38.9	0.011	3	113	58	28.319	156	156	accB	44	606	WP_196335488.1	517
241	72.4359	38.9	0.011	3	113	58	28.319	156	156	accB	44	606	WP_196338732.1	517
242	32.6923	38.9	0.011	0	51	30	41.176	156	156	accB	106	604	WP_033514339.1	554
243	32.6923	38.9	0.012	0	51	30	41.176	156	156	accB	106	602	WP_033506075.1	552
244	30.7692	38.9	0.013	0	48	28	41.667	156	153	accB	106	606	WP_033494646.1	559
245	32.6923	38.9	0.013	0	51	29	43.137	156	156	accB	106	605	WP_034876573.1	555
246	32.6923	38.9	0.014	0	51	29	43.137	156	156	accB	106	605	WP_137652626.1	555
247	32.6923	38.9	0.014	0	51	29	43.137	156	156	accB	106	605	WP_137655676.1	555
248	32.6923	38.9	0.014	0	51	29	43.137	156	156	accB	106	605	WP_137656566.1	555
249	32.6923	38.9	0.015	0	51	31	39.216	156	156	accB	106	607	WP_094637744.1	557
250	32.6923	38.9	0.015	0	51	31	39.216	156	156	accB	106	604	WP_024463210.1	554
251	32.6923	38.5	0.015	0	51	29	43.137	156	156	accB	106	604	WP_118233562.1	554
252	32.6923	38.5	0.015	0	51	29	43.137	156	156	accB	106	604	WP_117645545.1	554
253	32.6923	38.5	0.015	0	51	29	43.137	156	156	accB	106	604	WP_117661044.1	554
254	32.6923	38.5	0.015	0	51	29	43.137	156	156	accB	106	604	WP_195506904.1	554
255	32.6923	38.5	0.016	0	51	29	43.137	156	156	accB	106	604	WP_195938316.1	554
256	32.6923	38.5	0.016	0	51	29	43.137	156	156	accB	106	604	WP_118250047.1	554
257	32.6923	38.5	0.016	0	51	29	43.137	156	156	accB	106	604	WP_117793769.1	554
258	32.6923	38.5	0.016	0	51	29	43.137	156	156	accB	106	604	WP_065446845.1	554
259	32.6923	38.5	0.016	0	51	29	43.137	156	156	accB	106	604	WP_209107401.1	554
260	32.6923	38.5	0.017	0	51	29	43.137	156	156	accB	106	607	WP_152026221.1	557
261	32.6923	38.5	0.02	0	51	31	39.216	156	156	accB	106	610	WP_034527911.1	560
262	32.6923	38.1	0.022	0	51	31	39.216	156	156	accB	106	606	WP_014697238.1	556
263	32.6923	38.1	0.022	0	51	31	39.216	156	156	accB	106	606	WP_155588560.1	556
264	34.6154	38.1	0.022	0	54	33	38.889	156	156	accB	103	605	WP_129913989.1	552
265	34.6154	38.1	0.022	0	54	33	38.889	156	156	accB	103	605	WP_130095264.1	552
266	32.6923	38.1	0.023	0	51	31	39.216	156	156	accB	106	611	WP_195955122.1	561
267	34.6154	38.1	0.023	0	54	33	38.889	156	156	accB	103	605	WP_129989826.1	552
268	34.6154	38.1	0.023	0	54	33	38.889	156	156	accB	103	605	WP_101428305.1	552
269	34.6154	38.1	0.023	0	54	33	38.889	156	156	accB	103	605	WP_129970545.1	552
270	32.6923	37.4	0.023	0	51	31	39.216	156	156	accB	106	148	WP_160199645.1	98
271	34.6154	38.1	0.024	0	54	33	38.889	156	156	accB	103	605	WP_101441821.1	552
272	34.6154	38.1	0.024	0	54	33	38.889	156	156	accB	103	605	WP_033489736.1	552
273	34.6154	38.1	0.024	0	54	33	38.889	156	156	accB	103	605	WP_130012682.1	552
274	32.6923	38.1	0.024	0	51	31	39.216	156	156	accB	106	606	WP_094692594.1	556
275	32.6923	38.1	0.024	0	51	32	37.255	156	156	accB	106	609	WP_169173033.1	559
276	32.0513	38.1	0.025	0	50	30	40	156	155	accB	106	603	WP_152581562.1	554
277	32.6923	38.1	0.026	0	51	29	43.137	156	156	accB	106	607	WP_118092516.1	557
278	32.6923	38.1	0.026	0	51	29	43.137	156	156	accB	106	607	WP_195229397.1	557
279	32.6923	38.1	0.027	0	51	29	43.137	156	156	accB	106	607	WP_118278164.1	557
280	32.6923	38.1	0.027	0	51	29	43.137	156	156	accB	106	607	WP_159140461.1	557
281	67.3077	37.7	0.028	3	105	57	30.476	156	156	accB	60	633	WP_193786491.1	537
282	32.6923	37.7	0.029	0	51	31	39.216	156	156	accB	106	611	WP_131206987.1	561
283	32.6923	37.7	0.03	0	51	30	41.176	156	156	accB	106	607	WP_085382356.1	557
284	32.6923	37.7	0.03	0	51	30	41.176	156	156	accB	106	607	WP_055680247.1	557
285	32.6923	37.7	0.031	0	51	30	41.176	156	156	accB	106	607	WP_188015707.1	557
286	32.6923	37.7	0.031	0	51	30	41.176	156	156	accB	106	607	WP_034984301.1	557
287	72.4359	37.7	0.032	3	113	58	28.319	156	156	accB	44	606	WP_196328814.1	517
288	72.4359	37.7	0.033	3	113	58	28.319	156	156	accB	44	606	WP_034521211.1	517
289	32.6923	37.7	0.033	0	51	31	39.216	156	156	accB	106	614	WP_169241593.1	564
290	32.6923	37.7	0.034	0	51	31	39.216	156	156	accB	106	614	WP_100496919.1	564
291	72.4359	37.7	0.034	3	113	58	28.319	156	156	accB	44	606	WP_003842930.1	517
292	32.0513	37.7	0.035	0	50	30	40	156	156	accB	107	604	WP_045924863.1	555
293	32.0513	37.7	0.035	0	50	30	40	156	156	accB	107	604	WP_144085001.1	555
294	32.0513	37.7	0.036	0	50	30	40	156	156	accB	107	604	WP_198205706.1	555
295	32.0513	37.7	0.036	0	50	30	40	156	156	accB	107	604	WP_198216275.1	555
296	32.6923	37.7	0.036	0	51	30	41.176	156	156	accB	106	607	WP_070122369.1	557
297	32.6923	37.7	0.036	0	51	30	41.176	156	156	accB	106	607	WP_055054705.1	557
298	32.6923	37.7	0.036	0	51	30	41.176	156	156	accB	106	607	WP_117800978.1	557
299	32.6923	37.7	0.036	0	51	30	41.176	156	156	accB	106	617	WP_055308969.1	567
300	32.0513	37.7	0.036	0	50	30	40	156	156	accB	107	604	WP_154312832.1	555
301	32.0513	37.7	0.037	0	50	30	40	156	156	accB	107	601	WP_029678142.1	552
302	32.0513	37.7	0.037	0	50	30	40	156	156	accB	107	604	WP_121915046.1	555
303	32.0513	37.7	0.037	0	50	30	40	156	156	accB	107	604	WP_015022446.1	555
304	32.6923	37.7	0.037	0	51	30	41.176	156	156	accB	106	607	WP_118286407.1	557
305	32.6923	37.7	0.037	0	51	30	41.176	156	156	accB	106	607	WP_085461818.1	557
306	32.0513	37.7	0.037	0	50	30	40	156	156	accB	107	604	WP_110417663.1	555
307	32.6923	37.7	0.037	0	51	30	41.176	156	156	accB	106	607	WP_117565304.1	557
308	32.0513	37.4	0.038	0	50	30	40	156	156	accB	107	604	WP_024626845.1	555
309	32.6923	37.4	0.038	0	51	30	41.176	156	156	accB	106	607	WP_011742771.1	557
310	32.6923	37.4	0.038	0	51	30	41.176	156	156	accB	106	607	WP_195228220.1	557
311	32.0513	37.4	0.038	0	50	30	40	156	156	accB	107	604	WP_110413437.1	555
312	32.6923	37.4	0.038	0	51	30	41.176	156	156	accB	106	607	WP_118234976.1	557
313	32.6923	37.4	0.038	0	51	30	41.176	156	156	accB	106	607	WP_124917059.1	557
314	32.6923	37.4	0.038	0	51	30	41.176	156	156	accB	106	607	WP_117762552.1	557
315	32.0513	37.4	0.038	0	50	30	40	156	156	accB	107	604	WP_110425792.1	555
316	32.0513	37.4	0.038	0	50	30	40	156	156	accB	107	604	WP_144178363.1	555
317	32.0513	37.4	0.038	0	50	30	40	156	156	accB	107	604	WP_198203253.1	555
318	32.0513	37.4	0.038	0	50	30	40	156	156	accB	107	604	WP_046323362.1	555
319	32.0513	37.4	0.038	0	50	30	40	156	156	accB	107	604	WP_198217209.1	555
320	32.6923	37.4	0.038	0	51	30	41.176	156	156	accB	106	607	WP_195247849.1	557
321	32.6923	37.4	0.038	0	51	30	41.176	156	156	accB	106	607	WP_085381763.1	557
322	32.6923	37.4	0.038	0	51	30	41.176	156	156	accB	106	607	WP_195411525.1	557
323	32.6923	37.4	0.038	0	51	30	41.176	156	156	accB	106	607	WP_033499332.1	557
324	32.6923	37.4	0.038	0	51	30	41.176	156	156	accB	106	607	WP_085380743.1	557
325	32.0513	37.4	0.039	0	50	30	40	156	156	accB	107	604	WP_045935775.1	555
326	32.6923	37.4	0.039	0	51	30	41.176	156	156	accB	106	607	WP_085379652.1	557
327	32.6923	37.4	0.039	0	51	30	41.176	156	156	accB	106	607	WP_085393312.1	557
328	32.0513	37.4	0.039	0	50	30	40	156	156	accB	107	604	WP_198208114.1	555
329	32.0513	37.4	0.039	0	50	30	40	156	156	accB	107	604	WP_198178297.1	555
330	32.0513	37.4	0.039	0	50	30	40	156	156	accB	107	604	WP_198183018.1	555
331	32.6923	37.4	0.039	0	51	30	41.176	156	156	accB	106	607	WP_195482169.1	557
332	32.6923	37.4	0.039	0	51	30	41.176	156	156	accB	106	607	WP_198051397.1	557
333	32.6923	37.4	0.039	0	51	30	41.176	156	156	accB	106	607	WP_046998974.1	557
334	32.6923	37.4	0.04	0	51	30	41.176	156	156	accB	106	607	WP_038445336.1	557
335	32.6923	37.4	0.04	0	51	30	41.176	156	156	accB	106	607	WP_039776118.1	557
336	32.6923	37.4	0.04	0	51	30	41.176	156	156	accB	106	607	WP_080863555.1	557
337	32.6923	37.4	0.04	0	51	31	39.216	156	156	accB	106	605	WP_129896866.1	555
338	32.6923	37.4	0.04	0	51	30	41.176	156	156	accB	106	607	WP_195422825.1	557
339	32.0513	37.4	0.04	0	50	30	40	156	156	accB	107	604	WP_198187951.1	555
340	32.0513	37.4	0.04	0	50	30	40	156	156	accB	107	604	WP_198177263.1	555
341	32.6923	37.4	0.041	0	51	31	39.216	156	156	accB	106	604	WP_204386339.1	554
342	32.6923	37.4	0.041	0	51	30	41.176	156	156	accB	106	607	WP_085407535.1	557
343	32.6923	37.4	0.041	0	51	30	41.176	156	156	accB	106	607	WP_118331795.1	557
344	32.6923	37.4	0.042	0	51	32	37.255	156	156	accB	106	602	WP_034533467.1	552
345	32.6923	37.4	0.042	0	51	30	41.176	156	156	accB	106	607	WP_085345783.1	557
346	32.6923	37.4	0.042	0	51	31	39.216	156	156	accB	106	611	WP_109057678.1	561
347	32.6923	37.4	0.043	0	51	31	39.216	156	156	accB	106	605	WP_051592025.1	555
348	49.359	37.4	0.044	2	77	44	32.468	156	156	accB	80	605	WP_137652499.1	537
349	32.6923	37.4	0.044	0	51	31	39.216	156	156	accB	106	605	WP_129971974.1	555
350	49.359	37.4	0.047	2	77	44	32.468	156	156	accB	80	605	WP_034876161.1	537
351	32.6923	37.4	0.048	0	51	31	39.216	156	156	accB	106	605	WP_095507442.1	555
352	32.6923	37.4	0.048	0	51	31	39.216	156	156	accB	106	605	WP_129858916.1	555
353	32.6923	37.4	0.049	0	51	32	37.255	156	156	accB	106	600	WP_101671462.1	550
354	32.6923	37.4	0.049	0	51	31	39.216	156	156	accB	106	605	WP_129863958.1	555
355	32.6923	37.4	0.049	0	51	31	39.216	156	156	accB	106	605	WP_129903136.1	555
356	49.359	37.4	0.049	2	77	44	32.468	156	156	accB	80	605	WP_137654655.1	537
357	32.6923	37.4	0.049	0	51	32	37.255	156	156	accB	106	600	WP_026645535.1	550
358	32.6923	37.4	0.049	0	51	31	39.216	156	156	accB	106	605	WP_101456004.1	555
359	32.6923	37.4	0.05	0	51	31	39.216	156	156	accB	106	605	WP_022858372.1	555
360	32.6923	37.4	0.05	0	51	31	39.216	156	156	accB	106	605	WP_129866008.1	555
361	32.6923	37.4	0.05	0	51	31	39.216	156	156	accB	106	605	WP_129852603.1	555
362	32.0513	37.4	0.05	0	50	30	40	156	156	accB	107	604	WP_101432874.1	555
363	32.6923	37.4	0.05	0	51	31	39.216	156	156	accB	106	605	WP_101430599.1	555
364	32.6923	37.4	0.05	0	51	31	39.216	156	156	accB	106	605	WP_129912724.1	555
365	32.6923	37.4	0.05	0	51	31	39.216	156	156	accB	106	605	WP_129904493.1	555
366	32.6923	37.4	0.05	0	51	31	39.216	156	156	accB	106	605	WP_129860710.1	555
367	32.6923	37.4	0.05	0	51	31	39.216	156	156	accB	106	605	WP_129898408.1	555
368	32.6923	37	0.051	0	51	31	39.216	156	156	accB	106	605	WP_129916772.1	555
369	32.6923	37	0.051	0	51	31	39.216	156	156	accB	106	605	WP_101454100.1	555
370	32.6923	37	0.051	0	51	31	39.216	156	156	accB	106	605	WP_136511238.1	555
371	32.6923	37	0.051	0	51	31	39.216	156	156	accB	106	605	WP_129903671.1	555
372	32.6923	37	0.051	0	51	31	39.216	156	156	accB	106	605	WP_129900590.1	555
373	32.0513	37	0.052	0	50	30	40	156	156	accB	107	604	WP_198199670.1	555
374	32.6923	37	0.052	0	51	31	39.216	156	156	accB	106	605	WP_118238709.1	555
375	32.6923	37	0.052	0	51	31	39.216	156	156	accB	106	605	WP_129851358.1	555
376	32.6923	37	0.052	0	51	31	39.216	156	156	accB	106	605	WP_129966159.1	555
377	32.6923	37	0.052	0	51	31	39.216	156	156	accB	106	605	WP_101393143.1	555
378	32.6923	37	0.052	0	51	31	39.216	156	156	accB	106	605	WP_129869687.1	555
379	32.6923	37	0.053	0	51	31	39.216	156	156	accB	106	605	WP_101396622.1	555
380	32.6923	37	0.053	0	51	31	39.216	156	156	accB	106	605	WP_129870495.1	555
381	32.6923	37	0.053	0	51	31	39.216	156	156	accB	106	605	WP_129871614.1	555
382	32.6923	37	0.053	0	51	31	39.216	156	156	accB	106	605	WP_039171122.1	555
383	32.6923	37	0.053	0	51	31	39.216	156	156	accB	106	605	WP_129905300.1	555
384	32.6923	37	0.053	0	51	31	39.216	156	156	accB	106	605	WP_129902507.1	555
385	32.6923	37	0.053	0	51	31	39.216	156	156	accB	106	605	WP_120359270.1	555
386	32.6923	37	0.053	0	51	31	39.216	156	156	accB	106	605	WP_101398329.1	555
387	32.6923	37	0.054	0	51	31	39.216	156	156	accB	106	604	WP_211120569.1	554
388	32.6923	37	0.054	0	51	31	39.216	156	156	accB	106	605	WP_129880565.1	555
389	32.6923	37	0.054	0	51	31	39.216	156	156	accB	106	605	WP_129869060.1	555
390	32.6923	37	0.055	0	51	31	39.216	156	156	accB	106	605	WP_129868375.1	555
391	47.4359	37	0.056	2	74	41	33.784	156	152	accB	79	583	WP_152580948.1	518
392	32.6923	37	0.057	0	51	33	35.294	156	156	accB	106	600	WP_126032726.1	550
393	32.6923	37	0.057	0	51	33	35.294	156	156	accB	106	600	WP_095613545.1	550
394	32.6923	37	0.061	0	51	31	39.216	156	156	accB	106	605	WP_129853314.1	555
395	32.6923	37	0.061	0	51	31	39.216	156	156	accB	106	605	WP_101430212.1	555
396	32.6923	37	0.061	0	51	30	41.176	156	156	accB	106	607	WP_117319838.1	557
397	32.0513	37	0.066	0	50	30	40	156	156	accB	107	604	WP_110452655.1	555
398	49.359	36.6	0.068	2	77	44	32.468	156	156	accB	80	605	WP_137657641.1	537
399	32.6923	36.6	0.073	0	51	32	37.255	156	156	accB	106	606	WP_052826780.1	556
400	32.0513	36.6	0.075	0	50	31	38	156	156	accB	107	604	WP_198191337.1	555
401	32.6923	36.6	0.076	0	51	31	39.216	156	156	accB	106	628	WP_006295357.1	578
402	32.6923	36.6	0.086	0	51	30	41.176	156	156	accB	106	604	WP_118262349.1	554
403	32.6923	36.6	0.089	0	51	30	41.176	156	156	accB	106	604	WP_117754504.1	554
404	32.6923	36.6	0.09	0	51	30	41.176	156	156	accB	106	607	WP_144164489.1	557
405	32.6923	36.6	0.09	0	51	30	41.176	156	156	accB	106	604	WP_118279553.1	554
406	32.6923	36.6	0.09	0	51	30	41.176	156	156	accB	106	604	WP_117750336.1	554
407	32.6923	36.6	0.09	0	51	30	41.176	156	156	accB	106	604	WP_117675511.1	554
408	32.6923	36.6	0.09	0	51	30	41.176	156	156	accB	106	604	WP_129901940.1	554
409	32.6923	36.6	0.09	0	51	31	39.216	156	156	accB	106	605	WP_129908105.1	555
410	32.6923	36.6	0.09	0	51	30	41.176	156	156	accB	106	604	WP_055063320.1	554
411	32.6923	36.6	0.09	0	51	30	41.176	156	156	accB	106	604	WP_065439483.1	554
412	32.6923	36.6	0.09	0	51	30	41.176	156	156	accB	106	604	WP_118293004.1	554
413	32.0513	36.6	0.091	0	50	30	40	156	156	accB	107	602	WP_026503157.1	553
414	32.6923	36.6	0.092	0	51	30	41.176	156	156	accB	106	604	WP_065437747.1	554
415	32.6923	36.6	0.092	0	51	30	41.176	156	156	accB	106	604	WP_117662810.1	554
416	32.6923	36.6	0.092	0	51	30	41.176	156	156	accB	106	604	WP_034880285.1	554
417	32.6923	36.6	0.092	0	51	30	41.176	156	156	accB	106	604	WP_126015934.1	554
418	32.6923	36.2	0.093	0	51	30	41.176	156	156	accB	106	604	WP_095279281.1	554
419	32.6923	36.2	0.093	0	51	30	41.176	156	156	accB	106	604	WP_195523563.1	554
420	32.6923	36.2	0.093	0	51	30	41.176	156	156	accB	106	604	WP_195346739.1	554
421	32.6923	36.2	0.094	0	51	30	41.176	156	156	accB	106	604	WP_117789439.1	554
422	32.6923	36.2	0.094	0	51	30	41.176	156	156	accB	106	604	WP_065441614.1	554
423	32.6923	36.2	0.094	0	51	30	41.176	156	156	accB	106	604	WP_117783599.1	554
424	32.6923	36.2	0.094	0	51	30	41.176	156	156	accB	106	604	WP_195327356.1	554
425	32.6923	36.2	0.095	0	51	30	41.176	156	156	accB	106	604	WP_118287403.1	554
426	32.6923	36.2	0.096	0	51	33	35.294	156	156	accB	106	600	WP_029675502.1	550
427	32.6923	36.2	0.096	0	51	30	41.176	156	156	accB	106	607	WP_080788200.1	557
428	32.6923	36.2	0.096	0	51	30	41.176	156	156	accB	106	604	WP_195943073.1	554
429	32.6923	36.2	0.096	0	51	33	35.294	156	156	accB	106	600	WP_099721718.1	550
430	32.6923	36.2	0.097	0	51	30	41.176	156	156	accB	106	607	WP_154303474.1	557
431	32.6923	36.2	0.098	0	51	30	41.176	156	156	accB	106	607	WP_195223339.1	557
432	32.6923	36.2	0.098	0	51	30	41.176	156	156	accB	106	604	WP_118269170.1	554
433	32.6923	36.2	0.1	0	51	30	41.176	156	156	accB	106	607	WP_003836110.1	557
434	32.6923	36.2	0.1	0	51	30	41.176	156	156	accB	106	607	WP_033500816.1	557
435	32.6923	36.2	0.11	0	51	30	41.176	156	156	accB	106	607	WP_034884879.1	557
436	32.6923	36.2	0.12	0	51	30	41.176	156	156	accB	106	607	WP_026647087.1	557
437	58.3333	36.2	0.12	4	91	48	36.264	156	152	accB	62	606	WP_181281166.1	526
438	32.6923	35.8	0.13	0	51	31	39.216	156	156	accB	106	605	WP_129894994.1	555
439	32.6923	35.8	0.13	0	51	30	41.176	156	156	accB	106	607	WP_035010163.1	557
440	32.6923	35.8	0.14	0	51	31	39.216	156	156	accB	106	620	WP_113860245.1	570
441	32.6923	35.8	0.16	0	51	30	41.176	156	156	accB	106	607	WP_039199669.1	557
442	58.9744	35.8	0.16	3	92	47	33.696	156	152	accB	61	605	WP_043167196.1	528
443	32.6923	35.4	0.17	0	51	31	39.216	156	156	accB	106	602	WP_091846932.1	552
444	72.4359	35.4	0.18	3	113	59	27.434	156	156	accB	44	606	WP_163194407.1	517
445	72.4359	35.4	0.19	3	113	59	27.434	156	156	accB	44	606	WP_209163910.1	517
446	72.4359	35.4	0.19	3	113	59	27.434	156	156	accB	44	606	WP_196336476.1	517
447	72.4359	35.4	0.19	3	113	59	27.434	156	156	accB	44	606	WP_196329972.1	517
448	72.4359	35.4	0.19	3	113	59	27.434	156	156	accB	44	606	WP_196321748.1	517
449	72.4359	35.4	0.19	3	113	59	27.434	156	156	accB	44	606	WP_080821596.1	517
450	51.9231	35.4	0.19	2	81	50	28.395	156	155	accB	75	672	WP_094666641.1	600
451	72.4359	35.4	0.19	3	113	59	27.434	156	156	accB	44	606	WP_195451839.1	517
452	72.4359	35.4	0.19	3	113	59	27.434	156	156	accB	44	606	WP_168445311.1	517
453	32.6923	35.4	0.2	0	51	30	41.176	156	156	accB	106	607	WP_099571176.1	557
454	52.5641	35.4	0.21	3	82	42	37.805	156	152	accB	71	613	WP_140445224.1	541
455	33.9744	35	0.26	1	53	32	37.736	156	152	accB	100	616	WP_101622268.1	565
456	47.4359	35	0.27	3	74	37	37.838	156	152	accB	79	647	WP_150394763.1	583
457	33.9744	35	0.29	1	53	35	32.075	156	152	accB	100	669	WP_150379048.1	618
458	32.6923	35	0.31	0	51	32	37.255	156	156	accB	106	600	WP_163199921.1	550
459	32.6923	34.7	0.34	0	51	32	37.255	156	156	accB	106	600	WP_100510604.1	550
460	32.6923	34.7	0.4	0	51	32	37.255	156	156	accB	106	602	WP_081867242.1	552
461	42.9487	34.3	0.42	2	67	38	31.343	156	149	accB	83	582	WP_006295861.1	524
462	50	34.3	0.53	2	78	46	30.769	156	152	accB	75	662	WP_181163421.1	593
463	32.0513	33.9	0.58	0	50	30	40	156	156	accB	107	607	WP_154034799.1	558
464	32.6923	33.9	0.58	0	51	33	35.294	156	156	accB	106	604	WP_081930384.1	554
465	43.5897	33.9	0.61	2	68	39	30.882	156	152	accB	85	592	WP_024463380.1	533
466	32.6923	33.1	1	0	51	33	35.294	156	156	accB	106	600	WP_109138151.1	550
467	53.2051	32.7	1.6	2	83	47	33.735	156	156	accB	74	611	WP_163197001.1	537
468	49.359	32.3	2.3	2	77	45	31.169	156	155	accB	79	635	WP_130078769.1	567
469	26.2821	32	2.9	0	41	25	39.024	156	69	accB	29	233	WP_185967102.1	193
470	26.2821	32	2.9	0	41	25	39.024	156	69	accB	29	233	WP_174769148.1	193
471	26.2821	32	3	0	41	25	39.024	156	69	accB	29	233	WP_177188327.1	193
472	24.359	31.6	3.8	0	38	23	39.474	156	69	accB	32	233	WP_165505802.1	196
473	24.359	31.6	3.9	0	38	23	39.474	156	69	accB	32	225	WP_165542195.1	188
474	24.359	31.6	3.9	0	38	23	39.474	156	69	accB	32	233	WP_165507083.1	196
475	24.359	31.6	4	0	38	23	39.474	156	69	accB	32	233	WP_181992072.1	196
476	24.359	31.6	4.3	0	38	23	39.474	156	69	accB	32	233	WP_206648735.1	196
477	24.359	31.6	4.3	0	38	23	39.474	156	69	accB	32	244	WP_185847816.1	207
478	26.2821	31.6	4.3	0	41	25	39.024	156	69	accB	29	233	WP_195606555.1	193
479	24.359	31.2	4.6	0	38	23	39.474	156	69	accB	32	244	WP_206873223.1	207
480	24.359	31.2	4.6	0	38	23	39.474	156	69	accB	32	237	WP_202571558.1	200
481	16.6667	31.2	4.8	0	26	12	53.846	156	129	accB	104	584	WP_022860817.1	559
482	24.359	31.2	4.9	0	38	23	39.474	156	69	accB	32	237	WP_165542496.1	200
483	24.359	31.2	5.7	0	38	23	39.474	156	69	accB	32	233	WP_179133602.1	196
484	24.359	31.2	5.8	0	38	23	39.474	156	69	accB	32	233	WP_165588257.1	196
485	24.359	30.8	6.2	0	38	23	39.474	156	69	accB	32	237	WP_196242757.1	200
486	33.9744	29.6	9.2	1	53	30	33.962	156	154	accB	102	106	WP_100512866.1	59
487	93.6508	46.6	5.32e-06	5	118	65	32.203	126	104	acpS	1	117	WP_100513597.1	1
488	122.222	44.7	2.48e-05	6	154	80	28.571	126	125	acpS	1	153	WP_101614439.1	1
489	114.286	42.4	0.00015	4	144	85	27.778	126	125	acpS	1	144	WP_193345836.1	1
490	114.286	42.4	0.000153	4	144	85	27.778	126	125	acpS	1	144	WP_184937010.1	1
491	119.048	42.4	0.000184	4	150	82	28	126	125	acpS	1	149	WP_150378653.1	1
492	119.048	42.4	0.000193	4	150	82	28	126	125	acpS	1	149	WP_094667046.1	1
493	93.6508	42.7	0.000221	5	118	65	32.203	126	104	acpS	1	117	WP_109138198.1	1
494	114.286	41.6	0.000379	7	144	70	29.167	126	123	acpS	3	135	WP_204441807.1	1
495	114.286	41.6	0.000403	7	144	70	29.167	126	123	acpS	3	135	WP_026647090.1	1
496	87.3016	41.6	0.000489	4	110	60	32.727	126	98	acpS	2	111	WP_034533554.1	3
497	123.016	40.8	0.000733	6	155	80	26.452	126	126	acpS	3	152	WP_033500763.1	1
498	119.841	40.4	0.000862	5	151	81	27.815	126	125	acpS	1	149	WP_140494588.1	1
499	111.111	40.4	0.001	6	140	79	30	126	124	acpS	2	152	WP_081883215.1	15
500	123.016	40.4	0.001	6	155	81	25.806	126	126	acpS	3	152	WP_154034797.1	1
501	68.254	40	0.001	3	86	48	33.721	126	89	acpS	4	85	WP_080987985.1	9
502	123.016	40	0.001	6	155	81	25.806	126	126	acpS	3	152	WP_099571005.1	1
503	123.016	39.7	0.002	6	155	81	25.806	126	126	acpS	3	152	WP_039196976.1	1
504	112.698	39.3	0.003	4	142	90	24.648	126	126	acpS	1	141	WP_181895581.1	1
505	110.317	39.3	0.003	5	139	82	28.777	126	124	acpS	2	152	WP_164999792.1	15
506	111.111	38.9	0.003	6	140	79	30	126	124	acpS	2	152	WP_204386336.1	15
507	111.111	38.9	0.004	6	140	80	29.286	126	124	acpS	2	152	WP_193530529.1	15
508	112.698	38.5	0.005	5	142	89	25.352	126	126	acpS	1	141	WP_065457090.1	1
509	86.5079	38.9	0.005	3	109	61	31.193	126	97	acpS	2	110	WP_154568312.1	3
510	103.968	38.5	0.005	5	131	71	29.008	126	119	acpS	2	134	WP_163199926.1	13
511	81.746	38.5	0.005	2	103	62	28.155	126	91	acpS	1	103	WP_204469660.1	1
512	85.7143	38.1	0.006	4	108	57	32.407	126	94	acpS	1	106	WP_129859463.1	1
513	112.698	38.1	0.006	5	142	89	25.352	126	126	acpS	1	141	WP_041473487.1	1
514	84.9206	38.1	0.007	4	107	52	27.103	126	91	acpS	4	105	WP_083570065.1	6
515	123.016	38.1	0.007	6	155	81	25.806	126	126	acpS	3	152	WP_117675517.1	1
516	111.111	38.1	0.007	6	140	80	29.286	126	124	acpS	2	152	WP_204389591.1	15
517	123.016	38.1	0.007	6	155	81	25.806	126	126	acpS	3	152	WP_065446787.1	1
518	122.222	38.1	0.007	6	154	81	25.325	126	125	acpS	3	151	WP_085380180.1	1
519	111.111	37.7	0.007	4	140	86	26.429	126	124	acpS	1	139	WP_101625481.1	1
520	123.016	38.1	0.007	6	155	81	25.806	126	126	acpS	3	152	WP_004220105.1	1
521	122.222	38.1	0.007	6	154	81	25.325	126	125	acpS	3	151	WP_003807792.1	1
522	123.016	38.1	0.008	6	155	81	25.806	126	126	acpS	3	152	WP_195938320.1	1
523	122.222	37.7	0.008	6	154	81	25.325	126	125	acpS	3	151	WP_011742774.1	1
524	122.222	37.7	0.008	6	154	81	25.325	126	125	acpS	3	151	WP_055309322.1	1
525	122.222	37.7	0.009	6	154	81	25.325	126	125	acpS	3	151	WP_085407515.1	1
526	111.111	37.7	0.009	6	140	80	29.286	126	124	acpS	2	152	WP_204388055.1	15
527	122.222	37.7	0.009	6	154	81	25.325	126	125	acpS	3	151	WP_035010159.1	1
528	122.222	37.7	0.009	6	154	81	25.325	126	125	acpS	3	151	WP_021912904.1	1
529	111.111	37.7	0.009	6	140	80	29.286	126	124	acpS	2	152	WP_081885239.1	15
530	123.016	37.7	0.009	6	155	81	25.806	126	126	acpS	3	152	WP_117658836.1	1
531	122.222	37.7	0.01	6	154	81	25.325	126	125	acpS	3	151	WP_198051395.1	1
532	122.222	37.7	0.01	6	154	81	25.325	126	125	acpS	3	151	WP_195247851.1	1
533	113.492	37.7	0.01	4	143	85	25.175	126	124	acpS	3	145	WP_125982435.1	4
534	114.286	37.7	0.01	6	144	81	28.472	126	124	acpS	1	142	WP_129898411.1	1
535	122.222	37.7	0.01	6	154	81	25.325	126	125	acpS	3	151	WP_055680166.1	1
536	122.222	37.4	0.011	6	154	81	25.325	126	125	acpS	3	151	WP_195422827.1	1
537	119.841	37.4	0.012	5	151	87	25.166	126	126	acpS	1	150	WP_093960729.1	1
538	113.492	37.4	0.013	5	143	87	25.874	126	126	acpS	1	141	WP_052788152.1	1
539	122.222	37.4	0.013	6	154	81	25.325	126	125	acpS	3	151	WP_042989878.1	1
540	122.222	37	0.016	6	154	81	25.325	126	125	acpS	3	151	WP_033499329.1	1
541	122.222	37	0.016	6	154	81	25.325	126	125	acpS	3	151	WP_085408142.1	1
542	113.492	37	0.016	6	143	86	26.573	126	126	acpS	1	141	WP_065454307.1	1
543	123.016	37	0.016	6	155	81	25.806	126	126	acpS	3	152	WP_065441457.1	1
544	122.222	37	0.016	6	154	81	25.325	126	125	acpS	3	151	WP_117319840.1	1
545	82.5397	37.4	0.017	3	104	59	29.808	126	91	acpS	1	103	WP_126030978.1	1
546	110.317	37	0.017	5	139	85	25.899	126	124	acpS	3	138	WP_125968593.1	1
547	112.698	37	0.018	5	142	89	25.352	126	126	acpS	1	141	WP_025221149.1	1
548	123.016	37	0.02	6	155	82	25.161	126	126	acpS	3	152	WP_195223342.1	1
549	84.9206	37	0.02	4	107	52	27.103	126	91	acpS	4	105	WP_169714303.1	6
550	98.4127	37	0.021	4	124	70	27.419	126	114	acpS	3	129	WP_100510898.1	14
551	123.016	36.6	0.023	6	155	81	25.806	126	126	acpS	3	152	WP_117810838.1	1
552	128.571	36.6	0.026	4	162	84	25.309	126	125	acpS	1	162	WP_193352295.1	1
553	123.016	36.6	0.026	6	155	82	25.161	126	126	acpS	3	152	WP_152026218.1	1
554	95.2381	36.6	0.026	3	120	75	26.667	126	108	acpS	2	127	WP_091846935.1	8
555	123.016	36.6	0.026	6	155	82	25.161	126	126	acpS	3	152	WP_144165162.1	1
556	128.571	36.6	0.027	4	162	84	25.309	126	125	acpS	1	162	WP_187128139.1	1
557	119.841	36.2	0.033	6	151	80	29.139	126	126	acpS	3	152	WP_150354337.1	2
558	112.698	36.2	0.035	6	142	86	27.465	126	126	acpS	1	141	WP_161519420.1	1
559	112.698	36.2	0.036	6	142	86	27.465	126	126	acpS	1	141	WP_025299544.1	1
560	123.016	35.8	0.039	6	155	82	25.161	126	126	acpS	3	152	WP_080788172.1	1
561	84.127	35.8	0.041	2	106	64	28.302	126	94	acpS	1	106	WP_129916774.1	1
562	84.127	35.8	0.042	2	106	64	28.302	126	94	acpS	1	106	WP_136511241.1	1
563	112.698	35.8	0.044	6	142	88	26.056	126	126	acpS	1	141	WP_181895956.1	1
564	111.111	35.8	0.045	6	140	82	29.286	126	125	acpS	3	141	WP_081895555.1	2
565	122.222	35.8	0.046	6	154	84	25.325	126	126	acpS	1	151	WP_163196680.1	1
566	84.9206	35.8	0.047	2	107	64	28.972	126	95	acpS	1	107	WP_129870498.1	1
567	112.698	35.8	0.047	5	142	88	26.056	126	126	acpS	1	141	WP_025262744.1	1
568	112.698	35.8	0.048	5	142	90	24.648	126	126	acpS	1	141	WP_198554098.1	1
569	113.492	35.8	0.049	5	143	88	25.175	126	126	acpS	1	141	WP_014483447.1	1
570	79.3651	35.8	0.054	3	100	58	28	126	87	acpS	1	99	WP_117745300.1	1
571	112.698	35.4	0.054	6	142	88	26.056	126	126	acpS	1	141	WP_052787352.1	1
572	84.127	35.4	0.055	2	106	64	28.302	126	94	acpS	1	106	WP_129908107.1	1
573	112.698	35.4	0.055	6	142	88	26.056	126	126	acpS	1	141	WP_186278280.1	1
574	112.698	35.4	0.057	5	142	89	25.352	126	126	acpS	1	141	WP_172618541.1	1
575	128.571	35.4	0.069	4	162	84	25.309	126	125	acpS	1	162	WP_173552574.1	1
576	113.492	35.4	0.07	6	143	86	26.573	126	126	acpS	1	141	WP_025332049.1	1
577	84.127	35	0.07	2	106	64	28.302	126	94	acpS	1	106	WP_095507445.1	1
578	128.571	35.4	0.076	4	162	84	25.309	126	125	acpS	1	162	WP_193349163.1	1
579	113.492	35	0.077	5	143	88	25.175	126	126	acpS	1	141	WP_052828343.1	1
580	82.5397	35.4	0.081	3	104	61	27.885	126	91	acpS	1	103	WP_163112934.1	1
581	82.5397	35.4	0.083	3	104	61	27.885	126	91	acpS	1	103	WP_195272338.1	1
582	82.5397	35.4	0.083	3	104	61	27.885	126	91	acpS	1	103	WP_047288297.1	1
583	112.698	35	0.083	5	142	90	24.648	126	126	acpS	1	141	WP_032734603.1	1
584	82.5397	35.4	0.085	3	104	61	27.885	126	91	acpS	1	103	WP_021648305.1	1
585	123.016	35	0.086	6	155	82	25.161	126	126	acpS	3	152	WP_003836106.1	1
586	79.3651	35.4	0.087	3	100	58	28	126	87	acpS	1	99	WP_047298395.1	1
587	82.5397	35	0.09	3	104	61	27.885	126	91	acpS	1	103	WP_013390268.1	1
588	82.5397	35	0.091	3	104	61	27.885	126	91	acpS	1	103	WP_080829269.1	1
589	82.5397	35	0.093	3	104	61	27.885	126	91	acpS	1	103	WP_003816609.1	1
590	79.3651	35	0.094	3	100	58	28	126	87	acpS	1	99	WP_003814352.1	1
591	79.3651	35	0.095	3	100	58	28	126	87	acpS	1	99	WP_022173664.1	1
592	82.5397	35	0.095	3	104	61	27.885	126	91	acpS	1	103	WP_053825223.1	1
593	79.3651	35	0.095	3	100	58	28	126	87	acpS	1	99	WP_117687114.1	1
594	84.9206	34.7	0.096	2	107	65	28.037	126	95	acpS	1	107	WP_129966162.1	1
595	84.9206	34.7	0.096	2	107	65	28.037	126	95	acpS	1	107	WP_101396626.1	1
596	79.3651	35	0.096	3	100	58	28	126	87	acpS	1	99	WP_117658334.1	1
597	82.5397	35	0.098	3	104	61	27.885	126	91	acpS	1	103	WP_154056019.1	1
598	116.667	34.7	0.099	4	147	84	26.531	126	124	acpS	1	146	WP_169241583.1	1
599	82.5397	35	0.099	3	104	61	27.885	126	91	acpS	1	103	WP_118269508.1	1
600	84.9206	34.7	0.1	2	107	65	28.037	126	95	acpS	1	107	WP_129913991.1	1
601	123.016	35	0.1	6	155	83	24.516	126	126	acpS	3	152	WP_154303477.1	1
602	84.9206	34.7	0.1	2	107	65	28.037	126	95	acpS	1	107	WP_101430601.1	1
603	122.222	34.7	0.11	6	154	82	24.675	126	125	acpS	3	151	WP_038444022.1	1
604	112.698	34.7	0.11	6	142	88	26.056	126	126	acpS	1	141	WP_065506944.1	1
605	120.635	34.7	0.11	5	152	87	24.342	126	126	acpS	3	152	WP_152357927.1	1
606	112.698	34.7	0.13	5	142	90	24.648	126	126	acpS	1	141	WP_198554151.1	1
607	84.127	34.3	0.14	2	106	65	27.358	126	94	acpS	1	106	WP_101398332.1	1
608	85.7143	34.7	0.14	3	108	65	26.852	126	95	acpS	1	107	WP_033891592.1	1
609	84.9206	34.3	0.16	2	107	65	28.037	126	95	acpS	1	107	WP_129863961.1	1
610	80.9524	34.3	0.17	3	102	60	27.451	126	89	acpS	1	101	WP_034528420.1	1
611	120.635	34.3	0.17	7	152	79	26.974	126	126	acpS	3	148	WP_137655678.1	1
612	111.111	33.9	0.19	4	140	88	25	126	124	acpS	1	139	WP_165773812.1	1
613	84.9206	33.9	0.2	2	107	65	28.037	126	95	acpS	1	107	WP_022858375.1	1
614	120.635	33.9	0.2	7	152	79	26.974	126	126	acpS	3	148	WP_137654572.1	1
615	118.254	33.9	0.2	6	149	82	27.517	126	126	acpS	3	148	WP_137656563.1	1
616	84.9206	33.9	0.2	2	107	65	28.037	126	95	acpS	1	107	WP_129894997.1	1
617	79.3651	34.3	0.21	3	100	59	27	126	87	acpS	1	99	WP_117654443.1	1
618	116.667	33.9	0.23	5	147	82	26.531	126	124	acpS	3	146	WP_003837489.1	1
619	118.254	33.9	0.24	6	149	82	27.517	126	126	acpS	3	148	WP_034876580.1	1
620	126.984	33.9	0.26	4	160	83	25	126	125	acpS	3	160	WP_033509009.1	1
621	112.698	33.5	0.28	4	142	89	24.648	126	124	acpS	1	142	WP_129900591.1	1
622	84.127	33.5	0.31	2	106	65	27.358	126	94	acpS	1	106	WP_129905695.1	1
623	93.6508	33.5	0.31	4	118	67	27.119	126	104	acpS	3	122	WP_033515922.1	8
624	87.3016	33.5	0.32	3	110	66	27.273	126	97	acpS	1	109	WP_044090470.1	1
625	82.5397	33.5	0.34	3	104	61	27.885	126	91	acpS	1	103	WP_055427851.1	1
626	82.5397	33.5	0.35	3	104	61	27.885	126	91	acpS	1	103	WP_065435730.1	1
627	114.286	33.1	0.37	5	144	89	23.611	126	125	acpS	3	145	WP_004268458.1	2
628	82.5397	33.1	0.39	3	104	59	29.808	126	91	acpS	1	103	WP_100496930.1	1
629	94.4444	33.1	0.44	5	119	64	30.252	126	103	acpS	3	119	WP_152349695.1	2
630	84.9206	33.1	0.45	3	107	64	27.103	126	94	acpS	1	106	WP_109057681.1	1
631	79.3651	33.1	0.46	3	100	59	27	126	87	acpS	1	99	WP_198050330.1	1
632	116.667	33.1	0.48	5	147	82	26.531	126	124	acpS	3	146	WP_196326786.1	1
633	116.667	32.7	0.5	5	147	82	26.531	126	124	acpS	3	146	WP_196336556.1	1
634	84.127	32.7	0.53	2	106	66	26.415	126	94	acpS	1	106	WP_129880566.1	1
635	119.048	32.7	0.57	6	150	83	24.667	126	126	acpS	5	150	WP_033519500.1	3
636	86.5079	32.7	0.58	3	109	59	29.358	126	94	acpS	3	109	WP_169276375.1	2
637	84.127	32.7	0.58	2	106	66	26.415	126	94	acpS	1	106	WP_033502222.1	1
638	82.5397	32.7	0.64	3	104	62	26.923	126	91	acpS	1	103	WP_116868720.1	1
639	118.254	32.3	0.68	5	149	84	26.174	126	126	acpS	3	148	WP_034518567.1	1
640	82.5397	32.7	0.69	3	104	61	27.885	126	91	acpS	1	103	WP_032743625.1	1
641	87.3016	32.3	0.77	3	110	65	28.182	126	97	acpS	1	109	WP_150335430.1	1
642	115.079	32.3	0.79	7	145	85	25.517	126	125	acpS	3	145	WP_130079072.1	2
643	80.9524	32.3	0.85	3	102	61	26.471	126	91	acpS	3	109	WP_183129825.1	9
644	116.667	32.3	0.85	5	147	82	26.531	126	124	acpS	3	146	WP_163191434.1	1
645	89.6825	32.3	0.9	4	113	63	29.204	126	100	acpS	1	109	WP_107041528.1	1
646	91.2698	32.3	0.91	4	115	65	28.696	126	102	acpS	1	111	WP_140444567.1	1
647	116.667	32	0.91	5	147	83	25.85	126	124	acpS	3	146	WP_196330043.1	1
648	111.905	32.3	0.92	5	141	82	24.823	126	120	acpS	3	163	WP_152233834.1	24
649	87.3016	32	1.1	3	110	65	28.182	126	97	acpS	1	109	WP_140490440.1	1
650	82.5397	32	1.1	3	104	61	27.885	126	91	acpS	1	103	WP_165784795.1	1
651	91.2698	32	1.2	4	115	66	27.826	126	102	acpS	1	111	WP_107043937.1	1
652	80.9524	32	1.3	4	102	60	27.451	126	91	acpS	3	109	WP_198229871.1	9
653	111.111	31.6	1.3	5	140	85	25	126	124	acpS	3	141	WP_169713254.1	4
654	116.667	31.6	1.6	5	147	83	25.85	126	124	acpS	3	146	WP_195451560.1	1
655	87.3016	31.6	1.6	3	110	65	28.182	126	97	acpS	1	109	WP_140463377.1	1
656	116.667	31.6	1.6	5	147	83	25.85	126	124	acpS	3	146	WP_003842697.1	1
657	82.5397	31.2	1.7	2	104	65	25.962	126	94	acpS	3	105	WP_095612615.1	2
658	91.2698	31.6	1.8	4	115	66	27.826	126	102	acpS	1	111	WP_043164661.1	1
659	115.079	31.2	1.9	7	145	86	24.828	126	125	acpS	3	145	WP_080988454.1	2
660	80.9524	31.2	2.1	3	102	60	27.451	126	91	acpS	3	109	WP_181414494.1	9
661	80.1587	31.2	2.1	2	101	63	25.743	126	91	acpS	3	101	WP_126032727.1	1
662	114.286	31.2	2.2	4	144	88	23.611	126	124	acpS	3	152	WP_144085004.1	9
663	115.079	30.8	2.4	7	145	86	24.828	126	125	acpS	3	145	WP_080988041.1	2
664	115.079	30.8	2.5	7	145	86	24.828	126	125	acpS	3	145	WP_080571650.1	2
665	84.127	31.2	2.5	3	106	63	27.358	126	93	acpS	1	105	WP_150394039.1	1
666	116.667	30.8	2.6	5	147	84	25.17	126	124	acpS	3	146	WP_196338872.1	1
667	115.873	30.8	2.8	4	146	90	22.603	126	125	acpS	3	146	WP_163232190.1	1
668	114.286	30.8	2.9	4	144	89	22.917	126	124	acpS	3	152	WP_024626841.1	9
669	82.5397	30.8	3.1	3	104	62	26.923	126	91	acpS	1	103	WP_174773712.1	1
670	73.8095	30.8	3.1	4	93	47	30.108	126	78	acpS	1	244	WP_113860307.1	155
671	82.5397	30.8	3.2	3	104	62	26.923	126	91	acpS	1	103	WP_193641705.1	1
672	84.127	30.4	3.2	2	106	65	27.358	126	94	acpS	1	106	WP_120359267.1	1
673	82.5397	30.4	3.4	4	104	61	27.885	126	91	acpS	1	103	WP_113853303.1	1
674	122.222	30.4	3.5	7	154	85	25.325	126	126	acpS	1	152	WP_190972669.1	1
675	80.1587	30.4	3.5	2	101	64	24.752	126	91	acpS	3	109	WP_198189434.1	9
676	84.127	30.4	3.5	3	106	66	26.415	126	94	acpS	1	106	WP_193345749.1	1
677	80.1587	30.4	3.6	2	101	65	23.762	126	91	acpS	3	109	WP_181415160.1	9
678	82.5397	30.4	3.7	3	104	62	26.923	126	91	acpS	1	103	WP_032683537.1	1
679	80.9524	30.4	3.7	3	102	62	25.49	126	91	acpS	3	109	WP_198200283.1	9
680	81.746	30.4	3.8	2	103	65	25.243	126	91	acpS	1	111	WP_129896920.1	9
681	82.5397	30.4	4	3	104	62	26.923	126	91	acpS	1	103	WP_165505969.1	1
682	80.9524	30.4	4.1	3	102	62	25.49	126	91	acpS	3	109	WP_180335463.1	9
683	80.1587	30.4	4.1	2	101	65	23.762	126	91	acpS	3	109	WP_082067733.1	9
684	82.5397	30.4	4.2	3	104	62	26.923	126	91	acpS	1	103	WP_198546927.1	1
685	82.5397	30.4	4.6	3	104	62	26.923	126	91	acpS	1	103	WP_162859262.1	1
686	80.9524	30	4.8	3	102	62	25.49	126	91	acpS	3	109	WP_198191446.1	9
687	82.5397	30	4.9	3	104	62	26.923	126	91	acpS	1	103	WP_206821984.1	1
688	82.5397	30	4.9	3	104	62	26.923	126	91	acpS	1	103	WP_165507184.1	1
689	122.222	30	5.2	7	154	85	25.325	126	126	acpS	1	152	WP_181160720.1	1
690	80.9524	30	5.4	3	102	62	25.49	126	91	acpS	3	109	WP_186363991.1	9
691	82.5397	30	5.6	3	104	62	26.923	126	91	acpS	1	103	WP_185968353.1	1
692	82.5397	30	5.7	3	104	62	26.923	126	91	acpS	1	103	WP_202569512.1	1
693	82.5397	29.6	5.7	3	104	63	25.962	126	91	acpS	1	103	WP_007055284.1	1
694	80.9524	30	5.7	3	102	62	25.49	126	91	acpS	3	109	WP_183122223.1	9
695	82.5397	30	5.8	3	104	62	26.923	126	91	acpS	1	103	WP_161389092.1	1
696	82.5397	30	5.8	3	104	62	26.923	126	91	acpS	1	103	WP_202575044.1	1
697	82.5397	30	5.8	3	104	62	26.923	126	91	acpS	1	103	WP_181993806.1	1
698	82.5397	30	5.8	3	104	62	26.923	126	91	acpS	1	103	WP_202568946.1	1
699	80.9524	30	5.8	3	102	62	25.49	126	91	acpS	3	109	WP_198203522.1	9
700	82.5397	30	5.9	3	104	62	26.923	126	91	acpS	1	103	WP_015713872.1	1
701	82.5397	30	5.9	3	104	62	26.923	126	91	acpS	1	103	WP_165498962.1	1
702	82.5397	30	5.9	3	104	62	26.923	126	91	acpS	1	103	WP_206820466.1	1
703	82.5397	30	5.9	3	104	62	26.923	126	91	acpS	1	103	WP_164928285.1	1
704	80.9524	30	6	3	102	62	25.49	126	91	acpS	3	109	WP_198205702.1	9
705	82.5397	30	6	3	104	62	26.923	126	91	acpS	1	103	WP_202571551.1	1
706	82.5397	30	6	3	104	62	26.923	126	91	acpS	1	103	WP_071478190.1	1
707	80.9524	29.6	6	3	102	62	25.49	126	91	acpS	3	109	WP_198217789.1	9
708	52.381	30	6	3	66	33	36.364	126	103	acpS	39	170	WP_126029005.1	113
709	82.5397	30	6	3	104	62	26.923	126	91	acpS	1	103	WP_195606526.1	1
710	82.5397	30	6.1	3	104	62	26.923	126	91	acpS	1	103	WP_181365572.1	1
711	82.5397	30	6.1	3	104	62	26.923	126	91	acpS	1	103	WP_165505085.1	1
712	82.5397	30	6.1	3	104	62	26.923	126	91	acpS	1	103	WP_165499647.1	1
713	82.5397	30	6.2	3	104	62	26.923	126	91	acpS	1	103	WP_198548294.1	1
714	82.5397	30	6.2	3	104	62	26.923	126	91	acpS	1	103	WP_012578513.1	1
715	82.5397	30	6.2	3	104	62	26.923	126	91	acpS	1	103	WP_165541584.1	1
716	82.5397	30	6.3	3	104	62	26.923	126	91	acpS	1	103	WP_065473977.1	1
717	82.5397	30	6.3	3	104	62	26.923	126	91	acpS	1	103	WP_179132447.1	1
718	82.5397	30	6.3	3	104	62	26.923	126	91	acpS	1	103	WP_193027178.1	1
719	82.5397	30	6.3	3	104	62	26.923	126	91	acpS	1	103	WP_007053769.1	1
720	82.5397	30	6.3	3	104	62	26.923	126	91	acpS	1	103	WP_165505186.1	1
721	82.5397	30	6.3	3	104	62	26.923	126	91	acpS	1	103	WP_198547626.1	1
722	82.5397	30	6.3	3	104	62	26.923	126	91	acpS	1	103	WP_029679997.1	1
723	82.5397	30	6.3	3	104	62	26.923	126	91	acpS	1	103	WP_165506181.1	1
724	82.5397	30	6.4	3	104	62	26.923	126	91	acpS	1	103	WP_065437243.1	1
725	82.5397	30	6.4	3	104	62	26.923	126	91	acpS	1	103	WP_165541165.1	1
726	80.9524	29.6	6.5	4	102	60	27.451	126	89	acpS	1	101	WP_169713042.1	1
727	82.5397	30	6.5	3	104	62	26.923	126	91	acpS	1	103	WP_179134924.1	1
728	82.5397	30	6.5	3	104	62	26.923	126	91	acpS	1	103	WP_185967074.1	1
729	82.5397	30	6.5	3	104	62	26.923	126	91	acpS	1	103	WP_065438550.1	1
730	82.5397	29.6	6.5	3	104	62	26.923	126	91	acpS	1	103	WP_071475243.1	1
731	82.5397	30	6.5	3	104	62	26.923	126	91	acpS	1	103	WP_008783423.1	1
732	82.5397	29.6	6.6	3	104	62	26.923	126	91	acpS	1	103	WP_165502595.1	1
733	82.5397	29.6	6.7	3	104	62	26.923	126	91	acpS	1	103	WP_060620160.1	1
734	82.5397	29.6	6.7	3	104	62	26.923	126	91	acpS	1	103	WP_007058556.1	1
735	82.5397	29.6	6.8	3	104	62	26.923	126	91	acpS	1	103	WP_165499311.1	1
736	80.9524	29.6	6.9	3	102	62	25.49	126	91	acpS	3	109	WP_198183012.1	9
737	80.9524	29.6	7	3	102	62	25.49	126	91	acpS	3	109	WP_198208120.1	9
738	82.5397	29.6	7.1	3	104	62	26.923	126	91	acpS	1	103	WP_165501026.1	1
739	127.778	29.3	8.5	4	161	88	21.739	126	125	acpS	3	162	WP_094730218.1	2
740	80.1587	29.6	8.5	2	101	64	24.752	126	91	acpS	3	108	WP_033522391.1	8
741	55.5556	29.6	8.7	5	70	41	32.857	126	105	acpS	40	388	WP_051246049.1	321
742	82.5397	29.3	9	3	104	62	26.923	126	91	acpS	1	103	WP_168796153.1	1
743	130.952	29.3	9.8	5	165	85	23.03	126	124	acpS	1	164	WP_169078439.1	1
744	80.1587	29.3	9.9	2	101	64	24.752	126	91	acpS	3	109	WP_198177266.1	9
832	36.7847	35	1.1	6	135	76	29.63	367	124	asd	4	156	WP_034877016.1	27
833	36.7847	35	1.1	6	135	76	29.63	367	124	asd	4	156	WP_137654500.1	27
834	36.7847	34.3	2.2	6	135	77	28.889	367	124	asd	4	156	WP_196336654.1	27
835	36.7847	33.9	3	6	135	77	28.889	367	124	asd	4	156	WP_003837012.1	27
836	36.7847	33.9	3.1	6	135	77	28.889	367	124	asd	4	156	WP_003842509.1	27
837	8.99183	32	8.4	0	33	19	42.424	367	297	asd	265	191	WP_101393546.1	159
838	8.99183	32	8.6	0	33	19	42.424	367	297	asd	265	191	WP_033502255.1	159
839	26.9755	32.3	9.8	4	99	50	30.303	367	211	asd	119	273	WP_065473147.1	188
840	29.3878	34.7	1.2	0	72	48	33.333	245	207	bamD	136	1117	WP_117565190.1	1046
841	29.3878	33.1	3.8	0	72	49	31.944	245	207	bamD	136	1117	WP_195613207.1	1046
842	17.9592	30.8	6.5	1	44	25	34.091	245	170	bamD	127	64	WP_195394323.1	25
843	17.9592	30.8	6.5	1	44	25	34.091	245	170	bamD	127	64	WP_080825786.1	25
1029	35.9091	49.7	3.68e-06	1	79	49	34.177	220	107	can	29	101	WP_140463514.1	26
1030	35.9091	49.7	3.87e-06	1	79	49	34.177	220	107	can	29	101	WP_150335382.1	26
1031	35.9091	49.7	4.06e-06	1	79	49	34.177	220	107	can	29	101	WP_081886694.1	26
1032	40.4545	49.7	4.17e-06	1	89	59	30.337	220	109	can	21	103	WP_152595847.1	18
1033	35.9091	49.3	4.73e-06	1	79	49	34.177	220	107	can	29	101	WP_051917477.1	26
1034	35.9091	49.3	4.87e-06	1	79	49	34.177	220	107	can	29	101	WP_077381935.1	26
1035	55.4545	49.7	5.07e-06	3	122	69	28.689	220	107	can	1	119	WP_140493099.1	1
1036	35.9091	49.3	5.3e-06	1	79	49	34.177	220	107	can	29	101	WP_101625152.1	26
1037	35.9091	49.3	5.62e-06	1	79	49	34.177	220	107	can	29	101	WP_152209311.1	26
1038	35.9091	49.3	6.42e-06	1	79	49	34.177	220	107	can	29	101	WP_100493702.1	26
1039	47.7273	48.5	9.25e-06	2	105	70	27.619	220	108	can	7	102	WP_081882859.1	1
1040	39.0909	48.1	1.72e-05	1	86	57	30.233	220	112	can	27	128	WP_130082108.1	46
1041	40.9091	48.1	1.86e-05	1	90	60	30	220	110	can	21	142	WP_148401432.1	56
1042	39.0909	47.4	3.3e-05	1	86	57	30.233	220	112	can	27	128	WP_003825226.1	46
1043	53.1818	47	4.14e-05	4	117	69	27.35	220	112	can	9	128	WP_099571596.1	15
1044	37.7273	46.2	7.05e-05	1	83	55	30.12	220	109	can	27	119	WP_171002136.1	40
1045	38.6364	46.2	8.05e-05	1	85	57	29.412	220	106	can	22	156	WP_163227496.1	75
1046	37.2727	45.8	8.66e-05	1	82	52	32.927	220	108	can	27	102	WP_091848152.1	24
1047	37.7273	45.8	9.38e-05	1	83	59	25.301	220	112	can	30	138	WP_022860195.1	59
1048	77.7273	42.7	0.001	7	171	99	29.24	220	188	can	29	192	WP_109137534.1	33
1049	61.8182	39.3	0.018	4	136	83	26.471	220	133	can	11	148	WP_152026329.1	17
1050	53.1818	38.5	0.026	3	117	70	26.496	220	112	can	9	128	WP_204442375.1	15
1051	53.1818	38.1	0.037	4	117	67	29.06	220	112	can	9	128	WP_099595717.1	15
1052	39.0909	37.7	0.049	1	86	57	30.233	220	112	can	27	128	WP_138297328.1	46
1053	39.0909	37.7	0.049	1	86	57	30.233	220	112	can	27	128	WP_117801264.1	46
1054	39.0909	37.7	0.049	1	86	57	30.233	220	112	can	27	128	WP_055309213.1	46
1055	39.0909	37.7	0.049	1	86	57	30.233	220	112	can	27	128	WP_080788018.1	46
1056	39.0909	37.7	0.05	1	86	57	30.233	220	112	can	27	128	WP_151906674.1	46
1057	39.0909	37.7	0.05	1	86	57	30.233	220	112	can	27	128	WP_117319757.1	46
1058	39.0909	37.7	0.05	1	86	57	30.233	220	112	can	27	128	WP_117565164.1	46
1059	39.0909	37.7	0.051	1	86	57	30.233	220	112	can	27	128	WP_151907487.1	46
1060	39.0909	37.7	0.052	1	86	57	30.233	220	112	can	27	128	WP_117759987.1	46
1061	39.0909	37.7	0.052	1	86	57	30.233	220	112	can	27	128	WP_035010421.1	46
1062	39.0909	37.7	0.053	1	86	57	30.233	220	112	can	27	128	WP_021912822.1	46
1063	39.0909	37.7	0.053	1	86	57	30.233	220	112	can	27	128	WP_118278333.1	46
1064	39.0909	37.7	0.054	1	86	57	30.233	220	112	can	27	128	WP_003807197.1	46
1065	39.0909	37.7	0.055	1	86	57	30.233	220	112	can	27	128	WP_039774557.1	46
1066	69.5455	37.4	0.062	5	153	89	26.144	220	133	can	1	149	WP_003844458.1	1
1067	53.1818	37.4	0.065	3	117	69	27.35	220	112	can	9	128	WP_080789297.1	15
1068	36.8182	37.4	0.067	1	81	53	30.864	220	107	can	27	123	WP_117805733.1	46
1069	48.6364	37.4	0.075	2	107	73	28.037	220	133	can	27	149	WP_209163870.1	47
1070	40.4545	37.4	0.076	1	89	60	29.213	220	115	can	27	131	WP_154303331.1	46
1071	48.6364	37.4	0.081	2	107	73	28.037	220	133	can	27	149	WP_012901767.1	47
1072	39.0909	36.6	0.12	1	86	58	29.07	220	112	can	27	128	WP_195552503.1	46
1073	39.0909	36.6	0.14	1	86	58	29.07	220	112	can	27	128	WP_033501569.1	46
1074	50.9091	36.6	0.15	2	112	66	26.786	220	107	can	9	123	WP_117779939.1	15
1075	35.9091	36.6	0.15	1	79	52	30.38	220	112	can	34	128	WP_011742569.1	53
1076	35.9091	36.2	0.15	1	79	52	30.38	220	112	can	34	128	WP_195525338.1	53
1077	39.0909	36.2	0.15	1	86	57	30.233	220	112	can	27	128	WP_117789453.1	46
1078	50.9091	36.2	0.15	2	112	66	26.786	220	107	can	9	123	WP_117642925.1	15
1079	39.0909	36.2	0.16	1	86	57	30.233	220	112	can	27	128	WP_174767638.1	46
1080	35.9091	36.2	0.16	1	79	52	30.38	220	112	can	34	128	WP_085381572.1	53
1081	39.0909	36.2	0.16	1	86	57	30.233	220	112	can	27	128	WP_117750382.1	46
1082	39.0909	36.2	0.16	1	86	57	30.233	220	112	can	27	128	WP_195219935.1	46
1083	39.0909	36.2	0.16	1	86	57	30.233	220	112	can	27	128	WP_034879696.1	46
1084	53.1818	36.2	0.17	4	117	68	28.205	220	112	can	9	128	WP_144165178.1	15
1085	35.9091	36.2	0.17	1	79	52	30.38	220	112	can	34	128	WP_107645921.1	53
1086	35.9091	35.8	0.25	1	79	52	30.38	220	112	can	34	128	WP_195422566.1	53
1087	37.7273	35.8	0.25	1	83	54	31.325	220	109	can	27	119	WP_171002038.1	40
1088	35.9091	35.8	0.26	1	79	52	30.38	220	112	can	34	128	WP_144090119.1	53
1089	38.1818	35.8	0.27	1	84	56	29.762	220	112	can	29	128	WP_195561002.1	48
1090	60.4545	35.8	0.27	4	133	73	27.068	220	112	can	1	130	WP_033498930.1	1
1091	35.9091	35.8	0.27	1	79	52	30.38	220	112	can	34	128	WP_085407432.1	53
1092	35.9091	35.4	0.27	1	79	52	30.38	220	112	can	34	128	WP_046999075.1	53
1093	39.0909	35.4	0.28	1	86	58	29.07	220	112	can	27	128	WP_004222795.1	46
1094	35.9091	35.4	0.29	1	79	52	30.38	220	112	can	34	128	WP_195229313.1	53
1095	53.1818	35.4	0.32	3	117	69	27.35	220	112	can	9	128	WP_117659643.1	15
1096	39.0909	34.7	0.49	1	86	58	29.07	220	112	can	27	128	WP_085392692.1	46
1097	50.9091	34.7	0.5	3	112	64	28.571	220	112	can	14	128	WP_055062888.1	20
1098	50.9091	34.7	0.52	3	112	64	28.571	220	112	can	14	128	WP_117811331.1	20
1099	50.9091	34.7	0.52	3	112	64	28.571	220	112	can	14	128	WP_022245038.1	20
1100	39.0909	34.7	0.56	1	86	58	29.07	220	112	can	27	128	WP_195570143.1	46
1101	53.1818	34.7	0.56	4	117	68	28.205	220	112	can	9	128	WP_039196509.1	15
1102	35.9091	34.3	0.66	1	79	52	30.38	220	105	can	27	121	WP_195523434.1	46
1103	35.9091	34.3	0.79	1	79	53	29.114	220	105	can	27	121	WP_003833565.1	46
1104	39.0909	33.9	1.1	1	86	59	27.907	220	112	can	27	128	WP_195228135.1	46
1105	39.0909	33.9	1.1	1	86	59	27.907	220	112	can	27	128	WP_085408055.1	46
1106	39.0909	33.9	1.1	1	86	59	27.907	220	112	can	27	128	WP_042989637.1	46
1107	35.9091	33.9	1.2	1	79	53	29.114	220	105	can	27	121	WP_065439660.1	46
1108	26.5823	33.5	2.7	1	84	56	23.81	316	88	coaA	13	132	WP_094693807.1	49
1109	26.5823	33.5	3.2	1	84	57	22.619	316	88	coaA	13	132	WP_123644737.1	49
1110	26.5823	33.5	3.4	1	84	57	22.619	316	88	coaA	13	132	WP_033511639.1	49
1111	13.2911	33.5	3.7	0	42	27	35.714	316	281	coaA	240	345	WP_101431009.1	304
1112	26.5823	33.1	4.3	1	84	57	22.619	316	88	coaA	13	133	WP_100510031.1	50
1113	26.5823	33.1	4.5	1	84	57	22.619	316	88	coaA	13	132	WP_204463920.1	49
1114	26.5823	32.7	4.8	1	84	57	22.619	316	88	coaA	13	133	WP_109136567.1	50
1115	26.5823	32.7	4.9	1	84	57	22.619	316	88	coaA	13	133	WP_094665457.1	50
1116	26.5823	32.7	5	1	84	57	22.619	316	88	coaA	13	133	WP_150381637.1	50
1117	26.5823	32.7	5	1	84	57	22.619	316	88	coaA	13	133	WP_126029857.1	50
1118	26.5823	32.7	5.1	1	84	57	22.619	316	88	coaA	13	132	WP_033515227.1	49
1119	26.5823	32.7	5.1	1	84	57	22.619	316	88	coaA	13	133	WP_093960188.1	50
1120	26.5823	32.7	5.4	1	84	57	22.619	316	88	coaA	13	132	WP_151916966.1	49
1121	26.5823	32.7	5.5	1	84	57	22.619	316	88	coaA	13	133	WP_100513297.1	50
1122	26.5823	32.7	5.7	1	84	57	22.619	316	88	coaA	13	133	WP_101617060.1	50
1123	26.5823	32.7	6.1	1	84	57	22.619	316	88	coaA	13	132	WP_152349657.1	49
1124	26.5823	32.3	6.2	1	84	57	22.619	316	88	coaA	13	132	WP_169275252.1	49
1125	26.5823	32.3	6.5	1	84	57	22.619	316	88	coaA	13	132	WP_052790477.1	49
1126	26.5823	32.3	6.6	1	84	57	22.619	316	88	coaA	13	132	WP_052787897.1	49
1127	26.5823	32.3	6.6	1	84	57	22.619	316	88	coaA	13	132	WP_025222077.1	49
1128	26.5823	32.3	6.7	1	84	57	22.619	316	88	coaA	13	132	WP_200408283.1	49
1129	17.4051	32.3	7.1	1	55	36	30.909	316	129	coaA	75	55	WP_125962957.1	3
1130	26.5823	32.3	7.3	1	84	57	22.619	316	88	coaA	13	132	WP_080785911.1	49
1131	26.5823	32.3	7.5	1	84	57	22.619	316	88	coaA	13	132	WP_029679357.1	49
1132	26.5823	32.3	7.6	1	84	57	22.619	316	88	coaA	13	132	WP_032739632.1	49
1133	26.5823	32.3	7.7	1	84	57	22.619	316	88	coaA	13	132	WP_202570584.1	49
1134	26.5823	32.3	7.7	1	84	57	22.619	316	88	coaA	13	132	WP_204385547.1	49
1299	96.8553	41.6	0.000467	6	154	83	25.974	159	148	coaD	3	132	WP_126030066.1	2
1300	37.7358	40.8	0.001	1	60	33	35	159	56	coaD	3	61	WP_033506799.1	2
1301	115.723	39.7	0.006	8	184	98	26.087	159	154	coaD	5	235	WP_051198390.1	56
1302	115.723	39.7	0.006	8	184	98	26.087	159	154	coaD	5	221	WP_095615258.1	42
1303	115.723	39.3	0.007	8	184	98	26.087	159	154	coaD	5	235	WP_101671123.1	56
1304	115.723	39.3	0.007	8	184	98	26.087	159	154	coaD	5	231	WP_095613234.1	52
1305	37.1069	38.5	0.008	1	59	35	32.203	159	56	coaD	3	60	WP_093961452.1	2
1306	115.723	39.3	0.008	8	184	98	26.087	159	154	coaD	5	231	WP_126032039.1	52
1307	37.1069	38.1	0.01	1	59	35	32.203	159	56	coaD	3	60	WP_011068686.1	2
1308	115.723	38.5	0.016	8	184	99	25.543	159	154	coaD	5	231	WP_024540888.1	52
1309	34.5912	38.1	0.017	2	55	29	36.364	159	57	coaD	5	104	WP_171001969.1	54
1310	34.5912	38.1	0.017	2	55	29	36.364	159	57	coaD	5	104	WP_051428925.1	54
1311	33.3333	38.1	0.017	1	53	33	33.962	159	57	coaD	5	100	WP_033513837.1	50
1312	34.5912	38.1	0.019	2	55	29	36.364	159	57	coaD	5	104	WP_003839944.1	54
1313	117.61	38.1	0.019	9	187	95	26.738	159	154	coaD	5	235	WP_163194316.1	54
1314	34.5912	38.1	0.019	2	55	29	36.364	159	57	coaD	5	104	WP_163191110.1	54
1315	34.5912	38.1	0.019	2	55	29	36.364	159	57	coaD	5	104	WP_196339607.1	54
1316	116.352	38.1	0.02	8	185	99	25.946	159	154	coaD	5	239	WP_163229963.1	58
1317	34.5912	38.1	0.02	2	55	29	36.364	159	57	coaD	5	104	WP_196336154.1	54
1318	116.981	37.4	0.033	9	186	94	27.957	159	154	coaD	5	235	WP_181982028.1	54
1319	32.7044	37.4	0.038	1	52	33	32.692	159	53	coaD	2	80	WP_113859956.1	31
1320	36.478	37	0.04	2	58	32	34.483	159	57	coaD	2	83	WP_081867347.1	30
1321	118.239	37	0.045	7	188	99	24.468	159	154	coaD	5	211	WP_094694563.1	29
1322	42.1384	37	0.05	1	67	43	32.836	159	78	coaD	12	222	WP_033522353.1	158
1323	115.723	37	0.051	7	184	101	24.457	159	154	coaD	5	222	WP_155589074.1	43
1324	33.3333	36.6	0.062	1	53	34	32.075	159	57	coaD	5	104	WP_117805694.1	54
1325	33.3333	36.6	0.063	1	53	34	32.075	159	57	coaD	5	104	WP_195394099.1	54
1326	33.3333	36.6	0.063	1	53	34	32.075	159	57	coaD	5	104	WP_151906737.1	54
1327	115.723	36.6	0.067	8	184	98	27.174	159	154	coaD	5	231	WP_140489480.1	50
1328	115.723	36.6	0.067	8	184	98	27.174	159	154	coaD	5	231	WP_044088560.1	50
1329	34.5912	36.6	0.068	2	55	30	34.545	159	57	coaD	5	104	WP_179140367.1	54
1330	33.3333	36.6	0.069	1	53	34	32.075	159	57	coaD	5	104	WP_003810221.1	54
1331	34.5912	36.6	0.07	2	55	30	34.545	159	57	coaD	5	104	WP_162164119.1	54
1332	115.723	36.6	0.07	8	184	98	27.174	159	154	coaD	5	231	WP_150335171.1	50
1333	34.5912	36.6	0.073	2	55	30	34.545	159	57	coaD	5	104	WP_204442245.1	54
1334	35.2201	36.2	0.095	1	56	37	30.357	159	57	coaD	2	84	WP_033510523.1	31
1335	114.465	35.8	0.1	9	182	100	26.374	159	154	coaD	5	223	WP_130077396.1	44
1336	33.3333	35.8	0.1	1	53	34	32.075	159	57	coaD	5	104	WP_162488608.1	54
1337	33.3333	35.8	0.11	1	53	34	32.075	159	57	coaD	5	107	WP_026642056.1	57
1338	34.5912	35.8	0.12	2	55	30	34.545	159	57	coaD	5	112	WP_033395313.1	62
1339	33.3333	35.8	0.12	1	53	34	32.075	159	57	coaD	5	91	WP_094730556.1	41
1340	115.723	35.8	0.12	8	184	99	26.63	159	154	coaD	5	230	WP_169171090.1	49
1341	34.5912	35.8	0.12	2	55	30	34.545	159	57	coaD	5	104	WP_173405875.1	54
1342	34.5912	35.8	0.12	2	55	30	34.545	159	57	coaD	5	104	WP_167335215.1	54
1343	116.352	35.8	0.12	8	185	100	25.405	159	154	coaD	5	215	WP_152600510.1	34
1344	34.5912	35.8	0.13	2	55	30	34.545	159	57	coaD	5	104	WP_195524174.1	54
1345	33.3333	35.8	0.13	1	53	34	32.075	159	57	coaD	5	89	WP_204316623.1	39
1346	33.3333	35.8	0.13	1	53	34	32.075	159	57	coaD	5	85	WP_201736538.1	35
1347	34.5912	35.8	0.13	2	55	30	34.545	159	57	coaD	5	104	WP_181989477.1	54
1348	34.5912	35.8	0.13	2	55	30	34.545	159	57	coaD	5	104	WP_047749747.1	54
1349	34.5912	35.8	0.13	2	55	30	34.545	159	57	coaD	5	104	WP_180753436.1	54
1350	34.5912	35.8	0.13	2	55	30	34.545	159	57	coaD	5	104	WP_182428026.1	54
1351	33.3333	35.4	0.13	1	53	34	32.075	159	57	coaD	5	84	WP_094636422.1	34
1352	114.465	35.8	0.13	9	182	100	26.374	159	154	coaD	5	223	WP_080987975.1	44
1353	34.5912	35.8	0.14	2	55	30	34.545	159	57	coaD	5	104	WP_065440006.1	54
1354	34.5912	35.4	0.14	2	55	30	34.545	159	57	coaD	5	104	WP_162198775.1	54
1355	34.5912	35.4	0.14	2	55	30	34.545	159	57	coaD	5	104	WP_162008528.1	54
1356	33.3333	35.4	0.14	1	53	34	32.075	159	57	coaD	5	95	WP_033518092.1	45
1357	33.3333	35.4	0.14	1	53	34	32.075	159	57	coaD	5	103	WP_193312301.1	53
1358	114.465	35.4	0.15	9	182	100	26.374	159	154	coaD	5	223	WP_130079326.1	44
1359	114.465	35.4	0.15	9	182	100	26.374	159	154	coaD	5	223	WP_004269081.1	44
1360	115.723	35.4	0.15	8	184	98	27.174	159	154	coaD	5	232	WP_033890344.1	51
1361	116.981	35.4	0.15	9	186	94	27.957	159	154	coaD	5	240	WP_107041090.1	59
1362	33.3333	35.4	0.16	1	53	34	32.075	159	57	coaD	5	100	WP_129237528.1	50
1363	33.3333	35.4	0.16	1	53	34	32.075	159	57	coaD	5	82	WP_094667741.1	32
1364	33.3333	35.4	0.17	1	53	34	32.075	159	57	coaD	5	100	WP_043169130.1	50
1365	33.3333	35.4	0.17	1	53	34	32.075	159	57	coaD	5	100	WP_033505790.1	50
1366	33.3333	35.4	0.17	1	53	34	32.075	159	57	coaD	5	91	WP_172143801.1	41
1367	34.5912	35.4	0.17	2	55	30	34.545	159	57	coaD	5	85	WP_206430914.1	35
1368	33.3333	35.4	0.17	1	53	34	32.075	159	57	coaD	5	105	WP_204467531.1	55
1369	33.3333	34.3	0.17	1	53	34	32.075	159	57	coaD	5	110	WP_157958736.1	60
1370	33.3333	35.4	0.17	1	53	34	32.075	159	57	coaD	5	100	WP_204388345.1	50
1371	33.3333	35	0.18	1	53	34	32.075	159	57	coaD	5	82	WP_150378964.1	32
1372	34.5912	35	0.19	2	55	29	36.364	159	57	coaD	5	77	WP_034253803.1	27
1373	34.5912	35	0.19	2	55	30	34.545	159	57	coaD	5	101	WP_025221405.1	51
1374	33.3333	35	0.2	1	53	34	32.075	159	57	coaD	5	85	WP_081924948.1	35
1375	33.3333	35	0.2	1	53	34	32.075	159	57	coaD	5	101	WP_003828867.1	51
1376	34.5912	35	0.2	2	55	30	34.545	159	57	coaD	5	101	WP_052787680.1	51
1377	33.3333	35	0.21	1	53	34	32.075	159	57	coaD	5	101	WP_003831229.1	51
1378	33.3333	35	0.21	1	53	34	32.075	159	57	coaD	5	101	WP_065464790.1	51
1379	33.3333	35	0.21	1	53	34	32.075	159	57	coaD	5	79	WP_024464016.1	29
1380	33.3333	35	0.21	1	53	34	32.075	159	57	coaD	5	101	WP_025299702.1	51
1381	117.61	35	0.21	9	187	95	26.738	159	154	coaD	5	228	WP_033508407.1	47
1382	33.3333	35	0.21	1	53	34	32.075	159	57	coaD	5	116	WP_140492869.1	66
1383	33.3333	35	0.22	1	53	34	32.075	159	57	coaD	5	101	WP_093960505.1	51
1384	34.5912	35	0.22	2	55	30	34.545	159	57	coaD	5	115	WP_081672764.1	65
1385	34.5912	35	0.22	2	55	30	34.545	159	57	coaD	5	95	WP_100512057.1	45
1386	34.5912	35	0.23	2	55	30	34.545	159	57	coaD	5	101	WP_106629359.1	51
1387	34.5912	35	0.24	2	55	30	34.545	159	57	coaD	5	97	WP_169080243.1	47
1388	33.3333	35	0.24	1	53	34	32.075	159	57	coaD	5	101	WP_100494869.1	51
1389	34.5912	35	0.25	2	55	30	34.545	159	57	coaD	5	106	WP_152581756.1	56
1390	33.3333	34.7	0.25	1	53	34	32.075	159	57	coaD	5	97	WP_033521796.1	47
1391	33.3333	34.7	0.25	1	53	34	32.075	159	57	coaD	5	105	WP_109057198.1	55
1392	31.4465	34.7	0.26	2	50	26	36	159	52	coaD	5	102	WP_044085035.1	57
1393	33.3333	34.7	0.26	1	53	34	32.075	159	57	coaD	5	97	WP_107315137.1	47
1394	33.3333	34.7	0.27	1	53	34	32.075	159	57	coaD	5	120	WP_077424071.1	70
1395	34.5912	34.7	0.27	2	55	30	34.545	159	57	coaD	5	91	WP_101615345.1	41
1396	33.3333	34.7	0.27	1	53	34	32.075	159	57	coaD	5	101	WP_152209514.1	51
1397	36.478	34.7	0.27	2	58	33	32.759	159	57	coaD	2	92	WP_081930269.1	39
1398	34.5912	34.7	0.28	2	55	30	34.545	159	57	coaD	5	120	WP_131208965.1	70
1399	34.5912	34.7	0.28	2	55	30	34.545	159	57	coaD	5	120	WP_206821932.1	70
1400	34.5912	34.7	0.28	2	55	30	34.545	159	57	coaD	5	120	WP_065473716.1	70
1401	34.5912	34.7	0.28	2	55	30	34.545	159	57	coaD	5	120	WP_050496263.1	70
1402	33.3333	34.7	0.28	1	53	34	32.075	159	57	coaD	5	120	WP_101026398.1	70
1403	34.5912	34.7	0.28	2	55	30	34.545	159	57	coaD	5	120	WP_131232616.1	70
1404	34.5912	34.7	0.29	2	55	30	34.545	159	57	coaD	5	120	WP_136500308.1	70
1405	34.5912	34.7	0.29	2	55	30	34.545	159	57	coaD	5	120	WP_117793178.1	70
1406	33.3333	34.7	0.29	1	53	34	32.075	159	57	coaD	5	120	WP_131263131.1	70
1407	34.5912	34.7	0.29	2	55	30	34.545	159	57	coaD	5	120	WP_014485048.1	70
1408	34.5912	34.7	0.29	2	55	30	34.545	159	57	coaD	5	100	WP_152349465.1	50
1409	33.3333	34.7	0.29	1	53	34	32.075	159	57	coaD	5	105	WP_169241009.1	55
1410	33.3333	34.7	0.29	1	53	34	32.075	159	57	coaD	5	105	WP_100496024.1	55
1411	34.5912	34.7	0.29	2	55	30	34.545	159	57	coaD	5	120	WP_115801492.1	70
1412	34.5912	34.7	0.29	2	55	30	34.545	159	57	coaD	5	120	WP_080785130.1	70
1413	34.5912	34.7	0.29	2	55	30	34.545	159	57	coaD	5	120	WP_007051134.1	70
1414	34.5912	34.7	0.29	2	55	30	34.545	159	57	coaD	5	120	WP_154535975.1	70
1415	34.5912	34.7	0.29	2	55	30	34.545	159	57	coaD	5	120	WP_154050726.1	70
1416	34.5912	34.7	0.29	2	55	30	34.545	159	57	coaD	5	120	WP_058060747.1	70
1417	33.3333	34.7	0.29	1	53	34	32.075	159	57	coaD	5	84	WP_129966355.1	34
1418	33.3333	34.7	0.3	1	53	34	32.075	159	57	coaD	5	84	WP_022857652.1	34
1419	34.5912	34.7	0.3	2	55	30	34.545	159	57	coaD	5	120	WP_115790895.1	70
1420	33.3333	34.7	0.3	1	53	34	32.075	159	57	coaD	5	84	WP_101393919.1	34
1421	33.3333	34.7	0.3	1	53	34	32.075	159	57	coaD	5	84	WP_129854598.1	34
1422	33.3333	34.7	0.3	1	53	34	32.075	159	57	coaD	5	84	WP_101397069.1	34
1423	34.5912	34.7	0.31	2	55	30	34.545	159	57	coaD	5	120	WP_051126019.1	70
1424	34.5912	34.7	0.31	2	55	30	34.545	159	57	coaD	5	120	WP_007057369.1	70
1425	34.5912	34.7	0.31	2	55	30	34.545	159	57	coaD	5	120	WP_174772736.1	70
1426	34.5912	34.7	0.31	2	55	30	34.545	159	57	coaD	5	120	WP_013140480.1	70
1427	33.3333	34.7	0.31	1	53	34	32.075	159	57	coaD	5	110	WP_080580134.1	60
1428	34.5912	34.7	0.31	2	55	30	34.545	159	57	coaD	5	84	WP_129867659.1	34
1429	34.5912	34.7	0.31	2	55	30	34.545	159	57	coaD	5	120	WP_118241451.1	70
1430	33.3333	34.7	0.31	1	53	34	32.075	159	57	coaD	5	120	WP_023658172.1	70
1431	33.3333	34.7	0.31	1	53	34	32.075	159	57	coaD	5	110	WP_021648507.1	60
1432	33.3333	34.7	0.32	1	53	34	32.075	159	57	coaD	5	83	WP_130095514.1	33
1433	33.3333	34.7	0.32	1	53	34	32.075	159	57	coaD	5	84	WP_129866220.1	34
1434	34.5912	34.7	0.32	2	55	30	34.545	159	57	coaD	5	79	WP_169275231.1	29
1435	33.3333	34.3	0.32	1	53	34	32.075	159	57	coaD	5	84	WP_026643270.1	34
1436	34.5912	34.7	0.33	2	55	30	34.545	159	57	coaD	5	120	WP_100988817.1	70
1437	33.3333	34.3	0.33	1	53	34	32.075	159	57	coaD	5	83	WP_101428638.1	33
1438	114.465	34.7	0.33	9	182	100	26.374	159	154	coaD	5	223	WP_041776988.1	44
1439	33.3333	34.7	0.33	1	53	34	32.075	159	57	coaD	5	110	WP_138267515.1	60
1440	33.3333	34.3	0.33	1	53	34	32.075	159	57	coaD	5	84	WP_129905452.1	34
1441	34.5912	34.7	0.33	2	55	30	34.545	159	57	coaD	5	117	WP_101621677.1	67
1442	33.3333	34.3	0.33	1	53	34	32.075	159	57	coaD	5	83	WP_130013040.1	33
1443	33.3333	34.7	0.33	1	53	34	32.075	159	57	coaD	5	110	WP_115955104.1	60
1444	33.3333	34.7	0.33	1	53	34	32.075	159	57	coaD	5	110	WP_013390005.1	60
1445	33.3333	34.3	0.34	1	53	34	32.075	159	57	coaD	5	79	WP_081884337.1	29
1446	33.3333	34.3	0.34	1	53	34	32.075	159	57	coaD	5	78	WP_191997277.1	28
1447	33.3333	34.7	0.34	1	53	34	32.075	159	57	coaD	5	110	WP_047272316.1	60
1448	33.3333	34.7	0.34	1	53	34	32.075	159	57	coaD	5	110	WP_047285979.1	60
1449	34.5912	34.3	0.34	2	55	30	34.545	159	57	coaD	5	92	WP_150353168.1	42
1450	33.3333	34.3	0.34	1	53	34	32.075	159	57	coaD	5	83	WP_033488501.1	33
1451	33.3333	34.3	0.34	1	53	34	32.075	159	57	coaD	5	87	WP_109137668.1	37
1452	33.3333	34.3	0.34	1	53	34	32.075	159	57	coaD	5	92	WP_206431993.1	42
1453	33.3333	34.7	0.34	1	53	34	32.075	159	57	coaD	5	110	WP_053825054.1	60
1454	33.3333	34.7	0.34	1	53	34	32.075	159	57	coaD	5	110	WP_042996120.1	60
1455	33.3333	34.3	0.35	1	53	34	32.075	159	57	coaD	5	87	WP_125980904.1	37
1456	30.8176	33.9	0.35	1	49	28	32.653	159	46	coaD	3	50	WP_204467748.1	2
1457	33.3333	34.3	0.36	1	53	34	32.075	159	57	coaD	5	84	WP_101429715.1	34
1458	33.3333	34.3	0.36	1	53	34	32.075	159	57	coaD	5	90	WP_094663538.1	40
1459	34.5912	34.3	0.36	2	55	30	34.545	159	57	coaD	5	111	WP_034526551.1	61
1460	34.5912	34.3	0.37	2	55	30	34.545	159	57	coaD	5	103	WP_163197558.1	53
1461	34.5912	34.3	0.37	2	55	30	34.545	159	57	coaD	5	110	WP_152973524.1	60
1462	33.3333	34.3	0.41	1	53	34	32.075	159	57	coaD	5	82	WP_152571466.1	32
1463	33.3333	34.3	0.44	1	53	34	32.075	159	57	coaD	5	88	WP_100511247.1	38
1464	33.3333	33.9	0.48	1	53	34	32.075	159	57	coaD	5	82	WP_152595650.1	32
1465	33.3333	33.9	0.48	1	53	34	32.075	159	57	coaD	5	82	WP_152356163.1	32
1466	34.5912	33.9	0.52	2	55	30	34.545	159	57	coaD	5	84	WP_029678935.1	34
1467	30.8176	33.9	0.54	1	49	31	32.653	159	57	coaD	9	86	WP_123645285.1	40
1468	34.5912	33.9	0.55	2	55	30	34.545	159	57	coaD	5	103	WP_044282250.1	53
1469	33.3333	33.9	0.56	1	53	34	32.075	159	57	coaD	5	83	WP_125963410.1	33
1470	34.5912	33.9	0.56	2	55	30	34.545	159	57	coaD	5	103	WP_044288542.1	53
1471	30.8176	33.9	0.56	1	49	31	32.653	159	57	coaD	9	86	WP_051918047.1	40
1472	34.5912	33.9	0.56	2	55	30	34.545	159	57	coaD	5	103	WP_168984284.1	53
1473	34.5912	33.9	0.59	2	55	30	34.545	159	57	coaD	5	103	WP_044098753.1	53
1474	34.5912	33.5	0.62	2	55	30	34.545	159	57	coaD	5	84	WP_154313629.1	34
1475	33.3333	33.5	0.66	1	53	34	32.075	159	57	coaD	5	82	WP_081870409.1	32
1476	33.3333	33.5	0.67	1	53	34	32.075	159	57	coaD	5	82	WP_081830865.1	32
1477	30.1887	33.5	0.77	1	48	30	33.333	159	52	coaD	5	97	WP_163227840.1	52
1478	33.3333	33.1	0.97	1	53	34	32.075	159	57	coaD	5	84	WP_110451989.1	34
1479	33.3333	33.1	1	1	53	34	32.075	159	57	coaD	5	84	WP_081895638.1	34
1480	34.5912	33.1	1	2	55	30	34.545	159	57	coaD	5	84	WP_121914588.1	34
1481	34.5912	32.7	1.1	2	55	30	34.545	159	57	coaD	5	84	WP_141650062.1	34
1482	34.5912	32.7	1.2	2	55	30	34.545	159	57	coaD	5	84	WP_121913372.1	34
1483	34.5912	32.7	1.2	2	55	30	34.545	159	57	coaD	5	84	WP_101432243.1	34
1484	34.5912	32.7	1.2	2	55	30	34.545	159	57	coaD	5	83	WP_033511665.1	33
1485	34.5912	32.7	1.2	2	55	30	34.545	159	57	coaD	5	84	WP_198187010.1	34
1486	34.5912	32.7	1.2	2	55	30	34.545	159	57	coaD	5	84	WP_198179295.1	34
1487	34.5912	32.7	1.2	2	55	30	34.545	159	57	coaD	5	84	WP_198201328.1	34
1488	34.5912	32.7	1.2	2	55	30	34.545	159	57	coaD	5	84	WP_144176954.1	34
1489	34.5912	32.7	1.2	2	55	30	34.545	159	57	coaD	5	84	WP_198176542.1	34
1490	34.5912	32.7	1.2	2	55	30	34.545	159	57	coaD	5	84	WP_156149583.1	34
1491	34.5912	32.7	1.3	2	55	30	34.545	159	57	coaD	5	84	WP_198184395.1	34
1492	34.5912	32.7	1.3	2	55	30	34.545	159	57	coaD	5	84	WP_110412731.1	34
1493	34.5912	32.7	1.3	2	55	30	34.545	159	57	coaD	5	84	WP_110425156.1	34
1494	34.5912	32.7	1.4	2	55	30	34.545	159	57	coaD	5	84	WP_144086037.1	34
1495	22.0126	31.6	2	0	35	22	37.143	159	37	coaD	3	36	WP_100510439.1	2
1496	31.4465	30	9.4	2	50	27	34	159	57	coaD	10	107	WP_091847602.1	62
1502	48.2143	49.7	1.91e-06	3	108	63	36.111	224	214	cohE	108	142	WP_106622075.1	40
1503	39.7321	49.7	2.06e-06	2	89	52	38.202	224	214	cohE	127	142	WP_174767936.1	56
1504	50.4464	48.5	4.43e-06	3	113	68	34.513	224	219	cohE	108	144	WP_204464572.1	37
1505	43.3036	47.8	6.15e-06	3	97	57	36.082	224	219	cohE	124	124	WP_033502541.1	32
1506	41.0714	47.8	6.21e-06	2	92	55	36.957	224	219	cohE	129	124	WP_152580019.1	35
1507	38.8393	47.4	9.83e-06	3	87	54	33.333	224	208	cohE	123	93	WP_174772979.1	10
1508	36.6071	46.6	2.01e-05	3	82	50	34.146	224	203	cohE	123	88	WP_012578062.1	10
1509	38.8393	46.2	2.38e-05	3	87	54	33.333	224	208	cohE	123	93	WP_032744368.1	10
1510	36.6071	46.2	2.65e-05	3	82	50	34.146	224	203	cohE	123	88	WP_047378992.1	10
1511	36.6071	45.8	3.53e-05	3	82	50	34.146	224	203	cohE	123	88	WP_071478442.1	10
1512	41.9643	45.8	4.04e-05	2	94	57	36.17	224	219	cohE	127	136	WP_138284694.1	45
1513	36.6071	45.4	4.09e-05	3	82	50	34.146	224	203	cohE	123	88	WP_060621329.1	10
1514	41.9643	45.8	4.17e-05	2	94	57	36.17	224	219	cohE	127	136	WP_115955320.1	45
1515	36.6071	45.4	4.26e-05	3	82	51	32.927	224	203	cohE	123	88	WP_077423968.1	10
1516	41.9643	45.8	4.38e-05	2	94	57	36.17	224	219	cohE	127	136	WP_116868651.1	45
1517	38.8393	45.4	4.39e-05	3	87	54	33.333	224	208	cohE	123	93	WP_202574679.1	10
1518	36.6071	45.4	4.89e-05	3	82	50	34.146	224	203	cohE	123	88	WP_206648578.1	10
1519	41.9643	45.4	5.17e-05	2	94	57	36.17	224	219	cohE	127	136	WP_152029776.1	45
1520	41.9643	45.4	5.38e-05	2	94	57	36.17	224	219	cohE	127	136	WP_129901362.1	45
1521	36.6071	45.1	5.4e-05	3	82	50	34.146	224	203	cohE	123	88	WP_202568492.1	10
1522	33.4821	45.1	5.62e-05	3	75	44	36	224	203	cohE	130	88	WP_059280408.1	17
1523	41.9643	45.4	6.54e-05	2	94	57	36.17	224	219	cohE	127	136	WP_052773504.1	45
1524	41.9643	45.1	6.94e-05	2	94	57	36.17	224	219	cohE	127	136	WP_013389771.1	45
1525	41.9643	45.1	7.29e-05	2	94	57	36.17	224	219	cohE	127	136	WP_198050206.1	45
1526	41.9643	45.1	7.29e-05	2	94	57	36.17	224	219	cohE	127	136	WP_050935837.1	45
1527	41.9643	44.7	8.23e-05	2	94	57	36.17	224	219	cohE	127	120	WP_047937769.1	29
1528	41.9643	45.1	8.61e-05	2	94	57	36.17	224	219	cohE	127	136	WP_117658221.1	45
1529	41.9643	45.1	8.96e-05	2	94	57	36.17	224	219	cohE	127	136	WP_074741467.1	45
1530	41.9643	45.1	9.05e-05	2	94	57	36.17	224	219	cohE	127	136	WP_050994458.1	45
1531	41.9643	44.7	9.14e-05	2	94	57	36.17	224	219	cohE	127	136	WP_052773345.1	45
1532	41.9643	44.7	9.69e-05	2	94	57	36.17	224	219	cohE	127	136	WP_003812699.1	45
1533	41.9643	44.3	0.000129	2	94	57	36.17	224	219	cohE	127	136	WP_138267373.1	45
1534	41.9643	44.3	0.000166	2	94	57	36.17	224	219	cohE	127	136	WP_051265157.1	45
1535	37.9464	45.1	0.000174	3	85	50	36.471	224	212	cohE	129	151	WP_110444806.1	70
1536	41.9643	43.9	0.000176	2	94	57	36.17	224	219	cohE	127	136	WP_051001059.1	45
1537	37.0536	43.9	0.000179	3	83	51	34.94	224	211	cohE	130	91	WP_100496367.1	11
1538	37.9464	44.3	0.000279	3	85	51	35.294	224	212	cohE	129	151	WP_148301977.1	70
1539	37.9464	44.3	0.000298	3	85	51	35.294	224	212	cohE	129	151	WP_148303954.1	70
1540	37.9464	44.3	0.0003	3	85	51	35.294	224	212	cohE	129	151	WP_156149474.1	70
1541	37.9464	44.3	0.0003	3	85	51	35.294	224	212	cohE	129	151	WP_198181578.1	70
1542	31.6964	44.3	0.000376	2	71	42	36.62	224	196	cohE	127	144	WP_113852737.1	76
1543	31.6964	43.1	0.000638	2	71	40	39.437	224	196	cohE	127	139	WP_081867349.1	71
1544	37.0536	42	0.000798	3	83	51	34.94	224	211	cohE	130	91	WP_169241091.1	11
1545	58.9286	43.1	0.000866	5	132	80	31.061	224	212	cohE	83	223	WP_033514779.1	101
1546	38.3929	42.4	0.001	2	86	52	36.047	224	211	cohE	127	116	WP_094693930.1	33
1547	40.1786	42.4	0.001	3	90	47	35.556	224	211	cohE	127	152	WP_081884360.1	69
1548	30.3571	41.2	0.001	2	68	42	33.824	224	196	cohE	130	78	WP_169834071.1	13
1549	37.5	40	0.002	3	84	49	36.905	224	212	cohE	130	86	WP_169171590.1	6
1550	38.8393	41.2	0.003	2	87	54	34.483	224	212	cohE	127	152	WP_144085689.1	68
1551	38.8393	41.2	0.003	2	87	54	34.483	224	212	cohE	127	153	WP_110417302.1	69
1552	38.8393	41.2	0.003	2	87	54	34.483	224	212	cohE	127	153	WP_198216029.1	69
1553	38.8393	41.2	0.003	2	87	54	34.483	224	212	cohE	127	152	WP_101432494.1	68
1554	38.8393	40.8	0.004	2	87	54	34.483	224	212	cohE	127	153	WP_015021967.1	69
1555	38.8393	40.8	0.005	2	87	54	34.483	224	212	cohE	127	152	WP_154312412.1	68
1556	38.8393	40.8	0.005	2	87	54	34.483	224	212	cohE	127	152	WP_110413032.1	68
1557	41.5179	40.4	0.005	2	93	60	32.258	224	218	cohE	127	156	WP_081882747.1	66
1558	38.8393	40.4	0.006	2	87	54	34.483	224	212	cohE	127	152	WP_052690743.1	68
1559	38.8393	40.4	0.007	2	87	54	34.483	224	212	cohE	127	152	WP_198205439.1	68
1560	38.8393	40.4	0.007	2	87	54	34.483	224	212	cohE	127	152	WP_198190879.1	68
1561	38.8393	40.4	0.007	2	87	54	34.483	224	212	cohE	127	152	WP_121913133.1	68
1562	38.8393	40.4	0.007	2	87	54	34.483	224	212	cohE	127	152	WP_052733416.1	68
1563	41.5179	40.4	0.007	2	93	60	32.258	224	218	cohE	127	156	WP_081969632.1	66
1564	38.8393	40	0.007	2	87	54	34.483	224	212	cohE	127	152	WP_198179846.1	68
1565	38.8393	40	0.007	2	87	54	34.483	224	212	cohE	127	152	WP_110425341.1	68
1566	37.9464	40	0.008	2	85	52	35.294	224	212	cohE	129	152	WP_110452205.1	70
1567	38.8393	40	0.008	2	87	54	34.483	224	212	cohE	127	152	WP_198208455.1	68
1568	38.8393	40	0.008	2	87	54	34.483	224	212	cohE	127	152	WP_052692793.1	68
1569	37.9464	40.4	0.009	4	85	46	36.471	224	212	cohE	130	266	WP_123645411.1	188
1570	37.9464	40	0.009	4	85	46	36.471	224	212	cohE	130	255	WP_170115048.1	177
1571	38.8393	40	0.009	2	87	54	34.483	224	212	cohE	127	152	WP_024627343.1	68
1572	37.9464	40	0.009	4	85	46	36.471	224	212	cohE	130	266	WP_033511239.1	188
1573	38.8393	39.7	0.01	2	87	54	34.483	224	212	cohE	127	152	WP_121914771.1	68
1574	37.9464	39.7	0.011	2	85	52	35.294	224	212	cohE	129	152	WP_198219966.1	70
1575	37.9464	39.7	0.011	2	85	52	35.294	224	212	cohE	129	152	WP_198177688.1	70
1576	63.3929	39.7	0.013	6	142	87	29.577	224	212	cohE	73	237	WP_094668219.1	107
1577	31.6964	39.3	0.014	2	71	42	36.62	224	196	cohE	127	123	WP_044098497.1	55
1578	37.9464	39.7	0.014	4	85	45	37.647	224	212	cohE	130	233	WP_201737184.1	155
1579	31.6964	38.9	0.016	2	71	42	36.62	224	196	cohE	127	123	WP_168983900.1	55
1580	31.6964	38.9	0.017	2	71	42	36.62	224	196	cohE	127	123	WP_044092930.1	55
1581	31.6964	38.9	0.017	2	71	42	36.62	224	196	cohE	127	123	WP_144053492.1	55
1582	31.6964	38.9	0.017	2	71	42	36.62	224	196	cohE	127	123	WP_044085849.1	55
1583	31.6964	39.3	0.017	2	71	42	36.62	224	196	cohE	127	141	WP_152355796.1	73
1584	37.9464	38.9	0.018	2	85	52	35.294	224	212	cohE	129	152	WP_198187169.1	70
1585	68.75	39.3	0.019	7	154	96	28.571	224	212	cohE	61	236	WP_044088766.1	95
1586	38.8393	38.9	0.021	2	87	54	34.483	224	212	cohE	127	152	WP_029678504.1	68
1587	37.9464	38.9	0.021	2	85	52	35.294	224	212	cohE	129	152	WP_198184357.1	70
1588	68.75	38.9	0.023	7	154	96	28.571	224	212	cohE	61	236	WP_150335789.1	95
1589	38.8393	38.5	0.024	3	87	55	32.184	224	212	cohE	127	120	WP_113859959.1	37
1590	37.9464	38.9	0.024	4	85	46	36.471	224	212	cohE	130	225	WP_155587896.1	147
1591	66.5179	38.9	0.027	6	149	93	29.53	224	212	cohE	67	242	WP_211093831.1	103
1592	30.3571	37.4	0.03	2	68	43	32.353	224	196	cohE	130	78	WP_140492847.1	13
1593	37.9464	38.5	0.034	4	85	47	35.294	224	212	cohE	130	234	WP_026642971.1	156
1594	37.9464	38.5	0.036	4	85	45	37.647	224	212	cohE	130	286	WP_026647444.1	208
1595	64.7321	38.1	0.039	6	145	88	28.966	224	212	cohE	74	249	WP_033497415.1	114
1596	30.3571	37	0.041	2	68	43	32.353	224	196	cohE	130	78	WP_150378919.1	13
1597	31.6964	38.1	0.041	2	71	41	38.028	224	196	cohE	127	101	WP_081930253.1	33
1598	62.9464	38.1	0.041	6	141	87	29.078	224	212	cohE	74	228	WP_152234998.1	99
1599	55.8036	38.1	0.043	5	125	75	31.2	224	212	cohE	90	223	WP_022858027.1	108
1600	31.6964	38.1	0.045	2	71	41	38.028	224	196	cohE	127	142	WP_143242348.1	74
1601	40.625	38.1	0.046	5	91	50	35.165	224	212	cohE	124	255	WP_082440220.1	172
1602	38.8393	37.7	0.046	2	87	56	32.184	224	212	cohE	127	160	WP_081815463.1	76
1603	58.9286	37.7	0.058	5	132	82	29.545	224	212	cohE	83	249	WP_125968214.1	127
1604	37.9464	37.7	0.058	4	85	47	35.294	224	212	cohE	130	249	WP_081892997.1	171
1605	55.8036	37.7	0.063	5	125	75	31.2	224	212	cohE	90	242	WP_207215731.1	127
1606	66.5179	37.7	0.065	6	149	94	28.859	224	212	cohE	67	242	WP_207215323.1	103
1607	55.8036	37.7	0.067	5	125	75	31.2	224	212	cohE	90	242	WP_207215172.1	127
1608	55.8036	37.7	0.067	5	125	75	31.2	224	212	cohE	90	242	WP_207215200.1	127
1609	66.5179	37.4	0.068	6	149	94	28.859	224	212	cohE	67	242	WP_207215004.1	103
1610	55.8036	37.4	0.069	5	125	75	31.2	224	212	cohE	90	242	WP_174876534.1	127
1611	55.8036	37.4	0.071	5	125	75	31.2	224	212	cohE	90	242	WP_207214371.1	127
1612	55.8036	37.4	0.071	5	125	75	31.2	224	212	cohE	90	242	WP_180326842.1	127
1613	55.8036	37.4	0.071	5	125	75	31.2	224	212	cohE	90	242	WP_207214975.1	127
1614	55.8036	37.4	0.071	5	125	75	31.2	224	212	cohE	90	242	WP_180335260.1	127
1615	55.8036	37.4	0.072	5	125	75	31.2	224	212	cohE	90	242	WP_207215306.1	127
1616	40.1786	37.4	0.073	4	90	50	35.556	224	212	cohE	125	239	WP_003826925.1	156
1617	55.8036	37.4	0.074	5	125	75	31.2	224	212	cohE	90	242	WP_180326994.1	127
1618	55.8036	37.4	0.074	5	125	75	31.2	224	212	cohE	90	242	WP_207214573.1	127
1619	55.8036	37.4	0.075	5	125	75	31.2	224	212	cohE	90	242	WP_207215120.1	127
1620	37.9464	37.4	0.076	4	85	45	37.647	224	212	cohE	130	231	WP_152580692.1	153
1621	38.8393	37.4	0.077	2	87	57	31.034	224	212	cohE	127	142	WP_091847630.1	58
1622	55.8036	37.4	0.078	5	125	75	31.2	224	212	cohE	90	242	WP_207214855.1	127
1623	55.8036	37.4	0.079	5	125	75	31.2	224	212	cohE	90	242	WP_193345770.1	127
1624	55.8036	37.4	0.087	5	125	75	31.2	224	212	cohE	90	242	WP_174545533.1	127
1625	64.7321	37	0.094	6	145	90	28.966	224	212	cohE	70	215	WP_106642508.1	82
1626	38.8393	37	0.096	3	87	54	33.333	224	212	cohE	127	168	WP_156958321.1	85
1627	64.7321	37	0.097	6	145	90	28.966	224	212	cohE	70	231	WP_025332359.1	98
1628	54.9107	37	0.1	5	123	75	30.081	224	212	cohE	92	224	WP_095615442.1	111
1629	64.7321	37	0.11	6	145	90	28.966	224	212	cohE	70	231	WP_115767029.1	98
1630	33.4821	36.6	0.11	2	75	45	36	224	196	cohE	123	134	WP_081648035.1	62
1631	37.9464	37	0.11	4	85	48	34.118	224	212	cohE	130	235	WP_077388997.1	157
1632	37.9464	37	0.12	4	85	47	35.294	224	212	cohE	130	292	WP_081867254.1	214
1633	37.9464	36.6	0.13	4	85	46	36.471	224	212	cohE	130	224	WP_026645193.1	146
1634	54.9107	36.6	0.13	5	123	74	30.894	224	212	cohE	92	248	WP_034252909.1	135
1635	40.625	35.8	0.13	2	91	57	34.066	224	218	cohE	129	134	WP_152234767.1	46
1636	40.1786	36.6	0.13	4	90	52	33.333	224	212	cohE	125	230	WP_205832516.1	147
1637	37.9464	36.6	0.14	4	85	47	35.294	224	212	cohE	130	233	WP_152210405.1	155
1638	64.7321	36.6	0.14	6	145	90	28.966	224	212	cohE	70	231	WP_003830434.1	98
1639	37.9464	36.6	0.14	4	85	46	36.471	224	212	cohE	130	224	WP_024540642.1	146
1640	64.7321	36.6	0.15	6	145	90	28.966	224	212	cohE	70	231	WP_042994038.1	98
1641	64.7321	36.6	0.16	6	145	90	28.966	224	212	cohE	70	231	WP_195937656.1	98
1642	37.9464	36.2	0.16	4	85	47	35.294	224	212	cohE	130	234	WP_163229802.1	156
1643	37.9464	36.6	0.16	4	85	46	36.471	224	212	cohE	130	251	WP_195525429.1	173
1644	37.9464	36.2	0.16	4	85	47	35.294	224	212	cohE	130	238	WP_172144125.1	160
1645	39.7321	36.2	0.17	4	89	50	34.831	224	212	cohE	126	237	WP_169080364.1	155
1646	37.9464	36.2	0.17	4	85	48	34.118	224	212	cohE	130	232	WP_100493798.1	154
1647	40.1786	36.2	0.18	4	90	52	33.333	224	212	cohE	125	233	WP_100495347.1	150
1648	37.9464	36.2	0.18	4	85	47	35.294	224	212	cohE	130	235	WP_094729520.1	157
1649	37.9464	36.2	0.2	4	85	46	36.471	224	212	cohE	130	231	WP_024463598.1	153
1650	37.9464	36.2	0.2	4	85	47	35.294	224	212	cohE	130	232	WP_182430217.1	154
1651	40.1786	36.2	0.2	4	90	51	34.444	224	212	cohE	125	242	WP_033523729.1	159
1652	40.625	36.2	0.2	7	91	46	37.363	224	212	cohE	125	253	WP_110452271.1	171
1653	40.625	36.2	0.21	7	91	46	37.363	224	212	cohE	125	231	WP_071241477.1	149
1654	37.9464	36.2	0.21	4	85	47	35.294	224	212	cohE	130	239	WP_033890025.1	161
1655	37.9464	36.2	0.21	4	85	47	35.294	224	212	cohE	130	232	WP_198647675.1	154
1656	37.9464	36.2	0.21	4	85	48	34.118	224	212	cohE	130	235	WP_077321890.1	157
1657	40.1786	36.2	0.21	4	90	51	34.444	224	212	cohE	125	255	WP_150382799.1	172
1658	37.9464	35.8	0.22	4	85	47	35.294	224	212	cohE	130	232	WP_187324097.1	154
1659	37.9464	35.8	0.22	4	85	47	35.294	224	212	cohE	130	232	WP_003812299.1	154
1660	64.7321	35.8	0.22	6	145	91	28.276	224	212	cohE	70	215	WP_106629521.1	82
1661	37.9464	35.8	0.22	4	85	48	34.118	224	212	cohE	130	219	WP_209006532.1	141
1662	37.9464	35.8	0.22	4	85	48	34.118	224	212	cohE	130	219	WP_156629149.1	141
1663	37.9464	35.8	0.22	4	85	48	34.118	224	212	cohE	130	235	WP_131204779.1	157
1664	37.9464	35.8	0.22	4	85	48	34.118	224	212	cohE	130	235	WP_059280634.1	157
1665	37.9464	35.8	0.23	4	85	48	34.118	224	212	cohE	130	235	WP_014485521.1	157
1666	37.9464	35.8	0.23	4	85	48	34.118	224	212	cohE	130	235	WP_202568080.1	157
1667	37.9464	35.8	0.23	4	85	48	34.118	224	212	cohE	130	235	WP_131203220.1	157
1668	37.9464	35.8	0.23	4	85	48	34.118	224	212	cohE	130	235	WP_195963091.1	157
1669	37.9464	35.8	0.23	4	85	48	34.118	224	212	cohE	130	235	WP_065436249.1	157
1670	37.9464	35.8	0.23	4	85	48	34.118	224	212	cohE	130	235	WP_127052832.1	157
1671	37.9464	35.8	0.23	4	85	48	34.118	224	212	cohE	130	235	WP_013140984.1	157
1672	37.9464	35.8	0.23	4	85	47	35.294	224	212	cohE	130	232	WP_047290435.1	154
1673	37.9464	35.8	0.23	4	85	48	34.118	224	212	cohE	130	235	WP_077425619.1	157
1674	37.9464	35.8	0.23	4	85	48	34.118	224	212	cohE	130	235	WP_007058507.1	157
1675	37.9464	35.8	0.23	4	85	48	34.118	224	212	cohE	130	235	WP_174772679.1	157
1676	37.9464	35.8	0.23	4	85	48	34.118	224	212	cohE	130	235	WP_131221239.1	157
1677	37.9464	35.8	0.23	4	85	48	34.118	224	212	cohE	130	235	WP_007052535.1	157
1678	40.1786	35.8	0.23	4	90	51	34.444	224	212	cohE	125	255	WP_107042150.1	172
1679	37.9464	35.8	0.23	4	85	48	34.118	224	212	cohE	130	235	WP_032683133.1	157
1680	37.9464	35.8	0.23	4	85	48	34.118	224	212	cohE	130	235	WP_118069189.1	157
1681	37.9464	35.8	0.23	4	85	48	34.118	224	212	cohE	130	235	WP_196022038.1	157
1682	37.9464	35.8	0.23	4	85	48	34.118	224	212	cohE	130	235	WP_115770062.1	157
1683	37.9464	35.8	0.24	4	85	47	35.294	224	212	cohE	130	239	WP_101625537.1	161
1684	37.9464	35.8	0.24	4	85	48	34.118	224	212	cohE	130	235	WP_065473181.1	157
1685	37.9464	35.8	0.24	4	85	48	34.118	224	212	cohE	130	235	WP_115784527.1	157
1686	37.9464	35.8	0.24	4	85	48	34.118	224	212	cohE	130	235	WP_101026481.1	157
1687	40.1786	35.8	0.24	4	90	51	34.444	224	212	cohE	125	261	WP_150394349.1	178
1688	64.7321	35.8	0.24	6	145	90	28.966	224	212	cohE	70	231	WP_052789257.1	98
1689	37.9464	35.8	0.24	4	85	47	35.294	224	212	cohE	130	232	WP_061085828.1	154
1690	37.9464	35.8	0.24	4	85	48	34.118	224	212	cohE	130	235	WP_100969941.1	157
1691	37.9464	35.8	0.24	4	85	48	34.118	224	212	cohE	130	235	WP_209153181.1	157
1692	37.9464	35.8	0.24	4	85	48	34.118	224	212	cohE	130	235	WP_109087708.1	157
1693	37.9464	35.8	0.24	4	85	48	34.118	224	212	cohE	130	235	WP_131298250.1	157
1694	37.9464	35.8	0.24	4	85	48	34.118	224	212	cohE	130	235	WP_029680272.1	157
1695	37.9464	35.8	0.25	4	85	48	34.118	224	212	cohE	130	235	WP_143723523.1	157
1696	37.9464	35.8	0.25	4	85	48	34.118	224	212	cohE	130	235	WP_012577217.1	157
1697	37.9464	35.8	0.25	4	85	48	34.118	224	212	cohE	130	235	WP_200408148.1	157
1698	37.9464	35.8	0.25	4	85	48	34.118	224	212	cohE	130	235	WP_101027868.1	157
1699	37.9464	35.8	0.25	4	85	48	34.118	224	212	cohE	130	235	WP_154049960.1	157
1700	37.9464	35.8	0.27	4	85	48	34.118	224	212	cohE	130	235	WP_032682534.1	157
1701	64.7321	35.4	0.29	6	145	91	28.276	224	212	cohE	70	231	WP_144181787.1	98
1702	37.9464	35.4	0.3	4	85	46	36.471	224	212	cohE	130	231	WP_099571331.1	153
1703	40.1786	35.8	0.3	4	90	51	34.444	224	212	cohE	125	261	WP_107043285.1	178
1704	37.9464	35.4	0.31	4	85	46	36.471	224	212	cohE	130	231	WP_144171345.1	153
1705	62.9464	35.4	0.31	8	141	81	31.206	224	208	cohE	73	205	WP_110417127.1	76
1706	40.1786	35.4	0.31	4	90	51	34.444	224	212	cohE	125	261	WP_043165300.1	178
1707	64.7321	35.4	0.32	6	145	91	28.276	224	212	cohE	70	231	WP_025221882.1	98
1708	37.9464	35.4	0.32	4	85	46	36.471	224	212	cohE	130	231	WP_080788710.1	153
1709	37.9464	35.4	0.32	4	85	46	36.471	224	212	cohE	130	231	WP_144165236.1	153
1710	64.7321	35.4	0.33	6	145	91	28.276	224	212	cohE	70	231	WP_106641117.1	98
1711	37.9464	35.4	0.33	4	85	47	35.294	224	212	cohE	130	236	WP_152357263.1	158
1712	37.9464	35.4	0.33	4	85	46	36.471	224	212	cohE	130	231	WP_026646204.1	153
1713	64.7321	35.4	0.33	6	145	91	28.276	224	212	cohE	70	231	WP_065505261.1	98
1714	64.7321	35.4	0.33	6	145	91	28.276	224	212	cohE	70	231	WP_115786133.1	98
1715	37.9464	35.4	0.34	4	85	47	35.294	224	212	cohE	130	246	WP_163146756.1	168
1716	37.9464	35.4	0.34	4	85	46	36.471	224	212	cohE	130	231	WP_195451676.1	153
1717	37.9464	35.4	0.34	4	85	46	36.471	224	212	cohE	130	231	WP_003834328.1	153
1718	37.9464	35.4	0.35	4	85	46	36.471	224	212	cohE	130	231	WP_033500482.1	153
1719	37.9464	35.4	0.36	4	85	46	36.471	224	212	cohE	130	231	WP_034522222.1	153
1720	64.7321	35.4	0.36	6	145	91	28.276	224	212	cohE	70	231	WP_101674055.1	98
1721	64.7321	35.4	0.36	6	145	91	28.276	224	212	cohE	70	231	WP_025299919.1	98
1722	37.9464	35.4	0.37	4	85	46	36.471	224	212	cohE	130	231	WP_033489047.1	153
1723	37.9464	35.4	0.37	4	85	46	36.471	224	212	cohE	130	238	WP_003839415.1	160
1724	37.9464	35.4	0.37	4	85	46	36.471	224	212	cohE	130	238	WP_206690276.1	160
1725	37.9464	35.4	0.37	4	85	46	36.471	224	212	cohE	130	238	WP_204311267.1	160
1726	37.9464	35.4	0.38	4	85	46	36.471	224	212	cohE	130	231	WP_039198951.1	153
1727	37.9464	35.4	0.38	4	85	47	35.294	224	212	cohE	130	236	WP_150354072.1	158
1728	37.9464	35	0.38	4	85	46	36.471	224	212	cohE	130	231	WP_003844815.1	153
1729	37.9464	35.4	0.38	4	85	46	36.471	224	212	cohE	130	238	WP_206690001.1	160
1730	37.9464	35	0.39	4	85	48	34.118	224	212	cohE	130	231	WP_065464975.1	153
1731	37.9464	35	0.4	4	85	46	36.471	224	212	cohE	130	238	WP_003841349.1	160
1732	37.9464	35	0.41	4	85	46	36.471	224	212	cohE	130	232	WP_004220644.1	154
1733	37.9464	35	0.41	4	85	46	36.471	224	212	cohE	130	231	WP_154304055.1	153
1734	37.9464	35	0.41	4	85	46	36.471	224	212	cohE	130	232	WP_117645321.1	154
1735	37.9464	35	0.42	4	85	46	36.471	224	212	cohE	130	232	WP_117675417.1	154
1736	37.9464	35	0.42	4	85	46	36.471	224	212	cohE	130	231	WP_034874044.1	153
1737	37.9464	35	0.42	4	85	46	36.471	224	212	cohE	130	231	WP_137653153.1	153
1738	37.9464	35	0.43	4	85	46	36.471	224	212	cohE	130	251	WP_003810781.1	173
1739	37.9464	35	0.45	4	85	46	36.471	224	212	cohE	130	251	WP_052252694.1	173
1740	37.9464	35	0.45	4	85	48	34.118	224	212	cohE	130	231	WP_094637184.1	153
1741	40.1786	35	0.47	4	90	51	34.444	224	212	cohE	125	230	WP_033521323.1	147
1742	73.2143	35	0.47	8	164	100	27.439	224	212	cohE	54	242	WP_081870403.1	93
1743	37.9464	35	0.48	4	85	48	34.118	224	212	cohE	130	231	WP_072725279.1	153
1744	37.9464	34.7	0.52	4	85	48	34.118	224	212	cohE	130	228	WP_204388413.1	150
1745	37.9464	34.7	0.53	4	85	48	34.118	224	212	cohE	130	228	WP_204465093.1	150
1746	37.9464	34.7	0.54	4	85	48	34.118	224	212	cohE	130	228	WP_033509753.1	150
1747	37.9464	34.7	0.54	4	85	48	34.118	224	212	cohE	130	228	WP_033507593.1	150
1748	37.9464	34.7	0.55	4	85	47	35.294	224	212	cohE	130	234	WP_033495103.1	156
1749	37.9464	34.7	0.55	4	85	48	34.118	224	212	cohE	130	228	WP_204390187.1	150
1750	37.9464	34.7	0.56	4	85	48	34.118	224	212	cohE	130	228	WP_129237001.1	150
1751	37.9464	34.7	0.57	4	85	48	34.118	224	212	cohE	130	228	WP_043168497.1	150
1752	37.9464	34.7	0.58	4	85	48	34.118	224	212	cohE	130	235	WP_131220910.1	157
1753	37.9464	34.7	0.58	4	85	48	34.118	224	212	cohE	130	253	WP_201736557.1	175
1754	37.9464	34.7	0.6	4	85	46	36.471	224	212	cohE	130	231	WP_152026419.1	153
1755	73.2143	34.7	0.61	8	164	100	27.439	224	212	cohE	54	274	WP_198181387.1	125
1756	37.9464	34.7	0.67	4	85	47	35.294	224	212	cohE	130	268	WP_204467224.1	190
1757	38.3929	34.7	0.69	6	86	44	37.209	224	212	cohE	130	249	WP_193786717.1	171
1758	73.2143	34.3	0.77	8	164	100	27.439	224	212	cohE	54	242	WP_082066341.1	93
1759	73.2143	34.3	0.87	8	164	100	27.439	224	212	cohE	54	242	WP_110445200.1	93
1760	38.3929	33.9	1	6	86	44	37.209	224	208	cohE	125	226	WP_121913764.1	149
1761	37.9464	33.9	1.1	4	85	48	34.118	224	212	cohE	130	229	WP_033515781.1	151
1762	37.9464	33.9	1.2	4	85	48	34.118	224	212	cohE	130	230	WP_125979507.1	152
1763	38.3929	33.5	1.2	6	86	44	37.209	224	208	cohE	125	213	WP_198208192.1	136
1764	38.3929	33.5	1.2	6	86	44	37.209	224	208	cohE	125	213	WP_198191089.1	136
1765	62.5	33.5	1.2	7	140	84	30	224	208	cohE	73	205	WP_198203920.1	76
1766	38.3929	33.5	1.2	6	86	44	37.209	224	208	cohE	125	205	WP_110412834.1	128
1767	38.3929	33.5	1.3	6	86	44	37.209	224	208	cohE	125	205	WP_198218308.1	128
1768	37.9464	33.9	1.3	4	85	48	34.118	224	212	cohE	130	274	WP_033489830.1	196
1769	38.3929	33.5	1.3	6	86	44	37.209	224	208	cohE	125	213	WP_110425606.1	136
1770	37.9464	33.5	1.5	4	85	48	34.118	224	212	cohE	130	243	WP_015450127.1	165
1771	37.9464	33.5	1.6	4	85	48	34.118	224	212	cohE	130	260	WP_168973218.1	182
1772	37.9464	33.5	1.6	4	85	48	34.118	224	212	cohE	130	243	WP_101451963.1	165
1773	37.9464	33.5	1.6	4	85	48	34.118	224	212	cohE	130	243	WP_152354868.1	165
1774	37.9464	33.1	1.7	4	85	48	34.118	224	212	cohE	130	225	WP_205827747.1	147
1775	37.9464	33.1	1.8	4	85	48	34.118	224	212	cohE	130	260	WP_051616679.1	182
1776	37.9464	33.1	1.8	4	85	48	34.118	224	212	cohE	130	243	WP_033505082.1	165
1777	37.9464	33.1	1.8	4	85	48	34.118	224	212	cohE	130	220	WP_044084815.1	142
1778	41.0714	33.1	2	8	92	44	38.043	224	212	cohE	125	254	WP_081709260.1	172
1779	40.625	33.1	2.1	7	91	47	36.264	224	212	cohE	125	254	WP_121914053.1	172
1780	40.625	32	4	7	91	47	36.264	224	212	cohE	125	216	WP_198200982.1	134
1781	38.3929	32	4.3	6	86	45	36.047	224	208	cohE	125	205	WP_144085567.1	128
1782	16.9643	32	4.4	0	38	28	26.316	224	184	cohE	147	83	WP_195451377.1	46
1783	40.625	32	4.4	7	91	47	36.264	224	212	cohE	125	216	WP_045924302.1	134
1784	40.625	32	4.5	7	91	47	36.264	224	212	cohE	125	216	WP_101432258.1	134
1785	16.9643	32	4.5	0	38	28	26.316	224	184	cohE	147	86	WP_206690257.1	49
1786	38.3929	32	4.6	6	86	45	36.047	224	208	cohE	125	205	WP_198189679.1	128
1787	62.5	32	4.8	7	140	85	29.286	224	208	cohE	73	205	WP_044091013.1	76
1788	38.3929	31.6	5.7	5	86	47	33.721	224	208	cohE	125	205	WP_198177560.1	128
1789	22.7679	31.2	7	1	51	36	25.49	224	184	cohE	136	83	WP_039197509.1	33
1790	40.1786	31.2	8.2	5	90	50	34.444	224	212	cohE	125	218	WP_045936049.1	136
1791	40.625	31.2	8.3	7	91	47	36.264	224	212	cohE	125	218	WP_029677919.1	136
1792	16.9643	31.2	8.4	0	38	28	26.316	224	184	cohE	147	86	WP_205831919.1	49
1793	37.9464	30.8	9	4	85	48	34.118	224	208	cohE	125	205	WP_198179493.1	128
1794	38.3929	30.8	9.5	5	86	47	33.721	224	208	cohE	125	205	WP_198219976.1	128
1795	40.625	30.8	9.7	6	91	49	34.066	224	212	cohE	125	218	WP_154313432.1	136
1796	73.7705	32.3	0.19	0	45	27	40	61	54	csrA	10	370	WP_151916927.1	326
1797	75.4098	30.4	0.9	0	46	29	36.957	61	54	csrA	9	370	WP_033514702.1	325
1798	75.4098	30	1.2	0	46	28	39.13	61	54	csrA	9	370	WP_024462965.1	325
1799	73.7705	29.6	1.6	0	45	28	37.778	61	54	csrA	10	370	WP_195451719.1	326
1800	73.7705	29.6	1.6	0	45	28	37.778	61	54	csrA	10	370	WP_034518259.1	326
1801	73.7705	29.6	1.6	0	45	28	37.778	61	54	csrA	10	370	WP_065467042.1	326
1802	73.7705	29.6	1.6	0	45	28	37.778	61	54	csrA	10	370	WP_012902113.1	326
1803	73.7705	29.6	1.6	0	45	28	37.778	61	54	csrA	10	370	WP_080822275.1	326
1804	73.7705	29.6	1.6	0	45	28	37.778	61	54	csrA	10	370	WP_209057566.1	326
1805	73.7705	29.6	1.6	0	45	28	37.778	61	54	csrA	10	370	WP_196335003.1	326
1806	73.7705	29.6	1.6	0	45	28	37.778	61	54	csrA	10	370	WP_003840332.1	326
1807	73.7705	29.6	1.6	0	45	28	37.778	61	54	csrA	10	370	WP_196336806.1	326
1808	73.7705	29.6	1.7	0	45	28	37.778	61	54	csrA	10	370	WP_196339250.1	326
1809	73.7705	29.3	1.7	0	45	28	37.778	61	54	csrA	10	370	WP_196330335.1	326
1810	73.7705	29.3	1.7	0	45	28	37.778	61	54	csrA	10	370	WP_196321271.1	326
1811	73.7705	29.3	1.8	0	45	28	37.778	61	54	csrA	10	370	WP_163194219.1	326
1812	73.7705	29.3	1.8	0	45	28	37.778	61	54	csrA	10	370	WP_003841901.1	326
1813	75.4098	29.3	1.9	0	46	27	41.304	61	54	csrA	9	371	WP_163226841.1	326
1814	75.4098	29.3	2.3	0	46	27	41.304	61	54	csrA	9	370	WP_072726689.1	325
1815	73.7705	28.9	2.8	0	45	29	35.556	61	54	csrA	10	370	WP_117319955.1	326
1816	73.7705	28.5	3.4	0	45	28	37.778	61	54	csrA	10	370	WP_034875310.1	326
1817	73.7705	28.5	3.5	0	45	28	37.778	61	54	csrA	10	370	WP_137656778.1	326
1818	73.7705	28.5	3.5	0	45	28	37.778	61	54	csrA	10	370	WP_137652309.1	326
1819	73.7705	28.5	3.8	0	45	29	35.556	61	54	csrA	10	370	WP_026645855.1	326
1820	75.4098	28.5	3.9	0	46	27	41.304	61	54	csrA	9	370	WP_094636298.1	325
1821	73.7705	28.5	3.9	0	45	29	35.556	61	54	csrA	10	370	WP_101626223.1	326
1822	73.7705	28.5	4	0	45	29	35.556	61	54	csrA	10	370	WP_033890987.1	326
1823	73.7705	28.5	4.1	0	45	29	35.556	61	54	csrA	10	370	WP_195545887.1	326
1824	73.7705	28.5	4.1	0	45	29	35.556	61	54	csrA	10	370	WP_038444413.1	326
1825	73.7705	28.5	4.1	0	45	29	35.556	61	54	csrA	10	370	WP_003809471.1	326
1826	73.7705	28.5	4.1	0	45	29	35.556	61	54	csrA	10	370	WP_085382469.1	326
1827	73.7705	28.5	4.1	0	45	29	35.556	61	54	csrA	10	370	WP_151907364.1	326
1828	73.7705	28.5	4.2	0	45	29	35.556	61	54	csrA	10	370	WP_085379488.1	326
1829	73.7705	28.5	4.2	0	45	29	35.556	61	54	csrA	10	370	WP_035011089.1	326
1830	73.7705	28.5	4.2	0	45	29	35.556	61	54	csrA	10	370	WP_070122536.1	326
1831	73.7705	28.5	4.2	0	45	29	35.556	61	54	csrA	10	370	WP_085408306.1	326
1832	73.7705	28.5	4.2	0	45	29	35.556	61	54	csrA	10	370	WP_195526828.1	326
1833	73.7705	28.5	4.3	0	45	29	35.556	61	54	csrA	10	370	WP_152209571.1	326
1834	73.7705	28.5	4.3	0	45	29	35.556	61	54	csrA	10	370	WP_198051264.1	326
1835	75.4098	28.5	4.3	0	46	29	36.957	61	54	csrA	9	370	WP_003826478.1	325
1836	73.7705	28.5	4.3	0	45	29	35.556	61	54	csrA	10	370	WP_195422542.1	326
1837	75.4098	28.5	4.3	0	46	28	39.13	61	54	csrA	9	370	WP_014760155.1	325
1838	73.7705	28.5	4.4	0	45	29	35.556	61	54	csrA	10	370	WP_085381784.1	326
1839	73.7705	28.5	4.4	0	45	29	35.556	61	54	csrA	10	370	WP_011743127.1	326
1840	73.7705	28.5	4.4	0	45	29	35.556	61	54	csrA	10	370	WP_107646175.1	326
1841	73.7705	28.5	4.4	0	45	29	35.556	61	54	csrA	10	370	WP_130081944.1	326
1842	73.7705	28.5	4.4	0	45	29	35.556	61	54	csrA	10	370	WP_195411583.1	326
1843	73.7705	28.1	4.6	0	45	29	35.556	61	54	csrA	10	370	WP_195229533.1	326
1844	75.4098	28.1	4.7	0	46	29	36.957	61	54	csrA	9	370	WP_045919758.1	325
1845	73.7705	28.1	4.7	0	45	29	35.556	61	54	csrA	10	370	WP_055680597.1	326
1846	73.7705	28.1	4.7	0	45	29	35.556	61	54	csrA	10	370	WP_117759507.1	326
1847	73.7705	28.1	4.7	0	45	29	35.556	61	54	csrA	10	370	WP_204441540.1	326
1848	73.7705	28.1	4.7	0	45	29	35.556	61	54	csrA	10	370	WP_055308670.1	326
1849	73.7705	28.1	4.7	0	45	29	35.556	61	54	csrA	10	370	WP_195228895.1	326
1850	75.4098	28.1	4.8	0	46	29	36.957	61	54	csrA	9	370	WP_124880009.1	325
1851	73.7705	28.1	4.9	0	45	29	35.556	61	54	csrA	10	370	WP_100494100.1	326
1852	75.4098	28.1	5.7	0	46	28	39.13	61	54	csrA	9	370	WP_169079723.1	325
1853	75.4098	27.7	6.8	0	46	29	36.957	61	54	csrA	9	370	WP_204387654.1	325
1854	75.4098	27.7	6.9	0	46	29	36.957	61	54	csrA	9	370	WP_204386634.1	325
1855	75.4098	27.7	6.9	0	46	29	36.957	61	54	csrA	9	370	WP_204464161.1	325
1856	75.4098	27.7	7	0	46	29	36.957	61	54	csrA	9	370	WP_043168957.1	325
1857	73.7705	27.7	7.3	0	45	28	37.778	61	54	csrA	10	370	WP_095615180.1	326
1858	75.4098	27.7	7.5	0	46	29	36.957	61	54	csrA	9	370	WP_080789359.1	325
1859	75.4098	27.7	7.6	0	46	29	36.957	61	54	csrA	9	370	WP_039197923.1	325
1860	75.4098	27.7	7.7	0	46	29	36.957	61	54	csrA	9	370	WP_144090636.1	325
1861	75.4098	27.7	7.7	0	46	29	36.957	61	54	csrA	9	370	WP_154303802.1	325
1862	75.4098	27.7	7.8	0	46	29	36.957	61	54	csrA	9	370	WP_033501208.1	325
1863	75.4098	27.7	8	0	46	29	36.957	61	54	csrA	9	370	WP_033510190.1	325
1864	75.4098	27.7	8	0	46	29	36.957	61	54	csrA	9	370	WP_144166095.1	325
1865	75.4098	27.7	8.3	0	46	29	36.957	61	54	csrA	9	370	WP_099570645.1	325
1866	75.4098	27.7	8.3	0	46	29	36.957	61	54	csrA	9	370	WP_099595779.1	325
1867	75.4098	27.7	8.3	0	46	29	36.957	61	54	csrA	9	370	WP_154035440.1	325
1868	75.4098	27.3	8.8	0	46	29	36.957	61	54	csrA	9	370	WP_152233587.1	325
1869	75.4098	27.3	8.9	0	46	29	36.957	61	54	csrA	9	370	WP_003835100.1	325
1870	75.4098	27.3	8.9	0	46	29	36.957	61	54	csrA	9	370	WP_195223729.1	325
1871	75.4098	27.3	9	0	46	29	36.957	61	54	csrA	9	370	WP_195523844.1	325
1872	75.4098	27.3	9.1	0	46	29	36.957	61	54	csrA	9	370	WP_195942741.1	325
1873	75.4098	27.3	9.1	0	46	29	36.957	61	54	csrA	9	370	WP_152026593.1	325
1874	75.4098	27.3	9.2	0	46	29	36.957	61	54	csrA	9	370	WP_117659037.1	325
1875	75.4098	27.3	9.3	0	46	30	34.783	61	54	csrA	9	370	WP_204468103.1	325
1876	77.0492	27.3	9.4	0	47	34	27.66	61	61	csrA	15	332	WP_125963092.1	286
1877	73.7705	27.3	9.5	0	45	29	35.556	61	54	csrA	10	370	WP_129897530.1	326
1878	75.4098	27.3	9.8	0	46	29	36.957	61	54	csrA	9	370	WP_065440032.1	325
1879	75.4098	27.3	9.9	0	46	29	36.957	61	54	csrA	9	370	WP_034880595.1	325
1916	18.1992	49.7	2.39e-06	2	95	58	31.579	522	405	cydA	317	95	WP_198188312.1	2
1917	14.3678	42.4	0.000584	1	75	53	26.667	522	210	cydA	136	73	WP_007054894.1	1
1918	10.3448	35.8	1.2	1	54	36	31.481	522	478	cydA	426	386	WP_022859813.1	333
1919	12.6437	35.8	1.5	2	66	41	34.848	522	479	cydA	415	429	WP_163197030.1	365
1920	9.96169	34.3	3.9	1	52	33	34.615	522	479	cydA	429	434	WP_126029961.1	383
1921	9.96169	33.9	4.7	1	52	33	34.615	522	479	cydA	429	426	WP_093960626.1	375
1922	9.96169	33.9	5.3	1	52	33	34.615	522	479	cydA	429	419	WP_150381617.1	368
1923	9.96169	33.9	5.4	1	52	33	34.615	522	479	cydA	429	436	WP_094661629.1	385
1924	15.5172	33.9	5.5	2	81	56	24.691	522	117	cydA	42	185	WP_163229392.1	105
1925	9.96169	33.9	5.6	1	52	33	34.615	522	479	cydA	429	439	WP_140555905.1	388
1926	51.341	33.9	6.2	10	268	162	22.761	522	335	cydA	92	460	WP_003842473.1	214
1927	51.341	33.9	6.4	10	268	162	22.761	522	335	cydA	92	460	WP_163193401.1	214
1928	8.04598	33.9	6.7	0	42	27	35.714	522	492	cydA	451	827	WP_033497074.1	786
1929	8.04598	33.5	6.8	0	42	27	35.714	522	492	cydA	451	827	WP_110444717.1	786
1930	8.42912	32	9.5	0	44	30	31.818	522	131	cydA	88	59	WP_100218405.1	16
1931	41.5709	32.7	9.8	9	217	131	21.659	522	477	cydA	286	256	WP_117612233.1	54
1972	23.7467	32.3	9.2	1	90	64	23.333	379	117	cydB	33	148	WP_165778671.1	59
1973	54.0541	26.9	4.3	0	20	9	55	37	30	cydX	11	245	WP_026650418.1	226
1974	51.3514	26.9	4.5	0	19	7	63.158	37	36	cydX	18	687	WP_015512160.1	669
1975	51.3514	26.9	4.5	0	19	7	63.158	37	36	cydX	18	687	WP_202574437.1	669
1976	51.3514	26.9	4.5	0	19	7	63.158	37	36	cydX	18	687	WP_131263315.1	669
1977	51.3514	26.9	4.5	0	19	7	63.158	37	36	cydX	18	687	WP_209153158.1	669
1978	51.3514	26.9	4.5	0	19	7	63.158	37	36	cydX	18	687	WP_118214221.1	669
1979	51.3514	26.9	4.5	0	19	7	63.158	37	36	cydX	18	687	WP_071475338.1	669
1980	51.3514	26.9	4.5	0	19	7	63.158	37	36	cydX	18	687	WP_109087769.1	669
1981	51.3514	26.9	4.5	0	19	7	63.158	37	36	cydX	18	687	WP_196021723.1	669
1982	51.3514	26.9	4.5	0	19	7	63.158	37	36	cydX	18	687	WP_115791014.1	669
1983	51.3514	26.9	4.5	0	19	7	63.158	37	36	cydX	18	687	WP_029679501.1	669
1984	51.3514	26.9	4.5	0	19	7	63.158	37	36	cydX	18	687	WP_200408100.1	669
1985	51.3514	26.9	4.5	0	19	7	63.158	37	36	cydX	18	687	WP_118068785.1	669
1986	51.3514	26.9	4.5	0	19	7	63.158	37	36	cydX	18	687	WP_195261406.1	669
1987	51.3514	26.9	4.5	0	19	7	63.158	37	36	cydX	18	687	WP_032684911.1	669
1988	51.3514	26.9	4.5	0	19	7	63.158	37	36	cydX	18	687	WP_101027794.1	669
1989	51.3514	26.9	4.5	0	19	7	63.158	37	36	cydX	18	687	WP_101014500.1	669
1990	51.3514	26.9	4.5	0	19	7	63.158	37	36	cydX	18	687	WP_032738813.1	669
1991	54.0541	26.9	5	0	20	9	55	37	30	cydX	11	256	WP_205827880.1	237
1992	54.0541	26.6	7.2	0	20	10	50	37	30	cydX	11	256	WP_051616579.1	237
1993	54.0541	26.6	7.2	0	20	10	50	37	30	cydX	11	256	WP_101452358.1	237
1994	54.0541	26.6	7.3	0	20	10	50	37	30	cydX	11	245	WP_026502250.1	226
1995	54.0541	26.6	7.3	0	20	10	50	37	30	cydX	11	245	WP_033520390.1	226
1996	54.0541	26.6	7.3	0	20	10	50	37	30	cydX	11	256	WP_029575979.1	237
1997	54.0541	26.6	7.3	0	20	10	50	37	30	cydX	11	256	WP_205827634.1	237
1998	54.0541	26.6	7.5	0	20	10	50	37	30	cydX	11	256	WP_044098575.1	237
2251	35.1648	41.2	0.008	3	96	60	31.25	273	100	dapB	9	99	WP_125968264.1	6
2252	24.1758	36.2	0.3	2	66	43	31.818	273	74	dapB	9	69	WP_022859090.1	6
2253	36.63	35.4	0.52	3	100	64	30	273	100	dapB	5	99	WP_204469728.1	2
2254	24.1758	35.4	0.53	2	66	42	33.333	273	74	dapB	9	69	WP_109057700.1	6
2255	24.1758	35	0.76	2	66	43	31.818	273	74	dapB	9	69	WP_169172018.1	6
2256	35.1648	35	0.8	3	96	63	28.125	273	100	dapB	9	99	WP_095614031.1	6
2257	42.1245	34.7	1.2	4	115	75	26.957	273	119	dapB	9	115	WP_155587960.1	6
2258	41.7582	32.3	5.4	4	114	74	27.193	273	118	dapB	9	114	WP_099721578.1	6
2259	41.7582	32.3	6	4	114	74	27.193	273	118	dapB	9	114	WP_024540545.1	6
2260	35.1648	32.3	6.4	3	96	64	27.083	273	100	dapB	9	99	WP_101670870.1	6
2261	31.8681	32.3	6.5	1	87	53	31.034	273	133	dapB	54	403	WP_181989983.1	317
2262	31.8681	32.3	6.5	1	87	53	31.034	273	133	dapB	54	403	WP_172620207.1	317
2263	31.8681	32.3	6.7	1	87	53	31.034	273	133	dapB	54	403	WP_195524708.1	317
2264	31.8681	32.3	6.8	1	87	53	31.034	273	133	dapB	54	403	WP_182424811.1	317
2265	35.1648	32	6.8	3	96	64	27.083	273	100	dapB	9	99	WP_026645108.1	6
2266	31.8681	32.3	6.8	1	87	53	31.034	273	133	dapB	54	403	WP_195525341.1	317
2267	24.1758	32	6.9	2	66	43	31.818	273	74	dapB	9	69	WP_052825638.1	6
2268	31.8681	32.3	6.9	1	87	53	31.034	273	133	dapB	54	403	WP_172678217.1	317
2269	31.8681	32.3	6.9	1	87	53	31.034	273	133	dapB	54	403	WP_173401861.1	317
2270	31.8681	32.3	6.9	1	87	53	31.034	273	133	dapB	54	403	WP_176728233.1	317
2271	31.8681	32.3	6.9	1	87	53	31.034	273	133	dapB	54	403	WP_195546086.1	317
2272	31.8681	32.3	7	1	87	53	31.034	273	133	dapB	54	403	WP_182304268.1	317
2273	31.8681	32.3	7	1	87	53	31.034	273	133	dapB	54	403	WP_195537260.1	317
2274	31.8681	32.3	7	1	87	53	31.034	273	133	dapB	54	403	WP_171025007.1	317
2275	31.8681	32.3	7.1	1	87	53	31.034	273	133	dapB	54	403	WP_179141946.1	317
2276	31.8681	32.3	7.1	1	87	53	31.034	273	133	dapB	54	403	WP_181975674.1	317
2277	31.8681	32.3	7.1	1	87	53	31.034	273	133	dapB	54	403	WP_195248130.1	317
2278	31.8681	32.3	7.1	1	87	53	31.034	273	133	dapB	54	403	WP_188015637.1	317
2279	31.8681	32.3	7.1	1	87	53	31.034	273	133	dapB	54	403	WP_172790524.1	317
2280	31.8681	32.3	7.2	1	87	53	31.034	273	133	dapB	54	403	WP_181971715.1	317
2281	31.8681	32.3	7.2	1	87	53	31.034	273	133	dapB	54	403	WP_172677568.1	317
2282	31.8681	32.3	7.3	1	87	53	31.034	273	133	dapB	54	403	WP_181971607.1	317
2283	24.1758	32	7.3	2	66	43	31.818	273	74	dapB	9	69	WP_004217579.1	6
2284	24.1758	32	7.3	2	66	43	31.818	273	74	dapB	9	69	WP_014697944.1	6
2285	31.8681	32.3	7.3	1	87	53	31.034	273	133	dapB	54	403	WP_179142491.1	317
2286	31.8681	32.3	7.4	1	87	53	31.034	273	133	dapB	54	403	WP_181989755.1	317
2287	31.8681	32.3	7.5	1	87	53	31.034	273	133	dapB	54	403	WP_195613168.1	317
2288	31.8681	32.3	7.6	1	87	53	31.034	273	133	dapB	54	403	WP_179140674.1	317
2289	31.8681	32.3	7.7	1	87	53	31.034	273	133	dapB	54	403	WP_195411665.1	317
2290	31.8681	32	8.6	1	87	53	31.034	273	133	dapB	54	403	WP_179129888.1	317
2291	31.8681	32	9.1	1	87	53	31.034	273	133	dapB	54	403	WP_182300867.1	317
2293	32.4818	42.4	0.002	3	89	42	30.337	274	205	dapD	126	158	WP_101626509.1	81
2294	32.4818	41.6	0.004	3	89	41	31.461	274	205	dapD	126	158	WP_152359085.1	81
2295	51.4599	42	0.004	6	141	92	26.241	274	218	dapD	81	278	WP_022859605.1	147
2296	32.4818	40	0.013	3	89	43	29.213	274	205	dapD	126	158	WP_109057799.1	81
2297	32.4818	38.9	0.026	3	89	43	29.213	274	205	dapD	126	158	WP_081891903.1	81
2298	42.3358	38.1	0.056	5	116	52	27.586	274	221	dapD	126	187	WP_125968007.1	84
2299	41.2409	37.7	0.085	5	113	65	27.434	274	205	dapD	99	161	WP_033495564.1	60
2300	37.9562	37.4	0.096	2	104	67	29.808	274	241	dapD	138	149	WP_150395297.1	52
2301	50.7299	37.7	0.1	6	139	89	27.338	274	218	dapD	83	287	WP_033520448.1	158
2302	50	37.7	0.11	6	137	88	27.007	274	217	dapD	84	268	WP_204466954.1	141
2303	41.2409	37	0.13	5	113	65	27.434	274	205	dapD	99	161	WP_034254686.1	60
2304	20.8029	34.3	0.16	1	57	23	33.333	274	234	dapD	178	62	WP_204465693.1	21
2305	38.6861	36.2	0.22	5	106	55	32.075	274	202	dapD	103	185	WP_125968085.1	91
2306	62.7737	35	0.42	8	172	96	24.419	274	219	dapD	60	173	WP_179133854.1	24
2307	45.2555	34.3	0.83	5	124	55	30.645	274	210	dapD	101	174	WP_024464182.1	68
2308	43.4307	33.9	1.3	5	119	67	29.412	274	215	dapD	103	147	WP_094725176.1	40
2309	43.4307	33.9	1.4	5	119	67	29.412	274	215	dapD	103	174	WP_072725416.1	67
2310	37.9562	33.5	1.8	3	104	55	25	274	205	dapD	125	189	WP_198216449.1	86
2311	36.8613	33.9	1.9	3	101	66	28.713	274	228	dapD	132	456	WP_100512228.1	358
2312	12.4088	32.7	2.1	0	34	21	38.235	274	202	dapD	169	134	WP_100513326.1	101
2313	31.7518	33.1	2.4	4	87	56	28.736	274	219	dapD	135	173	WP_196330620.1	91
2314	32.8467	33.1	2.6	2	90	50	30	274	208	dapD	128	276	WP_033513666.1	191
2315	19.3431	32.3	3	2	53	29	33.962	274	229	dapD	177	147	WP_158217236.1	101
2316	28.8321	32	4.4	1	79	46	26.582	274	215	dapD	137	91	WP_205730700.1	25
2317	22.9927	32.3	4.5	1	63	35	31.746	274	211	dapD	149	193	WP_163227326.1	139
2318	47.8102	32	5.2	7	131	61	32.061	274	205	dapD	91	154	WP_033518626.1	36
2319	47.8102	31.6	6.6	7	131	61	32.061	274	205	dapD	91	154	WP_049185291.1	36
2320	37.9562	31.6	7	3	104	56	24.038	274	205	dapD	125	189	WP_110416818.1	86
2321	12.4088	31.6	7.3	0	34	19	44.118	274	205	dapD	172	175	WP_207759978.1	142
2322	12.4088	31.6	7.4	0	34	19	44.118	274	205	dapD	172	175	WP_204314867.1	142
2323	12.4088	31.6	7.7	0	34	22	35.294	274	211	dapD	178	125	WP_204387426.1	92
2324	12.4088	31.6	7.9	0	34	19	44.118	274	205	dapD	172	175	WP_100496672.1	142
2325	12.4088	31.6	7.9	0	34	19	44.118	274	205	dapD	172	175	WP_125979144.1	142
2326	37.9562	32	8.3	4	104	63	29.808	274	229	dapD	132	457	WP_071478425.1	358
2327	12.4088	31.6	8.3	0	34	19	44.118	274	205	dapD	172	175	WP_191997383.1	142
2328	37.9562	32	8.5	4	104	63	29.808	274	229	dapD	132	457	WP_174774010.1	358
2329	37.9562	32	8.5	4	104	63	29.808	274	229	dapD	132	457	WP_143723248.1	358
2330	12.4088	31.6	8.6	0	34	19	44.118	274	205	dapD	172	175	WP_109057304.1	142
2331	37.9562	32	8.6	4	104	63	29.808	274	229	dapD	132	457	WP_206648546.1	358
2332	37.9562	32	8.7	4	104	63	29.808	274	229	dapD	132	457	WP_174772990.1	358
2333	37.9562	32	8.7	4	104	63	29.808	274	229	dapD	132	457	WP_143724768.1	358
2334	37.9562	32	8.8	4	104	63	29.808	274	229	dapD	132	457	WP_154050622.1	358
2335	37.9562	31.6	8.8	3	104	56	24.038	274	205	dapD	125	189	WP_198191505.1	86
2336	37.9562	32	8.8	4	104	63	29.808	274	229	dapD	132	457	WP_065436657.1	358
2337	12.4088	31.6	8.9	0	34	19	44.118	274	205	dapD	172	175	WP_100494388.1	142
2338	12.4088	31.6	8.9	0	34	19	44.118	274	205	dapD	172	175	WP_051917251.1	142
2339	37.9562	32	9	4	104	63	29.808	274	229	dapD	132	457	WP_060621294.1	358
2340	17.8832	31.6	9	2	49	28	32.653	274	68	dapD	20	123	WP_190973655.1	80
2341	12.4088	31.6	9.1	0	34	19	44.118	274	205	dapD	172	179	WP_191996812.1	146
2342	12.4088	31.6	9.1	0	34	19	44.118	274	205	dapD	172	175	WP_193316239.1	142
2343	37.9562	32	9.3	4	104	63	29.808	274	229	dapD	132	457	WP_144098585.1	358
2344	12.4088	31.2	9.3	0	34	19	44.118	274	205	dapD	172	175	WP_205832573.1	142
2345	37.9562	32	9.4	4	104	63	29.808	274	229	dapD	132	457	WP_136501091.1	358
2346	37.9562	32	9.6	4	104	63	29.808	274	229	dapD	132	457	WP_154536097.1	358
2347	63.8686	31.2	9.6	7	175	81	26.286	274	205	dapD	76	183	WP_186289820.1	12
2348	63.8686	31.2	9.9	7	175	81	26.286	274	205	dapD	76	183	WP_052128182.1	12
2666	32.8467	33.5	2.6	3	90	55	30	274	247	dapF	162	213	WP_026502855.1	128
2667	28.1022	32	6.7	1	77	48	31.169	274	147	dapF	71	132	WP_151916688.1	61
2827	47.1503	39.7	0.005	1	91	63	29.67	193	168	dcd	79	122	WP_196340150.1	32
2828	35.2332	37.4	0.037	1	68	41	38.235	193	141	dcd	75	110	WP_034530005.1	43
2829	35.2332	37.4	0.039	1	68	41	38.235	193	141	dcd	75	110	WP_163196172.1	43
2830	35.2332	37.4	0.042	1	68	41	38.235	193	141	dcd	75	110	WP_101622852.1	43
2831	35.2332	36.2	0.096	1	68	41	38.235	193	141	dcd	75	110	WP_055426609.1	43
2832	60.1036	36.6	0.096	2	116	73	28.448	193	190	dcd	83	116	WP_169173257.1	3
2833	61.1399	36.6	0.097	2	118	79	24.576	193	192	dcd	83	166	WP_168973226.1	51
2834	35.2332	35.4	0.19	1	68	41	38.235	193	141	dcd	75	110	WP_150382463.1	43
2835	35.2332	35.4	0.19	1	68	41	38.235	193	141	dcd	75	110	WP_107040444.1	43
2836	35.2332	34.3	0.38	1	68	42	36.765	193	141	dcd	75	110	WP_043163870.1	43
2837	35.2332	34.3	0.39	1	68	42	36.765	193	141	dcd	75	110	WP_107043520.1	43
2838	32.1244	33.9	0.55	1	62	36	40.323	193	141	dcd	81	106	WP_094693026.1	45
2839	35.2332	33.1	1.1	1	68	44	33.824	193	141	dcd	75	107	WP_033518081.1	40
2840	48.7047	32.7	1.5	1	94	67	26.596	193	172	dcd	79	135	WP_209107286.1	44
2841	35.7513	32	2.2	2	69	43	31.884	193	164	dcd	97	132	WP_152356326.1	67
2842	31.0881	32	2.5	1	60	36	38.333	193	141	dcd	83	107	WP_022859124.1	48
2843	35.2332	31.6	3.1	1	68	43	35.294	193	141	dcd	75	110	WP_169079298.1	43
2844	35.2332	31.6	3.5	1	68	42	36.765	193	141	dcd	75	107	WP_034252741.1	40
2845	35.2332	31.6	3.5	1	68	43	35.294	193	141	dcd	75	110	WP_045919896.1	43
2846	35.2332	31.6	3.6	1	68	43	35.294	193	141	dcd	75	110	WP_033508199.1	43
2847	35.2332	31.6	3.7	1	68	43	35.294	193	141	dcd	75	110	WP_107315394.1	43
2848	35.2332	31.6	3.7	1	68	43	35.294	193	141	dcd	75	107	WP_169275514.1	40
2849	35.2332	31.2	4.2	1	68	43	35.294	193	141	dcd	75	110	WP_033522955.1	43
2850	31.0881	31.2	4.6	1	60	36	38.333	193	141	dcd	83	111	WP_113853160.1	52
2851	33.1606	31.2	4.6	1	64	39	37.5	193	141	dcd	79	106	WP_126030263.1	43
2852	47.1503	31.6	5.8	4	91	48	30.769	193	183	dcd	100	374	WP_198181280.1	292
2853	47.1503	31.6	6	4	91	48	30.769	193	183	dcd	100	374	WP_033491661.1	292
2854	47.1503	31.6	6	4	91	48	30.769	193	183	dcd	100	374	WP_033498689.1	292
2855	47.1503	31.6	6	4	91	48	30.769	193	183	dcd	100	374	WP_110444509.1	292
2856	47.1503	31.6	6.4	4	91	48	30.769	193	183	dcd	100	374	WP_045921066.1	292
2857	41.4508	30.4	7.4	2	80	45	32.5	193	141	dcd	63	106	WP_044086355.1	35
2858	35.2332	30.4	7.6	1	68	43	35.294	193	141	dcd	75	107	WP_026502590.1	40
2859	35.2332	30.4	8.5	1	68	43	35.294	193	141	dcd	75	107	WP_015450274.1	40
2860	35.2332	30.4	8.7	1	68	43	35.294	193	141	dcd	75	107	WP_152354772.1	40
2861	35.2332	30.4	9.3	1	68	43	35.294	193	141	dcd	75	107	WP_101452045.1	40
2862	35.2332	30	10	1	68	43	35.294	193	141	dcd	75	107	WP_033505312.1	40
2863	68.8889	46.6	1.09e-05	1	93	57	32.258	135	92	dicA	6	93	WP_126656949.1	1
2864	60.7407	43.9	0.000124	1	82	56	30.488	135	86	dicA	6	90	WP_095615319.1	9
2865	34.0741	39.7	0.000392	0	46	27	41.304	135	47	dicA	2	49	WP_143250670.1	4
2866	50.3704	42.4	0.000503	0	68	42	38.235	135	74	dicA	7	72	WP_129859644.1	5
2867	50.3704	42	0.000528	0	68	42	38.235	135	74	dicA	7	72	WP_095615208.1	5
2868	46.6667	41.6	0.000645	0	63	39	38.095	135	70	dicA	8	73	WP_101629280.1	11
2869	46.6667	41.6	0.000702	0	63	39	38.095	135	70	dicA	8	73	WP_195936872.1	11
2870	50.3704	41.6	0.000743	0	68	42	38.235	135	74	dicA	7	72	WP_095613129.1	5
2871	46.6667	41.2	0.000891	0	63	39	38.095	135	70	dicA	8	73	WP_009243729.1	11
2872	34.0741	40	0.001	0	46	27	41.304	135	47	dicA	2	49	WP_187330775.1	4
2873	34.0741	40	0.002	0	46	27	41.304	135	47	dicA	2	49	WP_001071126.1	4
2874	46.6667	40.4	0.002	0	63	39	38.095	135	70	dicA	8	73	WP_129981837.1	11
2875	62.2222	40.8	0.002	1	84	49	29.762	135	83	dicA	10	88	WP_026642781.1	5
2876	62.2222	40.8	0.002	1	84	49	29.762	135	83	dicA	10	88	WP_154568740.1	5
2877	72.5926	39.7	0.002	1	98	67	26.531	135	103	dicA	6	93	WP_156341621.1	1
2878	45.1852	38.5	0.003	1	61	31	39.344	135	61	dicA	7	78	WP_034533799.1	18
2879	57.037	40	0.003	1	77	54	28.571	135	82	dicA	6	76	WP_044085106.1	1
2880	64.4444	40	0.003	1	87	56	32.184	135	92	dicA	9	96	WP_006857111.1	10
2881	48.1481	39.7	0.004	0	65	40	38.462	135	71	dicA	7	69	WP_026644308.1	5
2882	57.7778	39.7	0.004	1	78	54	28.205	135	87	dicA	12	84	WP_152349770.1	7
2883	48.8889	38.9	0.006	0	66	42	36.364	135	69	dicA	4	72	WP_008819043.1	7
2884	45.9259	39.3	0.006	1	62	40	32.258	135	77	dicA	16	72	WP_034529707.1	13
2885	39.2593	38.5	0.009	0	53	31	41.509	135	59	dicA	7	57	WP_129853640.1	5
2886	45.9259	38.1	0.01	0	62	39	37.097	135	69	dicA	8	72	WP_071144233.1	11
2887	42.963	37.7	0.011	0	58	41	29.31	135	63	dicA	6	58	WP_033521608.1	1
2888	39.2593	38.1	0.011	0	53	31	41.509	135	59	dicA	7	57	WP_129897558.1	5
2889	71.1111	38.5	0.012	1	96	56	25	135	91	dicA	12	102	WP_198178703.1	7
2890	71.1111	38.1	0.012	1	96	56	25	135	91	dicA	12	102	WP_198183689.1	7
2891	71.1111	38.1	0.012	1	96	56	25	135	91	dicA	12	102	WP_110416820.1	7
2892	71.1111	37.7	0.017	1	96	56	25	135	91	dicA	12	102	WP_015021346.1	7
2893	42.963	37	0.02	0	58	41	29.31	135	63	dicA	6	58	WP_034249807.1	1
2894	48.1481	36.6	0.022	0	65	43	33.846	135	71	dicA	7	76	WP_165784779.1	12
2895	22.963	35	0.028	0	31	17	45.161	135	52	dicA	22	43	WP_081895682.1	13
2896	45.9259	36.2	0.031	1	62	38	37.097	135	70	dicA	9	74	WP_109136556.1	14
2897	46.6667	36.2	0.031	0	63	41	34.921	135	70	dicA	8	73	WP_181896032.1	11
2898	73.3333	36.6	0.033	1	99	69	25.253	135	99	dicA	6	99	WP_008393242.1	1
2899	46.6667	35	0.035	0	63	44	30.159	135	71	dicA	9	75	WP_137655423.1	13
2900	46.6667	35	0.035	0	63	44	30.159	135	71	dicA	9	75	WP_129880177.1	13
2901	73.3333	36.6	0.041	1	99	69	25.253	135	99	dicA	6	99	WP_195936891.1	1
2902	51.8519	35.4	0.041	0	70	48	31.429	135	76	dicA	7	81	WP_161786490.1	12
2903	71.1111	36.6	0.042	1	96	57	23.958	135	91	dicA	12	102	WP_198217642.1	7
2904	57.7778	35.4	0.044	1	78	53	25.641	135	85	dicA	8	77	WP_140463085.1	5
2905	37.7778	36.6	0.045	0	51	33	35.294	135	59	dicA	9	78	WP_051920471.1	28
2906	45.9259	36.2	0.047	0	62	40	35.484	135	70	dicA	9	68	WP_033521667.1	7
2907	48.1481	36.6	0.051	0	65	47	27.692	135	70	dicA	6	65	WP_118269276.1	1
2908	45.1852	36.6	0.055	0	61	44	27.869	135	70	dicA	10	65	WP_033514624.1	5
2909	46.6667	35.8	0.064	0	63	41	34.921	135	70	dicA	8	73	WP_008393244.1	11
2910	46.6667	35.8	0.064	0	63	41	34.921	135	70	dicA	8	73	WP_004612630.1	11
2911	54.0741	36.2	0.065	0	73	54	26.027	135	82	dicA	10	77	WP_033505418.1	5
2912	54.0741	36.2	0.069	0	73	54	26.027	135	82	dicA	10	77	WP_204388029.1	5
2913	54.0741	36.2	0.07	0	73	54	26.027	135	82	dicA	10	77	WP_033508210.1	5
2914	54.0741	36.2	0.07	0	73	54	26.027	135	82	dicA	10	77	WP_043170085.1	5
2915	46.6667	35.8	0.071	0	63	41	34.921	135	70	dicA	8	73	WP_147294733.1	11
2916	46.6667	35.8	0.072	0	63	41	34.921	135	70	dicA	8	73	WP_002322214.1	11
2917	46.6667	35.8	0.072	0	63	41	34.921	135	70	dicA	8	73	WP_156341620.1	11
2918	45.9259	35.8	0.073	3	62	32	38.71	135	70	dicA	13	79	WP_196246475.1	20
2919	45.9259	35.8	0.074	3	62	32	38.71	135	70	dicA	13	79	WP_157826226.1	20
2920	46.6667	35.8	0.075	0	63	41	34.921	135	70	dicA	8	73	WP_022293717.1	11
2921	45.1852	36.2	0.075	0	61	44	27.869	135	70	dicA	10	65	WP_193530562.1	5
2922	49.6296	35.8	0.076	0	67	47	29.851	135	72	dicA	6	67	WP_110425193.1	1
2923	49.6296	35.8	0.079	0	67	47	29.851	135	72	dicA	6	67	WP_211120589.1	1
2924	63.7037	35.8	0.081	1	86	48	25.581	135	81	dicA	12	92	WP_198206220.1	7
2925	55.5556	35.8	0.082	2	75	50	30.667	135	81	dicA	8	83	WP_003505395.1	10
2926	45.1852	35.8	0.083	2	61	34	37.705	135	70	dicA	13	79	WP_157826589.1	20
2927	62.2222	35.4	0.088	1	84	59	28.571	135	89	dicA	7	94	WP_165363145.1	11
2928	45.1852	35.8	0.09	0	61	44	27.869	135	70	dicA	10	65	WP_204463720.1	5
2929	45.1852	35.8	0.096	0	61	44	27.869	135	70	dicA	10	65	WP_204389547.1	5
2930	45.1852	35.8	0.1	0	61	44	27.869	135	70	dicA	10	65	WP_204386367.1	5
2931	45.9259	35.4	0.1	3	62	32	38.71	135	70	dicA	13	113	WP_186277878.1	54
2932	44.4444	34.3	0.12	0	60	40	33.333	135	67	dicA	8	64	WP_109138035.1	5
2933	46.6667	35	0.13	0	63	40	36.508	135	70	dicA	8	68	WP_157909619.1	6
2934	51.8519	34.3	0.14	0	70	47	32.857	135	84	dicA	15	92	WP_120359149.1	23
2935	46.6667	35	0.14	2	63	40	31.746	135	78	dicA	16	72	WP_101621816.1	13
2936	71.1111	35	0.14	1	96	57	23.958	135	91	dicA	12	102	WP_198176854.1	7
2937	49.6296	34.7	0.15	0	67	48	28.358	135	72	dicA	6	67	WP_198216889.1	1
2938	51.8519	34.3	0.15	0	70	47	32.857	135	84	dicA	15	101	WP_201750660.1	32
2939	41.4815	33.1	0.15	0	56	37	33.929	135	61	dicA	6	57	WP_150383055.1	2
2940	56.2963	33.9	0.17	1	76	52	27.632	135	83	dicA	11	79	WP_100513366.1	4
2941	52.5926	35	0.17	0	71	52	26.761	135	76	dicA	6	71	WP_100510513.1	1
2942	62.2222	34.7	0.17	1	84	60	27.381	135	89	dicA	7	94	WP_181991443.1	11
2943	49.6296	34.7	0.18	0	67	48	28.358	135	72	dicA	6	67	WP_015022045.1	1
2944	37.7778	34.3	0.18	0	51	32	37.255	135	59	dicA	9	56	WP_192829220.1	6
2945	49.6296	34.7	0.18	0	67	48	28.358	135	72	dicA	6	67	WP_198229353.1	1
2946	54.0741	35	0.18	1	73	52	27.397	135	78	dicA	6	72	WP_100512287.1	1
2947	51.8519	33.9	0.19	0	70	51	27.143	135	77	dicA	8	74	WP_100509852.1	5
2948	46.6667	34.7	0.19	0	63	41	34.921	135	70	dicA	8	73	WP_005946876.1	11
2949	49.6296	34.7	0.19	0	67	48	28.358	135	72	dicA	6	67	WP_198190927.1	1
2950	53.3333	33.9	0.2	1	72	46	29.167	135	79	dicA	8	71	WP_169241370.1	5
2951	45.9259	34.7	0.2	0	62	45	27.419	135	73	dicA	12	68	WP_140493933.1	7
2952	46.6667	34.3	0.21	0	63	40	36.508	135	70	dicA	8	68	WP_157908698.1	6
2953	37.037	32.7	0.21	0	50	34	32	135	71	dicA	22	58	WP_163192012.1	9
2954	37.037	32.7	0.21	0	50	34	32	135	71	dicA	22	58	WP_192917662.1	9
2955	48.1481	34.7	0.21	0	65	46	29.231	135	72	dicA	8	67	WP_183129721.1	3
2956	31.8519	34.3	0.22	0	43	30	30.233	135	48	dicA	6	43	WP_150353549.1	1
2957	43.7037	34.7	0.22	0	59	42	28.814	135	70	dicA	12	65	WP_094667765.1	7
2958	53.3333	34.7	0.22	0	72	53	26.389	135	81	dicA	10	76	WP_072726718.1	5
2959	49.6296	32.7	0.22	3	67	39	34.328	135	75	dicA	12	67	WP_168973957.1	3
2960	48.1481	34.3	0.23	0	65	46	29.231	135	72	dicA	8	67	WP_180335429.1	3
2961	48.1481	34.3	0.23	0	65	46	29.231	135	72	dicA	8	67	WP_024626505.1	3
2962	48.1481	34.3	0.23	0	65	45	30.769	135	72	dicA	8	67	WP_046323065.1	3
2963	43.7037	34.7	0.24	0	59	42	28.814	135	70	dicA	12	65	WP_150378391.1	7
2964	47.4074	34.7	0.25	1	64	44	29.688	135	75	dicA	12	69	WP_045923937.1	7
2965	45.9259	34.3	0.25	3	62	33	37.097	135	70	dicA	13	79	WP_116465692.1	20
2966	45.9259	34.3	0.25	3	62	33	37.097	135	70	dicA	13	79	WP_157952156.1	20
2967	49.6296	34.7	0.25	0	67	50	25.373	135	78	dicA	12	73	WP_195235257.1	7
2968	47.4074	34.3	0.26	1	64	44	29.688	135	75	dicA	12	69	WP_198199230.1	7
2969	49.6296	34.3	0.28	0	67	50	25.373	135	78	dicA	12	73	WP_151909854.1	7
2970	49.6296	34.3	0.28	0	67	50	25.373	135	78	dicA	12	73	WP_117715765.1	7
2971	49.6296	34.3	0.28	0	67	50	25.373	135	78	dicA	12	73	WP_042996194.1	7
2972	49.6296	34.3	0.28	0	67	50	25.373	135	78	dicA	12	73	WP_152029822.1	7
2973	49.6296	34.3	0.28	0	67	50	25.373	135	78	dicA	12	73	WP_047285551.1	7
2974	49.6296	34.3	0.28	0	67	50	25.373	135	78	dicA	12	73	WP_047297939.1	7
2975	49.6296	34.3	0.28	0	67	50	25.373	135	78	dicA	12	73	WP_013389526.1	7
2976	49.6296	34.3	0.28	0	67	50	25.373	135	78	dicA	12	73	WP_117745428.1	7
2977	31.8519	33.9	0.29	0	43	29	32.558	135	48	dicA	6	43	WP_015713424.1	1
2978	37.7778	34.3	0.29	0	51	32	37.255	135	59	dicA	9	56	WP_204441988.1	6
2979	47.4074	33.5	0.29	0	64	45	29.688	135	71	dicA	8	66	WP_003417606.1	3
2980	31.8519	33.9	0.29	0	43	29	32.558	135	48	dicA	6	43	WP_143247285.1	1
2981	49.6296	33.9	0.3	0	67	48	28.358	135	72	dicA	6	67	WP_211120338.1	1
2982	31.8519	33.9	0.3	0	43	29	32.558	135	48	dicA	6	43	WP_195531543.1	1
2983	31.8519	33.9	0.3	0	43	29	32.558	135	48	dicA	6	43	WP_203385412.1	1
2984	31.8519	33.9	0.3	0	43	29	32.558	135	48	dicA	6	43	WP_117760948.1	1
2985	48.1481	34.3	0.31	0	65	48	26.154	135	70	dicA	6	65	WP_154303361.1	1
2986	49.6296	34.3	0.31	0	67	50	25.373	135	78	dicA	12	73	WP_115955494.1	7
2987	31.8519	33.9	0.31	0	43	29	32.558	135	48	dicA	6	43	WP_029679272.1	1
2988	48.1481	34.3	0.31	0	65	47	27.692	135	76	dicA	12	71	WP_169275853.1	7
2989	31.8519	33.9	0.31	0	43	29	32.558	135	48	dicA	6	43	WP_013140526.1	1
2990	37.7778	34.3	0.32	0	51	32	37.255	135	59	dicA	9	56	WP_042995867.1	6
2991	31.8519	33.9	0.32	0	43	29	32.558	135	48	dicA	6	43	WP_015438672.1	1
2992	43.7037	34.3	0.32	0	59	42	28.814	135	70	dicA	12	65	WP_045935021.1	7
2993	37.7778	34.3	0.32	0	51	32	37.255	135	59	dicA	9	56	WP_210153454.1	6
2994	31.8519	33.5	0.32	0	43	29	32.558	135	48	dicA	6	43	WP_007055472.1	1
2995	31.8519	33.5	0.32	0	43	29	32.558	135	48	dicA	6	43	WP_065437064.1	1
2996	31.8519	33.5	0.33	0	43	29	32.558	135	48	dicA	6	43	WP_101009926.1	1
2997	48.1481	33.9	0.33	0	65	46	29.231	135	72	dicA	8	67	WP_110413073.1	3
2998	31.8519	33.5	0.33	0	43	29	32.558	135	48	dicA	6	43	WP_023658189.1	1
2999	31.8519	33.5	0.33	0	43	29	32.558	135	48	dicA	6	43	WP_195508629.1	1
3000	42.2222	33.9	0.33	0	57	39	31.579	135	67	dicA	11	62	WP_130079488.1	6
3001	31.8519	33.5	0.33	0	43	29	32.558	135	48	dicA	6	43	WP_016463126.1	1
3002	31.8519	33.5	0.33	0	43	29	32.558	135	48	dicA	6	43	WP_196025010.1	1
3003	31.8519	33.5	0.34	0	43	29	32.558	135	48	dicA	6	43	WP_193641465.1	1
3004	31.8519	33.5	0.34	0	43	29	32.558	135	48	dicA	6	43	WP_065464768.1	1
3005	31.8519	33.5	0.34	0	43	29	32.558	135	48	dicA	6	43	WP_195261767.1	1
3006	31.8519	33.5	0.34	0	43	29	32.558	135	48	dicA	6	43	WP_003813170.1	1
3007	31.8519	33.5	0.34	0	43	29	32.558	135	48	dicA	6	43	WP_021975697.1	1
3008	31.8519	33.5	0.34	0	43	29	32.558	135	48	dicA	6	43	WP_008782804.1	1
3009	31.8519	33.5	0.34	0	43	29	32.558	135	48	dicA	6	43	WP_032744352.1	1
3010	31.8519	33.5	0.35	0	43	29	32.558	135	48	dicA	6	43	WP_061086092.1	1
3011	31.8519	33.5	0.35	0	43	29	32.558	135	48	dicA	6	43	WP_124879960.1	1
3012	31.8519	33.5	0.35	0	43	29	32.558	135	48	dicA	6	43	WP_025221443.1	1
3013	31.8519	33.5	0.35	0	43	29	32.558	135	48	dicA	6	43	WP_117827667.1	1
3014	31.8519	33.5	0.36	0	43	29	32.558	135	48	dicA	6	43	WP_143248313.1	1
3015	31.8519	33.5	0.36	0	43	29	32.558	135	48	dicA	6	43	WP_019728004.1	1
3016	31.8519	33.5	0.36	0	43	29	32.558	135	48	dicA	6	43	WP_013363476.1	1
3017	43.7037	32	0.36	2	59	34	32.203	135	67	dicA	12	61	WP_109138033.1	6
3018	31.8519	33.5	0.36	0	43	29	32.558	135	48	dicA	6	43	WP_117764880.1	1
3019	42.2222	33.9	0.36	0	57	39	31.579	135	67	dicA	11	63	WP_095613798.1	7
3020	31.8519	33.5	0.37	0	43	29	32.558	135	48	dicA	6	43	WP_117631834.1	1
3021	31.8519	33.5	0.37	0	43	29	32.558	135	48	dicA	6	43	WP_003828945.1	1
3022	68.8889	33.9	0.37	2	93	55	26.882	135	102	dicA	10	84	WP_130077474.1	5
3023	49.6296	33.9	0.37	0	67	50	25.373	135	78	dicA	12	73	WP_047271514.1	7
3024	49.6296	33.9	0.37	0	67	50	25.373	135	78	dicA	12	73	WP_195300162.1	7
3025	49.6296	33.9	0.37	0	67	50	25.373	135	78	dicA	12	73	WP_047298651.1	7
3026	49.6296	33.9	0.37	0	67	50	25.373	135	78	dicA	12	73	WP_117658254.1	7
3027	49.6296	33.9	0.37	0	67	50	25.373	135	78	dicA	12	73	WP_014759844.1	7
3028	49.6296	33.9	0.37	0	67	50	25.373	135	78	dicA	12	73	WP_061870734.1	7
3029	49.6296	33.9	0.37	0	67	50	25.373	135	78	dicA	12	73	WP_198050098.1	7
3030	49.6296	33.9	0.37	0	67	50	25.373	135	78	dicA	12	73	WP_117788974.1	7
3031	49.6296	33.9	0.37	0	67	50	25.373	135	78	dicA	12	73	WP_154055778.1	7
3032	51.8519	33.9	0.38	1	70	51	25.714	135	79	dicA	10	73	WP_094636324.1	5
3033	48.1481	32.7	0.38	0	65	45	30.769	135	71	dicA	7	76	WP_165781915.1	12
3034	48.1481	33.9	0.41	0	65	47	27.692	135	70	dicA	6	65	WP_163199848.1	1
3035	43.7037	33.9	0.41	0	59	42	28.814	135	70	dicA	12	65	WP_121914371.1	7
3036	49.6296	33.9	0.41	0	67	50	25.373	135	78	dicA	12	73	WP_013363071.1	7
3037	49.6296	33.9	0.41	0	67	50	25.373	135	78	dicA	12	73	WP_003811813.1	7
3038	49.6296	33.9	0.41	0	67	50	25.373	135	78	dicA	12	73	WP_195272511.1	7
3039	49.6296	33.9	0.41	0	67	50	25.373	135	78	dicA	12	73	WP_003815796.1	7
3040	49.6296	33.9	0.41	0	67	50	25.373	135	78	dicA	12	73	WP_021647574.1	7
3041	49.6296	33.9	0.41	0	67	50	25.373	135	78	dicA	12	73	WP_047287069.1	7
3042	49.6296	33.9	0.41	0	67	50	25.373	135	78	dicA	12	73	WP_080828779.1	7
3043	49.6296	33.9	0.41	0	67	50	25.373	135	78	dicA	12	73	WP_138267698.1	7
3044	34.0741	33.9	0.41	0	46	29	36.957	135	67	dicA	22	62	WP_024541391.1	17
3045	43.7037	33.9	0.42	0	59	42	28.814	135	70	dicA	12	65	WP_024627618.1	7
3046	34.8148	33.1	0.42	0	47	29	38.298	135	61	dicA	15	78	WP_101397473.1	32
3047	43.7037	33.9	0.43	0	59	42	28.814	135	70	dicA	12	65	WP_101431924.1	7
3048	44.4444	32.7	0.43	0	60	46	23.333	135	67	dicA	8	67	WP_129858465.1	8
3049	38.5185	33.5	0.44	0	52	35	32.692	135	67	dicA	16	62	WP_165778686.1	11
3050	40.7407	32	0.45	1	55	32	36.364	135	63	dicA	12	57	WP_117641111.1	3
3051	43.7037	33.9	0.46	0	59	42	28.814	135	70	dicA	12	65	WP_144085312.1	7
3052	43.7037	33.5	0.46	0	59	42	28.814	135	70	dicA	12	65	WP_046322430.1	7
3053	43.7037	33.9	0.48	0	59	43	27.119	135	70	dicA	12	65	WP_117726284.1	7
3054	43.7037	33.5	0.48	0	59	42	28.814	135	70	dicA	12	65	WP_198187549.1	7
3055	45.1852	33.5	0.48	0	61	44	27.869	135	70	dicA	10	65	WP_169171238.1	5
3056	43.7037	33.5	0.49	0	59	42	28.814	135	70	dicA	12	65	WP_198191503.1	7
3057	43.7037	33.5	0.49	0	59	42	28.814	135	70	dicA	12	65	WP_110424849.1	7
3058	67.4074	32.7	0.5	1	91	63	27.473	135	100	dicA	10	101	WP_032741621.1	14
3059	46.6667	33.5	0.5	0	63	44	30.159	135	70	dicA	8	65	WP_198208417.1	3
3060	48.1481	33.5	0.5	0	65	48	26.154	135	70	dicA	6	65	WP_118240776.1	1
3061	48.1481	33.5	0.5	0	65	48	26.154	135	70	dicA	6	65	WP_129902000.1	1
3062	43.7037	33.5	0.5	0	59	42	28.814	135	70	dicA	12	65	WP_110412418.1	7
3063	43.7037	33.5	0.52	0	59	42	28.814	135	70	dicA	12	65	WP_121912595.1	7
3064	43.7037	33.5	0.52	0	59	42	28.814	135	70	dicA	12	65	WP_144178087.1	7
3065	44.4444	32.7	0.53	0	60	46	23.333	135	67	dicA	8	67	WP_101393506.1	8
3066	54.8148	32	0.53	1	74	55	24.324	135	74	dicA	1	79	WP_143246367.1	7
3067	67.4074	32.7	0.53	1	91	63	27.473	135	100	dicA	10	101	WP_100987082.1	14
3068	42.2222	33.5	0.56	0	57	39	31.579	135	67	dicA	11	63	WP_126031449.1	7
3069	67.4074	32.3	0.57	1	91	63	27.473	135	100	dicA	10	101	WP_053495705.1	14
3070	67.4074	32.3	0.57	1	91	63	27.473	135	100	dicA	10	101	WP_116464181.1	14
3071	31.8519	33.5	0.58	1	43	24	37.209	135	48	dicA	9	49	WP_011743605.1	7
3072	45.9259	33.1	0.59	0	62	43	30.645	135	71	dicA	10	66	WP_002576325.1	5
3073	42.963	32	0.62	0	58	40	31.034	135	64	dicA	7	70	WP_100512075.1	13
3074	31.8519	32.7	0.62	0	43	30	30.233	135	48	dicA	6	43	WP_154055037.1	1
3075	48.1481	33.1	0.65	0	65	48	26.154	135	70	dicA	6	65	WP_033501532.1	1
3076	48.1481	33.1	0.65	0	65	48	26.154	135	70	dicA	6	65	WP_195942939.1	1
3077	48.1481	33.1	0.65	0	65	48	26.154	135	70	dicA	6	65	WP_138266688.1	1
3078	48.1481	33.1	0.65	0	65	48	26.154	135	70	dicA	6	65	WP_118279819.1	1
3079	48.1481	33.1	0.65	0	65	48	26.154	135	70	dicA	6	65	WP_065438204.1	1
3080	48.1481	33.1	0.65	0	65	48	26.154	135	70	dicA	6	65	WP_117791218.1	1
3081	48.1481	33.1	0.65	0	65	48	26.154	135	70	dicA	6	65	WP_095279680.1	1
3082	48.1481	33.1	0.65	0	65	48	26.154	135	70	dicA	6	65	WP_034880230.1	1
3083	48.1481	33.1	0.65	0	65	48	26.154	135	70	dicA	6	65	WP_055062906.1	1
3084	48.1481	33.1	0.65	0	65	48	26.154	135	70	dicA	6	65	WP_117656106.1	1
3085	48.1481	33.1	0.65	0	65	48	26.154	135	70	dicA	6	65	WP_144089965.1	1
3086	48.1481	33.1	0.65	0	65	47	27.692	135	70	dicA	6	65	WP_110417348.1	1
3087	43.7037	33.1	0.7	0	59	42	28.814	135	70	dicA	12	65	WP_181414389.1	7
3088	45.1852	33.1	0.71	0	61	44	27.869	135	70	dicA	10	65	WP_044087223.1	5
3089	23.7037	32.7	0.72	0	32	17	46.875	135	47	dicA	16	42	WP_033515441.1	11
3090	42.2222	33.1	0.73	0	57	40	29.825	135	67	dicA	11	62	WP_157908706.1	6
3091	23.7037	32.7	0.73	0	32	17	46.875	135	47	dicA	16	42	WP_204387891.1	11
3092	43.7037	33.1	0.75	0	59	43	27.119	135	70	dicA	12	65	WP_131187514.1	7
3093	45.1852	33.1	0.75	0	61	44	27.869	135	70	dicA	10	65	WP_123644284.1	5
3094	31.8519	32.7	0.75	0	43	30	30.233	135	48	dicA	6	43	WP_071474602.1	1
3095	42.963	31.6	0.75	0	58	40	31.034	135	64	dicA	7	69	WP_106630406.1	12
3096	43.7037	33.1	0.77	0	59	43	27.119	135	70	dicA	12	65	WP_117738569.1	7
3097	31.8519	32.7	0.77	0	43	30	30.233	135	48	dicA	6	43	WP_003821287.1	1
3098	31.8519	32.7	0.79	0	43	30	30.233	135	48	dicA	6	43	WP_150384142.1	1
3099	23.7037	32.3	0.8	0	32	17	46.875	135	47	dicA	16	42	WP_033508924.1	11
3100	23.7037	32.3	0.8	0	32	17	46.875	135	47	dicA	16	42	WP_204390112.1	11
3101	23.7037	32.3	0.8	0	32	17	46.875	135	47	dicA	16	42	WP_204465295.1	11
3102	31.8519	32.7	0.8	0	43	30	30.233	135	48	dicA	6	43	WP_131210043.1	1
3103	29.6296	32.3	0.81	1	40	22	42.5	135	55	dicA	16	49	WP_033506904.1	11
3104	23.7037	32.3	0.81	0	32	17	46.875	135	47	dicA	16	42	WP_193531223.1	11
3105	31.8519	32.3	0.82	0	43	30	30.233	135	48	dicA	6	43	WP_039198398.1	1
3106	31.8519	32.3	0.83	0	43	30	30.233	135	48	dicA	6	43	WP_080788537.1	1
3107	31.8519	32.3	0.85	0	43	30	30.233	135	48	dicA	6	43	WP_080829404.1	1
3108	31.8519	32.3	0.85	0	43	30	30.233	135	48	dicA	6	43	WP_003817428.1	1
3109	31.8519	32.3	0.86	0	43	30	30.233	135	48	dicA	6	43	WP_099595616.1	1
3110	45.1852	32.7	0.87	0	61	44	27.869	135	70	dicA	10	65	WP_033512329.1	5
3111	31.8519	32.3	0.88	0	43	30	30.233	135	48	dicA	6	43	WP_033501903.1	1
3112	60.7407	32.7	0.93	1	82	52	26.829	135	91	dicA	10	78	WP_129881979.1	5
3113	60.7407	32.7	0.93	1	82	52	26.829	135	91	dicA	10	78	WP_004217789.1	5
3114	44.4444	32.7	0.93	0	60	41	31.667	135	66	dicA	7	63	WP_204387627.1	4
3115	43.7037	32.7	0.93	0	59	42	28.814	135	70	dicA	12	65	WP_198207445.1	7
3116	34.0741	32.7	0.94	0	46	30	34.783	135	67	dicA	22	62	WP_198405404.1	17
3117	60.7407	32.7	0.96	1	82	52	26.829	135	91	dicA	10	78	WP_022542856.1	5
3118	60.7407	32.7	0.97	1	82	52	26.829	135	91	dicA	10	78	WP_129855406.1	5
3119	37.7778	32.7	1	0	51	33	35.294	135	59	dicA	9	56	WP_181974135.1	6
3120	46.6667	32.3	1	0	63	41	34.921	135	70	dicA	8	68	WP_026644802.1	6
3121	31.8519	32.3	1	0	43	30	30.233	135	48	dicA	6	43	WP_043164214.1	1
3122	57.037	32	1.1	0	77	56	27.273	135	84	dicA	8	101	WP_154050144.1	25
3123	45.1852	32.3	1.2	1	61	41	29.508	135	76	dicA	16	71	WP_163232432.1	13
3124	45.1852	32.3	1.2	1	61	41	29.508	135	76	dicA	16	71	WP_152357799.1	13
3125	43.7037	32.3	1.2	0	59	43	27.119	135	70	dicA	12	65	WP_154313195.1	7
3126	57.037	32	1.3	0	77	56	27.273	135	84	dicA	8	101	WP_158332991.1	25
3127	45.1852	30.8	1.3	1	61	37	29.508	135	62	dicA	8	61	WP_198182732.1	1
3128	48.1481	32.3	1.3	0	65	49	24.615	135	70	dicA	6	65	WP_137655590.1	1
3129	48.1481	32.3	1.3	0	65	49	24.615	135	70	dicA	6	65	WP_034876131.1	1
3130	48.1481	32.3	1.3	0	65	49	24.615	135	70	dicA	6	65	WP_137652489.1	1
3131	46.6667	32	1.4	0	63	41	34.921	135	70	dicA	8	68	WP_024541456.1	6
3132	46.6667	32	1.4	0	63	41	34.921	135	70	dicA	8	68	WP_157775061.1	6
3133	45.1852	30.8	1.4	1	61	37	29.508	135	62	dicA	8	61	WP_198177429.1	1
3134	67.4074	31.2	1.6	1	91	63	27.473	135	100	dicA	10	101	WP_101011177.1	14
3135	44.4444	31.2	1.6	0	60	42	30	135	67	dicA	8	64	WP_107041041.1	5
3136	49.6296	32	1.6	0	67	51	23.881	135	78	dicA	12	73	WP_116868126.1	7
3137	47.4074	30.8	1.7	1	64	44	29.688	135	70	dicA	7	76	WP_152357547.1	14
3138	42.963	32	1.8	0	58	42	27.586	135	67	dicA	10	62	WP_155588088.1	5
3139	43.7037	31.6	1.8	0	59	43	27.119	135	70	dicA	12	65	WP_147294477.1	7
3140	31.8519	31.6	1.9	0	43	30	30.233	135	48	dicA	6	43	WP_107040936.1	1
3141	58.5185	32	2	1	79	60	22.785	135	84	dicA	6	78	WP_196329966.1	1
3142	58.5185	32	2	1	79	60	22.785	135	84	dicA	6	78	WP_003842951.1	1
3143	58.5185	32	2	1	79	60	22.785	135	84	dicA	6	78	WP_163194390.1	1
3144	58.5185	32	2	1	79	60	22.785	135	84	dicA	6	78	WP_196328804.1	1
3145	58.5185	32	2	1	79	60	22.785	135	84	dicA	6	78	WP_034521165.1	1
3146	58.5185	32	2	1	79	60	22.785	135	84	dicA	6	78	WP_196321739.1	1
3147	58.5185	32	2	1	79	60	22.785	135	84	dicA	6	78	WP_163191179.1	1
3148	58.5185	32	2	1	79	60	22.785	135	84	dicA	6	78	WP_196327751.1	1
3149	58.5185	32	2	1	79	60	22.785	135	84	dicA	6	78	WP_196335482.1	1
3150	58.5185	32	2	1	79	60	22.785	135	84	dicA	6	78	WP_003837994.1	1
3151	58.5185	32	2	1	79	60	22.785	135	84	dicA	6	78	WP_129879567.1	1
3152	58.5185	32	2	1	79	60	22.785	135	84	dicA	6	78	WP_209057352.1	1
3153	58.5185	32	2	1	79	60	22.785	135	84	dicA	6	78	WP_196334715.1	1
3154	58.5185	32	2	1	79	60	22.785	135	84	dicA	6	78	WP_195451830.1	1
3155	58.5185	32	2	1	79	60	22.785	135	84	dicA	6	78	WP_196336465.1	1
3156	45.1852	32	2	0	61	44	27.869	135	87	dicA	27	77	WP_014760169.1	17
3157	84.4444	32	2	4	114	60	27.193	135	112	dicA	10	114	WP_152598190.1	13
3158	28.1481	31.2	2	0	38	24	36.842	135	43	dicA	6	38	WP_022349661.1	1
3159	40	31.2	2.1	1	54	35	33.333	135	67	dicA	15	62	WP_126032638.1	9
3160	49.6296	30.8	2.1	1	67	49	25.373	135	74	dicA	8	70	WP_034529989.1	5
3161	36.2963	32	2.1	0	49	33	32.653	135	70	dicA	22	65	WP_152234953.1	17
3162	49.6296	30.8	2.2	0	67	48	28.358	135	67	dicA	1	67	WP_004843367.1	1
3163	28.1481	30.8	2.2	0	38	21	44.737	135	63	dicA	26	72	WP_129903651.1	35
3164	45.1852	30	2.2	1	61	37	29.508	135	62	dicA	8	61	WP_198219649.1	1
3165	48.8889	30.4	2.3	3	66	40	33.333	135	76	dicA	12	78	WP_165361827.1	16
3166	57.7778	30.8	2.3	1	78	53	25.641	135	85	dicA	8	77	WP_140558058.1	5
3167	50.3704	30.8	2.3	1	68	44	32.353	135	77	dicA	10	79	WP_012577816.1	14
3168	32.5926	30.4	2.3	0	44	28	36.364	135	59	dicA	16	83	WP_172144269.1	40
3169	25.1852	30	2.4	0	34	20	41.176	135	48	dicA	15	38	WP_081883101.1	5
3170	43.7037	31.6	2.4	0	59	43	27.119	135	70	dicA	12	65	WP_049183416.1	7
3171	57.7778	30.8	2.4	1	78	53	25.641	135	85	dicA	8	77	WP_094664034.1	5
3172	43.7037	31.6	2.4	0	59	43	27.119	135	70	dicA	12	65	WP_033518838.1	7
3173	43.7037	31.6	2.4	0	59	43	27.119	135	70	dicA	12	65	WP_198049860.1	7
3174	40	30.8	2.5	1	54	35	33.333	135	67	dicA	15	62	WP_165361895.1	9
3175	46.6667	30.4	2.7	1	63	39	28.571	135	62	dicA	6	77	WP_154312622.1	15
3176	44.4444	31.6	2.9	1	60	38	31.667	135	63	dicA	7	64	WP_033890161.1	5
3177	43.7037	31.2	2.9	0	59	43	27.119	135	70	dicA	12	65	WP_131208904.1	7
3178	45.1852	30	3	1	61	37	29.508	135	62	dicA	8	61	WP_110425556.1	1
3179	22.2222	28.9	3.1	0	30	16	46.667	135	45	dicA	16	36	WP_126032326.1	7
3180	46.6667	30	3.2	1	63	39	28.571	135	62	dicA	6	77	WP_198191032.1	15
3181	22.963	29.3	3.3	0	31	18	41.935	135	52	dicA	22	32	WP_126031847.1	2
3182	34.8148	29.6	3.3	1	47	26	42.553	135	69	dicA	23	72	WP_101026673.1	27
3183	45.1852	31.2	3.4	0	61	43	29.508	135	70	dicA	10	65	WP_065523920.1	5
3184	45.1852	31.2	3.5	0	61	43	29.508	135	70	dicA	10	65	WP_014697793.1	5
3185	45.1852	31.2	3.5	0	61	44	27.869	135	87	dicA	27	77	WP_161788270.1	17
3186	45.1852	31.2	3.6	0	61	43	29.508	135	70	dicA	10	65	WP_130079507.1	5
3187	45.1852	31.2	3.6	0	61	44	27.869	135	87	dicA	27	77	WP_003812931.1	17
3188	46.6667	30	3.6	1	63	39	28.571	135	62	dicA	6	77	WP_081709198.1	15
3189	45.1852	31.2	3.6	0	61	44	27.869	135	87	dicA	27	77	WP_162130934.1	17
3190	45.1852	31.2	3.7	0	61	44	27.869	135	87	dicA	27	77	WP_195272815.1	17
3191	45.1852	31.2	3.7	0	61	44	27.869	135	87	dicA	27	77	WP_162864422.1	17
3192	45.1852	31.2	3.7	0	61	44	27.869	135	87	dicA	27	77	WP_187324075.1	17
3193	45.1852	31.2	3.8	0	61	43	29.508	135	70	dicA	10	65	WP_052825408.1	5
3194	45.1852	31.2	3.8	0	61	43	29.508	135	70	dicA	10	65	WP_052826258.1	5
3195	45.1852	31.2	3.9	0	61	44	27.869	135	87	dicA	27	77	WP_181971811.1	17
3196	48.8889	29.6	3.9	0	66	50	24.242	135	67	dicA	2	73	WP_094692399.1	8
3197	67.4074	30	3.9	1	91	64	26.374	135	100	dicA	10	101	WP_047379547.1	14
3198	45.1852	30	4.1	1	61	38	27.869	135	62	dicA	8	78	WP_033516359.1	18
3199	40.7407	30	4.2	1	55	36	32.727	135	62	dicA	8	68	WP_163227030.1	15
3200	45.1852	30.8	4.2	0	61	44	27.869	135	87	dicA	27	77	WP_162467520.1	17
3201	45.1852	30.8	4.3	0	61	44	27.869	135	87	dicA	27	77	WP_181972996.1	17
3202	43.7037	29.3	4.3	0	59	41	30.508	135	74	dicA	16	67	WP_101027819.1	9
3203	45.1852	30.8	4.3	0	61	44	27.869	135	87	dicA	27	77	WP_179133036.1	17
3204	45.1852	30.8	4.4	0	61	44	27.869	135	87	dicA	27	77	WP_172674986.1	17
3205	45.1852	30.8	4.5	0	61	44	27.869	135	87	dicA	27	77	WP_192914110.1	17
3206	45.1852	30.8	4.5	0	61	44	27.869	135	87	dicA	27	77	WP_172673007.1	17
3207	45.1852	30.8	4.5	0	61	44	27.869	135	87	dicA	27	77	WP_182298092.1	17
3208	45.1852	30.8	4.5	2	61	30	32.787	135	64	dicA	6	284	WP_163227794.1	233
3209	45.1852	30.8	4.5	0	61	44	27.869	135	87	dicA	27	77	WP_198554594.1	17
3210	45.1852	30.8	4.5	0	61	44	27.869	135	87	dicA	27	77	WP_181973655.1	17
3211	45.1852	30.8	4.5	0	61	44	27.869	135	87	dicA	27	77	WP_164930394.1	17
3212	43.7037	30.8	4.5	0	59	43	27.119	135	70	dicA	12	65	WP_115767149.1	7
3213	45.1852	30.8	4.5	0	61	44	27.869	135	87	dicA	27	77	WP_163113136.1	17
3214	45.1852	30.8	4.5	0	61	44	27.869	135	87	dicA	27	77	WP_192575675.1	17
3215	43.7037	30.8	4.6	0	59	43	27.119	135	70	dicA	12	65	WP_008782839.1	7
3216	43.7037	30.8	4.6	0	59	43	27.119	135	70	dicA	12	65	WP_077384610.1	7
3217	45.1852	30.8	4.6	0	61	44	27.869	135	87	dicA	27	77	WP_181972117.1	17
3218	45.1852	30.8	4.6	0	61	44	27.869	135	87	dicA	27	77	WP_192829253.1	17
3219	43.7037	30.8	4.7	0	59	43	27.119	135	70	dicA	12	65	WP_117650746.1	7
3220	43.7037	30.8	4.7	0	59	43	27.119	135	70	dicA	12	65	WP_099594903.1	7
3221	43.7037	30.8	4.7	0	59	43	27.119	135	70	dicA	12	65	WP_143881943.1	7
3222	45.1852	29.6	4.7	0	61	44	27.869	135	87	dicA	27	88	WP_003821605.1	28
3223	43.7037	30.8	4.8	0	59	43	27.119	135	70	dicA	12	65	WP_129923556.1	7
3224	47.4074	29.6	4.8	1	64	44	29.688	135	70	dicA	7	76	WP_125967959.1	14
3225	43.7037	30.8	4.8	0	59	43	27.119	135	70	dicA	12	65	WP_101026678.1	7
3226	43.7037	30.8	4.8	0	59	43	27.119	135	70	dicA	12	65	WP_154034817.1	7
3227	43.7037	30.8	4.8	0	59	43	27.119	135	70	dicA	12	65	WP_203385351.1	7
3228	43.7037	30.8	4.8	0	59	43	27.119	135	70	dicA	12	65	WP_010081752.1	7
3229	43.7037	30.8	4.8	0	59	43	27.119	135	70	dicA	12	65	WP_007054785.1	7
3230	45.1852	30.8	4.9	0	61	44	27.869	135	87	dicA	27	77	WP_171023614.1	17
3231	45.1852	30.8	4.9	0	61	44	27.869	135	87	dicA	27	77	WP_192915746.1	17
3232	45.1852	30.8	4.9	0	61	44	27.869	135	87	dicA	27	77	WP_192829044.1	17
3233	45.1852	30.8	4.9	0	61	44	27.869	135	87	dicA	27	77	WP_192829178.1	17
3234	43.7037	30.8	4.9	0	59	43	27.119	135	70	dicA	12	65	WP_060618343.1	7
3235	43.7037	30.8	4.9	0	59	43	27.119	135	70	dicA	12	65	WP_065454630.1	7
3236	40.7407	30	5	1	55	30	34.545	135	67	dicA	19	91	WP_195346807.1	37
3237	43.7037	30.8	5	0	59	43	27.119	135	70	dicA	12	65	WP_131221440.1	7
3238	43.7037	30.8	5	0	59	43	27.119	135	70	dicA	12	65	WP_014484308.1	7
3239	43.7037	30.8	5.1	0	59	43	27.119	135	70	dicA	12	65	WP_195606743.1	7
3240	47.4074	30.8	5.1	0	64	46	28.125	135	67	dicA	4	70	WP_113853366.1	7
3241	43.7037	30.8	5.1	0	59	43	27.119	135	70	dicA	12	65	WP_106628903.1	7
3242	43.7037	30.8	5.2	0	59	43	27.119	135	70	dicA	12	65	WP_023658058.1	7
3243	43.7037	30.8	5.2	0	59	43	27.119	135	70	dicA	12	65	WP_144181907.1	7
3244	43.7037	30.8	5.2	0	59	43	27.119	135	70	dicA	12	65	WP_115786421.1	7
[truncated: 9,089 more rows]

## Sheet: Hit vs no hit
	Hits	Hits over cutoff	Hits under cutoff	No hits
0	dicA	rbfA	ygeG	yobI
1	rbfA	rpsF	dicA	safA
2	yciS	rpsD	waaA	wzyE
3	rpsF	ubiD	hemA	mreD
4	ihfA	ptsI	yciS	lolB
5	rpsD	yqgF	yrfF	lolA
6	tusE	rnt	acpS	kdsA
7	ubiD	ftsI	fabZ	kdsB
8	mreC	nadD	fabA	yqeL
9	priB	ftsW	nadE	pheM
10	ycaR	rpsS	tusE	rpsU
11	ptsI	ftsZ	lptG	dnaT
12	yqgF	lolC	cydX	trpL
13	rnt	dapB	tonB
14	ftsB	dapD	bamD
15	ftsA	lolE	mreC
16	ftsL	dapF	priB
17	hemG	rplV	accB
18	hemD	lnt	mukB
19	nadD	rplU	mukF
20	ftsW	rplR	mukE
21	csrA	rplS	higA
22	rpsT	rplO	ycaR
23	ftsQ	rplL	fldA
24	rpsS	tsaC	secE
25	ftsZ	rplJ	ydhL
26	ygeG	rplF	rnpA
27	waaA	rplA	hipB
28	hemA	murI	rpmI
29	dapD	murJ	thiL
30	lolE	folP	ygfZ
31	acpS	murA	lpxB
32	rplV	murB	coaA
33	lnt	murC	rpmF
34	rplU	murD	lpxH
35	rplR	murE	lpxK
36	rplS	murF	lpxL
37	rplO	murG	ftsB
38	rplL	trmD	ftsA
39	tsaC	folB	iraM
40	rplJ	cydA	lpxA
41	ftsI	cydB	zipA
42	rplF	dnaG	ftsL
43	lolC	dcd	lpxD
44	rplA	rpoA	hemG
45	cydX	rpoE	hemD
46	murI	asd	lptA
47	murJ	ribA	csrA
48	folP	ribC	ftsQ
49	murA	rpoH	lpxC
50	murB	ribE	lptE
51	murC	ribD	holD
52	murD	ribF	ydfO
53	murE	ispH	holA
54	murF	mrdB
55	murG	rimM
56	trmD	ispF
57	folB	ispG
58	cydA	glyS
59	cydB	ppa
60	hda	glyQ
61	dcd	rpsC
62	rpoA	rpsO
63	rpoE	rpsM
64	asd	rpoD
65	ribA	rpsH
66	ribC	rpsT
67	rpoH	lexA
68	ribE	rpsR
69	ribD	rpsQ
70	ribF	rplX
71	lpxH	mraY
72	lpxK	rplY
73	lpxL	cohE
74	iraM	fbaA
75	lpxA	rplW
76	zipA	lspA
77	lpxC	ubiX
78	lpxD	infC
79	mrdA	infA
80	pyrH	rpmH
81	mrdB	ihfA
82	rimM	rpmC
83	ispF	rpmB
84	ispG	rpmD
85	glyS	lgt
86	ppa	nusG
87	glyQ	nusB
88	rpsC	nusA
89	rpsO	dnaA
90	rpsM	dnaC
91	rpoD	dnaB
92	rpsH	dnaE
93	dapB	can
94	lexA	hda
95	rpsR	holB
96	rpsQ	lepB
97	coaD	dxr
98	accB	tilS
99	yrfF	fabH
100	tonB	ybeY
101	rplX	rsgA
102	mraY	mrdA
103	bamD	secA
104	dapF	tsaB
105	cohE	dnaN
106	mukB	tsaE
107	ispH	ispE
108	fbaA	rho
109	rplW	pyrH
110	lspA	secY
111	mukF	coaD
112	mukE	lptD
113	ubiX	lptF
114	infC
115	rnpA
116	infA
117	rpmI
118	rpmH
119	thiL
120	ygfZ
121	rpmC
122	rpmB
123	rpmD
124	lgt
125	rpmF
126	nusG
127	ydfO
128	nusB
129	nusA
130	dnaA
131	dnaC
132	dnaB
133	dnaE
134	can
135	dnaG
136	holD
137	holB
138	holA
139	lepB
140	dxr
141	tilS
142	fabZ
143	fabA
144	rsgA
145	ybeY
146	rplY
147	fabH
148	higA
149	nadE
150	fldA
151	secA
152	tsaB
153	dnaN
154	secE
155	tsaE
156	ydhL
157	hipB
158	rho
159	ispE
160	secY
161	lpxB
162	coaA
163	lptD
164	lptE
165	lptF
166	lptG
167	lptA

## Sheet: Original results
	qseqid	sseqid	% id	length	mismatch	gapopen	qstart	qend	sstart	send	evalue	bitscore	prot length	% alignment
0	accB	WP_081924988.1	30.159	126	80	2	31	156	486	603	0.00024	43.9	156	80.7692
1	accB	WP_204469655.1	45.098	51	28	0	106	156	554	604	0.000296	43.9	156	32.6923
2	accB	WP_152579962.1	30.769	104	56	3	53	156	522	609	0.000345	43.5	156	66.6667
3	accB	WP_034885544.1	43.137	51	29	0	106	156	25	75	0.000366	41.2	156	32.6923
4	accB	WP_100513601.1	45.098	51	28	0	106	156	552	602	0.000512	43.1	156	32.6923
5	accB	WP_101614427.1	45.098	51	28	0	106	156	552	602	0.000529	43.1	156	32.6923
6	accB	WP_055427848.1	43.137	51	29	0	106	156	556	606	0.001	42.4	156	32.6923
7	accB	WP_169078307.1	31.532	111	68	2	46	156	507	609	0.001	42	156	71.1538
8	accB	WP_123644792.1	43.137	51	29	0	106	156	555	605	0.001	41.6	156	32.6923
9	accB	WP_033511488.1	43.137	51	29	0	106	156	555	605	0.001	41.6	156	32.6923
10	accB	WP_033523375.1	41.176	51	30	0	106	156	559	609	0.002	41.2	156	32.6923
11	accB	WP_196327858.1	35.294	85	48	1	72	156	528	605	0.002	41.2	156	54.4872
12	accB	WP_209163999.1	35.294	85	48	1	72	156	528	605	0.002	41.2	156	54.4872
13	accB	WP_045920829.1	41.176	51	30	0	106	156	559	609	0.002	41.2	156	32.6923
14	accB	WP_003837496.1	35.294	85	48	1	72	156	528	605	0.002	41.2	156	54.4872
15	accB	WP_034255776.1	35.294	85	48	1	72	156	528	605	0.002	41.2	156	54.4872
16	accB	WP_196330041.1	35.294	85	48	1	72	156	528	605	0.002	41.2	156	54.4872
17	accB	WP_196326784.1	35.294	85	48	1	72	156	528	605	0.002	41.2	156	54.4872
18	accB	WP_003827392.1	41.176	51	30	0	106	156	559	609	0.002	41.2	156	32.6923
19	accB	WP_163191436.1	35.294	85	48	1	72	156	528	605	0.002	41.2	156	54.4872
20	accB	WP_080821840.1	35.294	85	48	1	72	156	528	605	0.002	41.2	156	54.4872
21	accB	WP_196340006.1	35.294	85	48	1	72	156	528	605	0.002	41.2	156	54.4872
22	accB	WP_032743615.1	43.137	51	29	0	106	156	561	611	0.002	41.2	156	32.6923
23	accB	WP_136500706.1	43.137	51	29	0	106	156	561	611	0.002	41.2	156	32.6923
24	accB	WP_034519188.1	35.294	85	48	1	72	156	528	605	0.002	41.2	156	54.4872
25	accB	WP_196321834.1	35.294	85	48	1	72	156	528	605	0.002	40.8	156	54.4872
26	accB	WP_193641708.1	43.137	51	29	0	106	156	558	608	0.002	40.8	156	32.6923
27	accB	WP_174772936.1	43.137	51	29	0	106	156	561	611	0.002	40.8	156	32.6923
28	accB	WP_144098872.1	43.137	51	29	0	106	156	561	611	0.002	40.8	156	32.6923
29	accB	WP_060620163.1	43.137	51	29	0	106	156	558	608	0.003	40.8	156	32.6923
30	accB	WP_065464156.1	43.137	51	29	0	106	156	558	608	0.003	40.8	156	32.6923
31	accB	WP_174774381.1	43.137	51	29	0	106	156	561	611	0.003	40.8	156	32.6923
32	accB	WP_202568944.1	43.137	51	29	0	106	156	561	611	0.003	40.8	156	32.6923
33	accB	WP_101621444.1	28.829	111	70	2	46	156	505	606	0.003	40.8	156	71.1538
34	accB	WP_071478193.1	43.137	51	29	0	106	156	561	611	0.003	40.8	156	32.6923
35	accB	WP_163196677.1	41.176	51	30	0	106	156	556	606	0.003	40.8	156	32.6923
36	accB	WP_033493481.1	43.137	51	29	0	106	156	564	614	0.003	40.8	156	32.6923
37	accB	WP_152233831.1	43.137	51	29	0	106	156	557	607	0.003	40.8	156	32.6923
38	accB	WP_195451562.1	35.294	85	48	1	72	156	528	605	0.003	40.8	156	54.4872
39	accB	WP_113853295.1	43.75	48	27	0	106	153	555	602	0.003	40.8	156	30.7692
40	accB	WP_130079010.1	41.176	51	30	0	106	156	556	606	0.003	40.8	156	32.6923
41	accB	WP_163232173.1	43.137	51	29	0	106	156	566	616	0.003	40.8	156	32.6923
42	accB	WP_101455252.1	36.364	77	42	1	80	156	533	602	0.003	40.8	156	49.359
43	accB	WP_101452484.1	36.364	77	42	1	80	156	533	602	0.003	40.8	156	49.359
44	accB	WP_044090462.1	41.176	51	30	0	106	156	558	608	0.003	40.8	156	32.6923
45	accB	WP_140463365.1	41.176	51	30	0	106	156	558	608	0.004	40.4	156	32.6923
46	accB	WP_140490428.1	41.176	51	30	0	106	156	558	608	0.004	40.4	156	32.6923
47	accB	WP_152028085.1	41.176	51	30	0	106	156	61	111	0.004	39.7	156	32.6923
48	accB	WP_130077176.1	41.176	51	30	0	106	156	556	606	0.004	40.4	156	32.6923
49	accB	WP_004268445.1	41.176	51	30	0	106	156	556	606	0.004	40.4	156	32.6923
50	accB	WP_019841881.1	41.176	51	30	0	106	156	557	607	0.004	40.4	156	32.6923
51	accB	WP_033891596.1	41.176	51	30	0	106	156	561	611	0.004	40.4	156	32.6923
52	accB	WP_033518068.1	38.889	54	33	0	103	156	95	148	0.004	39.3	156	34.6154
53	accB	WP_150394042.1	41.176	51	30	0	106	156	561	611	0.004	40.4	156	32.6923
54	accB	WP_043164670.1	41.176	51	30	0	106	156	561	611	0.004	40.4	156	32.6923
55	accB	WP_140444570.1	41.176	51	30	0	106	156	561	611	0.004	40.4	156	32.6923
56	accB	WP_150383364.1	38.889	54	33	0	103	156	559	612	0.004	40.4	156	34.6154
57	accB	WP_107041525.1	38.889	54	33	0	103	156	559	612	0.004	40.4	156	34.6154
58	accB	WP_107043934.1	41.176	51	30	0	106	156	561	611	0.004	40.4	156	32.6923
59	accB	WP_101625483.1	41.176	51	30	0	106	156	561	611	0.005	40	156	32.6923
60	accB	WP_095615032.1	33.333	84	48	2	73	156	522	597	0.005	40	156	53.8462
61	accB	WP_100494645.1	41.176	51	30	0	106	156	565	615	0.005	40	156	32.6923
62	accB	WP_125982444.1	43.137	51	29	0	106	156	558	608	0.005	40	156	32.6923
63	accB	WP_152209841.1	41.176	51	30	0	106	156	564	614	0.005	40	156	32.6923
64	accB	WP_034254064.1	30.303	99	51	3	52	150	488	568	0.005	40	156	63.4615
65	accB	WP_117654437.1	43.137	51	29	0	106	156	556	606	0.005	40	156	32.6923
66	accB	WP_147294997.1	41.176	51	30	0	106	156	112	162	0.005	39.7	156	32.6923
67	accB	WP_117687112.1	43.137	51	29	0	106	156	556	606	0.006	40	156	32.6923
68	accB	WP_117631072.1	43.137	51	29	0	106	156	556	606	0.006	40	156	32.6923
69	accB	WP_151909951.1	43.137	51	29	0	106	156	556	606	0.006	40	156	32.6923
70	accB	WP_204463808.1	41.176	51	30	0	106	156	554	604	0.006	40	156	32.6923
71	accB	WP_129238038.1	41.176	51	30	0	106	156	554	604	0.006	40	156	32.6923
72	accB	WP_033505344.1	41.176	51	30	0	106	156	554	604	0.006	40	156	32.6923
73	accB	WP_204389588.1	41.176	51	30	0	106	156	554	604	0.006	40	156	32.6923
74	accB	WP_204388052.1	41.176	51	30	0	106	156	554	604	0.006	40	156	32.6923
75	accB	WP_154056016.1	43.137	51	29	0	106	156	556	606	0.006	40	156	32.6923
76	accB	WP_043170040.1	41.176	51	30	0	106	156	554	604	0.006	40	156	32.6923
77	accB	WP_193530532.1	41.176	51	30	0	106	156	554	604	0.006	40	156	32.6923
78	accB	WP_033508278.1	41.176	51	30	0	106	156	554	604	0.006	40	156	32.6923
79	accB	WP_015451039.1	43.137	51	29	0	106	156	552	602	0.006	40	156	32.6923
80	accB	WP_168983598.1	43.137	51	29	0	106	156	552	602	0.006	40	156	32.6923
81	accB	WP_198050332.1	43.137	51	29	0	106	156	556	606	0.006	40	156	32.6923
82	accB	WP_029575776.1	43.137	51	29	0	106	156	552	602	0.006	40	156	32.6923
83	accB	WP_154050156.1	41.176	51	30	0	106	156	561	611	0.006	40	156	32.6923
84	accB	WP_065457897.1	41.176	51	30	0	106	156	558	608	0.006	40	156	32.6923
85	accB	WP_193021024.1	41.176	51	30	0	106	156	561	611	0.006	40	156	32.6923
86	accB	WP_065505490.1	41.176	51	30	0	106	156	558	608	0.006	40	156	32.6923
87	accB	WP_065471041.1	41.176	51	30	0	106	156	558	608	0.006	40	156	32.6923
88	accB	WP_049137359.1	41.176	51	30	0	106	156	561	611	0.006	40	156	32.6923
89	accB	WP_143725053.1	41.176	51	30	0	106	156	561	611	0.006	40	156	32.6923
90	accB	WP_101028052.1	41.176	51	30	0	106	156	561	611	0.006	40	156	32.6923
91	accB	WP_100991381.1	41.176	51	30	0	106	156	561	611	0.006	40	156	32.6923
92	accB	WP_013141344.1	41.176	51	30	0	106	156	561	611	0.006	40	156	32.6923
93	accB	WP_140555186.1	43.137	51	29	0	106	156	554	604	0.006	39.7	156	32.6923
94	accB	WP_029679999.1	41.176	51	30	0	106	156	561	611	0.006	39.7	156	32.6923
95	accB	WP_152349698.1	41.176	51	30	0	106	156	553	603	0.006	39.7	156	32.6923
96	accB	WP_095346742.1	41.176	51	30	0	106	156	561	611	0.006	39.7	156	32.6923
97	accB	WP_195554602.1	41.176	51	30	0	106	156	561	611	0.006	39.7	156	32.6923
98	accB	WP_117738596.1	41.176	51	30	0	106	156	561	611	0.006	39.7	156	32.6923
99	accB	WP_131222555.1	41.176	51	30	0	106	156	561	611	0.006	39.7	156	32.6923
100	accB	WP_094662215.1	43.137	51	29	0	106	156	554	604	0.006	39.7	156	32.6923
101	accB	WP_014485306.1	41.176	51	30	0	106	156	561	611	0.006	39.7	156	32.6923
102	accB	WP_131208430.1	41.176	51	30	0	106	156	561	611	0.007	39.7	156	32.6923
103	accB	WP_155403449.1	43.137	51	29	0	106	156	554	604	0.007	39.7	156	32.6923
104	accB	WP_047297788.1	43.137	51	29	0	106	156	556	606	0.007	39.7	156	32.6923
105	accB	WP_195403794.1	41.176	51	30	0	106	156	561	611	0.007	39.7	156	32.6923
106	accB	WP_061871073.1	43.137	51	29	0	106	156	556	606	0.007	39.7	156	32.6923
107	accB	WP_131235061.1	41.176	51	30	0	106	156	561	611	0.007	39.7	156	32.6923
108	accB	WP_080785821.1	41.176	51	30	0	106	156	561	611	0.007	39.7	156	32.6923
109	accB	WP_195928225.1	41.176	51	30	0	106	156	561	611	0.007	39.7	156	32.6923
110	accB	WP_007058554.1	41.176	51	30	0	106	156	561	611	0.007	39.7	156	32.6923
111	accB	WP_131203305.1	41.176	51	30	0	106	156	561	611	0.007	39.7	156	32.6923
112	accB	WP_023658651.1	41.176	51	30	0	106	156	561	611	0.007	39.7	156	32.6923
113	accB	WP_015713875.1	41.176	51	30	0	106	156	561	611	0.007	39.7	156	32.6923
114	accB	WP_206873639.1	41.176	51	30	0	106	156	561	611	0.007	39.7	156	32.6923
115	accB	WP_161519665.1	41.176	51	30	0	106	156	561	611	0.007	39.7	156	32.6923
116	accB	WP_007053766.1	41.176	51	30	0	106	156	561	611	0.007	39.7	156	32.6923
117	accB	WP_144169421.1	41.176	51	30	0	106	156	561	611	0.007	39.7	156	32.6923
118	accB	WP_077383234.1	41.176	51	30	0	106	156	561	611	0.007	39.7	156	32.6923
119	accB	WP_047290383.1	43.137	51	29	0	106	156	556	606	0.007	39.7	156	32.6923
120	accB	WP_013390271.1	43.137	51	29	0	106	156	556	606	0.007	39.7	156	32.6923
121	accB	WP_065434367.1	43.137	51	29	0	106	156	556	606	0.007	39.7	156	32.6923
122	accB	WP_013363918.1	43.137	51	29	0	106	156	556	606	0.007	39.7	156	32.6923
123	accB	WP_117726337.1	43.137	51	29	0	106	156	556	606	0.007	39.7	156	32.6923
124	accB	WP_101027188.1	41.176	51	30	0	106	156	561	611	0.007	39.7	156	32.6923
125	accB	WP_007052981.1	41.176	51	30	0	106	156	561	611	0.007	39.7	156	32.6923
126	accB	WP_131219042.1	41.176	51	30	0	106	156	561	611	0.007	39.7	156	32.6923
127	accB	WP_131262373.1	41.176	51	30	0	106	156	561	611	0.007	39.7	156	32.6923
128	accB	WP_150378659.1	41.176	51	30	0	106	156	563	613	0.007	39.7	156	32.6923
129	accB	WP_200408323.1	41.176	51	30	0	106	156	561	611	0.007	39.7	156	32.6923
130	accB	WP_116475897.1	43.137	51	29	0	106	156	556	606	0.007	39.7	156	32.6923
131	accB	WP_008783656.1	41.176	51	30	0	106	156	561	611	0.007	39.7	156	32.6923
132	accB	WP_131221965.1	41.176	51	30	0	106	156	561	611	0.007	39.7	156	32.6923
133	accB	WP_117701594.1	41.176	51	30	0	106	156	561	611	0.007	39.7	156	32.6923
134	accB	WP_101025885.1	41.176	51	30	0	106	156	561	611	0.007	39.7	156	32.6923
135	accB	WP_118268940.1	41.176	51	30	0	106	156	561	611	0.007	39.7	156	32.6923
136	accB	WP_131234591.1	41.176	51	30	0	106	156	561	611	0.007	39.7	156	32.6923
137	accB	WP_065473986.1	41.176	51	30	0	106	156	561	611	0.007	39.7	156	32.6923
138	accB	WP_047270974.1	43.137	51	29	0	106	156	556	606	0.007	39.7	156	32.6923
139	accB	WP_131266028.1	41.176	51	30	0	106	156	561	611	0.007	39.7	156	32.6923
140	accB	WP_033504264.1	41.176	51	30	0	106	156	561	611	0.007	39.7	156	32.6923
141	accB	WP_117641443.1	41.176	51	30	0	106	156	561	611	0.007	39.7	156	32.6923
142	accB	WP_075662753.1	41.176	51	30	0	106	156	561	611	0.007	39.7	156	32.6923
143	accB	WP_058062774.1	41.176	51	30	0	106	156	561	611	0.007	39.7	156	32.6923
144	accB	WP_131216836.1	41.176	51	30	0	106	156	561	611	0.007	39.7	156	32.6923
145	accB	WP_202575042.1	41.176	51	30	0	106	156	561	611	0.007	39.7	156	32.6923
146	accB	WP_204385505.1	41.176	51	30	0	106	156	561	611	0.007	39.7	156	32.6923
147	accB	WP_071475241.1	41.176	51	30	0	106	156	561	611	0.007	39.7	156	32.6923
148	accB	WP_047284700.1	43.137	51	29	0	106	156	556	606	0.007	39.7	156	32.6923
149	accB	WP_003817771.1	43.137	51	29	0	106	156	556	606	0.007	39.7	156	32.6923
150	accB	WP_065438553.1	41.176	51	30	0	106	156	561	611	0.007	39.7	156	32.6923
151	accB	WP_101026185.1	41.176	51	30	0	106	156	561	611	0.007	39.7	156	32.6923
152	accB	WP_195261309.1	41.176	51	30	0	106	156	561	611	0.007	39.7	156	32.6923
153	accB	WP_143723030.1	41.176	51	30	0	106	156	561	611	0.007	39.7	156	32.6923
154	accB	WP_154536773.1	41.176	51	30	0	106	156	561	611	0.007	39.7	156	32.6923
155	accB	WP_021648152.1	43.137	51	29	0	106	156	556	606	0.007	39.7	156	32.6923
156	accB	WP_060867900.1	41.176	51	30	0	106	156	561	611	0.007	39.7	156	32.6923
157	accB	WP_131204180.1	41.176	51	30	0	106	156	561	611	0.007	39.7	156	32.6923
158	accB	WP_052790431.1	41.176	51	30	0	106	156	558	608	0.007	39.7	156	32.6923
159	accB	WP_206648779.1	41.176	51	30	0	106	156	558	608	0.007	39.7	156	32.6923
160	accB	WP_131238986.1	41.176	51	30	0	106	156	561	611	0.007	39.7	156	32.6923
161	accB	WP_196025162.1	41.176	51	30	0	106	156	561	611	0.007	39.7	156	32.6923
162	accB	WP_131211717.1	41.176	51	30	0	106	156	561	611	0.007	39.7	156	32.6923
163	accB	WP_118248817.1	41.176	51	30	0	106	156	561	611	0.007	39.7	156	32.6923
164	accB	WP_117717835.1	41.176	51	30	0	106	156	561	611	0.007	39.7	156	32.6923
165	accB	WP_101010386.1	41.176	51	30	0	106	156	561	611	0.007	39.7	156	32.6923
166	accB	WP_193641104.1	41.176	51	30	0	106	156	561	611	0.007	39.7	156	32.6923
167	accB	WP_124880290.1	41.176	51	30	0	106	156	558	608	0.007	39.7	156	32.6923
168	accB	WP_012578516.1	41.176	51	30	0	106	156	561	611	0.007	39.7	156	32.6923
169	accB	WP_131220609.1	41.176	51	30	0	106	156	561	611	0.007	39.7	156	32.6923
170	accB	WP_202570554.1	41.176	51	30	0	106	156	561	611	0.007	39.7	156	32.6923
171	accB	WP_131207282.1	41.176	51	30	0	106	156	561	611	0.007	39.7	156	32.6923
172	accB	WP_115791247.1	41.176	51	30	0	106	156	561	611	0.007	39.7	156	32.6923
173	accB	WP_191137764.1	41.176	51	30	0	106	156	558	608	0.007	39.7	156	32.6923
174	accB	WP_052822131.1	41.176	51	30	0	106	156	558	608	0.007	39.7	156	32.6923
175	accB	WP_032739217.1	41.176	51	30	0	106	156	558	608	0.007	39.7	156	32.6923
176	accB	WP_131219444.1	41.176	51	30	0	106	156	561	611	0.007	39.7	156	32.6923
177	accB	WP_163112936.1	43.137	51	29	0	106	156	556	606	0.007	39.7	156	32.6923
178	accB	WP_126030137.1	43.137	51	29	0	106	156	555	605	0.007	39.7	156	32.6923
179	accB	WP_094668202.1	41.176	51	30	0	106	156	561	611	0.007	39.7	156	32.6923
180	accB	WP_115767155.1	41.176	51	30	0	106	156	558	608	0.007	39.7	156	32.6923
181	accB	WP_077420408.1	41.176	51	30	0	106	156	558	608	0.007	39.7	156	32.6923
182	accB	WP_144180493.1	41.176	51	30	0	106	156	558	608	0.007	39.7	156	32.6923
183	accB	WP_106621952.1	41.176	51	30	0	106	156	558	608	0.007	39.7	156	32.6923
184	accB	WP_016462631.1	41.176	51	30	0	106	156	558	608	0.007	39.7	156	32.6923
185	accB	WP_131224455.1	41.176	51	30	0	106	156	561	611	0.007	39.7	156	32.6923
186	accB	WP_025300055.1	41.176	51	30	0	106	156	558	608	0.008	39.7	156	32.6923
187	accB	WP_014484315.1	41.176	51	30	0	106	156	558	608	0.008	39.7	156	32.6923
188	accB	WP_115776059.1	41.176	51	30	0	106	156	558	608	0.008	39.7	156	32.6923
189	accB	WP_050825162.1	41.176	51	30	0	106	156	558	608	0.008	39.7	156	32.6923
190	accB	WP_025263277.1	41.176	51	30	0	106	156	558	608	0.008	39.7	156	32.6923
191	accB	WP_125968589.1	41.176	51	30	0	106	156	567	617	0.008	39.7	156	32.6923
192	accB	WP_093960600.1	43.137	51	29	0	106	156	555	605	0.008	39.7	156	32.6923
193	accB	WP_106641732.1	41.176	51	30	0	106	156	558	608	0.008	39.7	156	32.6923
194	accB	WP_106629666.1	41.176	51	30	0	106	156	558	608	0.008	39.7	156	32.6923
195	accB	WP_025301439.1	41.176	51	30	0	106	156	558	608	0.008	39.7	156	32.6923
196	accB	WP_052788316.1	41.176	51	30	0	106	156	558	608	0.008	39.7	156	32.6923
197	accB	WP_065452745.1	41.176	51	30	0	106	156	558	608	0.008	39.7	156	32.6923
198	accB	WP_106628907.1	41.176	51	30	0	106	156	558	608	0.008	39.7	156	32.6923
199	accB	WP_032743069.1	41.176	51	30	0	106	156	558	608	0.008	39.7	156	32.6923
200	accB	WP_052829152.1	41.176	51	30	0	106	156	558	608	0.008	39.7	156	32.6923
201	accB	WP_106621113.1	41.176	51	30	0	106	156	558	608	0.008	39.7	156	32.6923
202	accB	WP_065454322.1	41.176	51	30	0	106	156	558	608	0.008	39.7	156	32.6923
203	accB	WP_080867564.1	41.176	51	30	0	106	156	558	608	0.008	39.7	156	32.6923
204	accB	WP_154035695.1	41.176	51	30	0	106	156	558	608	0.008	39.7	156	32.6923
205	accB	WP_211119359.1	41.176	51	30	0	106	156	558	608	0.008	39.7	156	32.6923
206	accB	WP_065465557.1	41.176	51	30	0	106	156	558	608	0.008	39.7	156	32.6923
207	accB	WP_019727372.1	41.176	51	30	0	106	156	558	608	0.008	39.7	156	32.6923
208	accB	WP_101673289.1	41.176	51	30	0	106	156	558	608	0.008	39.7	156	32.6923
209	accB	WP_197308713.1	41.176	51	30	0	106	156	561	611	0.008	39.7	156	32.6923
210	accB	WP_106630660.1	41.176	51	30	0	106	156	558	608	0.008	39.7	156	32.6923
211	accB	WP_077387211.1	41.176	51	30	0	106	156	561	611	0.008	39.7	156	32.6923
212	accB	WP_003822984.1	43.137	51	29	0	106	156	434	484	0.008	39.7	156	32.6923
213	accB	WP_015439246.1	41.176	51	30	0	106	156	558	608	0.008	39.7	156	32.6923
214	accB	WP_200488419.1	41.176	51	30	0	106	156	561	611	0.008	39.7	156	32.6923
215	accB	WP_103619664.1	41.176	51	30	0	106	156	558	608	0.008	39.7	156	32.6923
216	accB	WP_131299768.1	41.176	51	30	0	106	156	561	611	0.008	39.7	156	32.6923
217	accB	WP_118378984.1	41.176	51	30	0	106	156	561	611	0.008	39.7	156	32.6923
218	accB	WP_046726113.1	33.333	75	43	1	82	156	546	613	0.009	39.3	156	48.0769
219	accB	WP_151917321.1	41.176	51	30	0	106	156	555	605	0.009	39.3	156	32.6923
220	accB	WP_163227249.1	39.216	51	31	0	106	156	586	636	0.009	39.3	156	32.6923
221	accB	WP_094730215.1	41.176	51	30	0	106	156	558	608	0.009	39.3	156	32.6923
222	accB	WP_049185351.1	33.333	75	43	1	82	156	546	613	0.009	39.3	156	48.0769
223	accB	WP_052831310.1	39.216	51	31	0	106	156	556	606	0.009	39.3	156	32.6923
224	accB	WP_152357930.1	41.176	51	30	0	106	156	564	614	0.009	39.3	156	32.6923
225	accB	WP_169276380.1	41.176	51	30	0	106	156	553	603	0.009	39.3	156	32.6923
226	accB	WP_051867201.1	41.176	51	30	0	106	156	551	601	0.009	39.3	156	32.6923
227	accB	WP_150354340.1	41.176	51	30	0	106	156	552	602	0.01	39.3	156	32.6923
228	accB	WP_196327763.1	28.319	113	58	3	44	156	517	606	0.01	39.3	156	72.4359
229	accB	WP_052824958.1	39.216	51	31	0	106	156	556	606	0.01	39.3	156	32.6923
230	accB	WP_003837969.1	28.319	113	58	3	44	156	517	606	0.01	39.3	156	72.4359
231	accB	WP_083570063.1	39.216	51	31	0	106	156	557	607	0.01	39.3	156	32.6923
232	accB	WP_163191172.1	28.319	113	58	3	44	156	517	606	0.011	39.3	156	72.4359
233	accB	WP_152355271.1	43.137	51	29	0	106	156	552	602	0.011	39.3	156	32.6923
234	accB	WP_065468462.1	28.319	113	58	3	44	156	517	606	0.011	39.3	156	72.4359
235	accB	WP_117768510.1	41.176	51	30	0	106	156	561	611	0.011	39.3	156	32.6923
236	accB	WP_117756166.1	41.176	51	30	0	106	156	561	611	0.011	39.3	156	32.6923
237	accB	WP_196326689.1	28.319	113	58	3	44	156	517	606	0.011	39.3	156	72.4359
238	accB	WP_129879543.1	28.319	113	58	3	44	156	517	606	0.011	39.3	156	72.4359
239	accB	WP_034258439.1	38.889	54	33	0	103	156	546	599	0.011	38.9	156	34.6154
240	accB	WP_196335488.1	28.319	113	58	3	44	156	517	606	0.011	38.9	156	72.4359
241	accB	WP_196338732.1	28.319	113	58	3	44	156	517	606	0.011	38.9	156	72.4359
242	accB	WP_033514339.1	41.176	51	30	0	106	156	554	604	0.011	38.9	156	32.6923
243	accB	WP_033506075.1	41.176	51	30	0	106	156	552	602	0.012	38.9	156	32.6923
244	accB	WP_033494646.1	41.667	48	28	0	106	153	559	606	0.013	38.9	156	30.7692
245	accB	WP_034876573.1	43.137	51	29	0	106	156	555	605	0.013	38.9	156	32.6923
246	accB	WP_137652626.1	43.137	51	29	0	106	156	555	605	0.014	38.9	156	32.6923
247	accB	WP_137655676.1	43.137	51	29	0	106	156	555	605	0.014	38.9	156	32.6923
248	accB	WP_137656566.1	43.137	51	29	0	106	156	555	605	0.014	38.9	156	32.6923
249	accB	WP_094637744.1	39.216	51	31	0	106	156	557	607	0.015	38.9	156	32.6923
250	accB	WP_024463210.1	39.216	51	31	0	106	156	554	604	0.015	38.9	156	32.6923
251	accB	WP_118233562.1	43.137	51	29	0	106	156	554	604	0.015	38.5	156	32.6923
252	accB	WP_117645545.1	43.137	51	29	0	106	156	554	604	0.015	38.5	156	32.6923
253	accB	WP_117661044.1	43.137	51	29	0	106	156	554	604	0.015	38.5	156	32.6923
254	accB	WP_195506904.1	43.137	51	29	0	106	156	554	604	0.015	38.5	156	32.6923
255	accB	WP_195938316.1	43.137	51	29	0	106	156	554	604	0.016	38.5	156	32.6923
256	accB	WP_118250047.1	43.137	51	29	0	106	156	554	604	0.016	38.5	156	32.6923
257	accB	WP_117793769.1	43.137	51	29	0	106	156	554	604	0.016	38.5	156	32.6923
258	accB	WP_065446845.1	43.137	51	29	0	106	156	554	604	0.016	38.5	156	32.6923
259	accB	WP_209107401.1	43.137	51	29	0	106	156	554	604	0.016	38.5	156	32.6923
260	accB	WP_152026221.1	43.137	51	29	0	106	156	557	607	0.017	38.5	156	32.6923
261	accB	WP_034527911.1	39.216	51	31	0	106	156	560	610	0.02	38.5	156	32.6923
262	accB	WP_014697238.1	39.216	51	31	0	106	156	556	606	0.022	38.1	156	32.6923
263	accB	WP_155588560.1	39.216	51	31	0	106	156	556	606	0.022	38.1	156	32.6923
264	accB	WP_129913989.1	38.889	54	33	0	103	156	552	605	0.022	38.1	156	34.6154
265	accB	WP_130095264.1	38.889	54	33	0	103	156	552	605	0.022	38.1	156	34.6154
266	accB	WP_195955122.1	39.216	51	31	0	106	156	561	611	0.023	38.1	156	32.6923
267	accB	WP_129989826.1	38.889	54	33	0	103	156	552	605	0.023	38.1	156	34.6154
268	accB	WP_101428305.1	38.889	54	33	0	103	156	552	605	0.023	38.1	156	34.6154
269	accB	WP_129970545.1	38.889	54	33	0	103	156	552	605	0.023	38.1	156	34.6154
270	accB	WP_160199645.1	39.216	51	31	0	106	156	98	148	0.023	37.4	156	32.6923
271	accB	WP_101441821.1	38.889	54	33	0	103	156	552	605	0.024	38.1	156	34.6154
272	accB	WP_033489736.1	38.889	54	33	0	103	156	552	605	0.024	38.1	156	34.6154
273	accB	WP_130012682.1	38.889	54	33	0	103	156	552	605	0.024	38.1	156	34.6154
274	accB	WP_094692594.1	39.216	51	31	0	106	156	556	606	0.024	38.1	156	32.6923
275	accB	WP_169173033.1	37.255	51	32	0	106	156	559	609	0.024	38.1	156	32.6923
276	accB	WP_152581562.1	40	50	30	0	106	155	554	603	0.025	38.1	156	32.0513
277	accB	WP_118092516.1	43.137	51	29	0	106	156	557	607	0.026	38.1	156	32.6923
278	accB	WP_195229397.1	43.137	51	29	0	106	156	557	607	0.026	38.1	156	32.6923
279	accB	WP_118278164.1	43.137	51	29	0	106	156	557	607	0.027	38.1	156	32.6923
280	accB	WP_159140461.1	43.137	51	29	0	106	156	557	607	0.027	38.1	156	32.6923
281	accB	WP_193786491.1	30.476	105	57	3	60	156	537	633	0.028	37.7	156	67.3077
282	accB	WP_131206987.1	39.216	51	31	0	106	156	561	611	0.029	37.7	156	32.6923
283	accB	WP_085382356.1	41.176	51	30	0	106	156	557	607	0.03	37.7	156	32.6923
284	accB	WP_055680247.1	41.176	51	30	0	106	156	557	607	0.03	37.7	156	32.6923
285	accB	WP_188015707.1	41.176	51	30	0	106	156	557	607	0.031	37.7	156	32.6923
286	accB	WP_034984301.1	41.176	51	30	0	106	156	557	607	0.031	37.7	156	32.6923
287	accB	WP_196328814.1	28.319	113	58	3	44	156	517	606	0.032	37.7	156	72.4359
288	accB	WP_034521211.1	28.319	113	58	3	44	156	517	606	0.033	37.7	156	72.4359
289	accB	WP_169241593.1	39.216	51	31	0	106	156	564	614	0.033	37.7	156	32.6923
290	accB	WP_100496919.1	39.216	51	31	0	106	156	564	614	0.034	37.7	156	32.6923
291	accB	WP_003842930.1	28.319	113	58	3	44	156	517	606	0.034	37.7	156	72.4359
292	accB	WP_045924863.1	40	50	30	0	107	156	555	604	0.035	37.7	156	32.0513
293	accB	WP_144085001.1	40	50	30	0	107	156	555	604	0.035	37.7	156	32.0513
294	accB	WP_198205706.1	40	50	30	0	107	156	555	604	0.036	37.7	156	32.0513
295	accB	WP_198216275.1	40	50	30	0	107	156	555	604	0.036	37.7	156	32.0513
296	accB	WP_070122369.1	41.176	51	30	0	106	156	557	607	0.036	37.7	156	32.6923
297	accB	WP_055054705.1	41.176	51	30	0	106	156	557	607	0.036	37.7	156	32.6923
298	accB	WP_117800978.1	41.176	51	30	0	106	156	557	607	0.036	37.7	156	32.6923
299	accB	WP_055308969.1	41.176	51	30	0	106	156	567	617	0.036	37.7	156	32.6923
300	accB	WP_154312832.1	40	50	30	0	107	156	555	604	0.036	37.7	156	32.0513
301	accB	WP_029678142.1	40	50	30	0	107	156	552	601	0.037	37.7	156	32.0513
302	accB	WP_121915046.1	40	50	30	0	107	156	555	604	0.037	37.7	156	32.0513
303	accB	WP_015022446.1	40	50	30	0	107	156	555	604	0.037	37.7	156	32.0513
304	accB	WP_118286407.1	41.176	51	30	0	106	156	557	607	0.037	37.7	156	32.6923
305	accB	WP_085461818.1	41.176	51	30	0	106	156	557	607	0.037	37.7	156	32.6923
306	accB	WP_110417663.1	40	50	30	0	107	156	555	604	0.037	37.7	156	32.0513
307	accB	WP_117565304.1	41.176	51	30	0	106	156	557	607	0.037	37.7	156	32.6923
308	accB	WP_024626845.1	40	50	30	0	107	156	555	604	0.038	37.4	156	32.0513
309	accB	WP_011742771.1	41.176	51	30	0	106	156	557	607	0.038	37.4	156	32.6923
310	accB	WP_195228220.1	41.176	51	30	0	106	156	557	607	0.038	37.4	156	32.6923
311	accB	WP_110413437.1	40	50	30	0	107	156	555	604	0.038	37.4	156	32.0513
312	accB	WP_118234976.1	41.176	51	30	0	106	156	557	607	0.038	37.4	156	32.6923
313	accB	WP_124917059.1	41.176	51	30	0	106	156	557	607	0.038	37.4	156	32.6923
314	accB	WP_117762552.1	41.176	51	30	0	106	156	557	607	0.038	37.4	156	32.6923
315	accB	WP_110425792.1	40	50	30	0	107	156	555	604	0.038	37.4	156	32.0513
316	accB	WP_144178363.1	40	50	30	0	107	156	555	604	0.038	37.4	156	32.0513
317	accB	WP_198203253.1	40	50	30	0	107	156	555	604	0.038	37.4	156	32.0513
318	accB	WP_046323362.1	40	50	30	0	107	156	555	604	0.038	37.4	156	32.0513
319	accB	WP_198217209.1	40	50	30	0	107	156	555	604	0.038	37.4	156	32.0513
320	accB	WP_195247849.1	41.176	51	30	0	106	156	557	607	0.038	37.4	156	32.6923
321	accB	WP_085381763.1	41.176	51	30	0	106	156	557	607	0.038	37.4	156	32.6923
322	accB	WP_195411525.1	41.176	51	30	0	106	156	557	607	0.038	37.4	156	32.6923
323	accB	WP_033499332.1	41.176	51	30	0	106	156	557	607	0.038	37.4	156	32.6923
324	accB	WP_085380743.1	41.176	51	30	0	106	156	557	607	0.038	37.4	156	32.6923
325	accB	WP_045935775.1	40	50	30	0	107	156	555	604	0.039	37.4	156	32.0513
326	accB	WP_085379652.1	41.176	51	30	0	106	156	557	607	0.039	37.4	156	32.6923
327	accB	WP_085393312.1	41.176	51	30	0	106	156	557	607	0.039	37.4	156	32.6923
328	accB	WP_198208114.1	40	50	30	0	107	156	555	604	0.039	37.4	156	32.0513
329	accB	WP_198178297.1	40	50	30	0	107	156	555	604	0.039	37.4	156	32.0513
330	accB	WP_198183018.1	40	50	30	0	107	156	555	604	0.039	37.4	156	32.0513
331	accB	WP_195482169.1	41.176	51	30	0	106	156	557	607	0.039	37.4	156	32.6923
332	accB	WP_198051397.1	41.176	51	30	0	106	156	557	607	0.039	37.4	156	32.6923
333	accB	WP_046998974.1	41.176	51	30	0	106	156	557	607	0.039	37.4	156	32.6923
334	accB	WP_038445336.1	41.176	51	30	0	106	156	557	607	0.04	37.4	156	32.6923
335	accB	WP_039776118.1	41.176	51	30	0	106	156	557	607	0.04	37.4	156	32.6923
336	accB	WP_080863555.1	41.176	51	30	0	106	156	557	607	0.04	37.4	156	32.6923
337	accB	WP_129896866.1	39.216	51	31	0	106	156	555	605	0.04	37.4	156	32.6923
338	accB	WP_195422825.1	41.176	51	30	0	106	156	557	607	0.04	37.4	156	32.6923
339	accB	WP_198187951.1	40	50	30	0	107	156	555	604	0.04	37.4	156	32.0513
340	accB	WP_198177263.1	40	50	30	0	107	156	555	604	0.04	37.4	156	32.0513
341	accB	WP_204386339.1	39.216	51	31	0	106	156	554	604	0.041	37.4	156	32.6923
342	accB	WP_085407535.1	41.176	51	30	0	106	156	557	607	0.041	37.4	156	32.6923
343	accB	WP_118331795.1	41.176	51	30	0	106	156	557	607	0.041	37.4	156	32.6923
344	accB	WP_034533467.1	37.255	51	32	0	106	156	552	602	0.042	37.4	156	32.6923
345	accB	WP_085345783.1	41.176	51	30	0	106	156	557	607	0.042	37.4	156	32.6923
346	accB	WP_109057678.1	39.216	51	31	0	106	156	561	611	0.042	37.4	156	32.6923
347	accB	WP_051592025.1	39.216	51	31	0	106	156	555	605	0.043	37.4	156	32.6923
348	accB	WP_137652499.1	32.468	77	44	2	80	156	537	605	0.044	37.4	156	49.359
349	accB	WP_129971974.1	39.216	51	31	0	106	156	555	605	0.044	37.4	156	32.6923
350	accB	WP_034876161.1	32.468	77	44	2	80	156	537	605	0.047	37.4	156	49.359
351	accB	WP_095507442.1	39.216	51	31	0	106	156	555	605	0.048	37.4	156	32.6923
352	accB	WP_129858916.1	39.216	51	31	0	106	156	555	605	0.048	37.4	156	32.6923
353	accB	WP_101671462.1	37.255	51	32	0	106	156	550	600	0.049	37.4	156	32.6923
354	accB	WP_129863958.1	39.216	51	31	0	106	156	555	605	0.049	37.4	156	32.6923
355	accB	WP_129903136.1	39.216	51	31	0	106	156	555	605	0.049	37.4	156	32.6923
356	accB	WP_137654655.1	32.468	77	44	2	80	156	537	605	0.049	37.4	156	49.359
357	accB	WP_026645535.1	37.255	51	32	0	106	156	550	600	0.049	37.4	156	32.6923
358	accB	WP_101456004.1	39.216	51	31	0	106	156	555	605	0.049	37.4	156	32.6923
359	accB	WP_022858372.1	39.216	51	31	0	106	156	555	605	0.05	37.4	156	32.6923
360	accB	WP_129866008.1	39.216	51	31	0	106	156	555	605	0.05	37.4	156	32.6923
361	accB	WP_129852603.1	39.216	51	31	0	106	156	555	605	0.05	37.4	156	32.6923
362	accB	WP_101432874.1	40	50	30	0	107	156	555	604	0.05	37.4	156	32.0513
363	accB	WP_101430599.1	39.216	51	31	0	106	156	555	605	0.05	37.4	156	32.6923
364	accB	WP_129912724.1	39.216	51	31	0	106	156	555	605	0.05	37.4	156	32.6923
365	accB	WP_129904493.1	39.216	51	31	0	106	156	555	605	0.05	37.4	156	32.6923
366	accB	WP_129860710.1	39.216	51	31	0	106	156	555	605	0.05	37.4	156	32.6923
367	accB	WP_129898408.1	39.216	51	31	0	106	156	555	605	0.05	37.4	156	32.6923
368	accB	WP_129916772.1	39.216	51	31	0	106	156	555	605	0.051	37	156	32.6923
369	accB	WP_101454100.1	39.216	51	31	0	106	156	555	605	0.051	37	156	32.6923
370	accB	WP_136511238.1	39.216	51	31	0	106	156	555	605	0.051	37	156	32.6923
371	accB	WP_129903671.1	39.216	51	31	0	106	156	555	605	0.051	37	156	32.6923
372	accB	WP_129900590.1	39.216	51	31	0	106	156	555	605	0.051	37	156	32.6923
373	accB	WP_198199670.1	40	50	30	0	107	156	555	604	0.052	37	156	32.0513
374	accB	WP_118238709.1	39.216	51	31	0	106	156	555	605	0.052	37	156	32.6923
375	accB	WP_129851358.1	39.216	51	31	0	106	156	555	605	0.052	37	156	32.6923
376	accB	WP_129966159.1	39.216	51	31	0	106	156	555	605	0.052	37	156	32.6923
377	accB	WP_101393143.1	39.216	51	31	0	106	156	555	605	0.052	37	156	32.6923
378	accB	WP_129869687.1	39.216	51	31	0	106	156	555	605	0.052	37	156	32.6923
379	accB	WP_101396622.1	39.216	51	31	0	106	156	555	605	0.053	37	156	32.6923
380	accB	WP_129870495.1	39.216	51	31	0	106	156	555	605	0.053	37	156	32.6923
381	accB	WP_129871614.1	39.216	51	31	0	106	156	555	605	0.053	37	156	32.6923
382	accB	WP_039171122.1	39.216	51	31	0	106	156	555	605	0.053	37	156	32.6923
383	accB	WP_129905300.1	39.216	51	31	0	106	156	555	605	0.053	37	156	32.6923
384	accB	WP_129902507.1	39.216	51	31	0	106	156	555	605	0.053	37	156	32.6923
385	accB	WP_120359270.1	39.216	51	31	0	106	156	555	605	0.053	37	156	32.6923
386	accB	WP_101398329.1	39.216	51	31	0	106	156	555	605	0.053	37	156	32.6923
387	accB	WP_211120569.1	39.216	51	31	0	106	156	554	604	0.054	37	156	32.6923
388	accB	WP_129880565.1	39.216	51	31	0	106	156	555	605	0.054	37	156	32.6923
389	accB	WP_129869060.1	39.216	51	31	0	106	156	555	605	0.054	37	156	32.6923
390	accB	WP_129868375.1	39.216	51	31	0	106	156	555	605	0.055	37	156	32.6923
391	accB	WP_152580948.1	33.784	74	41	2	79	152	518	583	0.056	37	156	47.4359
392	accB	WP_126032726.1	35.294	51	33	0	106	156	550	600	0.057	37	156	32.6923
393	accB	WP_095613545.1	35.294	51	33	0	106	156	550	600	0.057	37	156	32.6923
394	accB	WP_129853314.1	39.216	51	31	0	106	156	555	605	0.061	37	156	32.6923
395	accB	WP_101430212.1	39.216	51	31	0	106	156	555	605	0.061	37	156	32.6923
396	accB	WP_117319838.1	41.176	51	30	0	106	156	557	607	0.061	37	156	32.6923
397	accB	WP_110452655.1	40	50	30	0	107	156	555	604	0.066	37	156	32.0513
398	accB	WP_137657641.1	32.468	77	44	2	80	156	537	605	0.068	36.6	156	49.359
399	accB	WP_052826780.1	37.255	51	32	0	106	156	556	606	0.073	36.6	156	32.6923
400	accB	WP_198191337.1	38	50	31	0	107	156	555	604	0.075	36.6	156	32.0513
401	accB	WP_006295357.1	39.216	51	31	0	106	156	578	628	0.076	36.6	156	32.6923
402	accB	WP_118262349.1	41.176	51	30	0	106	156	554	604	0.086	36.6	156	32.6923
403	accB	WP_117754504.1	41.176	51	30	0	106	156	554	604	0.089	36.6	156	32.6923
404	accB	WP_144164489.1	41.176	51	30	0	106	156	557	607	0.09	36.6	156	32.6923
405	accB	WP_118279553.1	41.176	51	30	0	106	156	554	604	0.09	36.6	156	32.6923
406	accB	WP_117750336.1	41.176	51	30	0	106	156	554	604	0.09	36.6	156	32.6923
407	accB	WP_117675511.1	41.176	51	30	0	106	156	554	604	0.09	36.6	156	32.6923
408	accB	WP_129901940.1	41.176	51	30	0	106	156	554	604	0.09	36.6	156	32.6923
409	accB	WP_129908105.1	39.216	51	31	0	106	156	555	605	0.09	36.6	156	32.6923
410	accB	WP_055063320.1	41.176	51	30	0	106	156	554	604	0.09	36.6	156	32.6923
411	accB	WP_065439483.1	41.176	51	30	0	106	156	554	604	0.09	36.6	156	32.6923
412	accB	WP_118293004.1	41.176	51	30	0	106	156	554	604	0.09	36.6	156	32.6923
413	accB	WP_026503157.1	40	50	30	0	107	156	553	602	0.091	36.6	156	32.0513
414	accB	WP_065437747.1	41.176	51	30	0	106	156	554	604	0.092	36.6	156	32.6923
415	accB	WP_117662810.1	41.176	51	30	0	106	156	554	604	0.092	36.6	156	32.6923
416	accB	WP_034880285.1	41.176	51	30	0	106	156	554	604	0.092	36.6	156	32.6923
417	accB	WP_126015934.1	41.176	51	30	0	106	156	554	604	0.092	36.6	156	32.6923
418	accB	WP_095279281.1	41.176	51	30	0	106	156	554	604	0.093	36.2	156	32.6923
419	accB	WP_195523563.1	41.176	51	30	0	106	156	554	604	0.093	36.2	156	32.6923
420	accB	WP_195346739.1	41.176	51	30	0	106	156	554	604	0.093	36.2	156	32.6923
421	accB	WP_117789439.1	41.176	51	30	0	106	156	554	604	0.094	36.2	156	32.6923
422	accB	WP_065441614.1	41.176	51	30	0	106	156	554	604	0.094	36.2	156	32.6923
423	accB	WP_117783599.1	41.176	51	30	0	106	156	554	604	0.094	36.2	156	32.6923
424	accB	WP_195327356.1	41.176	51	30	0	106	156	554	604	0.094	36.2	156	32.6923
425	accB	WP_118287403.1	41.176	51	30	0	106	156	554	604	0.095	36.2	156	32.6923
426	accB	WP_029675502.1	35.294	51	33	0	106	156	550	600	0.096	36.2	156	32.6923
427	accB	WP_080788200.1	41.176	51	30	0	106	156	557	607	0.096	36.2	156	32.6923
428	accB	WP_195943073.1	41.176	51	30	0	106	156	554	604	0.096	36.2	156	32.6923
429	accB	WP_099721718.1	35.294	51	33	0	106	156	550	600	0.096	36.2	156	32.6923
430	accB	WP_154303474.1	41.176	51	30	0	106	156	557	607	0.097	36.2	156	32.6923
431	accB	WP_195223339.1	41.176	51	30	0	106	156	557	607	0.098	36.2	156	32.6923
432	accB	WP_118269170.1	41.176	51	30	0	106	156	554	604	0.098	36.2	156	32.6923
433	accB	WP_003836110.1	41.176	51	30	0	106	156	557	607	0.1	36.2	156	32.6923
434	accB	WP_033500816.1	41.176	51	30	0	106	156	557	607	0.1	36.2	156	32.6923
435	accB	WP_034884879.1	41.176	51	30	0	106	156	557	607	0.11	36.2	156	32.6923
436	accB	WP_026647087.1	41.176	51	30	0	106	156	557	607	0.12	36.2	156	32.6923
437	accB	WP_181281166.1	36.264	91	48	4	62	152	526	606	0.12	36.2	156	58.3333
438	accB	WP_129894994.1	39.216	51	31	0	106	156	555	605	0.13	35.8	156	32.6923
439	accB	WP_035010163.1	41.176	51	30	0	106	156	557	607	0.13	35.8	156	32.6923
440	accB	WP_113860245.1	39.216	51	31	0	106	156	570	620	0.14	35.8	156	32.6923
441	accB	WP_039199669.1	41.176	51	30	0	106	156	557	607	0.16	35.8	156	32.6923
442	accB	WP_043167196.1	33.696	92	47	3	61	152	528	605	0.16	35.8	156	58.9744
443	accB	WP_091846932.1	39.216	51	31	0	106	156	552	602	0.17	35.4	156	32.6923
444	accB	WP_163194407.1	27.434	113	59	3	44	156	517	606	0.18	35.4	156	72.4359
445	accB	WP_209163910.1	27.434	113	59	3	44	156	517	606	0.19	35.4	156	72.4359
446	accB	WP_196336476.1	27.434	113	59	3	44	156	517	606	0.19	35.4	156	72.4359
447	accB	WP_196329972.1	27.434	113	59	3	44	156	517	606	0.19	35.4	156	72.4359
448	accB	WP_196321748.1	27.434	113	59	3	44	156	517	606	0.19	35.4	156	72.4359
449	accB	WP_080821596.1	27.434	113	59	3	44	156	517	606	0.19	35.4	156	72.4359
450	accB	WP_094666641.1	28.395	81	50	2	75	155	600	672	0.19	35.4	156	51.9231
451	accB	WP_195451839.1	27.434	113	59	3	44	156	517	606	0.19	35.4	156	72.4359
452	accB	WP_168445311.1	27.434	113	59	3	44	156	517	606	0.19	35.4	156	72.4359
453	accB	WP_099571176.1	41.176	51	30	0	106	156	557	607	0.2	35.4	156	32.6923
454	accB	WP_140445224.1	37.805	82	42	3	71	152	541	613	0.21	35.4	156	52.5641
455	accB	WP_101622268.1	37.736	53	32	1	100	152	565	616	0.26	35	156	33.9744
456	accB	WP_150394763.1	37.838	74	37	3	79	152	583	647	0.27	35	156	47.4359
457	accB	WP_150379048.1	32.075	53	35	1	100	152	618	669	0.29	35	156	33.9744
458	accB	WP_163199921.1	37.255	51	32	0	106	156	550	600	0.31	35	156	32.6923
459	accB	WP_100510604.1	37.255	51	32	0	106	156	550	600	0.34	34.7	156	32.6923
460	accB	WP_081867242.1	37.255	51	32	0	106	156	552	602	0.4	34.7	156	32.6923
461	accB	WP_006295861.1	31.343	67	38	2	83	149	524	582	0.42	34.3	156	42.9487
462	accB	WP_181163421.1	30.769	78	46	2	75	152	593	662	0.53	34.3	156	50
463	accB	WP_154034799.1	40	50	30	0	107	156	558	607	0.58	33.9	156	32.0513
464	accB	WP_081930384.1	35.294	51	33	0	106	156	554	604	0.58	33.9	156	32.6923
465	accB	WP_024463380.1	30.882	68	39	2	85	152	533	592	0.61	33.9	156	43.5897
466	accB	WP_109138151.1	35.294	51	33	0	106	156	550	600	1	33.1	156	32.6923
467	accB	WP_163197001.1	33.735	83	47	2	74	156	537	611	1.6	32.7	156	53.2051
468	accB	WP_130078769.1	31.169	77	45	2	79	155	567	635	2.3	32.3	156	49.359
469	accB	WP_185967102.1	39.024	41	25	0	29	69	193	233	2.9	32	156	26.2821
470	accB	WP_174769148.1	39.024	41	25	0	29	69	193	233	2.9	32	156	26.2821
471	accB	WP_177188327.1	39.024	41	25	0	29	69	193	233	3	32	156	26.2821
472	accB	WP_165505802.1	39.474	38	23	0	32	69	196	233	3.8	31.6	156	24.359
473	accB	WP_165542195.1	39.474	38	23	0	32	69	188	225	3.9	31.6	156	24.359
474	accB	WP_165507083.1	39.474	38	23	0	32	69	196	233	3.9	31.6	156	24.359
475	accB	WP_181992072.1	39.474	38	23	0	32	69	196	233	4	31.6	156	24.359
476	accB	WP_206648735.1	39.474	38	23	0	32	69	196	233	4.3	31.6	156	24.359
477	accB	WP_185847816.1	39.474	38	23	0	32	69	207	244	4.3	31.6	156	24.359
478	accB	WP_195606555.1	39.024	41	25	0	29	69	193	233	4.3	31.6	156	26.2821
479	accB	WP_206873223.1	39.474	38	23	0	32	69	207	244	4.6	31.2	156	24.359
480	accB	WP_202571558.1	39.474	38	23	0	32	69	200	237	4.6	31.2	156	24.359
481	accB	WP_022860817.1	53.846	26	12	0	104	129	559	584	4.8	31.2	156	16.6667
482	accB	WP_165542496.1	39.474	38	23	0	32	69	200	237	4.9	31.2	156	24.359
483	accB	WP_179133602.1	39.474	38	23	0	32	69	196	233	5.7	31.2	156	24.359
484	accB	WP_165588257.1	39.474	38	23	0	32	69	196	233	5.8	31.2	156	24.359
485	accB	WP_196242757.1	39.474	38	23	0	32	69	200	237	6.2	30.8	156	24.359
486	accB	WP_100512866.1	33.962	53	30	1	102	154	59	106	9.2	29.6	156	33.9744
487	acpS	WP_100513597.1	32.203	118	65	5	1	104	1	117	5.32e-06	46.6	126	93.6508
488	acpS	WP_101614439.1	28.571	154	80	6	1	125	1	153	2.48e-05	44.7	126	122.222
489	acpS	WP_193345836.1	27.778	144	85	4	1	125	1	144	0.00015	42.4	126	114.286
490	acpS	WP_184937010.1	27.778	144	85	4	1	125	1	144	0.000153	42.4	126	114.286
491	acpS	WP_150378653.1	28	150	82	4	1	125	1	149	0.000184	42.4	126	119.048
492	acpS	WP_094667046.1	28	150	82	4	1	125	1	149	0.000193	42.4	126	119.048
493	acpS	WP_109138198.1	32.203	118	65	5	1	104	1	117	0.000221	42.7	126	93.6508
494	acpS	WP_204441807.1	29.167	144	70	7	3	123	1	135	0.000379	41.6	126	114.286
495	acpS	WP_026647090.1	29.167	144	70	7	3	123	1	135	0.000403	41.6	126	114.286
496	acpS	WP_034533554.1	32.727	110	60	4	2	98	3	111	0.000489	41.6	126	87.3016
497	acpS	WP_033500763.1	26.452	155	80	6	3	126	1	152	0.000733	40.8	126	123.016
498	acpS	WP_140494588.1	27.815	151	81	5	1	125	1	149	0.000862	40.4	126	119.841
499	acpS	WP_081883215.1	30	140	79	6	2	124	15	152	0.001	40.4	126	111.111
500	acpS	WP_154034797.1	25.806	155	81	6	3	126	1	152	0.001	40.4	126	123.016
501	acpS	WP_080987985.1	33.721	86	48	3	4	89	9	85	0.001	40	126	68.254
502	acpS	WP_099571005.1	25.806	155	81	6	3	126	1	152	0.001	40	126	123.016
503	acpS	WP_039196976.1	25.806	155	81	6	3	126	1	152	0.002	39.7	126	123.016
504	acpS	WP_181895581.1	24.648	142	90	4	1	126	1	141	0.003	39.3	126	112.698
505	acpS	WP_164999792.1	28.777	139	82	5	2	124	15	152	0.003	39.3	126	110.317
506	acpS	WP_204386336.1	30	140	79	6	2	124	15	152	0.003	38.9	126	111.111
507	acpS	WP_193530529.1	29.286	140	80	6	2	124	15	152	0.004	38.9	126	111.111
508	acpS	WP_065457090.1	25.352	142	89	5	1	126	1	141	0.005	38.5	126	112.698
509	acpS	WP_154568312.1	31.193	109	61	3	2	97	3	110	0.005	38.9	126	86.5079
510	acpS	WP_163199926.1	29.008	131	71	5	2	119	13	134	0.005	38.5	126	103.968
511	acpS	WP_204469660.1	28.155	103	62	2	1	91	1	103	0.005	38.5	126	81.746
512	acpS	WP_129859463.1	32.407	108	57	4	1	94	1	106	0.006	38.1	126	85.7143
513	acpS	WP_041473487.1	25.352	142	89	5	1	126	1	141	0.006	38.1	126	112.698
514	acpS	WP_083570065.1	27.103	107	52	4	4	91	6	105	0.007	38.1	126	84.9206
515	acpS	WP_117675517.1	25.806	155	81	6	3	126	1	152	0.007	38.1	126	123.016
516	acpS	WP_204389591.1	29.286	140	80	6	2	124	15	152	0.007	38.1	126	111.111
517	acpS	WP_065446787.1	25.806	155	81	6	3	126	1	152	0.007	38.1	126	123.016
518	acpS	WP_085380180.1	25.325	154	81	6	3	125	1	151	0.007	38.1	126	122.222
519	acpS	WP_101625481.1	26.429	140	86	4	1	124	1	139	0.007	37.7	126	111.111
520	acpS	WP_004220105.1	25.806	155	81	6	3	126	1	152	0.007	38.1	126	123.016
521	acpS	WP_003807792.1	25.325	154	81	6	3	125	1	151	0.007	38.1	126	122.222
522	acpS	WP_195938320.1	25.806	155	81	6	3	126	1	152	0.008	38.1	126	123.016
523	acpS	WP_011742774.1	25.325	154	81	6	3	125	1	151	0.008	37.7	126	122.222
524	acpS	WP_055309322.1	25.325	154	81	6	3	125	1	151	0.008	37.7	126	122.222
525	acpS	WP_085407515.1	25.325	154	81	6	3	125	1	151	0.009	37.7	126	122.222
526	acpS	WP_204388055.1	29.286	140	80	6	2	124	15	152	0.009	37.7	126	111.111
527	acpS	WP_035010159.1	25.325	154	81	6	3	125	1	151	0.009	37.7	126	122.222
528	acpS	WP_021912904.1	25.325	154	81	6	3	125	1	151	0.009	37.7	126	122.222
529	acpS	WP_081885239.1	29.286	140	80	6	2	124	15	152	0.009	37.7	126	111.111
530	acpS	WP_117658836.1	25.806	155	81	6	3	126	1	152	0.009	37.7	126	123.016
531	acpS	WP_198051395.1	25.325	154	81	6	3	125	1	151	0.01	37.7	126	122.222
532	acpS	WP_195247851.1	25.325	154	81	6	3	125	1	151	0.01	37.7	126	122.222
533	acpS	WP_125982435.1	25.175	143	85	4	3	124	4	145	0.01	37.7	126	113.492
534	acpS	WP_129898411.1	28.472	144	81	6	1	124	1	142	0.01	37.7	126	114.286
535	acpS	WP_055680166.1	25.325	154	81	6	3	125	1	151	0.01	37.7	126	122.222
536	acpS	WP_195422827.1	25.325	154	81	6	3	125	1	151	0.011	37.4	126	122.222
537	acpS	WP_093960729.1	25.166	151	87	5	1	126	1	150	0.012	37.4	126	119.841
538	acpS	WP_052788152.1	25.874	143	87	5	1	126	1	141	0.013	37.4	126	113.492
539	acpS	WP_042989878.1	25.325	154	81	6	3	125	1	151	0.013	37.4	126	122.222
540	acpS	WP_033499329.1	25.325	154	81	6	3	125	1	151	0.016	37	126	122.222
541	acpS	WP_085408142.1	25.325	154	81	6	3	125	1	151	0.016	37	126	122.222
542	acpS	WP_065454307.1	26.573	143	86	6	1	126	1	141	0.016	37	126	113.492
543	acpS	WP_065441457.1	25.806	155	81	6	3	126	1	152	0.016	37	126	123.016
544	acpS	WP_117319840.1	25.325	154	81	6	3	125	1	151	0.016	37	126	122.222
545	acpS	WP_126030978.1	29.808	104	59	3	1	91	1	103	0.017	37.4	126	82.5397
546	acpS	WP_125968593.1	25.899	139	85	5	3	124	1	138	0.017	37	126	110.317
547	acpS	WP_025221149.1	25.352	142	89	5	1	126	1	141	0.018	37	126	112.698
548	acpS	WP_195223342.1	25.161	155	82	6	3	126	1	152	0.02	37	126	123.016
549	acpS	WP_169714303.1	27.103	107	52	4	4	91	6	105	0.02	37	126	84.9206
550	acpS	WP_100510898.1	27.419	124	70	4	3	114	14	129	0.021	37	126	98.4127
551	acpS	WP_117810838.1	25.806	155	81	6	3	126	1	152	0.023	36.6	126	123.016
552	acpS	WP_193352295.1	25.309	162	84	4	1	125	1	162	0.026	36.6	126	128.571
553	acpS	WP_152026218.1	25.161	155	82	6	3	126	1	152	0.026	36.6	126	123.016
554	acpS	WP_091846935.1	26.667	120	75	3	2	108	8	127	0.026	36.6	126	95.2381
555	acpS	WP_144165162.1	25.161	155	82	6	3	126	1	152	0.026	36.6	126	123.016
556	acpS	WP_187128139.1	25.309	162	84	4	1	125	1	162	0.027	36.6	126	128.571
557	acpS	WP_150354337.1	29.139	151	80	6	3	126	2	152	0.033	36.2	126	119.841
558	acpS	WP_161519420.1	27.465	142	86	6	1	126	1	141	0.035	36.2	126	112.698
559	acpS	WP_025299544.1	27.465	142	86	6	1	126	1	141	0.036	36.2	126	112.698
560	acpS	WP_080788172.1	25.161	155	82	6	3	126	1	152	0.039	35.8	126	123.016
561	acpS	WP_129916774.1	28.302	106	64	2	1	94	1	106	0.041	35.8	126	84.127
562	acpS	WP_136511241.1	28.302	106	64	2	1	94	1	106	0.042	35.8	126	84.127
563	acpS	WP_181895956.1	26.056	142	88	6	1	126	1	141	0.044	35.8	126	112.698
564	acpS	WP_081895555.1	29.286	140	82	6	3	125	2	141	0.045	35.8	126	111.111
565	acpS	WP_163196680.1	25.325	154	84	6	1	126	1	151	0.046	35.8	126	122.222
566	acpS	WP_129870498.1	28.972	107	64	2	1	95	1	107	0.047	35.8	126	84.9206
567	acpS	WP_025262744.1	26.056	142	88	5	1	126	1	141	0.047	35.8	126	112.698
568	acpS	WP_198554098.1	24.648	142	90	5	1	126	1	141	0.048	35.8	126	112.698
569	acpS	WP_014483447.1	25.175	143	88	5	1	126	1	141	0.049	35.8	126	113.492
570	acpS	WP_117745300.1	28	100	58	3	1	87	1	99	0.054	35.8	126	79.3651
571	acpS	WP_052787352.1	26.056	142	88	6	1	126	1	141	0.054	35.4	126	112.698
572	acpS	WP_129908107.1	28.302	106	64	2	1	94	1	106	0.055	35.4	126	84.127
573	acpS	WP_186278280.1	26.056	142	88	6	1	126	1	141	0.055	35.4	126	112.698
574	acpS	WP_172618541.1	25.352	142	89	5	1	126	1	141	0.057	35.4	126	112.698
575	acpS	WP_173552574.1	25.309	162	84	4	1	125	1	162	0.069	35.4	126	128.571
576	acpS	WP_025332049.1	26.573	143	86	6	1	126	1	141	0.07	35.4	126	113.492
577	acpS	WP_095507445.1	28.302	106	64	2	1	94	1	106	0.07	35	126	84.127
578	acpS	WP_193349163.1	25.309	162	84	4	1	125	1	162	0.076	35.4	126	128.571
579	acpS	WP_052828343.1	25.175	143	88	5	1	126	1	141	0.077	35	126	113.492
580	acpS	WP_163112934.1	27.885	104	61	3	1	91	1	103	0.081	35.4	126	82.5397
581	acpS	WP_195272338.1	27.885	104	61	3	1	91	1	103	0.083	35.4	126	82.5397
582	acpS	WP_047288297.1	27.885	104	61	3	1	91	1	103	0.083	35.4	126	82.5397
583	acpS	WP_032734603.1	24.648	142	90	5	1	126	1	141	0.083	35	126	112.698
584	acpS	WP_021648305.1	27.885	104	61	3	1	91	1	103	0.085	35.4	126	82.5397
585	acpS	WP_003836106.1	25.161	155	82	6	3	126	1	152	0.086	35	126	123.016
586	acpS	WP_047298395.1	28	100	58	3	1	87	1	99	0.087	35.4	126	79.3651
587	acpS	WP_013390268.1	27.885	104	61	3	1	91	1	103	0.09	35	126	82.5397
588	acpS	WP_080829269.1	27.885	104	61	3	1	91	1	103	0.091	35	126	82.5397
589	acpS	WP_003816609.1	27.885	104	61	3	1	91	1	103	0.093	35	126	82.5397
590	acpS	WP_003814352.1	28	100	58	3	1	87	1	99	0.094	35	126	79.3651
591	acpS	WP_022173664.1	28	100	58	3	1	87	1	99	0.095	35	126	79.3651
592	acpS	WP_053825223.1	27.885	104	61	3	1	91	1	103	0.095	35	126	82.5397
593	acpS	WP_117687114.1	28	100	58	3	1	87	1	99	0.095	35	126	79.3651
594	acpS	WP_129966162.1	28.037	107	65	2	1	95	1	107	0.096	34.7	126	84.9206
595	acpS	WP_101396626.1	28.037	107	65	2	1	95	1	107	0.096	34.7	126	84.9206
596	acpS	WP_117658334.1	28	100	58	3	1	87	1	99	0.096	35	126	79.3651
597	acpS	WP_154056019.1	27.885	104	61	3	1	91	1	103	0.098	35	126	82.5397
598	acpS	WP_169241583.1	26.531	147	84	4	1	124	1	146	0.099	34.7	126	116.667
599	acpS	WP_118269508.1	27.885	104	61	3	1	91	1	103	0.099	35	126	82.5397
600	acpS	WP_129913991.1	28.037	107	65	2	1	95	1	107	0.1	34.7	126	84.9206
601	acpS	WP_154303477.1	24.516	155	83	6	3	126	1	152	0.1	35	126	123.016
602	acpS	WP_101430601.1	28.037	107	65	2	1	95	1	107	0.1	34.7	126	84.9206
603	acpS	WP_038444022.1	24.675	154	82	6	3	125	1	151	0.11	34.7	126	122.222
604	acpS	WP_065506944.1	26.056	142	88	6	1	126	1	141	0.11	34.7	126	112.698
605	acpS	WP_152357927.1	24.342	152	87	5	3	126	1	152	0.11	34.7	126	120.635
606	acpS	WP_198554151.1	24.648	142	90	5	1	126	1	141	0.13	34.7	126	112.698
607	acpS	WP_101398332.1	27.358	106	65	2	1	94	1	106	0.14	34.3	126	84.127
608	acpS	WP_033891592.1	26.852	108	65	3	1	95	1	107	0.14	34.7	126	85.7143
609	acpS	WP_129863961.1	28.037	107	65	2	1	95	1	107	0.16	34.3	126	84.9206
610	acpS	WP_034528420.1	27.451	102	60	3	1	89	1	101	0.17	34.3	126	80.9524
611	acpS	WP_137655678.1	26.974	152	79	7	3	126	1	148	0.17	34.3	126	120.635
612	acpS	WP_165773812.1	25	140	88	4	1	124	1	139	0.19	33.9	126	111.111
613	acpS	WP_022858375.1	28.037	107	65	2	1	95	1	107	0.2	33.9	126	84.9206
614	acpS	WP_137654572.1	26.974	152	79	7	3	126	1	148	0.2	33.9	126	120.635
615	acpS	WP_137656563.1	27.517	149	82	6	3	126	1	148	0.2	33.9	126	118.254
616	acpS	WP_129894997.1	28.037	107	65	2	1	95	1	107	0.2	33.9	126	84.9206
617	acpS	WP_117654443.1	27	100	59	3	1	87	1	99	0.21	34.3	126	79.3651
618	acpS	WP_003837489.1	26.531	147	82	5	3	124	1	146	0.23	33.9	126	116.667
619	acpS	WP_034876580.1	27.517	149	82	6	3	126	1	148	0.24	33.9	126	118.254
620	acpS	WP_033509009.1	25	160	83	4	3	125	1	160	0.26	33.9	126	126.984
621	acpS	WP_129900591.1	24.648	142	89	4	1	124	1	142	0.28	33.5	126	112.698
622	acpS	WP_129905695.1	27.358	106	65	2	1	94	1	106	0.31	33.5	126	84.127
623	acpS	WP_033515922.1	27.119	118	67	4	3	104	8	122	0.31	33.5	126	93.6508
624	acpS	WP_044090470.1	27.273	110	66	3	1	97	1	109	0.32	33.5	126	87.3016
625	acpS	WP_055427851.1	27.885	104	61	3	1	91	1	103	0.34	33.5	126	82.5397
626	acpS	WP_065435730.1	27.885	104	61	3	1	91	1	103	0.35	33.5	126	82.5397
627	acpS	WP_004268458.1	23.611	144	89	5	3	125	2	145	0.37	33.1	126	114.286
628	acpS	WP_100496930.1	29.808	104	59	3	1	91	1	103	0.39	33.1	126	82.5397
629	acpS	WP_152349695.1	30.252	119	64	5	3	103	2	119	0.44	33.1	126	94.4444
630	acpS	WP_109057681.1	27.103	107	64	3	1	94	1	106	0.45	33.1	126	84.9206
631	acpS	WP_198050330.1	27	100	59	3	1	87	1	99	0.46	33.1	126	79.3651
632	acpS	WP_196326786.1	26.531	147	82	5	3	124	1	146	0.48	33.1	126	116.667
633	acpS	WP_196336556.1	26.531	147	82	5	3	124	1	146	0.5	32.7	126	116.667
634	acpS	WP_129880566.1	26.415	106	66	2	1	94	1	106	0.53	32.7	126	84.127
635	acpS	WP_033519500.1	24.667	150	83	6	5	126	3	150	0.57	32.7	126	119.048
636	acpS	WP_169276375.1	29.358	109	59	3	3	94	2	109	0.58	32.7	126	86.5079
637	acpS	WP_033502222.1	26.415	106	66	2	1	94	1	106	0.58	32.7	126	84.127
638	acpS	WP_116868720.1	26.923	104	62	3	1	91	1	103	0.64	32.7	126	82.5397
639	acpS	WP_034518567.1	26.174	149	84	5	3	126	1	148	0.68	32.3	126	118.254
640	acpS	WP_032743625.1	27.885	104	61	3	1	91	1	103	0.69	32.7	126	82.5397
641	acpS	WP_150335430.1	28.182	110	65	3	1	97	1	109	0.77	32.3	126	87.3016
642	acpS	WP_130079072.1	25.517	145	85	7	3	125	2	145	0.79	32.3	126	115.079
643	acpS	WP_183129825.1	26.471	102	61	3	3	91	9	109	0.85	32.3	126	80.9524
644	acpS	WP_163191434.1	26.531	147	82	5	3	124	1	146	0.85	32.3	126	116.667
645	acpS	WP_107041528.1	29.204	113	63	4	1	100	1	109	0.9	32.3	126	89.6825
646	acpS	WP_140444567.1	28.696	115	65	4	1	102	1	111	0.91	32.3	126	91.2698
647	acpS	WP_196330043.1	25.85	147	83	5	3	124	1	146	0.91	32	126	116.667
648	acpS	WP_152233834.1	24.823	141	82	5	3	120	24	163	0.92	32.3	126	111.905
649	acpS	WP_140490440.1	28.182	110	65	3	1	97	1	109	1.1	32	126	87.3016
650	acpS	WP_165784795.1	27.885	104	61	3	1	91	1	103	1.1	32	126	82.5397
651	acpS	WP_107043937.1	27.826	115	66	4	1	102	1	111	1.2	32	126	91.2698
652	acpS	WP_198229871.1	27.451	102	60	4	3	91	9	109	1.3	32	126	80.9524
653	acpS	WP_169713254.1	25	140	85	5	3	124	4	141	1.3	31.6	126	111.111
654	acpS	WP_195451560.1	25.85	147	83	5	3	124	1	146	1.6	31.6	126	116.667
655	acpS	WP_140463377.1	28.182	110	65	3	1	97	1	109	1.6	31.6	126	87.3016
656	acpS	WP_003842697.1	25.85	147	83	5	3	124	1	146	1.6	31.6	126	116.667
657	acpS	WP_095612615.1	25.962	104	65	2	3	94	2	105	1.7	31.2	126	82.5397
658	acpS	WP_043164661.1	27.826	115	66	4	1	102	1	111	1.8	31.6	126	91.2698
659	acpS	WP_080988454.1	24.828	145	86	7	3	125	2	145	1.9	31.2	126	115.079
660	acpS	WP_181414494.1	27.451	102	60	3	3	91	9	109	2.1	31.2	126	80.9524
661	acpS	WP_126032727.1	25.743	101	63	2	3	91	1	101	2.1	31.2	126	80.1587
662	acpS	WP_144085004.1	23.611	144	88	4	3	124	9	152	2.2	31.2	126	114.286
663	acpS	WP_080988041.1	24.828	145	86	7	3	125	2	145	2.4	30.8	126	115.079
664	acpS	WP_080571650.1	24.828	145	86	7	3	125	2	145	2.5	30.8	126	115.079
665	acpS	WP_150394039.1	27.358	106	63	3	1	93	1	105	2.5	31.2	126	84.127
666	acpS	WP_196338872.1	25.17	147	84	5	3	124	1	146	2.6	30.8	126	116.667
667	acpS	WP_163232190.1	22.603	146	90	4	3	125	1	146	2.8	30.8	126	115.873
668	acpS	WP_024626841.1	22.917	144	89	4	3	124	9	152	2.9	30.8	126	114.286
669	acpS	WP_174773712.1	26.923	104	62	3	1	91	1	103	3.1	30.8	126	82.5397
670	acpS	WP_113860307.1	30.108	93	47	4	1	78	155	244	3.1	30.8	126	73.8095
671	acpS	WP_193641705.1	26.923	104	62	3	1	91	1	103	3.2	30.8	126	82.5397
672	acpS	WP_120359267.1	27.358	106	65	2	1	94	1	106	3.2	30.4	126	84.127
673	acpS	WP_113853303.1	27.885	104	61	4	1	91	1	103	3.4	30.4	126	82.5397
674	acpS	WP_190972669.1	25.325	154	85	7	1	126	1	152	3.5	30.4	126	122.222
675	acpS	WP_198189434.1	24.752	101	64	2	3	91	9	109	3.5	30.4	126	80.1587
676	acpS	WP_193345749.1	26.415	106	66	3	1	94	1	106	3.5	30.4	126	84.127
677	acpS	WP_181415160.1	23.762	101	65	2	3	91	9	109	3.6	30.4	126	80.1587
678	acpS	WP_032683537.1	26.923	104	62	3	1	91	1	103	3.7	30.4	126	82.5397
679	acpS	WP_198200283.1	25.49	102	62	3	3	91	9	109	3.7	30.4	126	80.9524
680	acpS	WP_129896920.1	25.243	103	65	2	1	91	9	111	3.8	30.4	126	81.746
681	acpS	WP_165505969.1	26.923	104	62	3	1	91	1	103	4	30.4	126	82.5397
682	acpS	WP_180335463.1	25.49	102	62	3	3	91	9	109	4.1	30.4	126	80.9524
683	acpS	WP_082067733.1	23.762	101	65	2	3	91	9	109	4.1	30.4	126	80.1587
684	acpS	WP_198546927.1	26.923	104	62	3	1	91	1	103	4.2	30.4	126	82.5397
685	acpS	WP_162859262.1	26.923	104	62	3	1	91	1	103	4.6	30.4	126	82.5397
686	acpS	WP_198191446.1	25.49	102	62	3	3	91	9	109	4.8	30	126	80.9524
687	acpS	WP_206821984.1	26.923	104	62	3	1	91	1	103	4.9	30	126	82.5397
688	acpS	WP_165507184.1	26.923	104	62	3	1	91	1	103	4.9	30	126	82.5397
689	acpS	WP_181160720.1	25.325	154	85	7	1	126	1	152	5.2	30	126	122.222
690	acpS	WP_186363991.1	25.49	102	62	3	3	91	9	109	5.4	30	126	80.9524
691	acpS	WP_185968353.1	26.923	104	62	3	1	91	1	103	5.6	30	126	82.5397
692	acpS	WP_202569512.1	26.923	104	62	3	1	91	1	103	5.7	30	126	82.5397
693	acpS	WP_007055284.1	25.962	104	63	3	1	91	1	103	5.7	29.6	126	82.5397
694	acpS	WP_183122223.1	25.49	102	62	3	3	91	9	109	5.7	30	126	80.9524
695	acpS	WP_161389092.1	26.923	104	62	3	1	91	1	103	5.8	30	126	82.5397
696	acpS	WP_202575044.1	26.923	104	62	3	1	91	1	103	5.8	30	126	82.5397
697	acpS	WP_181993806.1	26.923	104	62	3	1	91	1	103	5.8	30	126	82.5397
698	acpS	WP_202568946.1	26.923	104	62	3	1	91	1	103	5.8	30	126	82.5397
699	acpS	WP_198203522.1	25.49	102	62	3	3	91	9	109	5.8	30	126	80.9524
700	acpS	WP_015713872.1	26.923	104	62	3	1	91	1	103	5.9	30	126	82.5397
701	acpS	WP_165498962.1	26.923	104	62	3	1	91	1	103	5.9	30	126	82.5397
702	acpS	WP_206820466.1	26.923	104	62	3	1	91	1	103	5.9	30	126	82.5397
703	acpS	WP_164928285.1	26.923	104	62	3	1	91	1	103	5.9	30	126	82.5397
704	acpS	WP_198205702.1	25.49	102	62	3	3	91	9	109	6	30	126	80.9524
705	acpS	WP_202571551.1	26.923	104	62	3	1	91	1	103	6	30	126	82.5397
706	acpS	WP_071478190.1	26.923	104	62	3	1	91	1	103	6	30	126	82.5397
707	acpS	WP_198217789.1	25.49	102	62	3	3	91	9	109	6	29.6	126	80.9524
708	acpS	WP_126029005.1	36.364	66	33	3	39	103	113	170	6	30	126	52.381
709	acpS	WP_195606526.1	26.923	104	62	3	1	91	1	103	6	30	126	82.5397
710	acpS	WP_181365572.1	26.923	104	62	3	1	91	1	103	6.1	30	126	82.5397
711	acpS	WP_165505085.1	26.923	104	62	3	1	91	1	103	6.1	30	126	82.5397
712	acpS	WP_165499647.1	26.923	104	62	3	1	91	1	103	6.1	30	126	82.5397
713	acpS	WP_198548294.1	26.923	104	62	3	1	91	1	103	6.2	30	126	82.5397
714	acpS	WP_012578513.1	26.923	104	62	3	1	91	1	103	6.2	30	126	82.5397
715	acpS	WP_165541584.1	26.923	104	62	3	1	91	1	103	6.2	30	126	82.5397
716	acpS	WP_065473977.1	26.923	104	62	3	1	91	1	103	6.3	30	126	82.5397
717	acpS	WP_179132447.1	26.923	104	62	3	1	91	1	103	6.3	30	126	82.5397
718	acpS	WP_193027178.1	26.923	104	62	3	1	91	1	103	6.3	30	126	82.5397
719	acpS	WP_007053769.1	26.923	104	62	3	1	91	1	103	6.3	30	126	82.5397
720	acpS	WP_165505186.1	26.923	104	62	3	1	91	1	103	6.3	30	126	82.5397
721	acpS	WP_198547626.1	26.923	104	62	3	1	91	1	103	6.3	30	126	82.5397
722	acpS	WP_029679997.1	26.923	104	62	3	1	91	1	103	6.3	30	126	82.5397
723	acpS	WP_165506181.1	26.923	104	62	3	1	91	1	103	6.3	30	126	82.5397
724	acpS	WP_065437243.1	26.923	104	62	3	1	91	1	103	6.4	30	126	82.5397
725	acpS	WP_165541165.1	26.923	104	62	3	1	91	1	103	6.4	30	126	82.5397
726	acpS	WP_169713042.1	27.451	102	60	4	1	89	1	101	6.5	29.6	126	80.9524
727	acpS	WP_179134924.1	26.923	104	62	3	1	91	1	103	6.5	30	126	82.5397
728	acpS	WP_185967074.1	26.923	104	62	3	1	91	1	103	6.5	30	126	82.5397
729	acpS	WP_065438550.1	26.923	104	62	3	1	91	1	103	6.5	30	126	82.5397
730	acpS	WP_071475243.1	26.923	104	62	3	1	91	1	103	6.5	29.6	126	82.5397
731	acpS	WP_008783423.1	26.923	104	62	3	1	91	1	103	6.5	30	126	82.5397
732	acpS	WP_165502595.1	26.923	104	62	3	1	91	1	103	6.6	29.6	126	82.5397
733	acpS	WP_060620160.1	26.923	104	62	3	1	91	1	103	6.7	29.6	126	82.5397
734	acpS	WP_007058556.1	26.923	104	62	3	1	91	1	103	6.7	29.6	126	82.5397
735	acpS	WP_165499311.1	26.923	104	62	3	1	91	1	103	6.8	29.6	126	82.5397
736	acpS	WP_198183012.1	25.49	102	62	3	3	91	9	109	6.9	29.6	126	80.9524
737	acpS	WP_198208120.1	25.49	102	62	3	3	91	9	109	7	29.6	126	80.9524
738	acpS	WP_165501026.1	26.923	104	62	3	1	91	1	103	7.1	29.6	126	82.5397
739	acpS	WP_094730218.1	21.739	161	88	4	3	125	2	162	8.5	29.3	126	127.778
740	acpS	WP_033522391.1	24.752	101	64	2	3	91	8	108	8.5	29.6	126	80.1587
741	acpS	WP_051246049.1	32.857	70	41	5	40	105	321	388	8.7	29.6	126	55.5556
742	acpS	WP_168796153.1	26.923	104	62	3	1	91	1	103	9	29.3	126	82.5397
743	acpS	WP_169078439.1	23.03	165	85	5	1	124	1	164	9.8	29.3	126	130.952
744	acpS	WP_198177266.1	24.752	101	64	2	3	91	9	109	9.9	29.3	126	80.1587
745	asd	WP_126030454.1	27.933	358	224	12	3	356	10	337	2.36e-21	97.4	367	97.5477
746	asd	WP_093961257.1	27.933	358	224	12	3	356	10	337	2.51e-21	97.4	367	97.5477
747	asd	WP_140557436.1	27.654	358	225	12	3	356	10	337	1e-20	95.5	367	97.5477
748	asd	WP_152581813.1	27.933	358	224	12	3	356	10	337	1.44e-20	95.1	367	97.5477
749	asd	WP_100511628.1	27.654	358	225	11	3	356	10	337	2.9e-20	94.4	367	97.5477
750	asd	WP_101614913.1	27.933	358	224	12	3	356	10	337	6.43e-20	93.6	367	97.5477
751	asd	WP_094663185.1	27.374	358	226	12	3	356	10	337	7.65e-20	93.2	367	97.5477
752	asd	WP_163227357.1	28.177	362	218	13	3	356	10	337	1.15e-19	92.8	367	98.6376
753	asd	WP_100512332.1	27.654	358	225	12	3	356	10	337	1.52e-19	92.4	367	97.5477
754	asd	WP_109137606.1	27.654	358	225	12	3	356	10	337	1.55e-19	92.4	367	97.5477
755	asd	WP_095614757.1	27.654	358	225	12	3	356	10	337	1.69e-19	92	367	97.5477
756	asd	WP_024463258.1	26.667	360	226	12	3	356	10	337	1.81e-19	92	367	98.0926
757	asd	WP_150395195.1	27.095	358	227	12	3	356	10	337	3.05e-19	91.3	367	97.5477
758	asd	WP_044087583.1	26.944	360	225	13	3	356	10	337	3.57e-19	91.3	367	98.0926
759	asd	WP_004218522.1	29.041	365	211	15	3	356	10	337	4.45e-19	90.9	367	99.455
760	asd	WP_129855123.1	29.041	365	211	15	3	356	10	337	5.2e-19	90.9	367	99.455
761	asd	WP_022861220.1	27.222	360	224	13	3	356	10	337	5.25e-19	90.9	367	98.0926
762	asd	WP_130078923.1	27.978	361	220	14	3	356	10	337	7.01e-19	90.5	367	98.3651
763	asd	WP_072726996.1	26.741	359	227	12	3	356	10	337	7.43e-19	90.5	367	97.8202
764	asd	WP_026644758.1	27.654	358	225	12	3	356	10	337	8.09e-19	90.1	367	97.5477
765	asd	WP_094637579.1	26.741	359	227	12	3	356	10	337	8.58e-19	90.1	367	97.8202
766	asd	WP_052831217.1	28.767	365	212	15	3	356	10	337	1.19e-18	89.7	367	99.455
767	asd	WP_052825061.1	28.767	365	212	15	3	356	10	337	1.2e-18	89.7	367	99.455
768	asd	WP_126031762.1	27.374	358	226	13	3	356	10	337	1.31e-18	89.7	367	97.5477
769	asd	WP_065523699.1	28.767	365	212	15	3	356	10	337	1.65e-18	89.4	367	99.455
770	asd	WP_198217285.1	27.548	363	219	13	3	356	16	343	2.8e-18	88.6	367	98.9101
771	asd	WP_095613313.1	27.374	358	226	12	3	356	10	337	3.3e-18	88.6	367	97.5477
772	asd	WP_014697152.1	28.493	365	213	15	3	356	10	337	3.36e-18	88.6	367	99.455
773	asd	WP_099721067.1	27.374	358	226	12	3	356	10	337	3.52e-18	88.6	367	97.5477
774	asd	WP_129858771.1	27.374	358	226	13	3	356	10	337	7.16e-18	87.4	367	97.5477
775	asd	WP_155588436.1	26.997	363	221	13	3	356	10	337	1.25e-17	86.7	367	98.9101
776	asd	WP_015022546.1	27.273	363	220	13	3	356	16	343	1.26e-17	87	367	98.9101
777	asd	WP_129912684.1	27.374	358	226	13	3	356	10	337	1.44e-17	86.7	367	97.5477
778	asd	WP_129989763.1	27.374	358	226	13	3	356	10	337	1.5e-17	86.7	367	97.5477
779	asd	WP_094694299.1	26.741	359	227	12	3	356	10	337	1.69e-17	86.3	367	97.8202
780	asd	WP_095507378.1	27.374	358	226	13	3	356	10	337	1.78e-17	86.3	367	97.5477
781	asd	WP_110417730.1	26.997	363	221	13	3	356	16	343	1.86e-17	86.3	367	98.9101
782	asd	WP_129966113.1	27.374	358	226	13	3	356	10	337	1.94e-17	86.3	367	97.5477
783	asd	WP_033513028.1	26.389	360	227	13	3	356	10	337	1.99e-17	86.3	367	98.0926
784	asd	WP_129894952.1	27.374	358	226	13	3	356	10	337	2.01e-17	86.3	367	97.5477
785	asd	WP_026644142.1	27.374	358	226	13	3	356	10	337	2.03e-17	86.3	367	97.5477
786	asd	WP_101428236.1	27.374	358	226	13	3	356	10	337	2.23e-17	86.3	367	97.5477
787	asd	WP_024541657.1	27.095	358	227	12	3	356	10	337	2.23e-17	86.3	367	97.5477
788	asd	WP_129863912.1	27.374	358	226	13	3	356	10	337	2.23e-17	86.3	367	97.5477
789	asd	WP_129913954.1	27.374	358	226	13	3	356	10	337	2.28e-17	85.9	367	97.5477
790	asd	WP_198229745.1	26.997	363	221	13	3	356	16	343	2.34e-17	86.3	367	98.9101
791	asd	WP_129916650.1	27.374	358	226	13	3	356	10	337	2.6e-17	85.9	367	97.5477
792	asd	WP_123644385.1	26.389	360	227	13	3	356	10	337	2.63e-17	85.9	367	98.0926
793	asd	WP_101455964.1	27.374	358	226	13	3	356	10	337	2.65e-17	85.9	367	97.5477
794	asd	WP_091846947.1	25.627	359	231	12	3	356	13	340	3.21e-17	85.5	367	97.8202
795	asd	WP_044097737.1	26.997	363	221	13	3	356	16	343	4.02e-17	85.5	367	98.9101
796	asd	WP_198191261.1	26.997	363	221	13	3	356	16	343	4.68e-17	85.1	367	98.9101
797	asd	WP_033494574.1	26.741	359	227	12	3	356	10	337	4.7e-17	85.1	367	97.8202
798	asd	WP_022860371.1	27.147	361	223	14	3	356	10	337	5.42e-17	85.1	367	98.3651
799	asd	WP_110413525.1	26.997	363	221	13	3	356	16	343	5.5e-17	85.1	367	98.9101
800	asd	WP_101430060.1	27.095	358	227	13	3	356	10	337	5.74e-17	84.7	367	97.5477
801	asd	WP_110425885.1	26.997	363	221	13	3	356	16	343	6.65e-17	84.7	367	98.9101
802	asd	WP_144084926.1	26.997	363	221	13	3	356	16	343	6.91e-17	84.7	367	98.9101
803	asd	WP_022858110.1	27.095	358	227	13	3	356	10	337	6.94e-17	84.7	367	97.5477
804	asd	WP_198199529.1	26.997	363	221	13	3	356	16	343	6.98e-17	84.7	367	98.9101
805	asd	WP_033520943.1	26.389	360	227	12	3	356	10	337	7.08e-17	84.7	367	98.0926
806	asd	WP_121912896.1	26.997	363	221	13	3	356	16	343	7.46e-17	84.7	367	98.9101
807	asd	WP_101432974.1	26.997	363	221	13	3	356	16	343	7.67e-17	84.7	367	98.9101
808	asd	WP_198178383.1	26.997	363	221	13	3	356	16	343	7.82e-17	84.7	367	98.9101
809	asd	WP_026642389.1	26.462	359	228	13	3	356	10	337	7.86e-17	84.3	367	97.8202
810	asd	WP_198183158.1	26.997	363	221	13	3	356	16	343	8.12e-17	84.3	367	98.9101
811	asd	WP_144177773.1	26.997	363	221	13	3	356	16	343	8.28e-17	84.3	367	98.9101
812	asd	WP_046323461.1	26.997	363	221	13	3	356	16	343	1.04e-16	84.3	367	98.9101
813	asd	WP_211119924.1	26.722	363	222	13	3	356	16	343	1.06e-16	84.3	367	98.9101
814	asd	WP_121914970.1	26.997	363	221	13	3	356	16	343	1.24e-16	84	367	98.9101
815	asd	WP_198177182.1	26.997	363	221	13	3	356	16	343	1.28e-16	84	367	98.9101
816	asd	WP_154312908.1	26.997	363	221	13	3	356	16	343	1.61e-16	83.6	367	98.9101
817	asd	WP_082067744.1	26.722	363	222	13	3	356	16	343	1.89e-16	83.6	367	98.9101
818	asd	WP_024626970.1	26.722	363	222	13	3	356	16	343	1.98e-16	83.6	367	98.9101
819	asd	WP_198205776.1	26.997	363	221	13	3	356	16	343	2.24e-16	83.2	367	98.9101
820	asd	WP_110452744.1	26.944	360	225	13	3	356	16	343	3.09e-16	82.8	367	98.0926
821	asd	WP_045935861.1	26.997	363	221	13	3	356	16	343	4.22e-16	82.4	367	98.9101
822	asd	WP_006295464.1	26.796	362	223	13	3	356	10	337	4.94e-16	82	367	98.6376
823	asd	WP_034250815.1	26.519	362	224	12	3	356	10	337	1.33e-15	80.9	367	98.6376
824	asd	WP_110445110.1	26.184	359	229	14	3	356	10	337	2.37e-15	80.1	367	97.8202
825	asd	WP_125963820.1	25.978	358	231	13	3	356	10	337	3.72e-15	79.7	367	97.5477
826	asd	WP_033516762.1	27.072	362	222	13	3	356	10	337	7.59e-15	78.6	367	98.6376
827	asd	WP_033498317.1	25.905	359	230	14	3	356	10	337	9.15e-15	78.6	367	97.8202
828	asd	WP_033491139.1	25.905	359	230	14	3	356	10	337	1.67e-14	77.8	367	97.8202
829	asd	WP_045921601.1	26.87	361	224	17	3	356	10	337	2.56e-14	77	367	98.3651
830	asd	WP_198181921.1	25.627	359	231	14	3	356	10	337	6.04e-14	75.9	367	97.8202
831	asd	WP_113860728.1	25.485	361	229	15	3	356	10	337	1.07e-12	72.4	367	98.3651
832	asd	WP_034877016.1	29.63	135	76	6	4	124	27	156	1.1	35	367	36.7847
833	asd	WP_137654500.1	29.63	135	76	6	4	124	27	156	1.1	35	367	36.7847
834	asd	WP_196336654.1	28.889	135	77	6	4	124	27	156	2.2	34.3	367	36.7847
835	asd	WP_003837012.1	28.889	135	77	6	4	124	27	156	3	33.9	367	36.7847
836	asd	WP_003842509.1	28.889	135	77	6	4	124	27	156	3.1	33.9	367	36.7847
837	asd	WP_101393546.1	42.424	33	19	0	265	297	159	191	8.4	32	367	8.99183
838	asd	WP_033502255.1	42.424	33	19	0	265	297	159	191	8.6	32	367	8.99183
839	asd	WP_065473147.1	30.303	99	50	4	119	211	188	273	9.8	32.3	367	26.9755
840	bamD	WP_117565190.1	33.333	72	48	0	136	207	1046	1117	1.2	34.7	245	29.3878
841	bamD	WP_195613207.1	31.944	72	49	0	136	207	1046	1117	3.8	33.1	245	29.3878
842	bamD	WP_195394323.1	34.091	44	25	1	127	170	25	64	6.5	30.8	245	17.9592
843	bamD	WP_080825786.1	34.091	44	25	1	127	170	25	64	6.5	30.8	245	17.9592
844	can	WP_026642674.1	32.331	133	68	4	9	122	17	146	3.45e-11	63.9	220	60.4545
845	can	WP_033517686.1	32.773	119	64	2	3	108	5	120	5.6e-11	63.5	220	54.0909
846	can	WP_113860212.1	31.098	164	93	6	21	184	18	161	6.11e-11	63.2	220	74.5455
847	can	WP_033506962.1	35.417	96	57	2	27	122	47	137	6.7e-11	63.9	220	43.6364
848	can	WP_154568402.1	30.827	133	70	4	9	122	17	146	7.94e-11	63.2	220	60.4545
849	can	WP_026650586.1	35.417	96	57	2	27	122	46	136	8.16e-11	63.5	220	43.6364
850	can	WP_081648051.1	32.432	111	59	2	11	108	43	150	9.26e-11	63.2	220	50.4545
851	can	WP_101451579.1	35.354	99	59	2	27	125	46	139	9.85e-11	63.2	220	45
852	can	WP_168984236.1	35.354	99	59	2	27	125	47	140	1.04e-10	63.2	220	45
853	can	WP_101454744.1	35.354	99	59	2	27	125	46	139	1.2e-10	63.2	220	45
854	can	WP_026503026.1	35.354	99	59	2	27	125	46	139	1.2e-10	63.2	220	45
855	can	WP_168973667.1	35.354	99	59	2	27	125	46	139	1.26e-10	63.2	220	45
856	can	WP_015449551.1	34.375	96	58	2	27	122	46	136	1.6e-10	62.8	220	43.6364
857	can	WP_033520805.1	35.417	96	57	2	27	122	47	137	1.73e-10	62.8	220	43.6364
858	can	WP_033510251.1	33.929	112	58	2	9	107	10	118	2.62e-10	61.6	220	50.9091
859	can	WP_152355595.1	33.645	107	66	2	27	133	46	147	3.11e-10	62	220	48.6364
860	can	WP_129236597.1	33.929	112	58	2	9	107	10	118	3.22e-10	61.6	220	50.9091
861	can	WP_152234683.1	38.202	89	52	1	21	109	63	148	3.64e-10	61.6	220	40.4545
862	can	WP_163197337.1	34.513	113	58	2	11	110	22	131	4.58e-10	61.2	220	51.3636
863	can	WP_151915958.1	33.043	115	61	2	9	110	27	138	6.22e-10	60.8	220	52.2727
864	can	WP_033521008.1	35.227	88	54	1	21	108	22	106	6.65e-10	60.1	220	40
865	can	WP_163200966.1	31.356	118	65	2	5	109	18	132	1.51e-09	59.7	220	53.6364
866	can	WP_080785643.1	32.773	119	64	3	2	107	4	119	1.84e-09	59.3	220	54.0909
867	can	WP_033494956.1	31.858	113	61	2	9	108	6	115	2.02e-09	59.3	220	51.3636
868	can	WP_125981671.1	32.743	113	60	2	9	108	6	115	2.35e-09	58.9	220	51.3636
869	can	WP_094664891.1	28.141	199	109	6	11	186	16	203	2.97e-09	58.5	220	90.4545
870	can	WP_140558625.1	28.141	199	109	6	11	186	16	203	3.15e-09	58.5	220	90.4545
871	can	WP_150354197.1	31.624	117	64	2	5	108	11	124	4.71e-09	58.2	220	53.1818
872	can	WP_065456758.1	30.579	121	68	2	3	110	5	122	5.29e-09	58.2	220	55
873	can	WP_150382113.1	27.638	199	110	6	11	186	16	203	5.94e-09	57.8	220	90.4545
874	can	WP_165365782.1	34.783	92	57	1	21	112	18	106	6.5e-09	57.8	220	41.8182
875	can	WP_052789714.1	30.579	121	68	2	3	110	5	122	6.69e-09	57.8	220	55
876	can	WP_193531465.1	33.036	112	59	2	9	107	12	120	7.24e-09	57.8	220	50.9091
877	can	WP_204387401.1	33.036	112	59	2	9	107	10	118	7.45e-09	57.8	220	50.9091
878	can	WP_014483220.1	30.579	121	68	2	3	110	5	122	7.75e-09	57.8	220	55
879	can	WP_204390268.1	33.036	112	59	2	9	107	10	118	7.98e-09	57.8	220	50.9091
880	can	WP_032739705.1	30.579	121	68	2	3	110	5	122	8.22e-09	57.4	220	55
881	can	WP_115767716.1	30.579	121	68	2	3	110	5	122	8.64e-09	57.4	220	55
882	can	WP_065454575.1	31.933	119	65	3	2	107	4	119	9.07e-09	57.4	220	54.0909
883	can	WP_025300911.1	30.579	121	68	2	3	110	5	122	9.72e-09	57.4	220	55
884	can	WP_016462018.1	30.579	121	68	2	3	110	5	122	9.72e-09	57.4	220	55
885	can	WP_052822175.1	30.579	121	68	2	3	110	5	122	9.81e-09	57.4	220	55
886	can	WP_115770764.1	31.933	119	65	3	2	107	4	119	9.81e-09	57.4	220	54.0909
887	can	WP_025262637.1	30.579	121	68	2	3	110	5	122	1e-08	57.4	220	55
888	can	WP_015438196.1	30.579	121	68	2	3	110	5	122	1.01e-08	57.4	220	55
889	can	WP_106622504.1	30.579	121	68	2	3	110	5	122	1.03e-08	57.4	220	55
890	can	WP_093961126.1	30.682	176	89	6	27	186	24	182	1.03e-08	56.6	220	80
891	can	WP_019727641.1	30.579	121	68	2	3	110	5	122	1.1e-08	57.4	220	55
892	can	WP_025220947.1	30.579	121	68	2	3	110	5	122	1.19e-08	57	220	55
893	can	WP_071475326.1	31.092	119	66	2	2	107	4	119	1.47e-08	57	220	54.0909
894	can	WP_052828533.1	30.579	121	68	2	3	110	5	122	1.62e-08	56.6	220	55
895	can	WP_198182179.1	33.028	109	57	2	11	106	16	121	1.73e-08	56.6	220	49.5455
896	can	WP_055426691.1	33.628	113	59	2	11	110	19	128	1.77e-08	56.6	220	51.3636
897	can	WP_101623290.1	33.628	113	59	2	11	110	29	138	1.78e-08	57	220	51.3636
898	can	WP_195950870.1	30.579	121	68	2	3	110	5	122	1.84e-08	56.6	220	55
899	can	WP_051922691.1	33.628	113	59	2	11	110	23	132	1.87e-08	56.6	220	51.3636
900	can	WP_129966672.1	33.696	92	58	1	21	112	18	106	1.91e-08	56.2	220	41.8182
901	can	WP_143881822.1	31.356	118	65	2	3	107	5	119	1.93e-08	56.6	220	53.6364
902	can	WP_115954536.1	36.905	84	50	1	27	110	42	122	1.97e-08	56.6	220	38.1818
903	can	WP_140445363.1	35.955	89	54	1	21	109	18	103	2e-08	56.2	220	40.4545
904	can	WP_116868671.1	36.905	84	50	1	27	110	42	122	2.01e-08	56.6	220	38.1818
905	can	WP_065434312.1	36.905	84	50	1	27	110	42	122	2.07e-08	56.6	220	38.1818
906	can	WP_151910026.1	36.905	84	50	1	27	110	42	122	2.09e-08	56.2	220	38.1818
907	can	WP_154055872.1	36.905	84	50	1	27	110	42	122	2.13e-08	56.2	220	38.1818
908	can	WP_003815080.1	36.905	84	50	1	27	110	42	122	2.13e-08	56.2	220	38.1818
909	can	WP_047297877.1	36.905	84	50	1	27	110	42	122	2.15e-08	56.2	220	38.1818
910	can	WP_057081617.1	36.905	84	50	1	27	110	42	122	2.17e-08	56.2	220	38.1818
911	can	WP_138285150.1	36.905	84	50	1	27	110	42	122	2.21e-08	56.2	220	38.1818
912	can	WP_081887410.1	35.955	89	54	1	21	109	18	103	2.27e-08	56.2	220	40.4545
913	can	WP_081884221.1	26.738	187	122	6	7	186	1	179	2.31e-08	55.8	220	85
914	can	WP_118269534.1	36.905	84	50	1	27	110	42	122	2.39e-08	56.2	220	38.1818
915	can	WP_129853337.1	34.783	92	57	1	21	112	18	106	2.54e-08	55.8	220	41.8182
916	can	WP_162000691.1	26.131	199	122	6	7	186	1	193	2.61e-08	55.8	220	90.4545
917	can	WP_110444346.1	32.11	109	58	2	11	106	16	121	2.82e-08	55.8	220	49.5455
918	can	WP_117827886.1	36.905	84	50	1	27	110	42	122	2.91e-08	55.8	220	38.1818
919	can	WP_169276363.1	31.858	113	61	2	9	108	19	128	3.07e-08	55.8	220	51.3636
920	can	WP_150383493.1	35.556	90	55	1	21	110	18	104	3.2e-08	55.8	220	40.9091
921	can	WP_150394310.1	35.556	90	55	1	21	110	18	104	3.23e-08	55.5	220	40.9091
922	can	WP_200408400.1	31.092	119	66	2	2	107	4	119	3.4e-08	55.8	220	54.0909
923	can	WP_129880519.1	33.696	92	58	1	21	112	18	106	3.41e-08	55.5	220	41.8182
924	can	WP_083570137.1	34.524	84	52	1	27	110	24	104	3.42e-08	55.8	220	38.1818
925	can	WP_029680319.1	31.092	119	66	2	2	107	4	119	3.43e-08	55.8	220	54.0909
926	can	WP_106630155.1	29.752	121	69	2	3	110	5	122	3.47e-08	55.8	220	55
927	can	WP_195261152.1	31.092	119	66	2	2	107	4	119	3.57e-08	55.8	220	54.0909
928	can	WP_124879647.1	29.752	121	69	2	3	110	5	122	3.57e-08	55.8	220	55
929	can	WP_129900524.1	33.696	92	58	1	21	112	18	106	3.61e-08	55.5	220	41.8182
930	can	WP_013139965.1	31.092	119	66	2	2	107	4	119	3.64e-08	55.8	220	54.0909
931	can	WP_197309251.1	31.092	119	66	2	2	107	4	119	3.67e-08	55.8	220	54.0909
932	can	WP_033498611.1	31.193	109	59	2	11	106	16	121	3.68e-08	55.8	220	49.5455
933	can	WP_131292413.1	31.092	119	66	2	2	107	4	119	3.71e-08	55.8	220	54.0909
934	can	WP_131265794.1	31.092	119	66	2	2	107	4	119	3.75e-08	55.8	220	54.0909
935	can	WP_007054568.1	31.092	119	66	2	2	107	4	119	3.75e-08	55.8	220	54.0909
936	can	WP_080653019.1	33.696	92	58	1	21	112	18	106	3.76e-08	55.5	220	41.8182
937	can	WP_129852634.1	33.696	92	58	1	21	112	18	106	3.76e-08	55.5	220	41.8182
938	can	WP_101455898.1	33.696	92	58	1	21	112	18	106	3.76e-08	55.5	220	41.8182
939	can	WP_143724177.1	31.092	119	66	2	2	107	4	119	3.78e-08	55.8	220	54.0909
940	can	WP_061870182.1	31.092	119	66	2	2	107	4	119	3.82e-08	55.8	220	54.0909
941	can	WP_065472883.1	31.092	119	66	2	2	107	4	119	3.82e-08	55.8	220	54.0909
942	can	WP_080699257.1	33.696	92	58	1	21	112	18	106	3.83e-08	55.5	220	41.8182
943	can	WP_129902417.1	33.696	92	58	1	21	112	18	106	3.83e-08	55.5	220	41.8182
944	can	WP_033491518.1	31.193	109	59	2	11	106	16	121	3.86e-08	55.5	220	49.5455
945	can	WP_014484461.1	31.092	119	66	2	2	107	4	119	3.9e-08	55.5	220	54.0909
946	can	WP_071477776.1	31.092	119	66	2	2	107	4	119	3.9e-08	55.5	220	54.0909
947	can	WP_195195400.1	31.092	119	66	2	2	107	4	119	3.9e-08	55.5	220	54.0909
948	can	WP_165362179.1	33.696	92	58	1	21	112	18	106	3.91e-08	55.5	220	41.8182
949	can	WP_081277580.1	33.696	92	58	1	21	112	18	106	4.02e-08	55.5	220	41.8182
950	can	WP_107044662.1	32.743	113	60	2	11	110	22	131	4.12e-08	55.8	220	51.3636
951	can	WP_077422472.1	31.092	119	66	2	2	107	4	119	4.13e-08	55.5	220	54.0909
952	can	WP_007056847.1	31.092	119	66	2	2	107	4	119	4.13e-08	55.5	220	54.0909
953	can	WP_032743273.1	31.092	119	66	2	2	107	4	119	4.21e-08	55.5	220	54.0909
954	can	WP_060620335.1	31.092	119	66	2	2	107	4	119	4.25e-08	55.5	220	54.0909
955	can	WP_007051740.1	31.092	119	66	2	2	107	4	119	4.25e-08	55.5	220	54.0909
956	can	WP_032682631.1	31.092	119	66	2	2	107	4	119	4.34e-08	55.5	220	54.0909
957	can	WP_165369655.1	33.696	92	58	1	21	112	18	106	4.35e-08	55.5	220	41.8182
958	can	WP_206873952.1	31.092	119	66	2	2	107	4	119	4.38e-08	55.5	220	54.0909
959	can	WP_011068585.1	31.092	119	66	2	2	107	4	119	4.38e-08	55.5	220	54.0909
960	can	WP_136511122.1	33.696	92	58	1	21	112	18	106	4.44e-08	55.5	220	41.8182
961	can	WP_095508269.1	33.696	92	58	1	21	112	18	106	4.44e-08	55.5	220	41.8182
962	can	WP_007056544.1	31.092	119	66	2	2	107	4	119	4.47e-08	55.5	220	54.0909
963	can	WP_156624745.1	31.092	119	66	2	2	107	4	119	4.83e-08	55.5	220	54.0909
964	can	WP_129859418.1	33.696	92	58	1	21	112	18	106	4.95e-08	55.1	220	41.8182
965	can	WP_107042005.1	34.444	90	56	1	21	110	18	104	5.13e-08	55.1	220	40.9091
966	can	WP_129854553.1	32.584	89	57	1	21	109	18	103	5.3e-08	55.1	220	40.4545
967	can	WP_129871568.1	33.696	92	58	1	21	112	18	106	5.35e-08	55.1	220	41.8182
968	can	WP_095612903.1	32.584	89	57	1	21	109	18	103	5.62e-08	55.1	220	40.4545
969	can	WP_136500098.1	31.092	119	66	2	2	107	4	119	6.04e-08	55.1	220	54.0909
970	can	WP_204469552.1	34.091	88	55	1	21	108	18	102	6.18e-08	54.7	220	40
971	can	WP_106621236.1	29.752	121	69	2	3	110	5	122	6.86e-08	55.1	220	55
972	can	WP_042993991.1	29.752	121	69	2	3	110	5	122	6.92e-08	55.1	220	55
973	can	WP_131206263.1	31.092	119	66	2	2	107	4	119	7.56e-08	54.7	220	54.0909
974	can	WP_024463831.1	25.49	204	119	6	11	186	23	221	7.78e-08	54.7	220	92.7273
975	can	WP_051867180.1	32.955	88	56	1	27	114	24	108	7.89e-08	54.3	220	40
976	can	WP_163230914.1	30.088	113	63	2	9	108	27	136	8.16e-08	55.1	220	51.3636
977	can	WP_131226660.1	30.252	119	67	2	2	107	4	119	1e-07	54.3	220	54.0909
978	can	WP_167555608.1	28.671	143	83	4	1	129	1	138	1.03e-07	54.3	220	65
979	can	WP_045920907.1	32.11	109	58	2	11	106	16	121	1.05e-07	54.3	220	49.5455
980	can	WP_047271207.1	32.609	92	59	1	27	118	42	130	1.06e-07	54.3	220	41.8182
981	can	WP_100513764.1	34.906	106	63	2	7	109	16	118	1.12e-07	53.9	220	48.1818
982	can	WP_169172870.1	37.805	82	48	2	29	110	26	104	1.25e-07	53.9	220	37.2727
983	can	WP_013389340.1	35.714	84	51	1	27	110	42	122	1.33e-07	54.3	220	38.1818
984	can	WP_013362854.1	35.714	84	51	1	27	110	42	122	1.37e-07	53.9	220	38.1818
985	can	WP_047288495.1	35.714	84	51	1	27	110	42	122	1.38e-07	53.9	220	38.1818
986	can	WP_053496154.1	30.252	119	67	2	2	107	4	119	1.39e-07	53.9	220	54.0909
987	can	WP_047298516.1	35.714	84	51	1	27	110	42	122	1.41e-07	53.9	220	38.1818
988	can	WP_195272723.1	35.714	84	51	1	27	110	42	122	1.51e-07	53.9	220	38.1818
989	can	WP_167555544.1	28.148	135	79	3	1	122	1	130	1.63e-07	53.9	220	61.3636
990	can	WP_167562350.1	28.148	135	79	3	1	122	1	130	1.68e-07	53.9	220	61.3636
991	can	WP_101398713.1	32.609	92	59	1	21	112	18	106	1.73e-07	53.5	220	41.8182
992	can	WP_042994417.1	28.148	135	79	3	1	122	1	130	1.75e-07	53.9	220	61.3636
993	can	WP_041776922.1	28.148	135	79	3	1	122	1	130	1.76e-07	53.9	220	61.3636
994	can	WP_196818736.1	35.632	87	53	1	21	107	18	101	1.78e-07	53.5	220	39.5455
995	can	WP_118268954.1	30.252	119	67	2	2	107	4	119	1.86e-07	53.5	220	54.0909
996	can	WP_101616012.1	27.979	193	115	6	7	186	14	195	1.87e-07	53.5	220	87.7273
997	can	WP_094637541.1	32.143	84	54	1	27	110	24	104	1.97e-07	53.5	220	38.1818
998	can	WP_161782772.1	35.632	87	53	1	21	107	18	101	2.06e-07	53.5	220	39.5455
999	can	WP_052824337.1	28.148	135	79	3	1	122	1	130	2.18e-07	53.5	220	61.3636
1000	can	WP_152358756.1	34.483	87	54	1	21	107	18	101	2.34e-07	53.1	220	39.5455
1001	can	WP_204466086.1	35.632	87	53	1	21	107	18	101	2.48e-07	53.1	220	39.5455
1002	can	WP_012619617.1	28.148	135	79	3	1	122	1	130	3.18e-07	53.1	220	61.3636
1003	can	WP_049137495.1	30.252	119	67	2	2	107	4	119	3.33e-07	53.1	220	54.0909
1004	can	WP_081895658.1	31.765	85	55	1	21	105	18	99	4.08e-07	52.4	220	38.6364
1005	can	WP_126031840.1	31.461	89	58	1	21	109	18	103	6.7e-07	52	220	40.4545
1006	can	WP_099721702.1	31.461	89	58	1	21	109	18	103	6.9e-07	52	220	40.4545
1007	can	WP_052825946.1	27.407	135	80	3	1	122	1	130	7.17e-07	52	220	61.3636
1008	can	WP_101671582.1	31.461	89	58	1	21	109	18	103	7.68e-07	51.6	220	40.4545
1009	can	WP_169713128.1	33.333	87	55	1	21	107	18	101	7.83e-07	51.6	220	39.5455
1010	can	WP_100510386.1	29.341	167	104	6	27	186	37	196	1.03e-06	51.2	220	75.9091
1011	can	WP_180327478.1	31.522	92	60	1	21	112	18	106	1.06e-06	51.2	220	41.8182
1012	can	WP_163198887.1	29.341	167	104	6	27	186	37	196	1.07e-06	51.2	220	75.9091
1013	can	WP_033522300.1	34.94	83	51	1	27	109	24	103	1.2e-06	51.6	220	37.7273
1014	can	WP_155802777.1	31.461	89	58	1	21	109	18	103	1.2e-06	51.2	220	40.4545
1015	can	WP_125964016.1	33.333	108	62	4	7	109	57	159	1.23e-06	51.6	220	49.0909
1016	can	WP_094692177.1	32.927	82	52	1	27	108	24	102	1.25e-06	50.8	220	37.2727
1017	can	WP_155588467.1	33.333	84	53	1	21	104	18	98	1.28e-06	51.2	220	38.1818
1018	can	WP_095614929.1	33.333	84	53	1	21	104	18	98	1.37e-06	50.8	220	38.1818
1019	can	WP_169080843.1	33.721	86	54	1	27	112	46	128	1.42e-06	51.2	220	39.0909
1020	can	WP_080720566.1	32.558	86	55	1	27	112	24	106	1.53e-06	50.8	220	39.0909
1021	can	WP_150379630.1	29.508	122	68	3	1	107	1	119	2.02e-06	50.8	220	55.4545
1022	can	WP_033522443.1	29.63	108	72	2	27	134	46	149	2.16e-06	50.8	220	49.0909
1023	can	WP_094667413.1	29.508	122	68	3	1	107	1	119	2.25e-06	50.4	220	55.4545
1024	can	WP_169241522.1	30.088	113	61	3	9	107	11	119	2.27e-06	50.4	220	51.3636
1025	can	WP_107315026.1	31.313	99	64	2	27	125	46	140	2.27e-06	50.4	220	45
1026	can	WP_100497010.1	30.088	113	61	3	9	107	11	119	2.29e-06	50.4	220	51.3636
1027	can	WP_164521081.1	33.333	84	53	1	21	104	18	98	3.04e-06	50.1	220	38.1818
1028	can	WP_109055944.1	30.357	112	62	2	9	107	10	118	3.21e-06	50.1	220	50.9091
1029	can	WP_140463514.1	34.177	79	49	1	29	107	26	101	3.68e-06	49.7	220	35.9091
1030	can	WP_150335382.1	34.177	79	49	1	29	107	26	101	3.87e-06	49.7	220	35.9091
1031	can	WP_081886694.1	34.177	79	49	1	29	107	26	101	4.06e-06	49.7	220	35.9091
1032	can	WP_152595847.1	30.337	89	59	1	21	109	18	103	4.17e-06	49.7	220	40.4545
1033	can	WP_051917477.1	34.177	79	49	1	29	107	26	101	4.73e-06	49.3	220	35.9091
1034	can	WP_077381935.1	34.177	79	49	1	29	107	26	101	4.87e-06	49.3	220	35.9091
1035	can	WP_140493099.1	28.689	122	69	3	1	107	1	119	5.07e-06	49.7	220	55.4545
1036	can	WP_101625152.1	34.177	79	49	1	29	107	26	101	5.3e-06	49.3	220	35.9091
1037	can	WP_152209311.1	34.177	79	49	1	29	107	26	101	5.62e-06	49.3	220	35.9091
1038	can	WP_100493702.1	34.177	79	49	1	29	107	26	101	6.42e-06	49.3	220	35.9091
1039	can	WP_081882859.1	27.619	105	70	2	7	108	1	102	9.25e-06	48.5	220	47.7273
1040	can	WP_130082108.1	30.233	86	57	1	27	112	46	128	1.72e-05	48.1	220	39.0909
1041	can	WP_148401432.1	30	90	60	1	21	110	56	142	1.86e-05	48.1	220	40.9091
1042	can	WP_003825226.1	30.233	86	57	1	27	112	46	128	3.3e-05	47.4	220	39.0909
1043	can	WP_099571596.1	27.35	117	69	4	9	112	15	128	4.14e-05	47	220	53.1818
1044	can	WP_171002136.1	30.12	83	55	1	27	109	40	119	7.05e-05	46.2	220	37.7273
1045	can	WP_163227496.1	29.412	85	57	1	22	106	75	156	8.05e-05	46.2	220	38.6364
1046	can	WP_091848152.1	32.927	82	52	1	27	108	24	102	8.66e-05	45.8	220	37.2727
1047	can	WP_022860195.1	25.301	83	59	1	30	112	59	138	9.38e-05	45.8	220	37.7273
1048	can	WP_109137534.1	29.24	171	99	7	29	188	33	192	0.001	42.7	220	77.7273
1049	can	WP_152026329.1	26.471	136	83	4	11	133	17	148	0.018	39.3	220	61.8182
1050	can	WP_204442375.1	26.496	117	70	3	9	112	15	128	0.026	38.5	220	53.1818
1051	can	WP_099595717.1	29.06	117	67	4	9	112	15	128	0.037	38.1	220	53.1818
1052	can	WP_138297328.1	30.233	86	57	1	27	112	46	128	0.049	37.7	220	39.0909
1053	can	WP_117801264.1	30.233	86	57	1	27	112	46	128	0.049	37.7	220	39.0909
1054	can	WP_055309213.1	30.233	86	57	1	27	112	46	128	0.049	37.7	220	39.0909
1055	can	WP_080788018.1	30.233	86	57	1	27	112	46	128	0.049	37.7	220	39.0909
1056	can	WP_151906674.1	30.233	86	57	1	27	112	46	128	0.05	37.7	220	39.0909
1057	can	WP_117319757.1	30.233	86	57	1	27	112	46	128	0.05	37.7	220	39.0909
1058	can	WP_117565164.1	30.233	86	57	1	27	112	46	128	0.05	37.7	220	39.0909
1059	can	WP_151907487.1	30.233	86	57	1	27	112	46	128	0.051	37.7	220	39.0909
1060	can	WP_117759987.1	30.233	86	57	1	27	112	46	128	0.052	37.7	220	39.0909
1061	can	WP_035010421.1	30.233	86	57	1	27	112	46	128	0.052	37.7	220	39.0909
1062	can	WP_021912822.1	30.233	86	57	1	27	112	46	128	0.053	37.7	220	39.0909
1063	can	WP_118278333.1	30.233	86	57	1	27	112	46	128	0.053	37.7	220	39.0909
1064	can	WP_003807197.1	30.233	86	57	1	27	112	46	128	0.054	37.7	220	39.0909
1065	can	WP_039774557.1	30.233	86	57	1	27	112	46	128	0.055	37.7	220	39.0909
1066	can	WP_003844458.1	26.144	153	89	5	1	133	1	149	0.062	37.4	220	69.5455
1067	can	WP_080789297.1	27.35	117	69	3	9	112	15	128	0.065	37.4	220	53.1818
1068	can	WP_117805733.1	30.864	81	53	1	27	107	46	123	0.067	37.4	220	36.8182
1069	can	WP_209163870.1	28.037	107	73	2	27	133	47	149	0.075	37.4	220	48.6364
1070	can	WP_154303331.1	29.213	89	60	1	27	115	46	131	0.076	37.4	220	40.4545
1071	can	WP_012901767.1	28.037	107	73	2	27	133	47	149	0.081	37.4	220	48.6364
1072	can	WP_195552503.1	29.07	86	58	1	27	112	46	128	0.12	36.6	220	39.0909
1073	can	WP_033501569.1	29.07	86	58	1	27	112	46	128	0.14	36.6	220	39.0909
1074	can	WP_117779939.1	26.786	112	66	2	9	107	15	123	0.15	36.6	220	50.9091
1075	can	WP_011742569.1	30.38	79	52	1	34	112	53	128	0.15	36.6	220	35.9091
1076	can	WP_195525338.1	30.38	79	52	1	34	112	53	128	0.15	36.2	220	35.9091
1077	can	WP_117789453.1	30.233	86	57	1	27	112	46	128	0.15	36.2	220	39.0909
1078	can	WP_117642925.1	26.786	112	66	2	9	107	15	123	0.15	36.2	220	50.9091
1079	can	WP_174767638.1	30.233	86	57	1	27	112	46	128	0.16	36.2	220	39.0909
1080	can	WP_085381572.1	30.38	79	52	1	34	112	53	128	0.16	36.2	220	35.9091
1081	can	WP_117750382.1	30.233	86	57	1	27	112	46	128	0.16	36.2	220	39.0909
1082	can	WP_195219935.1	30.233	86	57	1	27	112	46	128	0.16	36.2	220	39.0909
1083	can	WP_034879696.1	30.233	86	57	1	27	112	46	128	0.16	36.2	220	39.0909
1084	can	WP_144165178.1	28.205	117	68	4	9	112	15	128	0.17	36.2	220	53.1818
1085	can	WP_107645921.1	30.38	79	52	1	34	112	53	128	0.17	36.2	220	35.9091
1086	can	WP_195422566.1	30.38	79	52	1	34	112	53	128	0.25	35.8	220	35.9091
1087	can	WP_171002038.1	31.325	83	54	1	27	109	40	119	0.25	35.8	220	37.7273
1088	can	WP_144090119.1	30.38	79	52	1	34	112	53	128	0.26	35.8	220	35.9091
1089	can	WP_195561002.1	29.762	84	56	1	29	112	48	128	0.27	35.8	220	38.1818
1090	can	WP_033498930.1	27.068	133	73	4	1	112	1	130	0.27	35.8	220	60.4545
1091	can	WP_085407432.1	30.38	79	52	1	34	112	53	128	0.27	35.8	220	35.9091
1092	can	WP_046999075.1	30.38	79	52	1	34	112	53	128	0.27	35.4	220	35.9091
1093	can	WP_004222795.1	29.07	86	58	1	27	112	46	128	0.28	35.4	220	39.0909
1094	can	WP_195229313.1	30.38	79	52	1	34	112	53	128	0.29	35.4	220	35.9091
1095	can	WP_117659643.1	27.35	117	69	3	9	112	15	128	0.32	35.4	220	53.1818
1096	can	WP_085392692.1	29.07	86	58	1	27	112	46	128	0.49	34.7	220	39.0909
1097	can	WP_055062888.1	28.571	112	64	3	14	112	20	128	0.5	34.7	220	50.9091
1098	can	WP_117811331.1	28.571	112	64	3	14	112	20	128	0.52	34.7	220	50.9091
1099	can	WP_022245038.1	28.571	112	64	3	14	112	20	128	0.52	34.7	220	50.9091
1100	can	WP_195570143.1	29.07	86	58	1	27	112	46	128	0.56	34.7	220	39.0909
1101	can	WP_039196509.1	28.205	117	68	4	9	112	15	128	0.56	34.7	220	53.1818
1102	can	WP_195523434.1	30.38	79	52	1	27	105	46	121	0.66	34.3	220	35.9091
1103	can	WP_003833565.1	29.114	79	53	1	27	105	46	121	0.79	34.3	220	35.9091
1104	can	WP_195228135.1	27.907	86	59	1	27	112	46	128	1.1	33.9	220	39.0909
1105	can	WP_085408055.1	27.907	86	59	1	27	112	46	128	1.1	33.9	220	39.0909
1106	can	WP_042989637.1	27.907	86	59	1	27	112	46	128	1.1	33.9	220	39.0909
1107	can	WP_065439660.1	29.114	79	53	1	27	105	46	121	1.2	33.9	220	35.9091
1108	coaA	WP_094693807.1	23.81	84	56	1	13	88	49	132	2.7	33.5	316	26.5823
1109	coaA	WP_123644737.1	22.619	84	57	1	13	88	49	132	3.2	33.5	316	26.5823
1110	coaA	WP_033511639.1	22.619	84	57	1	13	88	49	132	3.4	33.5	316	26.5823
1111	coaA	WP_101431009.1	35.714	42	27	0	240	281	304	345	3.7	33.5	316	13.2911
1112	coaA	WP_100510031.1	22.619	84	57	1	13	88	50	133	4.3	33.1	316	26.5823
1113	coaA	WP_204463920.1	22.619	84	57	1	13	88	49	132	4.5	33.1	316	26.5823
1114	coaA	WP_109136567.1	22.619	84	57	1	13	88	50	133	4.8	32.7	316	26.5823
1115	coaA	WP_094665457.1	22.619	84	57	1	13	88	50	133	4.9	32.7	316	26.5823
1116	coaA	WP_150381637.1	22.619	84	57	1	13	88	50	133	5	32.7	316	26.5823
1117	coaA	WP_126029857.1	22.619	84	57	1	13	88	50	133	5	32.7	316	26.5823
1118	coaA	WP_033515227.1	22.619	84	57	1	13	88	49	132	5.1	32.7	316	26.5823
1119	coaA	WP_093960188.1	22.619	84	57	1	13	88	50	133	5.1	32.7	316	26.5823
1120	coaA	WP_151916966.1	22.619	84	57	1	13	88	49	132	5.4	32.7	316	26.5823
1121	coaA	WP_100513297.1	22.619	84	57	1	13	88	50	133	5.5	32.7	316	26.5823
1122	coaA	WP_101617060.1	22.619	84	57	1	13	88	50	133	5.7	32.7	316	26.5823
1123	coaA	WP_152349657.1	22.619	84	57	1	13	88	49	132	6.1	32.7	316	26.5823
[truncated: 31,577 more rows]
